# Supplementary material for: Gas Phase Reactivity of Isomeric Hydroxylated Polychlorinated Biphenyls
Source: J Am Soc Mass Spectrom. 2024 Apr 19;35(5):1021–9. doi: 10.1021/jasms.4c00035 (PMC11066962; doi:10.1021/jasms.4c00035)
Supplement: Supplementary file 3 — js4c00035_si_003.zip [file js4c00035_si_003.zip › Claculated geometries/4-OH-CB35__6_3_a.out]

 Entering Gaussian System, Link 0=/gpfs/software/gaussian16/sse4/tar/g16/g16
 Initial command:
 /gpfs/software/gaussian16/sse4/tar/g16/l1.exe "/tmp/Gau-219017.inp" -scrdir="/tmp/"
 Entering Link 1 = /gpfs/software/gaussian16/sse4/tar/g16/l1.exe PID=    219020.
  
 Copyright (c) 1988,1990,1992,1993,1995,1998,2003,2009,2016,
            Gaussian, Inc.  All Rights Reserved.
  
 This is part of the Gaussian(R) 16 program.  It is based on
 the Gaussian(R) 09 system (copyright 2009, Gaussian, Inc.),
 the Gaussian(R) 03 system (copyright 2003, Gaussian, Inc.),
 the Gaussian(R) 98 system (copyright 1998, Gaussian, Inc.),
 the Gaussian(R) 94 system (copyright 1995, Gaussian, Inc.),
 the Gaussian 92(TM) system (copyright 1992, Gaussian, Inc.),
 the Gaussian 90(TM) system (copyright 1990, Gaussian, Inc.),
 the Gaussian 88(TM) system (copyright 1988, Gaussian, Inc.),
 the Gaussian 86(TM) system (copyright 1986, Carnegie Mellon
 University), and the Gaussian 82(TM) system (copyright 1983,
 Carnegie Mellon University). Gaussian is a federally registered
 trademark of Gaussian, Inc.
  
 This software contains proprietary and confidential information,
 including trade secrets, belonging to Gaussian, Inc.
  
 This software is provided under written license and may be
 used, copied, transmitted, or stored only in accord with that
 written license.
  
 The following legend is applicable only to US Government
 contracts under FAR:
  
                    RESTRICTED RIGHTS LEGEND
  
 Use, reproduction and disclosure by the US Government is
 subject to restrictions as set forth in subparagraphs (a)
 and (c) of the Commercial Computer Software - Restricted
 Rights clause in FAR 52.227-19.
  
 Gaussian, Inc.
 340 Quinnipiac St., Bldg. 40, Wallingford CT 06492
  
  
 ---------------------------------------------------------------
 Warning -- This program may not be used in any manner that
 competes with the business of Gaussian, Inc. or will provide
 assistance to any competitor of Gaussian, Inc.  The licensee
 of this program is prohibited from giving any competitor of
 Gaussian, Inc. access to this program.  By using this program,
 the user acknowledges that Gaussian, Inc. is engaged in the
 business of creating and licensing software in the field of
 computational chemistry and represents and warrants to the
 licensee that it is not a competitor of Gaussian, Inc. and that
 it will not use this program in any manner prohibited above.
 ---------------------------------------------------------------
  

 Cite this work as:
 Gaussian 16, Revision A.03,
 M. J. Frisch, G. W. Trucks, H. B. Schlegel, G. E. Scuseria, 
 M. A. Robb, J. R. Cheeseman, G. Scalmani, V. Barone, 
 G. A. Petersson, H. Nakatsuji, X. Li, M. Caricato, A. V. Marenich, 
 J. Bloino, B. G. Janesko, R. Gomperts, B. Mennucci, H. P. Hratchian, 
 J. V. Ortiz, A. F. Izmaylov, J. L. Sonnenberg, D. Williams-Young, 
 F. Ding, F. Lipparini, F. Egidi, J. Goings, B. Peng, A. Petrone, 
 T. Henderson, D. Ranasinghe, V. G. Zakrzewski, J. Gao, N. Rega, 
 G. Zheng, W. Liang, M. Hada, M. Ehara, K. Toyota, R. Fukuda, 
 J. Hasegawa, M. Ishida, T. Nakajima, Y. Honda, O. Kitao, H. Nakai, 
 T. Vreven, K. Throssell, J. A. Montgomery, Jr., J. E. Peralta, 
 F. Ogliaro, M. J. Bearpark, J. J. Heyd, E. N. Brothers, K. N. Kudin, 
 V. N. Staroverov, T. A. Keith, R. Kobayashi, J. Normand, 
 K. Raghavachari, A. P. Rendell, J. C. Burant, S. S. Iyengar, 
 J. Tomasi, M. Cossi, J. M. Millam, M. Klene, C. Adamo, R. Cammi, 
 J. W. Ochterski, R. L. Martin, K. Morokuma, O. Farkas, 
 J. B. Foresman, and D. J. Fox, Gaussian, Inc., Wallingford CT, 2016.
 
 ******************************************
 Gaussian 16:  ES64L-G16RevA.03 25-Dec-2016
                 6-Jul-2022 
 ******************************************
 %Chk=checkpoint
 %Mem=5gb
 %NProc=5
 Will use up to    5 processors via shared memory.
 -------------------------------------------------
 #p M062X/6-311+G** opt int=ultrafine freq pop=nbo
 -------------------------------------------------
 1/18=20,19=15,26=4,38=1/1,3;
 2/9=110,12=2,17=6,18=5,40=1/2;
 3/5=4,6=6,7=111,11=2,25=1,30=1,71=1,74=-55,75=-5/1,2,3;
 4//1;
 5/5=2,38=5/2;
 6/7=2,8=2,9=2,10=2,28=1,40=1/1,7;
 7//1,2,3,16;
 1/18=20,19=15,26=4/3(2);
 2/9=110/2;
 99//99;
 2/9=110/2;
 3/5=4,6=6,7=111,11=2,25=1,30=1,71=1,74=-55,75=-5/1,2,3;
 4/5=5,16=3,69=1/1;
 5/5=2,38=5/2;
 7//1,2,3,16;
 1/18=20,19=15,26=4/3(-5);
 2/9=110/2;
 6/7=2,8=2,9=2,10=2,19=2,28=1,40=1/1,7;
 99/9=1/99;
 Leave Link    1 at Wed Jul  6 06:03:30 2022, MaxMem=   671088640 cpu:             302.6 elap:              75.8
 (Enter /gpfs/software/gaussian16/sse4/tar/g16/l101.exe)
 ---
 ...
 ---
 Symbolic Z-matrix:
 Charge = -1 Multiplicity = 1
 C                    -8.07597  -1.72976   6.8088 
 C                    -7.08032  -2.68175   7.20532 
 C                    -5.87478  -2.96901   6.82055 
 C                    -7.55181  -0.91855   5.67364 
 C                    -6.17735  -1.15921   5.20737 
 C                    -5.34059  -2.11152   5.72643 
 H                    -5.34623  -3.81904   7.2258 
 H                    -5.87502  -0.4853    4.41455 
 Cl                   -8.5125    0.31467   4.98437 
 O                    -9.15885  -1.63503   7.35495 
 C                    -3.92449  -2.24278   5.2206 
 C                    -3.42513  -1.49146   4.13829 
 C                    -2.08925  -1.58201   3.73109 
 C                    -3.01435  -3.12019   5.84552 
 C                    -1.67662  -3.21943   5.43507 
 C                    -1.21776  -2.43727   4.38559 
 Cl                    0.42536  -2.50593   3.89692 
 H                    -1.0033   -3.90001   5.95005 
 H                    -3.30883  -3.74645   6.68262 
 H                    -4.04234  -0.80166   3.57288 
 
 ITRead=  0  0  0  0  0  0  0  0  0  0  0  0  0  0  0  0  0  0  0  0
 MicOpt= -1 -1 -1 -1 -1 -1 -1 -1 -1 -1 -1 -1 -1 -1 -1 -1 -1 -1 -1 -1
 NAtoms=     20 NQM=       20 NQMF=       0 NMMI=      0 NMMIF=      0
                NMic=       0 NMicF=      0.
                    Isotopes and Nuclear Properties:
 (Nuclear quadrupole moments (NQMom) in fm**2, nuclear magnetic moments (NMagM)
  in nuclear magnetons)

  Atom         1           2           3           4           5           6           7           8           9          10
 IAtWgt=          12          12          12          12          12          12           1           1          35          16
 AtmWgt=  12.0000000  12.0000000  12.0000000  12.0000000  12.0000000  12.0000000   1.0078250   1.0078250  34.9688527  15.9949146
 NucSpn=           0           0           0           0           0           0           1           1           3           0
 AtZEff=  -0.0000000  -0.0000000  -0.0000000  -0.0000000  -0.0000000  -0.0000000  -0.0000000  -0.0000000  -0.0000000  -0.0000000
 NQMom=    0.0000000   0.0000000   0.0000000   0.0000000   0.0000000   0.0000000   0.0000000   0.0000000  -8.1650000   0.0000000
 NMagM=    0.0000000   0.0000000   0.0000000   0.0000000   0.0000000   0.0000000   2.7928460   2.7928460   0.8218740   0.0000000
 AtZNuc=   6.0000000   6.0000000   6.0000000   6.0000000   6.0000000   6.0000000   1.0000000   1.0000000  17.0000000   8.0000000

  Atom        11          12          13          14          15          16          17          18          19          20
 IAtWgt=          12          12          12          12          12          12          35           1           1           1
 AtmWgt=  12.0000000  12.0000000  12.0000000  12.0000000  12.0000000  12.0000000  34.9688527   1.0078250   1.0078250   1.0078250
 NucSpn=           0           0           0           0           0           0           3           1           1           1
 AtZEff=  -0.0000000  -0.0000000  -0.0000000  -0.0000000  -0.0000000  -0.0000000  -0.0000000  -0.0000000  -0.0000000  -0.0000000
 NQMom=    0.0000000   0.0000000   0.0000000   0.0000000   0.0000000   0.0000000  -8.1650000   0.0000000   0.0000000   0.0000000
 NMagM=    0.0000000   0.0000000   0.0000000   0.0000000   0.0000000   0.0000000   0.8218740   2.7928460   2.7928460   2.7928460
 AtZNuc=   6.0000000   6.0000000   6.0000000   6.0000000   6.0000000   6.0000000  17.0000000   1.0000000   1.0000000   1.0000000
 Leave Link  101 at Wed Jul  6 06:03:45 2022, MaxMem=   671088640 cpu:               0.8 elap:               0.2
 (Enter /gpfs/software/gaussian16/sse4/tar/g16/l103.exe)

 GradGradGradGradGradGradGradGradGradGradGradGradGradGradGradGradGradGrad
 Berny optimization.
 Initialization pass.
                           ----------------------------
                           !    Initial Parameters    !
                           ! (Angstroms and Degrees)  !
 --------------------------                            --------------------------
 ! Name  Definition              Value          Derivative Info.                !
 --------------------------------------------------------------------------------
 ! R1    R(1,2)                  1.4335         estimate D2E/DX2                !
 ! R2    R(1,4)                  1.4904         estimate D2E/DX2                !
 ! R3    R(1,10)                 1.2165         estimate D2E/DX2                !
 ! R4    R(2,3)                  1.2976         estimate D2E/DX2                !
 ! R5    R(3,6)                  1.4892         estimate D2E/DX2                !
 ! R6    R(3,7)                  1.0799         estimate D2E/DX2                !
 ! R7    R(4,5)                  1.4712         estimate D2E/DX2                !
 ! R8    R(4,9)                  1.7085         estimate D2E/DX2                !
 ! R9    R(5,6)                  1.3698         estimate D2E/DX2                !
 ! R10   R(5,8)                  1.0836         estimate D2E/DX2                !
 ! R11   R(6,11)                 1.5094         estimate D2E/DX2                !
 ! R12   R(11,12)                1.409          estimate D2E/DX2                !
 ! R13   R(11,14)                1.4102         estimate D2E/DX2                !
 ! R14   R(12,13)                1.3995         estimate D2E/DX2                !
 ! R15   R(12,20)                1.0846         estimate D2E/DX2                !
 ! R16   R(13,16)                1.3854         estimate D2E/DX2                !
 ! R17   R(14,15)                1.4028         estimate D2E/DX2                !
 ! R18   R(14,19)                1.0861         estimate D2E/DX2                !
 ! R19   R(15,16)                1.387          estimate D2E/DX2                !
 ! R20   R(15,18)                1.0871         estimate D2E/DX2                !
 ! R21   R(16,17)                1.7156         estimate D2E/DX2                !
 ! A1    A(2,1,4)              109.1397         estimate D2E/DX2                !
 ! A2    A(2,1,10)             123.0799         estimate D2E/DX2                !
 ! A3    A(4,1,10)             127.778          estimate D2E/DX2                !
 ! A4    A(1,2,3)              135.2567         estimate D2E/DX2                !
 ! A5    A(2,3,6)              115.0639         estimate D2E/DX2                !
 ! A6    A(2,3,7)              121.1773         estimate D2E/DX2                !
 ! A7    A(6,3,7)              123.5996         estimate D2E/DX2                !
 ! A8    A(1,4,5)              118.7445         estimate D2E/DX2                !
 ! A9    A(1,4,9)              120.1586         estimate D2E/DX2                !
 ! A10   A(5,4,9)              121.0339         estimate D2E/DX2                !
 ! A11   A(4,5,6)              124.3537         estimate D2E/DX2                !
 ! A12   A(4,5,8)              113.0054         estimate D2E/DX2                !
 ! A13   A(6,5,8)              122.6277         estimate D2E/DX2                !
 ! A14   A(3,6,5)              117.3594         estimate D2E/DX2                !
 ! A15   A(3,6,11)             122.1851         estimate D2E/DX2                !
 ! A16   A(5,6,11)             120.4336         estimate D2E/DX2                !
 ! A17   A(6,11,12)            122.9248         estimate D2E/DX2                !
 ! A18   A(6,11,14)            120.7358         estimate D2E/DX2                !
 ! A19   A(12,11,14)           116.3229         estimate D2E/DX2                !
 ! A20   A(11,12,13)           121.8234         estimate D2E/DX2                !
 ! A21   A(11,12,20)           122.5387         estimate D2E/DX2                !
 ! A22   A(13,12,20)           115.6358         estimate D2E/DX2                !
 ! A23   A(12,13,16)           120.1949         estimate D2E/DX2                !
 ! A24   A(11,14,15)           121.9925         estimate D2E/DX2                !
 ! A25   A(11,14,19)           121.6886         estimate D2E/DX2                !
 ! A26   A(15,14,19)           116.3129         estimate D2E/DX2                !
 ! A27   A(14,15,16)           119.8008         estimate D2E/DX2                !
 ! A28   A(14,15,18)           119.7577         estimate D2E/DX2                !
 ! A29   A(16,15,18)           120.437          estimate D2E/DX2                !
 ! A30   A(13,16,15)           119.834          estimate D2E/DX2                !
 ! A31   A(13,16,17)           119.5124         estimate D2E/DX2                !
 ! A32   A(15,16,17)           120.651          estimate D2E/DX2                !
 ! D1    D(4,1,2,3)              0.8659         estimate D2E/DX2                !
 ! D2    D(10,1,2,3)          -178.6191         estimate D2E/DX2                !
 ! D3    D(2,1,4,5)             -2.464          estimate D2E/DX2                !
 ! D4    D(2,1,4,9)           -179.6097         estimate D2E/DX2                !
 ! D5    D(10,1,4,5)           176.9901         estimate D2E/DX2                !
 ! D6    D(10,1,4,9)            -0.1556         estimate D2E/DX2                !
 ! D7    D(1,2,3,6)              1.6924         estimate D2E/DX2                !
 ! D8    D(1,2,3,7)           -173.8798         estimate D2E/DX2                !
 ! D9    D(2,3,6,5)             -2.5547         estimate D2E/DX2                !
 ! D10   D(2,3,6,11)           175.7525         estimate D2E/DX2                !
 ! D11   D(7,3,6,5)            172.8969         estimate D2E/DX2                !
 ! D12   D(7,3,6,11)            -8.7959         estimate D2E/DX2                !
 ! D13   D(1,4,5,6)              1.6808         estimate D2E/DX2                !
 ! D14   D(1,4,5,8)           -177.0192         estimate D2E/DX2                !
 ! D15   D(9,4,5,6)            178.8006         estimate D2E/DX2                !
 ! D16   D(9,4,5,8)              0.1006         estimate D2E/DX2                !
 ! D17   D(4,5,6,3)              1.0014         estimate D2E/DX2                !
 ! D18   D(4,5,6,11)          -177.337          estimate D2E/DX2                !
 ! D19   D(8,5,6,3)            179.5806         estimate D2E/DX2                !
 ! D20   D(8,5,6,11)             1.2422         estimate D2E/DX2                !
 ! D21   D(3,6,11,12)          176.4135         estimate D2E/DX2                !
 ! D22   D(3,6,11,14)           -5.1194         estimate D2E/DX2                !
 ! D23   D(5,6,11,12)           -5.3303         estimate D2E/DX2                !
 ! D24   D(5,6,11,14)          173.1369         estimate D2E/DX2                !
 ! D25   D(6,11,12,13)         176.7153         estimate D2E/DX2                !
 ! D26   D(6,11,12,20)          -2.7347         estimate D2E/DX2                !
 ! D27   D(14,11,12,13)         -1.8147         estimate D2E/DX2                !
 ! D28   D(14,11,12,20)        178.7353         estimate D2E/DX2                !
 ! D29   D(6,11,14,15)        -177.1303         estimate D2E/DX2                !
 ! D30   D(6,11,14,19)           1.9413         estimate D2E/DX2                !
 ! D31   D(12,11,14,15)          1.4342         estimate D2E/DX2                !
 ! D32   D(12,11,14,19)       -179.4942         estimate D2E/DX2                !
 ! D33   D(11,12,13,16)          0.6891         estimate D2E/DX2                !
 ! D34   D(20,12,13,16)       -179.8251         estimate D2E/DX2                !
 ! D35   D(12,13,16,15)          0.9149         estimate D2E/DX2                !
 ! D36   D(12,13,16,17)       -178.5007         estimate D2E/DX2                !
 ! D37   D(11,14,15,16)          0.0777         estimate D2E/DX2                !
 ! D38   D(11,14,15,18)        179.3128         estimate D2E/DX2                !
 ! D39   D(19,14,15,16)       -179.0409         estimate D2E/DX2                !
 ! D40   D(19,14,15,18)          0.1942         estimate D2E/DX2                !
 ! D41   D(14,15,16,13)         -1.2857         estimate D2E/DX2                !
 ! D42   D(14,15,16,17)        178.1231         estimate D2E/DX2                !
 ! D43   D(18,15,16,13)        179.4845         estimate D2E/DX2                !
 ! D44   D(18,15,16,17)         -1.1067         estimate D2E/DX2                !
 --------------------------------------------------------------------------------
 Trust Radius=3.00D-01 FncErr=1.00D-07 GrdErr=1.00D-06 EigMax=2.50D+02 EigMin=1.00D-04
 Number of steps in this run=    107 maximum allowed number of steps=    120.
 GradGradGradGradGradGradGradGradGradGradGradGradGradGradGradGradGradGrad

 Leave Link  103 at Wed Jul  6 06:03:45 2022, MaxMem=   671088640 cpu:               0.1 elap:               0.0
 (Enter /gpfs/software/gaussian16/sse4/tar/g16/l202.exe)
                          Input orientation:                          
 ---------------------------------------------------------------------
 Center     Atomic      Atomic             Coordinates (Angstroms)
 Number     Number       Type             X           Y           Z
 ---------------------------------------------------------------------
      1          6           0       -8.075970   -1.729760    6.808800
      2          6           0       -7.080320   -2.681750    7.205320
      3          6           0       -5.874780   -2.969010    6.820550
      4          6           0       -7.551810   -0.918550    5.673640
      5          6           0       -6.177350   -1.159210    5.207370
      6          6           0       -5.340590   -2.111520    5.726430
      7          1           0       -5.346230   -3.819040    7.225800
      8          1           0       -5.875020   -0.485300    4.414550
      9         17           0       -8.512500    0.314670    4.984370
     10          8           0       -9.158850   -1.635030    7.354950
     11          6           0       -3.924490   -2.242780    5.220600
     12          6           0       -3.425130   -1.491460    4.138290
     13          6           0       -2.089250   -1.582010    3.731090
     14          6           0       -3.014350   -3.120190    5.845520
     15          6           0       -1.676620   -3.219430    5.435070
     16          6           0       -1.217760   -2.437270    4.385590
     17         17           0        0.425360   -2.505930    3.896920
     18          1           0       -1.003300   -3.900010    5.950050
     19          1           0       -3.308830   -3.746450    6.682620
     20          1           0       -4.042340   -0.801660    3.572880
 ---------------------------------------------------------------------
                    Distance matrix (angstroms):
                    1          2          3          4          5
     1  C    0.000000
     2  C    1.433469   0.000000
     3  C    2.526087   1.297649   0.000000
     4  C    1.490434   2.382692   2.886558   0.000000
     5  C    2.548502   2.669323   2.443210   1.471212   0.000000
     6  C    2.966407   2.353495   1.489210   2.513058   1.369849
     7  H    3.462724   2.073865   1.079881   3.960635   3.440860
     8  H    3.482139   3.750405   3.457984   2.141177   1.083569
     9  Cl   2.774671   3.995284   4.594745   1.708464   2.770375
    10  O    1.216504   2.332016   3.584718   2.433665   3.705111
    11  C    4.474411   3.753808   2.625049   3.887966   2.499935
    12  C    5.368307   4.917711   3.921538   4.440159   2.971201
    13  C    6.733123   6.179845   5.079249   5.835516   4.367004
    14  C    5.336778   4.309686   3.025822   5.046316   3.775877
    15  C    6.712520   5.711642   4.427958   6.314176   4.955091
    16  C    7.308048   6.510012   5.282008   6.639712   5.187128
    17  Cl   9.019651   8.204368   6.960878   8.325368   6.864890
    18  H    7.447825   6.323767   5.035459   7.200590   5.902063
    19  H    5.177701   3.953598   2.684686   5.197878   4.135043
    20  H    5.253829   5.094966   4.313073   4.091850   2.712502
                    6          7          8          9         10
     6  C    0.000000
     7  H    2.272392   0.000000
     8  H    2.156672   4.392786   0.000000
     9  Cl   4.061781   5.668936   2.814418   0.000000
    10  O    4.178305   4.395754   4.555367   3.136678   0.000000
    11  C    1.509448   2.920063   2.746456   5.257965   5.685361
    12  C    2.564303   4.317519   2.662825   5.464366   6.575945
    13  C    3.851360   5.274962   4.000243   6.813681   7.944458
    14  C    2.538305   2.798433   4.144123   6.539839   6.499151
    15  C    3.838884   4.127019   5.113071   7.708583   7.885431
    16  C    4.347608   5.198110   5.049861   7.819523   8.515961
    17  Cl   6.062083   6.790946   6.636692   9.435236  10.226119
    18  H    4.696891   4.527155   6.144238   8.665111   8.580028
    19  H    2.777651   2.109813   4.729120   6.815785   6.255626
    20  H    2.835307   4.914116   2.041374   4.818799   6.416949
                   11         12         13         14         15
    11  C    0.000000
    12  C    1.408984   0.000000
    13  C    2.454254   1.399495   0.000000
    14  C    1.410223   2.395023   2.773558   0.000000
    15  C    2.460236   2.779354   2.398949   1.402797   0.000000
    16  C    2.839270   2.414166   1.385401   2.413610   1.386988
    17  Cl   4.554401   3.989196   2.684100   4.000745   2.700612
    18  H    3.436839   3.866374   3.387653   2.159483   1.087085
    19  H    2.185764   3.401782   3.857941   1.086120   2.120906
    20  H    2.192190   1.084648   2.109156   3.405472   3.861346
                   16         17         18         19         20
    16  C    0.000000
    17  Cl   1.715621   0.000000
    18  H    2.152472   2.863542   0.000000
    19  H    3.370886   4.821119   2.423986   0.000000
    20  H    3.363625   4.792690   4.948381   4.345148   0.000000
 Stoichiometry    C12H5Cl2O(1-)
 Framework group  C1[X(C12H5Cl2O)]
 Deg. of freedom    54
 Full point group                 C1      NOp   1
 Largest Abelian subgroup         C1      NOp   1
 Largest concise Abelian subgroup C1      NOp   1
                         Standard orientation:                         
 ---------------------------------------------------------------------
 Center     Atomic      Atomic             Coordinates (Angstroms)
 Number     Number       Type             X           Y           Z
 ---------------------------------------------------------------------
      1          6           0       -3.540532    0.911311   -0.049906
      2          6           0       -2.490268    1.884195    0.022722
      3          6           0       -1.196506    1.838867    0.112268
      4          6           0       -2.946803   -0.454329    0.012606
      5          6           0       -1.482928   -0.587208    0.074876
      6          6           0       -0.611768    0.469258    0.112892
      7          1           0       -0.613923    2.737432    0.251270
      8          1           0       -1.150542   -1.618496    0.065520
      9         17           0       -3.953917   -1.832365   -0.062146
     10          8           0       -4.715265    1.209068   -0.155853
     11          6           0        0.878821    0.231420    0.115688
     12          6           0        1.448962   -1.054897    0.190298
     13          6           0        2.832625   -1.253826    0.123285
     14          6           0        1.780991    1.310112    0.009672
     15          6           0        3.168894    1.115119   -0.049856
     16          6           0        3.686825   -0.170787   -0.005956
     17         17           0        5.377404   -0.437328   -0.125357
     18          1           0        3.830719    1.972514   -0.142669
     19          1           0        1.436530    2.338693   -0.045313
     20          1           0        0.850178   -1.953316    0.294037
 ---------------------------------------------------------------------
 Rotational constants (GHZ):           1.4673924           0.1827926           0.1628028
 Leave Link  202 at Wed Jul  6 06:03:45 2022, MaxMem=   671088640 cpu:               0.1 elap:               0.0
 (Enter /gpfs/software/gaussian16/sse4/tar/g16/l301.exe)
 Standard basis: 6-311+G(d,p) (5D, 7F)
 Ernie: Thresh=  0.10000D-02 Tol=  0.10000D-05 Strict=F.
 There are   391 symmetry adapted cartesian basis functions of A   symmetry.
 There are   376 symmetry adapted basis functions of A   symmetry.
   376 basis functions,   614 primitive gaussians,   391 cartesian basis functions
    60 alpha electrons       60 beta electrons
       nuclear repulsion energy       997.1062596318 Hartrees.
 IExCor= 4336 DFT=T Ex+Corr=M062X ExCW=0 ScaHFX=  0.540000
 ScaDFX=  1.000000  1.000000  1.000000  1.000000 ScalE2=  1.000000  1.000000
 IRadAn=      5 IRanWt=     -1 IRanGd=            0 ICorTp=0 IEmpDi=  4
 NAtoms=   20 NActive=   20 NUniq=   20 SFac= 1.00D+00 NAtFMM=   60 NAOKFM=F Big=F
 Integral buffers will be    131072 words long.
 Raffenetti 2 integral format.
 Two-electron integral symmetry is turned on.
 Leave Link  301 at Wed Jul  6 06:03:45 2022, MaxMem=   671088640 cpu:               0.3 elap:               0.1
 (Enter /gpfs/software/gaussian16/sse4/tar/g16/l302.exe)
 NPDir=0 NMtPBC=     1 NCelOv=     1 NCel=       1 NClECP=     1 NCelD=      1
         NCelK=      1 NCelE2=     1 NClLst=     1 CellRange=     0.0.
 One-electron integrals computed using PRISM.
 One-electron integral symmetry used in STVInt
 NBasis=   376 RedAO= T EigKep=  1.55D-06  NBF=   376
 NBsUse=   372 1.00D-06 EigRej=  9.36D-07 NBFU=   372
 Precomputing XC quadrature grid using
 IXCGrd= 4 IRadAn=           5 IRanWt=          -1 IRanGd=           0 AccXCQ= 0.00D+00.
 Generated NRdTot=       0 NPtTot=           0 NUsed=           0 NTot=          32
 NSgBfM=   383   383   383   383   383 MxSgAt=    20 MxSgA2=    20.
 Leave Link  302 at Wed Jul  6 06:03:45 2022, MaxMem=   671088640 cpu:               1.8 elap:               0.4
 (Enter /gpfs/software/gaussian16/sse4/tar/g16/l303.exe)
 DipDrv:  MaxL=1.
 Leave Link  303 at Wed Jul  6 06:03:46 2022, MaxMem=   671088640 cpu:               0.2 elap:               0.1
 (Enter /gpfs/software/gaussian16/sse4/tar/g16/l401.exe)
 ExpMin= 4.38D-02 ExpMax= 1.06D+05 ExpMxC= 3.62D+03 IAcc=3 IRadAn=         5 AccDes= 0.00D+00
 Harris functional with IExCor= 1009 and IRadAn=       5 diagonalized for initial guess.
 HarFok:  IExCor= 1009 AccDes= 0.00D+00 IRadAn=         5 IDoV= 1 UseB2=F ITyADJ=14
 ICtDFT=  3500011 ScaDFX=  1.000000  1.000000  1.000000  1.000000
 FoFCou: FMM=F IPFlag=           0 FMFlag=      100000 FMFlg1=           0
         NFxFlg=           0 DoJE=T BraDBF=F KetDBF=T FulRan=T
         wScrn=  0.000000 ICntrl=       500 IOpCl=  0 I1Cent=   200000004 NGrid=           0
         NMat0=    1 NMatS0=      1 NMatT0=    0 NMatD0=    1 NMtDS0=    0 NMtDT0=    0
 Petite list used in FoFCou.
 Harris En= -1455.08190754567    
 JPrj=0 DoOrth=F DoCkMO=F.
 Leave Link  401 at Wed Jul  6 06:03:49 2022, MaxMem=   671088640 cpu:              17.8 elap:               3.6
 (Enter /gpfs/software/gaussian16/sse4/tar/g16/l502.exe)
 Integral symmetry usage will be decided dynamically.
 Closed shell SCF:
 Using DIIS extrapolation, IDIIS=  1040.
 NGot=   671088640 LenX=   670776934 LenY=   670623612
 Requested convergence on RMS density matrix=1.00D-08 within 128 cycles.
 Requested convergence on MAX density matrix=1.00D-06.
 Requested convergence on             energy=1.00D-06.
 No special actions if energy rises.
 Fock matrices will be formed incrementally for  20 cycles.

 Cycle   1  Pass 1  IDiag  1:
 FoFJK:  IHMeth= 1 ICntrl=       0 DoSepK=F KAlg= 0 I1Cent=           0 FoldK=F
 IRaf= 830000000 NMat=       1 IRICut=       1 DoRegI=T DoRafI=F ISym2E= 0 IDoP0=0 IntGTp=1.
 FoFCou: FMM=F IPFlag=           0 FMFlag=      100000 FMFlg1=           0
         NFxFlg=           0 DoJE=F BraDBF=F KetDBF=F FulRan=T
         wScrn=  0.000000 ICntrl=         0 IOpCl=  0 I1Cent=           0 NGrid=           0
         NMat0=    1 NMatS0=      1 NMatT0=    0 NMatD0=    1 NMtDS0=    0 NMtDT0=    0
 Symmetry not used in FoFCou.
 E= -1454.84509436807    
 DIIS: error= 4.80D-02 at cycle   1 NSaved=   1.
 NSaved= 1 IEnMin= 1 EnMin= -1454.84509436807     IErMin= 1 ErrMin= 4.80D-02
 ErrMax= 4.80D-02  0.00D+00 EMaxC= 1.00D-01 BMatC= 7.77D-01 BMatP= 7.77D-01
 IDIUse=3 WtCom= 5.20D-01 WtEn= 4.80D-01
 Coeff-Com:  0.100D+01
 Coeff-En:   0.100D+01
 Coeff:      0.100D+01
 Gap=    -0.106 Goal=   None    Shift=    0.000
 GapD=   -0.106 DampG=0.250 DampE=0.500 DampFc=0.2500 IDamp=-1.
 Damping current iteration by 2.50D-01
 RMSDP=5.13D-01 MaxDP=4.51D+01              OVMax= 8.92D-01

 Cycle   2  Pass 1  IDiag  1:
 RMSU=  1.23D-01    CP:  1.42D+00
 E= -1455.06672479205     Delta-E=       -0.221630423979 Rises=F Damp=T
 DIIS: error= 1.68D-02 at cycle   2 NSaved=   2.
 NSaved= 2 IEnMin= 2 EnMin= -1455.06672479205     IErMin= 2 ErrMin= 1.68D-02
 ErrMax= 1.68D-02  0.00D+00 EMaxC= 1.00D-01 BMatC= 1.91D-01 BMatP= 7.77D-01
 IDIUse=3 WtCom= 8.32D-01 WtEn= 1.68D-01
 Coeff-Com: -0.451D+00 0.145D+01
 Coeff-En:   0.128D+00 0.872D+00
 Coeff:     -0.353D+00 0.135D+01
 Gap=     0.355 Goal=   None    Shift=    0.000
 RMSDP=1.35D-01 MaxDP=9.96D+00 DE=-2.22D-01 OVMax= 9.82D-01

 Cycle   3  Pass 1  IDiag  1:
 RMSU=  2.30D-02    CP:  9.11D-01 -1.50D-02
 E= -1455.23587548556     Delta-E=       -0.169150693511 Rises=F Damp=F
 DIIS: error= 2.98D-02 at cycle   3 NSaved=   3.
 NSaved= 3 IEnMin= 3 EnMin= -1455.23587548556     IErMin= 2 ErrMin= 1.68D-02
 ErrMax= 2.98D-02  0.00D+00 EMaxC= 1.00D-01 BMatC= 2.75D-01 BMatP= 1.91D-01
 IDIUse=2 WtCom= 0.00D+00 WtEn= 1.00D+00
 Coeff-En:   0.000D+00 0.294D+00 0.706D+00
 Coeff:      0.000D+00 0.294D+00 0.706D+00
 Gap=    -0.033 Goal=   None    Shift=    0.000
 RMSDP=4.35D-02 MaxDP=2.30D+00 DE=-1.69D-01 OVMax= 5.70D-01

 Cycle   4  Pass 1  IDiag  1:
 RMSU=  3.64D-02    CP:  8.14D-01  1.65D-01  8.89D-01
 E= -1453.94061522979     Delta-E=        1.295260255772 Rises=F Damp=F
 DIIS: error= 7.38D-02 at cycle   4 NSaved=   4.
 NSaved= 4 IEnMin= 3 EnMin= -1455.23587548556     IErMin= 2 ErrMin= 1.68D-02
 ErrMax= 7.38D-02  0.00D+00 EMaxC= 1.00D-01 BMatC= 1.12D+00 BMatP= 1.91D-01
 IDIUse=2 WtCom= 0.00D+00 WtEn= 1.00D+00
 Coeff-En:   0.000D+00 0.000D+00 0.737D+00 0.263D+00
 Coeff:      0.000D+00 0.000D+00 0.737D+00 0.263D+00
 Gap=     0.126 Goal=   None    Shift=    0.000
 RMSDP=4.02D-02 MaxDP=2.66D+00 DE= 1.30D+00 OVMax= 9.18D-01

 Cycle   5  Pass 1  IDiag  1:
 RMSU=  1.75D-02    CP:  7.61D-01 -2.14D-02  7.15D-01  2.50D-01
 E= -1455.28909262269     Delta-E=       -1.348477392904 Rises=F Damp=F
 DIIS: error= 3.42D-02 at cycle   5 NSaved=   5.
 NSaved= 5 IEnMin= 5 EnMin= -1455.28909262269     IErMin= 2 ErrMin= 1.68D-02
 ErrMax= 3.42D-02  0.00D+00 EMaxC= 1.00D-01 BMatC= 2.65D-01 BMatP= 1.91D-01
 IDIUse=2 WtCom= 0.00D+00 WtEn= 1.00D+00
 EnCoef did     3 forward-backward iterations
 Coeff-En:   0.000D+00 0.000D+00 0.512D+00 0.118D+00 0.370D+00
 Coeff:      0.000D+00 0.000D+00 0.512D+00 0.118D+00 0.370D+00
 Gap=    -0.093 Goal=   None    Shift=    0.000
 RMSDP=2.05D-02 MaxDP=1.34D+00 DE=-1.35D+00 OVMax= 6.33D-01

 Cycle   6  Pass 1  IDiag  1:
 RMSU=  1.52D-02    CP:  7.79D-01  2.11D-03  6.65D-01  2.33D-01  2.38D-01
 E= -1454.76365716770     Delta-E=        0.525435454992 Rises=F Damp=F
 DIIS: error= 6.47D-02 at cycle   6 NSaved=   6.
 NSaved= 6 IEnMin= 5 EnMin= -1455.28909262269     IErMin= 2 ErrMin= 1.68D-02
 ErrMax= 6.47D-02  0.00D+00 EMaxC= 1.00D-01 BMatC= 4.41D-01 BMatP= 1.91D-01
 IDIUse=2 WtCom= 0.00D+00 WtEn= 1.00D+00
 EnCoef did     3 forward-backward iterations
 Coeff-En:   0.000D+00 0.000D+00 0.337D+00 0.000D+00 0.425D+00 0.239D+00
 Coeff:      0.000D+00 0.000D+00 0.337D+00 0.000D+00 0.425D+00 0.239D+00
 Gap=    -0.012 Goal=   None    Shift=    0.000
 RMSDP=1.70D-02 MaxDP=1.35D+00 DE= 5.25D-01 OVMax= 8.85D-01

 Cycle   7  Pass 1  IDiag  1:
 RMSU=  5.73D-03    CP:  8.18D-01 -1.36D-02  8.47D-01  1.39D-01  6.37D-01
                    CP:  1.62D-01
 E= -1455.62084730755     Delta-E=       -0.857190139851 Rises=F Damp=F
 DIIS: error= 1.02D-02 at cycle   7 NSaved=   7.
 NSaved= 7 IEnMin= 7 EnMin= -1455.62084730755     IErMin= 7 ErrMin= 1.02D-02
 ErrMax= 1.02D-02  0.00D+00 EMaxC= 1.00D-01 BMatC= 1.56D-02 BMatP= 1.91D-01
 IDIUse=3 WtCom= 8.98D-01 WtEn= 1.02D-01
 Coeff-Com: -0.467D-01 0.999D-01 0.131D-01-0.158D-01 0.984D-01 0.130D+00
 Coeff-Com:  0.721D+00
 Coeff-En:   0.000D+00 0.000D+00 0.000D+00 0.000D+00 0.000D+00 0.490D-01
 Coeff-En:   0.951D+00
 Coeff:     -0.419D-01 0.898D-01 0.118D-01-0.142D-01 0.884D-01 0.122D+00
 Coeff:      0.745D+00
 Gap=     0.052 Goal=   None    Shift=    0.000
 RMSDP=3.98D-03 MaxDP=2.17D-01 DE=-8.57D-01 OVMax= 9.73D-02

 Cycle   8  Pass 1  IDiag  1:
 RMSU=  3.20D-03    CP:  8.29D-01 -2.12D-02  8.14D-01  1.66D-01  6.51D-01
                    CP:  1.32D-01  1.24D+00
 E= -1455.63612477720     Delta-E=       -0.015277469649 Rises=F Damp=F
 DIIS: error= 5.50D-03 at cycle   8 NSaved=   8.
 NSaved= 8 IEnMin= 8 EnMin= -1455.63612477720     IErMin= 8 ErrMin= 5.50D-03
 ErrMax= 5.50D-03  0.00D+00 EMaxC= 1.00D-01 BMatC= 7.48D-03 BMatP= 1.56D-02
 IDIUse=3 WtCom= 9.45D-01 WtEn= 5.50D-02
 Coeff-Com: -0.269D-01 0.499D-01-0.507D-01-0.485D-03-0.400D-01 0.571D-01
 Coeff-Com:  0.460D+00 0.551D+00
 Coeff-En:   0.000D+00 0.000D+00 0.000D+00 0.000D+00 0.000D+00 0.000D+00
 Coeff-En:   0.000D+00 0.100D+01
 Coeff:     -0.254D-01 0.471D-01-0.479D-01-0.458D-03-0.378D-01 0.540D-01
 Coeff:      0.434D+00 0.576D+00
 Gap=     0.061 Goal=   None    Shift=    0.000
 RMSDP=1.42D-03 MaxDP=6.16D-02 DE=-1.53D-02 OVMax= 3.98D-02

 Cycle   9  Pass 1  IDiag  1:
 RMSU=  1.16D-03    CP:  8.22D-01 -1.98D-02  8.21D-01  1.74D-01  6.57D-01
                    CP:  1.49D-01  1.21D+00  9.52D-01
 E= -1455.64374644834     Delta-E=       -0.007621671140 Rises=F Damp=F
 DIIS: error= 2.55D-03 at cycle   9 NSaved=   9.
 NSaved= 9 IEnMin= 9 EnMin= -1455.64374644834     IErMin= 9 ErrMin= 2.55D-03
 ErrMax= 2.55D-03  0.00D+00 EMaxC= 1.00D-01 BMatC= 9.10D-04 BMatP= 7.48D-03
 IDIUse=3 WtCom= 9.75D-01 WtEn= 2.55D-02
 Coeff-Com: -0.264D-01 0.431D-01-0.680D-02-0.269D-02-0.259D-01 0.140D-01
 Coeff-Com: -0.445D-01 0.231D+00 0.819D+00
 Coeff-En:   0.000D+00 0.000D+00 0.000D+00 0.000D+00 0.000D+00 0.000D+00
 Coeff-En:   0.000D+00 0.000D+00 0.100D+01
 Coeff:     -0.257D-01 0.420D-01-0.662D-02-0.262D-02-0.252D-01 0.136D-01
 Coeff:     -0.434D-01 0.225D+00 0.823D+00
 Gap=     0.066 Goal=   None    Shift=    0.000
 RMSDP=1.52D-03 MaxDP=1.47D-01 DE=-7.62D-03 OVMax= 2.63D-02

 Cycle  10  Pass 1  IDiag  1:
 RMSU=  7.63D-04    CP:  8.33D-01 -2.11D-02  8.35D-01  1.75D-01  6.56D-01
                    CP:  1.38D-01  1.29D+00  1.13D+00  9.39D-01
 E= -1455.64516734738     Delta-E=       -0.001420899041 Rises=F Damp=F
 DIIS: error= 1.08D-03 at cycle  10 NSaved=  10.
 NSaved=10 IEnMin=10 EnMin= -1455.64516734738     IErMin=10 ErrMin= 1.08D-03
 ErrMax= 1.08D-03  0.00D+00 EMaxC= 1.00D-01 BMatC= 2.10D-04 BMatP= 9.10D-04
 IDIUse=3 WtCom= 9.89D-01 WtEn= 1.08D-02
 Coeff-Com: -0.113D-01 0.178D-01 0.653D-02-0.206D-02-0.682D-02 0.191D-02
 Coeff-Com: -0.925D-01-0.102D-01 0.433D+00 0.663D+00
 Coeff-En:   0.000D+00 0.000D+00 0.000D+00 0.000D+00 0.000D+00 0.000D+00
 Coeff-En:   0.000D+00 0.000D+00 0.000D+00 0.100D+01
 Coeff:     -0.111D-01 0.176D-01 0.646D-02-0.204D-02-0.675D-02 0.189D-02
 Coeff:     -0.915D-01-0.101D-01 0.428D+00 0.667D+00
 Gap=     0.068 Goal=   None    Shift=    0.000
 RMSDP=4.52D-04 MaxDP=2.29D-02 DE=-1.42D-03 OVMax= 1.51D-02

 Cycle  11  Pass 1  IDiag  1:
 RMSU=  3.25D-04    CP:  8.34D-01 -2.07D-02  8.32D-01  1.73D-01  6.47D-01
                    CP:  1.42D-01  1.32D+00  1.16D+00  9.77D-01  1.10D+00
 E= -1455.64553121893     Delta-E=       -0.000363871553 Rises=F Damp=F
 DIIS: error= 3.56D-04 at cycle  11 NSaved=  11.
 NSaved=11 IEnMin=11 EnMin= -1455.64553121893     IErMin=11 ErrMin= 3.56D-04
 ErrMax= 3.56D-04  0.00D+00 EMaxC= 1.00D-01 BMatC= 5.29D-05 BMatP= 2.10D-04
 IDIUse=3 WtCom= 9.96D-01 WtEn= 3.56D-03
 Coeff-Com: -0.809D-04 0.892D-03 0.295D-02-0.791D-03-0.346D-02-0.137D-02
 Coeff-Com: -0.224D-01-0.406D-01 0.104D+00 0.336D+00 0.625D+00
 Coeff-En:   0.000D+00 0.000D+00 0.000D+00 0.000D+00 0.000D+00 0.000D+00
 Coeff-En:   0.000D+00 0.000D+00 0.000D+00 0.000D+00 0.100D+01
 Coeff:     -0.806D-04 0.889D-03 0.294D-02-0.788D-03-0.344D-02-0.136D-02
 Coeff:     -0.223D-01-0.404D-01 0.103D+00 0.335D+00 0.626D+00
 Gap=     0.069 Goal=   None    Shift=    0.000
 RMSDP=3.36D-04 MaxDP=2.44D-02 DE=-3.64D-04 OVMax= 7.42D-03

 Cycle  12  Pass 1  IDiag  1:
 RMSU=  1.62D-04    CP:  8.36D-01 -2.08D-02  8.41D-01  1.72D-01  6.46D-01
                    CP:  1.42D-01  1.33D+00  1.18D+00  1.02D+00  1.21D+00
                    CP:  1.16D+00
 E= -1455.64559919924     Delta-E=       -0.000067980310 Rises=F Damp=F
 DIIS: error= 4.55D-04 at cycle  12 NSaved=  12.
 NSaved=12 IEnMin=12 EnMin= -1455.64559919924     IErMin=11 ErrMin= 3.56D-04
 ErrMax= 4.55D-04  0.00D+00 EMaxC= 1.00D-01 BMatC= 3.94D-05 BMatP= 5.29D-05
 IDIUse=3 WtCom= 9.96D-01 WtEn= 3.56D-03
 Coeff-Com:  0.290D-02-0.359D-02 0.352D-03-0.540D-03-0.282D-02-0.158D-02
 Coeff-Com:  0.154D-01-0.143D-01 0.182D-01 0.882D-01 0.253D+00 0.645D+00
 Coeff-En:   0.000D+00 0.000D+00 0.000D+00 0.000D+00 0.000D+00 0.000D+00
 Coeff-En:   0.000D+00 0.000D+00 0.000D+00 0.000D+00 0.000D+00 0.100D+01
 Coeff:      0.289D-02-0.358D-02 0.351D-03-0.538D-03-0.281D-02-0.157D-02
 Coeff:      0.153D-01-0.143D-01 0.181D-01 0.879D-01 0.252D+00 0.646D+00
 Gap=     0.069 Goal=   None    Shift=    0.000
 RMSDP=1.09D-04 MaxDP=5.00D-03 DE=-6.80D-05 OVMax= 3.64D-03

 Cycle  13  Pass 1  IDiag  1:
 RMSU=  5.62D-05    CP:  8.37D-01 -2.07D-02  8.42D-01  1.71D-01  6.44D-01
                    CP:  1.43D-01  1.34D+00  1.17D+00  1.02D+00  1.21D+00
                    CP:  1.30D+00  1.28D+00
 E= -1455.64563759636     Delta-E=       -0.000038397112 Rises=F Damp=F
 DIIS: error= 3.84D-04 at cycle  13 NSaved=  13.
 NSaved=13 IEnMin=13 EnMin= -1455.64563759636     IErMin=11 ErrMin= 3.56D-04
 ErrMax= 3.84D-04  0.00D+00 EMaxC= 1.00D-01 BMatC= 2.74D-05 BMatP= 3.94D-05
 IDIUse=3 WtCom= 9.96D-01 WtEn= 3.56D-03
 Coeff-Com:  0.129D-02-0.139D-02-0.221D-03-0.421D-03-0.236D-02-0.931D-03
 Coeff-Com:  0.240D-01 0.198D-01 0.349D-01-0.403D-01-0.293D+00 0.974D-01
 Coeff-Com:  0.116D+01
 Coeff-En:   0.000D+00 0.000D+00 0.000D+00 0.000D+00 0.000D+00 0.000D+00
 Coeff-En:   0.000D+00 0.000D+00 0.000D+00 0.000D+00 0.000D+00 0.000D+00
 Coeff-En:   0.100D+01
 Coeff:      0.129D-02-0.138D-02-0.220D-03-0.420D-03-0.235D-02-0.928D-03
 Coeff:      0.239D-01 0.197D-01 0.348D-01-0.401D-01-0.291D+00 0.970D-01
 Coeff:      0.116D+01
 Gap=     0.070 Goal=   None    Shift=    0.000
 RMSDP=1.82D-04 MaxDP=1.06D-02 DE=-3.84D-05 OVMax= 6.46D-03

 Cycle  14  Pass 1  IDiag  1:
 RMSU=  6.00D-05    CP:  8.36D-01 -2.08D-02  8.45D-01  1.70D-01  6.43D-01
                    CP:  1.42D-01  1.33D+00  1.16D+00  1.01D+00  1.18D+00
                    CP:  1.47D+00  1.91D+00  2.15D+00
 E= -1455.64568691637     Delta-E=       -0.000049320016 Rises=F Damp=F
 DIIS: error= 1.78D-04 at cycle  14 NSaved=  14.
 NSaved=14 IEnMin=14 EnMin= -1455.64568691637     IErMin=14 ErrMin= 1.78D-04
 ErrMax= 1.78D-04  0.00D+00 EMaxC= 1.00D-01 BMatC= 1.02D-05 BMatP= 2.74D-05
 IDIUse=3 WtCom= 9.98D-01 WtEn= 1.78D-03
 Coeff-Com: -0.909D-04 0.226D-03 0.373D-04-0.177D-03-0.198D-02 0.248D-03
 Coeff-Com:  0.453D-02 0.106D-01 0.326D-01-0.352D-01-0.380D+00-0.523D+00
 Coeff-Com:  0.552D+00 0.134D+01
 Coeff-En:   0.000D+00 0.000D+00 0.000D+00 0.000D+00 0.000D+00 0.000D+00
 Coeff-En:   0.000D+00 0.000D+00 0.000D+00 0.000D+00 0.000D+00 0.000D+00
 Coeff-En:   0.000D+00 0.100D+01
 Coeff:     -0.907D-04 0.226D-03 0.372D-04-0.176D-03-0.197D-02 0.247D-03
 Coeff:      0.453D-02 0.106D-01 0.325D-01-0.351D-01-0.380D+00-0.522D+00
 Coeff:      0.551D+00 0.134D+01
 Gap=     0.071 Goal=   None    Shift=    0.000
 RMSDP=2.45D-04 MaxDP=1.09D-02 DE=-4.93D-05 OVMax= 1.09D-02

 Cycle  15  Pass 1  IDiag  1:
 RMSU=  6.75D-05    CP:  8.37D-01 -2.08D-02  8.50D-01  1.68D-01  6.42D-01
                    CP:  1.41D-01  1.33D+00  1.15D+00  1.01D+00  1.18D+00
                    CP:  1.68D+00  2.70D+00  3.00D+00  1.84D+00
 E= -1455.64572085556     Delta-E=       -0.000033939185 Rises=F Damp=F
 DIIS: error= 1.28D-04 at cycle  15 NSaved=  15.
 NSaved=15 IEnMin=15 EnMin= -1455.64572085556     IErMin=15 ErrMin= 1.28D-04
 ErrMax= 1.28D-04  0.00D+00 EMaxC= 1.00D-01 BMatC= 4.98D-06 BMatP= 1.02D-05
 IDIUse=3 WtCom= 9.99D-01 WtEn= 1.28D-03
 Coeff-Com:  0.562D-03-0.663D-03 0.471D-03-0.463D-04-0.169D-02 0.377D-03
 Coeff-Com: -0.202D-02-0.771D-02 0.497D-02-0.918D-02-0.132D+00-0.211D+00
 Coeff-Com:  0.147D+00 0.542D+00 0.669D+00
 Coeff-En:   0.000D+00 0.000D+00 0.000D+00 0.000D+00 0.000D+00 0.000D+00
 Coeff-En:   0.000D+00 0.000D+00 0.000D+00 0.000D+00 0.000D+00 0.000D+00
 Coeff-En:   0.000D+00 0.000D+00 0.100D+01
 Coeff:      0.562D-03-0.662D-03 0.471D-03-0.463D-04-0.169D-02 0.377D-03
 Coeff:     -0.202D-02-0.770D-02 0.496D-02-0.917D-02-0.132D+00-0.211D+00
 Coeff:      0.147D+00 0.542D+00 0.670D+00
 Gap=     0.070 Goal=   None    Shift=    0.000
 RMSDP=5.99D-05 MaxDP=3.05D-03 DE=-3.39D-05 OVMax= 3.12D-03

 Cycle  16  Pass 1  IDiag  1:
 RMSU=  1.95D-05    CP:  8.37D-01 -2.08D-02  8.51D-01  1.67D-01  6.41D-01
                    CP:  1.42D-01  1.33D+00  1.15D+00  1.01D+00  1.19D+00
                    CP:  1.73D+00  2.80D+00  3.00D+00  2.09D+00  1.34D+00
 E= -1455.64572811465     Delta-E=       -0.000007259096 Rises=F Damp=F
 DIIS: error= 1.00D-04 at cycle  16 NSaved=  16.
 NSaved=16 IEnMin=16 EnMin= -1455.64572811465     IErMin=16 ErrMin= 1.00D-04
 ErrMax= 1.00D-04  0.00D+00 EMaxC= 1.00D-01 BMatC= 2.86D-06 BMatP= 4.98D-06
 IDIUse=3 WtCom= 9.99D-01 WtEn= 1.00D-03
 Coeff-Com:  0.747D-03-0.944D-03 0.450D-03-0.236D-04-0.125D-02 0.330D-03
 Coeff-Com: -0.460D-03-0.738D-02 0.122D-02-0.548D-03-0.161D-01 0.573D-02
 Coeff-Com:  0.153D+00-0.149D+00-0.157D+00 0.117D+01
 Coeff-En:   0.000D+00 0.000D+00 0.000D+00 0.000D+00 0.000D+00 0.000D+00
 Coeff-En:   0.000D+00 0.000D+00 0.000D+00 0.000D+00 0.000D+00 0.000D+00
 Coeff-En:   0.000D+00 0.000D+00 0.000D+00 0.100D+01
 Coeff:      0.746D-03-0.943D-03 0.450D-03-0.236D-04-0.125D-02 0.330D-03
 Coeff:     -0.459D-03-0.737D-02 0.122D-02-0.548D-03-0.161D-01 0.572D-02
 Coeff:      0.153D+00-0.149D+00-0.157D+00 0.117D+01
 Gap=     0.070 Goal=   None    Shift=    0.000
 RMSDP=4.49D-05 MaxDP=2.85D-03 DE=-7.26D-06 OVMax= 2.29D-03

 Cycle  17  Pass 1  IDiag  1:
 RMSU=  1.23D-05    CP:  8.37D-01 -2.08D-02  8.51D-01  1.67D-01  6.40D-01
                    CP:  1.42D-01  1.33D+00  1.15D+00  1.01D+00  1.20D+00
                    CP:  1.75D+00  2.81D+00  3.00D+00  2.21D+00  1.64D+00
                    CP:  1.89D+00
 E= -1455.64573292489     Delta-E=       -0.000004810234 Rises=F Damp=F
 DIIS: error= 6.74D-05 at cycle  17 NSaved=  17.
 NSaved=17 IEnMin=17 EnMin= -1455.64573292489     IErMin=17 ErrMin= 6.74D-05
 ErrMax= 6.74D-05  0.00D+00 EMaxC= 1.00D-01 BMatC= 1.32D-06 BMatP= 2.86D-06
 IDIUse=1 WtCom= 1.00D+00 WtEn= 0.00D+00
 Coeff-Com:  0.210D-03-0.220D-03 0.227D-03-0.428D-04-0.459D-03 0.555D-04
 Coeff-Com:  0.274D-02 0.205D-02 0.726D-02 0.511D-02 0.314D-01 0.791D-01
 Coeff-Com:  0.150D+00-0.490D+00-0.937D+00 0.620D+00 0.153D+01
 Coeff:      0.210D-03-0.220D-03 0.227D-03-0.428D-04-0.459D-03 0.555D-04
 Coeff:      0.274D-02 0.205D-02 0.726D-02 0.511D-02 0.314D-01 0.791D-01
 Coeff:      0.150D+00-0.490D+00-0.937D+00 0.620D+00 0.153D+01
 Gap=     0.070 Goal=   None    Shift=    0.000
 RMSDP=8.59D-05 MaxDP=4.99D-03 DE=-4.81D-06 OVMax= 4.81D-03

 Cycle  18  Pass 1  IDiag  1:
 RMSU=  1.77D-05    CP:  8.38D-01 -2.07D-02  8.52D-01  1.66D-01  6.40D-01
                    CP:  1.43D-01  1.34D+00  1.15D+00  1.01D+00  1.21D+00
                    CP:  1.79D+00  2.92D+00  3.00D+00  2.53D+00  2.23D+00
                    CP:  3.00D+00  2.42D+00
 E= -1455.64573783893     Delta-E=       -0.000004914044 Rises=F Damp=F
 DIIS: error= 4.75D-05 at cycle  18 NSaved=  18.
 NSaved=18 IEnMin=18 EnMin= -1455.64573783893     IErMin=18 ErrMin= 4.75D-05
 ErrMax= 4.75D-05  0.00D+00 EMaxC= 1.00D-01 BMatC= 3.28D-07 BMatP= 1.32D-06
 IDIUse=1 WtCom= 1.00D+00 WtEn= 0.00D+00
 Coeff-Com: -0.111D-03 0.164D-03 0.106D-03-0.763D-05-0.637D-04-0.763D-04
 Coeff-Com:  0.187D-02 0.312D-02 0.748D-02 0.702D-02 0.795D-02 0.218D-02
 Coeff-Com:  0.210D-01-0.160D+00-0.341D+00-0.758D-01 0.691D+00 0.836D+00
 Coeff:     -0.111D-03 0.164D-03 0.106D-03-0.763D-05-0.637D-04-0.763D-04
 Coeff:      0.187D-02 0.312D-02 0.748D-02 0.702D-02 0.795D-02 0.218D-02
 Coeff:      0.210D-01-0.160D+00-0.341D+00-0.758D-01 0.691D+00 0.836D+00
 Gap=     0.070 Goal=   None    Shift=    0.000
 RMSDP=3.89D-05 MaxDP=1.90D-03 DE=-4.91D-06 OVMax= 2.16D-03

 Cycle  19  Pass 1  IDiag  1:
 RMSU=  1.09D-05    CP:  8.38D-01 -2.07D-02  8.52D-01  1.66D-01  6.39D-01
                    CP:  1.43D-01  1.34D+00  1.15D+00  1.01D+00  1.21D+00
                    CP:  1.80D+00  3.00D+00  3.00D+00  2.69D+00  2.54D+00
                    CP:  3.00D+00  3.00D+00  1.46D+00
 E= -1455.64573878888     Delta-E=       -0.000000949954 Rises=F Damp=F
 DIIS: error= 2.87D-05 at cycle  19 NSaved=  19.
 NSaved=19 IEnMin=19 EnMin= -1455.64573878888     IErMin=19 ErrMin= 2.87D-05
 ErrMax= 2.87D-05  0.00D+00 EMaxC= 1.00D-01 BMatC= 1.38D-07 BMatP= 3.28D-07
 IDIUse=1 WtCom= 1.00D+00 WtEn= 0.00D+00
 Coeff-Com: -0.101D-03 0.156D-03 0.405D-04-0.106D-04 0.207D-04-0.464D-04
 Coeff-Com:  0.413D-03 0.366D-03 0.264D-02 0.477D-02 0.262D-02-0.113D-01
 Coeff-Com: -0.422D-01 0.575D-02 0.631D-01-0.364D-01-0.621D-01 0.264D+00
 Coeff-Com:  0.808D+00
 Coeff:     -0.101D-03 0.156D-03 0.405D-04-0.106D-04 0.207D-04-0.464D-04
 Coeff:      0.413D-03 0.366D-03 0.264D-02 0.477D-02 0.262D-02-0.113D-01
 Coeff:     -0.422D-01 0.575D-02 0.631D-01-0.364D-01-0.621D-01 0.264D+00
 Coeff:      0.808D+00
 Gap=     0.070 Goal=   None    Shift=    0.000
 RMSDP=1.28D-05 MaxDP=6.74D-04 DE=-9.50D-07 OVMax= 5.73D-04

 Cycle  20  Pass 1  IDiag  1:
 RMSU=  6.65D-06    CP:  8.38D-01 -2.07D-02  8.53D-01  1.66D-01  6.39D-01
                    CP:  1.43D-01  1.33D+00  1.15D+00  1.01D+00  1.21D+00
                    CP:  1.81D+00  3.00D+00  3.00D+00  2.73D+00  2.59D+00
                    CP:  3.00D+00  2.98D+00  1.57D+00  1.18D+00
 E= -1455.64573904621     Delta-E=       -0.000000257321 Rises=F Damp=F
 DIIS: error= 1.35D-05 at cycle  20 NSaved=  20.
 NSaved=20 IEnMin=20 EnMin= -1455.64573904621     IErMin=20 ErrMin= 1.35D-05
 ErrMax= 1.35D-05  0.00D+00 EMaxC= 1.00D-01 BMatC= 1.95D-08 BMatP= 1.38D-07
 IDIUse=1 WtCom= 1.00D+00 WtEn= 0.00D+00
 Coeff-Com:  0.113D-04-0.174D-04-0.330D-04 0.798D-05 0.608D-04-0.151D-04
 Coeff-Com: -0.112D-03-0.801D-03-0.116D-02 0.542D-03 0.527D-02 0.762D-02
 Coeff-Com: -0.344D-01 0.143D-01 0.985D-01 0.590D-01-0.238D+00-0.209D+00
 Coeff-Com:  0.256D+00 0.104D+01
 Coeff:      0.113D-04-0.174D-04-0.330D-04 0.798D-05 0.608D-04-0.151D-04
 Coeff:     -0.112D-03-0.801D-03-0.116D-02 0.542D-03 0.527D-02 0.762D-02
 Coeff:     -0.344D-01 0.143D-01 0.985D-01 0.590D-01-0.238D+00-0.209D+00
 Coeff:      0.256D+00 0.104D+01
 Gap=     0.070 Goal=   None    Shift=    0.000
 RMSDP=1.47D-05 MaxDP=7.48D-04 DE=-2.57D-07 OVMax= 7.91D-04

 Cycle  21  Pass 1  IDiag  1:
 Restarting incremental Fock formation.
 E= -1455.64573913760     Delta-E=       -0.000000091398 Rises=F Damp=F
 DIIS: error= 1.29D-06 at cycle  21 NSaved=  20.
 NSaved=20 IEnMin=20 EnMin= -1455.64573913760     IErMin=20 ErrMin= 1.29D-06
 ErrMax= 1.29D-06  0.00D+00 EMaxC= 1.00D-01 BMatC= 5.84D-10 BMatP= 1.95D-08
 IDIUse=1 WtCom= 1.00D+00 WtEn= 0.00D+00
 Coeff-Com:  0.111D-04-0.154D-04-0.175D-04 0.232D-04 0.325D-05-0.133D-03
 Coeff-Com: -0.281D-03-0.561D-03-0.419D-03 0.215D-02 0.600D-02-0.394D-02
 Coeff-Com:  0.327D-03 0.905D-02 0.210D-01-0.513D-01-0.107D+00-0.819D-01
 Coeff-Com:  0.312D+00 0.895D+00
 Coeff:      0.111D-04-0.154D-04-0.175D-04 0.232D-04 0.325D-05-0.133D-03
 Coeff:     -0.281D-03-0.561D-03-0.419D-03 0.215D-02 0.600D-02-0.394D-02
 Coeff:      0.327D-03 0.905D-02 0.210D-01-0.513D-01-0.107D+00-0.819D-01
 Coeff:      0.312D+00 0.895D+00
 Gap=     0.070 Goal=   None    Shift=    0.000
 RMSDP=3.72D-06 MaxDP=2.07D-04 DE=-9.14D-08 OVMax= 2.50D-04

 Cycle  22  Pass 1  IDiag  1:
 RMSU=  3.52D-06    CP:  1.00D+00
 E= -1455.64573914348     Delta-E=       -0.000000005872 Rises=F Damp=F
 DIIS: error= 8.74D-07 at cycle  22 NSaved=  20.
 NSaved=20 IEnMin=20 EnMin= -1455.64573914348     IErMin=20 ErrMin= 8.74D-07
 ErrMax= 8.74D-07  0.00D+00 EMaxC= 1.00D-01 BMatC= 3.19D-10 BMatP= 5.84D-10
 IDIUse=1 WtCom= 1.00D+00 WtEn= 0.00D+00
 Coeff-Com:  0.147D-05-0.186D-05 0.921D-06-0.684D-07-0.434D-04 0.264D-05
 Coeff-Com:  0.128D-04-0.108D-03 0.352D-03 0.175D-02 0.265D-02-0.246D-02
 Coeff-Com: -0.136D-01-0.281D-02 0.171D-01-0.145D-02-0.581D-01-0.220D-01
 Coeff-Com:  0.363D+00 0.716D+00
 Coeff:      0.147D-05-0.186D-05 0.921D-06-0.684D-07-0.434D-04 0.264D-05
 Coeff:      0.128D-04-0.108D-03 0.352D-03 0.175D-02 0.265D-02-0.246D-02
 Coeff:     -0.136D-01-0.281D-02 0.171D-01-0.145D-02-0.581D-01-0.220D-01
 Coeff:      0.363D+00 0.716D+00
 Gap=     0.070 Goal=   None    Shift=    0.000
 RMSDP=4.66D-07 MaxDP=2.39D-05 DE=-5.87D-09 OVMax= 1.94D-05

 Cycle  23  Pass 1  IDiag  1:
 RMSU=  4.62D-07    CP:  1.00D+00  1.01D+00
 E= -1455.64573914401     Delta-E=       -0.000000000539 Rises=F Damp=F
 DIIS: error= 2.79D-07 at cycle  23 NSaved=  20.
 NSaved=20 IEnMin=20 EnMin= -1455.64573914401     IErMin=20 ErrMin= 2.79D-07
 ErrMax= 2.79D-07  0.00D+00 EMaxC= 1.00D-01 BMatC= 2.20D-11 BMatP= 3.19D-10
 IDIUse=1 WtCom= 1.00D+00 WtEn= 0.00D+00
 Coeff-Com: -0.128D-06 0.264D-05-0.431D-05 0.490D-05 0.888D-05 0.133D-04
 Coeff-Com: -0.218D-04-0.366D-03-0.167D-03 0.103D-02 0.281D-03-0.331D-02
 Coeff-Com: -0.193D-02 0.638D-02 0.109D-01-0.653D-02-0.359D-01-0.398D-01
 Coeff-Com:  0.180D+00 0.889D+00
 Coeff:     -0.128D-06 0.264D-05-0.431D-05 0.490D-05 0.888D-05 0.133D-04
 Coeff:     -0.218D-04-0.366D-03-0.167D-03 0.103D-02 0.281D-03-0.331D-02
 Coeff:     -0.193D-02 0.638D-02 0.109D-01-0.653D-02-0.359D-01-0.398D-01
 Coeff:      0.180D+00 0.889D+00
 Gap=     0.070 Goal=   None    Shift=    0.000
 RMSDP=2.84D-07 MaxDP=2.85D-05 DE=-5.39D-10 OVMax= 6.65D-06

 Cycle  24  Pass 1  IDiag  1:
 RMSU=  2.13D-07    CP:  1.00D+00  1.03D+00  1.01D+00
 E= -1455.64573914410     Delta-E=       -0.000000000085 Rises=F Damp=F
 DIIS: error= 1.36D-07 at cycle  24 NSaved=  20.
 NSaved=20 IEnMin=20 EnMin= -1455.64573914410     IErMin=20 ErrMin= 1.36D-07
 ErrMax= 1.36D-07  0.00D+00 EMaxC= 1.00D-01 BMatC= 6.88D-12 BMatP= 2.20D-11
 IDIUse=1 WtCom= 1.00D+00 WtEn= 0.00D+00
 Coeff-Com:  0.138D-06-0.236D-05 0.820D-05-0.613D-06 0.587D-06-0.594D-05
 Coeff-Com: -0.335D-03-0.464D-03-0.759D-04 0.107D-02 0.243D-02 0.263D-03
 Coeff-Com: -0.400D-02 0.149D-02 0.981D-02 0.391D-02-0.733D-01-0.103D+00
 Coeff-Com:  0.147D+00 0.102D+01
 Coeff:      0.138D-06-0.236D-05 0.820D-05-0.613D-06 0.587D-06-0.594D-05
 Coeff:     -0.335D-03-0.464D-03-0.759D-04 0.107D-02 0.243D-02 0.263D-03
 Coeff:     -0.400D-02 0.149D-02 0.981D-02 0.391D-02-0.733D-01-0.103D+00
 Coeff:      0.147D+00 0.102D+01
 Gap=     0.070 Goal=   None    Shift=    0.000
 RMSDP=1.32D-07 MaxDP=7.17D-06 DE=-8.46D-11 OVMax= 4.22D-06

 Cycle  25  Pass 1  IDiag  1:
 RMSU=  1.10D-07    CP:  1.00D+00  1.03D+00  1.08D+00  1.24D+00
 E= -1455.64573914412     Delta-E=       -0.000000000018 Rises=F Damp=F
 DIIS: error= 1.07D-07 at cycle  25 NSaved=  20.
 NSaved=20 IEnMin=20 EnMin= -1455.64573914412     IErMin=20 ErrMin= 1.07D-07
 ErrMax= 1.07D-07  0.00D+00 EMaxC= 1.00D-01 BMatC= 1.88D-12 BMatP= 6.88D-12
 IDIUse=1 WtCom= 1.00D+00 WtEn= 0.00D+00
 Coeff-Com: -0.199D-06 0.151D-05-0.999D-08 0.560D-05-0.280D-05-0.833D-04
 Coeff-Com: -0.146D-03-0.142D-04 0.295D-03 0.108D-02 0.191D-03-0.201D-02
 Coeff-Com: -0.705D-03 0.448D-02 0.615D-02-0.164D-01-0.594D-01-0.128D+00
 Coeff-Com:  0.265D+00 0.930D+00
 Coeff:     -0.199D-06 0.151D-05-0.999D-08 0.560D-05-0.280D-05-0.833D-04
 Coeff:     -0.146D-03-0.142D-04 0.295D-03 0.108D-02 0.191D-03-0.201D-02
 Coeff:     -0.705D-03 0.448D-02 0.615D-02-0.164D-01-0.594D-01-0.128D+00
 Coeff:      0.265D+00 0.930D+00
 Gap=     0.070 Goal=   None    Shift=    0.000
 RMSDP=9.54D-08 MaxDP=5.63D-06 DE=-1.82D-11 OVMax= 3.54D-06

 Cycle  26  Pass 1  IDiag  1:
 RMSU=  3.34D-08    CP:  1.00D+00  1.02D+00  1.13D+00  1.26D+00  1.38D+00
 E= -1455.64573914414     Delta-E=       -0.000000000022 Rises=F Damp=F
 DIIS: error= 1.61D-08 at cycle  26 NSaved=  20.
 NSaved=20 IEnMin=20 EnMin= -1455.64573914414     IErMin=20 ErrMin= 1.61D-08
 ErrMax= 1.61D-08  0.00D+00 EMaxC= 1.00D-01 BMatC= 1.08D-13 BMatP= 1.88D-12
 IDIUse=1 WtCom= 1.00D+00 WtEn= 0.00D+00
 Coeff-Com: -0.113D-05-0.455D-06 0.334D-05-0.306D-05-0.346D-05-0.223D-04
 Coeff-Com:  0.596D-04 0.144D-04 0.118D-03 0.905D-04-0.230D-03-0.519D-03
 Coeff-Com:  0.211D-03 0.151D-02 0.440D-02-0.373D-02-0.651D-01-0.597D-01
 Coeff-Com:  0.325D+00 0.798D+00
 Coeff:     -0.113D-05-0.455D-06 0.334D-05-0.306D-05-0.346D-05-0.223D-04
 Coeff:      0.596D-04 0.144D-04 0.118D-03 0.905D-04-0.230D-03-0.519D-03
 Coeff:      0.211D-03 0.151D-02 0.440D-02-0.373D-02-0.651D-01-0.597D-01
 Coeff:      0.325D+00 0.798D+00
 Gap=     0.070 Goal=   None    Shift=    0.000
 RMSDP=4.61D-08 MaxDP=2.45D-06 DE=-2.23D-11 OVMax= 2.02D-06

 Cycle  27  Pass 1  IDiag  1:
 RMSU=  1.45D-08    CP:  1.00D+00  1.01D+00  1.13D+00  1.29D+00  1.48D+00
                    CP:  1.28D+00
 E= -1455.64573914415     Delta-E=       -0.000000000012 Rises=F Damp=F
 DIIS: error= 8.40D-09 at cycle  27 NSaved=  20.
 NSaved=20 IEnMin=20 EnMin= -1455.64573914415     IErMin=20 ErrMin= 8.40D-09
 ErrMax= 8.40D-09  0.00D+00 EMaxC= 1.00D-01 BMatC= 2.30D-14 BMatP= 1.08D-13
 IDIUse=1 WtCom= 1.00D+00 WtEn= 0.00D+00
 Coeff-Com:  0.148D-06 0.675D-06 0.628D-06 0.103D-04 0.116D-04 0.298D-04
 Coeff-Com: -0.697D-04-0.141D-03-0.880D-06 0.247D-03-0.207D-06-0.441D-03
 Coeff-Com: -0.608D-03 0.257D-02 0.697D-02 0.899D-03-0.489D-01-0.515D-01
 Coeff-Com:  0.207D+00 0.884D+00
 Coeff:      0.148D-06 0.675D-06 0.628D-06 0.103D-04 0.116D-04 0.298D-04
 Coeff:     -0.697D-04-0.141D-03-0.880D-06 0.247D-03-0.207D-06-0.441D-03
 Coeff:     -0.608D-03 0.257D-02 0.697D-02 0.899D-03-0.489D-01-0.515D-01
 Coeff:      0.207D+00 0.884D+00
 Gap=     0.070 Goal=   None    Shift=    0.000
 RMSDP=6.60D-09 MaxDP=2.74D-07 DE=-1.23D-11 OVMax= 2.32D-07

 SCF Done:  E(RM062X) =  -1455.64573914     A.U. after   27 cycles
            NFock= 27  Conv=0.66D-08     -V/T= 2.0028
 KE= 1.451605139269D+03 PE=-5.442703950030D+03 EE= 1.538346811985D+03
 Leave Link  502 at Wed Jul  6 06:13:00 2022, MaxMem=   671088640 cpu:            2591.5 elap:             550.5
 (Enter /gpfs/software/gaussian16/sse4/tar/g16/l601.exe)
 Copying SCF densities to generalized density rwf, IOpCl= 0 IROHF=0.

 **********************************************************************

            Population analysis using the SCF density.

 **********************************************************************

 Orbital symmetries:
       Occupied  (A) (A) (A) (A) (A) (A) (A) (A) (A) (A) (A) (A)
                 (A) (A) (A) (A) (A) (A) (A) (A) (A) (A) (A) (A)
                 (A) (A) (A) (A) (A) (A) (A) (A) (A) (A) (A) (A)
                 (A) (A) (A) (A) (A) (A) (A) (A) (A) (A) (A) (A)
                 (A) (A) (A) (A) (A) (A) (A) (A) (A) (A) (A) (A)
       Virtual   (A) (A) (A) (A) (A) (A) (A) (A) (A) (A) (A) (A)
                 (A) (A) (A) (A) (A) (A) (A) (A) (A) (A) (A) (A)
                 (A) (A) (A) (A) (A) (A) (A) (A) (A) (A) (A) (A)
                 (A) (A) (A) (A) (A) (A) (A) (A) (A) (A) (A) (A)
                 (A) (A) (A) (A) (A) (A) (A) (A) (A) (A) (A) (A)
                 (A) (A) (A) (A) (A) (A) (A) (A) (A) (A) (A) (A)
                 (A) (A) (A) (A) (A) (A) (A) (A) (A) (A) (A) (A)
                 (A) (A) (A) (A) (A) (A) (A) (A) (A) (A) (A) (A)
                 (A) (A) (A) (A) (A) (A) (A) (A) (A) (A) (A) (A)
                 (A) (A) (A) (A) (A) (A) (A) (A) (A) (A) (A) (A)
                 (A) (A) (A) (A) (A) (A) (A) (A) (A) (A) (A) (A)
                 (A) (A) (A) (A) (A) (A) (A) (A) (A) (A) (A) (A)
                 (A) (A) (A) (A) (A) (A) (A) (A) (A) (A) (A) (A)
                 (A) (A) (A) (A) (A) (A) (A) (A) (A) (A) (A) (A)
                 (A) (A) (A) (A) (A) (A) (A) (A) (A) (A) (A) (A)
                 (A) (A) (A) (A) (A) (A) (A) (A) (A) (A) (A) (A)
                 (A) (A) (A) (A) (A) (A) (A) (A) (A) (A) (A) (A)
                 (A) (A) (A) (A) (A) (A) (A) (A) (A) (A) (A) (A)
                 (A) (A) (A) (A) (A) (A) (A) (A) (A) (A) (A) (A)
                 (A) (A) (A) (A) (A) (A) (A) (A) (A) (A) (A) (A)
                 (A) (A) (A) (A) (A) (A) (A) (A) (A) (A) (A) (A)
                 (A) (A) (A) (A) (A) (A) (A) (A) (A) (A) (A) (A)
                 (A) (A) (A) (A) (A) (A) (A) (A) (A) (A) (A) (A)
                 (A) (A) (A) (A) (A) (A) (A) (A) (A) (A) (A) (A)
                 (A) (A) (A) (A) (A) (A) (A) (A) (A) (A) (A) (A)
                 (A) (A) (A) (A) (A) (A) (A) (A) (A) (A) (A) (A)
 The electronic state is 1-A.
 Alpha  occ. eigenvalues -- -102.58686-102.55365 -19.47817 -10.52205 -10.51487
 Alpha  occ. eigenvalues --  -10.48074 -10.47377 -10.47291 -10.46701 -10.46230
 Alpha  occ. eigenvalues --  -10.45715 -10.44051 -10.43966 -10.42675 -10.38928
 Alpha  occ. eigenvalues --   -9.72936  -9.69736  -7.45442  -7.44802  -7.44756
 Alpha  occ. eigenvalues --   -7.42212  -7.41605  -7.41574  -1.04075  -0.89024
 Alpha  occ. eigenvalues --   -0.87424  -0.85292  -0.81610  -0.75191  -0.72334
 Alpha  occ. eigenvalues --   -0.71171  -0.67936  -0.58936  -0.58356  -0.55474
 Alpha  occ. eigenvalues --   -0.53138  -0.48614  -0.45646  -0.44402  -0.42709
 Alpha  occ. eigenvalues --   -0.40455  -0.39536  -0.39118  -0.38836  -0.37544
 Alpha  occ. eigenvalues --   -0.35111  -0.34912  -0.33414  -0.32149  -0.31515
 Alpha  occ. eigenvalues --   -0.30231  -0.28472  -0.27279  -0.25477  -0.21968
 Alpha  occ. eigenvalues --   -0.21878  -0.18784  -0.17594  -0.12480  -0.09670
 Alpha virt. eigenvalues --   -0.02665   0.09793   0.10273   0.10783   0.11021
 Alpha virt. eigenvalues --    0.11633   0.13228   0.13357   0.14142   0.14728
 Alpha virt. eigenvalues --    0.15177   0.15733   0.15990   0.16385   0.16911
 Alpha virt. eigenvalues --    0.17482   0.18020   0.18300   0.18370   0.18778
 Alpha virt. eigenvalues --    0.18963   0.20019   0.20135   0.21233   0.21556
 Alpha virt. eigenvalues --    0.22203   0.22652   0.22940   0.23100   0.24157
 Alpha virt. eigenvalues --    0.24386   0.24828   0.25258   0.25922   0.26526
 Alpha virt. eigenvalues --    0.26806   0.27472   0.27770   0.28191   0.28241
 Alpha virt. eigenvalues --    0.29000   0.29463   0.30272   0.30689   0.30798
 Alpha virt. eigenvalues --    0.31116   0.31284   0.32051   0.32469   0.32592
 Alpha virt. eigenvalues --    0.32978   0.33420   0.34519   0.34867   0.35065
 Alpha virt. eigenvalues --    0.35859   0.36045   0.36554   0.37535   0.38096
 Alpha virt. eigenvalues --    0.39852   0.40678   0.41027   0.41645   0.41948
 Alpha virt. eigenvalues --    0.42384   0.43062   0.44146   0.44732   0.45480
 Alpha virt. eigenvalues --    0.45917   0.46692   0.46968   0.47874   0.48410
 Alpha virt. eigenvalues --    0.49342   0.51509   0.52463   0.55164   0.55846
 Alpha virt. eigenvalues --    0.58150   0.58438   0.58735   0.59575   0.61872
 Alpha virt. eigenvalues --    0.62184   0.63881   0.65073   0.65575   0.66311
 Alpha virt. eigenvalues --    0.67835   0.69405   0.69542   0.69745   0.70084
 Alpha virt. eigenvalues --    0.72470   0.72863   0.73185   0.74092   0.75208
 Alpha virt. eigenvalues --    0.75693   0.77191   0.78003   0.78168   0.78587
 Alpha virt. eigenvalues --    0.79559   0.80613   0.81378   0.82151   0.82731
 Alpha virt. eigenvalues --    0.83124   0.83394   0.84707   0.85651   0.85909
 Alpha virt. eigenvalues --    0.87550   0.88647   0.90218   0.90717   0.93402
 Alpha virt. eigenvalues --    0.93513   0.97779   0.98443   0.99228   1.00011
 Alpha virt. eigenvalues --    1.01175   1.01459   1.01954   1.02667   1.03017
 Alpha virt. eigenvalues --    1.03731   1.04340   1.04687   1.05544   1.05959
 Alpha virt. eigenvalues --    1.06622   1.08022   1.08329   1.10380   1.11092
 Alpha virt. eigenvalues --    1.11753   1.12489   1.13742   1.14193   1.14561
 Alpha virt. eigenvalues --    1.17364   1.17771   1.18569   1.19878   1.22793
 Alpha virt. eigenvalues --    1.24036   1.25190   1.27056   1.29043   1.29688
 Alpha virt. eigenvalues --    1.31545   1.32345   1.34639   1.34913   1.35842
 Alpha virt. eigenvalues --    1.37767   1.38803   1.39356   1.41006   1.41733
 Alpha virt. eigenvalues --    1.43788   1.45988   1.47807   1.49621   1.51698
 Alpha virt. eigenvalues --    1.58908   1.60599   1.64387   1.66694   1.68313
 Alpha virt. eigenvalues --    1.69480   1.70268   1.71298   1.73002   1.73542
 Alpha virt. eigenvalues --    1.73676   1.76419   1.79012   1.79777   1.84212
 Alpha virt. eigenvalues --    1.85694   1.87704   1.88180   1.89482   1.90850
 Alpha virt. eigenvalues --    1.93207   1.93823   1.94132   1.95114   1.98650
 Alpha virt. eigenvalues --    2.00710   2.03553   2.05253   2.06301   2.06599
 Alpha virt. eigenvalues --    2.07239   2.08069   2.09865   2.11184   2.13194
 Alpha virt. eigenvalues --    2.14269   2.15197   2.17304   2.18797   2.23651
 Alpha virt. eigenvalues --    2.24157   2.26214   2.27111   2.32942   2.37917
 Alpha virt. eigenvalues --    2.40263   2.40696   2.41789   2.42790   2.44466
 Alpha virt. eigenvalues --    2.45042   2.45961   2.50201   2.51157   2.57082
 Alpha virt. eigenvalues --    2.58713   2.60317   2.61611   2.63110   2.66044
 Alpha virt. eigenvalues --    2.69565   2.72697   2.74295   2.77566   2.78973
 Alpha virt. eigenvalues --    2.79799   2.81775   2.83614   2.84409   2.84965
 Alpha virt. eigenvalues --    2.87652   2.89648   2.91090   2.92651   2.94018
 Alpha virt. eigenvalues --    2.96530   2.98702   2.99645   3.03371   3.04406
 Alpha virt. eigenvalues --    3.07561   3.10370   3.12247   3.13107   3.13211
 Alpha virt. eigenvalues --    3.15649   3.20692   3.23354   3.24665   3.26236
 Alpha virt. eigenvalues --    3.29376   3.33136   3.37210   3.40708   3.42379
 Alpha virt. eigenvalues --    3.46529   3.53763   3.55010   3.55571   3.60951
 Alpha virt. eigenvalues --    3.67864   3.71968   3.75054   3.77932   3.83794
 Alpha virt. eigenvalues --    3.86685   3.92963   4.03778   4.05024   4.22443
 Alpha virt. eigenvalues --    4.26672   4.30212   4.33465   4.64487   4.79355
 Alpha virt. eigenvalues --    4.95825   5.31945   5.47280   5.95900  10.08079
 Alpha virt. eigenvalues --   10.10461  23.65277  23.79184  23.89132  23.95220
 Alpha virt. eigenvalues --   24.08050  24.12227  24.13710  24.21730  24.26663
 Alpha virt. eigenvalues --   24.28678  24.33138  24.54125  26.03975  26.06209
 Alpha virt. eigenvalues --   26.34280  26.35469  26.79720  26.81560  50.27548
 Alpha virt. eigenvalues --  216.18203 216.20637
          Condensed to atoms (all electrons):
               1          2          3          4          5          6
     1  C   13.318103  -1.359547   1.847104  -4.476088  -2.174457  -0.438368
     2  C   -1.359547  10.289149  -1.870685   0.804404   0.197403  -0.912803
     3  C    1.847104  -1.870685  12.763360  -3.226458  -2.559983  -1.701111
     4  C   -4.476088   0.804404  -3.226458  15.796824   0.180264  -0.784939
     5  C   -2.174457   0.197403  -2.559983   0.180264  15.395606   0.064054
     6  C   -0.438368  -0.912803  -1.701111  -0.784939   0.064054  10.265809
     7  H   -0.006706  -0.039494   0.271520  -0.003231   0.041186   0.070616
     8  H    0.028587  -0.024251   0.021719  -0.099508   0.190409   0.079398
     9  Cl  -0.284600   0.432906  -0.054775  -0.882212   0.488359  -0.392153
    10  O    0.319227  -0.135552  -0.151184   0.041810  -0.070973  -0.017266
    11  C   -0.084638  -0.488652   0.315753  -0.763508  -2.181444   2.318317
    12  C   -0.223805  -0.174497  -2.055703  -0.216365   3.842387   0.213112
    13  C    0.104828  -0.188251   0.761753   0.425371  -2.138517  -1.417981
    14  C    0.535927  -1.071537   2.834167  -1.389074  -3.744098  -0.679503
    15  C   -0.109357   0.314752  -0.624471  -0.032483  -0.168365  -0.155167
    16  C    0.019891  -0.266535   0.152562  -0.248718  -0.322710  -1.010509
    17  Cl  -0.000630  -0.003546  -0.007791  -0.006688  -0.056919  -0.059794
    18  H    0.000323  -0.002037   0.008813  -0.000503  -0.004412  -0.020363
    19  H   -0.006939   0.027710  -0.020675   0.011563   0.025473   0.069267
    20  H   -0.003974  -0.003517   0.010689   0.008174  -0.101406  -0.003914
               7          8          9         10         11         12
     1  C   -0.006706   0.028587  -0.284600   0.319227  -0.084638  -0.223805
     2  C   -0.039494  -0.024251   0.432906  -0.135552  -0.488652  -0.174497
     3  C    0.271520   0.021719  -0.054775  -0.151184   0.315753  -2.055703
     4  C   -0.003231  -0.099508  -0.882212   0.041810  -0.763508  -0.216365
     5  C    0.041186   0.190409   0.488359  -0.070973  -2.181444   3.842387
     6  C    0.070616   0.079398  -0.392153  -0.017266   2.318317   0.213112
     7  H    0.521028   0.000006   0.000322   0.000303   0.010613   0.010906
     8  H    0.000006   0.497363  -0.029856  -0.000285   0.117193  -0.035415
     9  Cl   0.000322  -0.029856  17.547298   0.063535  -0.130991  -0.011069
    10  O    0.000303  -0.000285   0.063535   8.281596  -0.003673  -0.000344
    11  C    0.010613   0.117193  -0.130991  -0.003673   9.930628  -2.292970
    12  C    0.010906  -0.035415  -0.011069  -0.000344  -2.292970  15.014704
    13  C   -0.008371   0.032092  -0.010475   0.000122   0.674057  -4.612839
    14  C   -0.035536   0.040687  -0.077685  -0.004304   0.227513  -2.769372
    15  C   -0.003643  -0.002122   0.002656   0.000901   0.949195   0.072349
    16  C   -0.007330  -0.003408  -0.003336  -0.000180  -2.775669   0.376570
    17  Cl  -0.000072   0.000103  -0.000040   0.000000  -0.411385  -0.279558
    18  H   -0.000094   0.000002  -0.000002  -0.000000   0.013187  -0.029568
    19  H    0.001016  -0.000092   0.000080   0.000003   0.071973  -0.025930
    20  H   -0.000149   0.002772  -0.001436  -0.000005   0.033545   0.218315
              13         14         15         16         17         18
     1  C    0.104828   0.535927  -0.109357   0.019891  -0.000630   0.000323
     2  C   -0.188251  -1.071537   0.314752  -0.266535  -0.003546  -0.002037
     3  C    0.761753   2.834167  -0.624471   0.152562  -0.007791   0.008813
     4  C    0.425371  -1.389074  -0.032483  -0.248718  -0.006688  -0.000503
     5  C   -2.138517  -3.744098  -0.168365  -0.322710  -0.056919  -0.004412
     6  C   -1.417981  -0.679503  -0.155167  -1.010509  -0.059794  -0.020363
     7  H   -0.008371  -0.035536  -0.003643  -0.007330  -0.000072  -0.000094
     8  H    0.032092   0.040687  -0.002122  -0.003408   0.000103   0.000002
     9  Cl  -0.010475  -0.077685   0.002656  -0.003336  -0.000040  -0.000002
    10  O    0.000122  -0.004304   0.000901  -0.000180   0.000000  -0.000000
    11  C    0.674057   0.227513   0.949195  -2.775669  -0.411385   0.013187
    12  C   -4.612839  -2.769372   0.072349   0.376570  -0.279558  -0.029568
    13  C   18.309788   0.066741  -7.475965   1.204518  -0.145076   0.108874
    14  C    0.066741  13.439589  -0.191707  -1.368219   0.386396  -0.116139
    15  C   -7.475965  -0.191707  17.217766  -3.402315   0.538823   0.152975
    16  C    1.204518  -1.368219  -3.402315  14.414899  -1.239625   0.229109
    17  Cl  -0.145076   0.386396   0.538823  -1.239625  17.920799  -0.012549
    18  H    0.108874  -0.116139   0.152975   0.229109  -0.012549   0.533900
    19  H   -0.018962   0.279464  -0.034297  -0.060204  -0.000440  -0.008242
    20  H    0.110906   0.027746  -0.027577  -0.019332   0.005563   0.000173
              19         20
     1  C   -0.006939  -0.003974
     2  C    0.027710  -0.003517
     3  C   -0.020675   0.010689
     4  C    0.011563   0.008174
     5  C    0.025473  -0.101406
     6  C    0.069267  -0.003914
     7  H    0.001016  -0.000149
     8  H   -0.000092   0.002772
     9  Cl   0.000080  -0.001436
    10  O    0.000003  -0.000005
    11  C    0.071973   0.033545
    12  C   -0.025930   0.218315
    13  C   -0.018962   0.110906
    14  C    0.279464   0.027746
    15  C   -0.034297  -0.027577
    16  C   -0.060204  -0.019332
    17  Cl  -0.000440   0.005563
    18  H   -0.008242   0.000173
    19  H    0.550934  -0.000124
    20  H   -0.000124   0.595286
 Mulliken charges:
               1
     1  C   -1.004881
     2  C    0.474580
     3  C   -0.714606
     4  C    0.861367
     5  C   -0.901857
     6  C    0.513297
     7  H    0.177110
     8  H    0.184606
     9  Cl   0.343475
    10  O   -0.323730
    11  C    0.470956
    12  C   -1.020907
    13  C    0.217386
    14  C   -0.391056
    15  C   -1.021948
    16  C    0.330539
    17  Cl   0.372429
    18  H    0.146554
    19  H    0.138420
    20  H    0.148266
 Sum of Mulliken charges =  -1.00000
 Mulliken charges with hydrogens summed into heavy atoms:
               1
     1  C   -1.004881
     2  C    0.474580
     3  C   -0.537496
     4  C    0.861367
     5  C   -0.717251
     6  C    0.513297
     9  Cl   0.343475
    10  O   -0.323730
    11  C    0.470956
    12  C   -0.872641
    13  C    0.217386
    14  C   -0.252636
    15  C   -0.875394
    16  C    0.330539
    17  Cl   0.372429
 Electronic spatial extent (au):  <R**2>=           5847.6913
 Charge=             -1.0000 electrons
 Dipole moment (field-independent basis, Debye):
    X=              0.5632    Y=              1.8219    Z=             -0.0306  Tot=              1.9072
 Quadrupole moment (field-independent basis, Debye-Ang):
   XX=           -195.0087   YY=           -111.0805   ZZ=           -107.8650
   XY=             22.5121   XZ=             -1.5731   YZ=              0.1754
 Traceless Quadrupole moment (field-independent basis, Debye-Ang):
   XX=            -57.0239   YY=             26.9042   ZZ=             30.1197
   XY=             22.5121   XZ=             -1.5731   YZ=              0.1754
 Octapole moment (field-independent basis, Debye-Ang**2):
  XXX=             51.5896  YYY=              8.3675  ZZZ=             -3.7451  XYY=             -2.2435
  XXY=             -8.9130  XXZ=              4.2868  XZZ=            -10.3656  YZZ=             -3.3832
  YYZ=             -1.6414  XYZ=              0.9338
 Hexadecapole moment (field-independent basis, Debye-Ang**3):
 XXXX=          -8868.8508 YYYY=          -1060.3382 ZZZZ=           -138.7071 XXXY=            451.4872
 XXXZ=            -44.3555 YYYX=            147.5546 YYYZ=             -0.5503 ZZZX=             -0.6761
 ZZZY=              1.0179 XXYY=          -1487.2895 XXZZ=          -1195.5298 YYZZ=           -211.0470
 XXYZ=              9.1498 YYXZ=             -4.9358 ZZXY=             14.2788
 N-N= 9.971062596318D+02 E-N=-5.442703948554D+03  KE= 1.451605139269D+03
 No NMR shielding tensors so no spin-rotation constants.
 Leave Link  601 at Wed Jul  6 06:13:00 2022, MaxMem=   671088640 cpu:               0.8 elap:               0.2
 (Enter /gpfs/software/gaussian16/sse4/tar/g16/l607.exe)
 ******************************Gaussian NBO Version 3.1******************************
             N A T U R A L   A T O M I C   O R B I T A L   A N D
          N A T U R A L   B O N D   O R B I T A L   A N A L Y S I S
 ******************************Gaussian NBO Version 3.1******************************
       /RESON  / : Allow strongly delocalized NBO set

 Analyzing the SCF density

 Job title: ...                                                             

 Storage needed:    425842 in NPA,    567062 in NBO ( 671086480 available)
 GSVD:  LWork=       47206 too small for GESVD, short by      139199 words or      139199 for optimal perf.
 Remove ICRem=  314 ICRemI=  114 L=1 PNAO number  322 atom   16 type 153 NPNAO=  376
   due to symmetric orthogonalization 2, value= 0.00D+00.
 Remove ICRem=  314 ICRemI=  114 L=1 PNAO number  318 atom   16 type 152 NPNAO=  375
   due to symmetric orthogonalization 2, value= 0.00D+00.
 Remove ICRem=  314 ICRemI=  114 L=1 PNAO number  314 atom   16 type 151 NPNAO=  374
   due to symmetric orthogonalization 2, value= 0.00D+00.
 GSVD:  LWork=       49792 too small for GESVD, short by      131468 words or      131468 for optimal perf.

 Computed number of electrons  119.99923391 does not match expected value of   120.


 NATURAL POPULATIONS:  Natural atomic orbital occupancies 
                                                          
   NAO  Atom  No  lang   Type(AO)    Occupancy      Energy
 ----------------------------------------------------------
     1    C    1  S      Cor( 1S)     1.99896     -10.38552
     2    C    1  S      Val( 2S)     0.82120      -0.02454
     3    C    1  S      Ryd( 3S)     0.00701       0.84480
     4    C    1  S      Ryd( 4S)     0.00136       0.84510
     5    C    1  S      Ryd( 5S)     0.00003      22.96000
     6    C    1  px     Val( 2p)     0.89712       0.06627
     7    C    1  px     Ryd( 4p)     0.01642       1.23472
     8    C    1  px     Ryd( 3p)     0.00048       0.54159
     9    C    1  px     Ryd( 5p)     0.00013       2.90838
    10    C    1  py     Val( 2p)     1.03543       0.01739
    11    C    1  py     Ryd( 4p)     0.00695       1.38166
    12    C    1  py     Ryd( 3p)     0.00057       0.52210
    13    C    1  py     Ryd( 5p)     0.00017       2.68945
    14    C    1  pz     Val( 2p)     0.89216      -0.00774
    15    C    1  pz     Ryd( 4p)     0.00134       0.83016
    16    C    1  pz     Ryd( 3p)     0.00058       0.38099
    17    C    1  pz     Ryd( 5p)     0.00011       2.74961
    18    C    1  dxy    Ryd( 3d)     0.00373       2.73155
    19    C    1  dxz    Ryd( 3d)     0.00428       1.83203
    20    C    1  dyz    Ryd( 3d)     0.00066       1.71721
    21    C    1  dx2y2  Ryd( 3d)     0.00207       2.61502
    22    C    1  dz2    Ryd( 3d)     0.00051       2.17160

    23    C    2  S      Cor( 1S)     1.99869     -10.32828
    24    C    2  S      Val( 2S)     1.02428      -0.11044
    25    C    2  S      Ryd( 3S)     0.00728       0.62305
    26    C    2  S      Ryd( 4S)     0.00186       1.11307
    27    C    2  S      Ryd( 5S)     0.00002      22.99891
    28    C    2  px     Val( 2p)     1.01773       0.09225
    29    C    2  px     Ryd( 4p)     0.00597       1.14878
    30    C    2  px     Ryd( 3p)     0.00031       0.63053
    31    C    2  px     Ryd( 5p)     0.00022       3.30429
    32    C    2  py     Val( 2p)     0.80708       0.03272
    33    C    2  py     Ryd( 4p)     0.00737       0.85541
    34    C    2  py     Ryd( 3p)     0.00020       0.52049
    35    C    2  py     Ryd( 5p)     0.00009       2.99784
    36    C    2  pz     Val( 2p)     0.98761      -0.00717
    37    C    2  pz     Ryd( 4p)     0.00117       0.73150
    38    C    2  pz     Ryd( 3p)     0.00019       0.51969
    39    C    2  pz     Ryd( 5p)     0.00002       2.70297
    40    C    2  dxy    Ryd( 3d)     0.00082       2.46321
    41    C    2  dxz    Ryd( 3d)     0.00090       1.89149
    42    C    2  dyz    Ryd( 3d)     0.00083       1.62531
    43    C    2  dx2y2  Ryd( 3d)     0.00053       2.54972
    44    C    2  dz2    Ryd( 3d)     0.00042       2.09601

    45    C    3  S      Cor( 1S)     1.99896     -10.31253
    46    C    3  S      Val( 2S)     0.96579      -0.09203
    47    C    3  S      Ryd( 3S)     0.00303       0.99780
    48    C    3  S      Ryd( 4S)     0.00007       1.25624
    49    C    3  S      Ryd( 5S)     0.00002      22.72748
    50    C    3  px     Val( 2p)     1.16186      -0.01876
    51    C    3  px     Ryd( 4p)     0.00646       1.11664
    52    C    3  px     Ryd( 3p)     0.00027       0.70310
    53    C    3  px     Ryd( 5p)     0.00015       3.24722
    54    C    3  py     Val( 2p)     1.13209       0.01148
    55    C    3  py     Ryd( 4p)     0.00653       1.06385
    56    C    3  py     Ryd( 3p)     0.00029       0.55303
    57    C    3  py     Ryd( 5p)     0.00011       3.17455
    58    C    3  pz     Val( 2p)     1.05174      -0.03524
    59    C    3  pz     Ryd( 4p)     0.00098       0.68938
    60    C    3  pz     Ryd( 3p)     0.00040       0.39288
    61    C    3  pz     Ryd( 5p)     0.00002       2.85462
    62    C    3  dxy    Ryd( 3d)     0.00092       2.53833
    63    C    3  dxz    Ryd( 3d)     0.00113       1.83360
    64    C    3  dyz    Ryd( 3d)     0.00038       1.76459
    65    C    3  dx2y2  Ryd( 3d)     0.00070       2.79257
    66    C    3  dz2    Ryd( 3d)     0.00040       2.21061

    67    C    4  S      Cor( 1S)     1.99893     -10.40277
    68    C    4  S      Val( 2S)     1.00196      -0.19185
    69    C    4  S      Ryd( 3S)     0.00259       0.43153
    70    C    4  S      Ryd( 4S)     0.00119       0.99798
    71    C    4  S      Ryd( 5S)     0.00001      23.52445
    72    C    4  px     Val( 2p)     1.02807      -0.02318
    73    C    4  px     Ryd( 4p)     0.00628       0.94470
    74    C    4  px     Ryd( 3p)     0.00032       0.57728
    75    C    4  px     Ryd( 5p)     0.00027       3.31969
    76    C    4  py     Val( 2p)     0.95195      -0.04361
    77    C    4  py     Ryd( 4p)     0.00705       0.98953
    78    C    4  py     Ryd( 3p)     0.00034       0.61410
    79    C    4  py     Ryd( 5p)     0.00026       3.25028
    80    C    4  pz     Val( 2p)     1.13219      -0.06665
    81    C    4  pz     Ryd( 4p)     0.00178       0.69751
    82    C    4  pz     Ryd( 3p)     0.00062       0.40627
    83    C    4  pz     Ryd( 5p)     0.00002       2.87604
    84    C    4  dxy    Ryd( 3d)     0.00159       2.26238
    85    C    4  dxz    Ryd( 3d)     0.00091       1.68353
    86    C    4  dyz    Ryd( 3d)     0.00102       1.65231
    87    C    4  dx2y2  Ryd( 3d)     0.00117       2.38036
    88    C    4  dz2    Ryd( 3d)     0.00093       2.06508

    89    C    5  S      Cor( 1S)     1.99899     -10.30860
    90    C    5  S      Val( 2S)     0.94294      -0.08559
    91    C    5  S      Ryd( 3S)     0.00216       1.04752
    92    C    5  S      Ryd( 4S)     0.00012       1.17264
    93    C    5  S      Ryd( 5S)     0.00002      22.90104
    94    C    5  px     Val( 2p)     1.06801       0.01570
    95    C    5  px     Ryd( 4p)     0.00391       1.02846
    96    C    5  px     Ryd( 3p)     0.00041       0.71237
    97    C    5  px     Ryd( 5p)     0.00012       3.41597
    98    C    5  py     Val( 2p)     1.18814       0.01353
    99    C    5  py     Ryd( 4p)     0.00586       1.10558
   100    C    5  py     Ryd( 3p)     0.00039       0.50903
   101    C    5  py     Ryd( 5p)     0.00008       3.47567
   102    C    5  pz     Val( 2p)     1.01272      -0.02540
   103    C    5  pz     Ryd( 4p)     0.00078       0.67411
   104    C    5  pz     Ryd( 3p)     0.00074       0.41007
   105    C    5  pz     Ryd( 5p)     0.00001       2.89163
   106    C    5  dxy    Ryd( 3d)     0.00056       2.62462
   107    C    5  dxz    Ryd( 3d)     0.00070       1.76917
   108    C    5  dyz    Ryd( 3d)     0.00045       1.76572
   109    C    5  dx2y2  Ryd( 3d)     0.00064       2.60785
   110    C    5  dz2    Ryd( 3d)     0.00041       2.14015

   111    C    6  S      Cor( 1S)     1.99900     -10.33220
   112    C    6  S      Val( 2S)     0.89459      -0.06263
   113    C    6  S      Ryd( 4S)     0.00159       1.06849
   114    C    6  S      Ryd( 3S)     0.00025       0.70938
   115    C    6  S      Ryd( 5S)     0.00002      23.33822
   116    C    6  px     Val( 2p)     1.05115       0.03365
   117    C    6  px     Ryd( 4p)     0.00517       1.28511
   118    C    6  px     Ryd( 3p)     0.00020       0.69756
   119    C    6  px     Ryd( 5p)     0.00008       3.59660
   120    C    6  py     Val( 2p)     1.03849       0.02347
   121    C    6  py     Ryd( 4p)     0.00524       1.31722
   122    C    6  py     Ryd( 3p)     0.00009       0.74928
   123    C    6  py     Ryd( 5p)     0.00014       3.55093
   124    C    6  pz     Val( 2p)     1.02637      -0.02119
   125    C    6  pz     Ryd( 4p)     0.00116       0.72490
   126    C    6  pz     Ryd( 3p)     0.00059       0.44859
   127    C    6  pz     Ryd( 5p)     0.00003       2.92667
   128    C    6  dxy    Ryd( 3d)     0.00067       2.68696
   129    C    6  dxz    Ryd( 3d)     0.00079       1.76948
   130    C    6  dyz    Ryd( 3d)     0.00056       1.77089
   131    C    6  dx2y2  Ryd( 3d)     0.00048       2.52410
   132    C    6  dz2    Ryd( 3d)     0.00039       2.16905

   133    H    7  S      Val( 1S)     0.75856       0.14727
   134    H    7  S      Ryd( 2S)     0.00106       1.07809
   135    H    7  S      Ryd( 3S)     0.00025       1.77071
   136    H    7  px     Ryd( 2p)     0.00017       2.34044
   137    H    7  py     Ryd( 2p)     0.00037       2.60817
   138    H    7  pz     Ryd( 2p)     0.00012       1.76598

   139    H    8  S      Val( 1S)     0.76923       0.16133
   140    H    8  S      Ryd( 2S)     0.00154       1.43313
   141    H    8  S      Ryd( 3S)     0.00021       1.51848
   142    H    8  px     Ryd( 2p)     0.00014       2.18026
   143    H    8  py     Ryd( 2p)     0.00039       2.77314
   144    H    8  pz     Ryd( 2p)     0.00011       1.74007

   145   Cl    9  S      Cor( 1S)     2.00000    -101.12644
   146   Cl    9  S      Cor( 2S)     1.99965     -10.84241
   147   Cl    9  S      Val( 3S)     1.80952      -0.99220
   148   Cl    9  S      Ryd( 5S)     0.00216       1.11617
   149   Cl    9  S      Ryd( 4S)     0.00006       0.82155
   150   Cl    9  S      Ryd( 6S)     0.00000      18.09935
   151   Cl    9  S      Ryd( 7S)     0.00000     207.74570
   152   Cl    9  px     Cor( 2p)     1.99996      -7.44350
   153   Cl    9  px     Val( 3p)     1.72359      -0.25918
   154   Cl    9  px     Ryd( 5p)     0.00329       0.53218
   155   Cl    9  px     Ryd( 4p)     0.00014       0.44383
   156   Cl    9  px     Ryd( 6p)     0.00002       3.67899
   157   Cl    9  px     Ryd( 7p)     0.00000      25.04638
   158   Cl    9  py     Cor( 2p)     1.99992      -7.44512
   159   Cl    9  py     Val( 3p)     1.49222      -0.23042
   160   Cl    9  py     Ryd( 5p)     0.00419       0.50851
   161   Cl    9  py     Ryd( 4p)     0.00015       0.45142
   162   Cl    9  py     Ryd( 6p)     0.00003       3.82310
   163   Cl    9  py     Ryd( 7p)     0.00000      25.05738
   164   Cl    9  pz     Cor( 2p)     1.99999      -7.44243
   165   Cl    9  pz     Val( 3p)     1.91082      -0.28697
   166   Cl    9  pz     Ryd( 5p)     0.00443       0.52272
   167   Cl    9  pz     Ryd( 4p)     0.00018       0.42766
   168   Cl    9  pz     Ryd( 6p)     0.00002       3.24362
   169   Cl    9  pz     Ryd( 7p)     0.00000      24.99187
   170   Cl    9  dxy    Ryd( 3d)     0.00428       1.38484
   171   Cl    9  dxz    Ryd( 3d)     0.00125       1.06139
   172   Cl    9  dyz    Ryd( 3d)     0.00197       1.08369
   173   Cl    9  dx2y2  Ryd( 3d)     0.00161       1.31146
   174   Cl    9  dz2    Ryd( 3d)     0.00148       1.15544

   175    O   10  S      Cor( 1S)     1.99977     -19.20923
   176    O   10  S      Val( 2S)     1.68447      -0.83714
   177    O   10  S      Ryd( 4S)     0.00103       1.89345
   178    O   10  S      Ryd( 3S)     0.00015       1.20134
   179    O   10  S      Ryd( 5S)     0.00000      49.84724
   180    O   10  px     Val( 2p)     1.58526      -0.22100
   181    O   10  px     Ryd( 3p)     0.00111       0.82077
   182    O   10  px     Ryd( 4p)     0.00021       1.42970
   183    O   10  px     Ryd( 5p)     0.00013       5.19052
   184    O   10  py     Val( 2p)     1.85139      -0.20930
   185    O   10  py     Ryd( 3p)     0.00378       0.81547
   186    O   10  py     Ryd( 4p)     0.00004       1.69703
   187    O   10  py     Ryd( 5p)     0.00003       4.78512
   188    O   10  pz     Val( 2p)     1.49587      -0.16150
   189    O   10  pz     Ryd( 3p)     0.00323       0.70289
   190    O   10  pz     Ryd( 4p)     0.00006       1.51677
   191    O   10  pz     Ryd( 5p)     0.00002       4.77700
   192    O   10  dxy    Ryd( 3d)     0.00155       3.50225
   193    O   10  dxz    Ryd( 3d)     0.00166       3.30547
   194    O   10  dyz    Ryd( 3d)     0.00012       3.07496
   195    O   10  dx2y2  Ryd( 3d)     0.00159       3.68087
   196    O   10  dz2    Ryd( 3d)     0.00045       3.27997

   197    C   11  S      Cor( 1S)     1.99902     -10.30445
   198    C   11  S      Val( 2S)     0.88674      -0.03509
   199    C   11  S      Ryd( 3S)     0.00110       1.12516
   200    C   11  S      Ryd( 4S)     0.00023       1.35817
   201    C   11  S      Ryd( 5S)     0.00002      22.73416
   202    C   11  px     Val( 2p)     1.04326       0.04690
   203    C   11  px     Ryd( 4p)     0.00537       1.35492
   204    C   11  px     Ryd( 3p)     0.00190       0.53337
   205    C   11  px     Ryd( 5p)     0.00011       3.58312
   206    C   11  py     Val( 2p)     1.10605       0.02730
   207    C   11  py     Ryd( 4p)     0.00556       1.36113
   208    C   11  py     Ryd( 3p)     0.00305       0.57337
   209    C   11  py     Ryd( 5p)     0.00012       3.58545
   210    C   11  pz     Val( 2p)     1.02316      -0.00249
   211    C   11  pz     Ryd( 4p)     0.00133       0.76153
   212    C   11  pz     Ryd( 3p)     0.00143       0.31805
   213    C   11  pz     Ryd( 5p)     0.00002       2.97074
   214    C   11  dxy    Ryd( 3d)     0.00062       2.72450
   215    C   11  dxz    Ryd( 3d)     0.00067       1.79317
   216    C   11  dyz    Ryd( 3d)     0.00061       1.81183
   217    C   11  dx2y2  Ryd( 3d)     0.00056       2.58859
   218    C   11  dz2    Ryd( 3d)     0.00038       2.18331

   219    C   12  S      Cor( 1S)     1.99910     -10.27547
   220    C   12  S      Val( 2S)     0.95536      -0.05691
   221    C   12  S      Ryd( 3S)     0.00161       0.96073
   222    C   12  S      Ryd( 4S)     0.00019       0.99811
   223    C   12  S      Ryd( 5S)     0.00002      23.10687
   224    C   12  px     Val( 2p)     1.14202       0.03932
   225    C   12  px     Ryd( 4p)     0.00719       1.11672
   226    C   12  px     Ryd( 3p)     0.00022       0.69528
   227    C   12  px     Ryd( 5p)     0.00011       3.41246
   228    C   12  py     Val( 2p)     1.11754       0.06586
   229    C   12  py     Ryd( 4p)     0.00673       0.96930
   230    C   12  py     Ryd( 3p)     0.00029       0.55146
   231    C   12  py     Ryd( 5p)     0.00020       3.46503
   232    C   12  pz     Val( 2p)     1.01951       0.00651
   233    C   12  pz     Ryd( 4p)     0.00104       0.70885
   234    C   12  pz     Ryd( 3p)     0.00030       0.38653
   235    C   12  pz     Ryd( 5p)     0.00001       2.92483
   236    C   12  dxy    Ryd( 3d)     0.00129       2.62619
   237    C   12  dxz    Ryd( 3d)     0.00056       1.81532
   238    C   12  dyz    Ryd( 3d)     0.00044       1.82609
   239    C   12  dx2y2  Ryd( 3d)     0.00050       2.70205
   240    C   12  dz2    Ryd( 3d)     0.00035       2.16106

   241    C   13  S      Cor( 1S)     1.99894     -10.24026
   242    C   13  S      Val( 2S)     1.11293      -0.07558
   243    C   13  S      Ryd( 4S)     0.01304       1.10457
   244    C   13  S      Ryd( 3S)     0.00375       0.88877
   245    C   13  S      Ryd( 5S)     0.00001      22.86455
   246    C   13  px     Val( 2p)     1.00318       0.13534
   247    C   13  px     Ryd( 4p)     0.01560       0.91323
   248    C   13  px     Ryd( 3p)     0.00153       0.70418
   249    C   13  px     Ryd( 5p)     0.00008       3.34192
   250    C   13  py     Val( 2p)     1.29576       0.04329
   251    C   13  py     Ryd( 4p)     0.01122       0.82538
   252    C   13  py     Ryd( 3p)     0.00034       0.70735
   253    C   13  py     Ryd( 5p)     0.00007       3.16545
   254    C   13  pz     Val( 2p)     0.79659       0.07605
   255    C   13  pz     Ryd( 4p)     0.00195       0.81961
   256    C   13  pz     Ryd( 3p)     0.00237       0.49239
   257    C   13  pz     Ryd( 5p)     0.00001       2.82948
   258    C   13  dxy    Ryd( 3d)     0.00130       2.48421
   259    C   13  dxz    Ryd( 3d)     0.00048       1.86837
   260    C   13  dyz    Ryd( 3d)     0.00130       1.76214
   261    C   13  dx2y2  Ryd( 3d)     0.00098       2.50089
   262    C   13  dz2    Ryd( 3d)     0.00065       2.14852

   263    C   14  S      Cor( 1S)     1.99914     -10.28909
   264    C   14  S      Val( 2S)     0.93275      -0.06034
   265    C   14  S      Ryd( 4S)     0.00154       0.98624
   266    C   14  S      Ryd( 3S)     0.00022       0.68621
   267    C   14  S      Ryd( 5S)     0.00002      23.36442
   268    C   14  px     Val( 2p)     1.07330       0.04450
   269    C   14  px     Ryd( 4p)     0.00317       1.11553
   270    C   14  px     Ryd( 3p)     0.00033       0.73580
   271    C   14  px     Ryd( 5p)     0.00016       3.33957
   272    C   14  py     Val( 2p)     1.15249       0.04052
   273    C   14  py     Ryd( 4p)     0.00511       1.12811
   274    C   14  py     Ryd( 3p)     0.00042       0.45227
   275    C   14  py     Ryd( 5p)     0.00008       3.40511
   276    C   14  pz     Val( 2p)     1.04606      -0.01169
   277    C   14  pz     Ryd( 4p)     0.00136       0.69871
   278    C   14  pz     Ryd( 3p)     0.00074       0.43108
   279    C   14  pz     Ryd( 5p)     0.00003       2.85672
   280    C   14  dxy    Ryd( 3d)     0.00052       2.65967
   281    C   14  dxz    Ryd( 3d)     0.00057       1.81617
   282    C   14  dyz    Ryd( 3d)     0.00032       1.78144
   283    C   14  dx2y2  Ryd( 3d)     0.00061       2.67888
   284    C   14  dz2    Ryd( 3d)     0.00039       2.16943

   285    C   15  S      Cor( 1S)     1.99912     -10.28392
   286    C   15  S      Val( 2S)     0.95255      -0.06180
   287    C   15  S      Ryd( 3S)     0.00427       0.93616
   288    C   15  S      Ryd( 4S)     0.00016       0.97104
   289    C   15  S      Ryd( 5S)     0.00001      23.21301
   290    C   15  px     Val( 2p)     1.11533       0.03776
   291    C   15  px     Ryd( 4p)     0.01344       0.86539
   292    C   15  px     Ryd( 3p)     0.00120       0.57943
   293    C   15  px     Ryd( 5p)     0.00013       3.39357
   294    C   15  py     Val( 2p)     1.14826       0.02042
   295    C   15  py     Ryd( 4p)     0.00716       0.97292
   296    C   15  py     Ryd( 3p)     0.00087       0.47578
   297    C   15  py     Ryd( 5p)     0.00006       3.40229
   298    C   15  pz     Val( 2p)     1.02669      -0.00895
   299    C   15  pz     Ryd( 4p)     0.00210       0.71002
   300    C   15  pz     Ryd( 3p)     0.00378       0.40442
   301    C   15  pz     Ryd( 5p)     0.00001       2.89471
   302    C   15  dxy    Ryd( 3d)     0.00096       2.60535
   303    C   15  dxz    Ryd( 3d)     0.00048       1.80003
   304    C   15  dyz    Ryd( 3d)     0.00045       1.79858
   305    C   15  dx2y2  Ryd( 3d)     0.00065       2.68533
   306    C   15  dz2    Ryd( 3d)     0.00037       2.16703

   307    C   16  S      Cor( 1S)     1.99852     -10.33686
   308    C   16  S      Val( 2S)     0.94199      -0.10536
   309    C   16  S      Ryd( 3S)     0.00504       0.83402
   310    C   16  S      Ryd( 4S)     0.00077       1.07617
   311    C   16  S      Ryd( 5S)     0.00003      23.25230
   312    C   16  px     Val( 2p)     0.92627      -0.02014
   313    C   16  px     Ryd( 3p)     0.00445       0.81145
   314    C   16  px     Ryd( 4p)     0.00042       2.86799
   315    C   16  py     Val( 2p)     1.08666       0.02923
   316    C   16  py     Ryd( 3p)     0.01130       0.74361
   317    C   16  py     Ryd( 4p)     0.00012       3.11778
   318    C   16  pz     Val( 2p)     1.06462      -0.02522
   319    C   16  pz     Ryd( 3p)     0.00106       0.54101
   320    C   16  pz     Ryd( 4p)     0.00013       2.73631
   321    C   16  dxy    Ryd( 3d)     0.00091       2.58987
   322    C   16  dxz    Ryd( 3d)     0.00147       1.67519
   323    C   16  dyz    Ryd( 3d)     0.00060       1.81827
   324    C   16  dx2y2  Ryd( 3d)     0.00268       2.38054
   325    C   16  dz2    Ryd( 3d)     0.00072       2.09402

   326   Cl   17  S      Cor( 1S)     2.00000    -101.11959
   327   Cl   17  S      Cor( 2S)     1.99970     -10.79239
   328   Cl   17  S      Val( 3S)     1.81229      -0.95843
   329   Cl   17  S      Ryd( 5S)     0.00421       1.43705
   330   Cl   17  S      Ryd( 4S)     0.00029       0.65738
   331   Cl   17  S      Ryd( 6S)     0.00000      18.10419
   332   Cl   17  S      Ryd( 7S)     0.00000     207.65066
   333   Cl   17  px     Cor( 2p)     1.99991      -7.41393
   334   Cl   17  px     Val( 3p)     1.32234      -0.18179
   335   Cl   17  px     Ryd( 5p)     0.00683       0.61779
   336   Cl   17  px     Ryd( 4p)     0.00129       0.35650
   337   Cl   17  px     Ryd( 6p)     0.00003       4.71532
   338   Cl   17  px     Ryd( 7p)     0.00000      24.39717
   339   Cl   17  py     Cor( 2p)     1.99999      -7.41009
   340   Cl   17  py     Val( 3p)     1.95412      -0.26306
   341   Cl   17  py     Ryd( 5p)     0.00351       0.66090
   342   Cl   17  py     Ryd( 4p)     0.00063       0.45233
   343   Cl   17  py     Ryd( 6p)     0.00007       4.08045
   344   Cl   17  py     Ryd( 7p)     0.00000      24.45440
   345   Cl   17  pz     Cor( 2p)     1.99999      -7.41029
   346   Cl   17  pz     Val( 3p)     1.92272      -0.26304
   347   Cl   17  pz     Ryd( 5p)     0.00454       0.64434
   348   Cl   17  pz     Ryd( 4p)     0.00247       0.32421
   349   Cl   17  pz     Ryd( 6p)     0.00002       3.90741
   350   Cl   17  pz     Ryd( 7p)     0.00000      24.44407
   351   Cl   17  dxy    Ryd( 3d)     0.00142       1.29295
   352   Cl   17  dxz    Ryd( 3d)     0.00208       1.13401
   353   Cl   17  dyz    Ryd( 3d)     0.00013       1.06242
   354   Cl   17  dx2y2  Ryd( 3d)     0.00408       1.41662
   355   Cl   17  dz2    Ryd( 3d)     0.00145       1.18243

   356    H   18  S      Val( 1S)     0.79482       0.16004
   357    H   18  S      Ryd( 2S)     0.00053       1.20355
   358    H   18  S      Ryd( 3S)     0.00018       1.78187
   359    H   18  px     Ryd( 2p)     0.00025       2.36662
   360    H   18  py     Ryd( 2p)     0.00032       2.54908
   361    H   18  pz     Ryd( 2p)     0.00021       1.74749

   362    H   19  S      Val( 1S)     0.80051       0.15407
   363    H   19  S      Ryd( 2S)     0.00092       1.30994
   364    H   19  S      Ryd( 3S)     0.00021       1.64989
   365    H   19  px     Ryd( 2p)     0.00009       2.19530
   366    H   19  py     Ryd( 2p)     0.00038       2.75612
   367    H   19  pz     Ryd( 2p)     0.00019       1.74358

   368    H   20  S      Val( 1S)     0.80443       0.18161
   369    H   20  S      Ryd( 2S)     0.00111       1.07794
   370    H   20  S      Ryd( 3S)     0.00036       1.98221
   371    H   20  px     Ryd( 2p)     0.00013       2.34986
   372    H   20  py     Ryd( 2p)     0.00038       2.62665
   373    H   20  pz     Ryd( 2p)     0.00011       1.77528

 WARNING:  1 low occupancy (<1.9990e) core orbital  found on  C    1
           1 low occupancy (<1.9990e) core orbital  found on  C    2
           1 low occupancy (<1.9990e) core orbital  found on  C    3
           1 low occupancy (<1.9990e) core orbital  found on  C    4
           1 low occupancy (<1.9990e) core orbital  found on  C    5
           1 low occupancy (<1.9990e) core orbital  found on  C   13
           1 low occupancy (<1.9990e) core orbital  found on  C   16

 WARNING:  Population inversion found on atom  C    1
           Population inversion found on atom  C    2
           Population inversion found on atom  C    3
           Population inversion found on atom  C    4
           Population inversion found on atom  C    5
           Population inversion found on atom  C    6
           Population inversion found on atom Cl    9
           Population inversion found on atom  O   10
           Population inversion found on atom  C   11
           Population inversion found on atom  C   12
           Population inversion found on atom  C   13
           Population inversion found on atom  C   14
           Population inversion found on atom  C   15
           Population inversion found on atom Cl   17


 Summary of Natural Population Analysis:                  
                                                          
                                       Natural Population 
                Natural  -----------------------------------------------
    Atom  No    Charge         Core      Valence    Rydberg      Total
 -----------------------------------------------------------------------
      C    1    0.30873      1.99896     3.64591    0.04640     5.69127
      C    2    0.13640      1.99869     3.83671    0.02820     5.86360
      C    3   -0.33231      1.99896     4.31148    0.02187     6.33231
      C    4   -0.13947      1.99893     4.11417    0.02637     6.13947
      C    5   -0.22816      1.99899     4.21180    0.01737     6.22816
      C    6   -0.02705      1.99900     4.01060    0.01744     6.02705
      H    7    0.23947      0.00000     0.75856    0.00197     0.76053
      H    8    0.22838      0.00000     0.76923    0.00238     0.77162
     Cl    9    0.03905      9.99952     6.93615    0.02528    16.96095
      O   10   -0.63192      1.99977     6.61699    0.01516     8.63192
      C   11   -0.08132      1.99902     4.05921    0.02309     6.08132
      C   12   -0.25460      1.99910     4.23443    0.02106     6.25460
      C   13   -0.26210      1.99894     4.20846    0.05470     6.26210
      C   14   -0.21930      1.99914     4.20460    0.01556     6.21930
      C   15   -0.27806      1.99912     4.24284    0.03610     6.27806
      C   16   -0.04776      1.99852     4.01955    0.02969     6.04776
     Cl   17   -0.04410      9.99959     7.01146    0.03304    17.04410
      H   18    0.20370      0.00000     0.79482    0.00148     0.79630
      H   19    0.19771      0.00000     0.80051    0.00178     0.80229
      H   20    0.19348      0.00000     0.80443    0.00210     0.80652
 =======================================================================
   * Total *   -0.99923     45.98626    73.59192    0.42106   119.99923

                                 Natural Population      
 --------------------------------------------------------
   Core                      45.98626 ( 99.9701% of  46)
   Valence                   73.59192 ( 99.4485% of  74)
   Natural Minimal Basis    119.57818 ( 99.6485% of 120)
   Natural Rydberg Basis      0.42106 (  0.3509% of 120)
 --------------------------------------------------------

    Atom  No          Natural Electron Configuration
 ----------------------------------------------------------------------------
      C    1      [core]2S( 0.82)2p( 2.82)3S( 0.01)3d( 0.01)4p( 0.02)
      C    2      [core]2S( 1.02)2p( 2.81)3S( 0.01)4p( 0.01)
      C    3      [core]2S( 0.97)2p( 3.35)4p( 0.01)
      C    4      [core]2S( 1.00)2p( 3.11)3d( 0.01)4p( 0.02)
      C    5      [core]2S( 0.94)2p( 3.27)4p( 0.01)
      C    6      [core]2S( 0.89)2p( 3.12)4p( 0.01)
      H    7            1S( 0.76)
      H    8            1S( 0.77)
     Cl    9      [core]3S( 1.81)3p( 5.13)3d( 0.01)5p( 0.01)
      O   10      [core]2S( 1.68)2p( 4.93)3p( 0.01)3d( 0.01)
      C   11      [core]2S( 0.89)2p( 3.17)3p( 0.01)4p( 0.01)
      C   12      [core]2S( 0.96)2p( 3.28)4p( 0.01)
      C   13      [core]2S( 1.11)2p( 3.10)4S( 0.01)4p( 0.03)
      C   14      [core]2S( 0.93)2p( 3.27)4p( 0.01)
      C   15      [core]2S( 0.95)2p( 3.29)3p( 0.01)4p( 0.02)
      C   16      [core]2S( 0.94)2p( 3.08)3S( 0.01)3p( 0.02)3d( 0.01)
     Cl   17      [core]3S( 1.81)3p( 5.20)3d( 0.01)5p( 0.01)
      H   18            1S( 0.79)
      H   19            1S( 0.80)
      H   20            1S( 0.80)


 NATURAL BOND ORBITAL ANALYSIS:

                       Occupancies       Lewis Structure    Low   High
           Occ.    -------------------  -----------------   occ   occ
  Cycle   Thresh.   Lewis   Non-Lewis     CR  BD  3C  LP    (L)   (NL)   Dev
 =============================================================================
   1(1)    1.90   111.94414   8.05586     23  23   0  14     8     10    1.17
   2(2)    1.90   112.85812   7.14188     23  22   0  15     8     10    0.80
   3(3)    1.90   111.94414   8.05586     23  23   0  14     8     10    1.17
   4(4)    1.90   112.85812   7.14188     23  22   0  15     8     10    0.80
   5(1)    1.80   113.87770   6.12230     23  24   0  13     6      8    0.48
   6(2)    1.80   113.87770   6.12230     23  24   0  13     6      8    0.48
   7(1)    1.70   115.62355   4.37645     23  27   0  10     5      8    0.39
   8(2)    1.70   115.52158   4.47842     23  27   0  10     4      7    0.45
   9(3)    1.70   115.62355   4.37645     23  27   0  10     5      8    0.39
  10(1)    1.60   115.62724   4.37276     23  26   0  11     2      8    0.48
  11(2)    1.60   115.62724   4.37276     23  26   0  11     2      8    0.48
  12(1)    1.50   115.77732   4.22268     23  27   0  10     2      8    0.56
  13(2)    1.50   116.12054   3.87946     23  27   0  10     1      8    0.45
  14(3)    1.50   115.58094   4.41906     23  26   0  11     2      8    0.44
  15(4)    1.50   116.13101   3.86899     23  27   0  10     1      8    0.48
  16(5)    1.50   115.58094   4.41906     23  26   0  11     2      8    0.44
  17(6)    1.50   116.13101   3.86899     23  27   0  10     1      8    0.48
  18(7)    1.50   115.58094   4.41906     23  26   0  11     2      8    0.44
  19(8)    1.50   116.13101   3.86899     23  27   0  10     1      8    0.48
  20(9)    1.50   115.58094   4.41906     23  26   0  11     2      8    0.44
  21(1)    1.50   116.13101   3.86899     23  27   0  10     1      8    0.48
 -----------------------------------------------------------------------------

 Structure accepted: RESONANCE keyword permits strongly delocalized structure

 WARNING:  1 low occupancy (<1.9990e) core orbital  found on  C    1
           1 low occupancy (<1.9990e) core orbital  found on  C    2
           1 low occupancy (<1.9990e) core orbital  found on  C    3
           1 low occupancy (<1.9990e) core orbital  found on  C    4
           1 low occupancy (<1.9990e) core orbital  found on  C    5
           1 low occupancy (<1.9990e) core orbital  found on  C   13
           1 low occupancy (<1.9990e) core orbital  found on  C   16

 --------------------------------------------------------
   Core                     45.98620 ( 99.970% of  46)
   Valence Lewis            70.14480 ( 94.790% of  74)
  ==================       ============================
   Total Lewis             116.13101 ( 96.776% of 120)
  -----------------------------------------------------
   Valence non-Lewis         3.58329 (  2.986% of 120)
   Rydberg non-Lewis         0.28570 (  0.238% of 120)
  ==================       ============================
   Total non-Lewis           3.86899 (  3.224% of 120)
 --------------------------------------------------------


       (Occupancy)   Bond orbital/ Coefficients/ Hybrids
 ---------------------------------------------------------------------------------
     1. (1.97935) BD ( 1) C   1 - C   2  
                ( 49.17%)   0.7012* C   1 s( 33.00%)p 2.03( 66.95%)d 0.00(  0.05%)
                                           -0.0002  0.5742  0.0145 -0.0057 -0.0003
                                            0.5402  0.0332 -0.0137  0.0018  0.6127
                                           -0.0282 -0.0015 -0.0060  0.0088  0.0013
                                           -0.0018 -0.0005  0.0207  0.0052  0.0007
                                           -0.0022 -0.0091
                ( 50.83%)   0.7129* C   2 s( 47.95%)p 1.08( 52.00%)d 0.00(  0.05%)
                                           -0.0002  0.6924  0.0003  0.0089  0.0006
                                           -0.6580  0.0189  0.0054 -0.0010 -0.2884
                                            0.0047  0.0084  0.0004 -0.0574  0.0018
                                            0.0006  0.0006  0.0188  0.0025 -0.0019
                                           -0.0059 -0.0094
     2. (1.95951) BD ( 1) C   1 - C   4  
                ( 48.29%)   0.6949* C   1 s( 34.63%)p 1.89( 65.33%)d 0.00(  0.04%)
                                           -0.0004  0.5878  0.0253  0.0097  0.0009
                                            0.2381  0.0275 -0.0084  0.0013 -0.7641
                                            0.0029  0.0090  0.0056  0.1086  0.0015
                                            0.0006 -0.0002 -0.0115  0.0089 -0.0028
                                           -0.0103 -0.0065
                ( 51.71%)   0.7191* C   4 s( 35.01%)p 1.85( 64.95%)d 0.00(  0.04%)
                                            0.0002  0.5915  0.0178 -0.0004  0.0006
                                           -0.3850  0.0155 -0.0005 -0.0017  0.6934
                                            0.0071 -0.0125  0.0086  0.1407  0.0056
                                            0.0041  0.0006 -0.0107  0.0028 -0.0022
                                           -0.0083 -0.0136
     3. (1.99488) BD ( 1) C   1 - O  10  
                ( 36.04%)   0.6004* C   1 s( 30.67%)p 2.26( 69.19%)d 0.00(  0.14%)
                                           -0.0001  0.5517 -0.0475  0.0044 -0.0017
                                           -0.8029  0.0586  0.0109 -0.0020  0.1875
                                           -0.0139 -0.0039  0.0004  0.0905  0.0107
                                            0.0057  0.0018 -0.0150 -0.0053  0.0022
                                            0.0271 -0.0195
                ( 63.96%)   0.7997* O  10 s( 41.26%)p 1.42( 58.62%)d 0.00(  0.13%)
                                            0.0000  0.6420 -0.0203 -0.0026 -0.0000
                                            0.7062 -0.0208  0.0032  0.0031 -0.1934
                                            0.0046 -0.0010 -0.0007  0.2227 -0.0025
                                            0.0012 -0.0000 -0.0154  0.0097 -0.0024
                                            0.0269 -0.0149
     4. (1.96212) BD ( 2) C   1 - O  10  
                ( 31.13%)   0.5579* C   1 s(  1.43%)p68.50( 98.13%)d 0.31(  0.44%)
                                           -0.0004 -0.1195 -0.0036 -0.0052  0.0000
                                            0.0439 -0.0133 -0.0017 -0.0010  0.0606
                                            0.0024  0.0004  0.0008  0.9867  0.0337
                                            0.0265  0.0113 -0.0032 -0.0635  0.0176
                                            0.0050 -0.0069
                ( 68.87%)   0.8299* O  10 s(  0.73%)p99.99( 99.15%)d 0.17(  0.13%)
                                           -0.0000 -0.0852  0.0025  0.0012 -0.0000
                                           -0.2008  0.0025  0.0003 -0.0008  0.1001
                                           -0.0050 -0.0002 -0.0002  0.9700 -0.0075
                                            0.0054 -0.0032  0.0053  0.0327 -0.0084
                                           -0.0060  0.0074
     5. (1.98508) BD ( 1) C   2 - C   3  
                ( 47.52%)   0.6893* C   2 s( 50.94%)p 0.96( 49.01%)d 0.00(  0.05%)
                                           -0.0001  0.7130 -0.0290 -0.0156 -0.0002
                                            0.6836 -0.0319 -0.0088  0.0082  0.1411
                                           -0.0151  0.0038  0.0004  0.0391 -0.0010
                                           -0.0006  0.0016 -0.0051  0.0018 -0.0041
                                            0.0169 -0.0120
                ( 52.48%)   0.7244* C   3 s( 37.25%)p 1.68( 62.70%)d 0.00(  0.05%)
                                           -0.0000  0.6097 -0.0280 -0.0011 -0.0015
                                           -0.7823  0.0215  0.0079 -0.0043  0.0906
                                           -0.0456  0.0040 -0.0018 -0.0641 -0.0001
                                            0.0009 -0.0006 -0.0022  0.0027 -0.0003
                                            0.0168 -0.0136
     6. (1.84475) BD ( 2) C   2 - C   3  
                ( 48.94%)   0.6995* C   2 s(  0.04%)p99.99( 99.84%)d 3.44(  0.13%)
                                            0.0001  0.0187  0.0037 -0.0011 -0.0000
                                           -0.0851 -0.0066 -0.0008  0.0001  0.0410
                                            0.0061  0.0001  0.0018  0.9945 -0.0143
                                            0.0103 -0.0025  0.0002  0.0281 -0.0214
                                           -0.0019  0.0014
                ( 51.06%)   0.7146* C   3 s(  0.08%)p99.99( 99.82%)d 1.37(  0.10%)
                                           -0.0001  0.0276  0.0011 -0.0006 -0.0000
                                           -0.0716 -0.0067 -0.0006  0.0001 -0.1041
                                           -0.0053 -0.0002 -0.0013  0.9909  0.0100
                                            0.0133 -0.0016 -0.0008 -0.0314 -0.0054
                                            0.0013 -0.0051
     7. (1.91815) BD ( 1) C   3 - C   6  
                ( 50.23%)   0.7087* C   3 s( 33.53%)p 1.98( 66.44%)d 0.00(  0.03%)
                                           -0.0003  0.5790  0.0064 -0.0004  0.0015
                                            0.3729 -0.0209 -0.0018 -0.0007 -0.7214
                                           -0.0113  0.0097 -0.0002 -0.0652 -0.0047
                                            0.0004 -0.0005 -0.0053 -0.0012  0.0026
                                           -0.0117 -0.0116
                ( 49.77%)   0.7055* C   6 s( 30.32%)p 2.30( 69.65%)d 0.00(  0.03%)
                                            0.0002  0.5506 -0.0027 -0.0010 -0.0002
                                           -0.2863 -0.0151  0.0032  0.0003  0.7834
                                           -0.0045 -0.0038  0.0017 -0.0240 -0.0033
                                            0.0018 -0.0006 -0.0109 -0.0009 -0.0004
                                           -0.0072 -0.0109
     8. (1.96060) BD ( 1) C   3 - H   7  
                ( 62.12%)   0.7882* C   3 s( 29.14%)p 2.43( 70.83%)d 0.00(  0.03%)
                                           -0.0002  0.5393  0.0238  0.0010 -0.0001
                                            0.4901  0.0095 -0.0007 -0.0002  0.6779
                                            0.0078  0.0040 -0.0004  0.0918  0.0001
                                            0.0010  0.0003  0.0117  0.0039  0.0027
                                           -0.0093 -0.0073
                ( 37.88%)   0.6155* H   7 s( 99.96%)p 0.00(  0.04%)
                                            0.9998  0.0027  0.0003 -0.0083 -0.0184
                                           -0.0033
     9. (1.98257) BD ( 1) C   4 - C   5  
                ( 50.51%)   0.7107* C   4 s( 38.86%)p 1.57( 61.11%)d 0.00(  0.03%)
                                           -0.0001  0.6233  0.0033  0.0086  0.0001
                                            0.7727 -0.0065 -0.0096  0.0093 -0.1097
                                            0.0244 -0.0028  0.0006  0.0333  0.0003
                                           -0.0003  0.0005 -0.0011  0.0001 -0.0003
                                            0.0109 -0.0126
                ( 49.49%)   0.7035* C   5 s( 32.38%)p 2.09( 67.59%)d 0.00(  0.03%)
                                           -0.0001  0.5689  0.0152 -0.0016 -0.0004
                                           -0.8173  0.0154  0.0108  0.0030  0.0794
                                            0.0311 -0.0038  0.0005 -0.0174  0.0007
                                            0.0006  0.0002 -0.0049  0.0018  0.0002
                                            0.0128 -0.0108
    10. (1.98844) BD ( 1) C   4 -Cl   9  
                ( 45.87%)   0.6773* C   4 s( 25.67%)p 2.89( 74.14%)d 0.01(  0.19%)
                                           -0.0001  0.5059 -0.0275 -0.0030 -0.0010
                                           -0.5029  0.0183  0.0059  0.0087 -0.6924
                                            0.0187  0.0049  0.0104 -0.0904 -0.0016
                                            0.0006  0.0008  0.0345  0.0049  0.0042
                                           -0.0115 -0.0227
                ( 54.13%)   0.7357*Cl   9 s( 20.19%)p 3.93( 79.30%)d 0.03(  0.52%)
                                            0.0000  0.0001  0.4477  0.0378  0.0013
                                            0.0003 -0.0000  0.0000  0.5170 -0.0318
                                            0.0034  0.0006 -0.0002  0.0001  0.7231
                                           -0.0415  0.0063  0.0009 -0.0001 -0.0000
                                            0.0105 -0.0004  0.0003  0.0004  0.0000
                                            0.0597  0.0013  0.0013 -0.0184 -0.0355
    11. (1.97336) BD ( 1) C   5 - C   6  
                ( 49.72%)   0.7052* C   5 s( 38.89%)p 1.57( 61.07%)d 0.00(  0.04%)
                                           -0.0001  0.6235  0.0131 -0.0009  0.0014
                                            0.4922 -0.0172 -0.0055  0.0025  0.6054
                                            0.0086 -0.0102  0.0041  0.0379 -0.0010
                                           -0.0001  0.0000  0.0142  0.0009  0.0016
                                           -0.0051 -0.0128
                ( 50.28%)   0.7090* C   6 s( 36.35%)p 1.75( 63.61%)d 0.00(  0.04%)
                                            0.0000  0.6028  0.0122 -0.0009  0.0002
                                           -0.5122  0.0007  0.0024 -0.0030 -0.6110
                                            0.0169  0.0014 -0.0053 -0.0082 -0.0005
                                            0.0005 -0.0004  0.0148 -0.0018  0.0010
                                           -0.0011 -0.0126
    12. (1.69298) BD ( 2) C   5 - C   6  
                ( 49.72%)   0.7051* C   5 s(  0.01%)p 1.00( 99.94%)d 0.00(  0.05%)
                                           -0.0000 -0.0070  0.0051 -0.0009 -0.0005
                                           -0.0289 -0.0004 -0.0009 -0.0002 -0.0320
                                            0.0054  0.0005  0.0010  0.9987  0.0023
                                            0.0126 -0.0006 -0.0012  0.0068  0.0219
                                            0.0019  0.0011
                ( 50.28%)   0.7091* C   6 s(  0.00%)p 1.00( 99.95%)d 0.00(  0.05%)
                                            0.0004  0.0018  0.0019 -0.0010 -0.0003
                                           -0.0340 -0.0033  0.0003  0.0001  0.0168
                                           -0.0058  0.0011  0.0001  0.9989 -0.0000
                                            0.0112 -0.0038 -0.0008 -0.0167 -0.0140
                                            0.0023 -0.0002
    13. (1.97216) BD ( 1) C   5 - H   8  
                ( 61.41%)   0.7837* C   5 s( 28.72%)p 2.48( 71.24%)d 0.00(  0.04%)
                                            0.0004 -0.5355  0.0204 -0.0026  0.0011
                                           -0.2955 -0.0000  0.0020  0.0016  0.7904
                                            0.0100  0.0017  0.0011  0.0128 -0.0001
                                            0.0007  0.0002  0.0112  0.0006  0.0001
                                            0.0127  0.0100
                ( 38.59%)   0.6212* H   8 s( 99.96%)p 0.00(  0.04%)
                                           -0.9998 -0.0030 -0.0008  0.0040 -0.0200
                                           -0.0004
    14. (1.95954) BD ( 1) C   6 - C  11  
                ( 50.78%)   0.7126* C   6 s( 33.30%)p 2.00( 66.68%)d 0.00(  0.02%)
                                           -0.0002  0.5771 -0.0041  0.0020  0.0000
                                            0.8086  0.0158 -0.0025  0.0005 -0.1091
                                           -0.0031  0.0004  0.0001  0.0283  0.0009
                                           -0.0007 -0.0002 -0.0051  0.0013  0.0018
                                            0.0091 -0.0087
                ( 49.22%)   0.7016* C  11 s( 30.99%)p 2.23( 68.98%)d 0.00(  0.02%)
                                            0.0000  0.5567 -0.0000  0.0019 -0.0002
                                           -0.8186 -0.0157 -0.0057 -0.0001  0.1332
                                           -0.0012  0.0013 -0.0004  0.0406 -0.0018
                                            0.0017 -0.0003 -0.0056 -0.0019  0.0003
                                            0.0115 -0.0085
    15. (1.95959) BD ( 1) C  11 - C  12  
                ( 51.98%)   0.7209* C  11 s( 34.77%)p 1.88( 65.20%)d 0.00(  0.03%)
                                           -0.0002  0.5896  0.0011 -0.0007  0.0001
                                            0.2853  0.0063  0.0051  0.0012 -0.7460
                                            0.0088  0.0081 -0.0033  0.1175 -0.0022
                                           -0.0008  0.0001 -0.0096  0.0024 -0.0022
                                           -0.0079 -0.0111
                ( 48.02%)   0.6930* C  12 s( 35.31%)p 1.83( 64.66%)d 0.00(  0.04%)
                                           -0.0001  0.5942  0.0052  0.0014  0.0009
                                           -0.3491  0.0258  0.0027  0.0005  0.7226
                                            0.0013 -0.0086  0.0040  0.0421 -0.0016
                                            0.0015 -0.0003 -0.0106  0.0010 -0.0006
                                           -0.0105 -0.0118
    16. (1.63400) BD ( 2) C  11 - C  12  
                ( 50.24%)   0.7088* C  11 s(  0.29%)p99.99( 99.69%)d 0.09(  0.03%)
                                            0.0002 -0.0534  0.0014  0.0006 -0.0001
                                            0.0333 -0.0003 -0.0007 -0.0008  0.1265
                                            0.0006 -0.0016 -0.0002  0.9898  0.0025
                                            0.0104 -0.0038  0.0006  0.0109 -0.0114
                                            0.0010  0.0022
                ( 49.76%)   0.7054* C  12 s(  0.16%)p99.99( 99.79%)d 0.30(  0.05%)
                                            0.0003 -0.0399 -0.0023 -0.0011 -0.0000
                                            0.0848 -0.0007 -0.0010 -0.0010  0.0158
                                           -0.0005  0.0013  0.0006  0.9952  0.0006
                                            0.0057 -0.0022  0.0001  0.0036  0.0216
                                           -0.0015 -0.0022
    17. (1.97333) BD ( 1) C  11 - C  14  
                ( 50.91%)   0.7135* C  11 s( 33.92%)p 1.95( 66.05%)d 0.00(  0.03%)
                                           -0.0001  0.5824  0.0044 -0.0005 -0.0000
                                            0.4967  0.0039  0.0026  0.0025  0.6395
                                           -0.0109 -0.0085  0.0025 -0.0670  0.0007
                                            0.0008 -0.0003  0.0136 -0.0018 -0.0019
                                           -0.0023 -0.0115
                ( 49.09%)   0.7007* C  14 s( 36.34%)p 1.75( 63.62%)d 0.00(  0.03%)
                                            0.0000  0.6028  0.0062  0.0017  0.0014
                                           -0.5304  0.0202  0.0069  0.0005 -0.5923
                                           -0.0081  0.0127 -0.0023  0.0585 -0.0008
                                           -0.0011  0.0001  0.0130 -0.0017 -0.0020
                                           -0.0034 -0.0116
    18. (1.95832) BD ( 1) C  12 - C  13  
                ( 53.82%)   0.7336* C  12 s( 36.59%)p 1.73( 63.37%)d 0.00(  0.03%)
                                            0.0002  0.6046  0.0178 -0.0018 -0.0002
                                            0.7849 -0.0095 -0.0090 -0.0001 -0.1156
                                            0.0503 -0.0025  0.0013 -0.0408 -0.0034
                                            0.0005 -0.0004 -0.0020 -0.0019 -0.0006
                                            0.0142 -0.0114
                ( 46.18%)   0.6795* C  13 s( 35.54%)p 1.81( 64.40%)d 0.00(  0.06%)
                                           -0.0011  0.5914 -0.0677 -0.0323  0.0003
                                           -0.7942  0.0258  0.0280 -0.0026  0.1029
                                            0.0333  0.0022 -0.0029  0.0096 -0.0041
                                           -0.0022  0.0004 -0.0166  0.0002 -0.0004
                                            0.0142 -0.0119
    19. (1.97722) BD ( 1) C  12 - H  20  
                ( 60.12%)   0.7754* C  12 s( 27.88%)p 2.59( 72.08%)d 0.00(  0.04%)
                                            0.0004 -0.5275  0.0220 -0.0003  0.0005
                                            0.5025  0.0204  0.0013  0.0002  0.6799
                                           -0.0013  0.0039  0.0022 -0.0747  0.0004
                                           -0.0010 -0.0003 -0.0170  0.0017  0.0026
                                            0.0046  0.0079
                ( 39.88%)   0.6315* H  20 s( 99.96%)p 0.00(  0.04%)
                                           -0.9998 -0.0034 -0.0001 -0.0059 -0.0184
                                            0.0021
    20. (1.96950) BD ( 1) C  13 - C  16  
                ( 46.33%)   0.6806* C  13 s( 35.23%)p 1.84( 64.67%)d 0.00(  0.09%)
                                           -0.0003  0.5904 -0.0480  0.0381 -0.0005
                                            0.5162 -0.0719 -0.0172 -0.0017  0.6092
                                           -0.0199 -0.0067 -0.0013 -0.0562  0.0039
                                            0.0035  0.0002  0.0226 -0.0015 -0.0034
                                           -0.0144 -0.0140
                ( 53.67%)   0.7326* C  16 s( 38.91%)p 1.57( 61.06%)d 0.00(  0.03%)
                                           -0.0001  0.6234 -0.0181  0.0105 -0.0010
                                           -0.4396 -0.0143  0.0047 -0.6385  0.0113
                                            0.0005  0.0965 -0.0000  0.0000  0.0100
                                           -0.0017 -0.0020 -0.0029 -0.0123
    21. (1.56753) BD ( 2) C  13 - C  16  
                ( 39.69%)   0.6300* C  13 s(  0.03%)p99.99( 99.79%)d 6.01(  0.18%)
                                            0.0016 -0.0169 -0.0028  0.0008 -0.0002
                                            0.0124 -0.0020  0.0040 -0.0006  0.0970
                                            0.0001  0.0045  0.0003  0.9916 -0.0430
                                            0.0563  0.0002  0.0009 -0.0062  0.0412
                                           -0.0037 -0.0053
                ( 60.31%)   0.7766* C  16 s(  0.01%)p99.99( 99.98%)d 1.24(  0.01%)
                                           -0.0003 -0.0078 -0.0065  0.0004  0.0003
                                            0.0473  0.0005 -0.0000  0.1102  0.0101
                                            0.0011  0.9925 -0.0095  0.0102 -0.0016
                                           -0.0094 -0.0046  0.0038  0.0006
    22. (1.97305) BD ( 1) C  14 - C  15  
                ( 49.89%)   0.7064* C  14 s( 35.80%)p 1.79( 64.17%)d 0.00(  0.03%)
                                            0.0000  0.5981  0.0163 -0.0012  0.0002
                                            0.7926 -0.0231 -0.0097  0.0003 -0.1040
                                           -0.0322  0.0067 -0.0001 -0.0289  0.0035
                                            0.0004  0.0001 -0.0055 -0.0012 -0.0001
                                            0.0122 -0.0116
                ( 50.11%)   0.7079* C  15 s( 36.00%)p 1.78( 63.97%)d 0.00(  0.03%)
                                           -0.0002  0.5999 -0.0034 -0.0057  0.0012
                                           -0.7869  0.0021  0.0227 -0.0041  0.1296
                                           -0.0392 -0.0056  0.0016  0.0399  0.0025
                                           -0.0010  0.0001 -0.0013 -0.0019 -0.0003
                                            0.0141 -0.0121
    23. (1.71863) BD ( 2) C  14 - C  15  
                ( 50.70%)   0.7120* C  14 s(  0.00%)p 1.00( 99.97%)d 0.00(  0.03%)
                                           -0.0000 -0.0001 -0.0014 -0.0008  0.0001
                                            0.0442  0.0006  0.0015 -0.0002  0.0588
                                            0.0027  0.0010  0.0002  0.9967  0.0191
                                            0.0223 -0.0004  0.0005  0.0155 -0.0094
                                            0.0015 -0.0006
                ( 49.30%)   0.7022* C  15 s(  0.02%)p99.99( 99.94%)d 1.58(  0.04%)
                                           -0.0001  0.0154  0.0005  0.0002  0.0001
                                            0.0682  0.0003  0.0023  0.0000  0.0357
                                            0.0007  0.0021  0.0000  0.9960  0.0240
                                            0.0294  0.0011 -0.0026 -0.0179 -0.0065
                                           -0.0008  0.0021
    24. (1.97670) BD ( 1) C  14 - H  19  
                ( 59.88%)   0.7738* C  14 s( 27.81%)p 2.59( 72.15%)d 0.00(  0.04%)
                                           -0.0004  0.5271 -0.0179 -0.0008 -0.0013
                                           -0.2942 -0.0074  0.0023  0.0016  0.7961
                                            0.0038  0.0009  0.0005 -0.0339  0.0007
                                           -0.0007 -0.0001 -0.0110  0.0004 -0.0020
                                           -0.0132 -0.0091
                ( 40.12%)   0.6334* H  19 s( 99.96%)p 0.00(  0.04%)
                                            0.9998  0.0017  0.0006  0.0041 -0.0193
                                            0.0015
    25. (1.97156) BD ( 1) C  15 - C  16  
                ( 50.91%)   0.7135* C  15 s( 36.21%)p 1.76( 63.74%)d 0.00(  0.05%)
                                            0.0001  0.6007 -0.0349  0.0026 -0.0004
                                            0.3378 -0.0550 -0.0050 -0.0014 -0.7206
                                            0.0167  0.0257  0.0045 -0.0066  0.0029
                                           -0.0039 -0.0002 -0.0134  0.0000 -0.0003
                                           -0.0147 -0.0115
                ( 49.09%)   0.7006* C  16 s( 37.76%)p 1.65( 62.19%)d 0.00(  0.04%)
                                           -0.0003  0.6140  0.0258 -0.0004  0.0026
                                           -0.2341 -0.0099 -0.0042  0.7500 -0.0050
                                            0.0065 -0.0670  0.0010 -0.0004 -0.0090
                                            0.0001 -0.0021 -0.0122 -0.0141
    26. (1.98019) BD ( 1) C  15 - H  18  
                ( 60.43%)   0.7774* C  15 s( 27.86%)p 2.59( 72.10%)d 0.00(  0.04%)
                                           -0.0003  0.5270  0.0293  0.0015 -0.0008
                                            0.5088  0.0135 -0.0058 -0.0003  0.6762
                                            0.0157 -0.0034  0.0008 -0.0671 -0.0019
                                            0.0008 -0.0000  0.0174 -0.0013 -0.0025
                                           -0.0029 -0.0081
                ( 39.57%)   0.6291* H  18 s( 99.96%)p 0.00(  0.04%)
                                            0.9998  0.0010  0.0008 -0.0130 -0.0161
                                            0.0020
    27. (1.98079) BD ( 1) C  16 -Cl  17  
                ( 43.93%)   0.6628* C  16 s( 23.35%)p 3.27( 76.46%)d 0.01(  0.19%)
                                           -0.0004  0.4829 -0.0080 -0.0146 -0.0021
                                            0.8646 -0.0019 -0.0186 -0.1273  0.0052
                                            0.0023 -0.0236  0.0005  0.0016 -0.0088
                                           -0.0047  0.0016  0.0384 -0.0169
                ( 56.07%)   0.7488*Cl  17 s( 21.19%)p 3.70( 78.31%)d 0.02(  0.49%)
                                            0.0000  0.0003  0.4570  0.0556 -0.0016
                                            0.0001 -0.0000 -0.0002 -0.8667  0.0691
                                            0.0283  0.0004  0.0007  0.0000  0.1428
                                           -0.0125 -0.0086 -0.0011 -0.0001  0.0000
                                            0.0753 -0.0057 -0.0011 -0.0001 -0.0001
                                           -0.0224 -0.0094  0.0020  0.0566 -0.0338
    28. (1.99895) CR ( 1) C   1           s(100.00%)p 0.00(  0.00%)
                                            1.0000  0.0004  0.0000  0.0000  0.0000
                                            0.0002  0.0000 -0.0000  0.0000 -0.0001
                                           -0.0000  0.0000  0.0000  0.0004  0.0000
                                            0.0000  0.0000 -0.0000 -0.0000  0.0000
                                           -0.0000 -0.0000
    29. (1.99869) CR ( 1) C   2           s(100.00%)
                                            1.0000  0.0002 -0.0000  0.0000  0.0000
                                           -0.0001  0.0000  0.0000  0.0000 -0.0000
                                           -0.0000  0.0000 -0.0000 -0.0001  0.0000
                                           -0.0000  0.0000  0.0000 -0.0000  0.0000
                                            0.0000 -0.0000
    30. (1.99896) CR ( 1) C   3           s(100.00%)p 0.00(  0.00%)
                                            1.0000  0.0003  0.0000 -0.0000  0.0000
                                            0.0002 -0.0000 -0.0000 -0.0000 -0.0001
                                           -0.0000  0.0000 -0.0000  0.0001 -0.0000
                                            0.0000 -0.0000  0.0000 -0.0000  0.0000
                                           -0.0000 -0.0000
    31. (1.99894) CR ( 1) C   4           s(100.00%)p 0.00(  0.00%)
                                            1.0000  0.0000 -0.0000  0.0000 -0.0000
                                            0.0001 -0.0000  0.0000  0.0000 -0.0002
                                            0.0000  0.0000 -0.0000 -0.0000 -0.0000
                                           -0.0000  0.0000  0.0000  0.0000  0.0000
                                            0.0000 -0.0000
    32. (1.99899) CR ( 1) C   5           s(100.00%)p 0.00(  0.00%)
                                            1.0000  0.0003 -0.0000  0.0000 -0.0000
                                            0.0001 -0.0000 -0.0000 -0.0000 -0.0002
                                           -0.0000 -0.0000  0.0000  0.0000 -0.0000
                                           -0.0000 -0.0000 -0.0000  0.0000  0.0000
                                           -0.0000 -0.0000
    33. (1.99900) CR ( 1) C   6           s(100.00%)p 0.00(  0.00%)
                                            1.0000 -0.0000 -0.0000  0.0000  0.0000
                                            0.0002  0.0000 -0.0000 -0.0000 -0.0002
                                            0.0000  0.0000 -0.0000 -0.0004  0.0000
                                           -0.0000  0.0000  0.0000  0.0000  0.0000
                                            0.0000  0.0000
    34. (2.00000) CR ( 1)Cl   9           s(100.00%)
                                            1.0000 -0.0000  0.0000 -0.0000 -0.0000
                                           -0.0000  0.0000 -0.0000 -0.0000  0.0000
                                           -0.0000 -0.0000 -0.0000 -0.0000 -0.0000
                                            0.0000 -0.0000 -0.0000 -0.0000  0.0000
                                            0.0000  0.0000 -0.0000 -0.0000 -0.0000
                                           -0.0000  0.0000  0.0000  0.0000  0.0000
    35. (1.99965) CR ( 2)Cl   9           s(100.00%)p 0.00(  0.00%)
                                           -0.0000  1.0000  0.0003 -0.0000 -0.0000
                                           -0.0000  0.0000 -0.0000 -0.0001  0.0000
                                            0.0000 -0.0000 -0.0000 -0.0000 -0.0003
                                            0.0000 -0.0000 -0.0000 -0.0000  0.0000
                                            0.0001  0.0000 -0.0000 -0.0000 -0.0000
                                           -0.0000  0.0000  0.0000  0.0000  0.0000
    36. (1.99996) CR ( 3)Cl   9           s(  0.00%)p 1.00(100.00%)
                                           -0.0000 -0.0000  0.0001 -0.0000  0.0000
                                            0.0000  0.0000  1.0000  0.0000  0.0000
                                           -0.0000 -0.0000 -0.0000 -0.0000 -0.0001
                                            0.0000 -0.0000 -0.0000 -0.0000  0.0000
                                            0.0000  0.0000 -0.0000 -0.0000 -0.0000
                                           -0.0000  0.0000  0.0000  0.0000  0.0000
    37. (1.99992) CR ( 4)Cl   9           s(  0.00%)p 1.00(100.00%)
                                           -0.0000 -0.0000  0.0001 -0.0000 -0.0000
                                           -0.0000  0.0000 -0.0000 -0.0001  0.0000
                                           -0.0000 -0.0000 -0.0000  1.0000 -0.0002
                                            0.0000 -0.0000 -0.0000 -0.0000  0.0000
                                            0.0001  0.0000 -0.0000 -0.0000 -0.0000
                                           -0.0000  0.0000  0.0000  0.0000  0.0000
    38. (1.99999) CR ( 5)Cl   9           s(  0.00%)p 1.00(100.00%)
                                            0.0000  0.0000  0.0000  0.0000  0.0000
                                           -0.0000  0.0000  0.0000 -0.0000 -0.0000
                                            0.0000  0.0000 -0.0000  0.0000  0.0000
                                           -0.0000  0.0000  0.0000  0.0000  1.0000
                                           -0.0001 -0.0000  0.0000  0.0000  0.0000
                                            0.0000 -0.0000 -0.0000 -0.0000 -0.0000
    39. (1.99977) CR ( 1) O  10           s(100.00%)p 0.00(  0.00%)
                                            1.0000  0.0003  0.0000  0.0000  0.0000
                                           -0.0003  0.0000  0.0000 -0.0000  0.0001
                                           -0.0000 -0.0000  0.0000 -0.0000 -0.0000
                                            0.0000 -0.0000  0.0000 -0.0000  0.0000
                                           -0.0000  0.0000
    40. (1.99902) CR ( 1) C  11           s(100.00%)p 0.00(  0.00%)
                                            1.0000  0.0001  0.0000 -0.0000  0.0000
                                            0.0001  0.0000  0.0000  0.0000 -0.0001
                                            0.0000  0.0000 -0.0000 -0.0002 -0.0000
                                           -0.0000  0.0000 -0.0000 -0.0000  0.0000
                                           -0.0000 -0.0000
    41. (1.99911) CR ( 1) C  12           s(100.00%)p 0.00(  0.00%)
                                            1.0000  0.0002 -0.0000  0.0000 -0.0000
                                           -0.0004 -0.0000  0.0000  0.0000 -0.0002
                                           -0.0000 -0.0000 -0.0000 -0.0003  0.0000
                                           -0.0000  0.0000  0.0000 -0.0000 -0.0000
                                           -0.0000 -0.0000
    42. (1.99888) CR ( 1) C  13           s(100.00%)p 0.00(  0.00%)
                                            1.0000 -0.0006 -0.0003 -0.0000 -0.0000
                                           -0.0015 -0.0001  0.0000 -0.0000  0.0022
                                            0.0002 -0.0000 -0.0000 -0.0018  0.0001
                                           -0.0001  0.0000 -0.0001  0.0000 -0.0001
                                           -0.0000 -0.0000
    43. (1.99914) CR ( 1) C  14           s(100.00%)p 0.00(  0.00%)
                                            1.0000  0.0002 -0.0000 -0.0000 -0.0000
                                           -0.0001 -0.0000  0.0000  0.0000  0.0003
                                            0.0000 -0.0000  0.0000  0.0000  0.0000
                                            0.0000 -0.0000 -0.0000  0.0000 -0.0000
                                           -0.0000 -0.0000
    44. (1.99912) CR ( 1) C  15           s(100.00%)p 0.00(  0.00%)
                                            1.0000  0.0002  0.0000 -0.0000  0.0000
                                           -0.0000  0.0000  0.0000 -0.0000  0.0004
                                           -0.0000 -0.0000 -0.0000  0.0001  0.0000
                                            0.0000  0.0000  0.0000 -0.0000 -0.0000
                                            0.0000 -0.0000
    45. (1.99853) CR ( 1) C  16           s(100.00%)p 0.00(  0.00%)
                                            1.0000  0.0004  0.0000 -0.0000  0.0000
                                            0.0002 -0.0000 -0.0000  0.0002  0.0000
                                            0.0000  0.0003 -0.0000  0.0000 -0.0000
                                           -0.0000 -0.0000  0.0000 -0.0000
    46. (2.00000) CR ( 1)Cl  17           s(100.00%)
                                            1.0000 -0.0000  0.0000 -0.0000  0.0000
                                           -0.0000  0.0000  0.0000  0.0000 -0.0000
                                           -0.0000 -0.0000  0.0000 -0.0000 -0.0000
                                            0.0000  0.0000  0.0000 -0.0000 -0.0000
                                           -0.0000 -0.0000 -0.0000 -0.0000  0.0000
                                            0.0000  0.0000 -0.0000 -0.0000  0.0000
    47. (1.99969) CR ( 2)Cl  17           s(100.00%)p 0.00(  0.00%)
                                           -0.0000  1.0000  0.0001 -0.0000  0.0000
                                           -0.0000  0.0000  0.0000  0.0004 -0.0000
                                           -0.0000 -0.0000 -0.0000 -0.0000 -0.0001
                                            0.0000  0.0000  0.0000  0.0000 -0.0000
                                           -0.0001  0.0000  0.0000  0.0000  0.0000
                                            0.0000  0.0000 -0.0000 -0.0000  0.0000
    48. (1.99991) CR ( 3)Cl  17           s(  0.00%)p 1.00(100.00%)
                                            0.0000  0.0000 -0.0001  0.0000 -0.0000
                                            0.0000 -0.0000  1.0000 -0.0002  0.0000
                                            0.0000  0.0000  0.0000  0.0000  0.0000
                                           -0.0000 -0.0000 -0.0000 -0.0000  0.0000
                                            0.0000 -0.0000  0.0000 -0.0000 -0.0000
                                           -0.0000 -0.0000  0.0000  0.0000 -0.0000
    49. (1.99999) CR ( 4)Cl  17           s(  0.00%)p 1.00(100.00%)
                                           -0.0000 -0.0000  0.0000 -0.0000  0.0000
                                            0.0000 -0.0000  0.0000  0.0000 -0.0000
                                           -0.0000  0.0000  0.0000  1.0000  0.0001
                                            0.0000  0.0000  0.0000  0.0000 -0.0000
                                           -0.0000  0.0000  0.0000  0.0000 -0.0000
                                           -0.0000  0.0000 -0.0000 -0.0000  0.0000
    50. (1.99999) CR ( 5)Cl  17           s(  0.00%)p 1.00(100.00%)
                                           -0.0000 -0.0000  0.0000 -0.0000  0.0000
                                           -0.0000  0.0000  0.0000  0.0000 -0.0000
                                           -0.0000 -0.0000 -0.0000 -0.0000 -0.0000
                                            0.0000  0.0000  0.0000  0.0000  1.0000
                                           -0.0001 -0.0000 -0.0000 -0.0000  0.0000
                                            0.0000  0.0000 -0.0000 -0.0000  0.0000
    51. (0.82259) LP*( 1) C   2           s(  1.76%)p55.93( 98.18%)d 0.04(  0.07%)
                                            0.0000  0.1049  0.0809 -0.0002 -0.0002
                                           -0.2968 -0.0271 -0.0004  0.0004  0.9415
                                            0.0421 -0.0001 -0.0034 -0.0664  0.0179
                                           -0.0028  0.0017  0.0128 -0.0126 -0.0075
                                            0.0096  0.0145
    52. (1.11445) LP ( 1) C   4           s(  0.35%)p99.99( 99.64%)d 0.00(  0.00%)
                                           -0.0000  0.0591 -0.0058 -0.0039  0.0001
                                            0.0176  0.0057  0.0009 -0.0018  0.1595
                                           -0.0000 -0.0021  0.0004 -0.9848 -0.0211
                                           -0.0201  0.0008  0.0009 -0.0014  0.0025
                                           -0.0027  0.0006
    53. (1.99128) LP ( 1)Cl   9           s( 79.08%)p 0.26( 20.90%)d 0.00(  0.02%)
                                           -0.0000 -0.0004  0.8892 -0.0098 -0.0003
                                           -0.0001  0.0000 -0.0001 -0.3068  0.0103
                                            0.0018 -0.0002 -0.0004 -0.0002 -0.3271
                                            0.0115  0.0018 -0.0001 -0.0004 -0.0000
                                           -0.0874 -0.0010  0.0003 -0.0001 -0.0000
                                           -0.0104 -0.0010 -0.0017  0.0018  0.0061
    54. (1.96096) LP ( 2)Cl   9           s(  0.11%)p99.99( 99.87%)d 0.19(  0.02%)
                                           -0.0000 -0.0001  0.0321 -0.0064  0.0017
                                            0.0003 -0.0000 -0.0001  0.7769  0.0105
                                           -0.0011 -0.0008  0.0002  0.0000 -0.5709
                                           -0.0064  0.0005 -0.0005 -0.0003  0.0000
                                           -0.2627 -0.0068  0.0004 -0.0003  0.0001
                                            0.0023 -0.0018 -0.0028  0.0136 -0.0015
    55. (1.90799) LP ( 3)Cl   9           s(  0.72%)p99.99( 99.25%)d 0.05(  0.03%)
                                           -0.0000 -0.0001  0.0848 -0.0018 -0.0001
                                            0.0001 -0.0000 -0.0001  0.1788  0.0014
                                           -0.0004 -0.0003  0.0000 -0.0001 -0.1940
                                            0.0006  0.0000 -0.0001 -0.0001  0.0001
                                            0.9605  0.0188 -0.0009 -0.0002 -0.0004
                                            0.0003  0.0113  0.0133  0.0049  0.0008
    56. (1.97906) LP ( 1) O  10           s( 58.00%)p 0.72( 41.99%)d 0.00(  0.02%)
                                           -0.0004  0.7615  0.0110  0.0015  0.0000
                                           -0.6257  0.0059  0.0040 -0.0054  0.1487
                                           -0.0007 -0.0012  0.0013 -0.0781  0.0002
                                            0.0002 -0.0005  0.0049 -0.0025  0.0007
                                           -0.0094  0.0071
    57. (1.87975) LP ( 2) O  10           s(  0.04%)p99.99( 99.88%)d 1.91(  0.08%)
                                           -0.0000  0.0203 -0.0008 -0.0016 -0.0001
                                            0.2593  0.0020  0.0004 -0.0010  0.9641
                                            0.0107 -0.0028 -0.0029 -0.0440 -0.0007
                                           -0.0001  0.0000  0.0241 -0.0008  0.0022
                                            0.0146 -0.0002
    58. (1.60414) LP ( 1) C  13           s( 30.32%)p 2.30( 69.61%)d 0.00(  0.07%)
                                            0.0027  0.5469  0.0636 -0.0025  0.0003
                                            0.3016  0.0272  0.0063  0.0008 -0.7712
                                           -0.0554 -0.0009 -0.0003  0.0813  0.0039
                                           -0.0002  0.0000  0.0146 -0.0036  0.0030
                                            0.0166  0.0136
    59. (1.99185) LP ( 1)Cl  17           s( 78.78%)p 0.27( 21.20%)d 0.00(  0.02%)
                                           -0.0000 -0.0003  0.8875 -0.0155  0.0003
                                           -0.0001  0.0000  0.0002  0.4442 -0.0159
                                           -0.0021 -0.0008  0.0005 -0.0000 -0.1199
                                            0.0033  0.0009  0.0002 -0.0001 -0.0000
                                           -0.0062  0.0017  0.0004  0.0001 -0.0000
                                            0.0045  0.0012 -0.0003 -0.0101  0.0063
    60. (1.97230) LP ( 2)Cl  17           s(  0.18%)p99.99( 99.80%)d 0.08(  0.02%)
                                            0.0000 -0.0000  0.0422 -0.0046  0.0061
                                            0.0004 -0.0000  0.0000  0.1800  0.0012
                                           -0.0001  0.0004  0.0002 -0.0001  0.9818
                                            0.0186  0.0027  0.0001  0.0004 -0.0000
                                           -0.0378 -0.0003  0.0002  0.0000 -0.0000
                                           -0.0099  0.0006  0.0005 -0.0072 -0.0014
    61. (1.92912) LP ( 3)Cl  17           s(  0.08%)p99.99( 99.90%)d 0.32(  0.02%)
                                           -0.0000 -0.0000  0.0277 -0.0003  0.0001
                                            0.0001 -0.0000  0.0000 -0.0762 -0.0022
                                           -0.0012  0.0001  0.0001  0.0000 -0.0255
                                           -0.0004 -0.0008 -0.0001  0.0000 -0.0001
                                           -0.9959 -0.0224 -0.0120 -0.0008  0.0001
                                            0.0000  0.0149 -0.0046  0.0018 -0.0018
    62. (0.01583) RY*( 1) C   1           s( 25.27%)p 2.84( 71.72%)d 0.12(  3.01%)
                                            0.0000  0.0617  0.4984  0.0037 -0.0211
                                           -0.0475 -0.8064  0.0110  0.0428  0.0248
                                            0.2278  0.0072 -0.0348  0.0136 -0.0919
                                           -0.0170 -0.0066  0.0133  0.1592 -0.0388
                                           -0.0475  0.0287
    63. (0.00924) RY*( 2) C   1           s(  7.34%)p 3.90( 28.66%)d 8.72( 64.00%)
                                            0.0000 -0.0233  0.1479  0.2258  0.0049
                                           -0.0114  0.3692 -0.0402  0.0214  0.0244
                                            0.3477  0.0700 -0.0187  0.0554 -0.1093
                                           -0.0622 -0.0498 -0.1414  0.6539 -0.1773
                                           -0.3869  0.1065
    64. (0.00748) RY*( 3) C   1           s(  4.27%)p11.40( 48.68%)d11.01( 47.05%)
                                            0.0000 -0.0207  0.1999  0.0433  0.0213
                                           -0.0257  0.0336 -0.1056  0.0395 -0.0184
                                           -0.6702 -0.1035 -0.0234  0.0358 -0.0875
                                           -0.0396 -0.0319  0.5354  0.4089 -0.0375
                                            0.1009  0.0714
    65. (0.00316) RY*( 4) C   1           s(  5.25%)p 9.24( 48.55%)d 8.80( 46.20%)
                                           -0.0000 -0.0009  0.2037 -0.1045 -0.0096
                                           -0.0118  0.2388 -0.1159  0.0240 -0.0053
                                            0.5597 -0.3050  0.0091 -0.0101  0.0851
                                           -0.0001  0.0228  0.6382 -0.1390  0.1055
                                            0.1541 -0.0236
    66. (0.00192) RY*( 5) C   1           s( 41.79%)p 0.65( 27.22%)d 0.74( 30.99%)
                                           -0.0000 -0.0132  0.5687  0.3052  0.0340
                                           -0.0304  0.1964 -0.1301  0.1290  0.0094
                                           -0.2024  0.1053 -0.0039 -0.0325  0.3657
                                           -0.0341  0.1050 -0.0667 -0.4126  0.0357
                                           -0.3656 -0.0139
    67. (0.00091) RY*( 6) C   1           s( 82.64%)p 0.17( 14.27%)d 0.04(  3.10%)
                                            0.0000  0.0123 -0.3902  0.8186 -0.0622
                                            0.0165 -0.2389 -0.0255  0.0372  0.0001
                                            0.0592 -0.2108  0.1423 -0.0039  0.1145
                                           -0.0329  0.0301  0.1667 -0.0088  0.0322
                                           -0.0214 -0.0399
    68. (0.00045) RY*( 7) C   1           s(  3.86%)p11.92( 46.04%)d12.98( 50.10%)
                                           -0.0000 -0.0023  0.1162  0.1574  0.0178
                                           -0.0062  0.0946 -0.0969  0.1716  0.0043
                                           -0.0131  0.0099  0.0533  0.0045 -0.6270
                                            0.0848 -0.0955 -0.0983 -0.0914  0.6919
                                           -0.0067  0.0653
    69. (0.00036) RY*( 8) C   1           s(  0.97%)p49.27( 47.87%)d52.67( 51.16%)
                                           -0.0000  0.0010  0.0400  0.0900  0.0033
                                           -0.0053  0.0469 -0.0874  0.1606  0.0023
                                           -0.0118 -0.0595  0.0974  0.0009 -0.4827
                                            0.4097 -0.1703  0.0652 -0.3111 -0.6381
                                           -0.0543  0.0205
    70. (0.00014) RY*( 9) C   1           s( 13.58%)p 2.58( 34.98%)d 3.79( 51.44%)
                                           -0.0000 -0.0058  0.1141  0.2943  0.1902
                                            0.0089  0.0930 -0.0619  0.0929  0.0018
                                            0.0994  0.3342 -0.4524  0.0008  0.0337
                                           -0.0053  0.0351 -0.0869 -0.0039 -0.1031
                                            0.6338  0.3073
    71. (0.00009) RY*(10) C   1           s( 12.37%)p 3.69( 45.62%)d 3.40( 42.01%)
    72. (0.00007) RY*(11) C   1           s(  7.76%)p 7.48( 58.04%)d 4.41( 34.20%)
    73. (0.00002) RY*(12) C   1           s(  6.12%)p14.53( 88.93%)d 0.81(  4.96%)
    74. (0.00000) RY*(13) C   1           s( 87.70%)p 0.12( 10.59%)d 0.02(  1.71%)
    75. (0.00001) RY*(14) C   1           s(  0.38%)p99.99( 87.04%)d33.45( 12.59%)
    76. (0.00000) RY*(15) C   1           s(  0.00%)p 1.00( 99.09%)d 0.01(  0.91%)
    77. (0.00001) RY*(16) C   1           s(  0.81%)p67.17( 54.47%)d55.15( 44.72%)
    78. (0.00001) RY*(17) C   1           s(  0.16%)p99.99( 88.64%)d67.91( 11.20%)
    79. (0.00861) RY*( 1) C   2           s( 11.08%)p 7.83( 86.83%)d 0.19(  2.09%)
                                           -0.0000 -0.0010  0.3019 -0.1402  0.0081
                                            0.0165 -0.5406 -0.0102 -0.0135 -0.0702
                                            0.7455 -0.0080  0.0397 -0.0029  0.1125
                                           -0.0210  0.0014 -0.0989 -0.0541 -0.0452
                                           -0.0600 -0.0503
    80. (0.00248) RY*( 2) C   2           s(  7.32%)p12.56( 92.03%)d 0.09(  0.64%)
                                           -0.0000  0.0148  0.1522  0.2174 -0.0511
                                            0.0431  0.7824 -0.0092 -0.0347 -0.0038
                                            0.5141 -0.1304  0.0169  0.0082  0.1527
                                           -0.0052  0.0005 -0.0422 -0.0238 -0.0070
                                            0.0546 -0.0322
    81. (0.00148) RY*( 3) C   2           s( 81.90%)p 0.21( 17.27%)d 0.01(  0.83%)
                                           -0.0000  0.0007 -0.0243  0.9046  0.0148
                                            0.0113 -0.2315  0.2373  0.2100 -0.0016
                                            0.0242  0.0501  0.1209 -0.0013 -0.0194
                                            0.0075  0.0197  0.0556  0.0393 -0.0044
                                           -0.0486  0.0356
    82. (0.00086) RY*( 4) C   2           s( 10.43%)p 7.93( 82.62%)d 0.67(  6.95%)
                                            0.0000  0.0066  0.3219 -0.0235 -0.0059
                                            0.0167  0.0900  0.0860 -0.0593 -0.0035
                                            0.0798  0.0778  0.0492 -0.0153 -0.8863
                                            0.0291 -0.0741  0.0814  0.1720  0.1240
                                           -0.1175 -0.0640
    83. (0.00069) RY*( 5) C   2           s( 62.81%)p 0.42( 26.61%)d 0.17( 10.58%)
                                           -0.0000  0.0045  0.7924 -0.0116 -0.0067
                                            0.0380  0.0267  0.1983 -0.0992 -0.0511
                                           -0.3271  0.0956  0.0411  0.0105  0.3061
                                           -0.0084  0.0228  0.3084 -0.0838 -0.0456
                                           -0.0079 -0.0391
    84. (0.00036) RY*( 6) C   2           s(  0.25%)p68.56( 17.26%)d99.99( 82.48%)
                                            0.0000  0.0020  0.0398 -0.0276 -0.0131
                                            0.0008 -0.0130  0.0324 -0.0492  0.0048
                                           -0.0063 -0.0231 -0.0028 -0.0135  0.2102
                                           -0.3490 -0.0473 -0.0744  0.8678  0.2363
                                           -0.0758  0.0677
    85. (0.00021) RY*( 7) C   2           s(  9.10%)p 6.85( 62.32%)d 3.14( 28.58%)
                                            0.0000  0.0044  0.1336  0.2453  0.1140
                                           -0.0000 -0.0390 -0.3169 -0.5254 -0.0140
                                           -0.0425  0.3889 -0.2883 -0.0020 -0.0477
                                           -0.0480 -0.0648 -0.3560 -0.0041 -0.1234
                                            0.3104  0.2178
    86. (0.00014) RY*( 8) C   2           s(  1.09%)p27.65( 30.20%)d62.92( 68.71%)
                                           -0.0000 -0.0033  0.0868 -0.0184 -0.0551
                                           -0.0018 -0.0140 -0.0337  0.2433 -0.0147
                                           -0.0397 -0.3066 -0.1033 -0.0185 -0.1533
                                           -0.3332 -0.0125  0.0229  0.1303 -0.7795
                                            0.2317  0.0907
    87. (0.00011) RY*( 9) C   2           s(  5.23%)p10.46( 54.73%)d 7.65( 40.04%)
                                            0.0000  0.0011  0.2157  0.0680 -0.0342
                                           -0.0025 -0.0763 -0.5089  0.4095 -0.0255
                                           -0.0288 -0.2793 -0.1494  0.0075 -0.0400
                                            0.1066 -0.0039  0.1249 -0.0067  0.4179
                                            0.4067  0.2114
    88. (0.00007) RY*(10) C   2           s(  1.69%)p30.46( 51.59%)d27.59( 46.72%)
    89. (0.00001) RY*(11) C   2           s(  0.09%)p99.99( 74.65%)d99.99( 25.26%)
    90. (0.00002) RY*(12) C   2           s( 16.01%)p 4.70( 75.22%)d 0.55(  8.78%)
    91. (0.00002) RY*(13) C   2           s(  3.36%)p26.19( 88.08%)d 2.55(  8.56%)
    92. (0.00002) RY*(14) C   2           s(  7.31%)p 2.90( 21.20%)d 9.78( 71.49%)
    93. (0.00002) RY*(15) C   2           s(  5.17%)p 2.28( 11.81%)d16.05( 83.01%)
    94. (0.00000) RY*(16) C   2           s(  1.73%)p52.03( 90.02%)d 4.77(  8.25%)
    95. (0.00000) RY*(17) C   2           s( 74.72%)p 0.25( 18.53%)d 0.09(  6.75%)
    96. (0.00720) RY*( 1) C   3           s(  9.65%)p 8.66( 83.55%)d 0.71(  6.80%)
                                           -0.0000  0.0141  0.3097 -0.0064 -0.0178
                                           -0.0350 -0.8592  0.0581  0.0539  0.0185
                                            0.2746 -0.0608 -0.0466 -0.0087 -0.0870
                                            0.0199 -0.0048 -0.2270 -0.1101  0.0437
                                            0.0449 -0.0218
    97. (0.00454) RY*( 2) C   3           s(  3.18%)p28.47( 90.64%)d 1.94(  6.18%)
                                            0.0000  0.0254  0.1713  0.0351 -0.0246
                                           -0.0363  0.2737  0.0103  0.1223 -0.0199
                                            0.8979  0.0470  0.0631  0.0031  0.0440
                                           -0.0131  0.0140  0.2288  0.0631 -0.0242
                                           -0.0695  0.0061
    98. (0.00098) RY*( 3) C   3           s( 21.81%)p 3.02( 65.79%)d 0.57( 12.40%)
                                           -0.0000 -0.0046  0.4580 -0.0902  0.0117
                                           -0.0102  0.2954 -0.1212  0.0022 -0.0040
                                           -0.0664 -0.0157 -0.0575  0.0006 -0.7136
                                           -0.1821 -0.0745 -0.2202 -0.2556 -0.0584
                                           -0.0604 -0.0558
    99. (0.00093) RY*( 4) C   3           s(  8.42%)p 3.93( 33.06%)d 6.95( 58.52%)
                                            0.0000 -0.0014  0.2611 -0.1260 -0.0118
                                           -0.0050  0.1937 -0.1501  0.0146 -0.0010
                                           -0.0171 -0.0058 -0.0542 -0.0218  0.4502
                                            0.2493  0.0425 -0.2190 -0.5231  0.5065
                                           -0.0541 -0.0641
   100. (0.00039) RY*( 5) C   3           s( 52.85%)p 0.33( 17.45%)d 0.56( 29.70%)
                                           -0.0000 -0.0053  0.7245 -0.0587  0.0103
                                           -0.0137  0.0693  0.0144 -0.0295 -0.0110
                                           -0.2204  0.1365 -0.0076  0.0055  0.2818
                                            0.1445  0.0275  0.0872  0.4478 -0.2037
                                            0.1578  0.1497
   101. (0.00026) RY*( 6) C   3           s( 11.20%)p 3.49( 39.05%)d 4.44( 49.75%)
                                            0.0000 -0.0031  0.1835  0.2739  0.0571
                                            0.0008 -0.0399  0.4603  0.0374 -0.0057
                                           -0.1422  0.0082 -0.0084 -0.0041  0.0020
                                           -0.3900  0.0556  0.5354 -0.3214  0.2398
                                            0.1910  0.1165
   102. (0.00019) RY*( 7) C   3           s(  6.27%)p11.18( 70.13%)d 3.76( 23.60%)
                                            0.0000 -0.0004  0.0911  0.2331  0.0081
                                            0.0046  0.1668  0.5466 -0.1866 -0.0038
                                            0.0324 -0.5494  0.1520  0.0016  0.1165
                                            0.0075  0.0148 -0.3748  0.0974 -0.0891
                                           -0.1279 -0.2484
   103. (0.00015) RY*( 8) C   3           s(  0.43%)p99.99( 93.91%)d13.15(  5.66%)
                                            0.0000 -0.0031 -0.0424  0.0500  0.0008
                                            0.0038  0.0220  0.3575  0.1784 -0.0007
                                           -0.0328  0.0181 -0.2501 -0.0103 -0.2730
                                            0.7825 -0.1679  0.1995 -0.0929 -0.0331
                                           -0.0316  0.0778
   104. (0.00010) RY*( 9) C   3           s(  5.68%)p11.92( 67.72%)d 4.68( 26.60%)
                                            0.0000  0.0132 -0.0684 -0.1353  0.1834
                                            0.0111  0.0860 -0.1293  0.2725 -0.0060
                                            0.0657 -0.5486 -0.5087  0.0038  0.0422
                                           -0.1066  0.0389 -0.0637  0.0696  0.0034
                                            0.4433  0.2460
   105. (0.00006) RY*(10) C   3           s(  0.85%)p96.24( 82.22%)d19.81( 16.93%)
   106. (0.00007) RY*(11) C   3           s(  1.82%)p15.80( 28.69%)d38.27( 69.50%)
   107. (0.00001) RY*(12) C   3           s(  0.02%)p99.99(  8.42%)d99.99( 91.57%)
   108. (0.00002) RY*(13) C   3           s( 15.83%)p 4.32( 68.41%)d 1.00( 15.76%)
   109. (0.00000) RY*(14) C   3           s( 89.76%)p 0.10(  8.53%)d 0.02(  1.71%)
   110. (0.00000) RY*(15) C   3           s(  0.04%)p99.99( 97.91%)d55.47(  2.05%)
   111. (0.00001) RY*(16) C   3           s( 71.40%)p 0.36( 25.56%)d 0.04(  3.04%)
   112. (0.00001) RY*(17) C   3           s(  0.80%)p23.95( 19.16%)d99.99( 80.04%)
   113. (0.00637) RY*( 1) C   4           s(  0.21%)p99.99( 96.62%)d14.74(  3.16%)
                                            0.0000  0.0283 -0.0180 -0.0266 -0.0177
                                            0.0070 -0.1813 -0.0489 -0.0493 -0.0061
                                           -0.9609  0.0626  0.0201  0.0011 -0.0279
                                           -0.0072 -0.0047  0.1021 -0.0173 -0.0242
                                           -0.1348 -0.0461
   114. (0.00609) RY*( 2) C   4           s(  1.18%)p78.20( 92.20%)d 5.62(  6.62%)
                                            0.0000 -0.0073  0.0986 -0.0446 -0.0041
                                            0.0211  0.9395 -0.0295 -0.0790 -0.0088
                                           -0.1535  0.0715  0.0172  0.0031  0.0508
                                           -0.0107 -0.0047 -0.1428 -0.0138 -0.0264
                                           -0.2118  0.0081
   115. (0.00234) RY*( 3) C   4           s( 69.63%)p 0.15( 10.70%)d 0.28( 19.68%)
                                            0.0000  0.0110  0.8339 -0.0263 -0.0118
                                           -0.0164 -0.1614 -0.0669 -0.0102 -0.0370
                                           -0.0359  0.0493  0.0659 -0.0173  0.2531
                                            0.0341  0.0339 -0.3640  0.0012  0.2223
                                            0.0194  0.1203
   116. (0.00187) RY*( 4) C   4           s(  0.93%)p35.44( 32.80%)d71.62( 66.28%)
                                           -0.0000  0.0003  0.0090  0.0958 -0.0006
                                           -0.0038 -0.0422 -0.0141  0.0039 -0.0033
                                            0.0201 -0.0161  0.0119 -0.0095  0.5341
                                           -0.1887 -0.0641  0.0267 -0.5943 -0.5538
                                            0.0049 -0.0460
   117. (0.00130) RY*( 5) C   4           s( 75.17%)p 0.19( 14.14%)d 0.14( 10.69%)
                                            0.0000 -0.0066  0.0316  0.8664  0.0019
                                           -0.0044 -0.0439 -0.2646 -0.1012 -0.0017
                                            0.0567  0.0393  0.1715 -0.0002 -0.1565
                                           -0.0155 -0.0156 -0.0209  0.0156  0.0008
                                           -0.3257 -0.0117
   118. (0.00083) RY*( 6) C   4           s( 12.28%)p 5.03( 61.72%)d 2.12( 25.99%)
                                            0.0000  0.0041  0.3011 -0.1790 -0.0109
                                           -0.0060 -0.0334 -0.0143 -0.0346 -0.0138
                                            0.0372 -0.0375  0.0577  0.0158 -0.7469
                                           -0.1984 -0.1044 -0.0998 -0.1924 -0.4606
                                           -0.0191  0.0199
   119. (0.00049) RY*( 7) C   4           s( 10.19%)p 0.76(  7.72%)d 8.05( 82.09%)
                                           -0.0000  0.0043  0.0556  0.3128 -0.0317
                                           -0.0138  0.1862 -0.0612  0.0026 -0.0020
                                           -0.1558  0.0737  0.0515 -0.0015 -0.0573
                                           -0.0498 -0.0210  0.0411  0.0649 -0.0614
                                            0.9004  0.0205
   120. (0.00033) RY*( 8) C   4           s(  0.74%)p 8.00(  5.92%)d99.99( 93.34%)
                                            0.0000 -0.0010  0.0846 -0.0140 -0.0068
                                            0.0024 -0.0437  0.0243 -0.0714 -0.0040
                                            0.0155 -0.0016  0.0366 -0.0078  0.2223
                                           -0.0214 -0.0058  0.0280  0.7568 -0.5918
                                           -0.0738  0.0650
   121. (0.00013) RY*( 9) C   4           s(  2.35%)p36.32( 85.45%)d 5.19( 12.20%)
                                           -0.0000  0.0145 -0.0943  0.0995 -0.0673
                                           -0.0096 -0.0360  0.0536  0.4807  0.0050
                                           -0.0117  0.6409 -0.4460  0.0017 -0.0476
                                           -0.0840 -0.0052 -0.2271  0.0136 -0.0714
                                           -0.0595  0.2482
   122. (0.00010) RY*(10) C   4           s( 11.63%)p 6.05( 70.40%)d 1.55( 17.97%)
   123. (0.00007) RY*(11) C   4           s( 11.73%)p 2.00( 23.40%)d 5.53( 64.88%)
   124. (0.00005) RY*(12) C   4           s(  4.56%)p11.47( 52.26%)d 9.48( 43.18%)
   125. (0.00004) RY*(13) C   4           s(  1.48%)p58.69( 86.85%)d 7.89( 11.67%)
   126. (0.00002) RY*(14) C   4           s(  8.09%)p10.88( 88.00%)d 0.48(  3.91%)
   127. (0.00000) RY*(15) C   4           s( 85.91%)p 0.08(  6.58%)d 0.09(  7.52%)
   128. (0.00000) RY*(16) C   4           s(  0.00%)p 1.00( 97.58%)d 0.02(  2.41%)
   129. (0.00001) RY*(17) C   4           s(  4.02%)p16.86( 67.83%)d 6.99( 28.14%)
   130. (0.00526) RY*( 1) C   5           s(  2.56%)p36.68( 93.91%)d 1.38(  3.53%)
                                            0.0000 -0.0171  0.1577  0.0152  0.0142
                                            0.0280  0.0751  0.0056 -0.0039 -0.0211
                                            0.9646  0.0028  0.0114 -0.0070 -0.0032
                                           -0.0378  0.0032  0.1157  0.0854  0.0359
                                            0.1117  0.0299
   131. (0.00352) RY*( 2) C   5           s(  1.60%)p59.64( 95.67%)d 1.70(  2.73%)
                                           -0.0000 -0.0032  0.1216  0.0352  0.0003
                                           -0.0138 -0.9679  0.1122  0.0399 -0.0134
                                            0.0447  0.0323  0.0265 -0.0019 -0.0218
                                            0.0333 -0.0006 -0.0145 -0.0487 -0.0223
                                            0.1548 -0.0156
   132. (0.00164) RY*( 3) C   5           s( 57.80%)p 0.28( 15.95%)d 0.45( 26.25%)
                                            0.0000 -0.0030  0.7589  0.0311 -0.0344
                                            0.0055  0.0502  0.0570  0.0302 -0.0159
                                           -0.1766 -0.0900  0.0681 -0.0068 -0.1978
                                           -0.2632  0.0127 -0.0305  0.4650  0.1967
                                           -0.0788  0.0206
   133. (0.00094) RY*( 4) C   5           s( 28.01%)p 1.52( 42.47%)d 1.05( 29.52%)
                                            0.0000 -0.0053  0.5191  0.1014 -0.0177
                                            0.0058  0.0830  0.0740  0.0861 -0.0127
                                           -0.0285 -0.1958  0.0171  0.0018  0.5560
                                            0.2367  0.0115  0.0838 -0.4711 -0.2292
                                           -0.0953 -0.0680
   134. (0.00062) RY*( 5) C   5           s(  3.85%)p20.73( 79.82%)d 4.24( 16.33%)
                                            0.0000 -0.0035  0.1499  0.1256  0.0160
                                            0.0004  0.0606  0.0443  0.0185 -0.0046
                                            0.0234 -0.1540  0.0060  0.0011 -0.7848
                                            0.3874 -0.0436  0.0646 -0.3691 -0.1006
                                           -0.1038 -0.0447
   135. (0.00035) RY*( 6) C   5           s( 19.41%)p 3.90( 75.69%)d 0.25(  4.90%)
                                           -0.0000 -0.0063 -0.2541  0.3598  0.0083
                                            0.0030  0.0262  0.6414  0.0287  0.0028
                                           -0.0022 -0.5797 -0.0194  0.0013  0.0494
                                           -0.0684  0.0186  0.1137  0.1708  0.0534
                                            0.0225 -0.0594
   136. (0.00029) RY*( 7) C   5           s(  0.20%)p99.99( 66.29%)d99.99( 33.51%)
                                            0.0000  0.0018  0.0068  0.0370  0.0239
                                            0.0033  0.0104  0.0582 -0.0670  0.0019
                                           -0.0076  0.1306  0.0216 -0.0105  0.1183
                                            0.7838  0.0942 -0.0790  0.5515 -0.1523
                                           -0.0056  0.0389
   137. (0.00018) RY*( 8) C   5           s( 11.56%)p 7.29( 84.26%)d 0.36(  4.18%)
                                            0.0000  0.0050  0.0639  0.3102  0.1236
                                            0.0104  0.1029  0.5474  0.0341  0.0069
                                            0.0024  0.7232 -0.0117  0.0024 -0.0177
                                           -0.0863 -0.0101 -0.1297 -0.1370  0.0194
                                           -0.0708 -0.0287
   138. (0.00013) RY*( 9) C   5           s(  1.34%)p31.12( 41.63%)d42.64( 57.03%)
                                            0.0000 -0.0012  0.0209  0.1107 -0.0260
                                            0.0152  0.1418 -0.0795  0.6157 -0.0016
                                           -0.0594 -0.0092  0.0596 -0.0007 -0.0406
                                            0.0394  0.0104 -0.2434  0.0004 -0.0210
                                            0.7004 -0.1419
   139. (0.00010) RY*(10) C   5           s(  2.24%)p14.65( 32.81%)d29.01( 64.95%)
                                           -0.0000 -0.0052 -0.1028  0.1084 -0.0071
                                           -0.0068 -0.0938 -0.1170  0.5174  0.0112
                                            0.1529 -0.1049 -0.0195 -0.0001  0.0239
                                           -0.0211  0.0440 -0.5136  0.0396  0.0213
                                           -0.6182  0.0391
   140. (0.00010) RY*(11) C   5           s(  8.67%)p 6.96( 60.37%)d 3.57( 30.96%)
                                            0.0000  0.0086 -0.0540 -0.1477  0.2488
                                           -0.0025  0.0122  0.0960  0.2086 -0.0046
                                           -0.0341  0.0004  0.7411 -0.0005  0.0019
                                            0.0106  0.0157  0.2007 -0.0409  0.0004
                                           -0.0331  0.5163
   141. (0.00003) RY*(12) C   5           s(  0.23%)p43.69(  9.94%)d99.99( 89.83%)
   142. (0.00004) RY*(13) C   5           s(  2.30%)p13.00( 29.96%)d29.39( 67.74%)
   143. (0.00001) RY*(14) C   5           s( 67.75%)p 0.43( 28.94%)d 0.05(  3.31%)
   144. (0.00000) RY*(15) C   5           s( 92.01%)p 0.06(  5.38%)d 0.03(  2.60%)
   145. (0.00000) RY*(16) C   5           s(  0.11%)p99.99( 99.18%)d 6.59(  0.71%)
   146. (0.00001) RY*(17) C   5           s(  0.35%)p99.99( 37.91%)d99.99( 61.74%)
   147. (0.00557) RY*( 1) C   6           s(  6.26%)p14.31( 89.57%)d 0.67(  4.17%)
                                           -0.0000 -0.0038  0.2492 -0.0212  0.0055
                                           -0.0135  0.9120  0.0444  0.0271  0.0172
                                            0.2369 -0.0054 -0.0109  0.0032  0.0658
                                           -0.0117 -0.0016 -0.1253  0.0209  0.0035
                                            0.1589 -0.0170
   148. (0.00513) RY*( 2) C   6           s(  0.78%)p99.99( 96.04%)d 4.09(  3.18%)
                                            0.0000  0.0053  0.0873 -0.0066 -0.0091
                                           -0.0125  0.1996  0.0113  0.0166 -0.0062
                                           -0.9432  0.0104  0.0271 -0.0054  0.1664
                                           -0.0407  0.0018  0.1122 -0.0180  0.0027
                                            0.1375 -0.0006
   149. (0.00134) RY*( 3) C   6           s( 48.95%)p 0.76( 37.20%)d 0.28( 13.85%)
                                            0.0000 -0.0028  0.6997  0.0020 -0.0041
                                            0.0098 -0.2800  0.0198 -0.0651  0.0024
                                            0.0939  0.0125  0.0153 -0.0060  0.5161
                                           -0.1132  0.0217 -0.1772 -0.3193 -0.0200
                                            0.0541 -0.0419
   150. (0.00098) RY*( 4) C   6           s( 31.63%)p 1.79( 56.67%)d 0.37( 11.70%)
                                           -0.0000 -0.0025  0.5548  0.0923 -0.0071
                                            0.0052 -0.0942  0.0650 -0.0397  0.0002
                                           -0.0977 -0.0774  0.0111  0.0042 -0.7297
                                            0.0016 -0.0615 -0.0527  0.1111  0.3124
                                            0.0577  0.0305
   151. (0.00072) RY*( 5) C   6           s(  0.14%)p99.99( 30.22%)d99.99( 69.64%)
                                           -0.0000  0.0009  0.0364 -0.0067  0.0023
                                           -0.0016 -0.0735  0.1233  0.0039  0.0014
                                            0.0430  0.0609 -0.0008  0.0218  0.2907
                                           -0.4351 -0.0421 -0.0168  0.7730  0.3134
                                           -0.0075  0.0152
   152. (0.00056) RY*( 6) C   6           s( 10.35%)p 1.47( 15.21%)d 7.19( 74.44%)
                                            0.0000  0.0004  0.2550  0.1960  0.0081
                                            0.0052 -0.0474  0.1595 -0.0170  0.0012
                                           -0.0127 -0.0673 -0.0517 -0.0063 -0.0051
                                            0.3406  0.0255  0.0986  0.4551 -0.7229
                                           -0.0660  0.0244
   153. (0.00045) RY*( 7) C   6           s(  2.59%)p27.53( 71.31%)d10.08( 26.10%)
                                           -0.0000 -0.0001 -0.0136  0.1604  0.0010
                                            0.0008 -0.0127  0.2712  0.0370  0.0002
                                            0.0097  0.0898  0.0074  0.0002  0.2466
                                            0.7532  0.0405  0.0188  0.0793  0.5006
                                           -0.0244  0.0568
   154. (0.00033) RY*( 8) C   6           s( 57.98%)p 0.56( 32.39%)d 0.17(  9.63%)
                                           -0.0000  0.0014 -0.0927  0.7556  0.0143
                                            0.0003  0.0583  0.3915  0.1708  0.0001
                                            0.0111 -0.2131 -0.0332  0.0019  0.0228
                                           -0.3015  0.0071  0.0985 -0.2200  0.0245
                                           -0.1688  0.0952
   155. (0.00018) RY*( 9) C   6           s(  1.97%)p23.03( 45.42%)d26.66( 52.60%)
                                           -0.0000  0.0009  0.0699 -0.0619  0.1049
                                            0.0061 -0.0064  0.0027 -0.2219  0.0179
                                            0.1065 -0.0007 -0.6245  0.0007  0.0353
                                           -0.0439  0.0094  0.6394 -0.0630  0.0678
                                            0.2637  0.1976
   156. (0.00013) RY*(10) C   6           s(  2.28%)p18.45( 42.08%)d24.39( 55.64%)
                                           -0.0000 -0.0023  0.1494 -0.0198  0.0098
                                            0.0053  0.1044 -0.3464  0.3014 -0.0003
                                           -0.0768  0.0147 -0.4366  0.0028  0.0304
                                            0.0375 -0.0007  0.0099  0.0291  0.0872
                                           -0.7278 -0.1344
   157. (0.00006) RY*(11) C   6           s( 13.57%)p 5.62( 76.26%)d 0.75( 10.17%)
   158. (0.00007) RY*(12) C   6           s( 14.64%)p 1.70( 24.86%)d 4.13( 60.50%)
   159. (0.00004) RY*(13) C   6           s(  6.31%)p 5.52( 34.82%)d 9.33( 58.87%)
   160. (0.00003) RY*(14) C   6           s(  0.80%)p91.23( 72.83%)d33.04( 26.38%)
   161. (0.00003) RY*(15) C   6           s( 18.94%)p 3.95( 74.85%)d 0.33(  6.21%)
   162. (0.00000) RY*(16) C   6           s(  0.02%)p99.99( 99.72%)d11.49(  0.26%)
   163. (0.00001) RY*(17) C   6           s( 82.80%)p 0.01(  0.67%)d 0.20( 16.53%)
   164. (0.00111) RY*( 1) H   7           s( 95.54%)p 0.05(  4.46%)
                                           -0.0025  0.9774  0.0027 -0.1880  0.0959
                                           -0.0059
   165. (0.00027) RY*( 2) H   7           s( 92.75%)p 0.08(  7.25%)
                                            0.0012 -0.0140  0.9629 -0.0410  0.0520
                                            0.2611
   166. (0.00011) RY*( 3) H   7           s(  6.00%)p15.66( 94.00%)
                                            0.0042  0.0603  0.2374  0.4415  0.1923
                                           -0.8415
   167. (0.00007) RY*( 4) H   7           s(  2.15%)p45.49( 97.85%)
   168. (0.00007) RY*( 5) H   7           s(  3.60%)p26.78( 96.40%)
   169. (0.00157) RY*( 1) H   8           s( 98.55%)p 0.01(  1.45%)
                                           -0.0029  0.9927  0.0004 -0.1168 -0.0263
                                           -0.0114
   170. (0.00022) RY*( 2) H   8           s( 92.92%)p 0.08(  7.08%)
                                            0.0040  0.0115  0.9639  0.1534 -0.2125
                                           -0.0453
   171. (0.00011) RY*( 3) H   8           s(  2.17%)p45.14( 97.83%)
                                           -0.0024  0.1189 -0.0868  0.9442  0.2947
                                           -0.0016
   172. (0.00011) RY*( 4) H   8           s(  0.16%)p99.99( 99.84%)
                                            0.0002  0.0122  0.0379  0.0132 -0.0307
                                            0.9986
   173. (0.00005) RY*( 5) H   8           s(  6.24%)p15.03( 93.76%)
   174. (0.00670) RY*( 1)Cl   9           s(  0.23%)p99.99( 61.93%)d99.99( 37.84%)
                                           -0.0000 -0.0000 -0.0030  0.0455  0.0149
                                           -0.0003  0.0003  0.0000 -0.0096  0.1549
                                            0.0276 -0.0025  0.0040 -0.0000 -0.0085
                                           -0.2846  0.0256  0.0124  0.0026 -0.0000
                                            0.0042 -0.7081 -0.0929 -0.0484 -0.0031
                                           -0.0090  0.3619  0.4710 -0.1597  0.0057
   175. (0.00364) RY*( 2)Cl   9           s(  0.30%)p99.99( 76.65%)d77.39( 23.05%)
                                           -0.0000 -0.0000 -0.0058  0.0479 -0.0256
                                           -0.0011 -0.0001  0.0000 -0.0119  0.5580
                                            0.0163 -0.0302  0.0070 -0.0000 -0.0123
                                           -0.6138  0.0171  0.0256 -0.0017 -0.0000
                                            0.0010  0.2710  0.0483  0.0127  0.0016
                                           -0.0075 -0.1622 -0.1611 -0.4209 -0.0325
   176. (0.00125) RY*( 3)Cl   9           s( 12.29%)p 5.43( 66.75%)d 1.71( 20.96%)
                                            0.0000 -0.0000 -0.0187  0.3498  0.0092
                                           -0.0085  0.0016  0.0000 -0.0474 -0.5771
                                           -0.1115  0.0502  0.0111 -0.0000 -0.0681
                                           -0.5358  0.1449  0.0402  0.0197 -0.0000
                                           -0.0017  0.0320  0.0358  0.0044  0.0013
                                            0.4098 -0.0451 -0.0322  0.1190 -0.1563
   177. (0.00036) RY*( 4)Cl   9           s( 57.14%)p 0.52( 29.97%)d 0.23( 12.89%)
                                            0.0000  0.0000  0.0011  0.7304 -0.1933
                                           -0.0221  0.0012 -0.0000  0.0006  0.3250
                                           -0.3188  0.1182 -0.0160  0.0000 -0.0003
                                            0.2117 -0.0400  0.1171 -0.0250  0.0000
                                           -0.0029  0.0489 -0.1212  0.0184 -0.0007
                                            0.0984  0.0233  0.0622  0.1621  0.2976
   178. (0.00019) RY*( 5)Cl   9           s( 21.41%)p 2.78( 59.47%)d 0.89( 19.12%)
                                           -0.0000 -0.0000  0.0021  0.4074  0.2158
                                           -0.0386  0.0031  0.0000  0.0041 -0.1351
                                            0.4094  0.0188  0.0025 -0.0000 -0.0049
                                           -0.0115 -0.4137  0.2731  0.0025 -0.0000
                                            0.0076 -0.1894  0.3553 -0.0194 -0.0026
                                           -0.3696 -0.0949 -0.1933 -0.0754 -0.0503
   179. (0.00016) RY*( 6)Cl   9           s(  1.04%)p81.77( 84.84%)d13.62( 14.13%)
                                            0.0000 -0.0000 -0.0008  0.1010 -0.0103
                                           -0.0083  0.0012 -0.0000 -0.0006 -0.1748
                                            0.2922 -0.0590  0.0051 -0.0000 -0.0094
                                           -0.0507 -0.2929  0.0831  0.0056 -0.0000
                                           -0.0139  0.3738 -0.7011  0.0446  0.0051
                                           -0.1355  0.1490  0.2806 -0.1324 -0.0664
   180. (0.00006) RY*( 7)Cl   9           s(  7.40%)p 3.74( 27.68%)d 8.77( 64.92%)
   181. (0.00006) RY*( 8)Cl   9           s( 34.64%)p 1.68( 58.03%)d 0.21(  7.33%)
   182. (0.00002) RY*( 9)Cl   9           s(  7.48%)p 4.05( 30.30%)d 8.32( 62.23%)
   183. (0.00002) RY*(10)Cl   9           s(  0.96%)p25.00( 23.91%)d78.54( 75.13%)
   184. (0.00000) RY*(11)Cl   9           s( 11.33%)p 7.59( 85.99%)d 0.24(  2.67%)
   185. (0.00001) RY*(12)Cl   9           s( 27.56%)p 1.33( 36.78%)d 1.29( 35.66%)
   186. (0.00001) RY*(13)Cl   9           s( 11.49%)p 1.47( 16.90%)d 6.23( 71.61%)
   187. (0.00001) RY*(14)Cl   9           s(  3.43%)p14.11( 48.36%)d14.06( 48.21%)
   188. (0.00000) RY*(15)Cl   9           s(  0.03%)p99.99( 99.93%)d 1.33(  0.04%)
   189. (0.00000) RY*(16)Cl   9           s(  0.00%)p 1.00( 99.89%)d 0.00(  0.11%)
   190. (0.00000) RY*(17)Cl   9           s(  3.91%)p24.23( 94.73%)d 0.35(  1.36%)
   191. (0.00000) RY*(18)Cl   9           s(100.00%)p 0.00(  0.00%)d 0.00(  0.00%)
   192. (0.00000) RY*(19)Cl   9           s( 98.74%)p 0.00(  0.17%)d 0.01(  1.09%)
   193. (0.00000) RY*(20)Cl   9           s(  0.04%)p99.99( 99.75%)d 5.00(  0.21%)
   194. (0.00000) RY*(21)Cl   9           s(  0.50%)p99.99( 98.66%)d 1.69(  0.84%)
   195. (0.00426) RY*( 1) O  10           s(  2.19%)p44.12( 96.59%)d 0.56(  1.22%)
                                           -0.0000  0.0001  0.1232 -0.0819  0.0013
                                            0.0017  0.2028 -0.0328  0.0129 -0.0066
                                            0.7195  0.0060  0.0071 -0.0030 -0.6363
                                            0.0232 -0.0175 -0.0741  0.0488 -0.0158
                                           -0.0633  0.0108
   196. (0.00310) RY*( 2) O  10           s(  0.19%)p99.99( 98.13%)d 8.69(  1.68%)
                                           -0.0000 -0.0017  0.0279  0.0337 -0.0034
                                           -0.0033  0.0519  0.0819 -0.0311 -0.0023
                                            0.6418  0.0044  0.0222  0.0110  0.7468
                                           -0.0115  0.0237 -0.1144 -0.0599  0.0046
                                           -0.0069 -0.0061
   197. (0.00048) RY*( 3) O  10           s( 31.38%)p 2.13( 66.72%)d 0.06(  1.90%)
                                           -0.0000 -0.0001  0.4663 -0.3103 -0.0091
                                            0.0022 -0.6218 -0.4665 -0.2241 -0.0006
                                            0.0709  0.0626  0.0498  0.0013  0.0309
                                           -0.0151 -0.0100  0.0912 -0.0111  0.0027
                                           -0.1016 -0.0137
   198. (0.00017) RY*( 4) O  10           s( 57.68%)p 0.72( 41.72%)d 0.01(  0.61%)
                                           -0.0000  0.0088  0.7593 -0.0028 -0.0107
                                            0.0289  0.5689  0.0600 -0.1603 -0.0075
                                           -0.1980  0.1112  0.0003  0.0031  0.0941
                                            0.0536  0.0032  0.0240  0.0047  0.0062
                                            0.0568  0.0468
   199. (0.00010) RY*( 5) O  10           s( 32.47%)p 1.61( 52.25%)d 0.47( 15.27%)
                                            0.0000 -0.0103  0.2130  0.5278 -0.0256
                                           -0.0117 -0.4043  0.4602 -0.2900  0.0058
                                            0.0444  0.1330  0.0832 -0.0029 -0.1359
                                           -0.1137 -0.0708 -0.2301  0.0569  0.0303
                                            0.3021 -0.0664
   200. (0.00005) RY*( 6) O  10           s( 44.66%)p 0.86( 38.52%)d 0.38( 16.81%)
   201. (0.00002) RY*( 7) O  10           s( 23.90%)p 3.09( 73.85%)d 0.09(  2.25%)
   202. (0.00002) RY*( 8) O  10           s(  3.94%)p21.58( 84.98%)d 2.81( 11.08%)
   203. (0.00000) RY*( 9) O  10           s(  1.19%)p82.63( 98.68%)d 0.10(  0.12%)
   204. (0.00000) RY*(10) O  10           s( 99.56%)p 0.00(  0.41%)d 0.00(  0.03%)
   205. (0.00001) RY*(11) O  10           s(  0.28%)p99.99( 99.30%)d 1.54(  0.43%)
   206. (0.00000) RY*(12) O  10           s(  0.00%)p 1.00( 99.98%)d 0.00(  0.01%)
   207. (0.00000) RY*(13) O  10           s(  0.23%)p45.06( 10.30%)d99.99( 89.47%)
   208. (0.00000) RY*(14) O  10           s(  0.03%)p99.99(  4.87%)d99.99( 95.10%)
   209. (0.00000) RY*(15) O  10           s(  0.14%)p59.81(  8.10%)d99.99( 91.76%)
   210. (0.00001) RY*(16) O  10           s(  0.80%)p28.14( 22.52%)d95.81( 76.68%)
   211. (0.00000) RY*(17) O  10           s(  1.34%)p 2.55(  3.44%)d70.81( 95.22%)
   212. (0.00625) RY*( 1) C  11           s(  1.22%)p78.14( 95.23%)d 2.92(  3.56%)
                                            0.0000 -0.0032  0.1099  0.0087  0.0034
                                            0.0160 -0.7845 -0.1792 -0.0402 -0.0091
                                           -0.5429  0.0710  0.0276  0.0005  0.0459
                                           -0.0108 -0.0010 -0.1584 -0.0008  0.0086
                                            0.1019  0.0033
   213. (0.00539) RY*( 2) C  11           s(  4.87%)p18.67( 90.89%)d 0.87(  4.24%)
                                            0.0000 -0.0003  0.2189 -0.0266 -0.0062
                                            0.0122 -0.4593 -0.2305 -0.0246  0.0054
                                            0.8006 -0.0301 -0.0345 -0.0019  0.0286
                                            0.0150  0.0036  0.0602 -0.0480  0.0164
                                            0.1901 -0.0105
   214. (0.00359) RY*( 3) C  11           s(  3.69%)p26.03( 95.98%)d 0.09(  0.33%)
                                           -0.0000  0.0006  0.1862 -0.0421 -0.0204
                                           -0.0024  0.1614 -0.4652  0.0097 -0.0130
                                           -0.1365 -0.8276  0.0125  0.0006  0.1093
                                           -0.0381  0.0057  0.0015 -0.0474 -0.0110
                                            0.0272 -0.0144
   215. (0.00248) RY*( 4) C  11           s(  0.18%)p99.99( 97.92%)d10.84(  1.90%)
                                           -0.0000  0.0021  0.0099  0.0406 -0.0012
                                           -0.0021  0.0309  0.0372 -0.0150  0.0028
                                            0.0345  0.0965 -0.0072  0.0036  0.6892
                                           -0.7002  0.0269 -0.0309  0.1037 -0.0778
                                           -0.0238  0.0261
   216. (0.00135) RY*( 5) C  11           s( 18.10%)p 4.02( 72.73%)d 0.51(  9.17%)
                                            0.0000 -0.0010  0.4242  0.0133 -0.0296
                                            0.0012  0.3316 -0.5842 -0.0556  0.0056
                                           -0.0831  0.5148 -0.0208  0.0022  0.0013
                                            0.0243 -0.0022 -0.1573 -0.2550  0.0319
                                            0.0042 -0.0295
   217. (0.00077) RY*( 6) C  11           s(  4.99%)p 0.90(  4.51%)d18.12( 90.50%)
                                           -0.0000  0.0006  0.2232  0.0085  0.0048
                                           -0.0024  0.0335  0.0401 -0.0086 -0.0001
                                           -0.0015  0.0227 -0.0151 -0.0162  0.0388
                                            0.1994  0.0052 -0.0651  0.3060 -0.8878
                                            0.0398  0.1314
   218. (0.00066) RY*( 7) C  11           s( 36.91%)p 0.31( 11.46%)d 1.40( 51.63%)
                                           -0.0000 -0.0007  0.5991  0.0974  0.0256
                                           -0.0038  0.0691  0.2494  0.0320  0.0006
                                           -0.0301 -0.0235  0.0021 -0.0045  0.1139
                                            0.1791  0.0001 -0.0644  0.5820  0.4159
                                            0.0215 -0.0025
   219. (0.00045) RY*( 8) C  11           s( 24.74%)p 1.39( 34.39%)d 1.65( 40.87%)
                                           -0.0000 -0.0015  0.4853  0.0520  0.0959
                                           -0.0020 -0.0024  0.4815  0.1880 -0.0024
                                           -0.0449 -0.1266  0.0564  0.0075 -0.1308
                                           -0.1951 -0.0137 -0.0590 -0.5995 -0.0882
                                            0.1506  0.1242
   220. (0.00029) RY*( 9) C  11           s( 57.60%)p 0.25( 14.63%)d 0.48( 27.76%)
                                           -0.0000  0.0044  0.0482  0.7563  0.0403
                                           -0.0030 -0.0800 -0.0389 -0.3494 -0.0002
                                            0.0467 -0.0558  0.0742  0.0003 -0.0715
                                           -0.0207  0.0024  0.1231 -0.0711 -0.0138
                                           -0.4571  0.2198
   221. (0.00015) RY*(10) C  11           s(  0.50%)p99.99( 80.09%)d38.64( 19.41%)
                                            0.0000 -0.0018 -0.0004  0.0683 -0.0188
                                            0.0036  0.0089 -0.0282 -0.0291  0.0107
                                            0.0391 -0.0585 -0.6023  0.0018 -0.4932
                                           -0.4336  0.0010 -0.3886  0.2038 -0.0174
                                           -0.0082 -0.0351
   222. (0.00013) RY*(11) C  11           s( 21.54%)p 1.74( 37.38%)d 1.91( 41.08%)
                                            0.0000 -0.0029 -0.1897  0.3826 -0.1818
                                            0.0065  0.0314  0.0797  0.2080  0.0076
                                            0.0786 -0.0622 -0.1989 -0.0032  0.3679
                                            0.3687  0.0471 -0.5804 -0.1789  0.0222
                                            0.1307 -0.1561
   223. (0.00006) RY*(12) C  11           s(  1.92%)p38.02( 72.96%)d13.09( 25.12%)
   224. (0.00006) RY*(13) C  11           s( 16.42%)p 0.66( 10.82%)d 4.43( 72.76%)
   225. (0.00006) RY*(14) C  11           s( 12.13%)p 0.82(  9.92%)d 6.43( 77.96%)
   226. (0.00004) RY*(15) C  11           s(  6.80%)p10.34( 70.36%)d 3.36( 22.84%)
   227. (0.00000) RY*(16) C  11           s(  0.02%)p99.99( 99.91%)d 4.04(  0.07%)
   228. (0.00000) RY*(17) C  11           s( 88.41%)p 0.01(  0.91%)d 0.12( 10.68%)
   229. (0.00774) RY*( 1) C  12           s(  0.42%)p99.99( 89.94%)d22.81(  9.64%)
                                           -0.0000  0.0070  0.0558  0.0297  0.0134
                                            0.0064 -0.9024  0.0047 -0.0134  0.0339
                                           -0.2757  0.0033 -0.0836 -0.0009  0.0238
                                           -0.0050  0.0043  0.3053 -0.0401 -0.0162
                                           -0.0306 -0.0196
   230. (0.00419) RY*( 2) C  12           s(  0.30%)p99.99( 97.93%)d 5.93(  1.78%)
                                            0.0000 -0.0312  0.0358  0.0119  0.0245
                                           -0.0380 -0.2419 -0.0074  0.1061  0.0154
                                            0.9370 -0.1273 -0.0711  0.0026 -0.0923
                                           -0.0017 -0.0047  0.1200 -0.0205  0.0067
                                            0.0388  0.0371
   231. (0.00162) RY*( 3) C  12           s(  0.28%)p99.99( 68.03%)d99.99( 31.70%)
                                            0.0000 -0.0007  0.0406  0.0333 -0.0051
                                           -0.0015  0.0009  0.0267  0.0138  0.0009
                                            0.0754  0.0066 -0.0111  0.0049  0.7566
                                            0.3168  0.0266  0.0437  0.4106 -0.3776
                                            0.0617  0.0084
   232. (0.00065) RY*( 4) C  12           s( 79.67%)p 0.10(  7.99%)d 0.15( 12.34%)
                                            0.0000 -0.0023  0.8906  0.0484 -0.0328
                                           -0.0184  0.1569  0.0611 -0.1633 -0.0142
                                           -0.0272 -0.0454  0.1017  0.0048 -0.0894
                                           -0.0477 -0.0304  0.3181  0.0367 -0.0317
                                            0.1401 -0.0162
   233. (0.00035) RY*( 5) C  12           s( 35.78%)p 1.11( 39.74%)d 0.68( 24.47%)
                                           -0.0000 -0.0004 -0.1694  0.5737 -0.0022
                                            0.0045  0.1709 -0.4560  0.1083  0.0078
                                           -0.0412  0.1408 -0.3111  0.0003 -0.1419
                                           -0.0946 -0.0336  0.4121  0.2208 -0.0504
                                            0.1320 -0.0785
   234. (0.00027) RY*( 6) C  12           s(  0.47%)p67.14( 31.58%)d99.99( 67.95%)
                                            0.0000 -0.0004  0.0293  0.0600  0.0154
                                           -0.0028  0.0965 -0.2593 -0.0632  0.0032
                                            0.0311  0.1214 -0.0670 -0.0005  0.3412
                                            0.2865  0.1286  0.1645 -0.8008  0.0851
                                            0.0273  0.0564
   235. (0.00019) RY*( 7) C  12           s(  3.48%)p15.31( 53.20%)d12.46( 43.32%)
                                           -0.0000 -0.0048  0.1301  0.0585 -0.1200
                                            0.0131  0.0800 -0.0847  0.1843 -0.0098
                                           -0.0746 -0.6144 -0.3105 -0.0009  0.0465
                                            0.0459  0.0210 -0.0025 -0.0315 -0.0047
                                           -0.6495 -0.1016
   236. (0.00013) RY*( 8) C  12           s( 27.92%)p 0.69( 19.13%)d 1.90( 52.95%)
                                            0.0000 -0.0037  0.3305  0.4032 -0.0862
                                           -0.0156 -0.2019 -0.1445  0.2158 -0.0107
                                            0.0402  0.2791 -0.0481  0.0016  0.0247
                                            0.0154  0.0071 -0.6847 -0.0465  0.0072
                                           -0.0267 -0.2402
   237. (0.00010) RY*( 9) C  12           s( 22.80%)p 3.02( 68.82%)d 0.37(  8.37%)
                                           -0.0000 -0.0008 -0.0942  0.4657  0.0473
                                            0.0030 -0.0742 -0.1660 -0.2852 -0.0008
                                            0.0347 -0.2765  0.6954 -0.0023  0.0862
                                           -0.0666 -0.0257 -0.0366  0.0225  0.1028
                                           -0.1631  0.2115
   238. (0.00005) RY*(10) C  12           s( 14.50%)p 4.21( 60.98%)d 1.69( 24.52%)
   239. (0.00003) RY*(11) C  12           s( 13.92%)p 3.27( 45.52%)d 2.91( 40.56%)
   240. (0.00003) RY*(12) C  12           s( 13.90%)p 5.37( 74.64%)d 0.82( 11.46%)
   241. (0.00002) RY*(13) C  12           s(  0.34%)p99.99( 98.03%)d 4.73(  1.63%)
   242. (0.00000) RY*(14) C  12           s(  0.03%)p99.99( 97.38%)d86.12(  2.59%)
   243. (0.00001) RY*(15) C  12           s(  1.46%)p10.92( 15.90%)d56.77( 82.64%)
   244. (0.00000) RY*(16) C  12           s( 83.42%)p 0.15( 12.22%)d 0.05(  4.36%)
   245. (0.00001) RY*(17) C  12           s(  1.38%)p13.87( 19.07%)d57.86( 79.56%)
   246. (0.01094) RY*( 1) C  13           s(  0.66%)p99.99( 98.78%)d 0.84(  0.56%)
                                            0.0000  0.0089  0.0615 -0.0526  0.0050
                                            0.0250  0.9282 -0.1080  0.0110  0.0743
                                           -0.3261 -0.0106  0.0220 -0.0066 -0.0368
                                            0.0022 -0.0022 -0.0344  0.0038 -0.0012
                                           -0.0598  0.0281
   247. (0.00504) RY*( 2) C  13           s( 12.61%)p 6.87( 86.65%)d 0.06(  0.74%)
                                            0.0000 -0.0199  0.0801  0.3451 -0.0154
                                           -0.0816 -0.2962 -0.0321  0.0477  0.0098
                                           -0.8685 -0.0649  0.0228  0.0037  0.0981
                                            0.0046 -0.0031 -0.0754  0.0018 -0.0043
                                           -0.0407 -0.0027
   248. (0.00342) RY*( 3) C  13           s(  0.61%)p99.99( 90.72%)d14.09(  8.66%)
                                            0.0000  0.0007  0.0002  0.0784 -0.0008
                                           -0.0048 -0.0311  0.0294 -0.0045 -0.0116
                                           -0.0376  0.0532  0.0118 -0.0675 -0.6686
                                            0.6700  0.0199  0.0300  0.2832  0.0637
                                            0.0025 -0.0380
   249. (0.00163) RY*( 4) C  13           s( 90.21%)p 0.10(  9.12%)d 0.01(  0.66%)
                                            0.0000  0.0199  0.7478 -0.5833 -0.0482
                                           -0.0169 -0.1083  0.1855  0.0342  0.0748
                                           -0.1230 -0.0884 -0.1140 -0.0075 -0.0080
                                            0.0434  0.0094 -0.0082  0.0072 -0.0111
                                           -0.0223 -0.0768
   250. (0.00143) RY*( 5) C  13           s( 62.38%)p 0.49( 30.47%)d 0.11(  7.16%)
                                            0.0000  0.0264  0.5883  0.5263  0.0018
                                           -0.0549  0.0413 -0.3617  0.1592  0.0312
                                            0.2385  0.2672  0.1123  0.0030  0.0258
                                           -0.0282 -0.0206  0.2657 -0.0166 -0.0214
                                            0.0130  0.0094
   251. (0.00042) RY*( 6) C  13           s(  0.29%)p99.99( 87.00%)d43.11( 12.70%)
                                           -0.0000  0.0007  0.0079  0.0537  0.0017
                                            0.0029  0.0682  0.0705 -0.0203  0.0003
                                            0.0837 -0.0445 -0.0046  0.0026  0.7148
                                            0.5681  0.1317 -0.0354  0.3465 -0.0448
                                            0.0369 -0.0485
   252. (0.00026) RY*( 7) C  13           s( 19.86%)p 2.71( 53.82%)d 1.33( 26.32%)
                                            0.0000  0.0081  0.2091  0.3814  0.0969
                                            0.0064  0.0919  0.1908 -0.0957  0.0140
                                            0.1808 -0.6591 -0.0793 -0.0017 -0.0943
                                           -0.0405  0.0007 -0.3911 -0.0768  0.0417
                                            0.3031 -0.1036
   253. (0.00016) RY*( 8) C  13           s(  8.66%)p 9.60( 83.14%)d 0.95(  8.20%)
                                            0.0000  0.0012  0.1129  0.2717  0.0061
                                            0.0102  0.0948  0.7965 -0.2230  0.0212
                                            0.0228  0.3533  0.0431 -0.0011 -0.0077
                                           -0.1021  0.0096  0.0148  0.0346  0.0129
                                           -0.1701  0.2269
   254. (0.00006) RY*( 9) C  13           s(  0.14%)p37.27(  5.28%)d99.99( 94.58%)
   255. (0.00006) RY*(10) C  13           s(  2.56%)p 9.51( 24.32%)d28.59( 73.12%)
   256. (0.00003) RY*(11) C  13           s(  2.32%)p 6.24( 14.46%)d35.93( 83.22%)
   257. (0.00001) RY*(12) C  13           s(  1.60%)p59.20( 94.86%)d 2.21(  3.54%)
   258. (0.00001) RY*(13) C  13           s(  0.57%)p49.47( 28.36%)d99.99( 71.06%)
   259. (0.00002) RY*(14) C  13           s(  1.51%)p17.36( 26.17%)d47.96( 72.32%)
   260. (0.00000) RY*(15) C  13           s(  0.01%)p99.99( 95.10%)d99.99(  4.89%)
   261. (0.00000) RY*(16) C  13           s( 94.23%)p 0.04(  3.66%)d 0.02(  2.11%)
   262. (0.00000) RY*(17) C  13           s(  0.64%)p99.99( 69.61%)d46.69( 29.75%)
   263. (0.00538) RY*( 1) C  14           s(  2.54%)p36.95( 93.88%)d 1.41(  3.57%)
                                            0.0000 -0.0184  0.1343 -0.0834 -0.0084
                                           -0.0126  0.4052 -0.1092  0.0216  0.0228
                                           -0.8602  0.1428 -0.0206  0.0009  0.0296
                                           -0.0029 -0.0004  0.1265 -0.0084  0.0083
                                            0.1378  0.0251
   264. (0.00184) RY*( 2) C  14           s(  5.17%)p17.85( 92.34%)d 0.48(  2.49%)
                                            0.0000  0.0134 -0.0206  0.2257 -0.0141
                                            0.0289  0.8564 -0.0346 -0.1936  0.0087
                                            0.3743 -0.0710 -0.0679 -0.0025 -0.0114
                                           -0.0023  0.0213 -0.0792 -0.0205  0.0138
                                            0.1252 -0.0483
   265. (0.00154) RY*( 3) C  14           s(  1.09%)p71.11( 77.52%)d19.62( 21.39%)
                                            0.0000 -0.0000  0.1003  0.0281 -0.0065
                                            0.0020 -0.0093 -0.0007 -0.0085  0.0035
                                           -0.0249 -0.0132 -0.0147  0.0271 -0.7300
                                           -0.4832 -0.0832 -0.0493 -0.3376 -0.3065
                                           -0.0183  0.0564
   266. (0.00091) RY*( 4) C  14           s( 83.50%)p 0.07(  5.78%)d 0.13( 10.72%)
                                            0.0000 -0.0033  0.9127  0.0279 -0.0337
                                           -0.0092 -0.0029 -0.0727  0.0388  0.0143
                                            0.1247  0.1176 -0.0030 -0.0029 -0.0933
                                            0.1090 -0.0264 -0.0551  0.2440  0.0823
                                           -0.1825 -0.0671
   267. (0.00059) RY*( 5) C  14           s(  7.42%)p 3.38( 25.06%)d 9.10( 67.52%)
                                            0.0000 -0.0017  0.2480  0.1116 -0.0151
                                           -0.0046 -0.0191 -0.0546  0.0707  0.0025
                                            0.0096 -0.0618  0.0472  0.0051  0.4636
                                           -0.0500  0.1366 -0.0914 -0.8043 -0.0533
                                           -0.1168  0.0591
   268. (0.00022) RY*( 6) C  14           s(  2.77%)p33.19( 92.10%)d 1.85(  5.13%)
                                            0.0000 -0.0073  0.0525  0.1564 -0.0218
                                            0.0010 -0.1249  0.5423 -0.4804  0.0081
                                           -0.0091  0.5504 -0.2700 -0.0002  0.0211
                                            0.0075  0.0631  0.0612 -0.1114  0.0576
                                            0.1774 -0.0178
   269. (0.00017) RY*( 7) C  14           s( 19.38%)p 1.73( 33.46%)d 2.43( 47.16%)
                                            0.0000  0.0023  0.0933  0.4066  0.1406
                                           -0.0223 -0.2106 -0.1250  0.0137 -0.0029
                                           -0.1327 -0.3337 -0.3770  0.0022 -0.0319
                                            0.0414  0.0093 -0.4216  0.0553  0.1229
                                            0.5090  0.1291
   270. (0.00009) RY*( 8) C  14           s( 20.54%)p 1.82( 37.42%)d 2.05( 42.04%)
   271. (0.00008) RY*( 9) C  14           s( 25.09%)p 2.54( 63.82%)d 0.44( 11.09%)
   272. (0.00005) RY*(10) C  14           s(  2.06%)p36.58( 75.39%)d10.94( 22.55%)
   273. (0.00004) RY*(11) C  14           s(  1.03%)p41.18( 42.52%)d54.66( 56.45%)
   274. (0.00002) RY*(12) C  14           s(  9.68%)p 8.13( 78.69%)d 1.20( 11.63%)
   275. (0.00001) RY*(13) C  14           s(  0.03%)p99.99( 21.15%)d99.99( 78.82%)
   276. (0.00002) RY*(14) C  14           s( 10.39%)p 0.71(  7.37%)d 7.91( 82.24%)
   277. (0.00001) RY*(15) C  14           s( 19.56%)p 2.41( 47.15%)d 1.70( 33.28%)
   278. (0.00000) RY*(16) C  14           s(  0.06%)p99.99( 98.35%)d25.92(  1.59%)
   279. (0.00000) RY*(17) C  14           s( 89.72%)p 0.09(  8.09%)d 0.02(  2.20%)
   280. (0.01207) RY*( 1) C  15           s(  0.51%)p99.99( 97.68%)d 3.54(  1.81%)
                                           -0.0000  0.0264  0.0647  0.0104 -0.0104
                                           -0.0035  0.9413 -0.1457  0.0034 -0.0500
                                            0.2436 -0.0185  0.0165  0.0033 -0.0839
                                            0.0109 -0.0007  0.1204 -0.0041 -0.0111
                                           -0.0583 -0.0030
   281. (0.00607) RY*( 2) C  15           s( 15.41%)p 5.32( 82.02%)d 0.17(  2.57%)
                                           -0.0000  0.0042  0.3899 -0.0445  0.0094
                                            0.0428  0.2277  0.0480 -0.0850 -0.0330
                                           -0.8575 -0.1019  0.0282 -0.0029  0.0866
                                           -0.0423  0.0061 -0.1552 -0.0232  0.0327
                                            0.0014  0.0051
   282. (0.00307) RY*( 3) C  15           s(  0.09%)p99.99( 83.03%)d99.99( 16.88%)
                                            0.0000 -0.0012  0.0017  0.0293  0.0053
                                           -0.0042  0.0185 -0.0479  0.0134  0.0039
                                            0.1107 -0.0252 -0.0075  0.0060  0.5059
                                           -0.7473  0.0108 -0.0089 -0.3199  0.2566
                                           -0.0228  0.0065
   283. (0.00160) RY*( 4) C  15           s( 80.53%)p 0.23( 18.50%)d 0.01(  0.98%)
                                           -0.0000  0.0043  0.8924  0.0936  0.0067
                                           -0.0194 -0.1356  0.1323  0.0748 -0.0333
                                            0.3680 -0.0463  0.0168 -0.0004  0.0297
                                            0.0575 -0.0009  0.0139  0.0190 -0.0073
                                            0.0786 -0.0546
   284. (0.00103) RY*( 5) C  15           s(  0.59%)p99.99( 88.28%)d18.79( 11.12%)
                                            0.0000  0.0003  0.0748  0.0178  0.0029
                                           -0.0009 -0.0727 -0.0510  0.0097  0.0001
                                           -0.0368 -0.0192  0.0065  0.0266 -0.8281
                                           -0.4269 -0.0667 -0.0304 -0.3288 -0.0162
                                           -0.0292  0.0336
   285. (0.00051) RY*( 6) C  15           s(  4.67%)p15.99( 74.71%)d 4.41( 20.61%)
                                            0.0000  0.0050  0.1049  0.1881 -0.0176
                                           -0.0270 -0.1345 -0.8080  0.2405  0.0101
                                           -0.0373 -0.0641  0.0806  0.0011  0.0440
                                            0.0585 -0.0151 -0.1291  0.0774 -0.0265
                                           -0.4252  0.0441
   286. (0.00023) RY*( 7) C  15           s( 21.35%)p 1.50( 32.12%)d 2.18( 46.53%)
                                           -0.0000  0.0110 -0.1094  0.4387  0.0948
                                            0.0070  0.0715  0.1035 -0.0358  0.0033
                                            0.1158 -0.4549 -0.2624 -0.0046 -0.0287
                                            0.1152  0.0272 -0.6207 -0.0528  0.1736
                                            0.1300  0.1738
   287. (0.00015) RY*( 8) C  15           s(  0.29%)p88.82( 26.14%)d99.99( 73.57%)
                                           -0.0000  0.0033 -0.0119 -0.0016  0.0528
                                            0.0026 -0.0061  0.0344 -0.1370 -0.0050
                                            0.0371 -0.3340 -0.0020  0.0100  0.0693
                                           -0.3514  0.0090 -0.0101  0.3387 -0.7788
                                           -0.0162  0.1191
   288. (0.00012) RY*( 9) C  15           s(  4.73%)p12.03( 56.88%)d 8.12( 38.39%)
                                           -0.0000  0.0031  0.0063 -0.1112  0.1868
                                           -0.0022 -0.0856  0.0575 -0.4358 -0.0122
                                            0.0429 -0.5666  0.1707 -0.0007 -0.0229
                                            0.1250 -0.0026  0.3789 -0.0806  0.2639
                                           -0.3898  0.1107
   289. (0.00006) RY*(10) C  15           s( 33.10%)p 0.48( 15.82%)d 1.54( 51.08%)
   290. (0.00003) RY*(11) C  15           s(  2.20%)p24.29( 53.37%)d20.22( 44.44%)
   291. (0.00002) RY*(12) C  15           s(  5.44%)p 9.66( 52.49%)d 7.74( 42.08%)
   292. (0.00001) RY*(13) C  15           s( 39.78%)p 0.09(  3.61%)d 1.42( 56.62%)
   293. (0.00001) RY*(14) C  15           s(  0.09%)p99.99( 13.53%)d99.99( 86.38%)
   294. (0.00000) RY*(15) C  15           s(  1.62%)p57.54( 93.07%)d 3.28(  5.31%)
   295. (0.00000) RY*(16) C  15           s(  0.03%)p99.99( 99.66%)d 9.24(  0.31%)
   296. (0.00000) RY*(17) C  15           s( 89.49%)p 0.10(  9.34%)d 0.01(  1.17%)
   297. (0.01516) RY*( 1) C  16           s( 19.92%)p 3.55( 70.66%)d 0.47(  9.42%)
                                           -0.0000  0.0083  0.4462 -0.0044 -0.0075
                                            0.0154 -0.0558  0.0374 -0.0266 -0.8359
                                            0.0058  0.0155  0.0456 -0.0043 -0.0466
                                            0.0289 -0.0058 -0.2974  0.0518
   298. (0.00453) RY*( 2) C  16           s(  4.76%)p18.79( 89.52%)d 1.20(  5.72%)
                                           -0.0000 -0.0123  0.2144 -0.0098  0.0377
                                            0.0167 -0.9085  0.0240 -0.0046  0.2602
                                            0.0311 -0.0003  0.0168 -0.0009  0.0292
                                           -0.0064 -0.0042 -0.2247  0.0759
   299. (0.00255) RY*( 3) C  16           s( 44.92%)p 0.72( 32.34%)d 0.51( 22.74%)
                                           -0.0000  0.0101  0.6408  0.1932 -0.0334
                                            0.0209  0.3621  0.1156 -0.0142  0.4101
                                            0.0647  0.0013 -0.0752 -0.0142  0.3609
                                            0.0049 -0.0319 -0.2907  0.1075
   300. (0.00243) RY*( 4) C  16           s(  0.08%)p99.99( 40.13%)d99.99( 59.79%)
                                           -0.0000 -0.0007  0.0284  0.0016  0.0034
                                            0.0018  0.0128 -0.0025  0.0004  0.0536
                                           -0.0040  0.0135  0.6250 -0.0859  0.0487
                                            0.7644 -0.0317  0.0379 -0.0934
   301. (0.00064) RY*( 5) C  16           s(  0.00%)p 1.00(  0.08%)d99.99( 99.92%)
                                           -0.0000  0.0001  0.0017 -0.0000  0.0023
                                            0.0002 -0.0014 -0.0020 -0.0011 -0.0020
                                            0.0022 -0.0050  0.0270 -0.0041 -0.0678
                                           -0.0480 -0.9880  0.0574  0.1137
   302. (0.00057) RY*( 6) C  16           s( 49.53%)p 0.10(  4.77%)d 0.92( 45.70%)
                                           -0.0000 -0.0045  0.1432  0.6888  0.0202
                                            0.0023  0.0237 -0.1811 -0.0087  0.0992
                                           -0.0641 -0.0003  0.0019  0.0174 -0.6725
                                            0.0238  0.0392 -0.0042 -0.0505
   303. (0.00022) RY*( 7) C  16           s( 43.44%)p 0.18(  7.95%)d 1.12( 48.61%)
                                            0.0000  0.0014 -0.1423  0.6433 -0.0153
                                            0.0042 -0.1623 -0.0047  0.0170 -0.2219
                                            0.0546 -0.0016  0.0236 -0.0048  0.5706
                                           -0.0330  0.0028  0.3686  0.1538
   304. (0.00014) RY*( 8) C  16           s(  0.36%)p99.99( 66.84%)d92.22( 32.80%)
                                           -0.0000 -0.0025  0.0514 -0.0290  0.0081
                                           -0.0046  0.0493 -0.1115 -0.0019  0.0447
                                            0.1111 -0.0010  0.7400  0.3028 -0.0010
                                           -0.5688  0.0515 -0.0092  0.0424
   305. (0.00010) RY*( 9) C  16           s( 33.38%)p 0.54( 18.12%)d 1.45( 48.50%)
                                           -0.0000 -0.0104  0.5188 -0.2448  0.0670
                                           -0.0334 -0.0620 -0.3430 -0.0097  0.0132
                                           -0.2341  0.0030 -0.0592  0.0030 -0.0240
                                           -0.0074  0.0387  0.6943 -0.0286
   306. (0.00006) RY*(10) C  16           s(  0.58%)p99.99( 92.82%)d11.44(  6.61%)
   307. (0.00002) RY*(11) C  16           s(  9.47%)p 7.47( 70.80%)d 2.08( 19.73%)
   308. (0.00002) RY*(12) C  16           s( 16.00%)p 0.41(  6.52%)d 4.84( 77.49%)
   309. (0.00000) RY*(13) C  16           s(  0.05%)p99.99( 92.51%)d99.99(  7.44%)
   310. (0.00000) RY*(14) C  16           s( 77.47%)p 0.09(  7.26%)d 0.20( 15.27%)
   311. (0.00733) RY*( 1)Cl  17           s(  0.22%)p99.99( 77.94%)d98.75( 21.84%)
                                           -0.0000  0.0000 -0.0021  0.0434  0.0179
                                           -0.0020  0.0002  0.0000  0.0083  0.1365
                                            0.0048 -0.0043 -0.0032  0.0000 -0.0016
                                            0.0303 -0.0197  0.0105 -0.0005 -0.0000
                                           -0.0026  0.6849 -0.5369  0.0438 -0.0021
                                            0.0201  0.4516 -0.0805  0.0425 -0.0764
   312. (0.00376) RY*( 2)Cl  17           s(  1.93%)p41.90( 80.87%)d 8.91( 17.20%)
                                           -0.0000 -0.0000 -0.0046  0.0666  0.1217
                                           -0.0042 -0.0000  0.0000  0.0111  0.2570
                                            0.0251 -0.0355 -0.0054 -0.0000 -0.0126
                                            0.8174 -0.2452 -0.0726  0.0027 -0.0000
                                           -0.0002 -0.0790  0.0261  0.0070  0.0003
                                            0.3933 -0.0414 -0.0268  0.1193 -0.0257
   313. (0.00257) RY*( 3)Cl  17           s( 11.59%)p 7.25( 83.98%)d 0.38(  4.43%)
                                           -0.0000  0.0000 -0.0245  0.3343  0.0569
                                           -0.0174  0.0015  0.0000  0.0900  0.7169
                                            0.4526 -0.0443 -0.0270  0.0000 -0.0130
                                           -0.1979  0.2087  0.1055 -0.0012 -0.0000
                                           -0.0075 -0.1214  0.0358 -0.0104  0.0023
                                           -0.0689 -0.0442 -0.0114  0.0193 -0.1927
   314. (0.00045) RY*( 4)Cl  17           s( 53.73%)p 0.51( 27.43%)d 0.35( 18.84%)
                                            0.0000 -0.0000  0.0028  0.5003  0.5357
                                            0.0015  0.0000 -0.0000 -0.0035 -0.1626
                                            0.0716 -0.1696  0.0199 -0.0000  0.0003
                                           -0.1250 -0.4325 -0.0892 -0.0032  0.0000
                                            0.0002  0.0119  0.0494  0.0172 -0.0017
                                           -0.0566  0.0800  0.0024 -0.3727  0.1998
   315. (0.00017) RY*( 5)Cl  17           s(  4.90%)p15.28( 74.86%)d 4.13( 20.24%)
                                            0.0000 -0.0000  0.0123  0.2205  0.0146
                                            0.0025  0.0010 -0.0000 -0.0427 -0.3082
                                            0.2309 -0.0353  0.0112 -0.0000  0.0018
                                            0.2610  0.6820  0.2462 -0.0159  0.0000
                                            0.0035  0.0118 -0.0517 -0.0119 -0.0001
                                            0.1960  0.0585 -0.0079 -0.3200  0.2410
   316. (0.00012) RY*( 6)Cl  17           s(  0.18%)p99.99( 71.80%)d99.99( 28.02%)
                                            0.0000  0.0000 -0.0008  0.0361  0.0222
                                            0.0015 -0.0000 -0.0000  0.0044 -0.0090
                                           -0.0611 -0.0024  0.0029 -0.0000  0.0002
                                           -0.0200 -0.0314 -0.0113  0.0002  0.0000
                                            0.0134 -0.3766 -0.7539 -0.0443 -0.0142
                                           -0.0613 -0.3659 -0.3641 -0.0126  0.0994
   317. (0.00003) RY*( 7)Cl  17           s( 81.28%)p 0.17( 13.98%)d 0.06(  4.74%)
   318. (0.00003) RY*( 8)Cl  17           s(  5.21%)p16.40( 85.55%)d 1.77(  9.24%)
   319. (0.00003) RY*( 9)Cl  17           s(  0.46%)p40.04( 18.50%)d99.99( 81.03%)
   320. (0.00004) RY*(10)Cl  17           s( 10.79%)p 1.14( 12.25%)d 7.13( 76.96%)
   321. (0.00000) RY*(11)Cl  17           s(  0.31%)p99.99( 99.48%)d 0.69(  0.21%)
   322. (0.00000) RY*(12)Cl  17           s(  0.20%)p99.99( 99.71%)d 0.49(  0.10%)
   323. (0.00000) RY*(13)Cl  17           s(  8.70%)p10.12( 88.07%)d 0.37(  3.23%)
   324. (0.00000) RY*(14)Cl  17           s(  0.52%)p99.99( 98.02%)d 2.84(  1.47%)
   325. (0.00000) RY*(15)Cl  17           s(  0.02%)p99.99( 99.88%)d 4.68(  0.10%)
   326. (0.00000) RY*(16)Cl  17           s(  0.01%)p 1.00( 99.90%)d 0.00(  0.09%)
   327. (0.00000) RY*(17)Cl  17           s(  5.52%)p 3.42( 18.87%)d13.69( 75.61%)
   328. (0.00000) RY*(18)Cl  17           s( 99.68%)p 0.00(  0.10%)d 0.00(  0.22%)
   329. (0.00000) RY*(19)Cl  17           s(  0.16%)p99.99( 31.68%)d99.99( 68.16%)
   330. (0.00000) RY*(20)Cl  17           s(100.00%)p 0.00(  0.00%)d 0.00(  0.00%)
   331. (0.00001) RY*(21)Cl  17           s( 14.37%)p 1.25( 17.92%)d 4.71( 67.71%)
   332. (0.00057) RY*( 1) H  18           s( 90.37%)p 0.11(  9.63%)
                                           -0.0013  0.9506  0.0009 -0.2505  0.1831
                                           -0.0006
   333. (0.00021) RY*( 2) H  18           s(  3.03%)p32.04( 96.97%)
                                            0.0006 -0.0078  0.1738 -0.0523 -0.0353
                                           -0.9827
   334. (0.00018) RY*( 3) H  18           s( 96.04%)p 0.04(  3.96%)
                                            0.0011 -0.0021  0.9800  0.0609  0.0899
                                            0.1668
   335. (0.00012) RY*( 4) H  18           s(  9.25%)p 9.81( 90.75%)
                                           -0.0039  0.3027  0.0291  0.6211 -0.7223
                                           -0.0044
   336. (0.00004) RY*( 5) H  18           s(  1.36%)p72.70( 98.64%)
   337. (0.00093) RY*( 1) H  19           s( 98.47%)p 0.02(  1.53%)
                                           -0.0018  0.9923 -0.0015  0.1200  0.0225
                                            0.0192
   338. (0.00023) RY*( 2) H  19           s( 73.76%)p 0.36( 26.24%)
                                            0.0031  0.0173  0.8586 -0.0801  0.1366
                                           -0.4872
   339. (0.00017) RY*( 3) H  19           s( 20.77%)p 3.81( 79.23%)
                                            0.0024 -0.0122  0.4556 -0.0673  0.1903
                                            0.8669
   340. (0.00007) RY*( 4) H  19           s(  1.37%)p71.76( 98.63%)
   341. (0.00004) RY*( 5) H  19           s(  5.66%)p16.66( 94.34%)
   342. (0.00113) RY*( 1) H  20           s( 98.78%)p 0.01(  1.22%)
                                           -0.0019  0.9939 -0.0010  0.0497 -0.0976
                                            0.0137
   343. (0.00036) RY*( 2) H  20           s( 99.34%)p 0.01(  0.66%)
                                           -0.0010  0.0049  0.9967  0.0118  0.0360
                                           -0.0717
   344. (0.00010) RY*( 3) H  20           s(  0.10%)p99.99( 99.90%)
                                            0.0140 -0.0024  0.0276 -0.8803 -0.4734
                                           -0.0008
   345. (0.00011) RY*( 4) H  20           s(  0.52%)p99.99( 99.48%)
                                            0.0019 -0.0120  0.0713 -0.0061  0.0140
                                            0.9973
   346. (0.00006) RY*( 5) H  20           s(  1.29%)p76.23( 98.71%)
   347. (0.09911) BD*( 1) C   1 - C   2  
                ( 50.83%)   0.7129* C   1 s( 33.00%)p 2.03( 66.95%)d 0.00(  0.05%)
                                           -0.0002  0.5742  0.0145 -0.0057 -0.0003
                                            0.5402  0.0332 -0.0137  0.0018  0.6127
                                           -0.0282 -0.0015 -0.0060  0.0088  0.0013
                                           -0.0018 -0.0005  0.0207  0.0052  0.0007
                                           -0.0022 -0.0091
                ( 49.17%)  -0.7012* C   2 s( 47.95%)p 1.08( 52.00%)d 0.00(  0.05%)
                                           -0.0002  0.6924  0.0003  0.0089  0.0006
                                           -0.6580  0.0189  0.0054 -0.0010 -0.2884
                                            0.0047  0.0084  0.0004 -0.0574  0.0018
                                            0.0006  0.0006  0.0188  0.0025 -0.0019
                                           -0.0059 -0.0094
   348. (0.10427) BD*( 1) C   1 - C   4  
                ( 51.71%)   0.7191* C   1 s( 34.63%)p 1.89( 65.33%)d 0.00(  0.04%)
                                           -0.0004  0.5878  0.0253  0.0097  0.0009
                                            0.2381  0.0275 -0.0084  0.0013 -0.7641
                                            0.0029  0.0090  0.0056  0.1086  0.0015
                                            0.0006 -0.0002 -0.0115  0.0089 -0.0028
                                           -0.0103 -0.0065
                ( 48.29%)  -0.6949* C   4 s( 35.01%)p 1.85( 64.95%)d 0.00(  0.04%)
                                            0.0002  0.5915  0.0178 -0.0004  0.0006
                                           -0.3850  0.0155 -0.0005 -0.0017  0.6934
                                            0.0071 -0.0125  0.0086  0.1407  0.0056
                                            0.0041  0.0006 -0.0107  0.0028 -0.0022
                                           -0.0083 -0.0136
   349. (0.04031) BD*( 1) C   1 - O  10  
                ( 63.96%)   0.7997* C   1 s( 30.67%)p 2.26( 69.19%)d 0.00(  0.14%)
                                           -0.0001  0.5517 -0.0475  0.0044 -0.0017
                                           -0.8029  0.0586  0.0109 -0.0020  0.1875
                                           -0.0139 -0.0039  0.0004  0.0905  0.0107
                                            0.0057  0.0018 -0.0150 -0.0053  0.0022
                                            0.0271 -0.0195
                ( 36.04%)  -0.6004* O  10 s( 41.26%)p 1.42( 58.62%)d 0.00(  0.13%)
                                            0.0000  0.6420 -0.0203 -0.0026 -0.0000
                                            0.7062 -0.0208  0.0032  0.0031 -0.1934
                                            0.0046 -0.0010 -0.0007  0.2227 -0.0025
                                            0.0012 -0.0000 -0.0154  0.0097 -0.0024
                                            0.0269 -0.0149
   350. (0.39658) BD*( 2) C   1 - O  10  
                ( 68.87%)   0.8299* C   1 s(  1.43%)p68.50( 98.13%)d 0.31(  0.44%)
                                           -0.0004 -0.1195 -0.0036 -0.0052  0.0000
                                            0.0439 -0.0133 -0.0017 -0.0010  0.0606
                                            0.0024  0.0004  0.0008  0.9867  0.0337
                                            0.0265  0.0113 -0.0032 -0.0635  0.0176
                                            0.0050 -0.0069
                ( 31.13%)  -0.5579* O  10 s(  0.73%)p99.99( 99.15%)d 0.17(  0.13%)
                                           -0.0000 -0.0852  0.0025  0.0012 -0.0000
                                           -0.2008  0.0025  0.0003 -0.0008  0.1001
                                           -0.0050 -0.0002 -0.0002  0.9700 -0.0075
                                            0.0054 -0.0032  0.0053  0.0327 -0.0084
                                           -0.0060  0.0074
   351. (0.02363) BD*( 1) C   2 - C   3  
                ( 52.48%)   0.7244* C   2 s( 50.94%)p 0.96( 49.01%)d 0.00(  0.05%)
                                           -0.0001  0.7130 -0.0290 -0.0156 -0.0002
                                            0.6836 -0.0319 -0.0088  0.0082  0.1411
                                           -0.0151  0.0038  0.0004  0.0391 -0.0010
                                           -0.0006  0.0016 -0.0051  0.0018 -0.0041
                                            0.0169 -0.0120
                ( 47.52%)  -0.6893* C   3 s( 37.25%)p 1.68( 62.70%)d 0.00(  0.05%)
                                           -0.0000  0.6097 -0.0280 -0.0011 -0.0015
                                           -0.7823  0.0215  0.0079 -0.0043  0.0906
                                           -0.0456  0.0040 -0.0018 -0.0641 -0.0001
                                            0.0009 -0.0006 -0.0022  0.0027 -0.0003
                                            0.0168 -0.0136
   352. (0.22331) BD*( 2) C   2 - C   3  
                ( 51.06%)   0.7146* C   2 s(  0.04%)p99.99( 99.84%)d 3.44(  0.13%)
                                            0.0001  0.0187  0.0037 -0.0011 -0.0000
                                           -0.0851 -0.0066 -0.0008  0.0001  0.0410
                                            0.0061  0.0001  0.0018  0.9945 -0.0143
                                            0.0103 -0.0025  0.0002  0.0281 -0.0214
                                           -0.0019  0.0014
                ( 48.94%)  -0.6995* C   3 s(  0.08%)p99.99( 99.82%)d 1.37(  0.10%)
                                           -0.0001  0.0276  0.0011 -0.0006 -0.0000
                                           -0.0716 -0.0067 -0.0006  0.0001 -0.1041
                                           -0.0053 -0.0002 -0.0013  0.9909  0.0100
                                            0.0133 -0.0016 -0.0008 -0.0314 -0.0054
                                            0.0013 -0.0051
   353. (0.04585) BD*( 1) C   3 - C   6  
                ( 49.77%)   0.7055* C   3 s( 33.53%)p 1.98( 66.44%)d 0.00(  0.03%)
                                            0.0003 -0.5790 -0.0064  0.0004 -0.0015
                                           -0.3729  0.0209  0.0018  0.0007  0.7214
                                            0.0113 -0.0097  0.0002  0.0652  0.0047
                                           -0.0004  0.0005  0.0053  0.0012 -0.0026
                                            0.0117  0.0116
                ( 50.23%)  -0.7087* C   6 s( 30.32%)p 2.30( 69.65%)d 0.00(  0.03%)
                                           -0.0002 -0.5506  0.0027  0.0010  0.0002
                                            0.2863  0.0151 -0.0032 -0.0003 -0.7834
                                            0.0045  0.0038 -0.0017  0.0240  0.0033
                                           -0.0018  0.0006  0.0109  0.0009  0.0004
                                            0.0072  0.0109
   354. (0.02616) BD*( 1) C   3 - H   7  
                ( 37.88%)   0.6155* C   3 s( 29.14%)p 2.43( 70.83%)d 0.00(  0.03%)
                                            0.0002 -0.5393 -0.0238 -0.0010  0.0001
                                           -0.4901 -0.0095  0.0007  0.0002 -0.6779
                                           -0.0078 -0.0040  0.0004 -0.0918 -0.0001
                                           -0.0010 -0.0003 -0.0117 -0.0039 -0.0027
                                            0.0093  0.0073
                ( 62.12%)  -0.7882* H   7 s( 99.96%)p 0.00(  0.04%)
                                           -0.9998 -0.0027 -0.0003  0.0083  0.0184
                                            0.0033
   355. (0.02908) BD*( 1) C   4 - C   5  
                ( 49.49%)   0.7035* C   4 s( 38.86%)p 1.57( 61.11%)d 0.00(  0.03%)
                                            0.0001 -0.6233 -0.0033 -0.0086 -0.0001
                                           -0.7727  0.0065  0.0096 -0.0093  0.1097
                                           -0.0244  0.0028 -0.0006 -0.0333 -0.0003
                                            0.0003 -0.0005  0.0011 -0.0001  0.0003
                                           -0.0109  0.0126
                ( 50.51%)  -0.7107* C   5 s( 32.38%)p 2.09( 67.59%)d 0.00(  0.03%)
                                            0.0001 -0.5689 -0.0152  0.0016  0.0004
                                            0.8173 -0.0154 -0.0108 -0.0030 -0.0794
                                           -0.0311  0.0038 -0.0005  0.0174 -0.0007
                                           -0.0006 -0.0002  0.0049 -0.0018 -0.0002
                                           -0.0128  0.0108
   356. (0.02706) BD*( 1) C   4 -Cl   9  
                ( 54.13%)   0.7357* C   4 s( 25.67%)p 2.89( 74.14%)d 0.01(  0.19%)
                                           -0.0001  0.5059 -0.0275 -0.0030 -0.0010
                                           -0.5029  0.0183  0.0059  0.0087 -0.6924
                                            0.0187  0.0049  0.0104 -0.0904 -0.0016
                                            0.0006  0.0008  0.0345  0.0049  0.0042
                                           -0.0115 -0.0227
                ( 45.87%)  -0.6773*Cl   9 s( 20.19%)p 3.93( 79.30%)d 0.03(  0.52%)
                                            0.0000  0.0001  0.4477  0.0378  0.0013
                                            0.0003 -0.0000  0.0000  0.5170 -0.0318
                                            0.0034  0.0006 -0.0002  0.0001  0.7231
                                           -0.0415  0.0063  0.0009 -0.0001 -0.0000
                                            0.0105 -0.0004  0.0003  0.0004  0.0000
                                            0.0597  0.0013  0.0013 -0.0184 -0.0355
   357. (0.01791) BD*( 1) C   5 - C   6  
                ( 50.28%)   0.7090* C   5 s( 38.89%)p 1.57( 61.07%)d 0.00(  0.04%)
                                           -0.0001  0.6235  0.0131 -0.0009  0.0014
                                            0.4922 -0.0172 -0.0055  0.0025  0.6054
                                            0.0086 -0.0102  0.0041  0.0379 -0.0010
                                           -0.0001  0.0000  0.0142  0.0009  0.0016
                                           -0.0051 -0.0128
                ( 49.72%)  -0.7052* C   6 s( 36.35%)p 1.75( 63.61%)d 0.00(  0.04%)
                                            0.0000  0.6028  0.0122 -0.0009  0.0002
                                           -0.5122  0.0007  0.0024 -0.0030 -0.6110
                                            0.0169  0.0014 -0.0053 -0.0082 -0.0005
                                            0.0005 -0.0004  0.0148 -0.0018  0.0010
                                           -0.0011 -0.0126
   358. (0.34103) BD*( 2) C   5 - C   6  
                ( 50.28%)   0.7091* C   5 s(  0.01%)p 1.00( 99.94%)d 0.00(  0.05%)
                                           -0.0000 -0.0070  0.0051 -0.0009 -0.0005
                                           -0.0289 -0.0004 -0.0009 -0.0002 -0.0320
                                            0.0054  0.0005  0.0010  0.9987  0.0023
                                            0.0126 -0.0006 -0.0012  0.0068  0.0219
                                            0.0019  0.0011
                ( 49.72%)  -0.7051* C   6 s(  0.00%)p 1.00( 99.95%)d 0.00(  0.05%)
                                            0.0004  0.0018  0.0019 -0.0010 -0.0003
                                           -0.0340 -0.0033  0.0003  0.0001  0.0168
                                           -0.0058  0.0011  0.0001  0.9989 -0.0000
                                            0.0112 -0.0038 -0.0008 -0.0167 -0.0140
                                            0.0023 -0.0002
   359. (0.01394) BD*( 1) C   5 - H   8  
                ( 38.59%)   0.6212* C   5 s( 28.72%)p 2.48( 71.24%)d 0.00(  0.04%)
                                           -0.0004  0.5355 -0.0204  0.0026 -0.0011
                                            0.2955  0.0000 -0.0020 -0.0016 -0.7904
                                           -0.0100 -0.0017 -0.0011 -0.0128  0.0001
                                           -0.0007 -0.0002 -0.0112 -0.0006 -0.0001
                                           -0.0127 -0.0100
                ( 61.41%)  -0.7837* H   8 s( 99.96%)p 0.00(  0.04%)
                                            0.9998  0.0030  0.0008 -0.0040  0.0200
                                            0.0004
   360. (0.03608) BD*( 1) C   6 - C  11  
                ( 49.22%)   0.7016* C   6 s( 33.30%)p 2.00( 66.68%)d 0.00(  0.02%)
                                            0.0002 -0.5771  0.0041 -0.0020 -0.0000
                                           -0.8086 -0.0158  0.0025 -0.0005  0.1091
                                            0.0031 -0.0004 -0.0001 -0.0283 -0.0009
                                            0.0007  0.0002  0.0051 -0.0013 -0.0018
                                           -0.0091  0.0087
                ( 50.78%)  -0.7126* C  11 s( 30.99%)p 2.23( 68.98%)d 0.00(  0.02%)
                                           -0.0000 -0.5567  0.0000 -0.0019  0.0002
                                            0.8186  0.0157  0.0057  0.0001 -0.1332
                                            0.0012 -0.0013  0.0004 -0.0406  0.0018
                                           -0.0017  0.0003  0.0056  0.0019 -0.0003
                                           -0.0115  0.0085
   361. (0.04369) BD*( 1) C  11 - C  12  
                ( 48.02%)   0.6930* C  11 s( 34.77%)p 1.88( 65.20%)d 0.00(  0.03%)
                                            0.0002 -0.5896 -0.0011  0.0007 -0.0001
                                           -0.2853 -0.0063 -0.0051 -0.0012  0.7460
                                           -0.0088 -0.0081  0.0033 -0.1175  0.0022
                                            0.0008 -0.0001  0.0096 -0.0024  0.0022
                                            0.0079  0.0111
                ( 51.98%)  -0.7209* C  12 s( 35.31%)p 1.83( 64.66%)d 0.00(  0.04%)
                                            0.0001 -0.5942 -0.0052 -0.0014 -0.0009
                                            0.3491 -0.0258 -0.0027 -0.0005 -0.7226
                                           -0.0013  0.0086 -0.0040 -0.0421  0.0016
                                           -0.0015  0.0003  0.0106 -0.0010  0.0006
                                            0.0105  0.0118
   362. (0.40526) BD*( 2) C  11 - C  12  
                ( 49.76%)   0.7054* C  11 s(  0.29%)p99.99( 99.69%)d 0.09(  0.03%)
                                           -0.0002  0.0534 -0.0014 -0.0006  0.0001
                                           -0.0333  0.0003  0.0007  0.0008 -0.1265
                                           -0.0006  0.0016  0.0002 -0.9898 -0.0025
                                           -0.0104  0.0038 -0.0006 -0.0109  0.0114
                                           -0.0010 -0.0022
                ( 50.24%)  -0.7088* C  12 s(  0.16%)p99.99( 99.79%)d 0.30(  0.05%)
                                           -0.0003  0.0399  0.0023  0.0011  0.0000
                                           -0.0848  0.0007  0.0010  0.0010 -0.0158
                                            0.0005 -0.0013 -0.0006 -0.9952 -0.0006
                                           -0.0057  0.0022 -0.0001 -0.0036 -0.0216
                                            0.0015  0.0022
   363. (0.02269) BD*( 1) C  11 - C  14  
                ( 49.09%)   0.7007* C  11 s( 33.92%)p 1.95( 66.05%)d 0.00(  0.03%)
                                            0.0001 -0.5824 -0.0044  0.0005  0.0000
                                           -0.4967 -0.0039 -0.0026 -0.0025 -0.6395
                                            0.0109  0.0085 -0.0025  0.0670 -0.0007
                                           -0.0008  0.0003 -0.0136  0.0018  0.0019
                                            0.0023  0.0115
                ( 50.91%)  -0.7135* C  14 s( 36.34%)p 1.75( 63.62%)d 0.00(  0.03%)
                                           -0.0000 -0.6028 -0.0062 -0.0017 -0.0014
                                            0.5304 -0.0202 -0.0069 -0.0005  0.5923
                                            0.0081 -0.0127  0.0023 -0.0585  0.0008
                                            0.0011 -0.0001 -0.0130  0.0017  0.0020
                                            0.0034  0.0116
   364. (0.01337) BD*( 1) C  12 - C  13  
                ( 46.18%)   0.6795* C  12 s( 36.59%)p 1.73( 63.37%)d 0.00(  0.03%)
                                           -0.0002 -0.6046 -0.0178  0.0018  0.0002
                                           -0.7849  0.0095  0.0090  0.0001  0.1156
                                           -0.0503  0.0025 -0.0013  0.0408  0.0034
                                           -0.0005  0.0004  0.0020  0.0019  0.0006
                                           -0.0142  0.0114
                ( 53.82%)  -0.7336* C  13 s( 35.54%)p 1.81( 64.40%)d 0.00(  0.06%)
                                            0.0011 -0.5914  0.0677  0.0323 -0.0003
                                            0.7942 -0.0258 -0.0280  0.0026 -0.1029
                                           -0.0333 -0.0022  0.0029 -0.0096  0.0041
                                            0.0022 -0.0004  0.0166 -0.0002  0.0004
                                           -0.0142  0.0119
   365. (0.02698) BD*( 1) C  12 - H  20  
                ( 39.88%)   0.6315* C  12 s( 27.88%)p 2.59( 72.08%)d 0.00(  0.04%)
                                           -0.0004  0.5275 -0.0220  0.0003 -0.0005
                                           -0.5025 -0.0204 -0.0013 -0.0002 -0.6799
                                            0.0013 -0.0039 -0.0022  0.0747 -0.0004
                                            0.0010  0.0003  0.0170 -0.0017 -0.0026
                                           -0.0046 -0.0079
                ( 60.12%)  -0.7754* H  20 s( 99.96%)p 0.00(  0.04%)
                                            0.9998  0.0034  0.0001  0.0059  0.0184
                                           -0.0021
   366. (0.02425) BD*( 1) C  13 - C  16  
                ( 53.67%)   0.7326* C  13 s( 35.23%)p 1.84( 64.67%)d 0.00(  0.09%)
                                           -0.0003  0.5904 -0.0480  0.0381 -0.0005
                                            0.5162 -0.0719 -0.0172 -0.0017  0.6092
                                           -0.0199 -0.0067 -0.0013 -0.0562  0.0039
                                            0.0035  0.0002  0.0226 -0.0015 -0.0034
                                           -0.0144 -0.0140
                ( 46.33%)  -0.6806* C  16 s( 38.91%)p 1.57( 61.06%)d 0.00(  0.03%)
                                           -0.0001  0.6234 -0.0181  0.0105 -0.0010
                                           -0.4396 -0.0143  0.0047 -0.6385  0.0113
                                            0.0005  0.0965 -0.0000  0.0000  0.0100
                                           -0.0017 -0.0020 -0.0029 -0.0123
   367. (0.29259) BD*( 2) C  13 - C  16  
                ( 60.31%)   0.7766* C  13 s(  0.03%)p99.99( 99.79%)d 6.01(  0.18%)
                                            0.0016 -0.0169 -0.0028  0.0008 -0.0002
                                            0.0124 -0.0020  0.0040 -0.0006  0.0970
                                            0.0001  0.0045  0.0003  0.9916 -0.0430
                                            0.0563  0.0002  0.0009 -0.0062  0.0412
                                           -0.0037 -0.0053
                ( 39.69%)  -0.6300* C  16 s(  0.01%)p99.99( 99.98%)d 1.24(  0.01%)
                                           -0.0003 -0.0078 -0.0065  0.0004  0.0003
                                            0.0473  0.0005 -0.0000  0.1102  0.0101
                                            0.0011  0.9925 -0.0095  0.0102 -0.0016
                                           -0.0094 -0.0046  0.0038  0.0006
   368. (0.01660) BD*( 1) C  14 - C  15  
                ( 50.11%)   0.7079* C  14 s( 35.80%)p 1.79( 64.17%)d 0.00(  0.03%)
                                            0.0000  0.5981  0.0163 -0.0012  0.0002
                                            0.7926 -0.0231 -0.0097  0.0003 -0.1040
                                           -0.0322  0.0067 -0.0001 -0.0289  0.0035
                                            0.0004  0.0001 -0.0055 -0.0012 -0.0001
                                            0.0122 -0.0116
                ( 49.89%)  -0.7064* C  15 s( 36.00%)p 1.78( 63.97%)d 0.00(  0.03%)
                                           -0.0002  0.5999 -0.0034 -0.0057  0.0012
                                           -0.7869  0.0021  0.0227 -0.0041  0.1296
                                           -0.0392 -0.0056  0.0016  0.0399  0.0025
                                           -0.0010  0.0001 -0.0013 -0.0019 -0.0003
                                            0.0141 -0.0121
   369. (0.35676) BD*( 2) C  14 - C  15  
                ( 49.30%)   0.7022* C  14 s(  0.00%)p 1.00( 99.97%)d 0.00(  0.03%)
                                            0.0000  0.0001  0.0014  0.0008 -0.0001
                                           -0.0442 -0.0006 -0.0015  0.0002 -0.0588
                                           -0.0027 -0.0010 -0.0002 -0.9967 -0.0191
                                           -0.0223  0.0004 -0.0005 -0.0155  0.0094
                                           -0.0015  0.0006
                ( 50.70%)  -0.7120* C  15 s(  0.02%)p99.99( 99.94%)d 1.58(  0.04%)
                                            0.0001 -0.0154 -0.0005 -0.0002 -0.0001
                                           -0.0682 -0.0003 -0.0023 -0.0000 -0.0357
                                           -0.0007 -0.0021 -0.0000 -0.9960 -0.0240
                                           -0.0294 -0.0011  0.0026  0.0179  0.0065
                                            0.0008 -0.0021
   370. (0.01304) BD*( 1) C  14 - H  19  
                ( 40.12%)   0.6334* C  14 s( 27.81%)p 2.59( 72.15%)d 0.00(  0.04%)
                                            0.0004 -0.5271  0.0179  0.0008  0.0013
                                            0.2942  0.0074 -0.0023 -0.0016 -0.7961
                                           -0.0038 -0.0009 -0.0005  0.0339 -0.0007
                                            0.0007  0.0001  0.0110 -0.0004  0.0020
                                            0.0132  0.0091
                ( 59.88%)  -0.7738* H  19 s( 99.96%)p 0.00(  0.04%)
                                           -0.9998 -0.0017 -0.0006 -0.0041  0.0193
                                           -0.0015
   371. (0.04257) BD*( 1) C  15 - C  16  
                ( 49.09%)   0.7006* C  15 s( 36.21%)p 1.76( 63.74%)d 0.00(  0.05%)
                                           -0.0001 -0.6007  0.0349 -0.0026  0.0004
                                           -0.3378  0.0550  0.0050  0.0014  0.7206
                                           -0.0167 -0.0257 -0.0045  0.0066 -0.0029
                                            0.0039  0.0002  0.0134 -0.0000  0.0003
                                            0.0147  0.0115
                ( 50.91%)  -0.7135* C  16 s( 37.76%)p 1.65( 62.19%)d 0.00(  0.04%)
                                            0.0003 -0.6140 -0.0258  0.0004 -0.0026
                                            0.2341  0.0099  0.0042 -0.7500  0.0050
                                           -0.0065  0.0670 -0.0010  0.0004  0.0090
                                           -0.0001  0.0021  0.0122  0.0141
   372. (0.01913) BD*( 1) C  15 - H  18  
                ( 39.57%)   0.6291* C  15 s( 27.86%)p 2.59( 72.10%)d 0.00(  0.04%)
                                            0.0003 -0.5270 -0.0293 -0.0015  0.0008
                                           -0.5088 -0.0135  0.0058  0.0003 -0.6762
                                           -0.0157  0.0034 -0.0008  0.0671  0.0019
                                           -0.0008  0.0000 -0.0174  0.0013  0.0025
                                            0.0029  0.0081
                ( 60.43%)  -0.7774* H  18 s( 99.96%)p 0.00(  0.04%)
                                           -0.9998 -0.0010 -0.0008  0.0130  0.0161
                                           -0.0020
   373. (0.05946) BD*( 1) C  16 -Cl  17  
                ( 56.07%)   0.7488* C  16 s( 23.35%)p 3.27( 76.46%)d 0.01(  0.19%)
                                           -0.0004  0.4829 -0.0080 -0.0146 -0.0021
                                            0.8646 -0.0019 -0.0186 -0.1273  0.0052
                                            0.0023 -0.0236  0.0005  0.0016 -0.0088
                                           -0.0047  0.0016  0.0384 -0.0169
                ( 43.93%)  -0.6628*Cl  17 s( 21.19%)p 3.70( 78.31%)d 0.02(  0.49%)
                                            0.0000  0.0003  0.4570  0.0556 -0.0016
                                            0.0001 -0.0000 -0.0002 -0.8667  0.0691
                                            0.0283  0.0004  0.0007  0.0000  0.1428
                                           -0.0125 -0.0086 -0.0011 -0.0001  0.0000
                                            0.0753 -0.0057 -0.0011 -0.0001 -0.0001
                                           -0.0224 -0.0094  0.0020  0.0566 -0.0338


 NHO Directionality and "Bond Bending" (deviations from line of nuclear centers)

         [Thresholds for printing:  angular deviation  >  1.0 degree]
                                    hybrid p-character > 25.0%
                                    orbital occupancy  >  0.10e

                                Line of Centers        Hybrid 1              Hybrid 2
                                ---------------  -------------------   ------------------
                NBO               Theta   Phi    Theta   Phi    Dev    Theta   Phi    Dev
 ========================================================================================
     1. BD (   1) C   1 - C   2    87.1   42.8    89.4   45.8   3.8     94.5  203.4  19.4
     2. BD (   1) C   1 - C   4    87.6  293.5    82.0  289.1   7.1     79.2  118.1  14.0
     3. BD (   1) C   1 - O  10    95.0  165.8    81.8  167.0  13.2     72.9  344.6  12.2
     4. BD (   2) C   1 - O  10    95.0  165.8   176.2  246.5  84.4    167.1  334.5  82.4
     5. BD (   1) C   2 - C   3    86.0  358.0    86.6   11.3  13.3     94.8  176.4   1.8
     6. BD (   2) C   2 - C   3    86.0  358.0     6.0  152.1  91.5      7.7  234.6  89.7
     7. BD (   1) C   3 - C   6    90.0  293.1    95.0  295.8   5.7     91.8  111.0   2.8
     8. BD (   1) C   3 - H   7    82.6   57.0    83.8   54.1   3.1      --     --    --
     9. BD (   1) C   4 - C   5    87.6  354.8    87.5  353.5   1.3     91.1  172.3   2.9
    10. BD (   1) C   4 -Cl   9    92.5  233.8    96.4  234.5   3.9     89.3   54.6   1.9
    11. BD (   1) C   5 - C   6    88.4   50.5    87.3   52.2   2.0     90.6  229.4   1.4
    12. BD (   2) C   5 - C   6    88.4   50.5   177.8   39.5  89.4      2.2  161.8  90.8
    13. BD (   1) C   5 - H   8    90.5  287.9    90.9  290.0   2.2      --     --    --
    14. BD (   1) C   6 - C  11    89.9  350.9    88.0  352.3   2.3     87.3  171.0   2.8
    15. BD (   1) C  11 - C  12    87.0  293.9    81.8  292.1   5.5     87.0  114.0   6.1
    16. BD (   2) C  11 - C  12    87.0  293.9   172.6  255.8  87.2    175.2  191.8  86.0
    18. BD (   1) C  12 - C  13    92.7  351.8    93.3  355.0   3.3     89.7  169.7   3.3
    19. BD (   1) C  12 - H  20    84.5  236.3    85.0  232.6   3.8      --     --    --
    20. BD (   1) C  13 - C  16    95.4   51.7    93.9   53.8   2.5     82.9  234.4   3.2
    21. BD (   2) C  13 - C  16    95.4   51.7   174.2  262.3  89.7    172.5  248.5  88.2
    22. BD (   1) C  14 - C  15    92.4  352.0    91.8  350.3   1.8     86.9  173.6   1.7
    23. BD (   2) C  14 - C  15    92.4  352.0   175.7  233.6  89.6      4.4   28.5  91.1
    24. BD (   1) C  14 - H  19    92.9  108.5    92.3  110.4   2.0      --     --    --
    25. BD (   1) C  15 - C  16    88.2  291.9    90.6  292.3   2.5     94.8  108.3   4.7
    27. BD (   1) C  16 -Cl  17    94.0  351.0    91.4  351.9   2.7     85.0  171.1   1.0
    51. LP*(   1) C   2             --     --     92.8  108.3   --       --     --    --
    52. LP (   1) C   4             --     --    171.2   81.9   --       --     --    --
    54. LP (   2)Cl   9             --     --    105.4  323.7   --       --     --    --
    55. LP (   3)Cl   9             --     --     15.1  312.8   --       --     --    --
    56. LP (   1) O  10             --     --     97.0  166.6   --       --     --    --
    57. LP (   2) O  10             --     --     92.6   74.9   --       --     --    --
    58. LP (   1) C  13             --     --     84.6  292.1   --       --     --    --
    60. LP (   2)Cl  17             --     --     92.1   79.7   --       --     --    --
    61. LP (   3)Cl  17             --     --    175.4  198.7   --       --     --    --
   348. BD*(   1) C   1 - C   4    87.6  293.5    82.0  289.1   7.1     79.2  118.1  14.0
   350. BD*(   2) C   1 - O  10    95.0  165.8   176.2  246.5  84.4    167.1  334.5  82.4
   352. BD*(   2) C   2 - C   3    86.0  358.0     6.0  152.1  91.5      7.7  234.6  89.7
   358. BD*(   2) C   5 - C   6    88.4   50.5   177.8   39.5  89.4      2.2  161.8  90.8
   362. BD*(   2) C  11 - C  12    87.0  293.9   172.6  255.8  87.2    175.2  191.8  86.0
   367. BD*(   2) C  13 - C  16    95.4   51.7   174.2  262.3  89.7    172.5  248.5  88.2
   369. BD*(   2) C  14 - C  15    92.4  352.0   175.7  233.6  89.6      4.4   28.5  91.1


 Second Order Perturbation Theory Analysis of Fock Matrix in NBO Basis

     Threshold for printing:   0.50 kcal/mol
                                                                              E(2)  E(j)-E(i) F(i,j)
         Donor NBO (i)                     Acceptor NBO (j)                 kcal/mol   a.u.    a.u. 
 ===================================================================================================

 within unit  1
   1. BD (   1) C   1 - C   2        / 51. LP*(   1) C   2                    0.75    0.68    0.026
   1. BD (   1) C   1 - C   2        / 52. LP (   1) C   4                    0.87    0.62    0.031
   1. BD (   1) C   1 - C   2        / 80. RY*(   2) C   2                    0.54    1.97    0.029
   1. BD (   1) C   1 - C   2        / 96. RY*(   1) C   3                    2.97    1.99    0.069
   1. BD (   1) C   1 - C   2        / 97. RY*(   2) C   3                    1.80    1.76    0.051
   1. BD (   1) C   1 - C   2        /114. RY*(   2) C   4                    0.92    1.72    0.036
   1. BD (   1) C   1 - C   2        /195. RY*(   1) O  10                    0.53    1.48    0.025
   1. BD (   1) C   1 - C   2        /348. BD*(   1) C   1 - C   4            1.16    1.25    0.035
   1. BD (   1) C   1 - C   2        /349. BD*(   1) C   1 - O  10            1.58    1.46    0.043
   1. BD (   1) C   1 - C   2        /351. BD*(   1) C   2 - C   3            0.89    1.54    0.033
   1. BD (   1) C   1 - C   2        /354. BD*(   1) C   3 - H   7            1.47    1.26    0.038
   1. BD (   1) C   1 - C   2        /356. BD*(   1) C   4 -Cl   9            4.43    1.01    0.060
   2. BD (   1) C   1 - C   4        / 51. LP*(   1) C   2                    9.08    0.64    0.087
   2. BD (   1) C   1 - C   4        / 52. LP (   1) C   4                    2.90    0.58    0.054
   2. BD (   1) C   1 - C   4        / 79. RY*(   1) C   2                    1.31    1.30    0.037
   2. BD (   1) C   1 - C   4        /130. RY*(   1) C   5                    1.81    1.70    0.050
   2. BD (   1) C   1 - C   4        /195. RY*(   1) O  10                    0.61    1.44    0.027
   2. BD (   1) C   1 - C   4        /347. BD*(   1) C   1 - C   2            1.18    1.27    0.035
   2. BD (   1) C   1 - C   4        /349. BD*(   1) C   1 - O  10            2.55    1.42    0.054
   2. BD (   1) C   1 - C   4        /351. BD*(   1) C   2 - C   3            1.98    1.50    0.049
   2. BD (   1) C   1 - C   4        /355. BD*(   1) C   4 - C   5            1.13    1.26    0.034
   2. BD (   1) C   1 - C   4        /359. BD*(   1) C   5 - H   8            1.71    1.24    0.041
   3. BD (   1) C   1 - O  10        / 62. RY*(   1) C   1                    1.49    2.10    0.050
   3. BD (   1) C   1 - O  10        / 79. RY*(   1) C   2                    0.51    1.70    0.026
   3. BD (   1) C   1 - O  10        /347. BD*(   1) C   1 - C   2            1.33    1.67    0.043
   3. BD (   1) C   1 - O  10        /348. BD*(   1) C   1 - C   4            2.03    1.61    0.052
   3. BD (   1) C   1 - O  10        /351. BD*(   1) C   2 - C   3            1.06    1.90    0.040
   3. BD (   1) C   1 - O  10        /355. BD*(   1) C   4 - C   5            0.68    1.66    0.030
   4. BD (   2) C   1 - O  10        / 52. LP (   1) C   4                    8.44    0.28    0.063
   4. BD (   2) C   1 - O  10        /348. BD*(   1) C   1 - C   4            0.74    0.91    0.023
   4. BD (   2) C   1 - O  10        /350. BD*(   2) C   1 - O  10            0.67    0.52    0.018
   4. BD (   2) C   1 - O  10        /352. BD*(   2) C   2 - C   3            5.83    0.54    0.052
   5. BD (   1) C   2 - C   3        / 62. RY*(   1) C   1                    0.57    1.84    0.029
   5. BD (   1) C   2 - C   3        / 64. RY*(   3) C   1                    0.99    2.36    0.043
   5. BD (   1) C   2 - C   3        / 65. RY*(   4) C   1                    1.57    2.90    0.060
   5. BD (   1) C   2 - C   3        /147. RY*(   1) C   6                    1.64    2.12    0.053
   5. BD (   1) C   2 - C   3        /347. BD*(   1) C   1 - C   2            0.62    1.41    0.027
   5. BD (   1) C   2 - C   3        /349. BD*(   1) C   1 - O  10            0.95    1.57    0.035
   5. BD (   1) C   2 - C   3        /353. BD*(   1) C   3 - C   6            3.29    1.38    0.061
   5. BD (   1) C   2 - C   3        /354. BD*(   1) C   3 - H   7            2.75    1.36    0.055
   5. BD (   1) C   2 - C   3        /360. BD*(   1) C   6 - C  11            2.99    1.39    0.058
   6. BD (   2) C   2 - C   3        / 51. LP*(   1) C   2                    1.13    0.23    0.018
   6. BD (   2) C   2 - C   3        / 68. RY*(   7) C   1                    0.54    1.49    0.026
   6. BD (   2) C   2 - C   3        /150. RY*(   4) C   6                    0.67    1.21    0.026
   6. BD (   2) C   2 - C   3        /350. BD*(   2) C   1 - O  10           21.94    0.41    0.091
   6. BD (   2) C   2 - C   3        /353. BD*(   1) C   3 - C   6            1.60    0.83    0.034
   6. BD (   2) C   2 - C   3        /358. BD*(   2) C   5 - C   6           14.37    0.40    0.071
   7. BD (   1) C   3 - C   6        / 51. LP*(   1) C   2                   14.60    0.61    0.106
   7. BD (   1) C   3 - C   6        / 79. RY*(   1) C   2                    0.78    1.27    0.029
   7. BD (   1) C   3 - C   6        / 80. RY*(   2) C   2                    1.94    1.91    0.055
   7. BD (   1) C   3 - C   6        /131. RY*(   2) C   5                    1.18    1.74    0.041
   7. BD (   1) C   3 - C   6        /212. RY*(   1) C  11                    1.05    2.01    0.042
   7. BD (   1) C   3 - C   6        /213. RY*(   2) C  11                    0.68    2.00    0.033
   7. BD (   1) C   3 - C   6        /347. BD*(   1) C   1 - C   2            1.09    1.24    0.033
   7. BD (   1) C   3 - C   6        /351. BD*(   1) C   2 - C   3            4.02    1.48    0.070
   7. BD (   1) C   3 - C   6        /352. BD*(   2) C   2 - C   3            0.85    0.81    0.024
   7. BD (   1) C   3 - C   6        /354. BD*(   1) C   3 - H   7            1.11    1.20    0.033
   7. BD (   1) C   3 - C   6        /357. BD*(   1) C   5 - C   6            2.09    1.39    0.049
   7. BD (   1) C   3 - C   6        /359. BD*(   1) C   5 - H   8            3.47    1.22    0.059
   7. BD (   1) C   3 - C   6        /360. BD*(   1) C   6 - C  11            1.25    1.22    0.035
   7. BD (   1) C   3 - C   6        /361. BD*(   1) C  11 - C  12            2.51    1.34    0.052
   8. BD (   1) C   3 - H   7        / 51. LP*(   1) C   2                    2.88    0.51    0.044
   8. BD (   1) C   3 - H   7        / 79. RY*(   1) C   2                    1.40    1.17    0.036
   8. BD (   1) C   3 - H   7        / 83. RY*(   5) C   2                    0.72    1.52    0.030
   8. BD (   1) C   3 - H   7        /147. RY*(   1) C   6                    1.13    1.85    0.041
   8. BD (   1) C   3 - H   7        /347. BD*(   1) C   1 - C   2            4.59    1.14    0.066
   8. BD (   1) C   3 - H   7        /351. BD*(   1) C   2 - C   3            2.02    1.38    0.047
   8. BD (   1) C   3 - H   7        /357. BD*(   1) C   5 - C   6            2.69    1.28    0.053
   9. BD (   1) C   4 - C   5        / 65. RY*(   4) C   1                    0.96    2.78    0.046
   9. BD (   1) C   4 - C   5        /148. RY*(   2) C   6                    1.90    2.07    0.056
   9. BD (   1) C   4 - C   5        /348. BD*(   1) C   1 - C   4            1.01    1.22    0.032
   9. BD (   1) C   4 - C   5        /349. BD*(   1) C   1 - O  10            2.94    1.44    0.058
   9. BD (   1) C   4 - C   5        /357. BD*(   1) C   5 - C   6            3.81    1.43    0.066
   9. BD (   1) C   4 - C   5        /359. BD*(   1) C   5 - H   8            0.68    1.26    0.026
   9. BD (   1) C   4 - C   5        /360. BD*(   1) C   6 - C  11            3.57    1.27    0.060
  10. BD (   1) C   4 -Cl   9        / 62. RY*(   1) C   1                    0.60    1.80    0.029
  10. BD (   1) C   4 -Cl   9        /113. RY*(   1) C   4                    0.61    1.80    0.030
  10. BD (   1) C   4 -Cl   9        /130. RY*(   1) C   5                    0.80    1.80    0.034
  10. BD (   1) C   4 -Cl   9        /347. BD*(   1) C   1 - C   2            1.50    1.37    0.041
  10. BD (   1) C   4 -Cl   9        /357. BD*(   1) C   5 - C   6            1.71    1.51    0.045
  11. BD (   1) C   5 - C   6        / 96. RY*(   1) C   3                    0.52    2.03    0.029
  11. BD (   1) C   5 - C   6        /113. RY*(   1) C   4                    1.43    1.77    0.045
  11. BD (   1) C   5 - C   6        /212. RY*(   1) C  11                    0.93    2.11    0.040
  11. BD (   1) C   5 - C   6        /213. RY*(   2) C  11                    1.27    2.10    0.046
  11. BD (   1) C   5 - C   6        /353. BD*(   1) C   3 - C   6            2.93    1.31    0.056
  11. BD (   1) C   5 - C   6        /354. BD*(   1) C   3 - H   7            2.15    1.29    0.047
  11. BD (   1) C   5 - C   6        /355. BD*(   1) C   4 - C   5            3.75    1.33    0.063
  11. BD (   1) C   5 - C   6        /356. BD*(   1) C   4 -Cl   9            3.29    1.04    0.052
  11. BD (   1) C   5 - C   6        /359. BD*(   1) C   5 - H   8            1.87    1.31    0.044
  11. BD (   1) C   5 - C   6        /360. BD*(   1) C   6 - C  11            3.19    1.32    0.058
  11. BD (   1) C   5 - C   6        /363. BD*(   1) C  11 - C  14            2.01    1.44    0.048
  12. BD (   2) C   5 - C   6        / 51. LP*(   1) C   2                    0.63    0.21    0.012
  12. BD (   2) C   5 - C   6        / 52. LP (   1) C   4                   51.94    0.15    0.100
  12. BD (   2) C   5 - C   6        / 99. RY*(   4) C   3                    0.72    1.54    0.032
  12. BD (   2) C   5 - C   6        /116. RY*(   4) C   4                    0.76    1.56    0.033
  12. BD (   2) C   5 - C   6        /215. RY*(   4) C  11                    0.99    0.81    0.028
  12. BD (   2) C   5 - C   6        /352. BD*(   2) C   2 - C   3           14.18    0.40    0.069
  12. BD (   2) C   5 - C   6        /362. BD*(   2) C  11 - C  12           12.56    0.39    0.064
  13. BD (   1) C   5 - H   8        /113. RY*(   1) C   4                    0.68    1.55    0.029
  13. BD (   1) C   5 - H   8        /147. RY*(   1) C   6                    1.94    1.83    0.054
  13. BD (   1) C   5 - H   8        /348. BD*(   1) C   1 - C   4            4.06    1.06    0.060
  13. BD (   1) C   5 - H   8        /353. BD*(   1) C   3 - C   6            6.10    1.09    0.073
  13. BD (   1) C   5 - H   8        /357. BD*(   1) C   5 - C   6            2.03    1.26    0.045
  14. BD (   1) C   6 - C  11        / 97. RY*(   2) C   3                    0.63    1.69    0.029
  14. BD (   1) C   6 - C  11        /130. RY*(   1) C   5                    0.79    1.67    0.033
  14. BD (   1) C   6 - C  11        /229. RY*(   1) C  12                    0.76    2.01    0.035
  14. BD (   1) C   6 - C  11        /263. RY*(   1) C  14                    1.18    1.75    0.041
  14. BD (   1) C   6 - C  11        /346. RY*(   5) H  20                    0.55    1.49    0.026
  14. BD (   1) C   6 - C  11        /351. BD*(   1) C   2 - C   3            1.10    1.47    0.036
  14. BD (   1) C   6 - C  11        /353. BD*(   1) C   3 - C   6            1.21    1.20    0.034
  14. BD (   1) C   6 - C  11        /355. BD*(   1) C   4 - C   5            3.53    1.22    0.059
  14. BD (   1) C   6 - C  11        /357. BD*(   1) C   5 - C   6            3.13    1.38    0.059
  14. BD (   1) C   6 - C  11        /361. BD*(   1) C  11 - C  12            2.38    1.33    0.050
  14. BD (   1) C   6 - C  11        /363. BD*(   1) C  11 - C  14            2.11    1.33    0.048
  14. BD (   1) C   6 - C  11        /364. BD*(   1) C  12 - C  13            1.96    1.39    0.047
  14. BD (   1) C   6 - C  11        /368. BD*(   1) C  14 - C  15            2.17    1.34    0.048
  15. BD (   1) C  11 - C  12        /148. RY*(   2) C   6                    1.24    2.07    0.046
  15. BD (   1) C  11 - C  12        /213. RY*(   2) C  11                    0.52    2.03    0.029
  15. BD (   1) C  11 - C  12        /227. RY*(  16) C  11                    0.53    3.73    0.040
  15. BD (   1) C  11 - C  12        /229. RY*(   1) C  12                    1.01    2.06    0.041
  15. BD (   1) C  11 - C  12        /230. RY*(   2) C  12                    0.94    1.79    0.037
  15. BD (   1) C  11 - C  12        /231. RY*(   3) C  12                    2.95    1.77    0.065
  15. BD (   1) C  11 - C  12        /233. RY*(   5) C  12                    0.60    1.92    0.031
  15. BD (   1) C  11 - C  12        /236. RY*(   8) C  12                   10.76    4.47    0.198
  15. BD (   1) C  11 - C  12        /237. RY*(   9) C  12                    0.76    3.30    0.045
  15. BD (   1) C  11 - C  12        /238. RY*(  10) C  12                    1.47    2.09    0.050
  15. BD (   1) C  11 - C  12        /240. RY*(  12) C  12                    2.72    7.43    0.128
  15. BD (   1) C  11 - C  12        /245. RY*(  17) C  12                    3.01    4.12    0.101
  15. BD (   1) C  11 - C  12        /247. RY*(   2) C  13                    2.34    1.48    0.053
  15. BD (   1) C  11 - C  12        /263. RY*(   1) C  14                    0.55    1.79    0.028
  15. BD (   1) C  11 - C  12        /264. RY*(   2) C  14                    0.76    2.16    0.036
  15. BD (   1) C  11 - C  12        /266. RY*(   4) C  14                    0.51    1.81    0.027
  15. BD (   1) C  11 - C  12        /269. RY*(   7) C  14                    0.51    3.31    0.037
  15. BD (   1) C  11 - C  12        /344. RY*(   3) H  20                   35.26    2.33    0.259
  15. BD (   1) C  11 - C  12        /345. RY*(   4) H  20                    0.94    0.83    0.025
  15. BD (   1) C  11 - C  12        /346. RY*(   5) H  20                   41.64    1.53    0.228
  15. BD (   1) C  11 - C  12        /353. BD*(   1) C   3 - C   6            2.77    1.25    0.053
  15. BD (   1) C  11 - C  12        /360. BD*(   1) C   6 - C  11            2.95    1.26    0.054
  15. BD (   1) C  11 - C  12        /363. BD*(   1) C  11 - C  14            3.23    1.38    0.060
  15. BD (   1) C  11 - C  12        /364. BD*(   1) C  12 - C  13            4.93    1.43    0.075
  15. BD (   1) C  11 - C  12        /365. BD*(   1) C  12 - H  20            0.66    1.30    0.026
  15. BD (   1) C  11 - C  12        /370. BD*(   1) C  14 - H  19            1.50    1.26    0.039
  15. BD (   1) C  11 - C  12        /371. BD*(   1) C  15 - C  16            3.61    4.79    0.118
  15. BD (   1) C  11 - C  12        /372. BD*(   1) C  15 - H  18           24.13    5.82    0.336
  16. BD (   2) C  11 - C  12        /149. RY*(   3) C   6                    0.57    1.30    0.027
  16. BD (   2) C  11 - C  12        /251. RY*(   6) C  13                    1.69    0.90    0.038
  16. BD (   2) C  11 - C  12        /265. RY*(   3) C  14                    2.05    0.90    0.042
  16. BD (   2) C  11 - C  12        /345. RY*(   4) H  20                    4.67    0.35    0.040
  16. BD (   2) C  11 - C  12        /358. BD*(   2) C   5 - C   6           14.46    0.34    0.063
  16. BD (   2) C  11 - C  12        /367. BD*(   2) C  13 - C  16           27.38    0.39    0.093
  16. BD (   2) C  11 - C  12        /369. BD*(   2) C  14 - C  15           26.86    0.34    0.086
  16. BD (   2) C  11 - C  12        /373. BD*(   1) C  16 -Cl  17            1.76    2.45    0.064
  17. BD (   1) C  11 - C  14        /148. RY*(   2) C   6                    1.86    2.07    0.056
  17. BD (   1) C  11 - C  14        /229. RY*(   1) C  12                    0.80    2.06    0.036
  17. BD (   1) C  11 - C  14        /281. RY*(   2) C  15                    1.90    1.71    0.051
  17. BD (   1) C  11 - C  14        /283. RY*(   4) C  15                    0.93    1.61    0.035
  17. BD (   1) C  11 - C  14        /344. RY*(   3) H  20                    0.55    2.34    0.032
  17. BD (   1) C  11 - C  14        /357. BD*(   1) C   5 - C   6            2.11    1.43    0.049
  17. BD (   1) C  11 - C  14        /360. BD*(   1) C   6 - C  11            2.47    1.26    0.050
  17. BD (   1) C  11 - C  14        /361. BD*(   1) C  11 - C  12            4.30    1.38    0.069
  17. BD (   1) C  11 - C  14        /365. BD*(   1) C  12 - H  20            3.12    1.31    0.057
  17. BD (   1) C  11 - C  14        /368. BD*(   1) C  14 - C  15            3.49    1.39    0.062
  17. BD (   1) C  11 - C  14        /370. BD*(   1) C  14 - H  19            1.39    1.27    0.038
  18. BD (   1) C  12 - C  13        /212. RY*(   1) C  11                    2.19    2.03    0.060
  18. BD (   1) C  12 - C  13        /222. RY*(  11) C  11                    0.59    3.45    0.041
  18. BD (   1) C  12 - C  13        /227. RY*(  16) C  11                    0.74    3.71    0.047
  18. BD (   1) C  12 - C  13        /231. RY*(   3) C  12                    2.83    1.74    0.063
  18. BD (   1) C  12 - C  13        /233. RY*(   5) C  12                    0.60    1.90    0.030
  18. BD (   1) C  12 - C  13        /236. RY*(   8) C  12                   10.22    4.45    0.192
  18. BD (   1) C  12 - C  13        /238. RY*(  10) C  12                    0.99    2.07    0.041
  18. BD (   1) C  12 - C  13        /240. RY*(  12) C  12                    2.38    7.41    0.120
  18. BD (   1) C  12 - C  13        /245. RY*(  17) C  12                    3.04    4.10    0.101
  18. BD (   1) C  12 - C  13        /258. RY*(  13) C  13                    0.54    2.44    0.033
  18. BD (   1) C  12 - C  13        /298. RY*(   2) C  16                    1.16    1.63    0.039
  18. BD (   1) C  12 - C  13        /344. RY*(   3) H  20                   61.73    2.31    0.341
  18. BD (   1) C  12 - C  13        /345. RY*(   4) H  20                    1.74    0.80    0.034
  18. BD (   1) C  12 - C  13        /346. RY*(   5) H  20                    6.86    1.51    0.092
  18. BD (   1) C  12 - C  13        /360. BD*(   1) C   6 - C  11            4.72    1.24    0.068
  18. BD (   1) C  12 - C  13        /361. BD*(   1) C  11 - C  12            3.44    1.35    0.061
  18. BD (   1) C  12 - C  13        /365. BD*(   1) C  12 - H  20            1.13    1.28    0.034
  18. BD (   1) C  12 - C  13        /366. BD*(   1) C  13 - C  16            2.62    1.41    0.055
  18. BD (   1) C  12 - C  13        /371. BD*(   1) C  15 - C  16           17.15    4.77    0.255
  18. BD (   1) C  12 - C  13        /372. BD*(   1) C  15 - H  18           13.50    5.79    0.251
  18. BD (   1) C  12 - C  13        /373. BD*(   1) C  16 -Cl  17            4.96    2.90    0.108
  19. BD (   1) C  12 - H  20        /122. RY*(  10) C   4                    0.59    2.41    0.034
  19. BD (   1) C  12 - H  20        /212. RY*(   1) C  11                    0.75    1.85    0.033
  19. BD (   1) C  12 - H  20        /213. RY*(   2) C  11                    1.45    1.83    0.046
  19. BD (   1) C  12 - H  20        /214. RY*(   3) C  11                    2.06    1.12    0.043
  19. BD (   1) C  12 - H  20        /227. RY*(  16) C  11                    1.54    3.54    0.066
  19. BD (   1) C  12 - H  20        /229. RY*(   1) C  12                    2.37    1.86    0.059
  19. BD (   1) C  12 - H  20        /230. RY*(   2) C  12                    0.69    1.59    0.030
  19. BD (   1) C  12 - H  20        /231. RY*(   3) C  12                    7.03    1.57    0.094
  19. BD (   1) C  12 - H  20        /232. RY*(   4) C  12                    2.38    1.84    0.059
  19. BD (   1) C  12 - H  20        /233. RY*(   5) C  12                    0.99    1.72    0.037
  19. BD (   1) C  12 - H  20        /235. RY*(   7) C  12                    0.79    2.91    0.043
  19. BD (   1) C  12 - H  20        /236. RY*(   8) C  12                   25.75    4.27    0.298
  19. BD (   1) C  12 - H  20        /237. RY*(   9) C  12                    1.40    3.10    0.059
  19. BD (   1) C  12 - H  20        /238. RY*(  10) C  12                    4.13    1.89    0.079
  19. BD (   1) C  12 - H  20        /240. RY*(  12) C  12                    5.62    7.23    0.181
  19. BD (   1) C  12 - H  20        /245. RY*(  17) C  12                    8.80    3.92    0.167
  19. BD (   1) C  12 - H  20        /246. RY*(   1) C  13                    0.81    1.32    0.029
  19. BD (   1) C  12 - H  20        /250. RY*(   5) C  13                    0.97    1.43    0.033
  19. BD (   1) C  12 - H  20        /266. RY*(   4) C  14                    1.09    1.61    0.038
  19. BD (   1) C  12 - H  20        /271. RY*(   9) C  14                    0.72    1.32    0.028
  19. BD (   1) C  12 - H  20        /342. RY*(   1) H  20                    0.68    1.53    0.029
  19. BD (   1) C  12 - H  20        /344. RY*(   3) H  20                  106.97    2.13    0.429
  19. BD (   1) C  12 - H  20        /345. RY*(   4) H  20                    4.37    0.63    0.047
  19. BD (   1) C  12 - H  20        /346. RY*(   5) H  20                   53.35    1.33    0.239
  19. BD (   1) C  12 - H  20        /361. BD*(   1) C  11 - C  12            0.58    1.18    0.023
  19. BD (   1) C  12 - H  20        /363. BD*(   1) C  11 - C  14            3.74    1.18    0.059
  19. BD (   1) C  12 - H  20        /364. BD*(   1) C  12 - C  13            1.88    1.23    0.043
  19. BD (   1) C  12 - H  20        /366. BD*(   1) C  13 - C  16            3.52    1.24    0.059
  19. BD (   1) C  12 - H  20        /370. BD*(   1) C  14 - H  19            1.09    1.06    0.031
  19. BD (   1) C  12 - H  20        /371. BD*(   1) C  15 - C  16           20.20    4.60    0.273
  19. BD (   1) C  12 - H  20        /372. BD*(   1) C  15 - H  18           44.00    5.62    0.444
  19. BD (   1) C  12 - H  20        /373. BD*(   1) C  16 -Cl  17            0.83    2.73    0.043
  20. BD (   1) C  13 - C  16        /230. RY*(   2) C  12                    2.47    1.80    0.060
  20. BD (   1) C  13 - C  16        /280. RY*(   1) C  15                    4.45    1.56    0.075
  20. BD (   1) C  13 - C  16        /281. RY*(   2) C  15                    0.99    1.71    0.037
  20. BD (   1) C  13 - C  16        /312. RY*(   2)Cl  17                    0.84    1.43    0.031
  20. BD (   1) C  13 - C  16        /364. BD*(   1) C  12 - C  13            1.72    1.44    0.045
  20. BD (   1) C  13 - C  16        /365. BD*(   1) C  12 - H  20            2.51    1.31    0.051
  20. BD (   1) C  13 - C  16        /371. BD*(   1) C  15 - C  16            1.22    4.80    0.068
  20. BD (   1) C  13 - C  16        /372. BD*(   1) C  15 - H  18            0.52    5.83    0.049
  21. BD (   2) C  13 - C  16        /234. RY*(   6) C  12                    0.70    1.66    0.034
  21. BD (   2) C  13 - C  16        /251. RY*(   6) C  13                    0.63    0.88    0.024
  21. BD (   2) C  13 - C  16        /282. RY*(   3) C  15                    3.01    0.95    0.054
  21. BD (   2) C  13 - C  16        /284. RY*(   5) C  15                    1.33    0.81    0.033
  21. BD (   2) C  13 - C  16        /311. RY*(   1)Cl  17                    4.00    0.84    0.058
  21. BD (   2) C  13 - C  16        /345. RY*(   4) H  20                    1.81    0.33    0.025
  21. BD (   2) C  13 - C  16        /362. BD*(   2) C  11 - C  12           25.76    0.33    0.083
  21. BD (   2) C  13 - C  16        /367. BD*(   2) C  13 - C  16            0.66    0.37    0.014
  21. BD (   2) C  13 - C  16        /369. BD*(   2) C  14 - C  15           38.29    0.32    0.101
  22. BD (   1) C  14 - C  15        /213. RY*(   2) C  11                    2.29    2.04    0.061
  22. BD (   1) C  14 - C  15        /360. BD*(   1) C   6 - C  11            3.80    1.27    0.062
  22. BD (   1) C  14 - C  15        /363. BD*(   1) C  11 - C  14            3.88    1.39    0.066
  22. BD (   1) C  14 - C  15        /370. BD*(   1) C  14 - H  19            1.00    1.27    0.032
  22. BD (   1) C  14 - C  15        /371. BD*(   1) C  15 - C  16            1.31    4.81    0.071
  22. BD (   1) C  14 - C  15        /373. BD*(   1) C  16 -Cl  17            1.90    2.94    0.067
  23. BD (   2) C  14 - C  15        /215. RY*(   4) C  11                    1.52    0.79    0.033
  23. BD (   2) C  14 - C  15        /362. BD*(   2) C  11 - C  12           25.14    0.37    0.089
  23. BD (   2) C  14 - C  15        /367. BD*(   2) C  13 - C  16           18.16    0.40    0.076
  24. BD (   1) C  14 - H  19        /212. RY*(   1) C  11                    1.27    1.88    0.044
  24. BD (   1) C  14 - H  19        /280. RY*(   1) C  15                    0.92    1.39    0.032
  24. BD (   1) C  14 - H  19        /361. BD*(   1) C  11 - C  12            4.33    1.21    0.065
  24. BD (   1) C  14 - H  19        /363. BD*(   1) C  11 - C  14            0.92    1.21    0.030
  24. BD (   1) C  14 - H  19        /368. BD*(   1) C  14 - C  15            0.69    1.22    0.026
  24. BD (   1) C  14 - H  19        /371. BD*(   1) C  15 - C  16            1.26    4.63    0.069
  25. BD (   1) C  15 - C  16        /246. RY*(   1) C  13                    5.46    1.56    0.083
  25. BD (   1) C  15 - C  16        /247. RY*(   2) C  13                    1.12    1.52    0.037
  25. BD (   1) C  15 - C  16        /263. RY*(   1) C  14                    1.20    1.82    0.042
  25. BD (   1) C  15 - C  16        /264. RY*(   2) C  14                    1.57    2.20    0.053
  25. BD (   1) C  15 - C  16        /281. RY*(   2) C  15                    0.63    1.74    0.030
  25. BD (   1) C  15 - C  16        /312. RY*(   2)Cl  17                    0.99    1.45    0.034
  25. BD (   1) C  15 - C  16        /366. BD*(   1) C  13 - C  16            3.19    1.47    0.061
  25. BD (   1) C  15 - C  16        /368. BD*(   1) C  14 - C  15            3.48    1.42    0.063
  25. BD (   1) C  15 - C  16        /370. BD*(   1) C  14 - H  19            2.14    1.30    0.047
  26. BD (   1) C  15 - H  18        /263. RY*(   1) C  14                    0.98    1.62    0.036
  26. BD (   1) C  15 - H  18        /298. RY*(   2) C  16                    0.67    1.48    0.028
  26. BD (   1) C  15 - H  18        /363. BD*(   1) C  11 - C  14            4.18    1.21    0.063
  26. BD (   1) C  15 - H  18        /366. BD*(   1) C  13 - C  16            3.93    1.27    0.063
  26. BD (   1) C  15 - H  18        /368. BD*(   1) C  14 - C  15            0.85    1.22    0.029
  26. BD (   1) C  15 - H  18        /370. BD*(   1) C  14 - H  19            0.62    1.10    0.023
  27. BD (   1) C  16 -Cl  17        /246. RY*(   1) C  13                    1.45    1.58    0.043
  27. BD (   1) C  16 -Cl  17        /247. RY*(   2) C  13                    1.28    1.54    0.040
  27. BD (   1) C  16 -Cl  17        /249. RY*(   4) C  13                    0.51    1.85    0.027
  27. BD (   1) C  16 -Cl  17        /280. RY*(   1) C  15                    2.36    1.61    0.055
  27. BD (   1) C  16 -Cl  17        /281. RY*(   2) C  15                    1.12    1.76    0.040
  27. BD (   1) C  16 -Cl  17        /364. BD*(   1) C  12 - C  13            2.59    1.49    0.056
  27. BD (   1) C  16 -Cl  17        /368. BD*(   1) C  14 - C  15            3.03    1.44    0.059
  28. CR (   1) C   1                / 51. LP*(   1) C   2                    1.63   10.38    0.151
  28. CR (   1) C   1                / 80. RY*(   2) C   2                    1.06   11.68    0.100
  28. CR (   1) C   1                /113. RY*(   1) C   4                    1.15   11.44    0.103
  28. CR (   1) C   1                /114. RY*(   2) C   4                    0.60   11.43    0.074
  28. CR (   1) C   1                /351. BD*(   1) C   2 - C   3            1.79   11.25    0.127
  28. CR (   1) C   1                /355. BD*(   1) C   4 - C   5            0.52   11.00    0.068
  28. CR (   1) C   1                /356. BD*(   1) C   4 -Cl   9            0.77   10.71    0.082
  29. CR (   1) C   2                / 51. LP*(   1) C   2                    1.71   10.33    0.154
  29. CR (   1) C   2                / 63. RY*(   2) C   1                    0.50   11.95    0.069
  29. CR (   1) C   2                / 64. RY*(   3) C   1                    0.59   11.91    0.075
  29. CR (   1) C   2                / 65. RY*(   4) C   1                    0.79   12.45    0.089
  29. CR (   1) C   2                / 96. RY*(   1) C   3                    2.97   11.64    0.166
  29. CR (   1) C   2                /349. BD*(   1) C   1 - O  10            0.67   11.11    0.078
  29. CR (   1) C   2                /353. BD*(   1) C   3 - C   6            0.72   10.92    0.080
  29. CR (   1) C   2                /354. BD*(   1) C   3 - H   7            0.87   10.91    0.087
  30. CR (   1) C   3                / 51. LP*(   1) C   2                    1.40   10.31    0.140
  30. CR (   1) C   3                / 80. RY*(   2) C   2                    1.99   11.60    0.136
  30. CR (   1) C   3                /148. RY*(   2) C   6                    1.58   11.73    0.121
  30. CR (   1) C   3                /347. BD*(   1) C   1 - C   2            2.25   10.94    0.144
  30. CR (   1) C   3                /351. BD*(   1) C   2 - C   3            0.93   11.18    0.092
  30. CR (   1) C   3                /360. BD*(   1) C   6 - C  11            0.63   10.92    0.075
  31. CR (   1) C   4                / 64. RY*(   3) C   1                    0.86   11.98    0.091
  31. CR (   1) C   4                /131. RY*(   2) C   5                    1.18   11.53    0.104
  31. CR (   1) C   4                /349. BD*(   1) C   1 - O  10            0.83   11.19    0.087
  31. CR (   1) C   4                /355. BD*(   1) C   4 - C   5            0.53   11.02    0.069
  31. CR (   1) C   4                /356. BD*(   1) C   4 -Cl   9            1.65   10.73    0.119
  31. CR (   1) C   4                /357. BD*(   1) C   5 - C   6            0.72   11.17    0.080
  32. CR (   1) C   5                /114. RY*(   2) C   4                    2.09   11.35    0.138
  32. CR (   1) C   5                /147. RY*(   1) C   6                    1.89   11.65    0.132
  32. CR (   1) C   5                /148. RY*(   2) C   6                    0.90   11.72    0.092
  32. CR (   1) C   5                /169. RY*(   1) H   8                    0.54   11.74    0.071
  32. CR (   1) C   5                /348. BD*(   1) C   1 - C   4            0.59   10.87    0.073
  32. CR (   1) C   5                /353. BD*(   1) C   3 - C   6            1.01   10.90    0.095
  32. CR (   1) C   5                /356. BD*(   1) C   4 -Cl   9            0.86   10.64    0.086
  32. CR (   1) C   5                /357. BD*(   1) C   5 - C   6            0.60   11.08    0.073
  32. CR (   1) C   5                /360. BD*(   1) C   6 - C  11            0.91   10.92    0.090
  33. CR (   1) C   6                /130. RY*(   1) C   5                    0.75   11.39    0.082
  33. CR (   1) C   6                /131. RY*(   2) C   5                    0.90   11.46    0.091
  33. CR (   1) C   6                /212. RY*(   1) C  11                    0.55   11.73    0.072
  33. CR (   1) C   6                /355. BD*(   1) C   4 - C   5            0.92   10.95    0.090
  33. CR (   1) C   6                /357. BD*(   1) C   5 - C   6            0.89   11.10    0.089
  33. CR (   1) C   6                /359. BD*(   1) C   5 - H   8            0.52   10.93    0.067
  33. CR (   1) C   6                /361. BD*(   1) C  11 - C  12            0.60   11.06    0.074
  33. CR (   1) C   6                /363. BD*(   1) C  11 - C  14            0.56   11.06    0.070
  35. CR (   2)Cl   9                /113. RY*(   1) C   4                    2.38   11.90    0.151
  35. CR (   2)Cl   9                /114. RY*(   2) C   4                    0.55   11.88    0.072
  35. CR (   2)Cl   9                /348. BD*(   1) C   1 - C   4            0.51   11.41    0.070
  35. CR (   2)Cl   9                /355. BD*(   1) C   4 - C   5            0.88   11.46    0.090
  39. CR (   1) O  10                / 62. RY*(   1) C   1                    5.67   20.27    0.304
  39. CR (   1) O  10                /347. BD*(   1) C   1 - C   2            0.63   19.84    0.102
  39. CR (   1) O  10                /348. BD*(   1) C   1 - C   4            0.89   19.78    0.122
  40. CR (   1) C  11                /147. RY*(   1) C   6                    0.74   11.64    0.083
  40. CR (   1) C  11                /230. RY*(   2) C  12                    1.40   11.45    0.113
  40. CR (   1) C  11                /264. RY*(   2) C  14                    1.13   11.82    0.103
  40. CR (   1) C  11                /353. BD*(   1) C   3 - C   6            0.62   10.90    0.074
  40. CR (   1) C  11                /357. BD*(   1) C   5 - C   6            0.60   11.07    0.073
  40. CR (   1) C  11                /364. BD*(   1) C  12 - C  13            0.69   11.08    0.078
  40. CR (   1) C  11                /368. BD*(   1) C  14 - C  15            0.68   11.04    0.078
  41. CR (   1) C  12                / 96. RY*(   1) C   3                    0.87   11.59    0.090
  41. CR (   1) C  12                /122. RY*(  10) C   4                    2.27   12.23    0.149
  41. CR (   1) C  12                /143. RY*(  14) C   5                    0.55   11.19    0.070
  41. CR (   1) C  12                /157. RY*(  11) C   6                    1.09   11.62    0.101
  41. CR (   1) C  12                /161. RY*(  15) C   6                    0.58   11.29    0.072
  41. CR (   1) C  12                /213. RY*(   2) C  11                    3.08   11.66    0.169
  41. CR (   1) C  12                /214. RY*(   3) C  11                    2.09   10.94    0.135
  41. CR (   1) C  12                /217. RY*(   6) C  11                    1.31   11.99    0.112
  41. CR (   1) C  12                /222. RY*(  11) C  11                    1.30   13.10    0.117
  41. CR (   1) C  12                /224. RY*(  13) C  11                    0.51   13.35    0.074
  41. CR (   1) C  12                /227. RY*(  16) C  11                    8.34   13.36    0.298
  41. CR (   1) C  12                /229. RY*(   1) C  12                    6.88   11.68    0.254
  41. CR (   1) C  12                /230. RY*(   2) C  12                    1.21   11.42    0.105
  41. CR (   1) C  12                /231. RY*(   3) C  12                   20.66   11.39    0.433
  41. CR (   1) C  12                /232. RY*(   4) C  12                    6.23   11.66    0.241
  41. CR (   1) C  12                /233. RY*(   5) C  12                    2.43   11.54    0.150
  41. CR (   1) C  12                /234. RY*(   6) C  12                    0.64   11.78    0.078
  41. CR (   1) C  12                /235. RY*(   7) C  12                    5.73   12.73    0.241
  41. CR (   1) C  12                /236. RY*(   8) C  12                  150.71   14.09    1.301
  41. CR (   1) C  12                /237. RY*(   9) C  12                    5.18   12.93    0.231
  41. CR (   1) C  12                /238. RY*(  10) C  12                   11.54   11.71    0.328
  41. CR (   1) C  12                /239. RY*(  11) C  12                    1.65   11.79    0.125
  41. CR (   1) C  12                /240. RY*(  12) C  12                   38.54   17.06    0.724
  41. CR (   1) C  12                /243. RY*(  15) C  12                    1.25   12.14    0.110
  41. CR (   1) C  12                /244. RY*(  16) C  12                    1.45   30.08    0.187
  41. CR (   1) C  12                /245. RY*(  17) C  12                   49.37   13.75    0.736
  41. CR (   1) C  12                /246. RY*(   1) C  13                    1.70   11.15    0.123
  41. CR (   1) C  12                /255. RY*(  10) C  13                    0.76   12.63    0.088
  41. CR (   1) C  12                /257. RY*(  12) C  13                    0.91   13.42    0.099
  41. CR (   1) C  12                /258. RY*(  13) C  13                    1.71   12.09    0.128
  41. CR (   1) C  12                /266. RY*(   4) C  14                    2.55   11.44    0.152
  41. CR (   1) C  12                /269. RY*(   7) C  14                    0.62   12.93    0.080
  41. CR (   1) C  12                /270. RY*(   8) C  14                    0.61   13.10    0.080
  41. CR (   1) C  12                /271. RY*(   9) C  14                    1.24   11.15    0.105
  41. CR (   1) C  12                /288. RY*(   9) C  15                    0.56   13.46    0.078
  41. CR (   1) C  12                /317. RY*(   7)Cl  17                    0.76   11.16    0.082
  41. CR (   1) C  12                /344. RY*(   3) H  20                  475.49   11.96    2.129
  41. CR (   1) C  12                /345. RY*(   4) H  20                    5.73   10.45    0.218
  41. CR (   1) C  12                /346. RY*(   5) H  20                  148.93   11.15    1.151
  41. CR (   1) C  12                /360. BD*(   1) C   6 - C  11            0.92   10.88    0.090
  41. CR (   1) C  12                /364. BD*(   1) C  12 - C  13            1.38   11.05    0.110
  41. CR (   1) C  12                /366. BD*(   1) C  13 - C  16            0.70   11.06    0.079
  41. CR (   1) C  12                /369. BD*(   2) C  14 - C  15            0.50   10.44    0.071
  41. CR (   1) C  12                /370. BD*(   1) C  14 - H  19            0.88   10.89    0.088
  41. CR (   1) C  12                /371. BD*(   1) C  15 - C  16          145.73   14.42    1.308
  41. CR (   1) C  12                /372. BD*(   1) C  15 - H  18          323.22   15.44    2.003
  41. CR (   1) C  12                /373. BD*(   1) C  16 -Cl  17            6.01   12.55    0.249
  42. CR (   1) C  13                /229. RY*(   1) C  12                    1.04   11.65    0.098
  42. CR (   1) C  13                /230. RY*(   2) C  12                    0.65   11.38    0.077
  42. CR (   1) C  13                /297. RY*(   1) C  16                    1.08   11.33    0.099
  42. CR (   1) C  13                /361. BD*(   1) C  11 - C  12            1.00   10.96    0.094
  42. CR (   1) C  13                /371. BD*(   1) C  15 - C  16            1.20   14.38    0.119
  42. CR (   1) C  13                /373. BD*(   1) C  16 -Cl  17            0.95   12.52    0.099
  43. CR (   1) C  14                /212. RY*(   1) C  11                    1.95   11.69    0.135
  43. CR (   1) C  14                /280. RY*(   1) C  15                    1.12   11.19    0.100
  43. CR (   1) C  14                /283. RY*(   4) C  15                    0.77   11.24    0.083
  43. CR (   1) C  14                /360. BD*(   1) C   6 - C  11            0.90   10.90    0.089
  43. CR (   1) C  14                /361. BD*(   1) C  11 - C  12            0.79   11.01    0.084
  43. CR (   1) C  14                /371. BD*(   1) C  15 - C  16            0.59   14.43    0.083
  44. CR (   1) C  15                /264. RY*(   2) C  14                    1.17   11.80    0.105
  44. CR (   1) C  15                /297. RY*(   1) C  16                    0.85   11.38    0.088
  44. CR (   1) C  15                /363. BD*(   1) C  11 - C  14            0.85   11.01    0.087
  44. CR (   1) C  15                /366. BD*(   1) C  13 - C  16            1.06   11.07    0.097
  44. CR (   1) C  15                /373. BD*(   1) C  16 -Cl  17            0.95   12.56    0.099
  45. CR (   1) C  16                /246. RY*(   1) C  13                    0.77   11.21    0.083
  45. CR (   1) C  16                /247. RY*(   2) C  13                    2.34   11.17    0.145
  45. CR (   1) C  16                /281. RY*(   2) C  15                    2.68   11.39    0.156
  45. CR (   1) C  16                /364. BD*(   1) C  12 - C  13            0.61   11.12    0.073
  45. CR (   1) C  16                /366. BD*(   1) C  13 - C  16            0.84   11.12    0.087
  45. CR (   1) C  16                /368. BD*(   1) C  14 - C  15            0.66   11.07    0.077
  45. CR (   1) C  16                /373. BD*(   1) C  16 -Cl  17            2.34   12.61    0.155
  47. CR (   2)Cl  17                /298. RY*(   2) C  16                    1.06   11.79    0.100
  47. CR (   2)Cl  17                /299. RY*(   3) C  16                    0.65   11.81    0.078
  47. CR (   2)Cl  17                /366. BD*(   1) C  13 - C  16            1.02   11.58    0.098
  47. CR (   2)Cl  17                /371. BD*(   1) C  15 - C  16            0.66   14.94    0.090
  51. LP*(   1) C   2                / 63. RY*(   2) C   1                    0.63    1.62    0.044
  51. LP*(   1) C   2                / 67. RY*(   6) C   1                    0.61    1.07    0.036
  51. LP*(   1) C   2                / 79. RY*(   1) C   2                    0.58    0.66    0.027
  51. LP*(   1) C   2                / 81. RY*(   3) C   2                    0.71    1.25    0.041
  51. LP*(   1) C   2                / 83. RY*(   5) C   2                    1.71    1.01    0.058
  51. LP*(   1) C   2                / 96. RY*(   1) C   3                    1.54    1.32    0.062
  51. LP*(   1) C   2                /164. RY*(   1) H   7                    0.96    1.12    0.046
  51. LP*(   1) C   2                /347. BD*(   1) C   1 - C   2           19.50    0.63    0.146
  51. LP*(   1) C   2                /348. BD*(   1) C   1 - C   4            6.31    0.57    0.078
  51. LP*(   1) C   2                /349. BD*(   1) C   1 - O  10            7.10    0.79    0.102
  51. LP*(   1) C   2                /351. BD*(   1) C   2 - C   3            7.01    0.87    0.107
  51. LP*(   1) C   2                /352. BD*(   2) C   2 - C   3            5.49    0.20    0.041
  51. LP*(   1) C   2                /353. BD*(   1) C   3 - C   6           11.58    0.60    0.113
  51. LP*(   1) C   2                /354. BD*(   1) C   3 - H   7           10.24    0.58    0.106
  51. LP*(   1) C   2                /356. BD*(   1) C   4 -Cl   9            1.08    0.33    0.026
  51. LP*(   1) C   2                /360. BD*(   1) C   6 - C  11            0.52    0.61    0.024
  52. LP (   1) C   4                / 51. LP*(   1) C   2                    7.32    0.06    0.019
  52. LP (   1) C   4                / 64. RY*(   3) C   1                    0.60    1.65    0.037
  52. LP (   1) C   4                / 69. RY*(   8) C   1                    0.72    1.32    0.037
  52. LP (   1) C   4                /134. RY*(   5) C   5                    2.18    0.99    0.056
  52. LP (   1) C   4                /174. RY*(   1)Cl   9                    4.34    0.77    0.069
  52. LP (   1) C   4                /175. RY*(   2)Cl   9                    0.79    0.73    0.029
  52. LP (   1) C   4                /348. BD*(   1) C   1 - C   4            6.70    0.63    0.074
  52. LP (   1) C   4                /349. BD*(   1) C   1 - O  10            1.08    0.85    0.036
  52. LP (   1) C   4                /350. BD*(   2) C   1 - O  10           64.85    0.24    0.128
  52. LP (   1) C   4                /358. BD*(   2) C   5 - C   6           56.84    0.23    0.120
  52. LP (   1) C   4                /371. BD*(   1) C  15 - C  16            0.74    4.21    0.065
  53. LP (   1)Cl   9                /113. RY*(   1) C   4                    3.34    1.97    0.073
  53. LP (   1)Cl   9                /114. RY*(   2) C   4                    0.90    1.96    0.038
  53. LP (   1)Cl   9                /348. BD*(   1) C   1 - C   4            1.05    1.48    0.036
  53. LP (   1)Cl   9                /355. BD*(   1) C   4 - C   5            2.49    1.53    0.055
  54. LP (   2)Cl   9                / 52. LP (   1) C   4                    0.69    0.23    0.016
  54. LP (   2)Cl   9                /114. RY*(   2) C   4                    0.61    1.33    0.026
  54. LP (   2)Cl   9                /348. BD*(   1) C   1 - C   4            7.29    0.86    0.072
  54. LP (   2)Cl   9                /355. BD*(   1) C   4 - C   5            5.31    0.91    0.062
  55. LP (   3)Cl   9                / 52. LP (   1) C   4                   29.27    0.23    0.104
  55. LP (   3)Cl   9                /116. RY*(   4) C   4                    0.81    1.64    0.033
  56. LP (   1) O  10                / 62. RY*(   1) C   1                   15.50    1.72    0.146
  56. LP (   1) O  10                / 63. RY*(   2) C   1                    0.56    2.28    0.032
  56. LP (   1) O  10                / 77. RY*(  16) C   1                    0.57    3.26    0.039
  56. LP (   1) O  10                /347. BD*(   1) C   1 - C   2            2.09    1.29    0.047
  56. LP (   1) O  10                /348. BD*(   1) C   1 - C   4            2.27    1.23    0.048
  57. LP (   2) O  10                / 51. LP*(   1) C   2                    0.84    0.21    0.015
  57. LP (   2) O  10                / 63. RY*(   2) C   1                    0.79    1.83    0.035
  57. LP (   2) O  10                / 64. RY*(   3) C   1                    1.84    1.79    0.053
  57. LP (   2) O  10                / 65. RY*(   4) C   1                    1.71    2.33    0.058
  57. LP (   2) O  10                /347. BD*(   1) C   1 - C   2           24.90    0.84    0.130
  57. LP (   2) O  10                /348. BD*(   1) C   1 - C   4           26.30    0.78    0.128
  58. LP (   1) C  13                / 51. LP*(   1) C   2                    0.96    0.11    0.010
  58. LP (   1) C  13                /229. RY*(   1) C  12                    1.81    1.52    0.052
  58. LP (   1) C  13                /250. RY*(   5) C  13                    1.53    1.09    0.041
  58. LP (   1) C  13                /297. RY*(   1) C  16                    6.67    1.21    0.089
  58. LP (   1) C  13                /298. RY*(   2) C  16                    0.61    1.11    0.026
  58. LP (   1) C  13                /305. RY*(   9) C  16                    0.72    1.88    0.037
  58. LP (   1) C  13                /307. RY*(  11) C  16                    0.64    4.24    0.052
  58. LP (   1) C  13                /342. RY*(   1) H  20                    0.60    1.19    0.027
  58. LP (   1) C  13                /343. RY*(   2) H  20                    0.57    2.08    0.034
  58. LP (   1) C  13                /344. RY*(   3) H  20                    2.11    1.79    0.061
  58. LP (   1) C  13                /346. RY*(   5) H  20                    0.66    0.99    0.026
  58. LP (   1) C  13                /361. BD*(   1) C  11 - C  12           12.07    0.83    0.099
  58. LP (   1) C  13                /362. BD*(   2) C  11 - C  12            1.37    0.29    0.018
  58. LP (   1) C  13                /365. BD*(   1) C  12 - H  20            4.04    0.76    0.055
  58. LP (   1) C  13                /373. BD*(   1) C  16 -Cl  17            0.94    2.39    0.046
  59. LP (   1)Cl  17                /298. RY*(   2) C  16                    1.71    1.88    0.051
  59. LP (   1)Cl  17                /366. BD*(   1) C  13 - C  16            2.32    1.67    0.056
  59. LP (   1)Cl  17                /371. BD*(   1) C  15 - C  16            0.79    5.03    0.057
  60. LP (   2)Cl  17                /297. RY*(   1) C  16                    0.59    1.36    0.025
  60. LP (   2)Cl  17                /364. BD*(   1) C  12 - C  13            0.59    1.05    0.022
  60. LP (   2)Cl  17                /366. BD*(   1) C  13 - C  16            5.14    1.05    0.066
  60. LP (   2)Cl  17                /368. BD*(   1) C  14 - C  15            0.56    1.00    0.021
  60. LP (   2)Cl  17                /371. BD*(   1) C  15 - C  16            0.78    4.41    0.052
  61. LP (   3)Cl  17                /300. RY*(   4) C  16                    1.19    1.53    0.039
  61. LP (   3)Cl  17                /367. BD*(   2) C  13 - C  16           12.53    0.48    0.073
 348. BD*(   1) C   1 - C   4        / 64. RY*(   3) C   1                    1.12    1.02    0.128
 348. BD*(   1) C   1 - C   4        / 67. RY*(   6) C   1                    1.86    0.50    0.119
 348. BD*(   1) C   1 - C   4        / 78. RY*(  17) C   1                    1.26    0.01    0.016
 348. BD*(   1) C   1 - C   4        /114. RY*(   2) C   4                    1.30    0.48    0.095
 348. BD*(   1) C   1 - C   4        /117. RY*(   5) C   4                    1.55    0.49    0.107
 348. BD*(   1) C   1 - C   4        /125. RY*(  13) C   4                    0.55    0.07    0.024
 348. BD*(   1) C   1 - C   4        /195. RY*(   1) O  10                    0.85    0.24    0.055
 348. BD*(   1) C   1 - C   4        /349. BD*(   1) C   1 - O  10            0.75    0.22    0.043
 348. BD*(   1) C   1 - C   4        /355. BD*(   1) C   4 - C   5            0.78    0.05    0.022
 348. BD*(   1) C   1 - C   4        /357. BD*(   1) C   5 - C   6            1.64    0.20    0.066
 348. BD*(   1) C   1 - C   4        /359. BD*(   1) C   5 - H   8            4.96    0.03    0.047
 350. BD*(   2) C   1 - O  10        / 63. RY*(   2) C   1                    1.83    1.44    0.102
 350. BD*(   2) C   1 - O  10        / 66. RY*(   5) C   1                    0.70    0.92    0.051
 350. BD*(   2) C   1 - O  10        / 68. RY*(   7) C   1                    1.42    1.08    0.078
 350. BD*(   2) C   1 - O  10        / 69. RY*(   8) C   1                    0.67    1.08    0.054
 350. BD*(   2) C   1 - O  10        / 78. RY*(  17) C   1                    1.15    0.40    0.043
 350. BD*(   2) C   1 - O  10        /195. RY*(   1) O  10                    1.54    0.63    0.062
 350. BD*(   2) C   1 - O  10        /196. RY*(   2) O  10                    2.80    0.59    0.081
 350. BD*(   2) C   1 - O  10        /202. RY*(   8) O  10                    0.69    1.07    0.054
 350. BD*(   2) C   1 - O  10        /208. RY*(  14) O  10                    0.50    3.10    0.079
 350. BD*(   2) C   1 - O  10        /349. BD*(   1) C   1 - O  10            4.78    0.61    0.103
 350. BD*(   2) C   1 - O  10        /352. BD*(   2) C   2 - C   3          225.13    0.02    0.102
 352. BD*(   2) C   2 - C   3        / 82. RY*(   4) C   2                    1.89    0.59    0.089
 352. BD*(   2) C   2 - C   3        / 98. RY*(   3) C   3                    1.59    0.67    0.087
 352. BD*(   2) C   2 - C   3        /100. RY*(   5) C   3                    0.57    1.05    0.065
 358. BD*(   2) C   5 - C   6        /133. RY*(   4) C   5                    1.49    0.91    0.080
 358. BD*(   2) C   5 - C   6        /134. RY*(   5) C   5                    0.77    0.76    0.052
 358. BD*(   2) C   5 - C   6        /151. RY*(   5) C   6                    0.90    1.29    0.074
 358. BD*(   2) C   5 - C   6        /153. RY*(   7) C   6                    0.51    0.64    0.039
 358. BD*(   2) C   5 - C   6        /352. BD*(   2) C   2 - C   3           87.31    0.03    0.084
 358. BD*(   2) C   5 - C   6        /362. BD*(   2) C  11 - C  12          230.65    0.01    0.078
 362. BD*(   2) C  11 - C  12        /215. RY*(   4) C  11                    0.53    0.42    0.030
 362. BD*(   2) C  11 - C  12        /231. RY*(   3) C  12                    2.03    0.94    0.086
 362. BD*(   2) C  11 - C  12        /241. RY*(  13) C  12                    0.68    0.62    0.041
 362. BD*(   2) C  11 - C  12        /251. RY*(   6) C  13                    0.80    0.55    0.041
 362. BD*(   2) C  11 - C  12        /265. RY*(   3) C  14                    0.86    0.55    0.043
 362. BD*(   2) C  11 - C  12        /361. BD*(   1) C  11 - C  12            0.87    0.55    0.041
 362. BD*(   2) C  11 - C  12        /367. BD*(   2) C  13 - C  16          135.21    0.03    0.102
 367. BD*(   2) C  13 - C  16        /248. RY*(   3) C  13                    2.29    0.52    0.080
 367. BD*(   2) C  13 - C  16        /251. RY*(   6) C  13                    2.63    0.51    0.086
 367. BD*(   2) C  13 - C  16        /300. RY*(   4) C  16                    0.59    1.05    0.058
 367. BD*(   2) C  13 - C  16        /316. RY*(   6)Cl  17                    0.86    0.30    0.037
 369. BD*(   2) C  14 - C  15        /236. RY*(   8) C  12                    0.60    3.65    0.099
 369. BD*(   2) C  14 - C  15        /267. RY*(   5) C  14                    1.27    1.32    0.086
 369. BD*(   2) C  14 - C  15        /284. RY*(   5) C  15                    3.83    0.49    0.091
 369. BD*(   2) C  14 - C  15        /346. RY*(   5) H  20                    0.55    0.71    0.042
 369. BD*(   2) C  14 - C  15        /362. BD*(   2) C  11 - C  12          416.02    0.01    0.095
 369. BD*(   2) C  14 - C  15        /367. BD*(   2) C  13 - C  16           67.26    0.04    0.085
 369. BD*(   2) C  14 - C  15        /372. BD*(   1) C  15 - H  18            1.31    5.00    0.167


 Natural Bond Orbitals (Summary):

                                                            Principal Delocalizations
           NBO                        Occupancy    Energy   (geminal,vicinal,remote)
 ====================================================================================
 Molecular unit  1  (C12H5OCl2)
     1. BD (   1) C   1 - C   2          1.97935    -0.68058  356(v),96(v),52(v),97(v)
                                                    349(g),354(v),51(g),348(g)
                                                    114(v),351(g),80(g),195(v)
     2. BD (   1) C   1 - C   4          1.95951    -0.63987  51(v),52(g),349(g),351(v)
                                                    130(v),359(v),79(v),347(g)
                                                    355(g),195(v)
     3. BD (   1) C   1 - O  10          1.99488    -1.04109  348(g),62(g),347(g),351(v)
                                                    355(v),79(v)
     4. BD (   2) C   1 - O  10          1.96212    -0.34029  52(v),352(v),350(g),348(g)
     5. BD (   1) C   2 - C   3          1.98508    -0.78208  353(g),360(v),354(g),147(v)
                                                    65(v),64(v),349(v),347(g)
                                                    51(g),62(v)
     6. BD (   2) C   2 - C   3          1.84475    -0.23708  350(v),358(v),353(g),51(g)
                                                    150(v),68(v)
     7. BD (   1) C   3 - C   6          1.91815    -0.61697  51(v),351(g),359(v),361(v)
                                                    357(g),80(v),360(g),131(v)
                                                    354(g),347(v),212(v),352(g)
                                                    79(v),213(v)
     8. BD (   1) C   3 - H   7          1.96060    -0.51513  51(v),347(v),357(v),351(g)
                                                    79(v),147(v),83(v)
     9. BD (   1) C   4 - C   5          1.98257    -0.65766  357(g),360(v),349(v),148(v)
                                                    348(g),65(v),359(g)
    10. BD (   1) C   4 -Cl   9          1.98844    -0.74430  357(v),347(v),130(v),113(g)
                                                    62(v)
    11. BD (   1) C   5 - C   6          1.97336    -0.71382  355(g),356(v),360(g),353(g)
                                                    354(v),363(v),359(g),113(v)
                                                    213(v),212(v),96(v)
    12. BD (   2) C   5 - C   6          1.69298    -0.20903  52(v),352(v),362(v),215(v)
                                                    116(v),51(r),99(v)
    13. BD (   1) C   5 - H   8          1.97216    -0.49502  353(v),348(v),357(g),147(v)
                                                    113(v)
    14. BD (   1) C   6 - C  11          1.95954    -0.60720  355(v),357(g),361(g),368(v)
                                                    363(g),364(v),353(g),263(v)
                                                    351(v),130(v),229(v),97(v)
                                                    346(r)
    15. BD (   1) C  11 - C  12          1.95959    -0.65018  346(v),344(v),372(r),236(g)
                                                    364(g),371(r),363(g),245(g)
                                                    231(g),360(g),353(v),240(g)
                                                    247(v),370(v),238(g),148(v)
                                                    229(g),345(v),230(g),237(g)
                                                    264(v),365(g),233(g),263(v)
                                                    227(g),213(g),266(v),269(v)
                                                    375(r)
    16. BD (   2) C  11 - C  12          1.63400    -0.17317  367(v),369(v),358(v),345(v)
                                                    265(v),373(r),251(v),149(v)
    17. BD (   1) C  11 - C  14          1.97333    -0.65703  361(g),368(g),365(v),360(g)
                                                    357(v),281(v),148(v),370(g)
                                                    283(v),229(v),344(r)
    18. BD (   1) C  12 - C  13          1.95832    -0.62778  344(v),371(v),372(r),236(g)
                                                    346(v),373(v),360(v),361(g)
                                                    245(g),231(g),366(g),240(g)
                                                    212(v),345(v),298(v),365(g)
                                                    238(g),227(v),233(g),222(v)
                                                    258(g)
    19. BD (   1) C  12 - H  20          1.97722    -0.45181  344(g),346(g),372(r),236(g)
                                                    371(r),245(g),231(g),240(g)
                                                    345(g),238(g),363(v),366(v)
                                                    232(g),229(g),214(v),364(g)
                                                    227(v),213(v),237(g),266(r)
                                                    370(r),233(g),250(v),373(r)
                                                    246(v),235(g),212(v),271(r)
                                                    230(g),342(g),122(r),361(g)
                                                    369(r)
    20. BD (   1) C  13 - C  16          1.96950    -0.65995  280(v),365(v),230(v),364(g)
                                                    371(g),281(v),312(v),372(v)
    21. BD (   2) C  13 - C  16          1.56753    -0.15599  369(v),362(v),311(v),282(v)
                                                    345(r),284(v),234(v),251(g)
                                                    367(g)
    22. BD (   1) C  14 - C  15          1.97305    -0.66070  363(g),360(v),213(v),373(v)
                                                    371(g),370(g)
    23. BD (   2) C  14 - C  15          1.71863    -0.18845  362(v),367(v),215(v)
    24. BD (   1) C  14 - H  19          1.97670    -0.48354  361(v),212(v),371(v),280(v)
                                                    363(g),368(g)
    25. BD (   1) C  15 - C  16          1.97156    -0.68552  246(v),368(g),366(g),370(v)
                                                    264(v),263(v),247(v),312(v)
                                                    281(g)
    26. BD (   1) C  15 - H  18          1.98019    -0.48359  363(v),366(v),263(v),368(g)
                                                    298(v),370(v)
    27. BD (   1) C  16 -Cl  17          1.98079    -0.70582  368(v),364(v),280(v),246(v)
                                                    247(v),281(v),249(v)
    28. CR (   1) C   1                  1.99895   -10.38602  51(v),351(v),113(v),52(v)
                                                    80(v),356(v),114(v),355(v)
    29. CR (   1) C   2                  1.99869   -10.32861  96(v),51(g),354(v),65(v)
                                                    353(v),349(v),64(v),63(v)
    30. CR (   1) C   3                  1.99896   -10.31283  51(v),347(v),80(v),148(v)
                                                    351(g),360(v)
    31. CR (   1) C   4                  1.99894   -10.40275  356(g),131(v),64(v),349(v)
                                                    357(v),355(g)
    32. CR (   1) C   5                  1.99899   -10.30916  114(v),147(v),353(v),360(v)
                                                    148(v),356(v),348(v),357(g)
                                                    169(v)
    33. CR (   1) C   6                  1.99900   -10.33214  355(v),131(v),357(g),130(v)
                                                    361(v),363(v),212(v),359(v)
    34. CR (   1)Cl   9                  2.00000  -101.12645   
    35. CR (   2)Cl   9                  1.99965   -10.84336  113(v),355(v),114(v),348(v)
    36. CR (   3)Cl   9                  1.99996    -7.44351   
    37. CR (   4)Cl   9                  1.99992    -7.44506   
    38. CR (   5)Cl   9                  1.99999    -7.44232   
    39. CR (   1) O  10                  1.99977   -19.21056  62(v),348(v),347(v)
    40. CR (   1) C  11                  1.99902   -10.30457  230(v),264(v),147(v),364(v)
                                                    368(v),353(v),357(v)
    41. CR (   1) C  12                  1.99911   -10.27366  344(v),372(r),236(g),346(v)
                                                    371(r),245(g),240(g),231(g)
                                                    238(g),227(v),229(g),232(g)
                                                    373(r),345(v),235(g),237(g)
                                                    213(v),266(r),233(g),122(r)
                                                    214(v),258(v),246(v),239(g)
                                                    244(g),364(g),217(v),222(v)
                                                    243(g),271(r),230(g),157(r)
                                                    360(v),257(v),370(r),96(r)
                                                    317(r),255(v),366(v),234(g)
                                                    269(r),270(r),369(r),161(r)
                                                    288(r),143(r),224(v)
    42. CR (   1) C  13                  1.99888   -10.23871  371(v),297(v),229(v),361(v)
                                                    373(v),230(v)
    43. CR (   1) C  14                  1.99914   -10.28938  212(v),280(v),360(v),361(v)
                                                    283(v),371(v)
    44. CR (   1) C  15                  1.99912   -10.28411  264(v),366(v),373(v),297(v)
                                                    363(v)
    45. CR (   1) C  16                  1.99853   -10.33751  281(v),373(g),247(v),366(g)
                                                    246(v),368(v),364(v)
    46. CR (   1)Cl  17                  2.00000  -101.11959   
    47. CR (   2)Cl  17                  1.99969   -10.79288  298(v),366(v),371(v),299(v)
    48. CR (   3)Cl  17                  1.99991    -7.41374   
    49. CR (   4)Cl  17                  1.99999    -7.41008   
    50. CR (   5)Cl  17                  1.99999    -7.41026   
    51. LP*(   1) C   2                  0.82259    -0.00344  347(g),353(v),354(v),351(g)
                                                    349(v),348(v),352(g),52(r)
                                                    83(g),96(v),356(r),164(r)
                                                    81(g),63(v),67(v),79(g)
    52. LP (   1) C   4                  1.11445    -0.06389  350(v),358(v),348(g),174(v)
                                                    51(r),134(v),349(v),175(v)
                                                    69(v),371(r),64(v)
    53. LP (   1)Cl   9                  1.99128    -0.91563  113(v),355(v),348(v),114(v)
    54. LP (   2)Cl   9                  1.96096    -0.29035  348(v),355(v),52(v),114(v)
    55. LP (   3)Cl   9                  1.90799    -0.29236  52(v),116(v)
    56. LP (   1) O  10                  1.97906    -0.66167  62(v),348(v),347(v),77(v)
                                                    63(v),51(r)
    57. LP (   2) O  10                  1.87975    -0.21079  348(v),347(v),64(v),65(v)
                                                    51(r),63(v)
    58. LP (   1) C  13                  1.60414    -0.10928  361(v),297(v),365(v),344(r)
                                                    229(v),250(g),362(v),51(r)
                                                    373(v),305(v),346(r),307(v)
                                                    298(v),342(r),343(r),375(r)
    59. LP (   1)Cl  17                  1.99185    -0.88324  366(v),298(v),371(v),375(r)
                                                    374(r)
    60. LP (   2)Cl  17                  1.97230    -0.26660  366(v),375(r),371(v),297(v)
                                                    364(r),368(r),374(r)
    61. LP (   3)Cl  17                  1.92912    -0.26475  367(v),300(v)
    62. RY*(   1) C   1                  0.01583     1.05692   
    63. RY*(   2) C   1                  0.00924     1.61925   
    64. RY*(   3) C   1                  0.00748     1.58127   
    65. RY*(   4) C   1                  0.00316     2.11769   
    66. RY*(   5) C   1                  0.00192     1.09956   
    67. RY*(   6) C   1                  0.00091     1.06768   
    68. RY*(   7) C   1                  0.00045     1.25633   
    69. RY*(   8) C   1                  0.00036     1.25396   
    70. RY*(   9) C   1                  0.00014     2.86294   
    71. RY*(  10) C   1                  0.00009     2.45760   
    72. RY*(  11) C   1                  0.00007     3.09304   
    73. RY*(  12) C   1                  0.00002     1.92992   
    74. RY*(  13) C   1                  0.00000    20.12242   
    75. RY*(  14) C   1                  0.00001     1.36339   
    76. RY*(  15) C   1                  0.00000     2.87117   
    77. RY*(  16) C   1                  0.00001     2.59696   
    78. RY*(  17) C   1                  0.00001     0.57763   
    79. RY*(   1) C   2                  0.00861     0.65736   
    80. RY*(   2) C   2                  0.00248     1.29130   
    81. RY*(   3) C   2                  0.00148     1.24204   
    82. RY*(   4) C   2                  0.00086     0.78442   
    83. RY*(   5) C   2                  0.00069     1.00937   
    84. RY*(   6) C   2                  0.00036     1.69269   
    85. RY*(   7) C   2                  0.00021     2.61112   
    86. RY*(   8) C   2                  0.00014     1.49501   
    87. RY*(   9) C   2                  0.00011     1.83614   
    88. RY*(  10) C   2                  0.00007     1.74748   
    89. RY*(  11) C   2                  0.00001     0.81946   
    90. RY*(  12) C   2                  0.00002     6.66439   
    91. RY*(  13) C   2                  0.00002     1.20465   
    92. RY*(  14) C   2                  0.00002     2.23194   
    93. RY*(  15) C   2                  0.00002     2.83153   
    94. RY*(  16) C   2                  0.00000     3.02052   
    95. RY*(  17) C   2                  0.00000    17.61250   
    96. RY*(   1) C   3                  0.00720     1.31222   
    97. RY*(   2) C   3                  0.00454     1.08379   
    98. RY*(   3) C   3                  0.00098     0.86891   
    99. RY*(   4) C   3                  0.00093     1.33201   
   100. RY*(   5) C   3                  0.00039     1.24444   
   101. RY*(   6) C   3                  0.00026     1.48247   
   102. RY*(   7) C   3                  0.00019     1.11128   
   103. RY*(   8) C   3                  0.00015     0.88448   
   104. RY*(   9) C   3                  0.00010     3.39545   
   105. RY*(  10) C   3                  0.00006     1.24190   
   106. RY*(  11) C   3                  0.00007     2.35939   
   107. RY*(  12) C   3                  0.00001     1.78315   
   108. RY*(  13) C   3                  0.00002     3.94519   
   109. RY*(  14) C   3                  0.00000    20.76148   
   110. RY*(  15) C   3                  0.00000     2.90288   
   111. RY*(  16) C   3                  0.00001     1.77156   
   112. RY*(  17) C   3                  0.00001     2.44047   
   113. RY*(   1) C   4                  0.00637     1.05717   
   114. RY*(   2) C   4                  0.00609     1.04054   
   115. RY*(   3) C   4                  0.00234     0.72679   
   116. RY*(   4) C   4                  0.00187     1.34704   
   117. RY*(   5) C   4                  0.00130     1.05370   
   118. RY*(   6) C   4                  0.00083     0.87938   
   119. RY*(   7) C   4                  0.00049     2.26645   
   120. RY*(   8) C   4                  0.00033     1.66610   
   121. RY*(   9) C   4                  0.00013     2.14915   
   122. RY*(  10) C   4                  0.00010     1.95976   
   123. RY*(  11) C   4                  0.00007     1.94267   
   124. RY*(  12) C   4                  0.00005     2.53543   
   125. RY*(  13) C   4                  0.00004     0.63401   
   126. RY*(  14) C   4                  0.00002     3.89696   
   127. RY*(  15) C   4                  0.00000    20.19629   
   128. RY*(  16) C   4                  0.00000     2.88544   
   129. RY*(  17) C   4                  0.00001     2.46046   
   130. RY*(   1) C   5                  0.00526     1.05961   
   131. RY*(   2) C   5                  0.00352     1.12418   
   132. RY*(   3) C   5                  0.00164     1.26458   
   133. RY*(   4) C   5                  0.00094     1.07898   
   134. RY*(   5) C   5                  0.00062     0.92521   
   135. RY*(   6) C   5                  0.00035     0.82860   
   136. RY*(   7) C   5                  0.00029     0.84959   
   137. RY*(   8) C   5                  0.00018     0.73721   
   138. RY*(   9) C   5                  0.00013     3.25066   
   139. RY*(  10) C   5                  0.00010     2.68235   
   140. RY*(  11) C   5                  0.00010     4.50489   
   141. RY*(  12) C   5                  0.00003     1.60689   
   142. RY*(  13) C   5                  0.00004     2.50786   
   143. RY*(  14) C   5                  0.00001     0.91750   
   144. RY*(  15) C   5                  0.00000    21.31857   
   145. RY*(  16) C   5                  0.00000     2.92410   
   146. RY*(  17) C   5                  0.00001     2.66883   
   147. RY*(   1) C   6                  0.00557     1.33647   
   148. RY*(   2) C   6                  0.00513     1.41534   
   149. RY*(   3) C   6                  0.00134     1.12486   
   150. RY*(   4) C   6                  0.00098     0.97297   
   151. RY*(   5) C   6                  0.00072     1.45775   
   152. RY*(   6) C   6                  0.00056     1.49175   
   153. RY*(   7) C   6                  0.00045     0.80643   
   154. RY*(   8) C   6                  0.00033     0.93485   
   155. RY*(   9) C   6                  0.00018     2.81020   
   156. RY*(  10) C   6                  0.00013     2.66190   
   157. RY*(  11) C   6                  0.00006     1.34202   
   158. RY*(  12) C   6                  0.00007     5.35946   
   159. RY*(  13) C   6                  0.00004     3.52065   
   160. RY*(  14) C   6                  0.00003     3.06136   
   161. RY*(  15) C   6                  0.00003     1.02090   
   162. RY*(  16) C   6                  0.00000     2.96109   
   163. RY*(  17) C   6                  0.00001    19.07438   
   164. RY*(   1) H   7                  0.00111     1.11893   
   165. RY*(   2) H   7                  0.00027     1.76763   
   166. RY*(   3) H   7                  0.00011     1.88447   
   167. RY*(   4) H   7                  0.00007     2.54317   
   168. RY*(   5) H   7                  0.00007     2.24683   
   169. RY*(   1) H   8                  0.00157     1.43180   
   170. RY*(   2) H   8                  0.00022     1.67493   
   171. RY*(   3) H   8                  0.00011     2.10712   
   172. RY*(   4) H   8                  0.00011     1.74147   
   173. RY*(   5) H   8                  0.00005     2.68980   
   174. RY*(   1)Cl   9                  0.00670     0.70826   
   175. RY*(   2)Cl   9                  0.00364     0.66711   
   176. RY*(   3)Cl   9                  0.00125     0.72374   
   177. RY*(   4)Cl   9                  0.00036     0.77121   
   178. RY*(   5)Cl   9                  0.00019     1.05862   
   179. RY*(   6)Cl   9                  0.00016     0.43337   
   180. RY*(   7)Cl   9                  0.00006     1.18590   
   181. RY*(   8)Cl   9                  0.00006     1.36332   
   182. RY*(   9)Cl   9                  0.00002     1.01370   
   183. RY*(  10)Cl   9                  0.00002     1.00747   
   184. RY*(  11)Cl   9                  0.00000     3.25390   
   185. RY*(  12)Cl   9                  0.00001     1.13043   
   186. RY*(  13)Cl   9                  0.00001     1.20784   
   187. RY*(  14)Cl   9                  0.00001     1.01885   
   188. RY*(  15)Cl   9                  0.00000     3.28727   
   189. RY*(  16)Cl   9                  0.00000    25.01713   
   190. RY*(  17)Cl   9                  0.00000     3.43838   
   191. RY*(  18)Cl   9                  0.00000   207.74015   
   192. RY*(  19)Cl   9                  0.00000    17.96547   
   193. RY*(  20)Cl   9                  0.00000    24.97871   
   194. RY*(  21)Cl   9                  0.00000    24.51633   
   195. RY*(   1) O  10                  0.00426     0.80415   
   196. RY*(   2) O  10                  0.00310     0.77047   
   197. RY*(   3) O  10                  0.00048     0.80618   
   198. RY*(   4) O  10                  0.00017     1.77389   
   199. RY*(   5) O  10                  0.00010     2.03036   
   200. RY*(   6) O  10                  0.00005     1.55512   
   201. RY*(   7) O  10                  0.00002     3.67778   
   202. RY*(   8) O  10                  0.00002     1.24426   
   203. RY*(   9) O  10                  0.00000     4.96859   
   204. RY*(  10) O  10                  0.00000    49.66663   
   205. RY*(  11) O  10                  0.00001     2.75297   
   206. RY*(  12) O  10                  0.00000     5.26111   
   207. RY*(  13) O  10                  0.00000     3.43142   
   208. RY*(  14) O  10                  0.00000     3.27199   
   209. RY*(  15) O  10                  0.00000     2.92732   
   210. RY*(  16) O  10                  0.00001     3.39872   
   211. RY*(  17) O  10                  0.00000     3.18108   
   212. RY*(   1) C  11                  0.00625     1.39784   
   213. RY*(   2) C  11                  0.00539     1.38140   
   214. RY*(   3) C  11                  0.00359     0.66419   
   215. RY*(   4) C  11                  0.00248     0.60349   
   216. RY*(   5) C  11                  0.00135     1.03562   
   217. RY*(   6) C  11                  0.00077     1.71856   
   218. RY*(   7) C  11                  0.00066     1.42587   
   219. RY*(   8) C  11                  0.00045     1.43402   
   220. RY*(   9) C  11                  0.00029     1.86711   
   221. RY*(  10) C  11                  0.00015     1.81796   
   222. RY*(  11) C  11                  0.00013     2.82183   
   223. RY*(  12) C  11                  0.00006     3.43776   
   224. RY*(  13) C  11                  0.00006     3.07978   
   225. RY*(  14) C  11                  0.00006     4.12584   
   226. RY*(  15) C  11                  0.00004     2.98604   
   227. RY*(  16) C  11                  0.00000     3.08412   
   228. RY*(  17) C  11                  0.00000    18.66428   
   229. RY*(   1) C  12                  0.00774     1.40674   
   230. RY*(   2) C  12                  0.00419     1.14271   
   231. RY*(   3) C  12                  0.00162     1.11635   
   232. RY*(   4) C  12                  0.00065     1.38763   
   233. RY*(   5) C  12                  0.00035     1.26772   
   234. RY*(   6) C  12                  0.00027     1.50550   
   235. RY*(   7) C  12                  0.00019     2.46079   
   236. RY*(   8) C  12                  0.00013     3.82033   
   237. RY*(   9) C  12                  0.00010     2.65226   
   238. RY*(  10) C  12                  0.00005     1.43751   
   239. RY*(  11) C  12                  0.00003     1.51699   
   240. RY*(  12) C  12                  0.00003     6.78318   
   241. RY*(  13) C  12                  0.00002     0.79380   
   242. RY*(  14) C  12                  0.00000     2.86710   
   243. RY*(  15) C  12                  0.00001     1.86364   
   244. RY*(  16) C  12                  0.00000    19.80769   
   245. RY*(  17) C  12                  0.00001     3.47317   
   246. RY*(   1) C  13                  0.01094     0.87150   
   247. RY*(   2) C  13                  0.00504     0.82963   
   248. RY*(   3) C  13                  0.00342     0.73715   
   249. RY*(   4) C  13                  0.00163     1.14716   
   250. RY*(   5) C  13                  0.00143     0.98178   
   251. RY*(   6) C  13                  0.00042     0.72554   
   252. RY*(   7) C  13                  0.00026     1.06533   
   253. RY*(   8) C  13                  0.00016     1.35177   
   254. RY*(   9) C  13                  0.00006     1.77162   
   255. RY*(  10) C  13                  0.00006     2.36011   
   256. RY*(  11) C  13                  0.00003     2.53078   
   257. RY*(  12) C  13                  0.00001     3.14650   
   258. RY*(  13) C  13                  0.00001     1.81527   
   259. RY*(  14) C  13                  0.00002     2.34310   
   260. RY*(  15) C  13                  0.00000     2.94550   
   261. RY*(  16) C  13                  0.00000    22.10903   
   262. RY*(  17) C  13                  0.00000     2.76098   
   263. RY*(   1) C  14                  0.00538     1.13855   
   264. RY*(   2) C  14                  0.00184     1.51203   
   265. RY*(   3) C  14                  0.00154     0.72903   
   266. RY*(   4) C  14                  0.00091     1.16263   
   267. RY*(   5) C  14                  0.00059     1.49148   
   268. RY*(   6) C  14                  0.00022     1.66262   
   269. RY*(   7) C  14                  0.00017     2.65871   
   270. RY*(   8) C  14                  0.00009     2.82150   
   271. RY*(   9) C  14                  0.00008     0.87317   
   272. RY*(  10) C  14                  0.00005     1.63712   
   273. RY*(  11) C  14                  0.00004     1.79390   
   274. RY*(  12) C  14                  0.00002     2.10469   
   275. RY*(  13) C  14                  0.00001     1.71475   
   276. RY*(  14) C  14                  0.00002     2.61277   
   277. RY*(  15) C  14                  0.00001     2.42277   
   278. RY*(  16) C  14                  0.00000     2.90150   
   279. RY*(  17) C  14                  0.00000    21.11753   
   280. RY*(   1) C  15                  0.01207     0.90205   
   281. RY*(   2) C  15                  0.00607     1.04972   
   282. RY*(   3) C  15                  0.00307     0.79823   
   283. RY*(   4) C  15                  0.00160     0.94867   
   284. RY*(   5) C  15                  0.00103     0.65388   
   285. RY*(   6) C  15                  0.00051     1.29414   
   286. RY*(   7) C  15                  0.00023     1.62330   
   287. RY*(   8) C  15                  0.00015     1.63832   
   288. RY*(   9) C  15                  0.00012     3.18208   
   289. RY*(  10) C  15                  0.00006     1.65411   
   290. RY*(  11) C  15                  0.00003     2.75146   
   291. RY*(  12) C  15                  0.00002     2.22534   
   292. RY*(  13) C  15                  0.00001     1.68116   
   293. RY*(  14) C  15                  0.00001     1.64630   
   294. RY*(  15) C  15                  0.00000     3.54912   
   295. RY*(  16) C  15                  0.00000     2.92910   
   296. RY*(  17) C  15                  0.00000    21.36606   
   297. RY*(   1) C  16                  0.01516     1.09586   
   298. RY*(   2) C  16                  0.00453     0.99741   
   299. RY*(   3) C  16                  0.00255     1.01576   
   300. RY*(   4) C  16                  0.00243     1.26325   
   301. RY*(   5) C  16                  0.00064     1.80862   
   302. RY*(   6) C  16                  0.00057     2.02826   
   303. RY*(   7) C  16                  0.00022     1.80920   
   304. RY*(   8) C  16                  0.00014     0.92617   
   305. RY*(   9) C  16                  0.00010     1.77486   
   306. RY*(  10) C  16                  0.00006     3.06723   
   307. RY*(  11) C  16                  0.00002     4.12765   
   308. RY*(  12) C  16                  0.00002     5.82188   
   309. RY*(  13) C  16                  0.00000     2.80538   
   310. RY*(  14) C  16                  0.00000    17.99020   
   311. RY*(   1)Cl  17                  0.00733     0.68845   
   312. RY*(   2)Cl  17                  0.00376     0.76618   
   313. RY*(   3)Cl  17                  0.00257     0.57134   
   314. RY*(   4)Cl  17                  0.00045     1.29433   
   315. RY*(   5)Cl  17                  0.00017     0.78335   
   316. RY*(   6)Cl  17                  0.00012     0.51108   
   317. RY*(   7)Cl  17                  0.00003     0.88794   
   318. RY*(   8)Cl  17                  0.00003     0.95573   
   319. RY*(   9)Cl  17                  0.00003     1.06871   
   320. RY*(  10)Cl  17                  0.00004     1.63868   
   321. RY*(  11)Cl  17                  0.00000     4.06215   
   322. RY*(  12)Cl  17                  0.00000    24.33746   
   323. RY*(  13)Cl  17                  0.00000     4.18164   
   324. RY*(  14)Cl  17                  0.00000    23.91675   
   325. RY*(  15)Cl  17                  0.00000     3.92805   
   326. RY*(  16)Cl  17                  0.00000    24.41996   
   327. RY*(  17)Cl  17                  0.00000     1.22200   
   328. RY*(  18)Cl  17                  0.00000    18.11276   
   329. RY*(  19)Cl  17                  0.00000     0.91138   
   330. RY*(  20)Cl  17                  0.00000   207.65729   
   331. RY*(  21)Cl  17                  0.00001     1.08914   
   332. RY*(   1) H  18                  0.00057     1.27252   
   333. RY*(   2) H  18                  0.00021     1.74091   
   334. RY*(   3) H  18                  0.00018     1.81497   
   335. RY*(   4) H  18                  0.00012     2.08327   
   336. RY*(   5) H  18                  0.00004     2.73794   
   337. RY*(   1) H  19                  0.00093     1.31034   
   338. RY*(   2) H  19                  0.00023     1.77055   
   339. RY*(   3) H  19                  0.00017     1.76912   
   340. RY*(   4) H  19                  0.00007     2.18189   
   341. RY*(   5) H  19                  0.00004     2.63098   
   342. RY*(   1) H  20                  0.00113     1.08189   
   343. RY*(   2) H  20                  0.00036     1.96788   
   344. RY*(   3) H  20                  0.00010     1.68231   
   345. RY*(   4) H  20                  0.00011     0.17684   
   346. RY*(   5) H  20                  0.00006     0.88106   
   347. BD*(   1) C   1 - C   2          0.09911     0.62595   
   348. BD*(   1) C   1 - C   4          0.10427     0.56479  359(v),67(g),117(g),357(v)
                                                    78(g),114(g),64(g),195(v)
                                                    51(v),355(g),52(g),125(g)
                                                    349(g)
   349. BD*(   1) C   1 - O  10          0.04031     0.78389   
   350. BD*(   2) C   1 - O  10          0.39658     0.17692  352(v),52(v),349(g),196(g)
                                                    63(g),195(g),68(g),78(g)
                                                    362(r),66(g),202(g),69(g)
                                                    208(g)
   351. BD*(   1) C   2 - C   3          0.02363     0.86293   
   352. BD*(   2) C   2 - C   3          0.22331     0.19476  350(v),358(v),82(g),98(g)
                                                    51(g),100(g)
   353. BD*(   1) C   3 - C   6          0.04585     0.59496   
   354. BD*(   1) C   3 - H   7          0.02616     0.57858   
   355. BD*(   1) C   4 - C   5          0.02908     0.61735   
   356. BD*(   1) C   4 -Cl   9          0.02706     0.32687   
   357. BD*(   1) C   5 - C   6          0.01791     0.76851   
   358. BD*(   2) C   5 - C   6          0.34103     0.16645  362(v),352(v),52(v),133(g)
                                                    369(r),151(g),134(g),153(g)
   359. BD*(   1) C   5 - H   8          0.01394     0.59825   
   360. BD*(   1) C   6 - C  11          0.03608     0.60754   
   361. BD*(   1) C  11 - C  12          0.04369     0.72449   
   362. BD*(   2) C  11 - C  12          0.40526     0.17865  369(v),358(v),367(v),345(v)
                                                    231(g),265(v),251(v),361(g)
                                                    350(r),241(g),215(g)
   363. BD*(   1) C  11 - C  14          0.02269     0.72516   
   364. BD*(   1) C  12 - C  13          0.01337     0.78019   
   365. BD*(   1) C  12 - H  20          0.02698     0.64940   
   366. BD*(   1) C  13 - C  16          0.02425     0.78486   
   367. BD*(   2) C  13 - C  16          0.29259     0.21236  362(v),369(v),345(r),251(g)
                                                    248(g),316(v),300(g)
   368. BD*(   1) C  14 - C  15          0.01660     0.73280   
   369. BD*(   2) C  14 - C  15          0.35676     0.16827  362(v),367(v),284(g),267(g)
                                                    372(g),358(r),345(r),236(r)
                                                    346(r)
   370. BD*(   1) C  14 - H  19          0.01304     0.61211   
   371. BD*(   1) C  15 - C  16          0.04257     4.14438   
   372. BD*(   1) C  15 - H  18          0.01913     5.16607   
   373. BD*(   1) C  16 -Cl  17          0.05946     2.27722   
       -------------------------------
              Total Lewis  116.13101  ( 96.7758%)
        Valence non-Lewis    3.58329  (  2.9861%)
        Rydberg non-Lewis    0.28570  (  0.2381%)
       -------------------------------
            Total unit  1  120.00000  (100.0000%)
           Charge unit  1   -1.00000
 Leave Link  607 at Wed Jul  6 06:13:02 2022, MaxMem=   671088640 cpu:              10.9 elap:               2.2
 (Enter /gpfs/software/gaussian16/sse4/tar/g16/l701.exe)
 ... and contract with generalized density number  0.
 Compute integral first derivatives.
 Leave Link  701 at Wed Jul  6 06:13:02 2022, MaxMem=   671088640 cpu:               0.8 elap:               0.2
 (Enter /gpfs/software/gaussian16/sse4/tar/g16/l702.exe)
 L702 exits ... SP integral derivatives will be done elsewhere.
 Leave Link  702 at Wed Jul  6 06:13:02 2022, MaxMem=   671088640 cpu:               0.1 elap:               0.0
 (Enter /gpfs/software/gaussian16/sse4/tar/g16/l703.exe)
 Integral derivatives from FoFJK, PRISM(SPDF).
 Compute integral first derivatives, UseDBF=F ICtDFT=           0.
 Calling FoFJK, ICntrl=      2127 FMM=F ISym2X=0 I1Cent= 0 IOpClX= 0 NMat=1 NMatS=1 NMatT=0.
 FoFJK:  IHMeth= 1 ICntrl=    2127 DoSepK=F KAlg= 0 I1Cent=           0 FoldK=F
 IRaf=         0 NMat=       1 IRICut=       1 DoRegI=T DoRafI=F ISym2E= 0 IDoP0=0 IntGTp=1.
 FoFCou: FMM=F IPFlag=           0 FMFlag=      100000 FMFlg1=         800
         NFxFlg=           0 DoJE=F BraDBF=F KetDBF=F FulRan=T
         wScrn=  0.000000 ICntrl=      2127 IOpCl=  0 I1Cent=           0 NGrid=           0
         NMat0=    1 NMatS0=      1 NMatT0=    0 NMatD0=    1 NMtDS0=    0 NMtDT0=    0
 Symmetry not used in FoFCou.
 Leave Link  703 at Wed Jul  6 06:13:35 2022, MaxMem=   671088640 cpu:             163.5 elap:              32.8
 (Enter /gpfs/software/gaussian16/sse4/tar/g16/l716.exe)
 Dipole        = 2.21578454D-01 7.16778252D-01-1.20544251D-02
 ***** Axes restored to original set *****
 -------------------------------------------------------------------
 Center     Atomic                   Forces (Hartrees/Bohr)
 Number     Number              X              Y              Z
 -------------------------------------------------------------------
      1        6           0.005996363   -0.002648539   -0.006802674
      2        6          -0.019938922    0.001317413   -0.014512317
      3        6           0.031498386    0.017945592   -0.002345546
      4        6           0.056272303   -0.048448139   -0.002775684
      5        6          -0.068050623    0.028806327    0.007409918
      6        6           0.030985872   -0.006823244    0.010895119
      7        1           0.007208776   -0.003028045   -0.005382337
      8        1           0.005176113   -0.002764491    0.001213561
      9       17          -0.002598919    0.008578353    0.003289148
     10        8          -0.022611599    0.017864160    0.004695817
     11        6          -0.016030509   -0.021417757    0.005709513
     12        6           0.018646526   -0.000918022   -0.011574727
     13        6          -0.004767761    0.006280037   -0.003769602
     14        6           0.008873763   -0.002050522   -0.001564977
     15        6          -0.006442390   -0.001490647    0.014424966
     16        6          -0.039126948    0.014273147    0.003218007
     17       17           0.024304617   -0.007411960   -0.006524457
     18        1          -0.001027620   -0.000708599    0.000648601
     19        1          -0.002893728    0.001071495   -0.002097414
     20        1          -0.005473700    0.001573441    0.005845087
 -------------------------------------------------------------------
 Cartesian Forces:  Max     0.068050623 RMS     0.017986602
 Leave Link  716 at Wed Jul  6 06:13:35 2022, MaxMem=   671088640 cpu:               0.1 elap:               0.0
 (Enter /gpfs/software/gaussian16/sse4/tar/g16/l103.exe)

 GradGradGradGradGradGradGradGradGradGradGradGradGradGradGradGradGradGrad
 Berny optimization.
 FormGI is forming the generalized inverse of G from B-inverse, IUseBI=4.
 GSVD:  received Info=                   1 from GESDD.
 Internal  Forces:  Max     0.051225050 RMS     0.010266438
 Search for a local minimum.
 Step number   1 out of a maximum of  107
 All quantities printed in internal units (Hartrees-Bohrs-Radians)
 RMS Force = .10266D-01 SwitMx=.10000D-02 MixMth= 1
 Mixed Optimization -- RFO/linear search
 Second derivative matrix not updated -- first step.
 ITU=  0
     Eigenvalues ---    0.00641   0.01011   0.01074   0.01152   0.01309
     Eigenvalues ---    0.01504   0.01532   0.01793   0.01976   0.02001
     Eigenvalues ---    0.02011   0.02046   0.02089   0.02154   0.02220
     Eigenvalues ---    0.02268   0.02525   0.15963   0.15996   0.15998
     Eigenvalues ---    0.15999   0.16000   0.22316   0.23342   0.23405
     Eigenvalues ---    0.23457   0.24562   0.24964   0.24987   0.24991
     Eigenvalues ---    0.24998   0.24999   0.24999   0.31406   0.32342
     Eigenvalues ---    0.33470   0.34074   0.34872   0.34891   0.35152
     Eigenvalues ---    0.35265   0.35439   0.35567   0.36009   0.39555
     Eigenvalues ---    0.41416   0.41812   0.44424   0.45464   0.46722
     Eigenvalues ---    0.47706   0.49671   0.65641   0.96949
 RFO step:  Lambda=-3.58489792D-02 EMin= 6.40972447D-03
 Linear search not attempted -- first point.
 Iteration  1 RMS(Cart)=  0.07381133 RMS(Int)=  0.00334370
 Iteration  2 RMS(Cart)=  0.00481959 RMS(Int)=  0.00125144
 Iteration  3 RMS(Cart)=  0.00001460 RMS(Int)=  0.00125139
 Iteration  4 RMS(Cart)=  0.00000001 RMS(Int)=  0.00125139
 ITry= 1 IFail=0 DXMaxC= 2.81D-01 DCOld= 1.00D+10 DXMaxT= 3.00D-01 DXLimC= 3.00D+00 Rises=F
 Variable       Old X    -DE/DX   Delta X   Delta X   Delta X     New X
                                 (Linear)    (Quad)   (Total)
    R1        2.70886   0.00272   0.00000   0.00814   0.00825   2.71712
    R2        2.81651  -0.01628   0.00000  -0.04653  -0.04592   2.77060
    R3        2.29886   0.02363   0.00000   0.02350   0.02350   2.32236
    R4        2.45220   0.02621   0.00000   0.03882   0.03850   2.49070
    R5        2.81420  -0.02032   0.00000  -0.05231  -0.05292   2.76128
    R6        2.04068   0.00389   0.00000   0.00983   0.00983   2.05051
    R7        2.78019  -0.05123   0.00000  -0.13464  -0.13427   2.64592
    R8        3.22853   0.00633   0.00000   0.01644   0.01644   3.24497
    R9        2.58864   0.01327   0.00000   0.02305   0.02286   2.61150
   R10        2.04765  -0.00116   0.00000  -0.00297  -0.00297   2.04468
   R11        2.85244  -0.02296   0.00000  -0.06563  -0.06563   2.78682
   R12        2.66259   0.00609   0.00000   0.01237   0.01236   2.67495
   R13        2.66493  -0.00884   0.00000  -0.01904  -0.01908   2.64585
   R14        2.64466  -0.01169   0.00000  -0.02367  -0.02364   2.62102
   R15        2.04969   0.00107   0.00000   0.00274   0.00274   2.05243
   R16        2.61803  -0.00012   0.00000   0.00017   0.00022   2.61824
   R17        2.65090  -0.01721   0.00000  -0.03536  -0.03538   2.61552
   R18        2.05247  -0.00145   0.00000  -0.00373  -0.00373   2.04874
   R19        2.62103   0.00920   0.00000   0.01825   0.01827   2.63929
   R20        2.05429   0.00011   0.00000   0.00029   0.00029   2.05459
   R21        3.24205   0.02543   0.00000   0.06753   0.06753   3.30959
    A1        1.90485  -0.01461   0.00000  -0.05180  -0.05224   1.85261
    A2        2.14815   0.02566   0.00000   0.08969   0.08651   2.23466
    A3        2.23015  -0.01109   0.00000  -0.03884  -0.04098   2.18917
    A4        2.36067  -0.00289   0.00000   0.00145   0.00196   2.36264
    A5        2.00824  -0.00270   0.00000  -0.00189  -0.00493   2.00332
    A6        2.11494   0.00947   0.00000   0.03903   0.03599   2.15093
    A7        2.15722  -0.00734   0.00000  -0.04666  -0.04871   2.10851
    A8        2.07248   0.02351   0.00000   0.07235   0.07218   2.14466
    A9        2.09716  -0.01512   0.00000  -0.05006  -0.05272   2.04444
   A10        2.11244  -0.00862   0.00000  -0.02741  -0.03004   2.08240
   A11        2.17038   0.00056   0.00000  -0.00574  -0.00502   2.16536
   A12        1.97232   0.00577   0.00000   0.03388   0.03352   2.00584
   A13        2.14026  -0.00633   0.00000  -0.02800  -0.02837   2.11189
   A14        2.04831  -0.00368   0.00000  -0.01122  -0.01213   2.03618
   A15        2.13253  -0.00823   0.00000  -0.02903  -0.02947   2.10306
   A16        2.10196   0.01199   0.00000   0.04194   0.04141   2.14338
   A17        2.14544  -0.00384   0.00000  -0.01315  -0.01334   2.13210
   A18        2.10724  -0.00487   0.00000  -0.01676  -0.01697   2.09026
   A19        2.03022   0.00867   0.00000   0.02905   0.02884   2.05905
   A20        2.12622   0.00170   0.00000   0.00649   0.00646   2.13268
   A21        2.13870  -0.00834   0.00000  -0.04158  -0.04174   2.09697
   A22        2.01823   0.00662   0.00000   0.03485   0.03466   2.05288
   A23        2.09780  -0.01381   0.00000  -0.04633  -0.04610   2.05170
   A24        2.12917  -0.00525   0.00000  -0.02097  -0.02095   2.10822
   A25        2.12387  -0.00063   0.00000  -0.00615  -0.00616   2.11771
   A26        2.03004   0.00589   0.00000   0.02715   0.02714   2.05718
   A27        2.09092  -0.00298   0.00000  -0.01039  -0.01060   2.08032
   A28        2.09017   0.00013   0.00000  -0.00157  -0.00191   2.08826
   A29        2.10202   0.00288   0.00000   0.01249   0.01215   2.11417
   A30        2.09150   0.01172   0.00000   0.04302   0.04271   2.13421
   A31        2.08588   0.00203   0.00000   0.00629   0.00574   2.09162
   A32        2.10576  -0.01372   0.00000  -0.04880  -0.04931   2.05645
    D1        0.01511   0.00256   0.00000   0.04615   0.04602   0.06114
    D2       -3.11749   0.00769   0.00000   0.15187   0.15749  -2.96001
    D3       -0.04301   0.00035   0.00000   0.01007   0.00967  -0.03333
    D4       -3.13478   0.00598   0.00000   0.12702   0.12484  -3.00994
    D5        3.08906  -0.00485   0.00000  -0.10116  -0.09721   2.99185
    D6       -0.00272   0.00078   0.00000   0.01579   0.01796   0.01524
    D7        0.02954  -0.00559   0.00000  -0.09443  -0.09403  -0.06449
    D8       -3.03478   0.00259   0.00000   0.03999   0.04337  -2.99140
    D9       -0.04459   0.00480   0.00000   0.08118   0.07999   0.03540
   D10        3.06746   0.00824   0.00000   0.14777   0.14462  -3.07110
   D11        3.01762  -0.00276   0.00000  -0.05256  -0.04960   2.96802
   D12       -0.15352   0.00068   0.00000   0.01402   0.01503  -0.13848
   D13        0.02934   0.00001   0.00000  -0.00618  -0.00620   0.02314
   D14       -3.08957  -0.00000   0.00000  -0.01296  -0.01359  -3.10316
   D15        3.12066  -0.00586   0.00000  -0.12483  -0.12434   2.99632
   D16        0.00176  -0.00587   0.00000  -0.13161  -0.13174  -0.12998
   D17        0.01748  -0.00199   0.00000  -0.03851  -0.03885  -0.02137
   D18       -3.09511  -0.00501   0.00000  -0.10263  -0.10382   3.08425
   D19        3.13427  -0.00182   0.00000  -0.03030  -0.03023   3.10404
   D20        0.02168  -0.00484   0.00000  -0.09442  -0.09520  -0.07352
   D21        3.07900  -0.00028   0.00000  -0.00479  -0.00520   3.07379
   D22       -0.08935  -0.00219   0.00000  -0.04400  -0.04366  -0.13301
   D23       -0.09303   0.00298   0.00000   0.06288   0.06254  -0.03049
   D24        3.02181   0.00108   0.00000   0.02366   0.02408   3.04589
   D25        3.08426  -0.00089   0.00000  -0.01633  -0.01611   3.06815
   D26       -0.04773   0.00085   0.00000   0.01457   0.01412  -0.03361
   D27       -0.03167   0.00112   0.00000   0.02189   0.02233  -0.00934
   D28        3.11952   0.00286   0.00000   0.05280   0.05256  -3.11110
   D29       -3.09151   0.00173   0.00000   0.03319   0.03347  -3.05804
   D30        0.03388   0.00190   0.00000   0.03602   0.03626   0.07015
   D31        0.02503  -0.00022   0.00000  -0.00411  -0.00399   0.02105
   D32       -3.13276  -0.00005   0.00000  -0.00128  -0.00119  -3.13396
   D33        0.01203  -0.00079   0.00000  -0.01384  -0.01393  -0.00190
   D34       -3.13854  -0.00249   0.00000  -0.04313  -0.04383   3.10082
   D35        0.01597  -0.00087   0.00000  -0.01414  -0.01409   0.00188
   D36       -3.11543  -0.00412   0.00000  -0.07021  -0.07107   3.09669
   D37        0.00136  -0.00139   0.00000  -0.02305  -0.02268  -0.02132
   D38        3.12960   0.00123   0.00000   0.02213   0.02211  -3.13147
   D39       -3.12485  -0.00150   0.00000  -0.02547  -0.02510   3.13323
   D40        0.00339   0.00111   0.00000   0.01971   0.01969   0.02308
   D41       -0.02244   0.00179   0.00000   0.03168   0.03207   0.00963
   D42        3.10883   0.00517   0.00000   0.08873   0.08827  -3.08608
   D43        3.13259  -0.00083   0.00000  -0.01371  -0.01329   3.11930
   D44       -0.01932   0.00255   0.00000   0.04335   0.04291   0.02359
         Item               Value     Threshold  Converged?
 Maximum Force            0.051225     0.000450     NO 
 RMS     Force            0.010266     0.000300     NO 
 Maximum Displacement     0.281160     0.001800     NO 
 RMS     Displacement     0.075348     0.001200     NO 
 Predicted change in Energy=-2.256503D-02
 Lowest energy point so far.  Saving SCF results.
 GradGradGradGradGradGradGradGradGradGradGradGradGradGradGradGradGradGrad

 Leave Link  103 at Wed Jul  6 06:13:35 2022, MaxMem=   671088640 cpu:               0.1 elap:               0.0
 (Enter /gpfs/software/gaussian16/sse4/tar/g16/l202.exe)
                          Input orientation:                          
 ---------------------------------------------------------------------
 Center     Atomic      Atomic             Coordinates (Angstroms)
 Number     Number       Type             X           Y           Z
 ---------------------------------------------------------------------
      1          6           0       -8.087605   -1.817628    6.731772
      2          6           0       -7.051890   -2.723414    7.149170
      3          6           0       -5.787095   -2.912961    6.830502
      4          6           0       -7.510698   -1.006964    5.654945
      5          6           0       -6.184085   -1.143041    5.228296
      6          6           0       -5.293483   -2.061868    5.750173
      7          1           0       -5.206050   -3.759923    7.180431
      8          1           0       -5.882396   -0.454352    4.450217
      9         17           0       -8.448011    0.311477    5.078916
     10          8           0       -9.190507   -1.640588    7.244176
     11          6           0       -3.922979   -2.229469    5.232073
     12          6           0       -3.435624   -1.480447    4.134276
     13          6           0       -2.121707   -1.575022    3.700222
     14          6           0       -3.035962   -3.097102    5.880739
     15          6           0       -1.717011   -3.196765    5.473193
     16          6           0       -1.281103   -2.437798    4.384802
     17         17           0        0.371224   -2.654714    3.846266
     18          1           0       -1.046643   -3.883526    5.984129
     19          1           0       -3.353234   -3.701724    6.722843
     20          1           0       -4.085271   -0.775863    3.623269
 ---------------------------------------------------------------------
                    Distance matrix (angstroms):
                    1          2          3          4          5
     1  C    0.000000
     2  C    1.437836   0.000000
     3  C    2.549872   1.318023   0.000000
     4  C    1.466136   2.321511   2.825874   0.000000
     5  C    2.517716   2.634467   2.420182   1.400160   0.000000
     6  C    2.971583   2.342398   1.461206   2.457221   1.381945
     7  H    3.503877   2.117180   1.085084   3.900935   3.408145
     8  H    3.453543   3.714929   3.423389   2.099551   1.081996
     9  Cl   2.719360   3.930098   4.532718   1.717164   2.695051
    10  O    1.228941   2.399005   3.656949   2.397685   3.653752
    11  C    4.445539   3.702611   2.548934   3.813800   2.508574
    12  C    5.338689   4.869490   3.853718   4.375255   2.977375
    13  C    6.696349   6.125418   5.002380   5.760630   4.361712
    14  C    5.280189   4.228029   2.916280   4.943978   3.762275
    15  C    6.638561   5.611941   4.299815   6.196375   4.922652
    16  C    7.226434   6.405099   5.148902   6.516779   5.140731
    17  Cl   8.976561   8.125055   6.848157   8.252945   6.867841
    18  H    7.375774   6.226248   4.912253   7.082865   5.871529
    19  H    5.095504   3.849532   2.560745   5.068199   4.098078
    20  H    5.173659   5.002575   4.213043   3.989319   2.667574
                    6          7          8          9         10
     6  C    0.000000
     7  H    2.221863   0.000000
     8  H    2.149607   4.340312   0.000000
     9  Cl   4.004298   5.612751   2.750298   0.000000
    10  O    4.194797   4.513484   4.489651   3.008357   0.000000
    11  C    1.474720   2.790100   2.757110   5.191896   5.669409
    12  C    2.529983   4.196365   2.671963   5.406234   6.543379
    13  C    3.807818   5.137979   3.995144   6.744020   7.907708
    14  C    2.486997   2.614921   4.139167   6.446053   6.469839
    15  C    3.762427   3.924946   5.090947   7.600630   7.836531
    16  C    4.254969   4.996876   5.011012   7.707457   8.448091
    17  Cl   6.005434   6.591216   6.656885   9.385981  10.198086
    18  H    4.626967   4.329791   6.123449   8.555567   8.540551
    19  H    2.720253   1.909372   4.701798   6.690667   6.212393
    20  H    2.763568   4.776417   2.004214   4.725963   6.318399
                   11         12         13         14         15
    11  C    0.000000
    12  C    1.415524   0.000000
    13  C    2.453457   1.386984   0.000000
    14  C    1.400126   2.413179   2.811982   0.000000
    15  C    2.420763   2.773459   2.436649   1.384073   0.000000
    16  C    2.782225   2.370917   1.385514   2.398341   1.396654
    17  Cl   4.532270   3.994239   2.720619   3.992957   2.702117
    18  H    3.402176   3.860566   3.420700   2.141622   1.087240
    19  H    2.171298   3.411969   3.895608   1.084144   2.119866
    20  H    2.174295   1.086098   2.121358   3.403728   3.858968
                   16         17         18         19         20
    16  C    0.000000
    17  Cl   1.751359   0.000000
    18  H    2.168628   2.844430   0.000000
    19  H    3.370114   4.821049   2.428809   0.000000
    20  H    3.347435   4.841503   4.946159   4.324800   0.000000
 Stoichiometry    C12H5Cl2O(1-)
 Framework group  C1[X(C12H5Cl2O)]
 Deg. of freedom    54
 Full point group                 C1      NOp   1
 RotChk:  IX=0 Diff= 1.82D-02
 Largest Abelian subgroup         C1      NOp   1
 Largest concise Abelian subgroup C1      NOp   1
                         Standard orientation:                         
 ---------------------------------------------------------------------
 Center     Atomic      Atomic             Coordinates (Angstroms)
 Number     Number       Type             X           Y           Z
 ---------------------------------------------------------------------
      1          6           0       -3.518332    0.918009    0.072812
      2          6           0       -2.440703    1.869892    0.070294
      3          6           0       -1.125610    1.797757    0.020202
      4          6           0       -2.891601   -0.407356    0.085903
      5          6           0       -1.504081   -0.592404    0.054398
      6          6           0       -0.585689    0.440038    0.034637
      7          1           0       -0.476930    2.655375    0.165511
      8          1           0       -1.182185   -1.625147    0.031143
      9         17           0       -3.925378   -1.764570   -0.108849
     10          8           0       -4.721479    1.135954   -0.050609
     11          6           0        0.871163    0.214336    0.072584
     12          6           0        1.430464   -1.082448    0.168714
     13          6           0        2.798953   -1.302555    0.118574
     14          6           0        1.746301    1.298410   -0.066225
     15          6           0        3.114543    1.100485   -0.132546
     16          6           0        3.620703   -0.197446   -0.033451
     17         17           0        5.360435   -0.398897   -0.036302
     18          1           0        3.777655    1.956467   -0.230866
     19          1           0        1.377318    2.315335   -0.137532
     20          1           0        0.783343   -1.951027    0.248795
 ---------------------------------------------------------------------
 Rotational constants (GHZ):           1.5352704           0.1854390           0.1656473
 Leave Link  202 at Wed Jul  6 06:13:35 2022, MaxMem=   671088640 cpu:               0.1 elap:               0.0
 (Enter /gpfs/software/gaussian16/sse4/tar/g16/l301.exe)
 Standard basis: 6-311+G(d,p) (5D, 7F)
 Ernie: Thresh=  0.10000D-02 Tol=  0.10000D-05 Strict=F.
 There are   391 symmetry adapted cartesian basis functions of A   symmetry.
 There are   376 symmetry adapted basis functions of A   symmetry.
   376 basis functions,   614 primitive gaussians,   391 cartesian basis functions
    60 alpha electrons       60 beta electrons
       nuclear repulsion energy      1004.6732505035 Hartrees.
 IExCor= 4336 DFT=T Ex+Corr=M062X ExCW=0 ScaHFX=  0.540000
 ScaDFX=  1.000000  1.000000  1.000000  1.000000 ScalE2=  1.000000  1.000000
 IRadAn=      5 IRanWt=     -1 IRanGd=            0 ICorTp=0 IEmpDi=  4
 NAtoms=   20 NActive=   20 NUniq=   20 SFac= 1.00D+00 NAtFMM=   60 NAOKFM=F Big=F
 Integral buffers will be    131072 words long.
 Raffenetti 2 integral format.
 Two-electron integral symmetry is turned on.
 Leave Link  301 at Wed Jul  6 06:13:35 2022, MaxMem=   671088640 cpu:               0.3 elap:               0.1
 (Enter /gpfs/software/gaussian16/sse4/tar/g16/l302.exe)
 NPDir=0 NMtPBC=     1 NCelOv=     1 NCel=       1 NClECP=     1 NCelD=      1
         NCelK=      1 NCelE2=     1 NClLst=     1 CellRange=     0.0.
 One-electron integrals computed using PRISM.
 One-electron integral symmetry used in STVInt
 NBasis=   376 RedAO= T EigKep=  1.05D-06  NBF=   376
 NBsUse=   373 1.00D-06 EigRej=  5.75D-07 NBFU=   373
 Precomputing XC quadrature grid using
 IXCGrd= 4 IRadAn=           5 IRanWt=          -1 IRanGd=           0 AccXCQ= 0.00D+00.
 Generated NRdTot=       0 NPtTot=           0 NUsed=           0 NTot=          32
 NSgBfM=   383   383   383   383   383 MxSgAt=    20 MxSgA2=    20.
 Leave Link  302 at Wed Jul  6 06:13:36 2022, MaxMem=   671088640 cpu:               1.8 elap:               0.4
 (Enter /gpfs/software/gaussian16/sse4/tar/g16/l303.exe)
 DipDrv:  MaxL=1.
 Leave Link  303 at Wed Jul  6 06:13:36 2022, MaxMem=   671088640 cpu:               0.2 elap:               0.1
 (Enter /gpfs/software/gaussian16/sse4/tar/g16/l401.exe)
 Initial guess from the checkpoint file:  "checkpoint.chk"
 B after Tr=    -0.000000    0.000000   -0.000000
         Rot=    0.999999   -0.001041   -0.000051    0.000496 Ang=  -0.13 deg.
 Guess basis will be translated and rotated to current coordinates.
 JPrj=2 DoOrth=T DoCkMO=T.
 Generating alternative initial guess.
 ExpMin= 4.38D-02 ExpMax= 1.06D+05 ExpMxC= 3.62D+03 IAcc=2 IRadAn=         4 AccDes= 0.00D+00
 Harris functional with IExCor= 1009 and IRadAn=       4 diagonalized for initial guess.
 HarFok:  IExCor= 1009 AccDes= 0.00D+00 IRadAn=         4 IDoV= 1 UseB2=F ITyADJ=14
 ICtDFT=  3500011 ScaDFX=  1.000000  1.000000  1.000000  1.000000
 FoFCou: FMM=F IPFlag=           0 FMFlag=      100000 FMFlg1=           0
         NFxFlg=           0 DoJE=T BraDBF=F KetDBF=T FulRan=T
         wScrn=  0.000000 ICntrl=       500 IOpCl=  0 I1Cent=   200000004 NGrid=           0
         NMat0=    1 NMatS0=      1 NMatT0=    0 NMatD0=    1 NMtDS0=    0 NMtDT0=    0
 Petite list used in FoFCou.
 Harris En= -1455.09891390636    
 Leave Link  401 at Wed Jul  6 06:13:38 2022, MaxMem=   671088640 cpu:               9.3 elap:               1.9
 (Enter /gpfs/software/gaussian16/sse4/tar/g16/l502.exe)
 Integral symmetry usage will be decided dynamically.
 Closed shell SCF:
 Using DIIS extrapolation, IDIIS=  1040.
 NGot=   671088640 LenX=   670776934 LenY=   670623612
 Requested convergence on RMS density matrix=1.00D-08 within 128 cycles.
 Requested convergence on MAX density matrix=1.00D-06.
 Requested convergence on             energy=1.00D-06.
 No special actions if energy rises.
 Fock matrices will be formed incrementally for  20 cycles.

 Cycle   1  Pass 1  IDiag  1:
 FoFJK:  IHMeth= 1 ICntrl=       0 DoSepK=F KAlg= 0 I1Cent=           0 FoldK=F
 IRaf= 830000000 NMat=       1 IRICut=       1 DoRegI=T DoRafI=F ISym2E= 0 IDoP0=0 IntGTp=1.
 FoFCou: FMM=F IPFlag=           0 FMFlag=      100000 FMFlg1=           0
         NFxFlg=           0 DoJE=F BraDBF=F KetDBF=F FulRan=T
         wScrn=  0.000000 ICntrl=         0 IOpCl=  0 I1Cent=           0 NGrid=           0
         NMat0=    1 NMatS0=      1 NMatT0=    0 NMatD0=    1 NMtDS0=    0 NMtDT0=    0
 Symmetry not used in FoFCou.
 E= -1455.61788171842    
 DIIS: error= 7.28D-03 at cycle   1 NSaved=   1.
 NSaved= 1 IEnMin= 1 EnMin= -1455.61788171842     IErMin= 1 ErrMin= 7.28D-03
 ErrMax= 7.28D-03  0.00D+00 EMaxC= 1.00D-01 BMatC= 3.02D-02 BMatP= 3.02D-02
 IDIUse=3 WtCom= 9.27D-01 WtEn= 7.28D-02
 Coeff-Com:  0.100D+01
 Coeff-En:   0.100D+01
 Coeff:      0.100D+01
 Gap=     0.386 Goal=   None    Shift=    0.000
 GapD=    0.386 DampG=1.000 DampE=1.000 DampFc=1.0000 IDamp=-1.
 RMSDP=5.52D-02 MaxDP=5.96D+00              OVMax= 6.17D-02

 Cycle   2  Pass 1  IDiag  1:
 RMSU=  5.52D-02    CP:  9.96D-01
 E= -1455.66678331777     Delta-E=       -0.048901599349 Rises=F Damp=F
 DIIS: error= 1.61D-03 at cycle   2 NSaved=   2.
 NSaved= 2 IEnMin= 2 EnMin= -1455.66678331777     IErMin= 2 ErrMin= 1.61D-03
 ErrMax= 1.61D-03  0.00D+00 EMaxC= 1.00D-01 BMatC= 1.72D-03 BMatP= 3.02D-02
 IDIUse=3 WtCom= 9.84D-01 WtEn= 1.61D-02
 Coeff-Com: -0.158D-01 0.102D+01
 Coeff-En:   0.000D+00 0.100D+01
 Coeff:     -0.155D-01 0.102D+01
 Gap=     0.065 Goal=   None    Shift=    0.000
 RMSDP=9.72D-03 MaxDP=7.90D-01 DE=-4.89D-02 OVMax= 7.73D-02

 Cycle   3  Pass 1  IDiag  1:
 RMSU=  5.64D-03    CP:  1.05D+00  1.12D+00
 E= -1455.65930950823     Delta-E=        0.007473809542 Rises=F Damp=F
 DIIS: error= 4.26D-03 at cycle   3 NSaved=   3.
 NSaved= 3 IEnMin= 2 EnMin= -1455.66678331777     IErMin= 2 ErrMin= 1.61D-03
 ErrMax= 4.26D-03  0.00D+00 EMaxC= 1.00D-01 BMatC= 8.40D-03 BMatP= 1.72D-03
 IDIUse=3 WtCom= 1.33D-01 WtEn= 8.67D-01
 Coeff-Com: -0.536D-01 0.761D+00 0.293D+00
 Coeff-En:   0.000D+00 0.784D+00 0.216D+00
 Coeff:     -0.712D-02 0.781D+00 0.226D+00
 Gap=     0.080 Goal=   None    Shift=    0.000
 RMSDP=3.55D-03 MaxDP=2.32D-01 DE= 7.47D-03 OVMax= 9.01D-02

 Cycle   4  Pass 1  IDiag  1:
 RMSU=  2.55D-03    CP:  1.03D+00  1.16D+00  8.95D-01
 E= -1455.66962153020     Delta-E=       -0.010312021971 Rises=F Damp=F
 DIIS: error= 1.00D-03 at cycle   4 NSaved=   4.
 NSaved= 4 IEnMin= 4 EnMin= -1455.66962153020     IErMin= 4 ErrMin= 1.00D-03
 ErrMax= 1.00D-03  0.00D+00 EMaxC= 1.00D-01 BMatC= 3.51D-04 BMatP= 1.72D-03
 IDIUse=3 WtCom= 9.90D-01 WtEn= 1.00D-02
 Coeff-Com: -0.410D-01 0.340D+00 0.145D+00 0.557D+00
 Coeff-En:   0.000D+00 0.000D+00 0.000D+00 0.100D+01
 Coeff:     -0.406D-01 0.336D+00 0.143D+00 0.561D+00
 Gap=     0.078 Goal=   None    Shift=    0.000
 RMSDP=1.98D-03 MaxDP=2.00D-01 DE=-1.03D-02 OVMax= 1.09D-02

 Cycle   5  Pass 1  IDiag  1:
 RMSU=  1.41D-03    CP:  1.04D+00  1.18D+00  9.43D-01  1.11D+00
 E= -1455.67001748164     Delta-E=       -0.000395951439 Rises=F Damp=F
 DIIS: error= 4.32D-04 at cycle   5 NSaved=   5.
 NSaved= 5 IEnMin= 5 EnMin= -1455.67001748164     IErMin= 5 ErrMin= 4.32D-04
 ErrMax= 4.32D-04  0.00D+00 EMaxC= 1.00D-01 BMatC= 5.99D-05 BMatP= 3.51D-04
 IDIUse=3 WtCom= 9.96D-01 WtEn= 4.32D-03
 Coeff-Com: -0.958D-02 0.212D-01 0.279D-01 0.269D+00 0.692D+00
 Coeff-En:   0.000D+00 0.000D+00 0.000D+00 0.345D-02 0.997D+00
 Coeff:     -0.954D-02 0.211D-01 0.278D-01 0.268D+00 0.693D+00
 Gap=     0.080 Goal=   None    Shift=    0.000
 RMSDP=6.24D-04 MaxDP=5.87D-02 DE=-3.96D-04 OVMax= 1.22D-02

 Cycle   6  Pass 1  IDiag  1:
 RMSU=  5.01D-04    CP:  1.03D+00  1.18D+00  9.42D-01  1.14D+00  8.18D-01
 E= -1455.67011639752     Delta-E=       -0.000098915884 Rises=F Damp=F
 DIIS: error= 3.65D-04 at cycle   6 NSaved=   6.
 NSaved= 6 IEnMin= 6 EnMin= -1455.67011639752     IErMin= 6 ErrMin= 3.65D-04
 ErrMax= 3.65D-04  0.00D+00 EMaxC= 1.00D-01 BMatC= 3.31D-05 BMatP= 5.99D-05
 IDIUse=3 WtCom= 9.96D-01 WtEn= 3.65D-03
 Coeff-Com:  0.241D-02-0.591D-01-0.856D-02 0.175D-01 0.478D+00 0.569D+00
 Coeff-En:   0.000D+00 0.000D+00 0.000D+00 0.000D+00 0.157D-01 0.984D+00
 Coeff:      0.240D-02-0.589D-01-0.853D-02 0.174D-01 0.477D+00 0.571D+00
 Gap=     0.079 Goal=   None    Shift=    0.000
 RMSDP=6.07D-04 MaxDP=6.98D-02 DE=-9.89D-05 OVMax= 2.64D-03

 Cycle   7  Pass 1  IDiag  1:
 RMSU=  1.81D-04    CP:  1.04D+00  1.18D+00  9.94D-01  1.21D+00  1.00D+00
                    CP:  7.84D-01
 E= -1455.67016591013     Delta-E=       -0.000049512608 Rises=F Damp=F
 DIIS: error= 1.40D-04 at cycle   7 NSaved=   7.
 NSaved= 7 IEnMin= 7 EnMin= -1455.67016591013     IErMin= 7 ErrMin= 1.40D-04
 ErrMax= 1.40D-04  0.00D+00 EMaxC= 1.00D-01 BMatC= 3.61D-06 BMatP= 3.31D-05
 IDIUse=3 WtCom= 9.99D-01 WtEn= 1.40D-03
 Coeff-Com:  0.265D-02-0.318D-01-0.512D-02-0.434D-01 0.176D+00 0.157D+00
 Coeff-Com:  0.745D+00
 Coeff-En:   0.000D+00 0.000D+00 0.000D+00 0.000D+00 0.000D+00 0.000D+00
 Coeff-En:   0.100D+01
 Coeff:      0.264D-02-0.317D-01-0.512D-02-0.433D-01 0.176D+00 0.156D+00
 Coeff:      0.746D+00
 Gap=     0.079 Goal=   None    Shift=    0.000
 RMSDP=1.73D-04 MaxDP=1.93D-02 DE=-4.95D-05 OVMax= 3.67D-03

 Cycle   8  Pass 1  IDiag  1:
 RMSU=  8.01D-05    CP:  1.04D+00  1.19D+00  1.00D+00  1.24D+00  1.06D+00
                    CP:  7.76D-01  1.33D+00
 E= -1455.67017784388     Delta-E=       -0.000011933756 Rises=F Damp=F
 DIIS: error= 1.13D-04 at cycle   8 NSaved=   8.
 NSaved= 8 IEnMin= 8 EnMin= -1455.67017784388     IErMin= 8 ErrMin= 1.13D-04
 ErrMax= 1.13D-04  0.00D+00 EMaxC= 1.00D-01 BMatC= 2.84D-06 BMatP= 3.61D-06
 IDIUse=3 WtCom= 9.99D-01 WtEn= 1.13D-03
 Coeff-Com:  0.700D-03 0.406D-02 0.127D-02-0.376D-01-0.364D-01-0.241D+00
 Coeff-Com:  0.503D+00 0.806D+00
 Coeff-En:   0.000D+00 0.000D+00 0.000D+00 0.000D+00 0.000D+00 0.000D+00
 Coeff-En:   0.000D+00 0.100D+01
 Coeff:      0.699D-03 0.405D-02 0.126D-02-0.376D-01-0.363D-01-0.240D+00
 Coeff:      0.502D+00 0.806D+00
 Gap=     0.079 Goal=   None    Shift=    0.000
 RMSDP=2.16D-04 MaxDP=2.38D-02 DE=-1.19D-05 OVMax= 3.38D-03

 Cycle   9  Pass 1  IDiag  1:
 RMSU=  4.16D-05    CP:  1.04D+00  1.19D+00  1.01D+00  1.27D+00  1.13D+00
                    CP:  7.59D-01  1.87D+00  1.41D+00
 E= -1455.67018700457     Delta-E=       -0.000009160682 Rises=F Damp=F
 DIIS: error= 4.79D-05 at cycle   9 NSaved=   9.
 NSaved= 9 IEnMin= 9 EnMin= -1455.67018700457     IErMin= 9 ErrMin= 4.79D-05
 ErrMax= 4.79D-05  0.00D+00 EMaxC= 1.00D-01 BMatC= 8.07D-07 BMatP= 2.84D-06
 IDIUse=1 WtCom= 1.00D+00 WtEn= 0.00D+00
 Coeff-Com: -0.302D-03 0.122D-01 0.139D-02-0.131D-01-0.597D-01-0.253D+00
 Coeff-Com:  0.158D+00 0.390D+00 0.764D+00
 Coeff:     -0.302D-03 0.122D-01 0.139D-02-0.131D-01-0.597D-01-0.253D+00
 Coeff:      0.158D+00 0.390D+00 0.764D+00
 Gap=     0.079 Goal=   None    Shift=    0.000
 RMSDP=1.62D-04 MaxDP=1.79D-02 DE=-9.16D-06 OVMax= 2.55D-03

 Cycle  10  Pass 1  IDiag  1:
 RMSU=  2.67D-05    CP:  1.04D+00  1.19D+00  1.02D+00  1.30D+00  1.18D+00
                    CP:  7.28D-01  2.24D+00  1.80D+00  1.62D+00
 E= -1455.67019057179     Delta-E=       -0.000003567226 Rises=F Damp=F
 DIIS: error= 3.30D-05 at cycle  10 NSaved=  10.
 NSaved=10 IEnMin=10 EnMin= -1455.67019057179     IErMin=10 ErrMin= 3.30D-05
 ErrMax= 3.30D-05  0.00D+00 EMaxC= 1.00D-01 BMatC= 3.05D-07 BMatP= 8.07D-07
 IDIUse=1 WtCom= 1.00D+00 WtEn= 0.00D+00
 Coeff-Com: -0.288D-03 0.196D-02-0.230D-02 0.887D-02 0.157D-01-0.296D-01
 Coeff-Com: -0.357D-01-0.286D+00 0.253D+00 0.107D+01
 Coeff:     -0.288D-03 0.196D-02-0.230D-02 0.887D-02 0.157D-01-0.296D-01
 Coeff:     -0.357D-01-0.286D+00 0.253D+00 0.107D+01
 Gap=     0.079 Goal=   None    Shift=    0.000
 RMSDP=1.19D-04 MaxDP=1.30D-02 DE=-3.57D-06 OVMax= 2.23D-03

 Cycle  11  Pass 1  IDiag  1:
 RMSU=  1.37D-05    CP:  1.04D+00  1.19D+00  1.03D+00  1.32D+00  1.22D+00
                    CP:  7.00D-01  2.48D+00  2.07D+00  2.20D+00  1.43D+00
 E= -1455.67019227765     Delta-E=       -0.000001705860 Rises=F Damp=F
 DIIS: error= 1.72D-05 at cycle  11 NSaved=  11.
 NSaved=11 IEnMin=11 EnMin= -1455.67019227765     IErMin=11 ErrMin= 1.72D-05
 ErrMax= 1.72D-05  0.00D+00 EMaxC= 1.00D-01 BMatC= 1.35D-07 BMatP= 3.05D-07
 IDIUse=1 WtCom= 1.00D+00 WtEn= 0.00D+00
 Coeff-Com:  0.296D-04-0.339D-02-0.355D-02 0.886D-02 0.336D-01 0.440D-01
 Coeff-Com: -0.164D-01-0.284D+00-0.114D+00 0.506D+00 0.830D+00
 Coeff:      0.296D-04-0.339D-02-0.355D-02 0.886D-02 0.336D-01 0.440D-01
 Coeff:     -0.164D-01-0.284D+00-0.114D+00 0.506D+00 0.830D+00
 Gap=     0.079 Goal=   None    Shift=    0.000
 RMSDP=5.60D-05 MaxDP=5.62D-03 DE=-1.71D-06 OVMax= 1.15D-03

 Cycle  12  Pass 1  IDiag  1:
 RMSU=  1.06D-05    CP:  1.04D+00  1.19D+00  1.03D+00  1.33D+00  1.23D+00
                    CP:  6.74D-01  2.58D+00  2.19D+00  2.41D+00  1.84D+00
                    CP:  1.55D+00
 E= -1455.67019281256     Delta-E=       -0.000000534909 Rises=F Damp=F
 DIIS: error= 1.40D-05 at cycle  12 NSaved=  12.
 NSaved=12 IEnMin=12 EnMin= -1455.67019281256     IErMin=12 ErrMin= 1.40D-05
 ErrMax= 1.40D-05  0.00D+00 EMaxC= 1.00D-01 BMatC= 5.52D-08 BMatP= 1.35D-07
 IDIUse=1 WtCom= 1.00D+00 WtEn= 0.00D+00
 Coeff-Com:  0.171D-03-0.335D-02-0.262D-02 0.309D-02 0.178D-01 0.298D-01
 Coeff-Com:  0.260D-01-0.654D-01-0.189D+00-0.174D+00 0.464D+00 0.893D+00
 Coeff:      0.171D-03-0.335D-02-0.262D-02 0.309D-02 0.178D-01 0.298D-01
 Coeff:      0.260D-01-0.654D-01-0.189D+00-0.174D+00 0.464D+00 0.893D+00
 Gap=     0.079 Goal=   None    Shift=    0.000
 RMSDP=5.95D-05 MaxDP=6.74D-03 DE=-5.35D-07 OVMax= 9.20D-04

 Cycle  13  Pass 1  IDiag  1:
 RMSU=  6.50D-06    CP:  1.04D+00  1.19D+00  1.04D+00  1.34D+00  1.24D+00
                    CP:  6.50D-01  2.66D+00  2.27D+00  2.61D+00  2.14D+00
                    CP:  2.04D+00  1.50D+00
 E= -1455.67019306398     Delta-E=       -0.000000251422 Rises=F Damp=F
 DIIS: error= 6.23D-06 at cycle  13 NSaved=  13.
 NSaved=13 IEnMin=13 EnMin= -1455.67019306398     IErMin=13 ErrMin= 6.23D-06
 ErrMax= 6.23D-06  0.00D+00 EMaxC= 1.00D-01 BMatC= 1.30D-08 BMatP= 5.52D-08
 IDIUse=1 WtCom= 1.00D+00 WtEn= 0.00D+00
 Coeff-Com:  0.754D-04-0.478D-03-0.688D-03-0.668D-03-0.140D-02-0.459D-02
 Coeff-Com:  0.223D-01 0.557D-01-0.379D-01-0.235D+00-0.126D+00 0.394D+00
 Coeff-Com:  0.935D+00
 Coeff:      0.754D-04-0.478D-03-0.688D-03-0.668D-03-0.140D-02-0.459D-02
 Coeff:      0.223D-01 0.557D-01-0.379D-01-0.235D+00-0.126D+00 0.394D+00
 Coeff:      0.935D+00
 Gap=     0.079 Goal=   None    Shift=    0.000
 RMSDP=2.52D-05 MaxDP=2.50D-03 DE=-2.51D-07 OVMax= 5.13D-04

 Cycle  14  Pass 1  IDiag  1:
 RMSU=  2.23D-06    CP:  1.04D+00  1.19D+00  1.04D+00  1.34D+00  1.24D+00
                    CP:  6.39D-01  2.70D+00  2.30D+00  2.66D+00  2.36D+00
                    CP:  2.40D+00  1.98D+00  1.35D+00
 E= -1455.67019311719     Delta-E=       -0.000000053207 Rises=F Damp=F
 DIIS: error= 2.69D-06 at cycle  14 NSaved=  14.
 NSaved=14 IEnMin=14 EnMin= -1455.67019311719     IErMin=14 ErrMin= 2.69D-06
 ErrMax= 2.69D-06  0.00D+00 EMaxC= 1.00D-01 BMatC= 2.78D-09 BMatP= 1.30D-08
 IDIUse=1 WtCom= 1.00D+00 WtEn= 0.00D+00
 Coeff-Com: -0.173D-04 0.726D-03 0.320D-04-0.513D-03-0.516D-02-0.115D-01
 Coeff-Com:  0.414D-02 0.368D-01 0.412D-01-0.356D-01-0.189D+00-0.686D-01
 Coeff-Com:  0.405D+00 0.823D+00
 Coeff:     -0.173D-04 0.726D-03 0.320D-04-0.513D-03-0.516D-02-0.115D-01
 Coeff:      0.414D-02 0.368D-01 0.412D-01-0.356D-01-0.189D+00-0.686D-01
 Coeff:      0.405D+00 0.823D+00
 Gap=     0.079 Goal=   None    Shift=    0.000
 RMSDP=8.39D-06 MaxDP=7.88D-04 DE=-5.32D-08 OVMax= 1.16D-04

 Cycle  15  Pass 1  IDiag  1:
 RMSU=  1.40D-06    CP:  1.04D+00  1.19D+00  1.04D+00  1.34D+00  1.24D+00
                    CP:  6.36D-01  2.70D+00  2.29D+00  2.67D+00  2.39D+00
                    CP:  2.49D+00  2.11D+00  1.63D+00  1.30D+00
 E= -1455.67019312373     Delta-E=       -0.000000006535 Rises=F Damp=F
 DIIS: error= 1.30D-06 at cycle  15 NSaved=  15.
 NSaved=15 IEnMin=15 EnMin= -1455.67019312373     IErMin=15 ErrMin= 1.30D-06
 ErrMax= 1.30D-06  0.00D+00 EMaxC= 1.00D-01 BMatC= 4.97D-10 BMatP= 2.78D-09
 IDIUse=1 WtCom= 1.00D+00 WtEn= 0.00D+00
 Coeff-Com: -0.126D-04 0.192D-03-0.671D-04 0.278D-03-0.898D-03-0.111D-02
 Coeff-Com: -0.263D-02-0.257D-02 0.145D-01 0.328D-01-0.272D-01-0.766D-01
 Coeff-Com: -0.569D-01 0.163D+00 0.957D+00
 Coeff:     -0.126D-04 0.192D-03-0.671D-04 0.278D-03-0.898D-03-0.111D-02
 Coeff:     -0.263D-02-0.257D-02 0.145D-01 0.328D-01-0.272D-01-0.766D-01
 Coeff:     -0.569D-01 0.163D+00 0.957D+00
 Gap=     0.079 Goal=   None    Shift=    0.000
 RMSDP=3.50D-06 MaxDP=3.41D-04 DE=-6.53D-09 OVMax= 3.42D-05

 Cycle  16  Pass 1  IDiag  1:
 RMSU=  5.35D-07    CP:  1.04D+00  1.19D+00  1.04D+00  1.34D+00  1.24D+00
                    CP:  6.36D-01  2.71D+00  2.29D+00  2.68D+00  2.42D+00
                    CP:  2.49D+00  2.16D+00  1.78D+00  1.48D+00  1.10D+00
 E= -1455.67019312487     Delta-E=       -0.000000001147 Rises=F Damp=F
 DIIS: error= 4.50D-07 at cycle  16 NSaved=  16.
 NSaved=16 IEnMin=16 EnMin= -1455.67019312487     IErMin=16 ErrMin= 4.50D-07
 ErrMax= 4.50D-07  0.00D+00 EMaxC= 1.00D-01 BMatC= 8.11D-11 BMatP= 4.97D-10
 IDIUse=1 WtCom= 1.00D+00 WtEn= 0.00D+00
 Coeff-Com: -0.127D-05-0.785D-04-0.811D-04 0.302D-03 0.658D-03 0.178D-02
 Coeff-Com: -0.154D-02-0.747D-02-0.261D-02 0.164D-01 0.270D-01-0.116D-01
 Coeff-Com: -0.853D-01-0.120D+00 0.262D+00 0.921D+00
 Coeff:     -0.127D-05-0.785D-04-0.811D-04 0.302D-03 0.658D-03 0.178D-02
 Coeff:     -0.154D-02-0.747D-02-0.261D-02 0.164D-01 0.270D-01-0.116D-01
 Coeff:     -0.853D-01-0.120D+00 0.262D+00 0.921D+00
 Gap=     0.079 Goal=   None    Shift=    0.000
 RMSDP=1.48D-06 MaxDP=1.22D-04 DE=-1.15D-09 OVMax= 1.34D-05

 Cycle  17  Pass 1  IDiag  1:
 RMSU=  2.34D-07    CP:  1.04D+00  1.19D+00  1.04D+00  1.34D+00  1.25D+00
                    CP:  6.35D-01  2.71D+00  2.29D+00  2.68D+00  2.42D+00
                    CP:  2.49D+00  2.15D+00  1.84D+00  1.56D+00  1.25D+00
                    CP:  1.31D+00
 E= -1455.67019312513     Delta-E=       -0.000000000253 Rises=F Damp=F
 DIIS: error= 2.06D-07 at cycle  17 NSaved=  17.
 NSaved=17 IEnMin=17 EnMin= -1455.67019312513     IErMin=17 ErrMin= 2.06D-07
 ErrMax= 2.06D-07  0.00D+00 EMaxC= 1.00D-01 BMatC= 1.22D-11 BMatP= 8.11D-11
 IDIUse=1 WtCom= 1.00D+00 WtEn= 0.00D+00
 Coeff-Com:  0.243D-05-0.766D-04-0.339D-04 0.101D-03 0.409D-03 0.927D-03
 Coeff-Com: -0.174D-03-0.221D-02-0.407D-02-0.193D-02 0.154D-01 0.127D-01
 Coeff-Com: -0.115D-01-0.816D-01-0.134D+00 0.278D+00 0.927D+00
 Coeff:      0.243D-05-0.766D-04-0.339D-04 0.101D-03 0.409D-03 0.927D-03
 Coeff:     -0.174D-03-0.221D-02-0.407D-02-0.193D-02 0.154D-01 0.127D-01
 Coeff:     -0.115D-01-0.816D-01-0.134D+00 0.278D+00 0.927D+00
 Gap=     0.079 Goal=   None    Shift=    0.000
 RMSDP=6.21D-07 MaxDP=5.49D-05 DE=-2.53D-10 OVMax= 7.20D-06

 Cycle  18  Pass 1  IDiag  1:
 RMSU=  7.67D-08    CP:  1.04D+00  1.19D+00  1.04D+00  1.35D+00  1.25D+00
                    CP:  6.35D-01  2.71D+00  2.29D+00  2.68D+00  2.43D+00
                    CP:  2.50D+00  2.14D+00  1.86D+00  1.59D+00  1.33D+00
                    CP:  1.53D+00  1.43D+00
 E= -1455.67019312526     Delta-E=       -0.000000000134 Rises=F Damp=F
 DIIS: error= 7.31D-08 at cycle  18 NSaved=  18.
 NSaved=18 IEnMin=18 EnMin= -1455.67019312526     IErMin=18 ErrMin= 7.31D-08
 ErrMax= 7.31D-08  0.00D+00 EMaxC= 1.00D-01 BMatC= 2.01D-12 BMatP= 1.22D-11
 IDIUse=1 WtCom= 1.00D+00 WtEn= 0.00D+00
 Coeff-Com:  0.115D-05-0.205D-04-0.519D-05 0.662D-05 0.733D-04 0.135D-03
 Coeff-Com:  0.156D-03 0.167D-03-0.119D-02-0.294D-02 0.212D-02 0.646D-02
 Coeff-Com:  0.859D-02-0.168D-01-0.966D-01-0.366D-01 0.410D+00 0.727D+00
 Coeff:      0.115D-05-0.205D-04-0.519D-05 0.662D-05 0.733D-04 0.135D-03
 Coeff:      0.156D-03 0.167D-03-0.119D-02-0.294D-02 0.212D-02 0.646D-02
 Coeff:      0.859D-02-0.168D-01-0.966D-01-0.366D-01 0.410D+00 0.727D+00
 Gap=     0.079 Goal=   None    Shift=    0.000
 RMSDP=1.88D-07 MaxDP=1.77D-05 DE=-1.34D-10 OVMax= 2.49D-06

 Cycle  19  Pass 1  IDiag  1:
 RMSU=  4.72D-08    CP:  1.04D+00  1.19D+00  1.04D+00  1.35D+00  1.25D+00
                    CP:  6.35D-01  2.71D+00  2.29D+00  2.68D+00  2.43D+00
                    CP:  2.50D+00  2.14D+00  1.87D+00  1.60D+00  1.33D+00
                    CP:  1.61D+00  1.62D+00  9.13D-01
 E= -1455.67019312515     Delta-E=        0.000000000112 Rises=F Damp=F
 DIIS: error= 4.47D-08 at cycle  19 NSaved=  19.
 NSaved=19 IEnMin=18 EnMin= -1455.67019312526     IErMin=19 ErrMin= 4.47D-08
 ErrMax= 4.47D-08  0.00D+00 EMaxC= 1.00D-01 BMatC= 3.27D-13 BMatP= 2.01D-12
 IDIUse=1 WtCom= 1.00D+00 WtEn= 0.00D+00
 Coeff-Com: -0.206D-07 0.775D-05 0.348D-05-0.152D-04-0.693D-04-0.138D-03
 Coeff-Com:  0.827D-04 0.556D-03 0.331D-03-0.988D-03-0.279D-02 0.245D-03
 Coeff-Com:  0.730D-02 0.110D-01-0.167D-01-0.845D-01 0.150D-02 0.333D+00
 Coeff-Com:  0.751D+00
 Coeff:     -0.206D-07 0.775D-05 0.348D-05-0.152D-04-0.693D-04-0.138D-03
 Coeff:      0.827D-04 0.556D-03 0.331D-03-0.988D-03-0.279D-02 0.245D-03
 Coeff:      0.730D-02 0.110D-01-0.167D-01-0.845D-01 0.150D-02 0.333D+00
 Coeff:      0.751D+00
 Gap=     0.079 Goal=   None    Shift=    0.000
 RMSDP=1.08D-07 MaxDP=1.18D-05 DE= 1.12D-10 OVMax= 1.12D-06

 Cycle  20  Pass 1  IDiag  1:
 RMSU=  1.21D-08    CP:  1.04D+00  1.19D+00  1.04D+00  1.35D+00  1.25D+00
                    CP:  6.35D-01  2.71D+00  2.29D+00  2.68D+00  2.43D+00
                    CP:  2.50D+00  2.14D+00  1.88D+00  1.60D+00  1.34D+00
                    CP:  1.63D+00  1.70D+00  1.04D+00  1.23D+00
 E= -1455.67019312508     Delta-E=        0.000000000068 Rises=F Damp=F
 DIIS: error= 1.52D-08 at cycle  20 NSaved=  20.
 NSaved=20 IEnMin=18 EnMin= -1455.67019312526     IErMin=20 ErrMin= 1.52D-08
 ErrMax= 1.52D-08  0.00D+00 EMaxC= 1.00D-01 BMatC= 5.81D-14 BMatP= 3.27D-13
 IDIUse=1 WtCom= 1.00D+00 WtEn= 0.00D+00
 Coeff-Com: -0.170D-06 0.617D-05 0.151D-05-0.630D-05-0.415D-04-0.753D-04
 Coeff-Com:  0.222D-04 0.218D-03 0.320D-03 0.137D-04-0.155D-02-0.746D-03
 Coeff-Com:  0.196D-02 0.710D-02 0.598D-02-0.308D-01-0.500D-01 0.249D-01
 Coeff-Com:  0.318D+00 0.725D+00
 Coeff:     -0.170D-06 0.617D-05 0.151D-05-0.630D-05-0.415D-04-0.753D-04
 Coeff:      0.222D-04 0.218D-03 0.320D-03 0.137D-04-0.155D-02-0.746D-03
 Coeff:      0.196D-02 0.710D-02 0.598D-02-0.308D-01-0.500D-01 0.249D-01
 Coeff:      0.318D+00 0.725D+00
 Gap=     0.079 Goal=   None    Shift=    0.000
 RMSDP=1.48D-08 MaxDP=8.55D-07 DE= 6.78D-11 OVMax= 3.39D-07

 Cycle  21  Pass 1  IDiag  1:
 Restarting incremental Fock formation.
 E= -1455.67019312511     Delta-E=       -0.000000000028 Rises=F Damp=F
 DIIS: error= 5.45D-09 at cycle  21 NSaved=  20.
 NSaved=20 IEnMin=17 EnMin= -1455.67019312526     IErMin=20 ErrMin= 5.45D-09
 ErrMax= 5.45D-09  0.00D+00 EMaxC= 1.00D-01 BMatC= 1.31D-14 BMatP= 5.81D-14
 IDIUse=1 WtCom= 1.00D+00 WtEn= 0.00D+00
 Coeff-Com: -0.171D-06-0.863D-06 0.237D-05 0.164D-05 0.995D-05-0.732D-05
 Coeff-Com: -0.474D-04 0.164D-04 0.175D-03 0.105D-03-0.165D-03-0.901D-03
 Coeff-Com: -0.202D-03 0.384D-02 0.691D-02-0.842D-02-0.653D-01-0.626D-01
 Coeff-Com:  0.171D+00 0.955D+00
 Coeff:     -0.171D-06-0.863D-06 0.237D-05 0.164D-05 0.995D-05-0.732D-05
 Coeff:     -0.474D-04 0.164D-04 0.175D-03 0.105D-03-0.165D-03-0.901D-03
 Coeff:     -0.202D-03 0.384D-02 0.691D-02-0.842D-02-0.653D-01-0.626D-01
 Coeff:      0.171D+00 0.955D+00
 Gap=     0.079 Goal=   None    Shift=    0.000
 RMSDP=1.57D-08 MaxDP=1.65D-06 DE=-2.77D-11 OVMax= 1.69D-07

 Cycle  22  Pass 1  IDiag  1:
 RMSU=  1.38D-08    CP:  1.00D+00
 E= -1455.67019312511     Delta-E=       -0.000000000005 Rises=F Damp=F
 DIIS: error= 2.09D-09 at cycle  22 NSaved=  20.
 NSaved=20 IEnMin=16 EnMin= -1455.67019312526     IErMin=20 ErrMin= 2.09D-09
 ErrMax= 2.09D-09  0.00D+00 EMaxC= 1.00D-01 BMatC= 1.47D-15 BMatP= 1.31D-14
 IDIUse=1 WtCom= 1.00D+00 WtEn= 0.00D+00
 Large coefficients: NSaved= 20 BigCof=    0.00 CofMax=   10.00 Det=-3.03D-15
 Inversion failed.  Reducing to 19 matrices.
 Large coefficients: NSaved= 19 BigCof=    0.00 CofMax=   10.00 Det=-3.13D-15
 Inversion failed.  Reducing to 18 matrices.
 Large coefficients: NSaved= 18 BigCof=    0.00 CofMax=   10.00 Det=-3.16D-15
 Inversion failed.  Reducing to 17 matrices.
 Large coefficients: NSaved= 17 BigCof=    0.00 CofMax=   10.00 Det=-3.17D-15
 Inversion failed.  Reducing to 16 matrices.
 Large coefficients: NSaved= 16 BigCof=    0.00 CofMax=   10.00 Det=-3.29D-15
 Inversion failed.  Reducing to 15 matrices.
 Coeff-Com:  0.529D-05-0.193D-05-0.841D-05 0.379D-04 0.556D-06-0.130D-03
 Coeff-Com: -0.296D-03-0.694D-03 0.202D-02 0.465D-02-0.137D-01-0.405D-01
 Coeff-Com: -0.707D-01 0.167D+00 0.953D+00
 Coeff:      0.529D-05-0.193D-05-0.841D-05 0.379D-04 0.556D-06-0.130D-03
 Coeff:     -0.296D-03-0.694D-03 0.202D-02 0.465D-02-0.137D-01-0.405D-01
 Coeff:     -0.707D-01 0.167D+00 0.953D+00
 Gap=     0.079 Goal=   None    Shift=    0.000
 RMSDP=6.29D-09 MaxDP=5.80D-07 DE=-5.46D-12 OVMax= 6.13D-08

 SCF Done:  E(RM062X) =  -1455.67019313     A.U. after   22 cycles
            NFock= 22  Conv=0.63D-08     -V/T= 2.0027
 KE= 1.451788786529D+03 PE=-5.457917767825D+03 EE= 1.545785537667D+03
 Leave Link  502 at Wed Jul  6 06:21:01 2022, MaxMem=   671088640 cpu:            2083.2 elap:             443.3
 (Enter /gpfs/software/gaussian16/sse4/tar/g16/l701.exe)
 ... and contract with generalized density number  0.
 Compute integral first derivatives.
 Leave Link  701 at Wed Jul  6 06:21:01 2022, MaxMem=   671088640 cpu:               0.8 elap:               0.2
 (Enter /gpfs/software/gaussian16/sse4/tar/g16/l702.exe)
 L702 exits ... SP integral derivatives will be done elsewhere.
 Leave Link  702 at Wed Jul  6 06:21:01 2022, MaxMem=   671088640 cpu:               0.1 elap:               0.0
 (Enter /gpfs/software/gaussian16/sse4/tar/g16/l703.exe)
 Integral derivatives from FoFJK, PRISM(SPDF).
 Compute integral first derivatives, UseDBF=F ICtDFT=           0.
 Calling FoFJK, ICntrl=      2127 FMM=F ISym2X=0 I1Cent= 0 IOpClX= 0 NMat=1 NMatS=1 NMatT=0.
 FoFJK:  IHMeth= 1 ICntrl=    2127 DoSepK=F KAlg= 0 I1Cent=           0 FoldK=F
 IRaf=         0 NMat=       1 IRICut=       1 DoRegI=T DoRafI=F ISym2E= 0 IDoP0=0 IntGTp=1.
 FoFCou: FMM=F IPFlag=           0 FMFlag=      100000 FMFlg1=         800
         NFxFlg=           0 DoJE=F BraDBF=F KetDBF=F FulRan=T
         wScrn=  0.000000 ICntrl=      2127 IOpCl=  0 I1Cent=           0 NGrid=           0
         NMat0=    1 NMatS0=      1 NMatT0=    0 NMatD0=    1 NMtDS0=    0 NMtDT0=    0
 Symmetry not used in FoFCou.
 Leave Link  703 at Wed Jul  6 06:21:35 2022, MaxMem=   671088640 cpu:             168.0 elap:              33.7
 (Enter /gpfs/software/gaussian16/sse4/tar/g16/l716.exe)
 Dipole        =-1.11665729D-01 8.54936138D-01-1.19055256D-01
 ***** Axes restored to original set *****
 -------------------------------------------------------------------
 Center     Atomic                   Forces (Hartrees/Bohr)
 Number     Number              X              Y              Z
 -------------------------------------------------------------------
      1        6           0.000975023   -0.003394765    0.015302414
      2        6          -0.015448825   -0.006151160   -0.012021815
      3        6           0.005868606    0.012222212    0.004764550
      4        6           0.023308021   -0.020131486   -0.009319698
      5        6          -0.028729218    0.016957371   -0.004392510
      6        6           0.020721156   -0.005837079    0.009912595
      7        1          -0.000448172    0.001227745   -0.001619462
      8        1           0.003727065   -0.000668473    0.001230526
      9       17          -0.005074810    0.008688218    0.000012973
     10        8           0.001171687    0.003510784   -0.001951873
     11        6          -0.016640758   -0.007908819   -0.001549231
     12        6           0.006821452   -0.002641575   -0.002151555
     13        6           0.008459693    0.002771579   -0.005115128
     14        6           0.005979500   -0.002296774    0.001276560
     15        6           0.005491642   -0.001743315    0.005880747
     16        6          -0.025377774    0.008043138    0.001906250
     17       17           0.011175196   -0.004690240   -0.003374810
     18        1           0.000197469    0.000974221   -0.000259096
     19        1           0.000306812    0.000124947   -0.001949167
     20        1          -0.002483765    0.000943471    0.003417729
 -------------------------------------------------------------------
 Cartesian Forces:  Max     0.028729218 RMS     0.009356477
 Leave Link  716 at Wed Jul  6 06:21:35 2022, MaxMem=   671088640 cpu:               0.1 elap:               0.0
 (Enter /gpfs/software/gaussian16/sse4/tar/g16/l103.exe)

 GradGradGradGradGradGradGradGradGradGradGradGradGradGradGradGradGradGrad
 Berny optimization.
 Using GEDIIS/GDIIS optimizer.
 FormGI is forming the generalized inverse of G from B-inverse, IUseBI=4.
 GSVD:  received Info=                   1 from GESDD.
 Internal  Forces:  Max     0.015371118 RMS     0.004188449
 Search for a local minimum.
 Step number   2 out of a maximum of  107
 All quantities printed in internal units (Hartrees-Bohrs-Radians)
 RMS Force = .41884D-02 SwitMx=.10000D-02 MixMth= 1
 Mixed Optimization -- RFO/linear search
 Update second derivatives using D2CorX and points    1    2
 DE= -2.45D-02 DEPred=-2.26D-02 R= 1.08D+00
 TightC=F SS=  1.41D+00  RLast= 5.10D-01 DXNew= 5.0454D-01 1.5298D+00
 Trust test= 1.08D+00 RLast= 5.10D-01 DXMaxT set to 5.05D-01
 ITU=  1  0
 Use linear search instead of GDIIS.
     Eigenvalues ---    0.00642   0.01054   0.01108   0.01296   0.01385
     Eigenvalues ---    0.01552   0.01561   0.01839   0.01973   0.02001
     Eigenvalues ---    0.02020   0.02061   0.02091   0.02164   0.02221
     Eigenvalues ---    0.02293   0.02566   0.14790   0.15835   0.15993
     Eigenvalues ---    0.15996   0.16062   0.19410   0.22329   0.23393
     Eigenvalues ---    0.23481   0.23891   0.24658   0.24728   0.24897
     Eigenvalues ---    0.24969   0.24985   0.26435   0.30538   0.31971
     Eigenvalues ---    0.32428   0.34057   0.34389   0.35149   0.35253
     Eigenvalues ---    0.35438   0.35566   0.35681   0.36286   0.40178
     Eigenvalues ---    0.41409   0.42890   0.44455   0.46183   0.46667
     Eigenvalues ---    0.47760   0.50203   0.65060   0.97787
 RFO step:  Lambda=-9.19708245D-03 EMin= 6.41537911D-03
 Quartic linear search produced a step of  0.42141.
 Iteration  1 RMS(Cart)=  0.08806598 RMS(Int)=  0.00454207
 Iteration  2 RMS(Cart)=  0.00562620 RMS(Int)=  0.00150884
 Iteration  3 RMS(Cart)=  0.00002562 RMS(Int)=  0.00150869
 Iteration  4 RMS(Cart)=  0.00000005 RMS(Int)=  0.00150869
 ITry= 1 IFail=0 DXMaxC= 2.89D-01 DCOld= 1.00D+10 DXMaxT= 5.05D-01 DXLimC= 3.00D+00 Rises=F
 Variable       Old X    -DE/DX   Delta X   Delta X   Delta X     New X
                                 (Linear)    (Quad)   (Total)
    R1        2.71712  -0.00816   0.00348  -0.03103  -0.02852   2.68860
    R2        2.77060   0.00446  -0.01935   0.02779   0.00826   2.77885
    R3        2.32236  -0.00136   0.00990  -0.00702   0.00289   2.32525
    R4        2.49070   0.00656   0.01622   0.00414   0.01951   2.51021
    R5        2.76128  -0.00253  -0.02230   0.00524  -0.01683   2.74445
    R6        2.05051  -0.00172   0.00414  -0.00889  -0.00475   2.04576
    R7        2.64592  -0.01537  -0.05658  -0.02411  -0.07994   2.56598
    R8        3.24497   0.00944   0.00693   0.03227   0.03920   3.28417
    R9        2.61150   0.01438   0.00963   0.03443   0.04506   2.65656
   R10        2.04468  -0.00027  -0.00125  -0.00028  -0.00154   2.04314
   R11        2.78682  -0.00424  -0.02766  -0.00121  -0.02887   2.75795
   R12        2.67495   0.00442   0.00521   0.01101   0.01620   2.69115
   R13        2.64585   0.00461  -0.00804   0.01960   0.01151   2.65736
   R14        2.62102   0.00147  -0.00996   0.00967  -0.00023   2.62078
   R15        2.05243   0.00049   0.00115   0.00118   0.00233   2.05476
   R16        2.61824  -0.00441   0.00009  -0.01323  -0.01308   2.60516
   R17        2.61552  -0.00155  -0.01491   0.00419  -0.01076   2.60476
   R18        2.04874  -0.00167  -0.00157  -0.00545  -0.00703   2.04171
   R19        2.63929   0.00182   0.00770   0.00040   0.00808   2.64737
   R20        2.05459  -0.00062   0.00012  -0.00243  -0.00231   2.05228
   R21        3.30959   0.01216   0.02846   0.03094   0.05940   3.36899
    A1        1.85261  -0.00189  -0.02202   0.00233  -0.02389   1.82872
    A2        2.23466   0.00499   0.03646   0.01129   0.04630   2.28096
    A3        2.18917  -0.00303  -0.01727   0.00296  -0.01584   2.17334
    A4        2.36264  -0.00206   0.00083  -0.01668  -0.01779   2.34484
    A5        2.00332   0.00355  -0.00208   0.02080   0.01298   2.01630
    A6        2.15093  -0.00112   0.01517  -0.02398  -0.01364   2.13730
    A7        2.10851  -0.00326  -0.02053  -0.01506  -0.03931   2.06920
    A8        2.14466   0.00705   0.03042   0.01120   0.03850   2.18316
    A9        2.04444  -0.00597  -0.02222  -0.02043  -0.04518   1.99926
   A10        2.08240  -0.00148  -0.01266  -0.00248  -0.01864   2.06377
   A11        2.16536  -0.00298  -0.00211  -0.01270  -0.01348   2.15189
   A12        2.00584   0.00529   0.01413   0.02772   0.04116   2.04700
   A13        2.11189  -0.00231  -0.01196  -0.01501  -0.02765   2.08423
   A14        2.03618  -0.00390  -0.00511  -0.01245  -0.01951   2.01667
   A15        2.10306   0.00459  -0.01242   0.02859   0.01264   2.11570
   A16        2.14338  -0.00078   0.01745  -0.01951  -0.00527   2.13811
   A17        2.13210  -0.00476  -0.00562  -0.02364  -0.02949   2.10261
   A18        2.09026   0.00699  -0.00715   0.04008   0.03234   2.12260
   A19        2.05905  -0.00231   0.01215  -0.01869  -0.00733   2.05172
   A20        2.13268   0.00527   0.00272   0.02999   0.03243   2.16511
   A21        2.09697  -0.00648  -0.01759  -0.03445  -0.05202   2.04495
   A22        2.05288   0.00119   0.01461   0.00424   0.01884   2.07172
   A23        2.05170  -0.00840  -0.01943  -0.03542  -0.05497   1.99673
   A24        2.10822  -0.00139  -0.00883   0.00001  -0.00907   2.09915
   A25        2.11771   0.00079  -0.00259   0.00601   0.00354   2.12125
   A26        2.05718   0.00060   0.01144  -0.00595   0.00559   2.06278
   A27        2.08032  -0.00183  -0.00447  -0.00831  -0.01337   2.06694
   A28        2.08826   0.00146  -0.00080   0.01053   0.00929   2.09755
   A29        2.11417   0.00034   0.00512  -0.00299   0.00185   2.11602
   A30        2.13421   0.00866   0.01800   0.03236   0.04991   2.18412
   A31        2.09162  -0.00046   0.00242  -0.00293  -0.00065   2.09097
   A32        2.05645  -0.00823  -0.02078  -0.02938  -0.05027   2.00618
    D1        0.06114   0.00429   0.01939   0.18078   0.19825   0.25939
    D2       -2.96001   0.00398   0.06637   0.03339   0.09726  -2.86275
    D3       -0.03333  -0.00201   0.00408  -0.12361  -0.12096  -0.15430
    D4       -3.00994   0.00105   0.05261  -0.04109   0.00956  -3.00038
    D5        2.99185  -0.00100  -0.04097   0.01958  -0.02246   2.96939
    D6        0.01524   0.00206   0.00757   0.10210   0.10806   0.12330
    D7       -0.06449  -0.00491  -0.03963  -0.13570  -0.17730  -0.24179
    D8       -2.99140  -0.00027   0.01828  -0.03973  -0.01976  -3.01117
    D9        0.03540   0.00237   0.03371   0.01979   0.05412   0.08952
   D10       -3.07110   0.00508   0.06095   0.12494   0.18557  -2.88553
   D11        2.96802  -0.00188  -0.02090  -0.07498  -0.09380   2.87422
   D12       -0.13848   0.00083   0.00634   0.03017   0.03764  -0.10084
   D13        0.02314   0.00071  -0.00261   0.05584   0.05278   0.07592
   D14       -3.10316   0.00084  -0.00573   0.05508   0.04991  -3.05325
   D15        2.99632  -0.00279  -0.05240  -0.02997  -0.08423   2.91208
   D16       -0.12998  -0.00266  -0.05552  -0.03073  -0.08710  -0.21709
   D17       -0.02137  -0.00074  -0.01637   0.00757  -0.00826  -0.02963
   D18        3.08425  -0.00341  -0.04375  -0.09917  -0.14118   2.94307
   D19        3.10404  -0.00082  -0.01274   0.00874  -0.00475   3.09929
   D20       -0.07352  -0.00349  -0.04012  -0.09801  -0.13767  -0.21120
   D21        3.07379  -0.00105  -0.00219  -0.07812  -0.08103   2.99277
   D22       -0.13301  -0.00256  -0.01840  -0.12016  -0.13870  -0.27171
   D23       -0.03049   0.00189   0.02636   0.03346   0.05995   0.02946
   D24        3.04589   0.00038   0.01015  -0.00859   0.00228   3.04816
   D25        3.06815   0.00009  -0.00679   0.00330  -0.00173   3.06642
   D26       -0.03361   0.00067   0.00595   0.00978   0.01626  -0.01735
   D27       -0.00934   0.00123   0.00941   0.04251   0.05218   0.04284
   D28       -3.11110   0.00182   0.02215   0.04899   0.07017  -3.04093
   D29       -3.05804   0.00114   0.01410   0.02088   0.03641  -3.02163
   D30        0.07015   0.00127   0.01528   0.02741   0.04409   0.11423
   D31        0.02105  -0.00042  -0.00168  -0.01972  -0.02053   0.00051
   D32       -3.13396  -0.00029  -0.00050  -0.01320  -0.01285   3.13637
   D33       -0.00190  -0.00054  -0.00587  -0.01717  -0.02348  -0.02539
   D34        3.10082  -0.00128  -0.01847  -0.02436  -0.04326   3.05756
   D35        0.00188  -0.00097  -0.00594  -0.03174  -0.03809  -0.03621
   D36        3.09669  -0.00217  -0.02995  -0.03114  -0.06142   3.03527
   D37       -0.02132  -0.00102  -0.00956  -0.02658  -0.03464  -0.05596
   D38       -3.13147   0.00040   0.00932   0.00129   0.01141  -3.12006
   D39        3.13323  -0.00115  -0.01058  -0.03298  -0.04205   3.09118
   D40        0.02308   0.00027   0.00830  -0.00511   0.00400   0.02708
   D41        0.00963   0.00178   0.01352   0.05386   0.06807   0.07771
   D42       -3.08608   0.00276   0.03720   0.05263   0.08929  -2.99679
   D43        3.11930   0.00036  -0.00560   0.02581   0.02165   3.14095
   D44        0.02359   0.00134   0.01808   0.02459   0.04286   0.06645
         Item               Value     Threshold  Converged?
 Maximum Force            0.015371     0.000450     NO 
 RMS     Force            0.004188     0.000300     NO 
 Maximum Displacement     0.288786     0.001800     NO 
 RMS     Displacement     0.087950     0.001200     NO 
 Predicted change in Energy=-9.199502D-03
 Lowest energy point so far.  Saving SCF results.
 GradGradGradGradGradGradGradGradGradGradGradGradGradGradGradGradGradGrad

 Leave Link  103 at Wed Jul  6 06:21:35 2022, MaxMem=   671088640 cpu:               0.1 elap:               0.0
 (Enter /gpfs/software/gaussian16/sse4/tar/g16/l202.exe)
                          Input orientation:                          
 ---------------------------------------------------------------------
 Center     Atomic      Atomic             Coordinates (Angstroms)
 Number     Number       Type             X           Y           Z
 ---------------------------------------------------------------------
      1          6           0       -8.105414   -1.845648    6.670886
      2          6           0       -7.112041   -2.786413    7.061241
      3          6           0       -5.802276   -2.889092    6.865077
      4          6           0       -7.470949   -1.048404    5.610583
      5          6           0       -6.158494   -1.109222    5.267741
      6          6           0       -5.253306   -2.020979    5.838340
      7          1           0       -5.237815   -3.765126    7.158175
      8          1           0       -5.807104   -0.406231    4.525255
      9         17           0       -8.392204    0.332580    5.096296
     10          8           0       -9.247432   -1.663849    7.091357
     11          6           0       -3.916090   -2.241473    5.296852
     12          6           0       -3.461928   -1.498974    4.169694
     13          6           0       -2.179841   -1.585662    3.648044
     14          6           0       -2.986412   -3.074071    5.944868
     15          6           0       -1.688005   -3.152716    5.488922
     16          6           0       -1.342812   -2.440511    4.332978
     17         17           0        0.285361   -2.786754    3.694606
     18          1           0       -0.976486   -3.811350    5.978184
     19          1           0       -3.260435   -3.662095    6.808846
     20          1           0       -4.156449   -0.785700    3.732465
 ---------------------------------------------------------------------
                    Distance matrix (angstroms):
                    1          2          3          4          5
     1  C    0.000000
     2  C    1.422746   0.000000
     3  C    2.535928   1.328348   0.000000
     4  C    1.470506   2.292139   2.783228   0.000000
     5  C    2.510306   2.634173   2.417915   1.357858   0.000000
     6  C    2.976305   2.352928   1.452300   2.432224   1.405791
     7  H    3.484964   2.116601   1.082571   3.842201   3.387510
     8  H    3.458017   3.714748   3.411655   2.087750   1.081182
     9  Cl   2.703009   3.902300   4.496163   1.737907   2.664141
    10  O    1.230468   2.412665   3.663540   2.393190   3.629701
    11  C    4.426633   3.691088   2.537013   3.762826   2.512213
    12  C    5.285651   4.831343   3.830763   4.283856   2.937530
    13  C    6.657145   6.117051   5.016997   5.668865   4.322047
    14  C    5.314161   4.283672   2.968179   4.932154   3.792260
[truncated: 1,575,405 more chars]
