# Supplementary material for: Gas Phase Reactivity of Isomeric Hydroxylated Polychlorinated Biphenyls
Source: J Am Soc Mass Spectrom. 2024 Apr 19;35(5):1021–9. doi: 10.1021/jasms.4c00035 (PMC11066962; doi:10.1021/jasms.4c00035)
Supplement: Supplementary file 3 — js4c00035_si_003.zip [file js4c00035_si_003.zip › Claculated geometries/4-OH-CB35__0_35.out]

 Entering Gaussian System, Link 0=/gpfs/software/gaussian16/sse4/tar/g16/g16
 Initial command:
 /gpfs/software/gaussian16/sse4/tar/g16/l1.exe "/tmp/Gau-51828.inp" -scrdir="/tmp/"
 Entering Link 1 = /gpfs/software/gaussian16/sse4/tar/g16/l1.exe PID=     51984.
  
 Copyright (c) 1988,1990,1992,1993,1995,1998,2003,2009,2016,
            Gaussian, Inc.  All Rights Reserved.
  
 This is part of the Gaussian(R) 16 program.  It is based on
 the Gaussian(R) 09 system (copyright 2009, Gaussian, Inc.),
 the Gaussian(R) 03 system (copyright 2003, Gaussian, Inc.),
 the Gaussian(R) 98 system (copyright 1998, Gaussian, Inc.),
 the Gaussian(R) 94 system (copyright 1995, Gaussian, Inc.),
 the Gaussian 92(TM) system (copyright 1992, Gaussian, Inc.),
 the Gaussian 90(TM) system (copyright 1990, Gaussian, Inc.),
 the Gaussian 88(TM) system (copyright 1988, Gaussian, Inc.),
 the Gaussian 86(TM) system (copyright 1986, Carnegie Mellon
 University), and the Gaussian 82(TM) system (copyright 1983,
 Carnegie Mellon University). Gaussian is a federally registered
 trademark of Gaussian, Inc.
  
 This software contains proprietary and confidential information,
 including trade secrets, belonging to Gaussian, Inc.
  
 This software is provided under written license and may be
 used, copied, transmitted, or stored only in accord with that
 written license.
  
 The following legend is applicable only to US Government
 contracts under FAR:
  
                    RESTRICTED RIGHTS LEGEND
  
 Use, reproduction and disclosure by the US Government is
 subject to restrictions as set forth in subparagraphs (a)
 and (c) of the Commercial Computer Software - Restricted
 Rights clause in FAR 52.227-19.
  
 Gaussian, Inc.
 340 Quinnipiac St., Bldg. 40, Wallingford CT 06492
  
  
 ---------------------------------------------------------------
 Warning -- This program may not be used in any manner that
 competes with the business of Gaussian, Inc. or will provide
 assistance to any competitor of Gaussian, Inc.  The licensee
 of this program is prohibited from giving any competitor of
 Gaussian, Inc. access to this program.  By using this program,
 the user acknowledges that Gaussian, Inc. is engaged in the
 business of creating and licensing software in the field of
 computational chemistry and represents and warrants to the
 licensee that it is not a competitor of Gaussian, Inc. and that
 it will not use this program in any manner prohibited above.
 ---------------------------------------------------------------
  

 Cite this work as:
 Gaussian 16, Revision A.03,
 M. J. Frisch, G. W. Trucks, H. B. Schlegel, G. E. Scuseria, 
 M. A. Robb, J. R. Cheeseman, G. Scalmani, V. Barone, 
 G. A. Petersson, H. Nakatsuji, X. Li, M. Caricato, A. V. Marenich, 
 J. Bloino, B. G. Janesko, R. Gomperts, B. Mennucci, H. P. Hratchian, 
 J. V. Ortiz, A. F. Izmaylov, J. L. Sonnenberg, D. Williams-Young, 
 F. Ding, F. Lipparini, F. Egidi, J. Goings, B. Peng, A. Petrone, 
 T. Henderson, D. Ranasinghe, V. G. Zakrzewski, J. Gao, N. Rega, 
 G. Zheng, W. Liang, M. Hada, M. Ehara, K. Toyota, R. Fukuda, 
 J. Hasegawa, M. Ishida, T. Nakajima, Y. Honda, O. Kitao, H. Nakai, 
 T. Vreven, K. Throssell, J. A. Montgomery, Jr., J. E. Peralta, 
 F. Ogliaro, M. J. Bearpark, J. J. Heyd, E. N. Brothers, K. N. Kudin, 
 V. N. Staroverov, T. A. Keith, R. Kobayashi, J. Normand, 
 K. Raghavachari, A. P. Rendell, J. C. Burant, S. S. Iyengar, 
 J. Tomasi, M. Cossi, J. M. Millam, M. Klene, C. Adamo, R. Cammi, 
 J. W. Ochterski, R. L. Martin, K. Morokuma, O. Farkas, 
 J. B. Foresman, and D. J. Fox, Gaussian, Inc., Wallingford CT, 2016.
 
 ******************************************
 Gaussian 16:  ES64L-G16RevA.03 25-Dec-2016
                 5-Jul-2022 
 ******************************************
 %Chk=checkpoint
 %Mem=5gb
 %NProc=5
 Will use up to    5 processors via shared memory.
 -------------------------------------------------
 #p M062X/6-311+G** opt int=ultrafine freq pop=nbo
 -------------------------------------------------
 1/18=20,19=15,26=4,38=1/1,3;
 2/9=110,12=2,17=6,18=5,40=1/2;
 3/5=4,6=6,7=111,11=2,25=1,30=1,71=1,74=-55,75=-5/1,2,3;
 4//1;
 5/5=2,38=5/2;
 6/7=2,8=2,9=2,10=2,28=1,40=1/1,7;
 7//1,2,3,16;
 1/18=20,19=15,26=4/3(2);
 2/9=110/2;
 99//99;
 2/9=110/2;
 3/5=4,6=6,7=111,11=2,25=1,30=1,71=1,74=-55,75=-5/1,2,3;
 4/5=5,16=3,69=1/1;
 5/5=2,38=5/2;
 7//1,2,3,16;
 1/18=20,19=15,26=4/3(-5);
 2/9=110/2;
 6/7=2,8=2,9=2,10=2,19=2,28=1,40=1/1,7;
 99/9=1/99;
 Leave Link    1 at Tue Jul  5 22:24:39 2022, MaxMem=   671088640 cpu:             164.9 elap:              41.3
 (Enter /gpfs/software/gaussian16/sse4/tar/g16/l101.exe)
 ---
 ...
 ---
 Symbolic Z-matrix:
 Charge = -1 Multiplicity = 1
 C                    -8.11599  -1.60301   6.82983 
 C                    -7.28586  -2.59648   7.33833 
 C                    -5.98237  -2.88648   6.81301 
 C                    -7.50263  -0.93512   5.74385 
 C                    -6.20736  -1.20708   5.20492 
 C                    -5.37288  -2.20424   5.71498 
 H                    -5.48226  -3.6906    7.3335 
 H                    -5.92566  -0.57475   4.36647 
 Cl                   -8.40198   0.34057   4.98458 
 O                    -9.26592  -1.36226   7.30916 
 H                    -7.71193  -3.14855   8.18429 
 C                    -3.96722  -2.51341   5.1452 
 C                    -3.1424   -3.51892   5.67009 
 C                    -1.86254  -3.79776   5.14813 
 C                    -3.36438  -1.81446   4.03397 
 C                    -2.07386  -2.0972    3.50933 
 C                    -1.32816  -3.09046   4.07124 
 Cl                    0.23725  -3.43503   3.43627 
 H                    -3.87821  -1.01302   3.52497 
 H                    -3.43552  -4.14767   6.51207 
 
 ITRead=  0  0  0  0  0  0  0  0  0  0  0  0  0  0  0  0  0  0  0  0
 MicOpt= -1 -1 -1 -1 -1 -1 -1 -1 -1 -1 -1 -1 -1 -1 -1 -1 -1 -1 -1 -1
 NAtoms=     20 NQM=       20 NQMF=       0 NMMI=      0 NMMIF=      0
                NMic=       0 NMicF=      0.
                    Isotopes and Nuclear Properties:
 (Nuclear quadrupole moments (NQMom) in fm**2, nuclear magnetic moments (NMagM)
  in nuclear magnetons)

  Atom         1           2           3           4           5           6           7           8           9          10
 IAtWgt=          12          12          12          12          12          12           1           1          35          16
 AtmWgt=  12.0000000  12.0000000  12.0000000  12.0000000  12.0000000  12.0000000   1.0078250   1.0078250  34.9688527  15.9949146
 NucSpn=           0           0           0           0           0           0           1           1           3           0
 AtZEff=  -0.0000000  -0.0000000  -0.0000000  -0.0000000  -0.0000000  -0.0000000  -0.0000000  -0.0000000  -0.0000000  -0.0000000
 NQMom=    0.0000000   0.0000000   0.0000000   0.0000000   0.0000000   0.0000000   0.0000000   0.0000000  -8.1650000   0.0000000
 NMagM=    0.0000000   0.0000000   0.0000000   0.0000000   0.0000000   0.0000000   2.7928460   2.7928460   0.8218740   0.0000000
 AtZNuc=   6.0000000   6.0000000   6.0000000   6.0000000   6.0000000   6.0000000   1.0000000   1.0000000  17.0000000   8.0000000

  Atom        11          12          13          14          15          16          17          18          19          20
 IAtWgt=           1          12          12          12          12          12          12          35           1           1
 AtmWgt=   1.0078250  12.0000000  12.0000000  12.0000000  12.0000000  12.0000000  12.0000000  34.9688527   1.0078250   1.0078250
 NucSpn=           1           0           0           0           0           0           0           3           1           1
 AtZEff=  -0.0000000  -0.0000000  -0.0000000  -0.0000000  -0.0000000  -0.0000000  -0.0000000  -0.0000000  -0.0000000  -0.0000000
 NQMom=    0.0000000   0.0000000   0.0000000   0.0000000   0.0000000   0.0000000   0.0000000  -8.1650000   0.0000000   0.0000000
 NMagM=    2.7928460   0.0000000   0.0000000   0.0000000   0.0000000   0.0000000   0.0000000   0.8218740   2.7928460   2.7928460
 AtZNuc=   1.0000000   6.0000000   6.0000000   6.0000000   6.0000000   6.0000000   6.0000000  17.0000000   1.0000000   1.0000000
 Leave Link  101 at Tue Jul  5 22:26:10 2022, MaxMem=   671088640 cpu:               0.8 elap:              15.3
 (Enter /gpfs/software/gaussian16/sse4/tar/g16/l103.exe)

 GradGradGradGradGradGradGradGradGradGradGradGradGradGradGradGradGradGrad
 Berny optimization.
 Initialization pass.
                           ----------------------------
                           !    Initial Parameters    !
                           ! (Angstroms and Degrees)  !
 --------------------------                            --------------------------
 ! Name  Definition              Value          Derivative Info.                !
 --------------------------------------------------------------------------------
 ! R1    R(1,2)                  1.3909         estimate D2E/DX2                !
 ! R2    R(1,4)                  1.4148         estimate D2E/DX2                !
 ! R3    R(1,10)                 1.2689         estimate D2E/DX2                !
 ! R4    R(2,3)                  1.435          estimate D2E/DX2                !
 ! R5    R(2,11)                 1.0963         estimate D2E/DX2                !
 ! R6    R(3,6)                  1.4292         estimate D2E/DX2                !
 ! R7    R(3,7)                  1.0806         estimate D2E/DX2                !
 ! R8    R(4,5)                  1.429          estimate D2E/DX2                !
 ! R9    R(4,9)                  1.7357         estimate D2E/DX2                !
 ! R10   R(5,6)                  1.3967         estimate D2E/DX2                !
 ! R11   R(5,8)                  1.0873         estimate D2E/DX2                !
 ! R12   R(6,12)                 1.5479         estimate D2E/DX2                !
 ! R13   R(12,13)                1.4025         estimate D2E/DX2                !
 ! R14   R(12,15)                1.4446         estimate D2E/DX2                !
 ! R15   R(13,14)                1.41           estimate D2E/DX2                !
 ! R16   R(13,20)                1.091          estimate D2E/DX2                !
 ! R17   R(14,17)                1.3948         estimate D2E/DX2                !
 ! R18   R(15,16)                1.4215         estimate D2E/DX2                !
 ! R19   R(15,19)                1.0795         estimate D2E/DX2                !
 ! R20   R(16,17)                1.3632         estimate D2E/DX2                !
 ! R21   R(17,18)                1.7241         estimate D2E/DX2                !
 ! A1    A(2,1,4)              111.0424         estimate D2E/DX2                !
 ! A2    A(2,1,10)             122.567          estimate D2E/DX2                !
 ! A3    A(4,1,10)             126.3906         estimate D2E/DX2                !
 ! A4    A(1,2,3)              123.5487         estimate D2E/DX2                !
 ! A5    A(1,2,11)             114.1934         estimate D2E/DX2                !
 ! A6    A(3,2,11)             122.2579         estimate D2E/DX2                !
 ! A7    A(2,3,6)              124.9014         estimate D2E/DX2                !
 ! A8    A(2,3,7)              113.2329         estimate D2E/DX2                !
 ! A9    A(6,3,7)              121.8657         estimate D2E/DX2                !
 ! A10   A(1,4,5)              126.3412         estimate D2E/DX2                !
 ! A11   A(1,4,9)              117.2646         estimate D2E/DX2                !
 ! A12   A(5,4,9)              116.3942         estimate D2E/DX2                !
 ! A13   A(4,5,6)              122.6617         estimate D2E/DX2                !
 ! A14   A(4,5,8)              114.5177         estimate D2E/DX2                !
 ! A15   A(6,5,8)              122.8206         estimate D2E/DX2                !
 ! A16   A(3,6,5)              111.5046         estimate D2E/DX2                !
 ! A17   A(3,6,12)             125.0796         estimate D2E/DX2                !
 ! A18   A(5,6,12)             123.4158         estimate D2E/DX2                !
 ! A19   A(6,12,13)            122.6498         estimate D2E/DX2                !
 ! A20   A(6,12,15)            124.4349         estimate D2E/DX2                !
 ! A21   A(13,12,15)           112.9152         estimate D2E/DX2                !
 ! A22   A(12,13,14)           122.4839         estimate D2E/DX2                !
 ! A23   A(12,13,20)           122.9591         estimate D2E/DX2                !
 ! A24   A(14,13,20)           114.557          estimate D2E/DX2                !
 ! A25   A(13,14,17)           122.2261         estimate D2E/DX2                !
 ! A26   A(12,15,16)           124.5092         estimate D2E/DX2                !
 ! A27   A(12,15,19)           121.5519         estimate D2E/DX2                !
 ! A28   A(16,15,19)           113.9389         estimate D2E/DX2                !
 ! A29   A(15,16,17)           119.3016         estimate D2E/DX2                !
 ! A30   A(14,17,16)           118.564          estimate D2E/DX2                !
 ! A31   A(14,17,18)           122.0637         estimate D2E/DX2                !
 ! A32   A(16,17,18)           119.3723         estimate D2E/DX2                !
 ! D1    D(4,1,2,3)              0.0099         estimate D2E/DX2                !
 ! D2    D(4,1,2,11)          -179.9894         estimate D2E/DX2                !
 ! D3    D(10,1,2,3)          -179.9942         estimate D2E/DX2                !
 ! D4    D(10,1,2,11)            0.0065         estimate D2E/DX2                !
 ! D5    D(2,1,4,5)             -0.0096         estimate D2E/DX2                !
 ! D6    D(2,1,4,9)            179.9885         estimate D2E/DX2                !
 ! D7    D(10,1,4,5)           179.9947         estimate D2E/DX2                !
 ! D8    D(10,1,4,9)            -0.0073         estimate D2E/DX2                !
 ! D9    D(1,2,3,6)              0.0028         estimate D2E/DX2                !
 ! D10   D(1,2,3,7)           -179.9937         estimate D2E/DX2                !
 ! D11   D(11,2,3,6)          -179.9979         estimate D2E/DX2                !
 ! D12   D(11,2,3,7)             0.0055         estimate D2E/DX2                !
 ! D13   D(2,3,6,5)             -0.0158         estimate D2E/DX2                !
 ! D14   D(2,3,6,12)           179.9878         estimate D2E/DX2                !
 ! D15   D(7,3,6,5)            179.9804         estimate D2E/DX2                !
 ! D16   D(7,3,6,12)            -0.016          estimate D2E/DX2                !
 ! D17   D(1,4,5,6)             -0.0041         estimate D2E/DX2                !
 ! D18   D(1,4,5,8)            179.9939         estimate D2E/DX2                !
 ! D19   D(9,4,5,6)            179.9979         estimate D2E/DX2                !
 ! D20   D(9,4,5,8)             -0.0041         estimate D2E/DX2                !
 ! D21   D(4,5,6,3)              0.016          estimate D2E/DX2                !
 ! D22   D(4,5,6,12)          -179.9875         estimate D2E/DX2                !
 ! D23   D(8,5,6,3)           -179.9818         estimate D2E/DX2                !
 ! D24   D(8,5,6,12)             0.0146         estimate D2E/DX2                !
 ! D25   D(3,6,12,13)           -0.0038         estimate D2E/DX2                !
 ! D26   D(3,6,12,15)          180.0            estimate D2E/DX2                !
 ! D27   D(5,6,12,13)         -179.9998         estimate D2E/DX2                !
 ! D28   D(5,6,12,15)            0.004          estimate D2E/DX2                !
 ! D29   D(6,12,13,14)         179.9878         estimate D2E/DX2                !
 ! D30   D(6,12,13,20)          -0.0154         estimate D2E/DX2                !
 ! D31   D(15,12,13,14)         -0.0155         estimate D2E/DX2                !
 ! D32   D(15,12,13,20)        179.9812         estimate D2E/DX2                !
 ! D33   D(6,12,15,16)        -179.9882         estimate D2E/DX2                !
 ! D34   D(6,12,15,19)           0.0155         estimate D2E/DX2                !
 ! D35   D(13,12,15,16)          0.0152         estimate D2E/DX2                !
 ! D36   D(13,12,15,19)       -179.981          estimate D2E/DX2                !
 ! D37   D(12,13,14,17)          0.0044         estimate D2E/DX2                !
 ! D38   D(20,13,14,17)       -179.9926         estimate D2E/DX2                !
 ! D39   D(13,14,17,16)          0.0092         estimate D2E/DX2                !
 ! D40   D(13,14,17,18)       -179.9944         estimate D2E/DX2                !
 ! D41   D(12,15,16,17)         -0.003          estimate D2E/DX2                !
 ! D42   D(19,15,16,17)        179.9935         estimate D2E/DX2                !
 ! D43   D(15,16,17,14)         -0.0096         estimate D2E/DX2                !
 ! D44   D(15,16,17,18)        179.994          estimate D2E/DX2                !
 --------------------------------------------------------------------------------
 Trust Radius=3.00D-01 FncErr=1.00D-07 GrdErr=1.00D-06 EigMax=2.50D+02 EigMin=1.00D-04
 Number of steps in this run=    107 maximum allowed number of steps=    120.
 GradGradGradGradGradGradGradGradGradGradGradGradGradGradGradGradGradGrad

 Leave Link  103 at Tue Jul  5 22:27:26 2022, MaxMem=   671088640 cpu:               0.1 elap:               0.0
 (Enter /gpfs/software/gaussian16/sse4/tar/g16/l202.exe)
                          Input orientation:                          
 ---------------------------------------------------------------------
 Center     Atomic      Atomic             Coordinates (Angstroms)
 Number     Number       Type             X           Y           Z
 ---------------------------------------------------------------------
      1          6           0       -8.115990   -1.603010    6.829830
      2          6           0       -7.285860   -2.596480    7.338330
      3          6           0       -5.982370   -2.886480    6.813010
      4          6           0       -7.502630   -0.935120    5.743850
      5          6           0       -6.207360   -1.207080    5.204920
      6          6           0       -5.372880   -2.204240    5.714980
      7          1           0       -5.482260   -3.690600    7.333500
      8          1           0       -5.925660   -0.574750    4.366470
      9         17           0       -8.401980    0.340570    4.984580
     10          8           0       -9.265920   -1.362260    7.309160
     11          1           0       -7.711930   -3.148550    8.184290
     12          6           0       -3.967220   -2.513410    5.145200
     13          6           0       -3.142400   -3.518920    5.670090
     14          6           0       -1.862540   -3.797760    5.148130
     15          6           0       -3.364380   -1.814460    4.033970
     16          6           0       -2.073860   -2.097200    3.509330
     17          6           0       -1.328160   -3.090460    4.071240
     18         17           0        0.237250   -3.435030    3.436270
     19          1           0       -3.878210   -1.013020    3.524970
     20          1           0       -3.435520   -4.147670    6.512070
 ---------------------------------------------------------------------
                    Distance matrix (angstroms):
                    1          2          3          4          5
     1  C    0.000000
     2  C    1.390924   0.000000
     3  C    2.489962   1.434973   0.000000
     4  C    1.414793   2.312893   2.694828   0.000000
     5  C    2.537708   2.764965   2.336013   1.429032   0.000000
     6  C    3.021427   2.539411   1.429195   2.479382   1.396727
     7  H    3.398272   2.109525   1.080569   3.768495   3.350298
     8  H    3.452971   3.843109   3.366433   2.124589   1.087288
     9  Cl   2.695226   3.925828   4.428490   1.735715   2.694462
    10  O    1.268880   2.333407   3.653917   2.396213   3.715736
    11  H    2.094402   1.096342   2.222716   3.301337   3.861306
    12  C    4.569365   3.978705   2.642272   3.917717   2.593895
    13  C    5.454567   4.560941   3.125968   5.068833   3.867165
    14  C    6.837447   5.970967   4.535996   6.352968   5.058884
    15  C    5.517186   5.187326   3.965623   4.563118   3.134098
    16  C    6.912111   6.486560   5.178196   5.984568   4.555564
    17  C    7.476427   6.812641   5.405606   6.750348   5.351537
    18  Cl   9.200498   8.516245   7.098377   8.454597   7.044493
    19  H    5.406382   5.353610   4.329959   4.250402   2.878338
    20  H    5.336953   4.232495   2.857903   5.239468   4.247212
                    6          7          8          9         10
     6  C    0.000000
     7  H    2.200190   0.000000
     8  H    2.186157   4.325320   0.000000
     9  Cl   4.023057   5.503864   2.711463   0.000000
    10  O    4.290233   4.442729   4.520723   3.008271   0.000000
    11  H    3.529925   2.447262   4.938720   4.784169   2.524197
    12  C    1.547939   2.910289   2.863618   5.276182   5.838158
    13  C    2.589486   2.875996   4.256066   6.559632   6.695911
    14  C    3.896551   4.229622   5.244781   7.740594   8.087753
    15  C    2.647979   4.346518   2.864890   5.561046   6.764579
    16  C    3.969872   5.364736   4.229528   6.940042   8.167287
    17  C    4.455000   5.315925   5.249092   7.914865   8.745218
    18  Cl   6.179071   6.925786   6.857692   9.554513  10.469283
    19  H    2.906749   4.924156   2.256602   4.942384   6.593139
    20  H    2.857558   2.252289   4.854910   6.866094   6.510563
                   11         12         13         14         15
    11  H    0.000000
    12  C    4.864393   0.000000
    13  C    5.228669   1.402458   0.000000
    14  C    6.622319   2.465612   1.410048   0.000000
    15  C    6.156797   1.444569   2.373046   2.725868   0.000000
    16  C    7.399218   2.536555   2.798562   2.371123   1.421489
    17  C    7.594279   2.907063   2.455884   1.394822   2.403280
    18  Cl   9.263651   4.631133   4.052039   2.733342   3.994400
    19  H    6.400559   2.210031   3.379718   3.801625   1.079541
    20  H    4.699175   2.195870   1.090952   2.111169   3.404396
                   16         17         18         19         20
    16  C    0.000000
    17  C    1.363223   0.000000
    18  Cl   2.671396   1.724072   0.000000
    19  H    2.105082   3.334205   4.776087   0.000000
    20  H    3.882653   3.393569   4.843309   4.352559   0.000000
 Stoichiometry    C12H5Cl2O(1-)
 Framework group  C1[X(C12H5Cl2O)]
 Deg. of freedom    54
 Full point group                 C1      NOp   1
 Largest Abelian subgroup         C1      NOp   1
 Largest concise Abelian subgroup C1      NOp   1
                         Standard orientation:                         
 ---------------------------------------------------------------------
 Center     Atomic      Atomic             Coordinates (Angstroms)
 Number     Number       Type             X           Y           Z
 ---------------------------------------------------------------------
      1          6           0        3.575174    0.820845    0.000066
      2          6           0        2.671662    1.878360   -0.000152
      3          6           0        1.247266    1.704450   -0.000235
      4          6           0        2.901224   -0.423113   -0.000036
      5          6           0        1.485731   -0.619360   -0.000130
      6          6           0        0.577611    0.441849   -0.000048
      7          1           0        0.703818    2.638417   -0.000517
      8          1           0        1.174662   -1.661200   -0.000306
      9         17           0        3.879031   -1.857197   -0.000102
     10          8           0        4.831882    0.996182    0.000245
     11          1           0        3.140139    2.869568   -0.000269
     12          6           0       -0.958327    0.249473    0.000134
     13          6           0       -1.855846    1.327131    0.000210
     14          6           0       -3.254449    1.147841    0.000124
     15          6           0       -1.620785   -1.034244    0.000321
     16          6           0       -3.031023   -1.212733    0.000248
     17          6           0       -3.842184   -0.117108    0.000046
     18         17           0       -5.552877   -0.331478   -0.000201
     19          1           0       -1.062322   -1.958110    0.000594
     20          1           0       -1.532299    2.369001    0.000393
 ---------------------------------------------------------------------
 Rotational constants (GHZ):           1.5294438           0.1754336           0.1573813
 Leave Link  202 at Tue Jul  5 22:28:40 2022, MaxMem=   671088640 cpu:               0.1 elap:               0.0
 (Enter /gpfs/software/gaussian16/sse4/tar/g16/l301.exe)
 Standard basis: 6-311+G(d,p) (5D, 7F)
 Ernie: Thresh=  0.10000D-02 Tol=  0.10000D-05 Strict=F.
 There are   391 symmetry adapted cartesian basis functions of A   symmetry.
 There are   376 symmetry adapted basis functions of A   symmetry.
   376 basis functions,   614 primitive gaussians,   391 cartesian basis functions
    60 alpha electrons       60 beta electrons
       nuclear repulsion energy       989.9042280535 Hartrees.
 IExCor= 4336 DFT=T Ex+Corr=M062X ExCW=0 ScaHFX=  0.540000
 ScaDFX=  1.000000  1.000000  1.000000  1.000000 ScalE2=  1.000000  1.000000
 IRadAn=      5 IRanWt=     -1 IRanGd=            0 ICorTp=0 IEmpDi=  4
 NAtoms=   20 NActive=   20 NUniq=   20 SFac= 1.00D+00 NAtFMM=   60 NAOKFM=F Big=F
 Integral buffers will be    131072 words long.
 Raffenetti 2 integral format.
 Two-electron integral symmetry is turned on.
 Leave Link  301 at Tue Jul  5 22:28:56 2022, MaxMem=   671088640 cpu:               0.3 elap:               0.1
 (Enter /gpfs/software/gaussian16/sse4/tar/g16/l302.exe)
 NPDir=0 NMtPBC=     1 NCelOv=     1 NCel=       1 NClECP=     1 NCelD=      1
         NCelK=      1 NCelE2=     1 NClLst=     1 CellRange=     0.0.
 One-electron integrals computed using PRISM.
 One-electron integral symmetry used in STVInt
 NBasis=   376 RedAO= T EigKep=  1.61D-06  NBF=   376
 NBsUse=   372 1.00D-06 EigRej=  8.98D-07 NBFU=   372
 Precomputing XC quadrature grid using
 IXCGrd= 4 IRadAn=           5 IRanWt=          -1 IRanGd=           0 AccXCQ= 0.00D+00.
 Generated NRdTot=       0 NPtTot=           0 NUsed=           0 NTot=          32
 NSgBfM=   382   382   382   382   382 MxSgAt=    20 MxSgA2=    20.
 Leave Link  302 at Tue Jul  5 22:30:12 2022, MaxMem=   671088640 cpu:               1.7 elap:               0.4
 (Enter /gpfs/software/gaussian16/sse4/tar/g16/l303.exe)
 DipDrv:  MaxL=1.
 Leave Link  303 at Tue Jul  5 22:30:27 2022, MaxMem=   671088640 cpu:               0.2 elap:               0.1
 (Enter /gpfs/software/gaussian16/sse4/tar/g16/l401.exe)
 ExpMin= 4.38D-02 ExpMax= 1.06D+05 ExpMxC= 3.62D+03 IAcc=3 IRadAn=         5 AccDes= 0.00D+00
 Harris functional with IExCor= 1009 and IRadAn=       5 diagonalized for initial guess.
 HarFok:  IExCor= 1009 AccDes= 0.00D+00 IRadAn=         5 IDoV= 1 UseB2=F ITyADJ=14
 ICtDFT=  3500011 ScaDFX=  1.000000  1.000000  1.000000  1.000000
 FoFCou: FMM=F IPFlag=           0 FMFlag=      100000 FMFlg1=           0
         NFxFlg=           0 DoJE=T BraDBF=F KetDBF=T FulRan=T
         wScrn=  0.000000 ICntrl=       500 IOpCl=  0 I1Cent=   200000004 NGrid=           0
         NMat0=    1 NMatS0=      1 NMatT0=    0 NMatD0=    1 NMtDS0=    0 NMtDT0=    0
 Petite list used in FoFCou.
 Harris En= -1455.07677525056    
 JPrj=0 DoOrth=F DoCkMO=F.
 Leave Link  401 at Tue Jul  5 22:31:30 2022, MaxMem=   671088640 cpu:              17.2 elap:               3.5
 (Enter /gpfs/software/gaussian16/sse4/tar/g16/l502.exe)
 Integral symmetry usage will be decided dynamically.
 Closed shell SCF:
 Using DIIS extrapolation, IDIIS=  1040.
 NGot=   671088640 LenX=   670776934 LenY=   670623612
 Requested convergence on RMS density matrix=1.00D-08 within 128 cycles.
 Requested convergence on MAX density matrix=1.00D-06.
 Requested convergence on             energy=1.00D-06.
 No special actions if energy rises.
 Fock matrices will be formed incrementally for  20 cycles.

 Cycle   1  Pass 1  IDiag  1:
 FoFJK:  IHMeth= 1 ICntrl=       0 DoSepK=F KAlg= 0 I1Cent=           0 FoldK=F
 IRaf= 820000000 NMat=       1 IRICut=       1 DoRegI=T DoRafI=F ISym2E= 0 IDoP0=0 IntGTp=1.
 FoFCou: FMM=F IPFlag=           0 FMFlag=      100000 FMFlg1=           0
         NFxFlg=           0 DoJE=F BraDBF=F KetDBF=F FulRan=T
         wScrn=  0.000000 ICntrl=         0 IOpCl=  0 I1Cent=           0 NGrid=           0
         NMat0=    1 NMatS0=      1 NMatT0=    0 NMatD0=    1 NMtDS0=    0 NMtDT0=    0
 Symmetry not used in FoFCou.
 E= -1455.21805534762    
 DIIS: error= 3.88D-02 at cycle   1 NSaved=   1.
 NSaved= 1 IEnMin= 1 EnMin= -1455.21805534762     IErMin= 1 ErrMin= 3.88D-02
 ErrMax= 3.88D-02  0.00D+00 EMaxC= 1.00D-01 BMatC= 5.65D-01 BMatP= 5.65D-01
 IDIUse=3 WtCom= 6.12D-01 WtEn= 3.88D-01
 Coeff-Com:  0.100D+01
 Coeff-En:   0.100D+01
 Coeff:      0.100D+01
 Gap=     0.076 Goal=   None    Shift=    0.000
 GapD=    0.076 DampG=0.500 DampE=0.500 DampFc=0.2500 IDamp=-1.
 Damping current iteration by 2.50D-01
 RMSDP=2.71D+00 MaxDP=2.23D+02              OVMax= 9.98D-01

 Cycle   2  Pass 1  IDiag  1:
 RMSU=  6.52D-01    CP:  3.00D+00
 E= -1455.15593297243     Delta-E=        0.062122375190 Rises=F Damp=T
 DIIS: error= 1.84D-02 at cycle   2 NSaved=   2.
 NSaved= 2 IEnMin= 1 EnMin= -1455.21805534762     IErMin= 2 ErrMin= 1.84D-02
 ErrMax= 1.84D-02  0.00D+00 EMaxC= 1.00D-01 BMatC= 1.81D-01 BMatP= 5.65D-01
 IDIUse=3 WtCom= 8.16D-01 WtEn= 1.84D-01
 Coeff-Com: -0.201D+00 0.120D+01
 Coeff-En:   0.588D+00 0.412D+00
 Coeff:     -0.555D-01 0.106D+01
 Gap=    -0.325 Goal=   None    Shift=    0.000
 RMSDP=6.79D-01 MaxDP=5.52D+01 DE= 6.21D-02 OVMax= 4.97D-01

 Cycle   3  Pass 1  IDiag  1:
 RMSU=  1.66D-02    CP:  1.01D+00 -3.63D-04
 E= -1455.24830221443     Delta-E=       -0.092369242000 Rises=F Damp=F
 DIIS: error= 4.15D-02 at cycle   3 NSaved=   3.
 NSaved= 3 IEnMin= 3 EnMin= -1455.24830221443     IErMin= 2 ErrMin= 1.84D-02
 ErrMax= 4.15D-02  0.00D+00 EMaxC= 1.00D-01 BMatC= 3.74D-01 BMatP= 1.81D-01
 IDIUse=2 WtCom= 0.00D+00 WtEn= 1.00D+00
 EnCoef did     2 forward-backward iterations
 Coeff-En:   0.412D-01 0.415D+00 0.544D+00
 Coeff:      0.412D-01 0.415D+00 0.544D+00
 Gap=     0.405 Goal=   None    Shift=    0.000
 RMSDP=3.73D-02 MaxDP=2.55D+00 DE=-9.24D-02 OVMax= 9.97D-01

 Cycle   4  Pass 1  IDiag  1:
 RMSU=  3.45D-02    CP:  1.10D+00 -3.78D-03  2.61D-01
 E= -1453.82975404029     Delta-E=        1.418548174136 Rises=F Damp=F
 DIIS: error= 1.41D-01 at cycle   4 NSaved=   4.
 NSaved= 4 IEnMin= 3 EnMin= -1455.24830221443     IErMin= 2 ErrMin= 1.84D-02
 ErrMax= 1.41D-01  0.00D+00 EMaxC= 1.00D-01 BMatC= 1.12D+00 BMatP= 1.81D-01
 IDIUse=2 WtCom= 0.00D+00 WtEn= 1.00D+00
 Coeff-En:   0.000D+00 0.000D+00 0.723D+00 0.277D+00
 Coeff:      0.000D+00 0.000D+00 0.723D+00 0.277D+00
 Gap=     0.010 Goal=   None    Shift=    0.000
 RMSDP=1.99D-02 MaxDP=1.21D+00 DE= 1.42D+00 OVMax= 9.95D-01

 Cycle   5  Pass 1  IDiag  1:
 RMSU=  1.15D-02    CP:  1.01D+00 -5.96D-03  2.82D-01  5.69D-01
 E= -1455.64233429378     Delta-E=       -1.812580253487 Rises=F Damp=F
 DIIS: error= 9.60D-03 at cycle   5 NSaved=   5.
 NSaved= 5 IEnMin= 5 EnMin= -1455.64233429378     IErMin= 5 ErrMin= 9.60D-03
 ErrMax= 9.60D-03  0.00D+00 EMaxC= 1.00D-01 BMatC= 3.25D-02 BMatP= 1.81D-01
 IDIUse=3 WtCom= 9.04D-01 WtEn= 9.60D-02
 Coeff-Com: -0.278D+00 0.454D+00 0.222D+00 0.169D-01 0.585D+00
 Coeff-En:   0.000D+00 0.000D+00 0.000D+00 0.000D+00 0.100D+01
 Coeff:     -0.251D+00 0.411D+00 0.200D+00 0.153D-01 0.625D+00
 Gap=     0.086 Goal=   None    Shift=    0.000
 RMSDP=7.72D-03 MaxDP=4.45D-01 DE=-1.81D+00 OVMax= 7.27D-02

 Cycle   6  Pass 1  IDiag  1:
 RMSU=  3.78D-03    CP:  9.84D-01 -5.39D-03  3.64D-01  4.50D-01  5.72D-01
 E= -1455.64763710824     Delta-E=       -0.005302814465 Rises=F Damp=F
 DIIS: error= 1.57D-02 at cycle   6 NSaved=   6.
 NSaved= 6 IEnMin= 6 EnMin= -1455.64763710824     IErMin= 5 ErrMin= 9.60D-03
 ErrMax= 1.57D-02  0.00D+00 EMaxC= 1.00D-01 BMatC= 2.69D-02 BMatP= 3.25D-02
 IDIUse=3 WtCom= 9.04D-01 WtEn= 9.60D-02
 EnCoef did     2 forward-backward iterations
 Coeff-Com: -0.220D+00 0.315D+00 0.564D-01 0.821D-02 0.398D+00 0.443D+00
 Coeff-En:   0.000D+00 0.000D+00 0.000D+00 0.167D-01 0.379D+00 0.604D+00
 Coeff:     -0.199D+00 0.284D+00 0.510D-01 0.902D-02 0.396D+00 0.459D+00
 Gap=     0.075 Goal=   None    Shift=    0.000
 RMSDP=5.36D-03 MaxDP=5.32D-01 DE=-5.30D-03 OVMax= 9.16D-02

 Cycle   7  Pass 1  IDiag  1:
 RMSU=  2.53D-03    CP:  1.01D+00 -4.21D-03  3.00D-01  5.68D-01  6.72D-01
                    CP:  7.93D-01
 E= -1455.66704995811     Delta-E=       -0.019412849872 Rises=F Damp=F
 DIIS: error= 9.04D-03 at cycle   7 NSaved=   7.
 NSaved= 7 IEnMin= 7 EnMin= -1455.66704995811     IErMin= 7 ErrMin= 9.04D-03
 ErrMax= 9.04D-03  0.00D+00 EMaxC= 1.00D-01 BMatC= 1.23D-02 BMatP= 2.69D-02
 IDIUse=3 WtCom= 9.10D-01 WtEn= 9.04D-02
 Coeff-Com: -0.161D+00 0.221D+00-0.195D-01 0.691D-02 0.191D+00 0.392D+00
 Coeff-Com:  0.369D+00
 Coeff-En:   0.000D+00 0.000D+00 0.000D+00 0.000D+00 0.000D+00 0.531D-01
 Coeff-En:   0.947D+00
 Coeff:     -0.147D+00 0.201D+00-0.178D-01 0.629D-02 0.174D+00 0.362D+00
 Coeff:      0.421D+00
 Gap=     0.070 Goal=   None    Shift=    0.000
 RMSDP=2.28D-03 MaxDP=1.82D-01 DE=-1.94D-02 OVMax= 6.77D-02

 Cycle   8  Pass 1  IDiag  1:
 RMSU=  1.47D-03    CP:  1.01D+00 -4.80D-03  2.98D-01  5.95D-01  7.30D-01
                    CP:  9.25D-01  5.65D-01
 E= -1455.67760382979     Delta-E=       -0.010553871680 Rises=F Damp=F
 DIIS: error= 7.10D-03 at cycle   8 NSaved=   8.
 NSaved= 8 IEnMin= 8 EnMin= -1455.67760382979     IErMin= 8 ErrMin= 7.10D-03
 ErrMax= 7.10D-03  0.00D+00 EMaxC= 1.00D-01 BMatC= 4.25D-03 BMatP= 1.23D-02
 IDIUse=3 WtCom= 9.29D-01 WtEn= 7.10D-02
 Coeff-Com: -0.461D-01 0.678D-01-0.494D-01 0.895D-02-0.812D-01-0.603D-01
 Coeff-Com:  0.356D+00 0.804D+00
 Coeff-En:   0.000D+00 0.000D+00 0.000D+00 0.000D+00 0.000D+00 0.000D+00
 Coeff-En:   0.844D-02 0.992D+00
 Coeff:     -0.428D-01 0.630D-01-0.459D-01 0.832D-02-0.754D-01-0.561D-01
 Coeff:      0.332D+00 0.817D+00
 Gap=     0.063 Goal=   None    Shift=    0.000
 RMSDP=2.47D-03 MaxDP=3.29D-01 DE=-1.06D-02 OVMax= 3.60D-02

 Cycle   9  Pass 1  IDiag  1:
 RMSU=  8.67D-04    CP:  1.03D+00 -3.75D-03  2.95D-01  6.41D-01  7.64D-01
                    CP:  9.26D-01  9.77D-01  9.96D-01
 E= -1455.68309327159     Delta-E=       -0.005489441799 Rises=F Damp=F
 DIIS: error= 3.03D-03 at cycle   9 NSaved=   9.
 NSaved= 9 IEnMin= 9 EnMin= -1455.68309327159     IErMin= 9 ErrMin= 3.03D-03
 ErrMax= 3.03D-03  0.00D+00 EMaxC= 1.00D-01 BMatC= 5.38D-04 BMatP= 4.25D-03
 IDIUse=3 WtCom= 9.70D-01 WtEn= 3.03D-02
 Coeff-Com:  0.610D-02-0.559D-02-0.128D-01 0.758D-02-0.601D-01-0.104D+00
 Coeff-Com: -0.486D-01 0.304D+00 0.914D+00
 Coeff-En:   0.000D+00 0.000D+00 0.000D+00 0.000D+00 0.000D+00 0.000D+00
 Coeff-En:   0.000D+00 0.000D+00 0.100D+01
 Coeff:      0.591D-02-0.542D-02-0.124D-01 0.735D-02-0.582D-01-0.101D+00
 Coeff:     -0.471D-01 0.295D+00 0.916D+00
 Gap=     0.060 Goal=   None    Shift=    0.000
 RMSDP=1.10D-03 MaxDP=1.05D-01 DE=-5.49D-03 OVMax= 2.69D-02

 Cycle  10  Pass 1  IDiag  1:
 RMSU=  2.16D-04    CP:  1.03D+00 -3.44D-03  2.87D-01  6.64D-01  7.76D-01
                    CP:  9.62D-01  1.06D+00  1.26D+00  1.25D+00
 E= -1455.68404288027     Delta-E=       -0.000949608672 Rises=F Damp=F
 DIIS: error= 7.20D-04 at cycle  10 NSaved=  10.
 NSaved=10 IEnMin=10 EnMin= -1455.68404288027     IErMin=10 ErrMin= 7.20D-04
 ErrMax= 7.20D-04  0.00D+00 EMaxC= 1.00D-01 BMatC= 6.18D-05 BMatP= 5.38D-04
 IDIUse=3 WtCom= 9.93D-01 WtEn= 7.20D-03
 Coeff-Com:  0.690D-02-0.800D-02 0.211D-02 0.286D-02-0.136D-01-0.326D-01
 Coeff-Com: -0.910D-01-0.669D-02 0.546D+00 0.594D+00
 Coeff-En:   0.000D+00 0.000D+00 0.000D+00 0.000D+00 0.000D+00 0.000D+00
 Coeff-En:   0.000D+00 0.000D+00 0.000D+00 0.100D+01
 Coeff:      0.685D-02-0.794D-02 0.210D-02 0.284D-02-0.135D-01-0.324D-01
 Coeff:     -0.904D-01-0.665D-02 0.542D+00 0.597D+00
 Gap=     0.060 Goal=   None    Shift=    0.000
 RMSDP=2.56D-04 MaxDP=2.10D-02 DE=-9.50D-04 OVMax= 6.37D-03

 Cycle  11  Pass 1  IDiag  1:
 RMSU=  1.53D-04    CP:  1.03D+00 -3.26D-03  2.86D-01  6.63D-01  7.68D-01
                    CP:  9.69D-01  1.08D+00  1.25D+00  1.35D+00  1.03D+00
 E= -1455.68412914750     Delta-E=       -0.000086267235 Rises=F Damp=F
 DIIS: error= 2.28D-04 at cycle  11 NSaved=  11.
 NSaved=11 IEnMin=11 EnMin= -1455.68412914750     IErMin=11 ErrMin= 2.28D-04
 ErrMax= 2.28D-04  0.00D+00 EMaxC= 1.00D-01 BMatC= 7.64D-06 BMatP= 6.18D-05
 IDIUse=3 WtCom= 9.98D-01 WtEn= 2.28D-03
 Coeff-Com:  0.287D-02-0.398D-02 0.351D-02 0.619D-03 0.331D-02 0.620D-02
 Coeff-Com: -0.267D-01-0.482D-01 0.909D-01 0.233D+00 0.739D+00
 Coeff-En:   0.000D+00 0.000D+00 0.000D+00 0.000D+00 0.000D+00 0.000D+00
 Coeff-En:   0.000D+00 0.000D+00 0.000D+00 0.000D+00 0.100D+01
 Coeff:      0.286D-02-0.397D-02 0.350D-02 0.617D-03 0.330D-02 0.618D-02
 Coeff:     -0.266D-01-0.481D-01 0.907D-01 0.232D+00 0.739D+00
 Gap=     0.061 Goal=   None    Shift=    0.000
 RMSDP=1.28D-04 MaxDP=8.44D-03 DE=-8.63D-05 OVMax= 2.91D-03

 Cycle  12  Pass 1  IDiag  1:
 RMSU=  6.85D-05    CP:  1.03D+00 -3.24D-03  2.89D-01  6.61D-01  7.62D-01
                    CP:  9.67D-01  1.07D+00  1.21D+00  1.37D+00  1.05D+00
                    CP:  9.89D-01
 E= -1455.68413985003     Delta-E=       -0.000010702529 Rises=F Damp=F
 DIIS: error= 1.03D-04 at cycle  12 NSaved=  12.
 NSaved=12 IEnMin=12 EnMin= -1455.68413985003     IErMin=12 ErrMin= 1.03D-04
 ErrMax= 1.03D-04  0.00D+00 EMaxC= 1.00D-01 BMatC= 3.53D-06 BMatP= 7.64D-06
 IDIUse=3 WtCom= 9.99D-01 WtEn= 1.03D-03
 Coeff-Com:  0.777D-03-0.130D-02 0.162D-02 0.189D-03 0.254D-02 0.753D-02
 Coeff-Com:  0.487D-02-0.114D-01-0.286D-01-0.604D-02 0.311D+00 0.719D+00
 Coeff-En:   0.000D+00 0.000D+00 0.000D+00 0.000D+00 0.000D+00 0.000D+00
 Coeff-En:   0.000D+00 0.000D+00 0.000D+00 0.000D+00 0.000D+00 0.100D+01
 Coeff:      0.776D-03-0.130D-02 0.161D-02 0.189D-03 0.254D-02 0.752D-02
 Coeff:      0.487D-02-0.114D-01-0.286D-01-0.603D-02 0.310D+00 0.720D+00
 Gap=     0.061 Goal=   None    Shift=    0.000
 RMSDP=1.27D-04 MaxDP=1.04D-02 DE=-1.07D-05 OVMax= 6.02D-04

 Cycle  13  Pass 1  IDiag  1:
 RMSU=  3.31D-05    CP:  1.03D+00 -3.25D-03  2.90D-01  6.58D-01  7.59D-01
                    CP:  9.65D-01  1.05D+00  1.19D+00  1.34D+00  9.65D-01
                    CP:  1.03D+00  1.41D+00
 E= -1455.68414368110     Delta-E=       -0.000003831069 Rises=F Damp=F
 DIIS: error= 7.42D-05 at cycle  13 NSaved=  13.
 NSaved=13 IEnMin=13 EnMin= -1455.68414368110     IErMin=13 ErrMin= 7.42D-05
 ErrMax= 7.42D-05  0.00D+00 EMaxC= 1.00D-01 BMatC= 6.37D-07 BMatP= 3.53D-06
 IDIUse=1 WtCom= 1.00D+00 WtEn= 0.00D+00
 Coeff-Com:  0.399D-03-0.681D-03-0.181D-03-0.402D-04-0.636D-03 0.106D-02
 Coeff-Com:  0.102D-01 0.104D-01-0.364D-01-0.824D-01-0.107D+00 0.370D+00
 Coeff-Com:  0.835D+00
 Coeff:      0.399D-03-0.681D-03-0.181D-03-0.402D-04-0.636D-03 0.106D-02
 Coeff:      0.102D-01 0.104D-01-0.364D-01-0.824D-01-0.107D+00 0.370D+00
 Coeff:      0.835D+00
 Gap=     0.061 Goal=   None    Shift=    0.000
 RMSDP=6.48D-05 MaxDP=6.90D-03 DE=-3.83D-06 OVMax= 7.68D-04

 Cycle  14  Pass 1  IDiag  1:
 RMSU=  1.28D-05    CP:  1.03D+00 -3.25D-03  2.90D-01  6.57D-01  7.56D-01
                    CP:  9.65D-01  1.05D+00  1.17D+00  1.34D+00  9.84D-01
                    CP:  1.13D+00  1.65D+00  1.06D+00
 E= -1455.68414470369     Delta-E=       -0.000001022596 Rises=F Damp=F
 DIIS: error= 2.04D-05 at cycle  14 NSaved=  14.
 NSaved=14 IEnMin=14 EnMin= -1455.68414470369     IErMin=14 ErrMin= 2.04D-05
 ErrMax= 2.04D-05  0.00D+00 EMaxC= 1.00D-01 BMatC= 1.42D-07 BMatP= 6.37D-07
 IDIUse=1 WtCom= 1.00D+00 WtEn= 0.00D+00
 Coeff-Com:  0.270D-03-0.376D-03-0.192D-03-0.269D-05-0.592D-03-0.528D-03
 Coeff-Com:  0.340D-02 0.601D-02-0.743D-02-0.255D-01-0.738D-01 0.393D-01
 Coeff-Com:  0.337D+00 0.723D+00
 Coeff:      0.270D-03-0.376D-03-0.192D-03-0.269D-05-0.592D-03-0.528D-03
 Coeff:      0.340D-02 0.601D-02-0.743D-02-0.255D-01-0.738D-01 0.393D-01
 Coeff:      0.337D+00 0.723D+00
 Gap=     0.061 Goal=   None    Shift=    0.000
 RMSDP=1.37D-05 MaxDP=1.07D-03 DE=-1.02D-06 OVMax= 9.76D-05

 Cycle  15  Pass 1  IDiag  1:
 RMSU=  4.15D-06    CP:  1.03D+00 -3.26D-03  2.90D-01  6.57D-01  7.56D-01
                    CP:  9.65D-01  1.05D+00  1.17D+00  1.34D+00  9.82D-01
                    CP:  1.12D+00  1.74D+00  1.14D+00  1.14D+00
 E= -1455.68414481579     Delta-E=       -0.000000112093 Rises=F Damp=F
 DIIS: error= 1.46D-05 at cycle  15 NSaved=  15.
 NSaved=15 IEnMin=15 EnMin= -1455.68414481579     IErMin=15 ErrMin= 1.46D-05
 ErrMax= 1.46D-05  0.00D+00 EMaxC= 1.00D-01 BMatC= 2.05D-08 BMatP= 1.42D-07
 IDIUse=1 WtCom= 1.00D+00 WtEn= 0.00D+00
 Coeff-Com:  0.120D-03-0.149D-03-0.909D-04 0.744D-05-0.233D-03-0.404D-03
 Coeff-Com: -0.270D-05 0.117D-02 0.330D-02 0.523D-02-0.113D-01-0.633D-01
 Coeff-Com:  0.121D-02 0.324D+00 0.740D+00
 Coeff:      0.120D-03-0.149D-03-0.909D-04 0.744D-05-0.233D-03-0.404D-03
 Coeff:     -0.270D-05 0.117D-02 0.330D-02 0.523D-02-0.113D-01-0.633D-01
 Coeff:      0.121D-02 0.324D+00 0.740D+00
 Gap=     0.061 Goal=   None    Shift=    0.000
 RMSDP=7.09D-06 MaxDP=5.98D-04 DE=-1.12D-07 OVMax= 7.57D-05

 Cycle  16  Pass 1  IDiag  1:
 RMSU=  1.82D-06    CP:  1.03D+00 -3.26D-03  2.90D-01  6.57D-01  7.56D-01
                    CP:  9.65D-01  1.05D+00  1.17D+00  1.34D+00  9.81D-01
                    CP:  1.13D+00  1.77D+00  1.15D+00  1.25D+00  9.57D-01
 E= -1455.68414484399     Delta-E=       -0.000000028200 Rises=F Damp=F
 DIIS: error= 4.11D-06 at cycle  16 NSaved=  16.
 NSaved=16 IEnMin=16 EnMin= -1455.68414484399     IErMin=16 ErrMin= 4.11D-06
 ErrMax= 4.11D-06  0.00D+00 EMaxC= 1.00D-01 BMatC= 1.93D-09 BMatP= 2.05D-08
 IDIUse=1 WtCom= 1.00D+00 WtEn= 0.00D+00
 Coeff-Com:  0.162D-04-0.167D-04-0.141D-04 0.122D-05-0.377D-04-0.901D-04
 Coeff-Com: -0.193D-03-0.200D-04 0.168D-02 0.424D-02 0.489D-02-0.265D-01
 Coeff-Com: -0.303D-01 0.912D-02 0.205D+00 0.833D+00
 Coeff:      0.162D-04-0.167D-04-0.141D-04 0.122D-05-0.377D-04-0.901D-04
 Coeff:     -0.193D-03-0.200D-04 0.168D-02 0.424D-02 0.489D-02-0.265D-01
 Coeff:     -0.303D-01 0.912D-02 0.205D+00 0.833D+00
 Gap=     0.061 Goal=   None    Shift=    0.000
 RMSDP=3.12D-06 MaxDP=2.94D-04 DE=-2.82D-08 OVMax= 3.68D-05

 Cycle  17  Pass 1  IDiag  1:
 RMSU=  5.72D-07    CP:  1.03D+00 -3.26D-03  2.90D-01  6.57D-01  7.56D-01
                    CP:  9.65D-01  1.05D+00  1.17D+00  1.33D+00  9.81D-01
                    CP:  1.13D+00  1.77D+00  1.15D+00  1.28D+00  9.98D-01
                    CP:  1.04D+00
 E= -1455.68414484671     Delta-E=       -0.000000002723 Rises=F Damp=F
 DIIS: error= 6.20D-07 at cycle  17 NSaved=  17.
 NSaved=17 IEnMin=17 EnMin= -1455.68414484671     IErMin=17 ErrMin= 6.20D-07
 ErrMax= 6.20D-07  0.00D+00 EMaxC= 1.00D-01 BMatC= 8.03D-11 BMatP= 1.93D-09
 IDIUse=1 WtCom= 1.00D+00 WtEn= 0.00D+00
 Coeff-Com: -0.715D-05 0.919D-05 0.237D-05-0.379D-06 0.809D-05 0.224D-08
 Coeff-Com: -0.189D-04-0.670D-04 0.132D-03 0.726D-03 0.244D-02-0.129D-02
 Coeff-Com: -0.613D-02-0.297D-01-0.134D-01 0.270D+00 0.778D+00
 Coeff:     -0.715D-05 0.919D-05 0.237D-05-0.379D-06 0.809D-05 0.224D-08
 Coeff:     -0.189D-04-0.670D-04 0.132D-03 0.726D-03 0.244D-02-0.129D-02
 Coeff:     -0.613D-02-0.297D-01-0.134D-01 0.270D+00 0.778D+00
 Gap=     0.061 Goal=   None    Shift=    0.000
 RMSDP=6.11D-07 MaxDP=6.43D-05 DE=-2.72D-09 OVMax= 1.22D-05

 Cycle  18  Pass 1  IDiag  1:
 RMSU=  1.72D-07    CP:  1.03D+00 -3.26D-03  2.90D-01  6.57D-01  7.56D-01
                    CP:  9.65D-01  1.05D+00  1.17D+00  1.33D+00  9.82D-01
                    CP:  1.13D+00  1.77D+00  1.15D+00  1.29D+00  1.00D+00
                    CP:  1.08D+00  1.03D+00
 E= -1455.68414484674     Delta-E=       -0.000000000027 Rises=F Damp=F
 DIIS: error= 3.79D-07 at cycle  18 NSaved=  18.
 NSaved=18 IEnMin=18 EnMin= -1455.68414484674     IErMin=18 ErrMin= 3.79D-07
 ErrMax= 3.79D-07  0.00D+00 EMaxC= 1.00D-01 BMatC= 2.98D-11 BMatP= 8.03D-11
 IDIUse=1 WtCom= 1.00D+00 WtEn= 0.00D+00
 Coeff-Com: -0.218D-05 0.251D-05 0.276D-05-0.438D-07 0.567D-05-0.487D-05
 Coeff-Com: -0.313D-05-0.464D-04-0.859D-04-0.935D-04 0.305D-03 0.243D-02
 Coeff-Com:  0.141D-02-0.116D-01-0.260D-01 0.170D-02 0.301D+00 0.731D+00
 Coeff:     -0.218D-05 0.251D-05 0.276D-05-0.438D-07 0.567D-05-0.487D-05
 Coeff:     -0.313D-05-0.464D-04-0.859D-04-0.935D-04 0.305D-03 0.243D-02
 Coeff:      0.141D-02-0.116D-01-0.260D-01 0.170D-02 0.301D+00 0.731D+00
 Gap=     0.061 Goal=   None    Shift=    0.000
 RMSDP=3.12D-07 MaxDP=2.88D-05 DE=-2.68D-11 OVMax= 2.64D-06

 Cycle  19  Pass 1  IDiag  1:
 RMSU=  5.96D-08    CP:  1.03D+00 -3.26D-03  2.90D-01  6.57D-01  7.56D-01
                    CP:  9.65D-01  1.05D+00  1.17D+00  1.33D+00  9.82D-01
                    CP:  1.13D+00  1.77D+00  1.15D+00  1.29D+00  1.01D+00
                    CP:  1.09D+00  1.08D+00  1.09D+00
 E= -1455.68414484679     Delta-E=       -0.000000000052 Rises=F Damp=F
 DIIS: error= 1.17D-07 at cycle  19 NSaved=  19.
 NSaved=19 IEnMin=19 EnMin= -1455.68414484679     IErMin=19 ErrMin= 1.17D-07
 ErrMax= 1.17D-07  0.00D+00 EMaxC= 1.00D-01 BMatC= 2.28D-12 BMatP= 2.98D-11
 IDIUse=1 WtCom= 1.00D+00 WtEn= 0.00D+00
 Coeff-Com: -0.221D-06 0.670D-07 0.975D-06 0.331D-07 0.299D-05-0.208D-05
 Coeff-Com:  0.300D-05-0.201D-04-0.604D-04-0.113D-03-0.135D-03 0.110D-02
 Coeff-Com:  0.123D-02-0.181D-02-0.827D-02-0.258D-01 0.343D-01 0.256D+00
 Coeff-Com:  0.744D+00
 Coeff:     -0.221D-06 0.670D-07 0.975D-06 0.331D-07 0.299D-05-0.208D-05
 Coeff:      0.300D-05-0.201D-04-0.604D-04-0.113D-03-0.135D-03 0.110D-02
 Coeff:      0.123D-02-0.181D-02-0.827D-02-0.258D-01 0.343D-01 0.256D+00
 Coeff:      0.744D+00
 Gap=     0.061 Goal=   None    Shift=    0.000
 RMSDP=7.77D-08 MaxDP=1.02D-05 DE=-5.18D-11 OVMax= 2.28D-06

 Cycle  20  Pass 1  IDiag  1:
 RMSU=  2.24D-08    CP:  1.03D+00 -3.26D-03  2.90D-01  6.57D-01  7.56D-01
                    CP:  9.65D-01  1.05D+00  1.17D+00  1.33D+00  9.82D-01
                    CP:  1.13D+00  1.77D+00  1.15D+00  1.29D+00  1.01D+00
                    CP:  1.09D+00  1.09D+00  1.19D+00  1.17D+00
 E= -1455.68414484683     Delta-E=       -0.000000000039 Rises=F Damp=F
 DIIS: error= 5.23D-08 at cycle  20 NSaved=  20.
 NSaved=20 IEnMin=20 EnMin= -1455.68414484683     IErMin=20 ErrMin= 5.23D-08
 ErrMax= 5.23D-08  0.00D+00 EMaxC= 1.00D-01 BMatC= 3.89D-13 BMatP= 2.28D-12
 IDIUse=1 WtCom= 1.00D+00 WtEn= 0.00D+00
 Coeff-Com:  0.324D-06-0.550D-06 0.866D-07 0.345D-07 0.890D-06-0.342D-06
 Coeff-Com:  0.431D-05-0.459D-05-0.167D-04-0.312D-04-0.645D-04 0.117D-03
 Coeff-Com:  0.334D-03 0.403D-03 0.184D-03-0.772D-02-0.195D-01 0.416D-02
 Coeff-Com:  0.276D+00 0.746D+00
 Coeff:      0.324D-06-0.550D-06 0.866D-07 0.345D-07 0.890D-06-0.342D-06
 Coeff:      0.431D-05-0.459D-05-0.167D-04-0.312D-04-0.645D-04 0.117D-03
 Coeff:      0.334D-03 0.403D-03 0.184D-03-0.772D-02-0.195D-01 0.416D-02
 Coeff:      0.276D+00 0.746D+00
 Gap=     0.061 Goal=   None    Shift=    0.000
 RMSDP=3.01D-08 MaxDP=2.16D-06 DE=-3.91D-11 OVMax= 2.14D-06

 Cycle  21  Pass 1  IDiag  1:
 Restarting incremental Fock formation.
 E= -1455.68414484679     Delta-E=        0.000000000036 Rises=F Damp=F
 DIIS: error= 3.04D-08 at cycle  21 NSaved=  20.
 NSaved=20 IEnMin=19 EnMin= -1455.68414484683     IErMin=20 ErrMin= 3.04D-08
 ErrMax= 3.04D-08  0.00D+00 EMaxC= 1.00D-01 BMatC= 1.46D-13 BMatP= 3.89D-13
 IDIUse=1 WtCom= 1.00D+00 WtEn= 0.00D+00
 Coeff-Com:  0.217D-06-0.269D-06-0.911D-07-0.230D-06-0.461D-06 0.198D-05
 Coeff-Com:  0.121D-05 0.415D-05 0.567D-05-0.422D-06-0.130D-03-0.690D-04
 Coeff-Com:  0.171D-03 0.982D-03 0.835D-03-0.109D-01-0.320D-01-0.227D-01
 Coeff-Com:  0.197D+00 0.867D+00
 Coeff:      0.217D-06-0.269D-06-0.911D-07-0.230D-06-0.461D-06 0.198D-05
 Coeff:      0.121D-05 0.415D-05 0.567D-05-0.422D-06-0.130D-03-0.690D-04
 Coeff:      0.171D-03 0.982D-03 0.835D-03-0.109D-01-0.320D-01-0.227D-01
 Coeff:      0.197D+00 0.867D+00
 Gap=     0.061 Goal=   None    Shift=    0.000
 RMSDP=2.10D-08 MaxDP=6.77D-07 DE= 3.64D-11 OVMax= 2.54D-06

 Cycle  22  Pass 1  IDiag  1:
 RMSU=  2.10D-08    CP:  1.00D+00
 E= -1455.68414484679     Delta-E=        0.000000000005 Rises=F Damp=F
 DIIS: error= 3.11D-08 at cycle  22 NSaved=  20.
 NSaved=20 IEnMin=18 EnMin= -1455.68414484683     IErMin=19 ErrMin= 3.04D-08
 ErrMax= 3.11D-08  0.00D+00 EMaxC= 1.00D-01 BMatC= 6.86D-14 BMatP= 1.46D-13
 IDIUse=1 WtCom= 1.00D+00 WtEn= 0.00D+00
 Coeff-Com:  0.125D-07-0.208D-07-0.120D-06-0.241D-06 0.972D-06 0.984D-06
 Coeff-Com:  0.241D-05 0.260D-05 0.629D-05-0.385D-04-0.425D-04-0.654D-04
 Coeff-Com:  0.103D-03 0.922D-03-0.101D-02-0.715D-02-0.311D-01-0.342D-01
 Coeff-Com:  0.269D+00 0.803D+00
 Coeff:      0.125D-07-0.208D-07-0.120D-06-0.241D-06 0.972D-06 0.984D-06
 Coeff:      0.241D-05 0.260D-05 0.629D-05-0.385D-04-0.425D-04-0.654D-04
 Coeff:      0.103D-03 0.922D-03-0.101D-02-0.715D-02-0.311D-01-0.342D-01
 Coeff:      0.269D+00 0.803D+00
 Gap=     0.061 Goal=   None    Shift=    0.000
 RMSDP=1.85D-08 MaxDP=6.18D-07 DE= 5.46D-12 OVMax= 2.39D-06

 Cycle  23  Pass 1  IDiag  1:
 RMSU=  8.19D-09    CP:  1.00D+00  1.78D+00
 E= -1455.68414484680     Delta-E=       -0.000000000010 Rises=F Damp=F
 DIIS: error= 3.17D-08 at cycle  23 NSaved=  20.
 NSaved=20 IEnMin=17 EnMin= -1455.68414484683     IErMin=18 ErrMin= 3.04D-08
 ErrMax= 3.17D-08  0.00D+00 EMaxC= 1.00D-01 BMatC= 5.46D-14 BMatP= 6.86D-14
 IDIUse=1 WtCom= 1.00D+00 WtEn= 0.00D+00
 Large coefficients: NSaved= 20 BigCof=    0.00 CofMax=   10.00 Det=-1.71D-15
 Inversion failed.  Reducing to 19 matrices.
 Large coefficients: NSaved= 19 BigCof=    0.00 CofMax=   10.00 Det=-1.71D-15
 Inversion failed.  Reducing to 18 matrices.
 Large coefficients: NSaved= 18 BigCof=    0.00 CofMax=   10.00 Det=-1.89D-15
 Inversion failed.  Reducing to 17 matrices.
 Large coefficients: NSaved= 17 BigCof=    0.00 CofMax=   10.00 Det=-1.89D-15
 Inversion failed.  Reducing to 16 matrices.
 Large coefficients: NSaved= 16 BigCof=    0.00 CofMax=   10.00 Det=-1.92D-15
 Inversion failed.  Reducing to 15 matrices.
 Coeff-Com:  0.497D-05 0.818D-05 0.148D-04-0.549D-04-0.809D-04-0.519D-04
 Coeff-Com:  0.193D-03 0.129D-02-0.757D-03-0.807D-02-0.364D-01-0.548D-01
 Coeff-Com:  0.187D+00 0.691D+00 0.220D+00
 Coeff:      0.497D-05 0.818D-05 0.148D-04-0.549D-04-0.809D-04-0.519D-04
 Coeff:      0.193D-03 0.129D-02-0.757D-03-0.807D-02-0.364D-01-0.548D-01
 Coeff:      0.187D+00 0.691D+00 0.220D+00
 Gap=     0.061 Goal=   None    Shift=    0.000
 RMSDP=6.62D-09 MaxDP=2.29D-07 DE=-1.05D-11 OVMax= 8.86D-07

 SCF Done:  E(RM062X) =  -1455.68414485     A.U. after   23 cycles
            NFock= 23  Conv=0.66D-08     -V/T= 2.0031
 KE= 1.451176090189D+03 PE=-5.428410846238D+03 EE= 1.531646383149D+03
 Leave Link  502 at Tue Jul  5 22:40:06 2022, MaxMem=   671088640 cpu:            2070.0 elap:             440.3
 (Enter /gpfs/software/gaussian16/sse4/tar/g16/l601.exe)
 Copying SCF densities to generalized density rwf, IOpCl= 0 IROHF=0.

 **********************************************************************

            Population analysis using the SCF density.

 **********************************************************************

 Orbital symmetries:
       Occupied  (A) (A) (A) (A) (A) (A) (A) (A) (A) (A) (A) (A)
                 (A) (A) (A) (A) (A) (A) (A) (A) (A) (A) (A) (A)
                 (A) (A) (A) (A) (A) (A) (A) (A) (A) (A) (A) (A)
                 (A) (A) (A) (A) (A) (A) (A) (A) (A) (A) (A) (A)
                 (A) (A) (A) (A) (A) (A) (A) (A) (A) (A) (A) (A)
       Virtual   (A) (A) (A) (A) (A) (A) (A) (A) (A) (A) (A) (A)
                 (A) (A) (A) (A) (A) (A) (A) (A) (A) (A) (A) (A)
                 (A) (A) (A) (A) (A) (A) (A) (A) (A) (A) (A) (A)
                 (A) (A) (A) (A) (A) (A) (A) (A) (A) (A) (A) (A)
                 (A) (A) (A) (A) (A) (A) (A) (A) (A) (A) (A) (A)
                 (A) (A) (A) (A) (A) (A) (A) (A) (A) (A) (A) (A)
                 (A) (A) (A) (A) (A) (A) (A) (A) (A) (A) (A) (A)
                 (A) (A) (A) (A) (A) (A) (A) (A) (A) (A) (A) (A)
                 (A) (A) (A) (A) (A) (A) (A) (A) (A) (A) (A) (A)
                 (A) (A) (A) (A) (A) (A) (A) (A) (A) (A) (A) (A)
                 (A) (A) (A) (A) (A) (A) (A) (A) (A) (A) (A) (A)
                 (A) (A) (A) (A) (A) (A) (A) (A) (A) (A) (A) (A)
                 (A) (A) (A) (A) (A) (A) (A) (A) (A) (A) (A) (A)
                 (A) (A) (A) (A) (A) (A) (A) (A) (A) (A) (A) (A)
                 (A) (A) (A) (A) (A) (A) (A) (A) (A) (A) (A) (A)
                 (A) (A) (A) (A) (A) (A) (A) (A) (A) (A) (A) (A)
                 (A) (A) (A) (A) (A) (A) (A) (A) (A) (A) (A) (A)
                 (A) (A) (A) (A) (A) (A) (A) (A) (A) (A) (A) (A)
                 (A) (A) (A) (A) (A) (A) (A) (A) (A) (A) (A) (A)
                 (A) (A) (A) (A) (A) (A) (A) (A) (A) (A) (A) (A)
                 (A) (A) (A) (A) (A) (A) (A) (A) (A) (A) (A) (A)
                 (A) (A) (A) (A) (A) (A) (A) (A) (A) (A) (A) (A)
                 (A) (A) (A) (A) (A) (A) (A) (A) (A) (A) (A) (A)
                 (A) (A) (A) (A) (A) (A) (A) (A) (A) (A) (A) (A)
                 (A) (A) (A) (A) (A) (A) (A) (A) (A) (A) (A) (A)
                 (A) (A) (A) (A) (A) (A) (A) (A) (A) (A) (A) (A)
 The electronic state is 1-A.
 Alpha  occ. eigenvalues -- -102.58740-102.53576 -19.41037 -10.54283 -10.52174
 Alpha  occ. eigenvalues --  -10.51354 -10.50339 -10.48221 -10.48197 -10.45531
 Alpha  occ. eigenvalues --  -10.44986 -10.44118 -10.43475 -10.43396 -10.40427
 Alpha  occ. eigenvalues --   -9.73098  -9.67870  -7.45585  -7.44941  -7.44935
 Alpha  occ. eigenvalues --   -7.40360  -7.39741  -7.39718  -0.95518  -0.91832
 Alpha  occ. eigenvalues --   -0.86133  -0.84202  -0.80145  -0.75887  -0.74960
 Alpha  occ. eigenvalues --   -0.69786  -0.67343  -0.60049  -0.59511  -0.55551
 Alpha  occ. eigenvalues --   -0.52943  -0.49720  -0.45863  -0.44577  -0.40422
 Alpha  occ. eigenvalues --   -0.39440  -0.39254  -0.38326  -0.37582  -0.34972
 Alpha  occ. eigenvalues --   -0.34677  -0.34340  -0.32178  -0.30277  -0.29387
 Alpha  occ. eigenvalues --   -0.28995  -0.26976  -0.26254  -0.23880  -0.23416
 Alpha  occ. eigenvalues --   -0.21705  -0.21049  -0.16395  -0.15716  -0.10246
 Alpha virt. eigenvalues --   -0.04119   0.08237   0.09211   0.09512   0.10450
 Alpha virt. eigenvalues --    0.11219   0.13006   0.13477   0.13913   0.14318
 Alpha virt. eigenvalues --    0.14544   0.15040   0.15339   0.15742   0.17092
 Alpha virt. eigenvalues --    0.17564   0.17719   0.17844   0.18338   0.18806
 Alpha virt. eigenvalues --    0.19252   0.20309   0.20355   0.21042   0.21365
 Alpha virt. eigenvalues --    0.22009   0.22574   0.22663   0.23337   0.23554
 Alpha virt. eigenvalues --    0.24522   0.24601   0.24948   0.25561   0.25614
 Alpha virt. eigenvalues --    0.26695   0.27546   0.27984   0.28202   0.28454
 Alpha virt. eigenvalues --    0.28617   0.28883   0.29060   0.29598   0.30117
 Alpha virt. eigenvalues --    0.30407   0.31262   0.31538   0.32191   0.32495
 Alpha virt. eigenvalues --    0.32999   0.33290   0.34052   0.34262   0.35016
 Alpha virt. eigenvalues --    0.36281   0.36287   0.36430   0.36969   0.37857
 Alpha virt. eigenvalues --    0.39061   0.40555   0.41412   0.41564   0.42221
 Alpha virt. eigenvalues --    0.43005   0.43649   0.43997   0.45292   0.46180
 Alpha virt. eigenvalues --    0.46848   0.47316   0.47778   0.49712   0.51313
 Alpha virt. eigenvalues --    0.51910   0.52551   0.53856   0.54564   0.55535
 Alpha virt. eigenvalues --    0.56119   0.56794   0.59492   0.61873   0.61901
 Alpha virt. eigenvalues --    0.62653   0.64130   0.64710   0.65314   0.66003
 Alpha virt. eigenvalues --    0.66691   0.68123   0.69025   0.69334   0.69688
 Alpha virt. eigenvalues --    0.70723   0.71505   0.72965   0.73059   0.74259
 Alpha virt. eigenvalues --    0.74597   0.75724   0.76005   0.76105   0.77715
 Alpha virt. eigenvalues --    0.78747   0.79886   0.80333   0.80766   0.81144
 Alpha virt. eigenvalues --    0.81696   0.82669   0.84248   0.84355   0.86978
 Alpha virt. eigenvalues --    0.87590   0.88409   0.89444   0.90521   0.91803
 Alpha virt. eigenvalues --    0.95861   0.98357   0.98403   0.98944   0.99548
 Alpha virt. eigenvalues --    1.00801   1.01839   1.02098   1.02667   1.03115
 Alpha virt. eigenvalues --    1.03373   1.04244   1.04578   1.05165   1.06516
 Alpha virt. eigenvalues --    1.07681   1.07694   1.07994   1.09585   1.10286
 Alpha virt. eigenvalues --    1.11454   1.12042   1.13248   1.15068   1.15279
 Alpha virt. eigenvalues --    1.16043   1.18099   1.18969   1.20481   1.22538
 Alpha virt. eigenvalues --    1.23550   1.23968   1.24524   1.26442   1.29516
 Alpha virt. eigenvalues --    1.29998   1.31379   1.35346   1.35775   1.35860
 Alpha virt. eigenvalues --    1.39761   1.40956   1.41310   1.43478   1.44168
 Alpha virt. eigenvalues --    1.45542   1.46354   1.49792   1.53370   1.56037
 Alpha virt. eigenvalues --    1.57092   1.58564   1.60854   1.64942   1.65386
 Alpha virt. eigenvalues --    1.66608   1.68790   1.70543   1.72953   1.72981
 Alpha virt. eigenvalues --    1.74302   1.77309   1.79511   1.80728   1.82158
 Alpha virt. eigenvalues --    1.84447   1.87885   1.88311   1.89576   1.90582
 Alpha virt. eigenvalues --    1.92894   1.95417   1.96851   1.97036   1.98108
 Alpha virt. eigenvalues --    2.00575   2.03010   2.03251   2.03922   2.06254
 Alpha virt. eigenvalues --    2.06627   2.06936   2.08965   2.09109   2.12912
 Alpha virt. eigenvalues --    2.13952   2.15744   2.17031   2.19567   2.21702
 Alpha virt. eigenvalues --    2.22586   2.23338   2.32302   2.35310   2.38738
 Alpha virt. eigenvalues --    2.38808   2.39544   2.41188   2.41491   2.43018
 Alpha virt. eigenvalues --    2.43272   2.45808   2.48193   2.48393   2.52398
 Alpha virt. eigenvalues --    2.54575   2.56384   2.58196   2.66797   2.68046
 Alpha virt. eigenvalues --    2.69430   2.72808   2.74585   2.75481   2.76566
 Alpha virt. eigenvalues --    2.77176   2.80443   2.82047   2.83397   2.84957
 Alpha virt. eigenvalues --    2.86778   2.88960   2.91359   2.91730   2.94227
 Alpha virt. eigenvalues --    2.95253   2.99254   2.99821   3.00559   3.02898
 Alpha virt. eigenvalues --    3.03881   3.07999   3.08630   3.12271   3.15450
 Alpha virt. eigenvalues --    3.18390   3.19210   3.19587   3.23246   3.25737
 Alpha virt. eigenvalues --    3.29345   3.34126   3.37158   3.39038   3.43096
 Alpha virt. eigenvalues --    3.46668   3.52362   3.55200   3.56625   3.58312
 Alpha virt. eigenvalues --    3.63356   3.70561   3.74478   3.76697   3.79170
 Alpha virt. eigenvalues --    3.83140   3.90914   4.00438   4.13341   4.20049
 Alpha virt. eigenvalues --    4.25814   4.30498   4.39543   4.64645   4.84270
 Alpha virt. eigenvalues --    4.93655   5.38303   5.53507   6.01631  10.06522
 Alpha virt. eigenvalues --   10.11950  23.56516  23.79661  23.96593  24.03742
 Alpha virt. eigenvalues --   24.07696  24.10445  24.12168  24.18582  24.19377
 Alpha virt. eigenvalues --   24.23516  24.26071  24.33317  26.02773  26.08675
 Alpha virt. eigenvalues --   26.28232  26.42995  26.73197  26.82216  50.32809
 Alpha virt. eigenvalues --  216.16654 216.22168
          Condensed to atoms (all electrons):
               1          2          3          4          5          6
     1  C   19.085367   0.050061   1.712584  -7.735019  -4.536628  -1.645094
     2  C    0.050061  10.995089  -1.328009  -1.678165   0.016422  -0.844975
     3  C    1.712584  -1.328009  12.392924  -1.736463  -1.774801  -1.916787
     4  C   -7.735019  -1.678165  -1.736463  18.489565   1.708906  -0.794915
     5  C   -4.536628   0.016422  -1.774801   1.708906  13.170274   1.461852
     6  C   -1.645094  -0.844975  -1.916787  -0.794915   1.461852  10.699072
     7  H   -0.024437   0.002625   0.193236  -0.020811  -0.024930   0.068832
     8  H    0.071083  -0.027430   0.006142  -0.014574   0.111599   0.026602
     9  Cl  -0.326861   0.460920  -0.059503  -1.193277   0.748422  -0.300101
    10  O    0.294634  -0.263526  -0.080070   0.025231   0.036179  -0.004926
    11  H    0.080673   0.316611  -0.038601  -0.000751  -0.038278   0.026084
    12  C   -0.224528  -0.521396  -0.260564  -0.883033  -1.877209   2.515203
    13  C    0.404307  -1.022225   2.351744  -1.003206  -2.888671  -1.055685
    14  C   -0.213086   0.170814  -0.171626  -0.267450  -0.825317  -1.020703
    15  C   -0.197085  -0.075366  -2.638171  -0.298862   2.737123   0.359138
    16  C    0.128172  -0.023896  -0.037573   0.593817  -1.018670  -1.226902
    17  C    0.029955  -0.194727  -0.138993  -0.181698  -0.140991  -0.655363
    18  Cl   0.000168  -0.005740  -0.019058  -0.003024  -0.027473  -0.061364
    19  H   -0.007390   0.005945  -0.004062  -0.002002  -0.004189   0.018624
    20  H   -0.003098   0.015875   0.009069   0.005960  -0.008213   0.006826
               7          8          9         10         11         12
     1  C   -0.024437   0.071083  -0.326861   0.294634   0.080673  -0.224528
     2  C    0.002625  -0.027430   0.460920  -0.263526   0.316611  -0.521396
     3  C    0.193236   0.006142  -0.059503  -0.080070  -0.038601  -0.260564
     4  C   -0.020811  -0.014574  -1.193277   0.025231  -0.000751  -0.883033
     5  C   -0.024930   0.111599   0.748422   0.036179  -0.038278  -1.877209
     6  C    0.068832   0.026602  -0.300101  -0.004926   0.026084   2.515203
     7  H    0.565995  -0.000247   0.000749  -0.000455  -0.007446   0.074688
     8  H   -0.000247   0.546304  -0.050154  -0.000725   0.000058   0.134693
     9  Cl   0.000749  -0.050154  17.694052   0.069909   0.000120  -0.176127
    10  O   -0.000455  -0.000725   0.069909   8.381526  -0.004739   0.004443
    11  H   -0.007446   0.000058   0.000120  -0.004739   0.518355  -0.000467
    12  C    0.074688   0.134693  -0.176127   0.004443  -0.000467  11.076183
    13  C   -0.000486   0.034556  -0.084345  -0.000042   0.012504  -0.165856
    14  C    0.023865  -0.000678   0.003811   0.000932   0.000858  -0.064088
    15  C    0.016556  -0.036713  -0.004446   0.000058  -0.002831  -2.042509
    16  C    0.005608   0.050713  -0.018767   0.000127   0.000211   0.788538
    17  C   -0.002120  -0.004134  -0.004397  -0.000084   0.000118  -2.652839
    18  Cl   0.000028   0.000095  -0.000057   0.000000  -0.000000  -0.395909
    19  H   -0.000039   0.000590  -0.000126   0.000006   0.000000   0.046269
    20  H    0.000893  -0.000039   0.000013   0.000000  -0.000018   0.054287
              13         14         15         16         17         18
     1  C    0.404307  -0.213086  -0.197085   0.128172   0.029955   0.000168
     2  C   -1.022225   0.170814  -0.075366  -0.023896  -0.194727  -0.005740
     3  C    2.351744  -0.171626  -2.638171  -0.037573  -0.138993  -0.019058
     4  C   -1.003206  -0.267450  -0.298862   0.593817  -0.181698  -0.003024
     5  C   -2.888671  -0.825317   2.737123  -1.018670  -0.140991  -0.027473
     6  C   -1.055685  -1.020703   0.359138  -1.226902  -0.655363  -0.061364
     7  H   -0.000486   0.023865   0.016556   0.005608  -0.002120   0.000028
     8  H    0.034556  -0.000678  -0.036713   0.050713  -0.004134   0.000095
     9  Cl  -0.084345   0.003811  -0.004446  -0.018767  -0.004397  -0.000057
    10  O   -0.000042   0.000932   0.000058   0.000127  -0.000084   0.000000
    11  H    0.012504   0.000858  -0.002831   0.000211   0.000118  -0.000000
    12  C   -0.165856  -0.064088  -2.042509   0.788538  -2.652839  -0.395909
    13  C   14.352149  -0.322885  -2.843968  -0.773598  -0.638868   0.170569
    14  C   -0.322885  13.602201  -0.676571  -4.006393  -0.083084   0.006617
    15  C   -2.843968  -0.676571  16.075069  -4.085283   0.331296   0.067758
    16  C   -0.773598  -4.006393  -4.085283  16.272872  -0.914300   0.190927
    17  C   -0.638868  -0.083084   0.331296  -0.914300  12.019726  -0.977165
    18  Cl   0.170569   0.006617   0.067758   0.190927  -0.977165  17.673670
    19  H   -0.037305   0.032502   0.291862  -0.010464  -0.017321   0.000081
    20  H    0.290940  -0.022290  -0.049548   0.037047  -0.022871  -0.000231
              19         20
     1  C   -0.007390  -0.003098
     2  C    0.005945   0.015875
     3  C   -0.004062   0.009069
     4  C   -0.002002   0.005960
     5  C   -0.004189  -0.008213
     6  C    0.018624   0.006826
     7  H   -0.000039   0.000893
     8  H    0.000590  -0.000039
     9  Cl  -0.000126   0.000013
    10  O    0.000006   0.000000
    11  H    0.000000  -0.000018
    12  C    0.046269   0.054287
    13  C   -0.037305   0.290940
    14  C    0.032502  -0.022290
    15  C    0.291862  -0.049548
    16  C   -0.010464   0.037047
    17  C   -0.017321  -0.022871
    18  Cl   0.000081  -0.000231
    19  H    0.501360   0.000187
    20  H    0.000187   0.496332
 Mulliken charges:
               1
     1  C   -0.943778
     2  C   -0.048908
     3  C   -0.461421
     4  C    0.989768
     5  C   -0.825409
     6  C    0.344583
     7  H    0.127895
     8  H    0.152257
     9  Cl   0.240166
    10  O   -0.458479
    11  H    0.137537
    12  C    0.570221
    13  C   -0.779629
    14  C   -0.167431
    15  C   -0.927505
    16  C    0.047815
    17  C    0.247858
    18  Cl   0.380108
    19  H    0.185471
    20  H    0.188880
 Sum of Mulliken charges =  -1.00000
 Mulliken charges with hydrogens summed into heavy atoms:
               1
     1  C   -0.943778
     2  C    0.088629
     3  C   -0.333525
     4  C    0.989768
     5  C   -0.673152
     6  C    0.344583
     9  Cl   0.240166
    10  O   -0.458479
    12  C    0.570221
    13  C   -0.590749
    14  C   -0.167431
    15  C   -0.742034
    16  C    0.047815
    17  C    0.247858
    18  Cl   0.380108
 Electronic spatial extent (au):  <R**2>=           6037.0892
 Charge=             -1.0000 electrons
 Dipole moment (field-independent basis, Debye):
    X=             -9.6845    Y=             -0.6531    Z=             -0.0001  Tot=              9.7065
 Quadrupole moment (field-independent basis, Debye-Ang):
   XX=           -206.3757   YY=           -105.6903   ZZ=           -108.6797
   XY=             -7.8901   XZ=             -0.0043   YZ=             -0.0013
 Traceless Quadrupole moment (field-independent basis, Debye-Ang):
   XX=            -66.1271   YY=             34.5583   ZZ=             31.5688
   XY=             -7.8901   XZ=             -0.0043   YZ=             -0.0013
 Octapole moment (field-independent basis, Debye-Ang**2):
  XXX=           -193.1223  YYY=             -0.0272  ZZZ=             -0.0011  XYY=            -17.0831
  XXY=            -32.4941  XXZ=             -0.0123  XZZ=              3.4707  YZZ=             -5.8348
  YYZ=              0.0001  XYZ=             -0.0052
 Hexadecapole moment (field-independent basis, Debye-Ang**3):
 XXXX=          -9630.3636 YYYY=           -985.4209 ZZZZ=           -131.9306 XXXY=           -264.1157
 XXXZ=             -0.0832 YYYX=            -20.0812 YYYZ=             -0.0065 ZZZX=              0.0138
 ZZZY=              0.0041 XXYY=          -1487.5905 XXZZ=          -1251.3856 YYZZ=           -206.5668
 XXYZ=             -0.0172 YYXZ=             -0.0120 ZZXY=             -8.8981
 N-N= 9.899042280535D+02 E-N=-5.428410846350D+03  KE= 1.451176090189D+03
 No NMR shielding tensors so no spin-rotation constants.
 Leave Link  601 at Tue Jul  5 22:41:21 2022, MaxMem=   671088640 cpu:               0.8 elap:               0.2
 (Enter /gpfs/software/gaussian16/sse4/tar/g16/l607.exe)
 ******************************Gaussian NBO Version 3.1******************************
             N A T U R A L   A T O M I C   O R B I T A L   A N D
          N A T U R A L   B O N D   O R B I T A L   A N A L Y S I S
 ******************************Gaussian NBO Version 3.1******************************
       /RESON  / : Allow strongly delocalized NBO set

 Analyzing the SCF density

 Job title: ...                                                             

 Storage needed:    425842 in NPA,    567062 in NBO ( 671086480 available)
 GSVD:  LWork=       41032 too small for GESVD, short by      157658 words or      157658 for optimal perf.
 Remove ICRem=  113 ICRemI=  114 L=0 PNAO number  113 atom    6 type  51 NPNAO=  376
   due to symmetric orthogonalization 2, value= 0.00D+00.
 GSVD:  LWork=       41926 too small for GESVD, short by      154985 words or      154985 for optimal perf.
 Remove ICRem=   91 ICRemI=   92 L=0 PNAO number   91 atom    5 type  51 NPNAO=  375
   due to symmetric orthogonalization 2, value= 0.00D+00.
 GSVD:  LWork=       42816 too small for GESVD, short by      152324 words or      152324 for optimal perf.


 NATURAL POPULATIONS:  Natural atomic orbital occupancies 
                                                          
   NAO  Atom  No  lang   Type(AO)    Occupancy      Energy
 ----------------------------------------------------------
     1    C    1  S      Cor( 1S)     1.99873     -10.30184
     2    C    1  S      Val( 2S)     0.79460       0.06335
     3    C    1  S      Ryd( 3S)     0.00264       1.34542
     4    C    1  S      Ryd( 4S)     0.00029       2.20036
     5    C    1  S      Ryd( 5S)     0.00003      21.25029
     6    C    1  px     Val( 2p)     0.88558       0.12038
     7    C    1  px     Ryd( 4p)     0.01597       1.29117
     8    C    1  px     Ryd( 3p)     0.00062       0.59733
     9    C    1  px     Ryd( 5p)     0.00010       2.91593
    10    C    1  py     Val( 2p)     1.07204       0.07643
    11    C    1  py     Ryd( 4p)     0.00679       1.45862
    12    C    1  py     Ryd( 3p)     0.00041       0.56612
    13    C    1  py     Ryd( 5p)     0.00015       2.70587
    14    C    1  pz     Val( 2p)     0.87079       0.05489
    15    C    1  pz     Ryd( 4p)     0.00174       0.84621
    16    C    1  pz     Ryd( 3p)     0.00056       0.45017
    17    C    1  pz     Ryd( 5p)     0.00008       2.79198
    18    C    1  dxy    Ryd( 3d)     0.00340       2.90809
    19    C    1  dxz    Ryd( 3d)     0.00443       1.86437
    20    C    1  dyz    Ryd( 3d)     0.00038       1.80866
    21    C    1  dx2y2  Ryd( 3d)     0.00119       2.73328
    22    C    1  dz2    Ryd( 3d)     0.00042       2.25592

    23    C    2  S      Cor( 1S)     1.99913     -10.25955
    24    C    2  S      Val( 2S)     0.96949      -0.05194
    25    C    2  S      Ryd( 4S)     0.00205       1.05145
    26    C    2  S      Ryd( 3S)     0.00017       0.68112
    27    C    2  S      Ryd( 5S)     0.00001      23.49002
    28    C    2  px     Val( 2p)     1.06148       0.08457
    29    C    2  px     Ryd( 4p)     0.00554       1.11826
    30    C    2  px     Ryd( 3p)     0.00040       0.61627
    31    C    2  px     Ryd( 5p)     0.00016       3.30378
    32    C    2  py     Val( 2p)     1.15237       0.06271
    33    C    2  py     Ryd( 4p)     0.00467       1.14846
    34    C    2  py     Ryd( 3p)     0.00052       0.60546
    35    C    2  py     Ryd( 5p)     0.00014       3.19964
    36    C    2  pz     Val( 2p)     1.07892       0.01445
    37    C    2  pz     Ryd( 4p)     0.00275       0.69538
    38    C    2  pz     Ryd( 3p)     0.00054       0.43227
    39    C    2  pz     Ryd( 5p)     0.00003       2.88538
    40    C    2  dxy    Ryd( 3d)     0.00075       2.72824
    41    C    2  dxz    Ryd( 3d)     0.00038       1.84475
    42    C    2  dyz    Ryd( 3d)     0.00045       1.78426
    43    C    2  dx2y2  Ryd( 3d)     0.00048       2.62485
    44    C    2  dz2    Ryd( 3d)     0.00047       2.21324

    45    C    3  S      Cor( 1S)     1.99925     -10.28811
    46    C    3  S      Val( 2S)     0.94724      -0.06668
    47    C    3  S      Ryd( 4S)     0.00142       0.97809
    48    C    3  S      Ryd( 3S)     0.00010       0.73208
    49    C    3  S      Ryd( 5S)     0.00002      23.44990
    50    C    3  px     Val( 2p)     1.09520       0.05552
    51    C    3  px     Ryd( 4p)     0.00324       1.01368
    52    C    3  px     Ryd( 3p)     0.00048       0.77523
    53    C    3  px     Ryd( 5p)     0.00011       3.43341
    54    C    3  py     Val( 2p)     1.11703       0.06605
    55    C    3  py     Ryd( 4p)     0.00535       1.02251
    56    C    3  py     Ryd( 3p)     0.00048       0.53148
    57    C    3  py     Ryd( 5p)     0.00010       3.42596
    58    C    3  pz     Val( 2p)     1.02169       0.00272
    59    C    3  pz     Ryd( 4p)     0.00158       0.62525
    60    C    3  pz     Ryd( 3p)     0.00055       0.43565
    61    C    3  pz     Ryd( 5p)     0.00001       2.92800
    62    C    3  dxy    Ryd( 3d)     0.00071       2.60594
    63    C    3  dxz    Ryd( 3d)     0.00068       1.78629
    64    C    3  dyz    Ryd( 3d)     0.00042       1.79075
    65    C    3  dx2y2  Ryd( 3d)     0.00051       2.65593
    66    C    3  dz2    Ryd( 3d)     0.00039       2.17298

    67    C    4  S      Cor( 1S)     1.99875     -10.32803
    68    C    4  S      Val( 2S)     0.95678      -0.10347
    69    C    4  S      Ryd( 3S)     0.00199       0.96115
    70    C    4  S      Ryd( 4S)     0.00021       1.04533
    71    C    4  S      Ryd( 5S)     0.00001      23.25423
    72    C    4  px     Val( 2p)     1.03124       0.02775
    73    C    4  px     Ryd( 4p)     0.00585       1.06602
    74    C    4  px     Ryd( 3p)     0.00040       0.83858
    75    C    4  px     Ryd( 5p)     0.00025       3.21204
    76    C    4  py     Val( 2p)     0.96032       0.00659
    77    C    4  py     Ryd( 4p)     0.00670       1.10180
    78    C    4  py     Ryd( 3p)     0.00027       0.80929
    79    C    4  py     Ryd( 5p)     0.00028       3.12444
    80    C    4  pz     Val( 2p)     1.16682      -0.01985
    81    C    4  pz     Ryd( 4p)     0.00178       0.73530
    82    C    4  pz     Ryd( 3p)     0.00068       0.55315
    83    C    4  pz     Ryd( 5p)     0.00003       2.81012
    84    C    4  dxy    Ryd( 3d)     0.00160       2.42879
    85    C    4  dxz    Ryd( 3d)     0.00077       1.76025
    86    C    4  dyz    Ryd( 3d)     0.00102       1.71186
    87    C    4  dx2y2  Ryd( 3d)     0.00109       2.51850
    88    C    4  dz2    Ryd( 3d)     0.00096       2.14762

    89    C    5  S      Cor( 1S)     1.99891     -10.28183
    90    C    5  S      Val( 2S)     0.92661      -0.05664
    91    C    5  S      Ryd( 3S)     0.00095       1.03140
    92    C    5  S      Ryd( 4S)     0.00003      23.46836
    93    C    5  px     Val( 2p)     1.07852       0.04572
    94    C    5  px     Ryd( 4p)     0.00409       1.00753
    95    C    5  px     Ryd( 3p)     0.00045       0.73147
    96    C    5  px     Ryd( 5p)     0.00013       3.45961
    97    C    5  py     Val( 2p)     1.16110       0.04790
    98    C    5  py     Ryd( 4p)     0.00675       1.08825
    99    C    5  py     Ryd( 3p)     0.00051       0.57121
   100    C    5  py     Ryd( 5p)     0.00010       3.46033
   101    C    5  pz     Val( 2p)     1.01247       0.00223
   102    C    5  pz     Ryd( 4p)     0.00113       0.65719
   103    C    5  pz     Ryd( 3p)     0.00094       0.41489
   104    C    5  pz     Ryd( 5p)     0.00001       2.93048
   105    C    5  dxy    Ryd( 3d)     0.00051       2.64623
   106    C    5  dxz    Ryd( 3d)     0.00080       1.80795
   107    C    5  dyz    Ryd( 3d)     0.00038       1.78258
   108    C    5  dx2y2  Ryd( 3d)     0.00068       2.66212
   109    C    5  dz2    Ryd( 3d)     0.00054       2.16748

   110    C    6  S      Cor( 1S)     1.99877     -10.29686
   111    C    6  S      Val( 2S)     0.84851      -0.03268
   112    C    6  S      Ryd( 3S)     0.00086       0.93988
   113    C    6  S      Ryd( 4S)     0.00001      23.45466
   114    C    6  px     Val( 2p)     1.04513       0.04694
   115    C    6  px     Ryd( 4p)     0.00530       1.31899
   116    C    6  px     Ryd( 3p)     0.00028       0.74355
   117    C    6  px     Ryd( 5p)     0.00008       3.58970
   118    C    6  py     Val( 2p)     1.10559       0.02910
   119    C    6  py     Ryd( 4p)     0.00568       1.27215
   120    C    6  py     Ryd( 3p)     0.00028       0.66505
   121    C    6  py     Ryd( 5p)     0.00014       3.53874
   122    C    6  pz     Val( 2p)     1.15937      -0.00367
   123    C    6  pz     Ryd( 4p)     0.00225       0.72544
   124    C    6  pz     Ryd( 3p)     0.00042       0.44769
   125    C    6  pz     Ryd( 5p)     0.00002       2.96404
   126    C    6  dxy    Ryd( 3d)     0.00053       2.74264
   127    C    6  dxz    Ryd( 3d)     0.00046       1.79092
   128    C    6  dyz    Ryd( 3d)     0.00052       1.78752
   129    C    6  dx2y2  Ryd( 3d)     0.00051       2.50626
   130    C    6  dz2    Ryd( 3d)     0.00067       2.19404

   131    H    7  S      Val( 1S)     0.81119       0.17194
   132    H    7  S      Ryd( 2S)     0.00083       0.97673
   133    H    7  S      Ryd( 3S)     0.00018       2.06554
   134    H    7  px     Ryd( 2p)     0.00015       2.33203
   135    H    7  py     Ryd( 2p)     0.00035       2.66758
   136    H    7  pz     Ryd( 2p)     0.00016       1.75354

   137    H    8  S      Val( 1S)     0.79354       0.17049
   138    H    8  S      Ryd( 2S)     0.00142       1.19028
   139    H    8  S      Ryd( 3S)     0.00025       1.90613
   140    H    8  px     Ryd( 2p)     0.00013       2.20539
   141    H    8  py     Ryd( 2p)     0.00040       2.78801
   142    H    8  pz     Ryd( 2p)     0.00014       1.75560

   143   Cl    9  S      Cor( 1S)     2.00000    -101.08999
   144   Cl    9  S      Cor( 2S)     1.99971     -10.79174
   145   Cl    9  S      Val( 3S)     1.81898      -0.94223
   146   Cl    9  S      Ryd( 4S)     0.00350       0.81225
   147   Cl    9  S      Ryd( 5S)     0.00010       1.19815
   148   Cl    9  S      Ryd( 6S)     0.00000      18.28855
   149   Cl    9  S      Ryd( 7S)     0.00000     207.61932
   150   Cl    9  px     Cor( 2p)     1.99997      -7.39274
   151   Cl    9  px     Val( 3p)     1.75828      -0.21834
   152   Cl    9  px     Ryd( 5p)     0.00307       0.56654
   153   Cl    9  px     Ryd( 4p)     0.00020       0.54113
   154   Cl    9  px     Ryd( 6p)     0.00002       3.68186
   155   Cl    9  px     Ryd( 7p)     0.00000      25.04968
   156   Cl    9  py     Cor( 2p)     1.99994      -7.39449
   157   Cl    9  py     Val( 3p)     1.49663      -0.18536
   158   Cl    9  py     Ryd( 5p)     0.00357       0.53939
   159   Cl    9  py     Ryd( 4p)     0.00014       0.51468
   160   Cl    9  py     Ryd( 6p)     0.00003       3.84271
   161   Cl    9  py     Ryd( 7p)     0.00000      25.06445
   162   Cl    9  pz     Cor( 2p)     1.99999      -7.39173
   163   Cl    9  pz     Val( 3p)     1.94204      -0.24581
   164   Cl    9  pz     Ryd( 5p)     0.00412       0.54476
   165   Cl    9  pz     Ryd( 4p)     0.00018       0.51304
   166   Cl    9  pz     Ryd( 6p)     0.00001       3.28003
   167   Cl    9  pz     Ryd( 7p)     0.00000      24.99013
   168   Cl    9  dxy    Ryd( 3d)     0.00395       1.42170
   169   Cl    9  dxz    Ryd( 3d)     0.00114       1.10212
   170   Cl    9  dyz    Ryd( 3d)     0.00170       1.12781
   171   Cl    9  dx2y2  Ryd( 3d)     0.00146       1.37486
   172   Cl    9  dz2    Ryd( 3d)     0.00140       1.20712

   173    O   10  S      Cor( 1S)     1.99982     -19.16450
   174    O   10  S      Val( 2S)     1.70858      -0.77522
   175    O   10  S      Ryd( 3S)     0.00128       1.48190
   176    O   10  S      Ryd( 4S)     0.00008       1.64627
   177    O   10  S      Ryd( 5S)     0.00000      49.96997
   178    O   10  px     Val( 2p)     1.53000      -0.13555
   179    O   10  px     Ryd( 3p)     0.00109       0.82350
   180    O   10  px     Ryd( 4p)     0.00012       1.19157
   181    O   10  px     Ryd( 5p)     0.00009       5.49398
   182    O   10  py     Val( 2p)     1.90047      -0.14943
   183    O   10  py     Ryd( 3p)     0.00316       0.84559
   184    O   10  py     Ryd( 4p)     0.00004       1.43118
   185    O   10  py     Ryd( 5p)     0.00002       5.16874
   186    O   10  pz     Val( 2p)     1.59801      -0.10997
   187    O   10  pz     Ryd( 3p)     0.00243       0.73946
   188    O   10  pz     Ryd( 4p)     0.00003       1.25719
   189    O   10  pz     Ryd( 5p)     0.00001       5.14992
   190    O   10  dxy    Ryd( 3d)     0.00127       3.49442
   191    O   10  dxz    Ryd( 3d)     0.00143       3.33165
   192    O   10  dyz    Ryd( 3d)     0.00003       3.12756
   193    O   10  dx2y2  Ryd( 3d)     0.00133       3.75840
   194    O   10  dz2    Ryd( 3d)     0.00038       3.33801

   195    H   11  S      Val( 1S)     0.79035       0.18848
   196    H   11  S      Ryd( 2S)     0.00345       0.47489
   197    H   11  S      Ryd( 3S)     0.00026       2.49516
   198    H   11  px     Ryd( 2p)     0.00016       2.28229
   199    H   11  py     Ryd( 2p)     0.00028       2.70794
   200    H   11  pz     Ryd( 2p)     0.00011       1.77009

   201    C   12  S      Cor( 1S)     1.99908     -10.35606
   202    C   12  S      Val( 2S)     0.91383      -0.09005
   203    C   12  S      Ryd( 3S)     0.00131       0.80514
   204    C   12  S      Ryd( 4S)     0.00032       0.96624
   205    C   12  S      Ryd( 5S)     0.00001      23.48031
   206    C   12  px     Val( 2p)     1.07885       0.00841
   207    C   12  px     Ryd( 4p)     0.00701       1.01823
   208    C   12  px     Ryd( 3p)     0.00075       0.79914
   209    C   12  px     Ryd( 5p)     0.00016       3.51010
   210    C   12  py     Val( 2p)     1.01207       0.01271
   211    C   12  py     Ryd( 4p)     0.00572       1.13589
   212    C   12  py     Ryd( 3p)     0.00029       0.79558
   213    C   12  py     Ryd( 5p)     0.00015       3.50036
   214    C   12  pz     Val( 2p)     0.96866      -0.02652
   215    C   12  pz     Ryd( 4p)     0.00043       0.66666
   216    C   12  pz     Ryd( 3p)     0.00045       0.51235
   217    C   12  pz     Ryd( 5p)     0.00002       2.85418
   218    C   12  dxy    Ryd( 3d)     0.00068       2.65156
   219    C   12  dxz    Ryd( 3d)     0.00121       1.74834
   220    C   12  dyz    Ryd( 3d)     0.00043       1.74266
   221    C   12  dx2y2  Ryd( 3d)     0.00052       2.46123
   222    C   12  dz2    Ryd( 3d)     0.00035       2.14136

   223    C   13  S      Cor( 1S)     1.99897     -10.33371
   224    C   13  S      Val( 2S)     0.95942      -0.11903
   225    C   13  S      Ryd( 4S)     0.00199       0.78265
   226    C   13  S      Ryd( 3S)     0.00024       0.70166
   227    C   13  S      Ryd( 5S)     0.00002      23.38190
   228    C   13  px     Val( 2p)     1.09440      -0.01802
   229    C   13  px     Ryd( 4p)     0.00487       0.92118
   230    C   13  px     Ryd( 3p)     0.00097       0.72679
   231    C   13  px     Ryd( 5p)     0.00012       3.32533
   232    C   13  py     Val( 2p)     1.19095      -0.01625
   233    C   13  py     Ryd( 4p)     0.00552       0.93464
   234    C   13  py     Ryd( 3p)     0.00041       0.43641
   235    C   13  py     Ryd( 5p)     0.00008       3.44211
   236    C   13  pz     Val( 2p)     1.05887      -0.04992
   237    C   13  pz     Ryd( 4p)     0.00096       0.58888
   238    C   13  pz     Ryd( 3p)     0.00047       0.47271
   239    C   13  pz     Ryd( 5p)     0.00001       2.81875
   240    C   13  dxy    Ryd( 3d)     0.00064       2.57753
   241    C   13  dxz    Ryd( 3d)     0.00075       1.75957
   242    C   13  dyz    Ryd( 3d)     0.00046       1.73205
   243    C   13  dx2y2  Ryd( 3d)     0.00082       2.61454
   244    C   13  dz2    Ryd( 3d)     0.00046       2.10089

   245    C   14  S      Cor( 1S)     1.99878     -10.38259
   246    C   14  S      Val( 2S)     1.08308      -0.17075
   247    C   14  S      Ryd( 3S)     0.00342       0.82087
   248    C   14  S      Ryd( 4S)     0.00055       1.08583
   249    C   14  S      Ryd( 5S)     0.00000      23.15364
   250    C   14  px     Val( 2p)     1.01705       0.02753
   251    C   14  px     Ryd( 4p)     0.00681       0.75475
   252    C   14  px     Ryd( 3p)     0.00045       0.58958
   253    C   14  px     Ryd( 5p)     0.00008       3.15947
   254    C   14  py     Val( 2p)     0.75291       0.01692
   255    C   14  py     Ryd( 4p)     0.00503       0.72220
   256    C   14  py     Ryd( 3p)     0.00045       0.47042
   257    C   14  py     Ryd( 5p)     0.00008       3.03633
   258    C   14  pz     Val( 2p)     0.96365      -0.03355
   259    C   14  pz     Ryd( 4p)     0.00074       0.67851
   260    C   14  pz     Ryd( 3p)     0.00031       0.50999
   261    C   14  pz     Ryd( 5p)     0.00003       2.63999
   262    C   14  dxy    Ryd( 3d)     0.00098       2.20107
   263    C   14  dxz    Ryd( 3d)     0.00084       1.71855
   264    C   14  dyz    Ryd( 3d)     0.00087       1.66454
   265    C   14  dx2y2  Ryd( 3d)     0.00075       2.50882
   266    C   14  dz2    Ryd( 3d)     0.00054       2.03493

   267    C   15  S      Cor( 1S)     1.99904     -10.33976
   268    C   15  S      Val( 2S)     0.96913      -0.12994
   269    C   15  S      Ryd( 3S)     0.00196       0.70180
   270    C   15  S      Ryd( 4S)     0.00027       0.77708
   271    C   15  S      Ryd( 5S)     0.00002      23.47519
   272    C   15  px     Val( 2p)     1.10736      -0.01397
   273    C   15  px     Ryd( 4p)     0.00452       0.95976
   274    C   15  px     Ryd( 3p)     0.00092       0.73621
   275    C   15  px     Ryd( 5p)     0.00010       3.34778
   276    C   15  py     Val( 2p)     1.14907       0.00143
   277    C   15  py     Ryd( 4p)     0.00600       0.86588
   278    C   15  py     Ryd( 3p)     0.00046       0.45702
   279    C   15  py     Ryd( 5p)     0.00010       3.45059
   280    C   15  pz     Val( 2p)     1.05804      -0.04819
   281    C   15  pz     Ryd( 4p)     0.00115       0.58528
   282    C   15  pz     Ryd( 3p)     0.00046       0.47431
   283    C   15  pz     Ryd( 5p)     0.00001       2.82932
   284    C   15  dxy    Ryd( 3d)     0.00093       2.53795
   285    C   15  dxz    Ryd( 3d)     0.00070       1.73718
   286    C   15  dyz    Ryd( 3d)     0.00039       1.73588
   287    C   15  dx2y2  Ryd( 3d)     0.00061       2.58040
   288    C   15  dz2    Ryd( 3d)     0.00047       2.07766

   289    C   16  S      Cor( 1S)     1.99870     -10.36970
   290    C   16  S      Val( 2S)     1.08729      -0.16020
   291    C   16  S      Ryd( 3S)     0.00369       0.82487
   292    C   16  S      Ryd( 4S)     0.00056       1.08381
   293    C   16  S      Ryd( 5S)     0.00000      23.13690
   294    C   16  px     Val( 2p)     1.02030       0.04414
   295    C   16  px     Ryd( 4p)     0.00670       0.78257
   296    C   16  px     Ryd( 3p)     0.00047       0.62322
   297    C   16  px     Ryd( 5p)     0.00008       3.20672
   298    C   16  py     Val( 2p)     0.79891      -0.00254
   299    C   16  py     Ryd( 4p)     0.00581       0.69751
   300    C   16  py     Ryd( 3p)     0.00040       0.44645
   301    C   16  py     Ryd( 5p)     0.00008       2.98126
   302    C   16  pz     Val( 2p)     0.94332      -0.02660
   303    C   16  pz     Ryd( 4p)     0.00069       0.68559
   304    C   16  pz     Ryd( 3p)     0.00031       0.51643
   305    C   16  pz     Ryd( 5p)     0.00003       2.63159
   306    C   16  dxy    Ryd( 3d)     0.00107       2.37419
   307    C   16  dxz    Ryd( 3d)     0.00071       1.75225
   308    C   16  dyz    Ryd( 3d)     0.00112       1.65292
   309    C   16  dx2y2  Ryd( 3d)     0.00085       2.37890
   310    C   16  dz2    Ryd( 3d)     0.00054       2.05461

   311    C   17  S      Cor( 1S)     1.99835     -10.40858
   312    C   17  S      Val( 2S)     0.96574      -0.17734
   313    C   17  S      Ryd( 3S)     0.00334       0.59094
   314    C   17  S      Ryd( 4S)     0.00032       0.77322
   315    C   17  S      Ryd( 5S)     0.00001      23.48188
   316    C   17  px     Val( 2p)     1.00746      -0.12190
   317    C   17  px     Ryd( 3p)     0.00596       0.97018
   318    C   17  px     Ryd( 4p)     0.00034       0.99590
   319    C   17  px     Ryd( 5p)     0.00035       2.72954
   320    C   17  py     Val( 2p)     1.13195      -0.07429
   321    C   17  py     Ryd( 3p)     0.00683       0.85574
   322    C   17  py     Ryd( 4p)     0.00019       1.11572
   323    C   17  py     Ryd( 5p)     0.00007       2.71769
   324    C   17  pz     Val( 2p)     1.16086      -0.09231
   325    C   17  pz     Ryd( 3p)     0.00145       0.68754
   326    C   17  pz     Ryd( 4p)     0.00015       1.06250
   327    C   17  pz     Ryd( 5p)     0.00014       2.12725
   328    C   17  dxy    Ryd( 3d)     0.00123       2.55784
   329    C   17  dxz    Ryd( 3d)     0.00177       1.61072
   330    C   17  dyz    Ryd( 3d)     0.00089       1.74551
   331    C   17  dx2y2  Ryd( 3d)     0.00387       2.27384
   332    C   17  dz2    Ryd( 3d)     0.00096       2.04973

   333   Cl   18  S      Cor( 1S)     2.00000    -101.16359
   334   Cl   18  S      Cor( 2S)     1.99971     -10.83241
   335   Cl   18  S      Val( 3S)     1.82367      -0.98511
   336   Cl   18  S      Ryd( 4S)     0.00416       0.50875
   337   Cl   18  S      Ryd( 5S)     0.00040       1.40518
   338   Cl   18  S      Ryd( 6S)     0.00000      17.79993
   339   Cl   18  S      Ryd( 7S)     0.00000     208.00102
   340   Cl   18  px     Cor( 2p)     1.99992      -7.44822
   341   Cl   18  px     Val( 3p)     1.28393      -0.20987
   342   Cl   18  px     Ryd( 5p)     0.00408       0.49926
   343   Cl   18  px     Ryd( 4p)     0.00024       0.48678
   344   Cl   18  px     Ryd( 6p)     0.00004       2.87061
   345   Cl   18  px     Ryd( 7p)     0.00000      25.99484
   346   Cl   18  py     Cor( 2p)     1.99999      -7.44413
   347   Cl   18  py     Val( 3p)     1.95768      -0.29713
   348   Cl   18  py     Ryd( 4p)     0.00199       0.51542
   349   Cl   18  py     Ryd( 5p)     0.00010       0.55476
   350   Cl   18  py     Ryd( 6p)     0.00001       2.59118
   351   Cl   18  py     Ryd( 7p)     0.00000      25.72277
   352   Cl   18  pz     Cor( 2p)     1.99999      -7.44410
   353   Cl   18  pz     Val( 3p)     1.93569      -0.29644
   354   Cl   18  pz     Ryd( 4p)     0.00270       0.51829
   355   Cl   18  pz     Ryd( 5p)     0.00008       0.54641
   356   Cl   18  pz     Ryd( 6p)     0.00001       2.47445
   357   Cl   18  pz     Ryd( 7p)     0.00000      25.60095
   358   Cl   18  dxy    Ryd( 3d)     0.00141       1.27656
   359   Cl   18  dxz    Ryd( 3d)     0.00245       1.09649
   360   Cl   18  dyz    Ryd( 3d)     0.00007       1.02729
   361   Cl   18  dx2y2  Ryd( 3d)     0.00425       1.36225
   362   Cl   18  dz2    Ryd( 3d)     0.00134       1.14239

   363    H   19  S      Val( 1S)     0.76377       0.15159
   364    H   19  S      Ryd( 2S)     0.00064       0.93816
   365    H   19  S      Ryd( 3S)     0.00018       2.06711
   366    H   19  px     Ryd( 2p)     0.00014       2.28887
   367    H   19  py     Ryd( 2p)     0.00037       2.61786
   368    H   19  pz     Ryd( 2p)     0.00012       1.72055

   369    H   20  S      Val( 1S)     0.75227       0.13952
   370    H   20  S      Ryd( 2S)     0.00074       0.93972
   371    H   20  S      Ryd( 3S)     0.00016       2.05088
   372    H   20  px     Ryd( 2p)     0.00010       2.14419
   373    H   20  py     Ryd( 2p)     0.00041       2.72330
   374    H   20  pz     Ryd( 2p)     0.00011       1.71107

 WARNING:  1 low occupancy (<1.9990e) core orbital  found on  C    1
           1 low occupancy (<1.9990e) core orbital  found on  C    4
           1 low occupancy (<1.9990e) core orbital  found on  C    5
           1 low occupancy (<1.9990e) core orbital  found on  C    6
           1 low occupancy (<1.9990e) core orbital  found on  C   13
           1 low occupancy (<1.9990e) core orbital  found on  C   14
           1 low occupancy (<1.9990e) core orbital  found on  C   16
           1 low occupancy (<1.9990e) core orbital  found on  C   17

 WARNING:  Population inversion found on atom  C    1
           Population inversion found on atom  C    2
           Population inversion found on atom  C    3
           Population inversion found on atom  C    4
           Population inversion found on atom  C    5
           Population inversion found on atom  C    6
           Population inversion found on atom Cl    9
           Population inversion found on atom  C   12
           Population inversion found on atom  C   13
           Population inversion found on atom  C   14
           Population inversion found on atom  C   15
           Population inversion found on atom  C   16
           Population inversion found on atom  C   17
           Population inversion found on atom Cl   18


 Summary of Natural Population Analysis:                  
                                                          
                                       Natural Population 
                Natural  -----------------------------------------------
    Atom  No    Charge         Core      Valence    Rydberg      Total
 -----------------------------------------------------------------------
      C    1    0.33907      1.99873     3.62301    0.03920     5.66093
      C    2   -0.28092      1.99913     4.26226    0.01952     6.28092
      C    3   -0.19658      1.99925     4.18116    0.01616     6.19658
      C    4   -0.13782      1.99875     4.11517    0.02389     6.13782
      C    5   -0.19562      1.99891     4.17870    0.01801     6.19562
      C    6   -0.17538      1.99877     4.15860    0.01801     6.17538
      H    7    0.18714      0.00000     0.81119    0.00167     0.81286
      H    8    0.20412      0.00000     0.79354    0.00235     0.79588
     Cl    9   -0.04012      9.99961     7.01593    0.02458    17.04012
      O   10   -0.74967      1.99982     6.73705    0.01281     8.74967
      H   11    0.20539      0.00000     0.79035    0.00426     0.79461
      C   12    0.00769      1.99908     3.97341    0.01982     5.99231
      C   13   -0.32141      1.99897     4.30363    0.01880     6.32141
      C   14    0.16260      1.99878     3.81669    0.02194     5.83740
      C   15   -0.30171      1.99904     4.28360    0.01907     6.30171
      C   16    0.12835      1.99870     3.84982    0.02314     5.87165
      C   17   -0.29222      1.99835     4.26600    0.02787     6.29222
     Cl   18   -0.02391      9.99962     7.00097    0.02333    17.02391
      H   19    0.23479      0.00000     0.76377    0.00144     0.76521
      H   20    0.24621      0.00000     0.75227    0.00152     0.75379
 =======================================================================
   * Total *   -1.00000     45.98551    73.67710    0.33739   120.00000

                                 Natural Population      
 --------------------------------------------------------
   Core                      45.98551 ( 99.9685% of  46)
   Valence                   73.67710 ( 99.5636% of  74)
   Natural Minimal Basis    119.66260 ( 99.7188% of 120)
   Natural Rydberg Basis      0.33739 (  0.2812% of 120)
 --------------------------------------------------------

    Atom  No          Natural Electron Configuration
 ----------------------------------------------------------------------------
      C    1      [core]2S( 0.79)2p( 2.83)3d( 0.01)4p( 0.02)
      C    2      [core]2S( 0.97)2p( 3.29)4p( 0.01)
      C    3      [core]2S( 0.95)2p( 3.23)4p( 0.01)
      C    4      [core]2S( 0.96)2p( 3.16)3d( 0.01)4p( 0.01)
      C    5      [core]2S( 0.93)2p( 3.25)4p( 0.01)
      C    6      [core]2S( 0.85)2p( 3.31)4p( 0.01)
      H    7            1S( 0.81)
      H    8            1S( 0.79)
     Cl    9      [core]3S( 1.82)3p( 5.20)3d( 0.01)5p( 0.01)
      O   10      [core]2S( 1.71)2p( 5.03)3p( 0.01)
      H   11            1S( 0.79)
      C   12      [core]2S( 0.91)2p( 3.06)4p( 0.01)
      C   13      [core]2S( 0.96)2p( 3.34)4p( 0.01)
      C   14      [core]2S( 1.08)2p( 2.73)4p( 0.01)
      C   15      [core]2S( 0.97)2p( 3.31)4p( 0.01)
      C   16      [core]2S( 1.09)2p( 2.76)4p( 0.01)
      C   17      [core]2S( 0.97)2p( 3.30)3p( 0.01)3d( 0.01)
     Cl   18      [core]3S( 1.82)3p( 5.18)3d( 0.01)
      H   19            1S( 0.76)
      H   20            1S( 0.75)


 NATURAL BOND ORBITAL ANALYSIS:

                       Occupancies       Lewis Structure    Low   High
           Occ.    -------------------  -----------------   occ   occ
  Cycle   Thresh.   Lewis   Non-Lewis     CR  BD  3C  LP    (L)   (NL)   Dev
 =============================================================================
   1(1)    1.90   112.85958   7.14042     23  22   0  15     7      9    0.70
   2(2)    1.90   112.85958   7.14042     23  22   0  15     7      9    0.70
   3(1)    1.80   113.57228   6.42772     23  23   0  14     6      7    0.53
   4(2)    1.80   113.57228   6.42772     23  23   0  14     6      7    0.53
   5(1)    1.70   115.44399   4.55601     23  26   0  11     3      7    0.50
   6(2)    1.70   115.44399   4.55601     23  26   0  11     3      7    0.50
   7(1)    1.60   116.55256   3.44744     23  28   0   9     1      7    0.50
   8(2)    1.60   116.55998   3.44002     23  28   0   9     1      7    0.49
   9(3)    1.60   116.07607   3.92393     23  27   0  10     2      7    0.47
  10(4)    1.60   116.16463   3.83537     23  27   0  10     2      7    0.45
  11(5)    1.60   116.64855   3.35145     23  28   0   9     1      7    0.49
  12(6)    1.60   116.16463   3.83537     23  27   0  10     2      7    0.45
  13(7)    1.60   116.64855   3.35145     23  28   0   9     1      7    0.49
  14(8)    1.60   116.16463   3.83537     23  27   0  10     2      7    0.45
  15(9)    1.60   116.64855   3.35145     23  28   0   9     1      7    0.49
  16(1)    1.50   116.26773   3.73227     23  27   0  10     1      7    0.49
  17(2)    1.50   115.78381   4.21619     23  26   0  11     2      7    0.45
  18(3)    1.50   116.05374   3.94626     23  27   0  10     1      7    0.47
  19(4)    1.50   115.78381   4.21619     23  26   0  11     2      7    0.45
  20(5)    1.50   116.05374   3.94626     23  27   0  10     1      7    0.47
  21(6)    1.50   115.78381   4.21619     23  26   0  11     2      7    0.45
  22(7)    1.50   116.05374   3.94626     23  27   0  10     1      7    0.47
  23(8)    1.50   115.78381   4.21619     23  26   0  11     2      7    0.45
  24(9)    1.50   116.05374   3.94626     23  27   0  10     1      7    0.47
  25(1)    1.60   116.64855   3.35145     23  28   0   9     1      7    0.49
 -----------------------------------------------------------------------------

 Structure accepted: RESONANCE keyword permits strongly delocalized structure

 WARNING:  1 low occupancy (<1.9990e) core orbital  found on  C    1
           1 low occupancy (<1.9990e) core orbital  found on  C    4
           1 low occupancy (<1.9990e) core orbital  found on  C    5
           1 low occupancy (<1.9990e) core orbital  found on  C    6
           1 low occupancy (<1.9990e) core orbital  found on  C   13
           1 low occupancy (<1.9990e) core orbital  found on  C   14
           1 low occupancy (<1.9990e) core orbital  found on  C   16
           1 low occupancy (<1.9990e) core orbital  found on  C   17

 --------------------------------------------------------
   Core                     45.98543 ( 99.968% of  46)
   Valence Lewis            70.66312 ( 95.491% of  74)
  ==================       ============================
   Total Lewis             116.64855 ( 97.207% of 120)
  -----------------------------------------------------
   Valence non-Lewis         3.11666 (  2.597% of 120)
   Rydberg non-Lewis         0.23479 (  0.196% of 120)
  ==================       ============================
   Total non-Lewis           3.35145 (  2.793% of 120)
 --------------------------------------------------------


       (Occupancy)   Bond orbital/ Coefficients/ Hybrids
 ---------------------------------------------------------------------------------
     1. (1.96996) BD ( 1) C   1 - C   2  
                ( 50.04%)   0.7074* C   1 s( 34.91%)p 1.86( 65.05%)d 0.00(  0.04%)
                                           -0.0002  0.5907  0.0146 -0.0028  0.0007
                                           -0.4820 -0.0300  0.0143 -0.0041  0.6454
                                           -0.0229  0.0015 -0.0004 -0.0001 -0.0000
                                            0.0000 -0.0000 -0.0165  0.0000 -0.0000
                                            0.0009 -0.0088
                ( 49.96%)   0.7069* C   2 s( 35.68%)p 1.80( 64.27%)d 0.00(  0.05%)
                                            0.0001  0.5973  0.0026  0.0004  0.0014
                                            0.5163 -0.0363 -0.0003  0.0033 -0.6121
                                           -0.0071  0.0124 -0.0052  0.0002 -0.0000
                                           -0.0000  0.0000 -0.0161  0.0000 -0.0000
                                           -0.0049 -0.0133
     2. (1.97663) BD ( 1) C   1 - C   4  
                ( 48.61%)   0.6972* C   1 s( 33.56%)p 1.98( 66.41%)d 0.00(  0.03%)
                                            0.0000  0.5793  0.0022  0.0076 -0.0002
                                           -0.3018 -0.0258  0.0118 -0.0007 -0.7564
                                            0.0072  0.0048  0.0029 -0.0000 -0.0000
                                            0.0000 -0.0000  0.0149 -0.0000  0.0000
                                           -0.0080 -0.0062
                ( 51.39%)   0.7169* C   4 s( 39.19%)p 1.55( 60.77%)d 0.00(  0.04%)
                                            0.0000  0.6258  0.0127  0.0057  0.0003
                                            0.4069 -0.0177 -0.0026  0.0012  0.6645
                                            0.0099  0.0069  0.0105  0.0001 -0.0000
                                           -0.0000  0.0000  0.0127  0.0000  0.0000
                                           -0.0070 -0.0134
     3. (1.99180) BD ( 1) C   1 - O  10  
                ( 37.43%)   0.6118* C   1 s( 31.13%)p 2.21( 68.75%)d 0.00(  0.12%)
                                           -0.0001  0.5573 -0.0253 -0.0046 -0.0013
                                            0.8210 -0.0552 -0.0128 -0.0036  0.1008
                                           -0.0093 -0.0021 -0.0014  0.0001 -0.0000
                                           -0.0000  0.0000  0.0071  0.0000  0.0000
                                            0.0282 -0.0187
                ( 62.57%)   0.7910* O  10 s( 37.46%)p 1.67( 62.42%)d 0.00(  0.12%)
                                            0.0000  0.6116  0.0237 -0.0023 -0.0000
                                           -0.7806  0.0218 -0.0014 -0.0015 -0.1201
                                            0.0026 -0.0004 -0.0002 -0.0001  0.0000
                                           -0.0000 -0.0000  0.0088  0.0000  0.0000
                                            0.0290 -0.0157
     4. (1.98036) BD ( 2) C   1 - O  10  
                ( 25.52%)   0.5052* C   1 s(  0.00%)p 1.00( 99.51%)d 0.00(  0.49%)
                                            0.0000 -0.0000 -0.0000 -0.0000 -0.0000
                                           -0.0002 -0.0000 -0.0000 -0.0000  0.0000
                                            0.0000  0.0000  0.0000  0.9956  0.0538
                                            0.0279  0.0099  0.0000  0.0697  0.0096
                                           -0.0000  0.0000
                ( 74.48%)   0.8630* O  10 s(  0.00%)p 1.00( 99.90%)d 0.00(  0.10%)
                                            0.0000 -0.0000 -0.0000 -0.0000 -0.0000
                                           -0.0001 -0.0000  0.0000  0.0000  0.0000
                                           -0.0000 -0.0000 -0.0000  0.9995 -0.0047
                                            0.0040 -0.0031 -0.0000 -0.0308 -0.0042
                                            0.0000 -0.0000
     5. (1.97809) BD ( 1) C   2 - C   3  
                ( 49.23%)   0.7016* C   2 s( 35.81%)p 1.79( 64.15%)d 0.00(  0.03%)
                                           -0.0001  0.5979 -0.0261  0.0004  0.0003
                                           -0.7949  0.0249  0.0087 -0.0010 -0.0880
                                           -0.0328  0.0116  0.0006 -0.0001  0.0000
                                           -0.0000  0.0000  0.0074  0.0000 -0.0000
                                            0.0120 -0.0111
                ( 50.77%)   0.7125* C   3 s( 36.14%)p 1.77( 63.82%)d 0.00(  0.03%)
                                           -0.0001  0.6011  0.0109 -0.0003  0.0004
                                            0.7945 -0.0116 -0.0117  0.0022  0.0734
                                           -0.0356  0.0076 -0.0003  0.0000  0.0000
                                           -0.0000  0.0000  0.0009  0.0000 -0.0000
                                            0.0128 -0.0124
     6. (1.78778) BD ( 2) C   2 - C   3  
                ( 51.97%)   0.7209* C   2 s(  0.00%)p 1.00( 99.96%)d 0.00(  0.04%)
                                            0.0000  0.0000 -0.0000 -0.0000  0.0000
                                           -0.0001 -0.0000 -0.0000  0.0000  0.0002
                                            0.0000  0.0000 -0.0000  0.9993  0.0226
                                            0.0214 -0.0009 -0.0000 -0.0158 -0.0135
                                            0.0000  0.0000
                ( 48.03%)   0.6930* C   3 s(  0.00%)p 1.00( 99.96%)d 0.00(  0.04%)
                                            0.0000  0.0000 -0.0000  0.0000 -0.0000
                                           -0.0000 -0.0000 -0.0000  0.0000  0.0002
                                            0.0000  0.0000 -0.0000  0.9991  0.0285
                                            0.0228 -0.0033  0.0000  0.0195 -0.0023
                                           -0.0000  0.0000
     7. (1.97926) BD ( 1) C   2 - H  11  
                ( 60.44%)   0.7774* C   2 s( 28.48%)p 2.51( 71.48%)d 0.00(  0.04%)
                                           -0.0004  0.5334  0.0160 -0.0013 -0.0016
                                            0.3137 -0.0003 -0.0032 -0.0047  0.7850
                                            0.0014 -0.0067 -0.0029 -0.0001 -0.0000
                                            0.0000 -0.0000  0.0137 -0.0000 -0.0000
                                           -0.0100 -0.0114
                ( 39.56%)   0.6290* H  11 s( 99.96%)p 0.00(  0.04%)
                                            0.9998 -0.0028  0.0013 -0.0110 -0.0167
                                            0.0000
     8. (1.96977) BD ( 1) C   3 - C   6  
                ( 48.73%)   0.6981* C   3 s( 36.64%)p 1.73( 63.33%)d 0.00(  0.03%)
                                            0.0001  0.6052  0.0115  0.0009  0.0010
                                           -0.3939  0.0300  0.0030  0.0001 -0.6906
                                            0.0024  0.0161 -0.0024  0.0001  0.0000
                                           -0.0000  0.0000  0.0104 -0.0000 -0.0000
                                           -0.0076 -0.0118
                ( 51.27%)   0.7160* C   6 s( 34.00%)p 1.94( 65.96%)d 0.00(  0.04%)
                                            0.0001  0.5831  0.0005  0.0001  0.3154
                                            0.0026 -0.0026 -0.0019  0.7483 -0.0087
                                           -0.0033  0.0039 -0.0000  0.0000  0.0000
                                           -0.0000  0.0127 -0.0000 -0.0000 -0.0047
                                           -0.0160
     9. (1.98131) BD ( 1) C   3 - H   7  
                ( 59.42%)   0.7708* C   3 s( 27.18%)p 2.68( 72.78%)d 0.00(  0.04%)
                                           -0.0003  0.5209 -0.0211  0.0002 -0.0012
                                           -0.4602 -0.0114  0.0035 -0.0007  0.7182
                                            0.0013  0.0039  0.0007 -0.0002  0.0000
                                           -0.0000 -0.0000 -0.0163  0.0000 -0.0000
                                           -0.0081 -0.0089
                ( 40.58%)   0.6371* H   7 s( 99.96%)p 0.00(  0.04%)
                                            0.9998  0.0012  0.0006  0.0081 -0.0176
                                            0.0000
    10. (1.97807) BD ( 1) C   4 - C   5  
                ( 50.31%)   0.7093* C   4 s( 39.08%)p 1.56( 60.89%)d 0.00(  0.03%)
                                           -0.0001  0.6249 -0.0175 -0.0001  0.0004
                                           -0.7710  0.0111 -0.0100 -0.0108 -0.1164
                                            0.0227  0.0020  0.0012 -0.0001  0.0000
                                            0.0000 -0.0000  0.0019  0.0000  0.0000
                                            0.0112 -0.0134
                ( 49.69%)   0.7049* C   5 s( 34.73%)p 1.88( 65.23%)d 0.00(  0.04%)
                                            0.0000  0.5892  0.0110  0.0005  0.7979
                                           -0.0204 -0.0112  0.0006  0.1175  0.0354
                                           -0.0057  0.0002  0.0000 -0.0000 -0.0000
                                            0.0000  0.0062  0.0000  0.0000  0.0118
                                           -0.0138
    11. (1.79247) BD ( 2) C   4 - C   5  
                ( 55.49%)   0.7449* C   4 s(  0.00%)p 1.00( 99.98%)d 0.00(  0.02%)
                                            0.0000  0.0000 -0.0000  0.0000 -0.0000
                                           -0.0001 -0.0000  0.0000  0.0000 -0.0001
                                           -0.0000  0.0000  0.0000  0.9996  0.0091
                                           -0.0222 -0.0046  0.0000 -0.0124 -0.0032
                                            0.0000 -0.0000
                ( 44.51%)   0.6671* C   5 s(  0.00%)p 1.00( 99.95%)d 0.00(  0.05%)
                                            0.0000  0.0000  0.0000 -0.0000 -0.0000
                                           -0.0000 -0.0000 -0.0000 -0.0001 -0.0000
                                           -0.0000 -0.0000  0.9992  0.0165  0.0301
                                           -0.0014 -0.0000  0.0199  0.0084 -0.0000
                                            0.0000
    12. (1.98833) BD ( 1) C   4 -Cl   9  
                ( 44.29%)   0.6655* C   4 s( 21.61%)p 3.62( 78.19%)d 0.01(  0.19%)
                                            0.0001 -0.4649  0.0019  0.0075  0.0010
                                           -0.4883  0.0086 -0.0062  0.0079  0.7369
                                           -0.0055  0.0135 -0.0092  0.0000 -0.0000
                                            0.0000 -0.0000  0.0344  0.0000 -0.0000
                                            0.0138  0.0237
                ( 55.71%)   0.7464*Cl   9 s( 20.12%)p 3.95( 79.41%)d 0.02(  0.47%)
                                           -0.0000 -0.0001 -0.4464 -0.0442 -0.0015
                                           -0.0004  0.0000  0.0000  0.4969 -0.0317
                                            0.0050  0.0001 -0.0001 -0.0001 -0.7379
                                            0.0408 -0.0057 -0.0007  0.0001 -0.0000
                                           -0.0000  0.0000 -0.0000 -0.0000  0.0000
                                            0.0559  0.0000 -0.0000  0.0198  0.0337
    13. (1.96442) BD ( 1) C   5 - C   6  
                ( 49.09%)   0.7006* C   5 s( 37.18%)p 1.69( 62.77%)d 0.00(  0.04%)
                                            0.0001  0.6098  0.0016  0.0025 -0.5361
                                            0.0276  0.0080 -0.0008  0.5823  0.0141
                                           -0.0142  0.0027  0.0001  0.0000 -0.0000
                                            0.0000 -0.0130 -0.0000  0.0000 -0.0030
                                           -0.0157
                ( 50.91%)   0.7135* C   6 s( 33.92%)p 1.95( 66.03%)d 0.00(  0.04%)
                                            0.0003  0.5824 -0.0026  0.0005  0.4793
                                           -0.0083 -0.0057 -0.0007 -0.6556  0.0260
                                            0.0075 -0.0022  0.0000  0.0000  0.0000
                                           -0.0000 -0.0119 -0.0000 -0.0000  0.0002
                                           -0.0172
    14. (1.97883) BD ( 1) C   5 - H   8  
                ( 60.32%)   0.7767* C   5 s( 27.98%)p 2.57( 71.99%)d 0.00(  0.04%)
                                            0.0003 -0.5289  0.0080  0.0027  0.2718
                                            0.0038 -0.0023 -0.0001  0.8037  0.0074
                                           -0.0018  0.0002  0.0001 -0.0000  0.0000
                                            0.0000 -0.0101 -0.0000 -0.0000  0.0139
                                            0.0090
                ( 39.68%)   0.6299* H   8 s( 99.96%)p 0.00(  0.04%)
                                           -0.9998 -0.0012 -0.0012 -0.0023 -0.0199
                                           -0.0000
    15. (1.97425) BD ( 1) C   6 - C  12  
                ( 48.24%)   0.6945* C   6 s( 31.99%)p 2.13( 67.98%)d 0.00(  0.03%)
                                            0.0000  0.5655  0.0055 -0.0008 -0.8187
                                           -0.0165  0.0068  0.0014 -0.0958  0.0003
                                            0.0008  0.0014  0.0001 -0.0000  0.0000
                                           -0.0000  0.0042 -0.0000 -0.0000  0.0118
                                           -0.0119
                ( 51.76%)   0.7195* C  12 s( 33.73%)p 1.96( 66.26%)d 0.00(  0.02%)
                                           -0.0000  0.5807 -0.0063 -0.0071  0.0009
                                            0.8087  0.0170 -0.0112 -0.0020  0.0902
                                            0.0015 -0.0011 -0.0008 -0.0001 -0.0000
                                            0.0000 -0.0000  0.0034 -0.0000 -0.0000
                                            0.0093 -0.0087
    16. (1.95256) BD ( 1) C  12 - C  13  
                ( 49.51%)   0.7036* C  12 s( 33.52%)p 1.98( 66.44%)d 0.00(  0.04%)
                                           -0.0001  0.5789  0.0073  0.0050 -0.0005
                                           -0.4881 -0.0096  0.0020 -0.0028  0.6525
                                           -0.0184 -0.0024  0.0055 -0.0000  0.0000
                                           -0.0000  0.0000 -0.0161 -0.0000  0.0000
                                           -0.0013 -0.0112
                ( 50.49%)   0.7105* C  13 s( 39.35%)p 1.54( 60.62%)d 0.00(  0.03%)
                                           -0.0006  0.6273  0.0042  0.0047  0.0016
                                            0.5022 -0.0189 -0.0064  0.0007 -0.5944
                                           -0.0103  0.0113 -0.0018 -0.0001 -0.0000
                                            0.0000  0.0000 -0.0121 -0.0000  0.0000
                                           -0.0050 -0.0122
    17. (1.95538) BD ( 1) C  12 - C  15  
                ( 50.04%)   0.7074* C  12 s( 32.73%)p 2.05( 67.23%)d 0.00(  0.03%)
                                           -0.0001  0.5721  0.0035  0.0030 -0.0005
                                           -0.3267 -0.0162  0.0014 -0.0001 -0.7518
                                            0.0116  0.0034 -0.0039  0.0000 -0.0000
                                           -0.0000  0.0000  0.0139 -0.0000 -0.0000
                                           -0.0068 -0.0104
                ( 49.96%)   0.7068* C  15 s( 38.68%)p 1.58( 61.29%)d 0.00(  0.03%)
                                           -0.0006  0.6219  0.0020  0.0054  0.0016
                                            0.3515 -0.0218 -0.0041 -0.0005  0.6990
                                            0.0071 -0.0131  0.0008 -0.0001 -0.0000
                                            0.0000  0.0000  0.0094 -0.0000 -0.0000
                                           -0.0087 -0.0118
    18. (1.62715) BD ( 2) C  12 - C  15  
                ( 46.33%)   0.6807* C  12 s(  0.00%)p 1.00( 99.94%)d 0.00(  0.06%)
                                           -0.0000  0.0000  0.0000  0.0000 -0.0000
                                            0.0001  0.0000  0.0000  0.0000  0.0000
                                            0.0000  0.0000 -0.0000  0.9996 -0.0009
                                            0.0145 -0.0040 -0.0000 -0.0220 -0.0103
                                            0.0000  0.0000
                ( 53.67%)   0.7326* C  15 s(  0.00%)p 1.00( 99.96%)d 0.00(  0.04%)
                                            0.0000  0.0000 -0.0000  0.0000  0.0000
                                           -0.0000 -0.0000  0.0000 -0.0000  0.0002
                                            0.0000  0.0000  0.0000  0.9996  0.0122
                                            0.0164  0.0003 -0.0000 -0.0072  0.0180
                                           -0.0000 -0.0000
    19. (1.97505) BD ( 1) C  13 - C  14  
                ( 51.77%)   0.7195* C  13 s( 33.55%)p 1.98( 66.40%)d 0.00(  0.05%)
                                           -0.0001  0.5789  0.0182  0.0007 -0.0010
                                           -0.8101  0.0255  0.0102  0.0028 -0.0733
                                           -0.0378  0.0107 -0.0011 -0.0000  0.0000
                                            0.0000 -0.0000  0.0035  0.0000  0.0000
                                            0.0162 -0.0137
                ( 48.23%)   0.6945* C  14 s( 43.30%)p 1.31( 56.65%)d 0.00(  0.05%)
                                           -0.0004  0.6575 -0.0255 -0.0056 -0.0001
                                            0.7242 -0.0184 -0.0103  0.0019  0.2012
                                           -0.0321  0.0009 -0.0006  0.0001 -0.0000
                                           -0.0000 -0.0000 -0.0045  0.0000  0.0000
                                            0.0160 -0.0152
    20. (1.69635) BD ( 2) C  13 - C  14  
                ( 53.48%)   0.7313* C  13 s(  0.00%)p 1.00( 99.93%)d 0.00(  0.07%)
                                           -0.0000 -0.0000  0.0000 -0.0000  0.0000
                                           -0.0000  0.0000  0.0000 -0.0000 -0.0002
                                           -0.0000 -0.0000 -0.0000  0.9994  0.0151
                                            0.0184  0.0010  0.0000 -0.0213 -0.0140
                                            0.0000 -0.0000
                ( 46.52%)   0.6821* C  14 s(  0.00%)p 1.00( 99.88%)d 0.00(  0.12%)
                                           -0.0000 -0.0000  0.0000 -0.0000 -0.0000
                                           -0.0000 -0.0000 -0.0000  0.0000 -0.0001
                                           -0.0000 -0.0000 -0.0000  0.9993  0.0058
                                            0.0123 -0.0029 -0.0000  0.0298 -0.0184
                                           -0.0000  0.0000
    21. (1.96102) BD ( 1) C  13 - H  20  
                ( 62.11%)   0.7881* C  13 s( 27.07%)p 2.69( 72.90%)d 0.00(  0.04%)
                                           -0.0001  0.5198 -0.0229 -0.0039 -0.0008
                                            0.2979 -0.0015 -0.0033 -0.0015  0.8000
                                            0.0110  0.0051  0.0008  0.0001 -0.0000
                                            0.0000  0.0000  0.0080  0.0000  0.0000
                                           -0.0141 -0.0094
                ( 37.89%)   0.6155* H  20 s( 99.96%)p 0.00(  0.04%)
                                            0.9998  0.0009  0.0009 -0.0040 -0.0199
                                           -0.0000
    22. (1.80674) BD ( 1) C  14 - C  16  
                ( 48.47%)   0.6962* C  14 s( 12.99%)p 6.69( 86.90%)d 0.01(  0.11%)
                                            0.0010  0.3554  0.0601  0.0027 -0.0001
                                           -0.5321 -0.0572 -0.0105  0.0018  0.7623
                                            0.0361 -0.0070  0.0043  0.0001 -0.0000
                                            0.0000  0.0000  0.0267  0.0000  0.0000
                                            0.0108  0.0159
                ( 51.53%)   0.7178* C  16 s( 13.67%)p 6.31( 86.22%)d 0.01(  0.12%)
                                            0.0009  0.3647  0.0601  0.0038 -0.0001
                                           -0.3397 -0.0470 -0.0114  0.0021 -0.8614
                                           -0.0494  0.0041 -0.0045  0.0000  0.0000
                                           -0.0000  0.0000 -0.0202 -0.0000  0.0000
                                            0.0219  0.0163
    23. (1.94768) BD ( 1) C  14 - C  17  
                ( 46.65%)   0.6830* C  14 s( 44.15%)p 1.26( 55.80%)d 0.00(  0.05%)
                                           -0.0003  0.6639 -0.0262  0.0044  0.0002
                                           -0.4330  0.0398  0.0048 -0.0032 -0.6070
                                            0.0173  0.0126 -0.0042 -0.0000  0.0000
                                            0.0000 -0.0000  0.0065 -0.0000  0.0000
                                           -0.0180 -0.0128
                ( 53.35%)   0.7304* C  17 s( 39.70%)p 1.52( 60.24%)d 0.00(  0.06%)
                                           -0.0001  0.6299  0.0124  0.0044 -0.0002
                                            0.2386  0.0280  0.0120  0.0013  0.7378
                                           -0.0119  0.0066  0.0009  0.0000  0.0000
                                            0.0000  0.0000  0.0074 -0.0000  0.0000
                                           -0.0192 -0.0113
    24. (1.97398) BD ( 1) C  15 - C  16  
                ( 51.55%)   0.7180* C  15 s( 34.18%)p 1.92( 65.78%)d 0.00(  0.05%)
                                           -0.0001  0.5844  0.0173  0.0006 -0.0006
                                           -0.8010  0.0144  0.0133  0.0019 -0.1174
                                            0.0438 -0.0087  0.0019 -0.0000 -0.0000
                                            0.0000 -0.0000  0.0060  0.0000 -0.0000
                                            0.0154 -0.0137
                ( 48.45%)   0.6961* C  16 s( 42.07%)p 1.38( 57.88%)d 0.00(  0.06%)
                                           -0.0004  0.6481 -0.0253 -0.0059 -0.0001
                                            0.7593 -0.0260 -0.0093  0.0004 -0.0271
                                            0.0258 -0.0029  0.0007  0.0001 -0.0000
                                           -0.0000 -0.0000  0.0132  0.0000 -0.0000
                                            0.0125 -0.0149
    25. (1.96743) BD ( 1) C  15 - H  19  
                ( 61.60%)   0.7848* C  15 s( 27.07%)p 2.69( 72.88%)d 0.00(  0.04%)
                                            0.0001 -0.5199  0.0204  0.0042  0.0011
                                           -0.4817  0.0007  0.0013  0.0007  0.7048
                                            0.0072  0.0061  0.0022 -0.0001  0.0000
                                           -0.0000 -0.0000  0.0149 -0.0000  0.0000
                                            0.0092  0.0099
                ( 38.40%)   0.6197* H  19 s( 99.96%)p 0.00(  0.04%)
                                           -0.9998 -0.0008 -0.0007  0.0084 -0.0187
                                            0.0000
    26. (1.95444) BD ( 1) C  16 - C  17  
                ( 46.62%)   0.6828* C  16 s( 44.71%)p 1.24( 55.23%)d 0.00(  0.06%)
                                           -0.0003  0.6681 -0.0285  0.0036  0.0002
                                           -0.5513  0.0429  0.0069 -0.0043  0.4962
                                           -0.0103 -0.0107  0.0045 -0.0001  0.0000
                                            0.0000 -0.0000 -0.0145  0.0000 -0.0000
                                           -0.0136 -0.0128
                ( 53.38%)   0.7306* C  17 s( 40.38%)p 1.48( 59.56%)d 0.00(  0.06%)
                                           -0.0001  0.6353  0.0101  0.0054 -0.0005
                                            0.3848  0.0213  0.0133  0.0026 -0.6682
                                            0.0188 -0.0048 -0.0019  0.0001  0.0000
                                            0.0000  0.0000 -0.0143  0.0000 -0.0000
                                           -0.0160 -0.0121
    27. (1.70157) BD ( 2) C  16 - C  17  
                ( 41.64%)   0.6453* C  16 s(  0.00%)p 1.00( 99.86%)d 0.00(  0.14%)
                                            0.0000 -0.0000  0.0000 -0.0000 -0.0000
                                           -0.0001  0.0000 -0.0000  0.0000  0.0001
                                            0.0000  0.0000  0.0000  0.9992 -0.0103
                                            0.0119 -0.0044 -0.0000  0.0018  0.0377
                                           -0.0000 -0.0000
                ( 58.36%)   0.7639* C  17 s(  0.00%)p 1.00( 99.97%)d 0.00(  0.03%)
                                            0.0000 -0.0000  0.0000  0.0000 -0.0000
                                           -0.0002 -0.0000 -0.0000 -0.0000  0.0000
                                           -0.0000 -0.0000  0.0000  0.9997  0.0069
                                           -0.0112  0.0093  0.0000  0.0150 -0.0102
                                            0.0000  0.0000
    28. (1.99019) BD ( 1) C  17 -Cl  18  
                ( 46.28%)   0.6803* C  17 s( 19.75%)p 4.05( 80.07%)d 0.01(  0.18%)
                                           -0.0003  0.4443  0.0019 -0.0114  0.0001
                                           -0.8900 -0.0004 -0.0004  0.0159 -0.0909
                                           -0.0020  0.0000  0.0023 -0.0001  0.0000
                                           -0.0000  0.0000  0.0092  0.0000  0.0000
                                            0.0358 -0.0207
                ( 53.72%)   0.7329*Cl  18 s( 19.47%)p 4.11( 80.04%)d 0.03(  0.49%)
                                            0.0000  0.0001  0.4386  0.0468  0.0107
                                            0.0000 -0.0000  0.0001  0.8848 -0.0509
                                            0.0113  0.0014 -0.0001  0.0000  0.1213
                                           -0.0077  0.0012  0.0000 -0.0000  0.0000
                                            0.0001 -0.0000  0.0000  0.0000 -0.0000
                                            0.0164  0.0000  0.0000  0.0589 -0.0337
    29. (1.99873) CR ( 1) C   1           s(100.00%)p 0.00(  0.00%)
                                            1.0000  0.0001  0.0000 -0.0000  0.0000
                                           -0.0000 -0.0000  0.0000 -0.0000  0.0001
                                           -0.0000  0.0000 -0.0000 -0.0000 -0.0000
                                            0.0000 -0.0000 -0.0000  0.0000 -0.0000
                                            0.0000 -0.0000
    30. (1.99914) CR ( 1) C   2           s(100.00%)p 0.00(  0.00%)
                                            1.0000  0.0002  0.0000 -0.0000 -0.0000
                                           -0.0000  0.0000 -0.0000 -0.0000  0.0004
                                           -0.0000 -0.0000 -0.0000 -0.0000 -0.0000
                                           -0.0000 -0.0000  0.0000  0.0000  0.0000
                                           -0.0000 -0.0000
    31. (1.99925) CR ( 1) C   3           s(100.00%)p 0.00(  0.00%)
                                            1.0000  0.0001 -0.0000 -0.0000 -0.0000
                                           -0.0000 -0.0000 -0.0000 -0.0000  0.0003
                                           -0.0000 -0.0000  0.0000 -0.0000 -0.0000
                                           -0.0000  0.0000 -0.0000 -0.0000 -0.0000
                                           -0.0000 -0.0000
    32. (1.99876) CR ( 1) C   4           s(100.00%)p 0.00(  0.00%)
                                            1.0000  0.0001 -0.0000 -0.0000 -0.0000
                                            0.0000  0.0000  0.0000 -0.0000 -0.0001
                                            0.0000 -0.0000  0.0000 -0.0000 -0.0000
                                            0.0000  0.0000 -0.0000  0.0000  0.0000
                                           -0.0000 -0.0000
    33. (1.99891) CR ( 1) C   5           s(100.00%)p 0.00(  0.00%)
                                            1.0000  0.0001 -0.0000 -0.0000 -0.0001
                                           -0.0000  0.0000  0.0000 -0.0003 -0.0000
                                            0.0000 -0.0000 -0.0000 -0.0000 -0.0000
                                           -0.0000  0.0000 -0.0000 -0.0000 -0.0000
                                           -0.0000
    34. (1.99877) CR ( 1) C   6           s(100.00%)p 0.00(  0.00%)
                                            1.0000 -0.0002  0.0000 -0.0000 -0.0002
                                            0.0000  0.0000  0.0000  0.0001 -0.0000
                                           -0.0000  0.0000  0.0000 -0.0000 -0.0000
                                            0.0000  0.0000  0.0000  0.0000  0.0000
                                            0.0000
    35. (2.00000) CR ( 1)Cl   9           s(100.00%)
                                            1.0000 -0.0000  0.0000 -0.0000 -0.0000
                                           -0.0000  0.0000  0.0000  0.0000 -0.0000
                                            0.0000  0.0000  0.0000 -0.0000 -0.0000
                                            0.0000 -0.0000 -0.0000 -0.0000 -0.0000
                                           -0.0000  0.0000  0.0000 -0.0000  0.0000
                                            0.0000  0.0000 -0.0000  0.0000  0.0000
    36. (1.99971) CR ( 2)Cl   9           s(100.00%)p 0.00(  0.00%)
                                           -0.0000  1.0000  0.0002 -0.0000 -0.0000
                                           -0.0000  0.0000  0.0000  0.0001 -0.0000
                                            0.0000  0.0000  0.0000 -0.0000 -0.0002
                                            0.0000 -0.0000 -0.0000 -0.0000 -0.0000
                                           -0.0000  0.0000  0.0000 -0.0000  0.0000
                                            0.0000  0.0000 -0.0000  0.0000  0.0000
    37. (1.99997) CR ( 3)Cl   9           s(  0.00%)p 1.00(100.00%)
                                            0.0000  0.0000 -0.0001  0.0000  0.0000
                                            0.0000 -0.0000  1.0000  0.0000  0.0000
                                           -0.0000 -0.0000 -0.0000  0.0000  0.0001
                                           -0.0000 -0.0000  0.0000  0.0000  0.0000
                                            0.0000 -0.0000 -0.0000 -0.0000  0.0000
                                           -0.0000 -0.0000  0.0000 -0.0000 -0.0000
    38. (1.99994) CR ( 4)Cl   9           s(  0.00%)p 1.00(100.00%)
                                           -0.0000 -0.0000  0.0001 -0.0000 -0.0000
                                           -0.0000  0.0000  0.0000  0.0001 -0.0000
                                            0.0000  0.0000  0.0000  1.0000 -0.0001
                                            0.0000 -0.0000 -0.0000 -0.0000 -0.0000
                                           -0.0000  0.0000  0.0000 -0.0000  0.0000
                                            0.0000  0.0000 -0.0000  0.0000  0.0000
    39. (1.99999) CR ( 5)Cl   9           s(  0.00%)p 1.00(100.00%)
                                           -0.0000 -0.0000  0.0000 -0.0000 -0.0000
                                           -0.0000  0.0000  0.0000  0.0000 -0.0000
                                            0.0000  0.0000  0.0000 -0.0000 -0.0000
                                            0.0000 -0.0000 -0.0000 -0.0000  1.0000
                                           -0.0000 -0.0000  0.0000 -0.0000  0.0000
                                            0.0000  0.0000 -0.0000  0.0000  0.0000
    40. (1.99981) CR ( 1) O  10           s(100.00%)p 0.00(  0.00%)
                                            1.0000  0.0003 -0.0000  0.0000  0.0000
                                            0.0002 -0.0000 -0.0000  0.0000  0.0001
                                            0.0000 -0.0000  0.0000  0.0000 -0.0000
                                           -0.0000  0.0000 -0.0000 -0.0000 -0.0000
                                           -0.0000  0.0000
    41. (1.99908) CR ( 1) C  12           s(100.00%)
                                            1.0000  0.0001  0.0000  0.0000 -0.0000
                                           -0.0001 -0.0000  0.0000 -0.0000 -0.0001
                                            0.0000  0.0000 -0.0000  0.0000 -0.0000
                                            0.0000 -0.0000  0.0000 -0.0000 -0.0000
                                           -0.0000 -0.0000
    42. (1.99897) CR ( 1) C  13           s(100.00%)p 0.00(  0.00%)
                                            1.0000  0.0005  0.0000  0.0000  0.0000
                                            0.0003 -0.0000 -0.0000  0.0000 -0.0002
                                           -0.0000  0.0000 -0.0000 -0.0000 -0.0000
                                            0.0000  0.0000 -0.0000 -0.0000  0.0000
                                           -0.0000 -0.0000
    43. (1.99873) CR ( 1) C  14           s(100.00%)p 0.00(  0.00%)
                                            1.0000  0.0001 -0.0001 -0.0000  0.0000
                                            0.0007  0.0001  0.0000 -0.0000 -0.0009
                                           -0.0000  0.0000 -0.0000  0.0000  0.0000
                                            0.0000 -0.0000 -0.0000  0.0000 -0.0000
                                           -0.0000 -0.0000
    44. (1.99904) CR ( 1) C  15           s(100.00%)p 0.00(  0.00%)
                                            1.0000  0.0004  0.0000  0.0000  0.0000
                                            0.0002 -0.0000 -0.0000 -0.0000  0.0003
                                            0.0000 -0.0000  0.0000 -0.0000 -0.0000
                                           -0.0000  0.0000  0.0000  0.0000 -0.0000
                                           -0.0000 -0.0000
    45. (1.99866) CR ( 1) C  16           s(100.00%)p 0.00(  0.00%)
                                            1.0000  0.0001 -0.0001 -0.0000  0.0000
                                            0.0005  0.0000  0.0000 -0.0000  0.0009
                                            0.0001 -0.0000  0.0000 -0.0000  0.0000
                                           -0.0000 -0.0000  0.0000  0.0000 -0.0000
                                           -0.0000 -0.0000
    46. (1.99836) CR ( 1) C  17           s(100.00%)p 0.00(  0.00%)
                                            1.0000  0.0003  0.0000 -0.0000 -0.0000
                                           -0.0002  0.0000  0.0000  0.0000 -0.0000
                                            0.0000  0.0000  0.0000 -0.0000  0.0000
                                            0.0000  0.0000  0.0000  0.0000 -0.0000
                                            0.0000 -0.0000
    47. (2.00000) CR ( 1)Cl  18           s(100.00%)
                                            1.0000 -0.0000  0.0000 -0.0000 -0.0000
                                           -0.0000  0.0000 -0.0000 -0.0000  0.0000
                                           -0.0000 -0.0000 -0.0000 -0.0000 -0.0000
                                            0.0000 -0.0000 -0.0000 -0.0000 -0.0000
                                           -0.0000  0.0000 -0.0000 -0.0000 -0.0000
                                           -0.0000 -0.0000 -0.0000 -0.0000  0.0000
    48. (1.99971) CR ( 2)Cl  18           s(100.00%)p 0.00(  0.00%)
                                           -0.0000  1.0000  0.0002 -0.0000 -0.0000
                                           -0.0000  0.0000 -0.0000 -0.0002  0.0000
                                           -0.0000 -0.0000 -0.0000 -0.0000 -0.0000
                                            0.0000 -0.0000 -0.0000 -0.0000 -0.0000
                                           -0.0000  0.0000 -0.0000 -0.0000 -0.0000
                                           -0.0000 -0.0000 -0.0000 -0.0000  0.0000
    49. (1.99992) CR ( 3)Cl  18           s(  0.00%)p 1.00(100.00%)
                                           -0.0000 -0.0000  0.0001 -0.0000 -0.0000
                                           -0.0000  0.0000  1.0000 -0.0001  0.0000
                                           -0.0000 -0.0000 -0.0000 -0.0000 -0.0000
                                            0.0000  0.0000 -0.0000 -0.0000 -0.0000
                                           -0.0000  0.0000 -0.0000 -0.0000 -0.0000
                                           -0.0000 -0.0000 -0.0000 -0.0000  0.0000
    50. (1.99999) CR ( 4)Cl  18           s(  0.00%)p 1.00(100.00%)
                                           -0.0000 -0.0000  0.0000 -0.0000 -0.0000
                                            0.0000 -0.0000 -0.0000 -0.0000  0.0000
                                           -0.0000 -0.0000 -0.0000  1.0000  0.0000
                                            0.0000 -0.0000 -0.0000  0.0000 -0.0000
                                           -0.0000 -0.0000 -0.0000 -0.0000 -0.0000
                                            0.0000 -0.0000  0.0000 -0.0000  0.0000
    51. (1.99999) CR ( 5)Cl  18           s(  0.00%)p 1.00(100.00%)
                                           -0.0000 -0.0000  0.0000 -0.0000 -0.0000
                                            0.0000  0.0000 -0.0000 -0.0000  0.0000
                                           -0.0000 -0.0000 -0.0000 -0.0000 -0.0000
                                            0.0000  0.0000  0.0000 -0.0000  1.0000
                                           -0.0000 -0.0000  0.0000  0.0000  0.0000
                                           -0.0000 -0.0000 -0.0000 -0.0000  0.0000
    52. (1.16015) LP ( 1) C   6           s(  0.00%)p 1.00( 99.99%)d 0.00(  0.01%)
                                           -0.0000 -0.0000 -0.0000  0.0000  0.0001
                                            0.0000  0.0000  0.0000  0.0000  0.0000
                                            0.0000 -0.0000  0.9997  0.0183  0.0163
                                           -0.0005 -0.0000  0.0081 -0.0006 -0.0000
                                           -0.0000
    53. (1.99326) LP ( 1)Cl   9           s( 80.02%)p 0.25( 19.97%)d 0.00(  0.01%)
                                           -0.0000 -0.0003  0.8945 -0.0121 -0.0002
                                           -0.0001  0.0000  0.0001  0.2557 -0.0113
                                           -0.0010  0.0002  0.0003 -0.0001 -0.3661
                                            0.0103  0.0018 -0.0000 -0.0004 -0.0000
                                           -0.0000  0.0000  0.0000  0.0000 -0.0000
                                            0.0093  0.0000 -0.0000  0.0026  0.0057
    54. (1.97191) LP ( 2)Cl   9           s(  0.02%)p99.99( 99.96%)d 0.77(  0.02%)
                                            0.0000  0.0000 -0.0070  0.0125 -0.0015
                                           -0.0003  0.0000 -0.0001  0.8278  0.0099
                                           -0.0015 -0.0012  0.0002 -0.0000  0.5606
                                            0.0058 -0.0021  0.0012  0.0003 -0.0000
                                            0.0000 -0.0000 -0.0000 -0.0000  0.0000
                                            0.0008 -0.0000  0.0000 -0.0123  0.0023
    55. (1.94328) LP ( 3)Cl   9           s(  0.00%)p 1.00( 99.98%)d 0.00(  0.02%)
                                           -0.0000 -0.0000 -0.0000  0.0000 -0.0000
                                           -0.0000  0.0000 -0.0000 -0.0000 -0.0000
                                            0.0000 -0.0000  0.0000 -0.0000 -0.0001
                                           -0.0000  0.0000  0.0000  0.0000  0.0000
                                            0.9997  0.0205 -0.0005  0.0001 -0.0004
                                            0.0000 -0.0099  0.0108  0.0000  0.0000
    56. (1.98089) LP ( 1) O  10           s( 62.57%)p 0.60( 37.42%)d 0.00(  0.01%)
                                           -0.0004  0.7909 -0.0113  0.0012  0.0000
                                            0.6066 -0.0078 -0.0018  0.0055  0.0781
                                            0.0006 -0.0001  0.0008  0.0001 -0.0000
                                           -0.0000  0.0000 -0.0022 -0.0000 -0.0000
                                           -0.0086  0.0059
    57. (1.91108) LP ( 2) O  10           s(  0.01%)p99.99( 99.92%)d 4.12(  0.06%)
                                           -0.0000  0.0119 -0.0023 -0.0016 -0.0000
                                           -0.1429 -0.0008  0.0006  0.0006  0.9893
                                            0.0114 -0.0025 -0.0018 -0.0001 -0.0000
                                           -0.0000  0.0000 -0.0238  0.0000 -0.0000
                                            0.0070 -0.0002
    58. (1.99352) LP ( 1)Cl  18           s( 80.66%)p 0.24( 19.32%)d 0.00(  0.01%)
                                           -0.0000 -0.0003  0.8980 -0.0141 -0.0020
                                           -0.0000  0.0000 -0.0002 -0.4381  0.0159
                                            0.0012 -0.0008 -0.0004 -0.0000 -0.0327
                                            0.0026 -0.0000 -0.0000 -0.0001 -0.0000
                                           -0.0001  0.0000  0.0000 -0.0000 -0.0000
                                           -0.0023 -0.0000 -0.0000 -0.0098  0.0052
    59. (1.97139) LP ( 2)Cl  18           s(  0.06%)p99.99( 99.92%)d 0.31(  0.02%)
                                           -0.0000 -0.0000  0.0244  0.0005 -0.0001
                                           -0.0000  0.0000 -0.0000  0.1239  0.0023
                                           -0.0007  0.0001 -0.0000  0.0000 -0.9918
                                           -0.0139  0.0055  0.0002 -0.0001 -0.0000
                                            0.0001  0.0000 -0.0000 -0.0000 -0.0000
                                           -0.0132  0.0000 -0.0000  0.0034  0.0002
    60. (1.93677) LP ( 3)Cl  18           s(  0.00%)p 1.00( 99.97%)d 0.00(  0.03%)
                                            0.0000 -0.0000  0.0000 -0.0000  0.0000
                                           -0.0000 -0.0000 -0.0000 -0.0002 -0.0000
                                            0.0000  0.0000  0.0000  0.0000  0.0001
                                            0.0000 -0.0000 -0.0000 -0.0000  0.0000
                                            0.9997  0.0166 -0.0002 -0.0005 -0.0002
                                            0.0000  0.0166  0.0022 -0.0000  0.0000
    61. (0.01318) RY*( 1) C   1           s(  7.91%)p11.58( 91.62%)d 0.06(  0.47%)
                                            0.0000  0.0624  0.2731  0.0141 -0.0208
                                            0.0273  0.9522 -0.0340 -0.0278  0.0051
                                            0.0814  0.0045 -0.0135  0.0000  0.0001
                                           -0.0000 -0.0000  0.0104 -0.0001 -0.0000
                                            0.0677  0.0008
    62. (0.00905) RY*( 2) C   1           s(  0.00%)p 1.00( 16.94%)d 4.90( 83.06%)
                                            0.0000  0.0000 -0.0000 -0.0001 -0.0000
                                            0.0000  0.0001 -0.0000  0.0000 -0.0000
                                           -0.0000 -0.0000 -0.0000 -0.0881  0.3886
                                            0.0688  0.0767  0.0000  0.9046  0.1111
                                           -0.0001  0.0003
    63. (0.00812) RY*( 3) C   1           s(  2.17%)p33.76( 73.41%)d11.23( 24.42%)
                                           -0.0000 -0.0100  0.1396 -0.0394  0.0244
                                            0.0066  0.0309 -0.0046 -0.0231 -0.0305
                                           -0.8520 -0.0584  0.0467  0.0000  0.0000
                                           -0.0000 -0.0000 -0.4779 -0.0000 -0.0001
                                            0.1256 -0.0023
    64. (0.00241) RY*( 4) C   1           s(  0.81%)p46.42( 37.60%)d76.03( 61.59%)
                                           -0.0000  0.0026  0.0894  0.0099  0.0019
                                            0.0022 -0.0703  0.0694 -0.0191 -0.0093
                                            0.4932 -0.3479  0.0395 -0.0000 -0.0000
                                            0.0000 -0.0000 -0.7572  0.0001 -0.0001
                                            0.2053 -0.0207
    65. (0.00094) RY*( 5) C   1           s( 76.37%)p 0.13(  9.96%)d 0.18( 13.67%)
                                           -0.0000 -0.0061  0.8736 -0.0182  0.0084
                                            0.0329 -0.2254  0.1868 -0.0275 -0.0002
                                            0.0514  0.0677 -0.0699 -0.0000  0.0003
                                           -0.0000  0.0000  0.0408 -0.0001 -0.0000
                                           -0.3606  0.0703
    66. (0.00057) RY*( 6) C   1           s( 37.11%)p 0.71( 26.51%)d 0.98( 36.39%)
                                            0.0000  0.0112 -0.2555  0.5526 -0.0177
                                            0.0225  0.1200  0.3635 -0.2299  0.0085
                                           -0.0525 -0.1021  0.2278 -0.0000  0.0004
                                           -0.0001  0.0000 -0.1300 -0.0002 -0.0001
                                           -0.5764  0.1216
    67. (0.00041) RY*( 7) C   1           s(  0.00%)p 1.00( 41.39%)d 1.42( 58.61%)
                                           -0.0000 -0.0000  0.0001  0.0002 -0.0000
                                            0.0000  0.0000  0.0000 -0.0000  0.0000
                                           -0.0000 -0.0002  0.0001  0.0057 -0.5209
                                            0.3529 -0.1340  0.0001  0.2956 -0.7062
                                           -0.0002  0.0001
    68. (0.00022) RY*( 8) C   1           s(  0.00%)p 1.00( 49.45%)d 1.02( 50.55%)
                                            0.0000 -0.0000 -0.0000  0.0000  0.0001
                                           -0.0000 -0.0001 -0.0002  0.0000 -0.0000
                                            0.0000 -0.0000  0.0001 -0.0061  0.5600
                                           -0.3372  0.2591  0.0002 -0.1522 -0.6945
                                            0.0004 -0.0000
    69. (0.00018) RY*( 9) C   1           s( 16.95%)p 4.66( 79.01%)d 0.24(  4.04%)
                                            0.0000  0.0085  0.0423  0.3848  0.1399
                                           -0.0057 -0.0142 -0.4698  0.2420  0.0021
                                           -0.0711 -0.5071 -0.4983  0.0000 -0.0000
                                           -0.0001  0.0001  0.0808 -0.0000  0.0002
                                           -0.1449  0.1136
    70. (0.00010) RY*(10) C   1           s(  8.18%)p 2.50( 20.43%)d 8.72( 71.39%)
    71. (0.00008) RY*(11) C   1           s( 30.32%)p 1.17( 35.49%)d 1.13( 34.19%)
    72. (0.00004) RY*(12) C   1           s(  3.86%)p19.84( 76.53%)d 5.08( 19.61%)
    73. (0.00001) RY*(13) C   1           s( 28.51%)p 2.16( 61.60%)d 0.35(  9.89%)
    74. (0.00001) RY*(14) C   1           s(  0.07%)p99.99( 79.54%)d99.99( 20.39%)
    75. (0.00000) RY*(15) C   1           s( 88.14%)p 0.09(  8.10%)d 0.04(  3.76%)
    76. (0.00000) RY*(16) C   1           s(  0.00%)p 1.00( 99.34%)d 0.01(  0.66%)
    77. (0.00000) RY*(17) C   1           s(  0.00%)p 1.00( 93.37%)d 0.07(  6.63%)
    78. (0.00486) RY*( 1) C   2           s(  0.25%)p99.99( 95.25%)d17.66(  4.50%)
                                            0.0000 -0.0210  0.0440  0.0072  0.0108
                                           -0.0083 -0.6243 -0.0698  0.0636  0.0242
                                           -0.7277  0.1525 -0.0195 -0.0000 -0.0000
                                           -0.0000  0.0000 -0.1664  0.0000 -0.0000
                                            0.1232  0.0458
    79. (0.00298) RY*( 2) C   2           s(  4.26%)p22.41( 95.40%)d 0.08(  0.34%)
                                            0.0000  0.0112  0.2042 -0.0245 -0.0120
                                           -0.0480 -0.7396  0.0015  0.0488  0.0048
                                            0.6196 -0.1169  0.0691  0.0000 -0.0006
                                            0.0000 -0.0001  0.0340 -0.0000  0.0000
                                            0.0305 -0.0363
    80. (0.00179) RY*( 3) C   2           s(  0.00%)p 1.00( 97.31%)d 0.03(  2.69%)
                                           -0.0000 -0.0000  0.0001  0.0001  0.0000
                                            0.0000  0.0005 -0.0001 -0.0000 -0.0000
                                           -0.0004  0.0001 -0.0000  0.0204 -0.9775
                                            0.0369 -0.1262 -0.0000 -0.1311  0.0983
                                           -0.0001 -0.0000
    81. (0.00125) RY*( 4) C   2           s( 77.37%)p 0.24( 18.82%)d 0.05(  3.80%)
                                           -0.0000  0.0058  0.8749  0.0850  0.0310
                                           -0.0214  0.1667 -0.3482 -0.1147 -0.0158
                                           -0.0914 -0.0797  0.1032 -0.0000  0.0003
                                           -0.0000 -0.0000 -0.1018  0.0000 -0.0001
                                           -0.1647 -0.0233
    82. (0.00038) RY*( 5) C   2           s( 34.31%)p 1.69( 58.14%)d 0.22(  7.55%)
                                            0.0000  0.0026 -0.3914  0.4358 -0.0008
                                           -0.0003 -0.0759 -0.4753 -0.3551  0.0028
                                            0.0089 -0.2623  0.3934 -0.0000  0.0001
                                           -0.0001 -0.0001 -0.2050 -0.0008  0.0005
                                           -0.1780 -0.0419
    83. (0.00036) RY*( 6) C   2           s(  0.00%)p 1.00(  3.10%)d31.22( 96.90%)
                                           -0.0000  0.0000 -0.0003  0.0005  0.0000
                                            0.0000 -0.0000 -0.0003 -0.0004  0.0000
                                           -0.0001 -0.0005  0.0005  0.0098 -0.1686
                                            0.0253  0.0432  0.0000  0.8423 -0.5095
                                           -0.0001  0.0002
    84. (0.00017) RY*( 7) C   2           s( 49.84%)p 0.59( 29.49%)d 0.41( 20.66%)
                                            0.0000  0.0008  0.1315  0.6913 -0.0563
                                            0.0045  0.0618  0.3654  0.1912  0.0017
                                           -0.0209 -0.3173 -0.1413  0.0000  0.0001
                                           -0.0000  0.0000 -0.1713 -0.0001  0.0001
                                            0.4017 -0.1263
    85. (0.00012) RY*( 8) C   2           s(  0.00%)p 1.00( 27.08%)d 2.69( 72.92%)
                                           -0.0000 -0.0000 -0.0001  0.0004 -0.0001
                                           -0.0000 -0.0000 -0.0003  0.0006  0.0000
                                            0.0002  0.0006 -0.0003  0.0048  0.0386
                                            0.5181 -0.0294 -0.0003  0.4373  0.7335
                                           -0.0005 -0.0004
    86. (0.00009) RY*( 9) C   2           s(  2.93%)p22.48( 65.88%)d10.64( 31.19%)
    87. (0.00006) RY*(10) C   2           s(  0.40%)p99.99( 40.57%)d99.99( 59.03%)
    88. (0.00002) RY*(11) C   2           s( 24.32%)p 2.85( 69.20%)d 0.27(  6.48%)
    89. (0.00002) RY*(12) C   2           s(  6.99%)p12.75( 89.12%)d 0.56(  3.88%)
    90. (0.00003) RY*(13) C   2           s( 10.14%)p 1.26( 12.78%)d 7.60( 77.08%)
    91. (0.00002) RY*(14) C   2           s(  2.45%)p 5.02( 12.31%)d34.73( 85.23%)
    92. (0.00000) RY*(15) C   2           s(  0.00%)p 1.00( 99.51%)d 0.00(  0.49%)
    93. (0.00000) RY*(16) C   2           s( 86.75%)p 0.15( 13.13%)d 0.00(  0.12%)
    94. (0.00000) RY*(17) C   2           s(  0.00%)p 1.00( 73.03%)d 0.37( 26.97%)
    95. (0.00508) RY*( 1) C   3           s(  1.03%)p90.83( 93.42%)d 5.40(  5.55%)
                                            0.0000  0.0184  0.0959  0.0205 -0.0181
                                            0.0216 -0.4051  0.0983 -0.0052 -0.0114
                                            0.8699 -0.0285  0.0476 -0.0000 -0.0000
                                           -0.0000 -0.0000 -0.2185  0.0000  0.0000
                                           -0.0808 -0.0353
    96. (0.00187) RY*( 2) C   3           s(  0.94%)p99.99( 97.02%)d 2.17(  2.04%)
                                           -0.0000 -0.0039  0.0692 -0.0581  0.0350
                                           -0.0218 -0.8311  0.2558  0.1445 -0.0243
                                           -0.4336  0.0604  0.0216 -0.0000  0.0005
                                            0.0001  0.0000 -0.0115  0.0003  0.0003
                                           -0.1371  0.0386
    97. (0.00173) RY*( 3) C   3           s(  0.00%)p 1.00( 54.03%)d 0.85( 45.97%)
                                            0.0000 -0.0000  0.0001 -0.0000 -0.0000
                                            0.0000  0.0005 -0.0004 -0.0001  0.0000
                                            0.0003 -0.0000  0.0000 -0.0328  0.7160
                                            0.1630  0.0068  0.0001  0.4976  0.4605
                                           -0.0001 -0.0001
    98. (0.00071) RY*( 4) C   3           s( 73.42%)p 0.27( 19.49%)d 0.10(  7.09%)
                                            0.0000 -0.0101  0.8529 -0.0381 -0.0717
                                           -0.0067  0.1707 -0.0324  0.1731  0.0257
                                           -0.0402  0.2442  0.2699  0.0000 -0.0001
                                           -0.0002 -0.0000  0.0130 -0.0002 -0.0001
                                           -0.2424 -0.1093
    99. (0.00043) RY*( 5) C   3           s(  0.00%)p 1.00( 37.97%)d 1.63( 62.03%)
                                           -0.0000  0.0000  0.0003 -0.0001 -0.0000
                                           -0.0000 -0.0001 -0.0003 -0.0000 -0.0000
                                           -0.0001 -0.0003 -0.0000  0.0014 -0.6034
                                            0.0165 -0.1236  0.0001  0.7826  0.0888
                                            0.0001  0.0000
   100. (0.00020) RY*( 6) C   3           s(  9.63%)p 7.61( 73.28%)d 1.78( 17.09%)
                                            0.0000  0.0109  0.1732  0.2553 -0.0308
                                            0.0085  0.1333  0.6846 -0.1378  0.0124
                                            0.0422 -0.4679 -0.0806 -0.0000 -0.0000
                                            0.0002 -0.0000  0.4030  0.0001  0.0001
                                           -0.0823  0.0419
   101. (0.00015) RY*( 7) C   3           s( 37.22%)p 1.25( 46.48%)d 0.44( 16.30%)
                                           -0.0000 -0.0032  0.1205  0.5960  0.0495
                                           -0.0021 -0.1260 -0.3813 -0.4165 -0.0008
                                           -0.0695 -0.0031 -0.3539  0.0000 -0.0000
                                           -0.0003  0.0001 -0.0270 -0.0001 -0.0000
                                           -0.4028 -0.0080
   102. (0.00010) RY*( 8) C   3           s(  7.16%)p 9.92( 71.05%)d 3.04( 21.79%)
   103. (0.00009) RY*( 9) C   3           s( 21.27%)p 0.65( 13.90%)d 3.05( 64.83%)
   104. (0.00008) RY*(10) C   3           s(  0.00%)p 1.00( 98.18%)d 0.02(  1.82%)
   105. (0.00007) RY*(11) C   3           s( 14.62%)p 2.40( 35.14%)d 3.44( 50.24%)
   106. (0.00003) RY*(12) C   3           s( 35.37%)p 1.44( 51.07%)d 0.38( 13.56%)
   107. (0.00002) RY*(13) C   3           s(  0.00%)p 1.00( 10.71%)d 8.33( 89.29%)
   108. (0.00002) RY*(14) C   3           s( 20.28%)p 2.65( 53.66%)d 1.29( 26.06%)
   109. (0.00000) RY*(15) C   3           s( 76.33%)p 0.30( 22.55%)d 0.01(  1.12%)
   110. (0.00000) RY*(16) C   3           s(  0.00%)p 1.00( 99.14%)d 0.01(  0.86%)
   111. (0.00001) RY*(17) C   3           s(  2.77%)p 8.31( 23.01%)d26.81( 74.22%)
   112. (0.00742) RY*( 1) C   4           s(  2.04%)p46.00( 93.63%)d 2.13(  4.33%)
                                            0.0000 -0.0183  0.1405  0.0052  0.0155
                                           -0.0021 -0.5867  0.0513 -0.0003 -0.0132
                                            0.7658  0.0519  0.0145 -0.0000 -0.0000
                                            0.0000  0.0000  0.1825 -0.0000  0.0000
                                            0.0719  0.0695
   113. (0.00495) RY*( 2) C   4           s(  0.85%)p99.99( 92.54%)d 7.80(  6.62%)
                                            0.0000  0.0082  0.0913 -0.0044 -0.0074
                                           -0.0249 -0.7456 -0.0918  0.0758 -0.0102
                                           -0.5923 -0.0564  0.0239 -0.0000 -0.0002
                                            0.0000  0.0000  0.1393 -0.0000  0.0001
                                           -0.2159  0.0112
   114. (0.00196) RY*( 3) C   4           s(  0.00%)p 1.00( 54.47%)d 0.84( 45.53%)
                                            0.0000  0.0000  0.0003 -0.0000 -0.0000
                                           -0.0000  0.0002  0.0001 -0.0000 -0.0000
                                            0.0000  0.0000 -0.0000 -0.0026 -0.7123
                                           -0.1931  0.0035 -0.0000 -0.5040  0.4487
                                            0.0002  0.0000
   115. (0.00141) RY*( 4) C   4           s( 89.68%)p 0.09(  7.71%)d 0.03(  2.61%)
                                            0.0000  0.0112  0.9433 -0.0825 -0.0084
                                           -0.0123  0.1509  0.1910 -0.0409 -0.0124
                                           -0.1068  0.0192 -0.0638  0.0000 -0.0000
                                            0.0001 -0.0001  0.0863  0.0003 -0.0003
                                            0.1260  0.0527
   116. (0.00109) RY*( 5) C   4           s(  0.00%)p 1.00( 49.34%)d 1.03( 50.66%)
                                            0.0000  0.0000  0.0003 -0.0001  0.0000
                                           -0.0000 -0.0000  0.0001  0.0000 -0.0000
                                           -0.0001 -0.0001 -0.0001 -0.0112  0.6497
                                           -0.2368  0.1229  0.0001 -0.2258  0.6750
                                            0.0001  0.0001
   117. (0.00059) RY*( 6) C   4           s(  4.81%)p 1.63(  7.84%)d18.18( 87.35%)
                                            0.0000 -0.0041  0.1236  0.1810  0.0042
                                           -0.0108  0.1969 -0.0446  0.0590 -0.0047
                                            0.1702 -0.0430  0.0569 -0.0000  0.0000
                                           -0.0001 -0.0000  0.1938 -0.0003 -0.0001
                                           -0.9142  0.0104
   118. (0.00041) RY*( 7) C   4           s(  0.00%)p 1.00(  8.10%)d11.34( 91.90%)
                                           -0.0000 -0.0000 -0.0000  0.0000  0.0000
                                           -0.0000  0.0001 -0.0001  0.0000  0.0000
                                            0.0001 -0.0002 -0.0001  0.0168 -0.2501
                                            0.1309  0.0320 -0.0001  0.7887  0.5450
                                           -0.0003  0.0001
   119. (0.00034) RY*( 8) C   4           s(  2.00%)p20.54( 40.99%)d28.57( 57.01%)
                                            0.0000 -0.0102  0.0314  0.1374  0.0000
                                           -0.0179 -0.1829  0.4103 -0.2110  0.0278
                                            0.0405 -0.0385 -0.3991 -0.0000  0.0000
                                            0.0000 -0.0000 -0.6821 -0.0001 -0.0000
                                           -0.2044 -0.2511
   120. (0.00022) RY*( 9) C   4           s( 38.38%)p 0.94( 36.04%)d 0.67( 25.58%)
                                            0.0000  0.0154 -0.1625  0.5937 -0.0690
                                            0.0098  0.0283  0.5209 -0.1911 -0.0181
                                           -0.1253  0.1138 -0.1506  0.0000 -0.0000
                                            0.0001  0.0000  0.4211  0.0001  0.0001
                                            0.1177  0.2541
   121. (0.00007) RY*(10) C   4           s(  7.76%)p 4.57( 35.49%)d 7.31( 56.75%)
   122. (0.00004) RY*(11) C   4           s( 18.37%)p 2.11( 38.73%)d 2.34( 42.91%)
   123. (0.00003) RY*(12) C   4           s(  1.25%)p77.75( 97.37%)d 1.10(  1.38%)
   124. (0.00003) RY*(13) C   4           s(  0.00%)p 1.00( 89.25%)d 0.12( 10.75%)
   125. (0.00004) RY*(14) C   4           s( 12.38%)p 6.73( 83.37%)d 0.34(  4.25%)
   126. (0.00000) RY*(15) C   4           s(  0.00%)p 1.00( 98.86%)d 0.01(  1.14%)
   127. (0.00000) RY*(16) C   4           s( 26.96%)p 2.41( 65.04%)d 0.30(  8.00%)
   128. (0.00001) RY*(17) C   4           s( 95.64%)p 0.01(  1.41%)d 0.03(  2.95%)
   129. (0.00605) RY*( 1) C   5           s(  1.56%)p61.84( 96.22%)d 1.43(  2.22%)
                                           -0.0000  0.0234  0.1206 -0.0214  0.0282
                                            0.2202  0.0413 -0.0155  0.0159 -0.9533
                                            0.0426 -0.0118 -0.0000  0.0000 -0.0000
                                           -0.0000  0.1032  0.0000 -0.0000 -0.1073
                                           -0.0063
   130. (0.00299) RY*( 2) C   5           s(  3.48%)p26.74( 92.97%)d 1.02(  3.55%)
                                            0.0000 -0.0082  0.1858 -0.0132  0.0169
                                            0.9215 -0.1695 -0.0479 -0.0238  0.2012
                                           -0.0729  0.0544  0.0000 -0.0002  0.0000
                                            0.0000 -0.0393 -0.0000  0.0000  0.1815
                                            0.0319
   131. (0.00138) RY*( 3) C   5           s(  0.00%)p 1.00( 36.73%)d 1.72( 63.27%)
                                            0.0000 -0.0000  0.0002 -0.0000 -0.0000
                                            0.0000 -0.0004 -0.0000  0.0000  0.0000
                                           -0.0001  0.0000 -0.0267  0.5615  0.2248
                                            0.0278 -0.0001  0.6977 -0.3820 -0.0001
                                           -0.0000
   132. (0.00084) RY*( 4) C   5           s( 63.59%)p 0.45( 28.49%)d 0.12(  7.92%)
                                            0.0000 -0.0076  0.7971 -0.0219 -0.0120
                                           -0.2166 -0.1779  0.1057 -0.0102  0.0072
                                           -0.4254  0.1179  0.0000 -0.0001 -0.0002
                                            0.0000 -0.2529 -0.0003  0.0001 -0.1218
                                           -0.0203
   133. (0.00066) RY*( 5) C   5           s(  0.00%)p 1.00( 70.80%)d 0.41( 29.20%)
                                            0.0000  0.0000  0.0002  0.0000 -0.0000
                                           -0.0003 -0.0002 -0.0000  0.0000 -0.0001
                                            0.0002  0.0001 -0.0053 -0.7956  0.2630
                                           -0.0761  0.0000  0.5392 -0.0349  0.0001
                                            0.0001
   134. (0.00032) RY*( 6) C   5           s( 17.91%)p 3.18( 57.04%)d 1.40( 25.05%)
                                           -0.0000  0.0116  0.4182  0.0638 -0.0097
                                           -0.0771  0.3702  0.0411 -0.0008  0.0279
                                            0.5955  0.2651  0.0000  0.0003 -0.0009
                                           -0.0000  0.0366  0.0004  0.0002  0.4137
                                            0.2793
   135. (0.00028) RY*( 7) C   5           s(  0.00%)p 1.00( 76.25%)d 0.31( 23.75%)
                                            0.0000  0.0000  0.0005  0.0001  0.0000
                                            0.0000  0.0008  0.0004 -0.0000  0.0001
                                            0.0004  0.0002 -0.0159  0.0094  0.8724
                                            0.0317 -0.0001 -0.4230 -0.2420  0.0002
                                            0.0003
   136. (0.00019) RY*( 8) C   5           s(  0.43%)p99.99( 91.00%)d20.12(  8.57%)
                                            0.0000 -0.0043  0.0630 -0.0166  0.0131
                                            0.1699  0.4969  0.6851 -0.0036  0.0815
                                            0.0270 -0.3968  0.0000 -0.0001 -0.0004
                                           -0.0001 -0.1079  0.0005  0.0000 -0.2505
                                           -0.1064
   137. (0.00011) RY*( 9) C   5           s(  4.92%)p 5.22( 25.68%)d14.09( 69.39%)
                                           -0.0000  0.0042  0.0332  0.2194  0.0036
                                            0.0764 -0.2139  0.1531  0.0110  0.1209
                                            0.2372  0.3328  0.0000 -0.0000 -0.0000
                                            0.0001  0.3020 -0.0001  0.0001 -0.6972
                                            0.3415
   138. (0.00005) RY*(10) C   5           s(  4.04%)p19.12( 77.33%)d 4.60( 18.62%)
   139. (0.00005) RY*(11) C   5           s(  4.99%)p 3.41( 17.00%)d15.65( 78.02%)
   140. (0.00005) RY*(12) C   5           s(  6.56%)p 8.05( 52.81%)d 6.20( 40.63%)
   141. (0.00001) RY*(13) C   5           s(  0.00%)p 1.00( 17.48%)d 4.72( 82.52%)
   142. (0.00001) RY*(14) C   5           s(  0.37%)p99.99( 56.82%)d99.99( 42.81%)
   143. (0.00000) RY*(15) C   5           s(  0.00%)p 1.00( 98.79%)d 0.01(  1.21%)
   144. (0.00001) RY*(16) C   5           s( 92.27%)p 0.05(  4.63%)d 0.03(  3.10%)
   145. (0.00561) RY*( 1) C   6           s(  0.03%)p99.99( 95.82%)d99.99(  4.15%)
                                           -0.0000  0.0172 -0.0053  0.0035 -0.0059
                                            0.8370  0.0451  0.0254 -0.0176 -0.5003
                                            0.0649 -0.0022 -0.0000  0.0002 -0.0000
                                           -0.0000 -0.1239  0.0000 -0.0000 -0.1603
                                            0.0216
   146. (0.00489) RY*( 2) C   6           s(  0.18%)p99.99( 96.35%)d19.23(  3.47%)
                                           -0.0000  0.0010  0.0424 -0.0024  0.0142
                                           -0.4864 -0.0413 -0.0220 -0.0132 -0.8457
                                            0.0772  0.0563  0.0000 -0.0002  0.0000
                                           -0.0000 -0.0741 -0.0000 -0.0000  0.1697
                                           -0.0203
   147. (0.00195) RY*( 3) C   6           s(  0.00%)p 1.00( 99.79%)d 0.00(  0.21%)
                                            0.0000 -0.0000  0.0001  0.0000  0.0000
                                           -0.0003  0.0000 -0.0001  0.0000 -0.0000
                                           -0.0000  0.0000 -0.0150  0.9761 -0.1963
                                            0.0794  0.0000  0.0441 -0.0135  0.0001
                                           -0.0000
   148. (0.00086) RY*( 4) C   6           s( 94.54%)p 0.03(  3.15%)d 0.02(  2.30%)
                                           -0.0000  0.0026  0.9723  0.0078  0.0060
                                            0.0252 -0.0104  0.0684 -0.0014  0.0189
                                           -0.1160 -0.1107  0.0000 -0.0000  0.0000
                                           -0.0000 -0.0110 -0.0001  0.0000  0.0315
                                            0.1479
   149. (0.00056) RY*( 5) C   6           s(  0.00%)p 1.00(  5.62%)d16.80( 94.38%)
                                            0.0000  0.0000 -0.0000  0.0000  0.0000
                                           -0.0000 -0.0000 -0.0000  0.0000 -0.0000
                                            0.0001 -0.0001  0.0064 -0.0223 -0.2340
                                           -0.0301 -0.0000 -0.1989  0.9509 -0.0001
                                           -0.0001
   150. (0.00038) RY*( 6) C   6           s(  0.00%)p 1.00(  1.75%)d56.13( 98.25%)
                                            0.0000 -0.0000  0.0001 -0.0000 -0.0000
                                           -0.0000 -0.0002  0.0001  0.0000  0.0000
                                            0.0001 -0.0000 -0.0048 -0.0656 -0.1141
                                            0.0123 -0.0000  0.9757  0.1749 -0.0000
                                           -0.0003
   151. (0.00021) RY*( 7) C   6           s(  1.86%)p47.89( 89.23%)d 4.78(  8.91%)
                                           -0.0000  0.0058 -0.0917  0.1010  0.0102
                                           -0.0128  0.6689  0.0617 -0.0124 -0.1137
                                           -0.6532 -0.0301 -0.0000 -0.0000  0.0000
                                           -0.0000  0.2755  0.0002  0.0001  0.0306
                                            0.1108
   152. (0.00017) RY*( 8) C   6           s(  0.21%)p99.99( 83.32%)d79.68( 16.47%)
                                           -0.0000  0.0018 -0.0145  0.0431  0.0014
                                           -0.1230  0.5612  0.0630  0.0131  0.0498
                                            0.4564 -0.5369 -0.0000 -0.0000 -0.0000
                                            0.0000 -0.3740  0.0000 -0.0001 -0.1383
                                            0.0760
   153. (0.00011) RY*( 9) C   6           s(  1.54%)p22.54( 34.62%)d41.56( 63.84%)
                                            0.0000  0.0054  0.0662  0.1046 -0.0062
                                           -0.1672  0.0595 -0.4619 -0.0035 -0.0246
                                           -0.0258  0.3163 -0.0000  0.0000  0.0001
                                            0.0000 -0.0900  0.0001  0.0000 -0.7724
                                            0.1834
   154. (0.00008) RY*(10) C   6           s(  3.62%)p22.76( 82.45%)d 3.84( 13.93%)
   155. (0.00004) RY*(11) C   6           s(  1.56%)p48.22( 75.19%)d14.91( 23.25%)
   156. (0.00003) RY*(12) C   6           s(  0.55%)p55.20( 30.48%)d99.99( 68.97%)
   157. (0.00004) RY*(13) C   6           s(  4.83%)p 0.82(  3.95%)d18.87( 91.21%)
   158. (0.00000) RY*(14) C   6           s(  0.00%)p 1.00( 99.88%)d 0.00(  0.12%)
   159. (0.00001) RY*(15) C   6           s( 91.16%)p 0.06(  5.47%)d 0.04(  3.37%)
   160. (0.00000) RY*(16) C   6           s(  0.00%)p 1.00( 92.97%)d 0.08(  7.03%)
   161. (0.00087) RY*( 1) H   7           s( 94.65%)p 0.06(  5.35%)
                                           -0.0021  0.9728  0.0083  0.2257  0.0507
                                           -0.0001
   162. (0.00020) RY*( 2) H   7           s( 86.88%)p 0.15( 13.12%)
                                            0.0045 -0.0540  0.9305  0.1220  0.3410
                                           -0.0008
   163. (0.00016) RY*( 3) H   7           s(  0.00%)p 1.00(100.00%)
                                            0.0000  0.0001  0.0006  0.0002  0.0006
                                            1.0000
   164. (0.00007) RY*( 4) H   7           s( 15.14%)p 5.61( 84.86%)
   165. (0.00005) RY*( 5) H   7           s(  3.37%)p28.69( 96.63%)
   166. (0.00146) RY*( 1) H   8           s( 96.98%)p 0.03(  3.02%)
                                           -0.0029  0.9848 -0.0032  0.1592  0.0695
                                           -0.0001
   167. (0.00026) RY*( 2) H   8           s( 95.34%)p 0.05(  4.66%)
                                            0.0031  0.0247  0.9761 -0.0405 -0.2121
                                           -0.0001
   168. (0.00014) RY*( 3) H   8           s(  0.00%)p 1.00(100.00%)
                                           -0.0000  0.0001  0.0001  0.0001 -0.0002
                                            1.0000
   169. (0.00010) RY*( 4) H   8           s(  1.66%)p59.18( 98.34%)
                                           -0.0055  0.1226  0.0394 -0.9196  0.3710
                                            0.0002
   170. (0.00004) RY*( 5) H   8           s(  6.06%)p15.50( 93.94%)
   171. (0.00564) RY*( 1)Cl   9           s(  0.00%)p 1.00( 58.73%)d 0.70( 41.27%)
                                            0.0000  0.0000 -0.0000  0.0000 -0.0000
                                            0.0000  0.0000 -0.0000  0.0000 -0.0001
                                           -0.0000 -0.0000  0.0000 -0.0000 -0.0000
                                           -0.0001 -0.0000  0.0000 -0.0000  0.0000
                                           -0.0062  0.7587  0.0957  0.0500  0.0043
                                           -0.0000  0.4013 -0.5017 -0.0001 -0.0000
   172. (0.00311) RY*( 2)Cl   9           s(  0.61%)p99.99( 76.83%)d37.28( 22.56%)
                                           -0.0000 -0.0000 -0.0053 -0.0348  0.0693
                                            0.0028 -0.0002  0.0000  0.0097 -0.6042
                                            0.0182  0.0273 -0.0073 -0.0000 -0.0069
                                           -0.6285 -0.0706  0.0458 -0.0011 -0.0000
                                           -0.0000 -0.0002 -0.0000  0.0000 -0.0000
                                            0.0422 -0.0001  0.0001 -0.4726 -0.0218
   173. (0.00158) RY*( 3)Cl   9           s( 36.80%)p 1.20( 44.29%)d 0.51( 18.90%)
                                           -0.0000 -0.0000 -0.0184  0.6043  0.0494
                                           -0.0108  0.0017  0.0000  0.0411  0.3674
                                            0.2274 -0.0547 -0.0035 -0.0000 -0.0722
                                           -0.4732  0.1308  0.0708  0.0184 -0.0000
                                           -0.0000 -0.0001  0.0001  0.0000  0.0000
                                           -0.4189 -0.0000 -0.0000  0.0836 -0.0811
   174. (0.00052) RY*( 4)Cl   9           s( 38.35%)p 1.26( 48.21%)d 0.35( 13.44%)
                                            0.0000  0.0000  0.0055  0.5925 -0.1787
                                           -0.0208  0.0007 -0.0000 -0.0163 -0.5278
                                            0.1797 -0.0706  0.0201  0.0000  0.0170
                                            0.3709  0.1366  0.0930 -0.0214  0.0000
                                           -0.0000  0.0000 -0.0001  0.0000 -0.0000
                                            0.0622 -0.0001  0.0000  0.0914  0.3496
   175. (0.00021) RY*( 5)Cl   9           s(  0.00%)p 1.00( 76.90%)d 0.30( 23.10%)
                                           -0.0000 -0.0000  0.0000  0.0002  0.0001
                                           -0.0000  0.0000  0.0000 -0.0000  0.0000
                                           -0.0002 -0.0000  0.0000  0.0000  0.0000
                                            0.0001 -0.0000 -0.0000  0.0000 -0.0000
                                            0.0166 -0.4762  0.7362  0.0027 -0.0027
                                            0.0002  0.1565 -0.4545 -0.0001  0.0000
   176. (0.00012) RY*( 6)Cl   9           s( 40.86%)p 0.63( 25.66%)d 0.82( 33.48%)
                                            0.0000  0.0000  0.0099  0.0660  0.6340
                                           -0.0468  0.0016 -0.0000 -0.0131  0.0544
                                            0.4047 -0.1918 -0.0033  0.0000  0.0220
                                           -0.0416 -0.1069  0.1970  0.0209  0.0000
                                            0.0000  0.0000 -0.0001  0.0000  0.0000
                                            0.5511  0.0001  0.0000  0.1646 -0.0631
   177. (0.00008) RY*( 7)Cl   9           s(  7.01%)p 6.48( 45.42%)d 6.78( 47.57%)
   178. (0.00006) RY*( 8)Cl   9           s( 21.04%)p 3.25( 68.28%)d 0.51( 10.68%)
   179. (0.00004) RY*( 9)Cl   9           s(  0.00%)p 1.00( 25.96%)d 2.85( 74.04%)
   180. (0.00001) RY*(10)Cl   9           s( 35.38%)p 0.94( 33.31%)d 0.89( 31.31%)
   181. (0.00002) RY*(11)Cl   9           s(  0.00%)p 1.00( 39.05%)d 1.56( 60.95%)
   182. (0.00000) RY*(12)Cl   9           s(  0.01%)p 1.00( 99.81%)d 0.00(  0.18%)
   183. (0.00000) RY*(13)Cl   9           s(  8.60%)p10.58( 90.98%)d 0.05(  0.43%)
   184. (0.00000) RY*(14)Cl   9           s(  0.22%)p99.99( 99.59%)d 0.89(  0.20%)
   185. (0.00000) RY*(15)Cl   9           s(  0.00%)p 1.00( 99.47%)d 0.01(  0.53%)
   186. (0.00000) RY*(16)Cl   9           s(  0.00%)p 1.00( 99.92%)d 0.00(  0.08%)
   187. (0.00000) RY*(17)Cl   9           s( 99.59%)p 0.00(  0.13%)d 0.00(  0.28%)
   188. (0.00000) RY*(18)Cl   9           s(100.00%)p 0.00(  0.00%)d 0.00(  0.00%)
   189. (0.00001) RY*(19)Cl   9           s(  3.94%)p23.65( 93.29%)d 0.70(  2.76%)
   190. (0.00001) RY*(20)Cl   9           s(  2.86%)p17.97( 51.34%)d16.03( 45.81%)
   191. (0.00001) RY*(21)Cl   9           s(  4.58%)p 5.13( 23.52%)d15.69( 71.90%)
   192. (0.00309) RY*( 1) O  10           s(  2.18%)p43.69( 95.18%)d 1.21(  2.65%)
                                            0.0000  0.0006  0.1340  0.0618 -0.0014
                                            0.0034  0.1240  0.0018  0.0057  0.0081
                                           -0.9673  0.0127 -0.0223  0.0000  0.0002
                                           -0.0000  0.0000 -0.1559  0.0000 -0.0000
                                            0.0457 -0.0077
   193. (0.00259) RY*( 2) O  10           s(  0.00%)p 1.00( 99.01%)d 0.01(  0.99%)
                                           -0.0000 -0.0000  0.0000 -0.0000  0.0000
                                           -0.0000 -0.0002  0.0000 -0.0000 -0.0000
                                            0.0001 -0.0000  0.0000  0.0080  0.9940
                                           -0.0288  0.0349  0.0000  0.0994  0.0020
                                           -0.0000  0.0000
   194. (0.00046) RY*( 3) O  10           s( 39.97%)p 1.49( 59.65%)d 0.01(  0.38%)
                                            0.0000  0.0007  0.6208  0.1194  0.0068
                                            0.0018 -0.6798 -0.3477 -0.1155  0.0018
                                            0.0031 -0.0103 -0.0070  0.0000 -0.0002
                                           -0.0001 -0.0000  0.0240 -0.0000  0.0000
                                            0.0436  0.0363
   195. (0.00024) RY*( 4) O  10           s( 54.58%)p 0.81( 44.36%)d 0.02(  1.06%)
                                            0.0000 -0.0064  0.7068  0.2151  0.0016
                                            0.0275  0.5382  0.2786 -0.0460  0.0034
                                            0.1910  0.1759  0.0776  0.0000  0.0001
                                            0.0000 -0.0000 -0.0770 -0.0000  0.0000
                                           -0.0664 -0.0158
   196. (0.00008) RY*( 5) O  10           s( 17.21%)p 3.62( 62.31%)d 1.19( 20.48%)
   197. (0.00004) RY*( 6) O  10           s(  2.20%)p38.86( 85.63%)d 5.52( 12.17%)
   198. (0.00003) RY*( 7) O  10           s( 76.28%)p 0.14( 10.41%)d 0.17( 13.31%)
   199. (0.00001) RY*( 8) O  10           s(  2.89%)p33.42( 96.52%)d 0.20(  0.59%)
   200. (0.00000) RY*( 9) O  10           s(  0.52%)p99.99( 99.38%)d 0.19(  0.10%)
   201. (0.00000) RY*(10) O  10           s( 99.73%)p 0.00(  0.21%)d 0.00(  0.06%)
   202. (0.00001) RY*(11) O  10           s(  0.00%)p 1.00(100.00%)d 0.00(  0.00%)
   203. (0.00000) RY*(12) O  10           s(  0.00%)p 1.00(100.00%)
   204. (0.00000) RY*(13) O  10           s(  1.67%)p 5.32(  8.87%)d53.67( 89.46%)
   205. (0.00000) RY*(14) O  10           s(  0.00%)p 1.00(  1.08%)d91.37( 98.92%)
   206. (0.00000) RY*(15) O  10           s(  0.00%)p 0.00(  0.00%)d 1.00(100.00%)
   207. (0.00000) RY*(16) O  10           s(  0.80%)p45.21( 36.02%)d79.30( 63.18%)
   208. (0.00000) RY*(17) O  10           s(  1.93%)p 0.88(  1.69%)d50.06( 96.38%)
   209. (0.00346) RY*( 1) H  11           s( 99.83%)p 0.00(  0.17%)
                                            0.0036  0.9991 -0.0001  0.0253  0.0333
                                            0.0000
   210. (0.00028) RY*( 2) H  11           s( 93.80%)p 0.07(  6.20%)
                                            0.0036 -0.0102  0.9685  0.1684  0.1833
                                           -0.0001
   211. (0.00011) RY*( 3) H  11           s(  0.00%)p 1.00(100.00%)
                                           -0.0000 -0.0000  0.0001 -0.0003  0.0002
                                            1.0000
   212. (0.00005) RY*( 4) H  11           s(  0.05%)p99.99( 99.95%)
   213. (0.00003) RY*( 5) H  11           s(  6.36%)p14.72( 93.64%)
   214. (0.00712) RY*( 1) C  12           s(  2.30%)p41.07( 94.43%)d 1.42(  3.27%)
                                            0.0000  0.0047  0.1465 -0.0361  0.0148
                                           -0.0219  0.9580  0.1373  0.0421 -0.0078
                                           -0.0642  0.0340  0.0132  0.0000  0.0001
                                           -0.0000 -0.0000  0.0690  0.0000  0.0000
                                            0.1670 -0.0062
   215. (0.00557) RY*( 2) C  12           s(  0.35%)p99.99( 96.84%)d 7.91(  2.81%)
                                           -0.0000  0.0035  0.0592 -0.0052  0.0015
                                           -0.0063  0.0487  0.0611  0.0169  0.0159
                                            0.9696 -0.1400 -0.0438 -0.0000 -0.0000
                                           -0.0000 -0.0000 -0.1480 -0.0000 -0.0000
                                            0.0786 -0.0001
   216. (0.00143) RY*( 3) C  12           s( 72.69%)p 0.29( 21.09%)d 0.09(  6.22%)
                                           -0.0000 -0.0040  0.8490 -0.0771 -0.0113
                                            0.0139 -0.2166  0.3129 -0.2411 -0.0014
                                           -0.0650  0.0526 -0.0271  0.0000  0.0004
                                            0.0003  0.0001  0.0310  0.0009  0.0002
                                            0.2389 -0.0645
   217. (0.00125) RY*( 4) C  12           s(  0.00%)p 1.00( 18.56%)d 4.39( 81.44%)
                                            0.0000 -0.0000  0.0010 -0.0001  0.0000
                                            0.0000 -0.0002  0.0001 -0.0003 -0.0000
                                           -0.0001  0.0001 -0.0000 -0.0170 -0.2740
                                           -0.3255 -0.0655  0.0000 -0.8858 -0.1725
                                            0.0003  0.0002
   218. (0.00053) RY*( 5) C  12           s(  0.00%)p 1.00( 10.28%)d 8.73( 89.72%)
                                           -0.0000  0.0000  0.0001  0.0001  0.0000
                                            0.0000  0.0000  0.0001  0.0000 -0.0000
                                           -0.0000  0.0000  0.0001  0.0070 -0.3197
                                            0.0238 -0.0005  0.0000 -0.0935  0.9426
                                           -0.0001 -0.0001
   219. (0.00038) RY*( 6) C  12           s(  0.00%)p 1.00( 88.33%)d 0.13( 11.67%)
                                            0.0000  0.0000 -0.0002  0.0014 -0.0001
                                            0.0001 -0.0000  0.0026  0.0008 -0.0000
                                           -0.0002 -0.0004  0.0005 -0.0050 -0.8648
                                            0.3667 -0.0316 -0.0002  0.1905 -0.2836
                                           -0.0010  0.0001
   220. (0.00035) RY*( 7) C  12           s(  9.52%)p 8.75( 83.25%)d 0.76(  7.24%)
                                            0.0000  0.0046 -0.1509  0.2617 -0.0621
                                            0.0148 -0.0509  0.8575  0.2550 -0.0002
                                           -0.0413 -0.1042  0.1292  0.0000  0.0028
                                           -0.0014  0.0001 -0.0542 -0.0008  0.0007
                                           -0.2634 -0.0083
   221. (0.00026) RY*( 8) C  12           s( 63.37%)p 0.45( 28.58%)d 0.13(  8.05%)
                                            0.0000  0.0013  0.2563  0.7476  0.0956
                                            0.0070  0.0672 -0.2855 -0.0440 -0.0086
                                           -0.0516 -0.3500  0.2693  0.0000  0.0006
                                           -0.0002  0.0000 -0.1672  0.0000  0.0001
                                           -0.1045  0.2040
   222. (0.00019) RY*( 9) C  12           s( 19.18%)p 3.41( 65.43%)d 0.80( 15.40%)
                                           -0.0000  0.0021  0.1189  0.4202  0.0328
                                            0.0036  0.0088 -0.0508  0.1453  0.0155
                                            0.1388  0.6720 -0.3992  0.0000  0.0002
                                           -0.0002  0.0000  0.3008  0.0000  0.0000
                                           -0.2332  0.0953
   223. (0.00009) RY*(10) C  12           s(  0.44%)p99.99( 91.98%)d17.13(  7.58%)
   224. (0.00007) RY*(11) C  12           s( 10.56%)p 0.82(  8.62%)d 7.65( 80.82%)
   225. (0.00005) RY*(12) C  12           s(  0.09%)p99.99( 22.91%)d99.99( 77.00%)
   226. (0.00004) RY*(13) C  12           s(  6.81%)p 4.85( 33.02%)d 8.84( 60.17%)
   227. (0.00003) RY*(14) C  12           s(  0.00%)p 1.00( 83.99%)d 0.19( 16.01%)
   228. (0.00001) RY*(15) C  12           s( 25.33%)p 2.12( 53.60%)d 0.83( 21.07%)
   229. (0.00000) RY*(16) C  12           s(  0.00%)p 1.00( 98.90%)d 0.01(  1.10%)
   230. (0.00000) RY*(17) C  12           s( 89.38%)p 0.00(  0.34%)d 0.12( 10.28%)
   231. (0.00475) RY*( 1) C  13           s(  5.12%)p16.79( 85.97%)d 1.74(  8.91%)
                                            0.0000  0.0126  0.2179 -0.0595 -0.0050
                                            0.0050  0.6833  0.0467 -0.0221 -0.0171
                                            0.6168 -0.0693  0.0676 -0.0000 -0.0001
                                            0.0001  0.0000  0.1992 -0.0000  0.0000
                                           -0.2176 -0.0457
   232. (0.00385) RY*( 2) C  13           s(  4.53%)p20.91( 94.76%)d 0.16(  0.71%)
                                           -0.0000 -0.0193  0.1756 -0.1161  0.0251
                                            0.0452  0.5857  0.1271 -0.1322  0.0108
                                           -0.7467  0.1040  0.0183 -0.0000  0.0001
                                            0.0001 -0.0000  0.0818 -0.0001  0.0001
                                            0.0136  0.0155
   233. (0.00123) RY*( 3) C  13           s( 25.12%)p 2.49( 62.53%)d 0.49( 12.34%)
                                           -0.0000  0.0004  0.4882 -0.1122 -0.0175
                                            0.0110 -0.3323  0.7136  0.0228  0.0079
                                            0.0198 -0.0506  0.0451 -0.0000  0.0005
                                            0.0001  0.0000  0.3407 -0.0001  0.0002
                                            0.0408 -0.0756
   234. (0.00089) RY*( 4) C  13           s(  0.00%)p 1.00( 35.10%)d 1.85( 64.90%)
                                           -0.0000 -0.0000  0.0002  0.0000 -0.0000
                                            0.0000 -0.0001  0.0005  0.0000  0.0000
                                           -0.0001  0.0001  0.0000  0.0207 -0.5710
                                           -0.1505 -0.0436  0.0001  0.6991 -0.4003
                                           -0.0001 -0.0000
   235. (0.00063) RY*( 5) C  13           s(  0.00%)p 1.00( 62.83%)d 0.59( 37.17%)
                                            0.0000  0.0000 -0.0001  0.0002 -0.0000
                                            0.0000  0.0002 -0.0002 -0.0000 -0.0000
                                            0.0000 -0.0001 -0.0000  0.0036  0.7770
                                           -0.1326  0.0834 -0.0001  0.6097 -0.0025
                                           -0.0000  0.0001
   236. (0.00034) RY*( 6) C  13           s( 70.90%)p 0.33( 23.66%)d 0.08(  5.44%)
                                           -0.0000 -0.0060  0.7551  0.3672 -0.0634
                                            0.0033 -0.1241 -0.4172 -0.0422  0.0226
                                           -0.0396  0.1718  0.1173 -0.0000 -0.0000
                                            0.0002  0.0000 -0.1945 -0.0000  0.0000
                                           -0.1177 -0.0518
   237. (0.00020) RY*( 7) C  13           s(  0.00%)p 1.00( 88.22%)d 0.13( 11.78%)
                                            0.0000 -0.0000 -0.0000  0.0000 -0.0000
                                            0.0000  0.0002  0.0002  0.0005  0.0000
                                            0.0001  0.0001 -0.0002 -0.0075 -0.0646
                                            0.9323  0.0939 -0.0004  0.2731  0.2079
                                            0.0005  0.0001
   238. (0.00015) RY*( 8) C  13           s( 25.34%)p 2.26( 57.22%)d 0.69( 17.44%)
                                           -0.0000 -0.0123 -0.2318  0.4454  0.0334
                                           -0.0065  0.0378  0.3147  0.2244 -0.0039
                                            0.0000  0.6475 -0.0460 -0.0000  0.0002
                                            0.0000 -0.0000 -0.0125 -0.0002 -0.0000
                                           -0.4158 -0.0362
   239. (0.00011) RY*( 9) C  13           s( 12.80%)p 4.97( 63.65%)d 1.84( 23.55%)
                                           -0.0000 -0.0047 -0.1834  0.2676 -0.1508
                                           -0.0026  0.0225  0.2292 -0.5159 -0.0017
                                            0.0118 -0.1586  0.5404 -0.0000  0.0000
                                            0.0003  0.0001 -0.2672 -0.0000 -0.0001
                                            0.0107 -0.4049
   240. (0.00008) RY*(10) C  13           s( 49.95%)p 0.78( 38.82%)d 0.22( 11.23%)
   241. (0.00008) RY*(11) C  13           s(  4.68%)p 4.10( 19.20%)d16.26( 76.12%)
   242. (0.00003) RY*(12) C  13           s(  0.00%)p 1.00( 14.33%)d 5.98( 85.67%)
   243. (0.00003) RY*(13) C  13           s(  6.89%)p 5.37( 36.99%)d 8.14( 56.11%)
   244. (0.00000) RY*(14) C  13           s( 89.65%)p 0.10(  9.04%)d 0.01(  1.31%)
   245. (0.00000) RY*(15) C  13           s(  0.00%)p 1.00( 99.59%)d 0.00(  0.41%)
   246. (0.00001) RY*(16) C  13           s(  0.63%)p99.99( 93.36%)d 9.56(  6.01%)
   247. (0.00001) RY*(17) C  13           s(  4.40%)p 3.38( 14.89%)d18.33( 80.71%)
   248. (0.00583) RY*( 1) C  14           s(  5.13%)p18.31( 93.97%)d 0.18(  0.90%)
                                            0.0000 -0.0021  0.2261  0.0132  0.0021
                                            0.0272 -0.8734 -0.0050 -0.0159 -0.0802
                                            0.4005 -0.0807  0.0502 -0.0000 -0.0000
                                           -0.0000  0.0000 -0.0946  0.0000  0.0000
                                            0.0037 -0.0038
   249. (0.00295) RY*( 2) C  14           s(  2.42%)p39.83( 96.43%)d 0.47(  1.14%)
                                            0.0000  0.0029  0.1553  0.0090 -0.0027
                                            0.0443  0.4483 -0.1624 -0.0607  0.0087
                                            0.8226 -0.2335 -0.0090  0.0000  0.0003
                                           -0.0000  0.0000 -0.0623  0.0000  0.0000
                                            0.0868  0.0041
   250. (0.00109) RY*( 3) C  14           s(  0.00%)p 1.00( 46.69%)d 1.14( 53.31%)
                                            0.0000 -0.0000 -0.0000 -0.0000 -0.0000
                                           -0.0000 -0.0001  0.0000  0.0000 -0.0000
                                           -0.0002 -0.0000  0.0000 -0.0110  0.6786
                                            0.0242  0.0756 -0.0000  0.5395  0.4920
                                           -0.0000  0.0001
   251. (0.00093) RY*( 4) C  14           s( 78.15%)p 0.25( 19.64%)d 0.03(  2.21%)
                                           -0.0000 -0.0135 -0.5803  0.6667  0.0121
                                           -0.0130 -0.0833 -0.2146 -0.1079  0.0283
                                            0.1755  0.3160  0.0122  0.0000  0.0000
                                           -0.0000  0.0000 -0.0347  0.0000 -0.0000
                                            0.0954 -0.1085
   252. (0.00046) RY*( 5) C  14           s(  0.00%)p 1.00( 52.07%)d 0.92( 47.93%)
                                            0.0000  0.0000  0.0000  0.0000 -0.0000
                                            0.0000  0.0002  0.0001 -0.0001  0.0000
                                            0.0002  0.0001  0.0000 -0.0126 -0.7015
                                            0.1685 -0.0046 -0.0000  0.6444  0.2531
                                           -0.0002  0.0000
   253. (0.00028) RY*( 6) C  14           s( 62.36%)p 0.27( 16.56%)d 0.34( 21.07%)
                                            0.0000  0.0004  0.6518  0.4394 -0.0755
                                            0.0278  0.0647 -0.2401 -0.1355 -0.0388
                                           -0.1492  0.1541  0.1928  0.0000  0.0000
                                           -0.0000 -0.0000  0.4425  0.0000  0.0001
                                            0.0680 -0.1015
   254. (0.00023) RY*( 7) C  14           s(  0.00%)p 1.00( 76.57%)d 0.31( 23.43%)
                                            0.0000  0.0000  0.0000  0.0001 -0.0000
                                            0.0000  0.0000  0.0004  0.0001  0.0000
                                            0.0001  0.0001  0.0000 -0.0068  0.0069
                                           -0.8503 -0.2065  0.0001  0.3567 -0.3272
                                           -0.0003 -0.0000
   255. (0.00019) RY*( 8) C  14           s(  4.39%)p 9.80( 43.05%)d11.96( 52.55%)
                                            0.0000 -0.0015 -0.0893  0.1884 -0.0216
                                            0.0223  0.0371  0.5696  0.1677  0.0223
                                            0.1926 -0.0661  0.1848  0.0000  0.0002
                                            0.0004  0.0002  0.3529 -0.0003  0.0001
                                           -0.6041 -0.1897
   256. (0.00013) RY*( 9) C  14           s(  4.42%)p18.93( 83.65%)d 2.70( 11.93%)
                                            0.0000  0.0018  0.1860 -0.0978  0.0052
                                            0.0169  0.0382  0.1547 -0.4881  0.0124
                                            0.1154  0.5584 -0.4973  0.0000  0.0002
                                            0.0001 -0.0000 -0.1205 -0.0002  0.0001
                                           -0.3149  0.0752
   257. (0.00008) RY*(10) C  14           s( 19.55%)p 3.16( 61.71%)d 0.96( 18.74%)
   258. (0.00004) RY*(11) C  14           s(  0.62%)p67.45( 41.85%)d92.72( 57.53%)
   259. (0.00002) RY*(12) C  14           s( 21.82%)p 0.88( 19.25%)d 2.70( 58.94%)
   260. (0.00001) RY*(13) C  14           s(  1.30%)p74.49( 96.93%)d 1.36(  1.77%)
   261. (0.00000) RY*(14) C  14           s( 98.45%)p 0.01(  1.09%)d 0.00(  0.46%)
   262. (0.00001) RY*(15) C  14           s(  0.00%)p 1.00( 26.37%)d 2.79( 73.63%)
   263. (0.00001) RY*(16) C  14           s(  0.00%)p 1.00( 98.43%)d 0.02(  1.57%)
   264. (0.00001) RY*(17) C  14           s(  0.94%)p28.15( 26.51%)d77.05( 72.55%)
   265. (0.00497) RY*( 1) C  15           s(  8.01%)p10.31( 82.53%)d 1.18(  9.46%)
                                            0.0000  0.0169  0.2800 -0.0369 -0.0066
                                            0.0011  0.7706  0.0408  0.0046  0.0166
                                           -0.4644  0.0961 -0.0682  0.0000 -0.0000
                                            0.0000  0.0000 -0.2915  0.0000 -0.0001
                                           -0.0785 -0.0590
   266. (0.00399) RY*( 2) C  15           s(  4.55%)p20.75( 94.34%)d 0.24(  1.11%)
                                            0.0000 -0.0215  0.1536 -0.1443  0.0247
                                            0.0439  0.4150  0.1634 -0.1195  0.0035
                                            0.8476 -0.0802 -0.0577 -0.0000 -0.0000
                                            0.0001  0.0000 -0.0952 -0.0000 -0.0001
                                            0.0439  0.0117
   267. (0.00107) RY*( 3) C  15           s( 26.22%)p 2.30( 60.41%)d 0.51( 13.36%)
                                            0.0000 -0.0010  0.4974 -0.1204 -0.0170
                                            0.0117 -0.3815  0.6435  0.0592 -0.0038
                                           -0.0672  0.1867 -0.0371 -0.0000  0.0019
                                            0.0001  0.0002 -0.2908 -0.0004 -0.0008
                                            0.2116 -0.0655
   268. (0.00098) RY*( 4) C  15           s(  0.00%)p 1.00( 69.52%)d 0.44( 30.48%)
                                            0.0000 -0.0000  0.0011 -0.0002 -0.0000
                                            0.0000 -0.0008  0.0015  0.0001 -0.0000
                                           -0.0001  0.0002 -0.0001  0.0058 -0.8274
                                           -0.0742 -0.0709 -0.0005  0.3282  0.4439
                                            0.0003 -0.0002
   269. (0.00065) RY*( 5) C  15           s(  0.00%)p 1.00( 26.11%)d 2.83( 73.89%)
                                            0.0000 -0.0000  0.0002 -0.0002 -0.0000
                                            0.0000 -0.0002  0.0001  0.0000 -0.0000
                                           -0.0001 -0.0001 -0.0000  0.0053 -0.5002
                                            0.0858 -0.0593 -0.0002 -0.7870 -0.3457
                                            0.0001 -0.0000
   270. (0.00041) RY*( 6) C  15           s( 69.29%)p 0.38( 26.26%)d 0.06(  4.45%)
                                           -0.0000 -0.0046  0.7658  0.3191 -0.0674
                                            0.0098 -0.1409 -0.4466  0.0127 -0.0198
                                            0.0753 -0.1803 -0.0667  0.0000  0.0001
                                            0.0002  0.0000  0.1344  0.0001 -0.0000
                                           -0.1604  0.0267
   271. (0.00017) RY*( 7) C  15           s(  0.00%)p 1.00( 92.38%)d 0.08(  7.62%)
                                            0.0000  0.0000  0.0001  0.0002  0.0001
                                           -0.0000 -0.0002 -0.0003 -0.0003  0.0000
                                            0.0001  0.0001 -0.0003  0.0101  0.0863
                                           -0.9559 -0.0496 -0.0006 -0.2253  0.1596
                                           -0.0003 -0.0001
   272. (0.00017) RY*( 8) C  15           s( 23.81%)p 2.29( 54.41%)d 0.91( 21.78%)
                                           -0.0000 -0.0144 -0.1350  0.4677  0.0311
                                           -0.0064  0.0251  0.4673  0.1019 -0.0011
                                           -0.0225 -0.5524 -0.0949 -0.0000  0.0002
                                            0.0000 -0.0000 -0.0335 -0.0002 -0.0001
                                           -0.4440 -0.1399
   273. (0.00011) RY*( 9) C  15           s(  5.48%)p11.32( 62.07%)d 5.92( 32.45%)
                                           -0.0000 -0.0029 -0.0248  0.1971 -0.1239
                                            0.0045  0.0422  0.1231 -0.4526 -0.0038
                                           -0.0251  0.3158 -0.5464 -0.0000 -0.0000
                                            0.0002  0.0001  0.4121 -0.0002  0.0001
                                            0.0515 -0.3899
   274. (0.00009) RY*(10) C  15           s( 30.04%)p 0.54( 16.25%)d 1.79( 53.70%)
   275. (0.00005) RY*(11) C  15           s( 30.22%)p 0.98( 29.67%)d 1.33( 40.11%)
   276. (0.00004) RY*(12) C  15           s(  0.00%)p 1.00( 12.15%)d 7.23( 87.85%)
   277. (0.00003) RY*(13) C  15           s(  5.29%)p 9.51( 50.26%)d 8.41( 44.46%)
   278. (0.00000) RY*(14) C  15           s( 93.73%)p 0.05(  4.49%)d 0.02(  1.78%)
   279. (0.00001) RY*(15) C  15           s(  1.38%)p69.58( 96.28%)d 1.69(  2.34%)
   280. (0.00000) RY*(16) C  15           s(  0.00%)p 1.00( 99.88%)d 0.00(  0.12%)
   281. (0.00001) RY*(17) C  15           s(  2.04%)p11.29( 23.07%)d36.64( 74.88%)
   282. (0.00582) RY*( 1) C  16           s(  6.34%)p14.63( 92.75%)d 0.14(  0.91%)
                                            0.0000 -0.0037  0.2516  0.0111  0.0002
                                            0.0075 -0.7639 -0.0244 -0.0052  0.0854
                                           -0.5726  0.0723 -0.0540 -0.0000 -0.0000
                                           -0.0000  0.0000  0.0817  0.0000 -0.0000
                                           -0.0489  0.0037
   283. (0.00314) RY*( 2) C  16           s(  3.58%)p26.71( 95.74%)d 0.19(  0.67%)
                                            0.0000  0.0009  0.1856 -0.0371 -0.0039
                                            0.0470  0.6182 -0.1975 -0.0581  0.0038
                                           -0.7001  0.2014 -0.0033  0.0000  0.0003
                                           -0.0001  0.0000  0.0749  0.0000 -0.0000
                                            0.0318  0.0108
   284. (0.00139) RY*( 3) C  16           s(  0.00%)p 1.00( 52.33%)d 0.91( 47.67%)
                                            0.0000  0.0000 -0.0000  0.0000  0.0000
                                           -0.0000 -0.0002  0.0000  0.0001  0.0000
                                            0.0002  0.0001 -0.0000  0.0185  0.7200
                                            0.0302  0.0603  0.0001  0.6081 -0.3269
                                            0.0000  0.0002
   285. (0.00093) RY*( 4) C  16           s( 77.46%)p 0.25( 19.50%)d 0.04(  3.04%)
                                           -0.0000 -0.0149 -0.5903  0.6525  0.0111
                                           -0.0032 -0.0240 -0.1303 -0.0758 -0.0281
                                           -0.2515 -0.3273 -0.0233  0.0000  0.0001
                                            0.0000  0.0000  0.0774  0.0000  0.0000
                                            0.1200 -0.1000
   286. (0.00032) RY*( 5) C  16           s( 67.59%)p 0.23( 15.27%)d 0.25( 17.13%)
                                            0.0000  0.0029  0.6482  0.5014 -0.0658
                                            0.0200  0.0636 -0.1113 -0.0542  0.0412
                                            0.1544 -0.1966 -0.2623 -0.0000 -0.0003
                                            0.0002  0.0001 -0.3439  0.0003 -0.0001
                                            0.1995 -0.1152
   287. (0.00030) RY*( 6) C  16           s(  0.00%)p 1.00( 61.88%)d 0.62( 38.12%)
                                            0.0000  0.0000  0.0003  0.0002 -0.0000
                                           -0.0000 -0.0001 -0.0002  0.0000  0.0000
                                            0.0003 -0.0001 -0.0001  0.0039  0.6154
                                           -0.4844 -0.0745 -0.0001 -0.5708  0.2353
                                            0.0003 -0.0001
   288. (0.00022) RY*( 7) C  16           s(  0.00%)p 1.00( 60.77%)d 0.65( 39.23%)
                                           -0.0000  0.0000 -0.0001  0.0002 -0.0000
                                            0.0000  0.0002  0.0010  0.0001 -0.0000
                                           -0.0004 -0.0000  0.0001 -0.0088 -0.2361
                                           -0.7155 -0.1999 -0.0008  0.5216  0.3468
                                           -0.0008 -0.0001
   289. (0.00020) RY*( 8) C  16           s(  5.47%)p 7.60( 41.55%)d 9.69( 52.98%)
                                           -0.0000 -0.0006 -0.1217  0.1997  0.0014
                                            0.0291  0.0588  0.5560  0.1465 -0.0166
                                           -0.1787  0.2174  0.0327  0.0000  0.0006
                                            0.0009  0.0003 -0.5873 -0.0009 -0.0006
                                           -0.4258 -0.0597
   290. (0.00013) RY*( 9) C  16           s(  3.77%)p24.43( 92.03%)d 1.11(  4.20%)
                                           -0.0000  0.0001  0.1759 -0.0819 -0.0008
                                            0.0153  0.0462  0.2563 -0.6200 -0.0041
                                           -0.0815 -0.5068  0.4521  0.0000  0.0002
                                            0.0002 -0.0001  0.0073 -0.0002 -0.0002
                                           -0.1747  0.1068
   291. (0.00008) RY*(10) C  16           s( 17.62%)p 3.18( 55.98%)d 1.50( 26.40%)
   292. (0.00004) RY*(11) C  16           s(  1.34%)p31.66( 42.54%)d41.76( 56.12%)
   293. (0.00000) RY*(12) C  16           s(  0.00%)p 1.00( 98.71%)d 0.01(  1.29%)
   294. (0.00001) RY*(13) C  16           s( 16.14%)p 1.10( 17.80%)d 4.09( 66.05%)
   295. (0.00001) RY*(14) C  16           s(  2.29%)p42.39( 97.11%)d 0.26(  0.60%)
   296. (0.00001) RY*(15) C  16           s(  0.00%)p 1.00( 26.44%)d 2.78( 73.56%)
   297. (0.00000) RY*(16) C  16           s( 97.32%)p 0.01(  1.13%)d 0.02(  1.54%)
   298. (0.00001) RY*(17) C  16           s(  0.61%)p47.63( 29.26%)d99.99( 70.12%)
   299. (0.00987) RY*( 1) C  17           s( 30.11%)p 0.92( 27.70%)d 1.40( 42.19%)
                                           -0.0000 -0.0261  0.5440  0.0661  0.0088
                                           -0.0417  0.5160  0.0918  0.0056 -0.0080
                                           -0.0183  0.0128  0.0018 -0.0000  0.0000
                                           -0.0000  0.0000 -0.1099 -0.0001 -0.0000
                                           -0.6209  0.1559
   300. (0.00674) RY*( 2) C  17           s(  0.17%)p99.99( 96.17%)d21.66(  3.66%)
                                           -0.0000 -0.0021  0.0409 -0.0015  0.0029
                                           -0.0081 -0.0637  0.0107  0.0162  0.0241
                                            0.9733 -0.0349 -0.0894 -0.0000 -0.0001
                                            0.0000  0.0000 -0.1907  0.0000 -0.0001
                                           -0.0071  0.0155
   301. (0.00381) RY*( 3) C  17           s( 18.95%)p 3.84( 72.69%)d 0.44(  8.36%)
                                            0.0000  0.0175  0.4331 -0.0004 -0.0408
                                           -0.0041 -0.8357  0.1120 -0.0865  0.0014
                                           -0.0902  0.0077 -0.0141  0.0000  0.0000
                                            0.0000 -0.0000 -0.0721 -0.0002 -0.0000
                                           -0.2789  0.0234
   302. (0.00281) RY*( 4) C  17           s(  0.00%)p 1.00( 41.28%)d 1.42( 58.72%)
                                           -0.0000  0.0000  0.0001 -0.0000 -0.0000
                                           -0.0000 -0.0001  0.0001 -0.0000 -0.0000
                                           -0.0001 -0.0000 -0.0000 -0.0080 -0.6372
                                           -0.0355  0.0735  0.0000  0.7661  0.0165
                                           -0.0002  0.0002
   303. (0.00100) RY*( 5) C  17           s(  0.00%)p 1.00(  0.14%)d99.99( 99.86%)
                                            0.0000  0.0000  0.0000  0.0000 -0.0000
                                           -0.0000 -0.0000 -0.0001  0.0000 -0.0000
                                            0.0001  0.0004  0.0000  0.0100 -0.0016
                                           -0.0268  0.0239  0.0003 -0.0263  0.9990
                                           -0.0001 -0.0001
   304. (0.00080) RY*( 6) C  17           s(  0.05%)p99.99( 16.44%)d99.99( 83.52%)
                                            0.0000  0.0002  0.0212 -0.0032  0.0028
                                           -0.0016  0.0400  0.0537  0.0013  0.0127
                                           -0.1890 -0.3481 -0.0533  0.0000  0.0000
                                            0.0000  0.0000 -0.8870  0.0000  0.0004
                                            0.2192  0.0180
   305. (0.00034) RY*( 7) C  17           s( 73.06%)p 0.09(  6.78%)d 0.28( 20.16%)
                                           -0.0000  0.0057 -0.5437  0.6586 -0.0360
                                           -0.0280 -0.0834  0.1742 -0.1693 -0.0005
                                           -0.0088  0.0061 -0.0301 -0.0000  0.0000
                                           -0.0000  0.0000 -0.1151 -0.0001 -0.0000
                                           -0.4337 -0.0166
   306. (0.00027) RY*( 8) C  17           s(  0.00%)p 1.00( 64.87%)d 0.54( 35.13%)
                                           -0.0000  0.0000  0.0001  0.0001 -0.0000
                                            0.0000 -0.0001 -0.0002 -0.0000 -0.0000
                                            0.0000  0.0001 -0.0000 -0.0154  0.7408
                                            0.1116  0.2953 -0.0000  0.5926  0.0128
                                           -0.0001  0.0001
   307. (0.00008) RY*( 9) C  17           s( 22.90%)p 2.86( 65.50%)d 0.51( 11.61%)
   308. (0.00004) RY*(10) C  17           s( 19.37%)p 1.73( 33.51%)d 2.43( 47.12%)
   309. (0.00003) RY*(11) C  17           s(  0.16%)p99.99( 87.23%)d78.32( 12.61%)
   310. (0.00003) RY*(12) C  17           s( 34.94%)p 1.69( 59.20%)d 0.17(  5.85%)
   311. (0.00001) RY*(13) C  17           s(  0.09%)p99.99( 99.69%)d 2.33(  0.22%)
   312. (0.00001) RY*(14) C  17           s(  9.99%)p 3.01( 30.13%)d 5.99( 59.88%)
   313. (0.00000) RY*(15) C  17           s(  0.00%)p 1.00( 99.70%)d 0.00(  0.30%)
   314. (0.00000) RY*(16) C  17           s(  0.00%)p 1.00( 94.04%)d 0.06(  5.96%)
   315. (0.00000) RY*(17) C  17           s( 90.37%)p 0.06(  5.10%)d 0.05(  4.53%)
   316. (0.00417) RY*( 1)Cl  18           s(  0.00%)p 1.00( 53.47%)d 0.87( 46.53%)
                                            0.0000  0.0000 -0.0000 -0.0000  0.0000
                                            0.0000 -0.0000  0.0000 -0.0000 -0.0002
                                            0.0000 -0.0000  0.0000 -0.0000 -0.0000
                                            0.0001 -0.0000 -0.0000  0.0000 -0.0000
                                           -0.0005  0.7190  0.1277  0.0362  0.0086
                                           -0.0000 -0.6773 -0.0813  0.0001 -0.0002
   317. (0.00249) RY*( 2)Cl  18           s( 16.20%)p 3.78( 61.29%)d 1.39( 22.51%)
                                           -0.0000  0.0000  0.0034  0.3254 -0.2369
                                           -0.0026 -0.0001 -0.0000  0.0165  0.5400
                                            0.0787 -0.0426 -0.0130  0.0000  0.0049
                                           -0.5548 -0.0674 -0.0207 -0.0074  0.0000
                                            0.0000  0.0001  0.0000 -0.0000 -0.0000
                                            0.4215 -0.0001  0.0001 -0.1384  0.1681
   318. (0.00224) RY*( 3)Cl  18           s( 26.85%)p 2.10( 56.41%)d 0.62( 16.75%)
                                           -0.0000  0.0000  0.0034  0.4467 -0.2625
                                           -0.0043  0.0001 -0.0000  0.0163  0.4515
                                            0.0896 -0.0484 -0.0177  0.0000  0.0008
                                            0.5845  0.0870 -0.0074  0.0061  0.0000
                                            0.0000  0.0001  0.0000 -0.0000 -0.0000
                                           -0.3589 -0.0000 -0.0000  0.0746  0.1819
   319. (0.00037) RY*( 4)Cl  18           s( 35.13%)p 1.00( 35.01%)d 0.85( 29.86%)
                                            0.0000 -0.0000 -0.0189  0.4912 -0.3296
                                            0.0310  0.0005  0.0000 -0.0844 -0.5120
                                            0.1213 -0.2356  0.0231 -0.0000 -0.0110
                                           -0.0926  0.0124 -0.0345  0.0045 -0.0000
                                           -0.0000 -0.0001  0.0001 -0.0000  0.0000
                                            0.1507  0.0001  0.0000  0.5057 -0.1423
   320. (0.00004) RY*( 5)Cl  18           s( 23.75%)p 2.80( 66.52%)d 0.41(  9.73%)
   321. (0.00003) RY*( 6)Cl  18           s(  0.00%)p 1.00(  1.25%)d78.90( 98.75%)
   322. (0.00001) RY*( 7)Cl  18           s(  1.44%)p64.86( 93.20%)d 3.73(  5.36%)
   323. (0.00001) RY*( 8)Cl  18           s(  0.00%)p 1.00( 99.97%)d 0.00(  0.03%)
   324. (0.00001) RY*( 9)Cl  18           s(  0.00%)p 1.00( 45.55%)d 1.20( 54.45%)
   325. (0.00001) RY*(10)Cl  18           s(  0.01%)p 1.00( 99.89%)d 0.00(  0.10%)
   326. (0.00000) RY*(11)Cl  18           s(  0.09%)p99.99( 99.84%)d 0.88(  0.08%)
   327. (0.00001) RY*(12)Cl  18           s( 82.33%)p 0.15( 12.62%)d 0.06(  5.05%)
   328. (0.00001) RY*(13)Cl  18           s( 10.40%)p 1.96( 20.37%)d 6.65( 69.23%)
   329. (0.00000) RY*(14)Cl  18           s(  0.57%)p99.99( 97.70%)d 3.03(  1.73%)
   330. (0.00000) RY*(15)Cl  18           s(  0.00%)p 1.00( 99.86%)d 0.00(  0.14%)
   331. (0.00000) RY*(16)Cl  18           s(  0.00%)p 1.00( 99.93%)d 0.00(  0.07%)
   332. (0.00001) RY*(17)Cl  18           s(  0.52%)p62.29( 32.55%)d99.99( 66.93%)
   333. (0.00000) RY*(18)Cl  18           s( 99.85%)p 0.00(  0.13%)d 0.00(  0.01%)
   334. (0.00000) RY*(19)Cl  18           s(  0.03%)p99.99( 99.96%)d 0.11(  0.00%)
   335. (0.00000) RY*(20)Cl  18           s(100.00%)p 0.00(  0.00%)d 0.00(  0.00%)
   336. (0.00000) RY*(21)Cl  18           s(  2.64%)p 9.54( 25.22%)d27.29( 72.14%)
   337. (0.00066) RY*( 1) H  19           s( 96.42%)p 0.04(  3.58%)
                                           -0.0012  0.9819 -0.0078 -0.1808 -0.0556
                                            0.0002
   338. (0.00019) RY*( 2) H  19           s( 89.56%)p 0.12( 10.44%)
                                            0.0054  0.0369  0.9457  0.2296 -0.2273
                                            0.0002
   339. (0.00012) RY*( 3) H  19           s(  0.00%)p 1.00(100.00%)
                                            0.0000  0.0001  0.0002 -0.0001 -0.0005
                                           -1.0000
   340. (0.00007) RY*( 4) H  19           s(  3.15%)p30.78( 96.85%)
   341. (0.00005) RY*( 5) H  19           s( 10.91%)p 8.17( 89.09%)
   342. (0.00077) RY*( 1) H  20           s( 96.09%)p 0.04(  3.91%)
                                           -0.0016  0.9802 -0.0064 -0.1977  0.0077
                                            0.0002
   343. (0.00018) RY*( 2) H  20           s( 84.17%)p 0.19( 15.83%)
                                            0.0071  0.0322  0.9168  0.1444  0.3707
                                            0.0002
   344. (0.00011) RY*( 3) H  20           s(  0.00%)p 1.00(100.00%)
                                            0.0000  0.0001  0.0002 -0.0003  0.0004
                                           -1.0000
   345. (0.00009) RY*( 4) H  20           s(  6.16%)p15.24( 93.84%)
   346. (0.00004) RY*( 5) H  20           s( 13.63%)p 6.34( 86.37%)
   347. (0.04493) BD*( 1) C   1 - C   2  
                ( 49.96%)   0.7069* C   1 s( 34.91%)p 1.86( 65.05%)d 0.00(  0.04%)
                                            0.0002 -0.5907 -0.0146  0.0028 -0.0007
                                            0.4820  0.0300 -0.0143  0.0041 -0.6454
                                            0.0229 -0.0015  0.0004  0.0001  0.0000
                                           -0.0000  0.0000  0.0165 -0.0000  0.0000
                                           -0.0009  0.0088
                ( 50.04%)  -0.7074* C   2 s( 35.68%)p 1.80( 64.27%)d 0.00(  0.05%)
                                           -0.0001 -0.5973 -0.0026 -0.0004 -0.0014
                                           -0.5163  0.0363  0.0003 -0.0033  0.6121
                                            0.0071 -0.0124  0.0052 -0.0002  0.0000
                                            0.0000 -0.0000  0.0161 -0.0000  0.0000
                                            0.0049  0.0133
   348. (0.06753) BD*( 1) C   1 - C   4  
                ( 51.39%)   0.7169* C   1 s( 33.56%)p 1.98( 66.41%)d 0.00(  0.03%)
                                            0.0000  0.5793  0.0022  0.0076 -0.0002
                                           -0.3018 -0.0258  0.0118 -0.0007 -0.7564
                                            0.0072  0.0048  0.0029 -0.0000 -0.0000
                                            0.0000 -0.0000  0.0149 -0.0000  0.0000
                                           -0.0080 -0.0062
                ( 48.61%)  -0.6972* C   4 s( 39.19%)p 1.55( 60.77%)d 0.00(  0.04%)
                                            0.0000  0.6258  0.0127  0.0057  0.0003
                                            0.4069 -0.0177 -0.0026  0.0012  0.6645
                                            0.0099  0.0069  0.0105  0.0001 -0.0000
                                           -0.0000  0.0000  0.0127  0.0000  0.0000
                                           -0.0070 -0.0134
   349. (0.01508) BD*( 1) C   1 - O  10  
                ( 62.57%)   0.7910* C   1 s( 31.13%)p 2.21( 68.75%)d 0.00(  0.12%)
                                           -0.0001  0.5573 -0.0253 -0.0046 -0.0013
                                            0.8210 -0.0552 -0.0128 -0.0036  0.1008
                                           -0.0093 -0.0021 -0.0014  0.0001 -0.0000
                                           -0.0000  0.0000  0.0071  0.0000  0.0000
                                            0.0282 -0.0187
                ( 37.43%)  -0.6118* O  10 s( 37.46%)p 1.67( 62.42%)d 0.00(  0.12%)
                                            0.0000  0.6116  0.0237 -0.0023 -0.0000
                                           -0.7806  0.0218 -0.0014 -0.0015 -0.1201
                                            0.0026 -0.0004 -0.0002 -0.0001  0.0000
                                           -0.0000 -0.0000  0.0088  0.0000  0.0000
                                            0.0290 -0.0157
   350. (0.48729) BD*( 2) C   1 - O  10  
                ( 74.48%)   0.8630* C   1 s(  0.00%)p 1.00( 99.51%)d 0.00(  0.49%)
                                            0.0000 -0.0000 -0.0000 -0.0000 -0.0000
                                           -0.0002 -0.0000 -0.0000 -0.0000  0.0000
                                            0.0000  0.0000  0.0000  0.9956  0.0538
                                            0.0279  0.0099  0.0000  0.0697  0.0096
                                           -0.0000  0.0000
                ( 25.52%)  -0.5052* O  10 s(  0.00%)p 1.00( 99.90%)d 0.00(  0.10%)
                                            0.0000 -0.0000 -0.0000 -0.0000 -0.0000
                                           -0.0001 -0.0000  0.0000  0.0000  0.0000
                                           -0.0000 -0.0000 -0.0000  0.9995 -0.0047
                                            0.0040 -0.0031 -0.0000 -0.0308 -0.0042
                                            0.0000 -0.0000
   351. (0.01354) BD*( 1) C   2 - C   3  
                ( 50.77%)   0.7125* C   2 s( 35.81%)p 1.79( 64.15%)d 0.00(  0.03%)
                                           -0.0001  0.5979 -0.0261  0.0004  0.0003
                                           -0.7949  0.0249  0.0087 -0.0010 -0.0880
                                           -0.0328  0.0116  0.0006 -0.0001  0.0000
                                           -0.0000  0.0000  0.0074  0.0000 -0.0000
                                            0.0120 -0.0111
                ( 49.23%)  -0.7016* C   3 s( 36.14%)p 1.77( 63.82%)d 0.00(  0.03%)
                                           -0.0001  0.6011  0.0109 -0.0003  0.0004
                                            0.7945 -0.0116 -0.0117  0.0022  0.0734
                                           -0.0356  0.0076 -0.0003  0.0000  0.0000
                                           -0.0000  0.0000  0.0009  0.0000 -0.0000
                                            0.0128 -0.0124
   352. (0.31568) BD*( 2) C   2 - C   3  
                ( 48.03%)   0.6930* C   2 s(  0.00%)p 1.00( 99.96%)d 0.00(  0.04%)
                                           -0.0000 -0.0000  0.0000  0.0000 -0.0000
                                            0.0001  0.0000  0.0000 -0.0000 -0.0002
                                           -0.0000 -0.0000  0.0000 -0.9993 -0.0226
                                           -0.0214  0.0009  0.0000  0.0158  0.0135
                                           -0.0000 -0.0000
                ( 51.97%)  -0.7209* C   3 s(  0.00%)p 1.00( 99.96%)d 0.00(  0.04%)
                                           -0.0000 -0.0000  0.0000 -0.0000  0.0000
                                            0.0000  0.0000  0.0000 -0.0000 -0.0002
                                           -0.0000 -0.0000  0.0000 -0.9991 -0.0285
                                           -0.0228  0.0033 -0.0000 -0.0195  0.0023
                                            0.0000 -0.0000
   353. (0.01277) BD*( 1) C   2 - H  11  
                ( 39.56%)   0.6290* C   2 s( 28.48%)p 2.51( 71.48%)d 0.00(  0.04%)
                                            0.0004 -0.5334 -0.0160  0.0013  0.0016
                                           -0.3137  0.0003  0.0032  0.0047 -0.7850
                                           -0.0014  0.0067  0.0029  0.0001  0.0000
                                           -0.0000  0.0000 -0.0137  0.0000  0.0000
                                            0.0100  0.0114
                ( 60.44%)  -0.7774* H  11 s( 99.96%)p 0.00(  0.04%)
                                           -0.9998  0.0028 -0.0013  0.0110  0.0167
                                           -0.0000
   354. (0.02128) BD*( 1) C   3 - C   6  
                ( 51.27%)   0.7160* C   3 s( 36.64%)p 1.73( 63.33%)d 0.00(  0.03%)
                                            0.0001  0.6052  0.0115  0.0009  0.0010
                                           -0.3939  0.0300  0.0030  0.0001 -0.6906
                                            0.0024  0.0161 -0.0024  0.0001  0.0000
                                           -0.0000  0.0000  0.0104 -0.0000 -0.0000
                                           -0.0076 -0.0118
                ( 48.73%)  -0.6981* C   6 s( 34.00%)p 1.94( 65.96%)d 0.00(  0.04%)
                                            0.0001  0.5831  0.0005  0.0001  0.3154
                                            0.0026 -0.0026 -0.0019  0.7483 -0.0087
                                           -0.0033  0.0039 -0.0000  0.0000  0.0000
                                           -0.0000  0.0127 -0.0000 -0.0000 -0.0047
                                           -0.0160
   355. (0.01250) BD*( 1) C   3 - H   7  
                ( 40.58%)   0.6371* C   3 s( 27.18%)p 2.68( 72.78%)d 0.00(  0.04%)
                                            0.0003 -0.5209  0.0211 -0.0002  0.0012
                                            0.4602  0.0114 -0.0035  0.0007 -0.7182
                                           -0.0013 -0.0039 -0.0007  0.0002 -0.0000
                                            0.0000  0.0000  0.0163 -0.0000  0.0000
                                            0.0081  0.0089
                ( 59.42%)  -0.7708* H   7 s( 99.96%)p 0.00(  0.04%)
                                           -0.9998 -0.0012 -0.0006 -0.0081  0.0176
                                           -0.0000
   356. (0.02438) BD*( 1) C   4 - C   5  
                ( 49.69%)   0.7049* C   4 s( 39.08%)p 1.56( 60.89%)d 0.00(  0.03%)
                                            0.0001 -0.6249  0.0175  0.0001 -0.0004
                                            0.7710 -0.0111  0.0100  0.0108  0.1164
                                           -0.0227 -0.0020 -0.0012  0.0001 -0.0000
                                           -0.0000  0.0000 -0.0019 -0.0000 -0.0000
                                           -0.0112  0.0134
                ( 50.31%)  -0.7093* C   5 s( 34.73%)p 1.88( 65.23%)d 0.00(  0.04%)
                                           -0.0000 -0.5892 -0.0110 -0.0005 -0.7979
                                            0.0204  0.0112 -0.0006 -0.1175 -0.0354
                                            0.0057 -0.0002 -0.0000  0.0000  0.0000
                                           -0.0000 -0.0062 -0.0000 -0.0000 -0.0118
                                            0.0138
   357. (0.38853) BD*( 2) C   4 - C   5  
                ( 44.51%)   0.6671* C   4 s(  0.00%)p 1.00( 99.98%)d 0.00(  0.02%)
                                           -0.0000 -0.0000  0.0000 -0.0000  0.0000
                                            0.0001  0.0000 -0.0000 -0.0000  0.0001
                                            0.0000 -0.0000 -0.0000 -0.9996 -0.0091
                                            0.0222  0.0046 -0.0000  0.0124  0.0032
                                           -0.0000  0.0000
                ( 55.49%)  -0.7449* C   5 s(  0.00%)p 1.00( 99.95%)d 0.00(  0.05%)
                                           -0.0000 -0.0000 -0.0000  0.0000  0.0000
                                            0.0000  0.0000  0.0000  0.0001  0.0000
                                            0.0000  0.0000 -0.9992 -0.0165 -0.0301
                                            0.0014  0.0000 -0.0199 -0.0084  0.0000
                                           -0.0000
   358. (0.02925) BD*( 1) C   4 -Cl   9  
                ( 55.71%)   0.7464* C   4 s( 21.61%)p 3.62( 78.19%)d 0.01(  0.19%)
                                            0.0001 -0.4649  0.0019  0.0075  0.0010
                                           -0.4883  0.0086 -0.0062  0.0079  0.7369
                                           -0.0055  0.0135 -0.0092  0.0000 -0.0000
                                            0.0000 -0.0000  0.0344  0.0000 -0.0000
                                            0.0138  0.0237
                ( 44.29%)  -0.6655*Cl   9 s( 20.12%)p 3.95( 79.41%)d 0.02(  0.47%)
                                           -0.0000 -0.0001 -0.4464 -0.0442 -0.0015
                                           -0.0004  0.0000  0.0000  0.4969 -0.0317
                                            0.0050  0.0001 -0.0001 -0.0001 -0.7379
                                            0.0408 -0.0057 -0.0007  0.0001 -0.0000
                                           -0.0000  0.0000 -0.0000 -0.0000  0.0000
                                            0.0559  0.0000 -0.0000  0.0198  0.0337
   359. (0.02230) BD*( 1) C   5 - C   6  
                ( 50.91%)   0.7135* C   5 s( 37.18%)p 1.69( 62.77%)d 0.00(  0.04%)
                                            0.0001  0.6098  0.0016  0.0025 -0.5361
                                            0.0276  0.0080 -0.0008  0.5823  0.0141
                                           -0.0142  0.0027  0.0001  0.0000 -0.0000
                                            0.0000 -0.0130 -0.0000  0.0000 -0.0030
                                           -0.0157
                ( 49.09%)  -0.7006* C   6 s( 33.92%)p 1.95( 66.03%)d 0.00(  0.04%)
                                            0.0003  0.5824 -0.0026  0.0005  0.4793
                                           -0.0083 -0.0057 -0.0007 -0.6556  0.0260
                                            0.0075 -0.0022  0.0000  0.0000  0.0000
                                           -0.0000 -0.0119 -0.0000 -0.0000  0.0002
                                           -0.0172
   360. (0.01455) BD*( 1) C   5 - H   8  
                ( 39.68%)   0.6299* C   5 s( 27.98%)p 2.57( 71.99%)d 0.00(  0.04%)
                                           -0.0003  0.5289 -0.0080 -0.0027 -0.2718
                                           -0.0038  0.0023  0.0001 -0.8037 -0.0074
                                            0.0018 -0.0002 -0.0001  0.0000 -0.0000
                                           -0.0000  0.0101  0.0000  0.0000 -0.0139
                                           -0.0090
                ( 60.32%)  -0.7767* H   8 s( 99.96%)p 0.00(  0.04%)
                                            0.9998  0.0012  0.0012  0.0023  0.0199
                                            0.0000
   361. (0.03472) BD*( 1) C   6 - C  12  
                ( 51.76%)   0.7195* C   6 s( 31.99%)p 2.13( 67.98%)d 0.00(  0.03%)
                                            0.0000  0.5655  0.0055 -0.0008 -0.8187
                                           -0.0165  0.0068  0.0014 -0.0958  0.0003
                                            0.0008  0.0014  0.0001 -0.0000  0.0000
                                           -0.0000  0.0042 -0.0000 -0.0000  0.0118
                                           -0.0119
                ( 48.24%)  -0.6945* C  12 s( 33.73%)p 1.96( 66.26%)d 0.00(  0.02%)
                                           -0.0000  0.5807 -0.0063 -0.0071  0.0009
                                            0.8087  0.0170 -0.0112 -0.0020  0.0902
                                            0.0015 -0.0011 -0.0008 -0.0001 -0.0000
                                            0.0000 -0.0000  0.0034 -0.0000 -0.0000
                                            0.0093 -0.0087
   362. (0.02196) BD*( 1) C  12 - C  13  
                ( 50.49%)   0.7105* C  12 s( 33.52%)p 1.98( 66.44%)d 0.00(  0.04%)
                                           -0.0001  0.5789  0.0073  0.0050 -0.0005
                                           -0.4881 -0.0096  0.0020 -0.0028  0.6525
                                           -0.0184 -0.0024  0.0055 -0.0000  0.0000
                                           -0.0000  0.0000 -0.0161 -0.0000  0.0000
                                           -0.0013 -0.0112
                ( 49.51%)  -0.7036* C  13 s( 39.35%)p 1.54( 60.62%)d 0.00(  0.03%)
                                           -0.0006  0.6273  0.0042  0.0047  0.0016
                                            0.5022 -0.0189 -0.0064  0.0007 -0.5944
                                           -0.0103  0.0113 -0.0018 -0.0001 -0.0000
                                            0.0000  0.0000 -0.0121 -0.0000  0.0000
                                           -0.0050 -0.0122
   363. (0.02370) BD*( 1) C  12 - C  15  
                ( 49.96%)   0.7068* C  12 s( 32.73%)p 2.05( 67.23%)d 0.00(  0.03%)
                                            0.0001 -0.5721 -0.0035 -0.0030  0.0005
                                            0.3267  0.0162 -0.0014  0.0001  0.7518
                                           -0.0116 -0.0034  0.0039 -0.0000  0.0000
                                            0.0000 -0.0000 -0.0139  0.0000  0.0000
                                            0.0068  0.0104
                ( 50.04%)  -0.7074* C  15 s( 38.68%)p 1.58( 61.29%)d 0.00(  0.03%)
                                            0.0006 -0.6219 -0.0020 -0.0054 -0.0016
                                           -0.3515  0.0218  0.0041  0.0005 -0.6990
                                           -0.0071  0.0131 -0.0008  0.0001  0.0000
                                           -0.0000 -0.0000 -0.0094  0.0000  0.0000
                                            0.0087  0.0118
   364. (0.40079) BD*( 2) C  12 - C  15  
                ( 53.67%)   0.7326* C  12 s(  0.00%)p 1.00( 99.94%)d 0.00(  0.06%)
                                           -0.0000  0.0000  0.0000  0.0000 -0.0000
                                            0.0001  0.0000  0.0000  0.0000  0.0000
                                            0.0000  0.0000 -0.0000  0.9996 -0.0009
                                            0.0145 -0.0040 -0.0000 -0.0220 -0.0103
                                            0.0000  0.0000
                ( 46.33%)  -0.6807* C  15 s(  0.00%)p 1.00( 99.96%)d 0.00(  0.04%)
                                            0.0000  0.0000 -0.0000  0.0000  0.0000
                                           -0.0000 -0.0000  0.0000 -0.0000  0.0002
                                            0.0000  0.0000  0.0000  0.9996  0.0122
                                            0.0164  0.0003 -0.0000 -0.0072  0.0180
                                           -0.0000 -0.0000
   365. (0.01515) BD*( 1) C  13 - C  14  
                ( 48.23%)   0.6945* C  13 s( 33.55%)p 1.98( 66.40%)d 0.00(  0.05%)
                                            0.0001 -0.5789 -0.0182 -0.0007  0.0010
                                            0.8101 -0.0255 -0.0102 -0.0028  0.0733
                                            0.0378 -0.0107  0.0011  0.0000 -0.0000
                                           -0.0000  0.0000 -0.0035 -0.0000 -0.0000
                                           -0.0162  0.0137
                ( 51.77%)  -0.7195* C  14 s( 43.30%)p 1.31( 56.65%)d 0.00(  0.05%)
                                            0.0004 -0.6575  0.0255  0.0056  0.0001
                                           -0.7242  0.0184  0.0103 -0.0019 -0.2012
                                            0.0321 -0.0009  0.0006 -0.0001  0.0000
                                            0.0000  0.0000  0.0045 -0.0000 -0.0000
                                           -0.0160  0.0152
   366. (0.32807) BD*( 2) C  13 - C  14  
                ( 46.52%)   0.6821* C  13 s(  0.00%)p 1.00( 99.93%)d 0.00(  0.07%)
                                            0.0000  0.0000 -0.0000  0.0000 -0.0000
                                            0.0000 -0.0000 -0.0000  0.0000  0.0002
                                            0.0000  0.0000  0.0000 -0.9994 -0.0151
                                           -0.0184 -0.0010 -0.0000  0.0213  0.0140
                                           -0.0000  0.0000
                ( 53.48%)  -0.7313* C  14 s(  0.00%)p 1.00( 99.88%)d 0.00(  0.12%)
                                            0.0000  0.0000 -0.0000  0.0000  0.0000
                                            0.0000  0.0000  0.0000 -0.0000  0.0001
                                            0.0000  0.0000  0.0000 -0.9993 -0.0058
                                           -0.0123  0.0029  0.0000 -0.0298  0.0184
                                            0.0000 -0.0000
   367. (0.01547) BD*( 1) C  13 - H  20  
                ( 37.89%)   0.6155* C  13 s( 27.07%)p 2.69( 72.90%)d 0.00(  0.04%)
                                            0.0001 -0.5198  0.0229  0.0039  0.0008
                                           -0.2979  0.0015  0.0033  0.0015 -0.8000
                                           -0.0110 -0.0051 -0.0008 -0.0001  0.0000
                                           -0.0000 -0.0000 -0.0080 -0.0000 -0.0000
                                            0.0141  0.0094
                ( 62.11%)  -0.7881* H  20 s( 99.96%)p 0.00(  0.04%)
                                           -0.9998 -0.0009 -0.0009  0.0040  0.0199
                                            0.0000
   368. (0.16708) BD*( 1) C  14 - C  16  
                ( 51.53%)   0.7178* C  14 s( 12.99%)p 6.69( 86.90%)d 0.01(  0.11%)
                                            0.0010  0.3554  0.0601  0.0027 -0.0001
                                           -0.5321 -0.0572 -0.0105  0.0018  0.7623
                                            0.0361 -0.0070  0.0043  0.0001 -0.0000
                                            0.0000  0.0000  0.0267  0.0000  0.0000
                                            0.0108  0.0159
                ( 48.47%)  -0.6962* C  16 s( 13.67%)p 6.31( 86.22%)d 0.01(  0.12%)
                                            0.0009  0.3647  0.0601  0.0038 -0.0001
                                           -0.3397 -0.0470 -0.0114  0.0021 -0.8614
                                           -0.0494  0.0041 -0.0045  0.0000  0.0000
                                           -0.0000  0.0000 -0.0202 -0.0000  0.0000
                                            0.0219  0.0163
   369. (0.05802) BD*( 1) C  14 - C  17  
                ( 53.35%)   0.7304* C  14 s( 44.15%)p 1.26( 55.80%)d 0.00(  0.05%)
                                           -0.0003  0.6639 -0.0262  0.0044  0.0002
                                           -0.4330  0.0398  0.0048 -0.0032 -0.6070
                                            0.0173  0.0126 -0.0042 -0.0000  0.0000
                                            0.0000 -0.0000  0.0065 -0.0000  0.0000
                                           -0.0180 -0.0128
                ( 46.65%)  -0.6830* C  17 s( 39.70%)p 1.52( 60.24%)d 0.00(  0.06%)
                                           -0.0001  0.6299  0.0124  0.0044 -0.0002
                                            0.2386  0.0280  0.0120  0.0013  0.7378
                                           -0.0119  0.0066  0.0009  0.0000  0.0000
                                            0.0000  0.0000  0.0074 -0.0000  0.0000
                                           -0.0192 -0.0113
   370. (0.01528) BD*( 1) C  15 - C  16  
                ( 48.45%)   0.6961* C  15 s( 34.18%)p 1.92( 65.78%)d 0.00(  0.05%)
                                            0.0001 -0.5844 -0.0173 -0.0006  0.0006
                                            0.8010 -0.0144 -0.0133 -0.0019  0.1174
                                           -0.0438  0.0087 -0.0019  0.0000  0.0000
                                           -0.0000  0.0000 -0.0060 -0.0000  0.0000
                                           -0.0154  0.0137
                ( 51.55%)  -0.7180* C  16 s( 42.07%)p 1.38( 57.88%)d 0.00(  0.06%)
                                            0.0004 -0.6481  0.0253  0.0059  0.0001
                                           -0.7593  0.0260  0.0093 -0.0004  0.0271
                                           -0.0258  0.0029 -0.0007 -0.0001  0.0000
                                            0.0000  0.0000 -0.0132 -0.0000  0.0000
                                           -0.0125  0.0149
   371. (0.01391) BD*( 1) C  15 - H  19  
                ( 38.40%)   0.6197* C  15 s( 27.07%)p 2.69( 72.88%)d 0.00(  0.04%)
                                           -0.0001  0.5199 -0.0204 -0.0042 -0.0011
                                            0.4817 -0.0007 -0.0013 -0.0007 -0.7048
                                           -0.0072 -0.0061 -0.0022  0.0001 -0.0000
                                            0.0000  0.0000 -0.0149  0.0000 -0.0000
                                           -0.0092 -0.0099
                ( 61.60%)  -0.7848* H  19 s( 99.96%)p 0.00(  0.04%)
                                            0.9998  0.0008  0.0007 -0.0084  0.0187
                                           -0.0000
   372. (0.05379) BD*( 1) C  16 - C  17  
                ( 53.38%)   0.7306* C  16 s( 44.71%)p 1.24( 55.23%)d 0.00(  0.06%)
                                           -0.0003  0.6681 -0.0285  0.0036  0.0002
                                           -0.5513  0.0429  0.0069 -0.0043  0.4962
                                           -0.0103 -0.0107  0.0045 -0.0001  0.0000
                                            0.0000 -0.0000 -0.0145  0.0000 -0.0000
                                           -0.0136 -0.0128
                ( 46.62%)  -0.6828* C  17 s( 40.38%)p 1.48( 59.56%)d 0.00(  0.06%)
                                           -0.0001  0.6353  0.0101  0.0054 -0.0005
                                            0.3848  0.0213  0.0133  0.0026 -0.6682
                                            0.0188 -0.0048 -0.0019  0.0001  0.0000
                                            0.0000  0.0000 -0.0143  0.0000 -0.0000
                                           -0.0160 -0.0121
   373. (0.40388) BD*( 2) C  16 - C  17  
                ( 58.36%)   0.7639* C  16 s(  0.00%)p 1.00( 99.86%)d 0.00(  0.14%)
                                            0.0000 -0.0000  0.0000 -0.0000 -0.0000
                                           -0.0001  0.0000 -0.0000  0.0000  0.0001
                                            0.0000  0.0000  0.0000  0.9992 -0.0103
                                            0.0119 -0.0044 -0.0000  0.0018  0.0377
                                           -0.0000 -0.0000
                ( 41.64%)  -0.6453* C  17 s(  0.00%)p 1.00( 99.97%)d 0.00(  0.03%)
                                            0.0000 -0.0000  0.0000  0.0000 -0.0000
                                           -0.0002 -0.0000 -0.0000 -0.0000  0.0000
                                           -0.0000 -0.0000  0.0000  0.9997  0.0069
                                           -0.0112  0.0093  0.0000  0.0150 -0.0102
                                            0.0000  0.0000
   374. (0.09523) BD*( 1) C  17 -Cl  18  
                ( 53.72%)   0.7329* C  17 s( 19.75%)p 4.05( 80.07%)d 0.01(  0.18%)
                                           -0.0003  0.4443  0.0019 -0.0114  0.0001
                                           -0.8900 -0.0004 -0.0004  0.0159 -0.0909
                                           -0.0020  0.0000  0.0023 -0.0001  0.0000
                                           -0.0000  0.0000  0.0092  0.0000  0.0000
                                            0.0358 -0.0207
                ( 46.28%)  -0.6803*Cl  18 s( 19.47%)p 4.11( 80.04%)d 0.03(  0.49%)
                                            0.0000  0.0001  0.4386  0.0468  0.0107
                                            0.0000 -0.0000  0.0001  0.8848 -0.0509
                                            0.0113  0.0014 -0.0001  0.0000  0.1213
                                           -0.0077  0.0012  0.0000 -0.0000  0.0000
                                            0.0001 -0.0000  0.0000  0.0000 -0.0000
                                            0.0164  0.0000  0.0000  0.0589 -0.0337


 NHO Directionality and "Bond Bending" (deviations from line of nuclear centers)

         [Thresholds for printing:  angular deviation  >  1.0 degree]
                                    hybrid p-character > 25.0%
                                    orbital occupancy  >  0.10e

                                Line of Centers        Hybrid 1              Hybrid 2
                                ---------------  -------------------   ------------------
                NBO               Theta   Phi    Theta   Phi    Dev    Theta   Phi    Dev
 ========================================================================================
     1. BD (   1) C   1 - C   2    90.0  130.5    90.0  128.8   1.7     90.0  308.3   2.2
     2. BD (   1) C   1 - C   4    90.0  241.6    90.0  246.9   5.3      --     --    --
     3. BD (   1) C   1 - O  10    90.0    7.9    90.0    6.7   1.2      --     --    --
     4. BD (   2) C   1 - O  10    90.0    7.9     0.0    0.0  90.0      0.0    0.0  90.0
     5. BD (   1) C   2 - C   3    90.0  187.0    90.0  188.1   1.2     90.0    3.3   3.6
     6. BD (   2) C   2 - C   3    90.0  187.0     0.0    0.0  90.0      0.0    0.0  90.0
     7. BD (   1) C   2 - H  11    90.0   64.7    90.0   68.5   3.8      --     --    --
     8. BD (   1) C   3 - C   6    90.0  242.1     --     --    --      90.0   67.0   5.0
     9. BD (   1) C   3 - H   7    90.0  120.2    90.0  122.9   2.7      --     --    --
    10. BD (   1) C   4 - C   5    90.0  187.9    90.0  186.6   1.3     90.0   10.9   3.0
    11. BD (   2) C   4 - C   5    90.0  187.9     0.0    0.0  90.0      0.0    0.0  90.0
    12. BD (   1) C   4 -Cl   9    90.0  304.3    90.0  303.0   1.3      --     --    --
    13. BD (   1) C   5 - C   6    90.0  130.6     --     --    --      90.0  306.7   3.9
    14. BD (   1) C   5 - H   8    90.0  253.4    90.0  251.3   2.0      --     --    --
    16. BD (   1) C  12 - C  13    90.0  129.8    90.0  128.0   1.7     90.0  308.7   1.0
    17. BD (   1) C  12 - C  15    90.0  242.7    90.0  245.2   2.5     90.0   64.9   2.2
    18. BD (   2) C  12 - C  15    90.0  242.7     0.0    0.0  90.0      0.0    0.0  90.0
    19. BD (   1) C  13 - C  14    90.0  187.3     --     --    --      90.0   13.7   6.3
    20. BD (   2) C  13 - C  14    90.0  187.3     0.0    0.0  90.0      0.0    0.0  90.0
    21. BD (   1) C  13 - H  20    90.0   72.7    90.0   70.4   2.4      --     --    --
    22. BD (   1) C  14 - C  16    90.0  275.4    90.0  126.9 148.5     90.0  246.5 151.1
    23. BD (   1) C  14 - C  17    90.0  245.1    90.0  236.0   9.0     90.0   69.1   4.0
    24. BD (   1) C  15 - C  16    90.0  187.2    90.0  185.9   1.3     90.0  359.7   7.5
    25. BD (   1) C  15 - H  19    90.0  301.2    90.0  303.6   2.5      --     --    --
    26. BD (   1) C  16 - C  17    90.0  126.5    90.0  136.5  10.0     90.0  302.8   3.8
    27. BD (   2) C  16 - C  17    90.0  126.5     0.0    0.0  90.0      0.0    0.0  90.0
    28. BD (   1) C  17 -Cl  18    90.0  187.1    90.0  185.9   1.2      --     --    --
    52. LP (   1) C   6             --     --      0.0    0.0   --       --     --    --
    54. LP (   2)Cl   9             --     --     90.0   34.1   --       --     --    --
    55. LP (   3)Cl   9             --     --      0.0    0.0   --       --     --    --
    56. LP (   1) O  10             --     --     90.0    7.5   --       --     --    --
    57. LP (   2) O  10             --     --     90.0   98.1   --       --     --    --
    59. LP (   2)Cl  18             --     --     90.0  277.2   --       --     --    --
    60. LP (   3)Cl  18             --     --      0.0    0.0   --       --     --    --
   350. BD*(   2) C   1 - O  10    90.0    7.9     0.0    0.0  90.0      0.0    0.0  90.0
   352. BD*(   2) C   2 - C   3    90.0  187.0     0.0    0.0  90.0      0.0    0.0  90.0
   357. BD*(   2) C   4 - C   5    90.0  187.9     0.0    0.0  90.0      0.0    0.0  90.0
   364. BD*(   2) C  12 - C  15    90.0  242.7     0.0    0.0  90.0      0.0    0.0  90.0
   366. BD*(   2) C  13 - C  14    90.0  187.3     0.0    0.0  90.0      0.0    0.0  90.0
   368. BD*(   1) C  14 - C  16    90.0  275.4    90.0  126.9 148.5     90.0  246.5 151.1
   373. BD*(   2) C  16 - C  17    90.0  126.5     0.0    0.0  90.0      0.0    0.0  90.0


 Second Order Perturbation Theory Analysis of Fock Matrix in NBO Basis

     Threshold for printing:   0.50 kcal/mol
                                                                              E(2)  E(j)-E(i) F(i,j)
         Donor NBO (i)                     Acceptor NBO (j)                 kcal/mol   a.u.    a.u. 
 ===================================================================================================

 within unit  1
   1. BD (   1) C   1 - C   2        / 95. RY*(   1) C   3                    1.06    1.79    0.039
   1. BD (   1) C   1 - C   2        / 96. RY*(   2) C   3                    1.14    1.91    0.042
   1. BD (   1) C   1 - C   2        /112. RY*(   1) C   4                    0.89    1.82    0.036
   1. BD (   1) C   1 - C   2        /113. RY*(   2) C   4                    0.54    1.77    0.028
   1. BD (   1) C   1 - C   2        /192. RY*(   1) O  10                    0.82    1.54    0.032
   1. BD (   1) C   1 - C   2        /348. BD*(   1) C   1 - C   4            3.74    1.36    0.064
   1. BD (   1) C   1 - C   2        /349. BD*(   1) C   1 - O  10            2.15    1.41    0.049
   1. BD (   1) C   1 - C   2        /351. BD*(   1) C   2 - C   3            2.49    1.35    0.052
   1. BD (   1) C   1 - C   2        /353. BD*(   1) C   2 - H  11            0.75    1.26    0.028
   1. BD (   1) C   1 - C   2        /355. BD*(   1) C   3 - H   7            1.70    1.26    0.042
   1. BD (   1) C   1 - C   2        /358. BD*(   1) C   4 -Cl   9            6.85    0.99    0.073
   2. BD (   1) C   1 - C   4        / 78. RY*(   1) C   2                    1.51    2.02    0.050
   2. BD (   1) C   1 - C   4        /129. RY*(   1) C   5                    1.74    1.76    0.050
   2. BD (   1) C   1 - C   4        /172. RY*(   2)Cl   9                    0.65    1.37    0.027
   2. BD (   1) C   1 - C   4        /192. RY*(   1) O  10                    0.73    1.55    0.030
   2. BD (   1) C   1 - C   4        /347. BD*(   1) C   1 - C   2            2.94    1.41    0.058
   2. BD (   1) C   1 - C   4        /349. BD*(   1) C   1 - O  10            2.66    1.42    0.055
   2. BD (   1) C   1 - C   4        /353. BD*(   1) C   2 - H  11            2.96    1.27    0.055
   2. BD (   1) C   1 - C   4        /356. BD*(   1) C   4 - C   5            3.17    1.34    0.058
   2. BD (   1) C   1 - C   4        /360. BD*(   1) C   5 - H   8            1.63    1.26    0.040
   3. BD (   1) C   1 - O  10        / 61. RY*(   1) C   1                    1.24    2.15    0.046
   3. BD (   1) C   1 - O  10        /112. RY*(   1) C   4                    0.54    2.09    0.030
   3. BD (   1) C   1 - O  10        /347. BD*(   1) C   1 - C   2            2.95    1.68    0.063
   3. BD (   1) C   1 - O  10        /348. BD*(   1) C   1 - C   4            2.91    1.64    0.063
   3. BD (   1) C   1 - O  10        /351. BD*(   1) C   2 - C   3            1.58    1.63    0.045
   3. BD (   1) C   1 - O  10        /356. BD*(   1) C   4 - C   5            1.61    1.61    0.046
   4. BD (   2) C   1 - O  10        /350. BD*(   2) C   1 - O  10            1.68    0.44    0.028
   4. BD (   2) C   1 - O  10        /352. BD*(   2) C   2 - C   3            6.24    0.43    0.050
   4. BD (   2) C   1 - O  10        /357. BD*(   2) C   4 - C   5            4.98    0.41    0.045
   4. BD (   2) C   1 - O  10        /373. BD*(   2) C  16 - C  17            0.50    5.26    0.051
   5. BD (   1) C   2 - C   3        / 63. RY*(   3) C   1                    1.29    2.22    0.048
   5. BD (   1) C   2 - C   3        / 64. RY*(   4) C   1                    1.22    3.10    0.055
   5. BD (   1) C   2 - C   3        /145. RY*(   1) C   6                    1.67    1.92    0.051
   5. BD (   1) C   2 - C   3        /347. BD*(   1) C   1 - C   2            1.97    1.39    0.047
   5. BD (   1) C   2 - C   3        /349. BD*(   1) C   1 - O  10            3.37    1.40    0.061
   5. BD (   1) C   2 - C   3        /353. BD*(   1) C   2 - H  11            0.94    1.24    0.031
   5. BD (   1) C   2 - C   3        /354. BD*(   1) C   3 - C   6            3.30    1.32    0.059
   5. BD (   1) C   2 - C   3        /355. BD*(   1) C   3 - H   7            0.85    1.25    0.029
   5. BD (   1) C   2 - C   3        /361. BD*(   1) C   6 - C  12            4.39    1.17    0.064
   6. BD (   2) C   2 - C   3        / 52. LP (   1) C   6                   38.84    0.16    0.098
   6. BD (   2) C   2 - C   3        / 62. RY*(   2) C   1                    0.92    1.82    0.038
   6. BD (   2) C   2 - C   3        / 68. RY*(   8) C   1                    0.59    1.46    0.028
   6. BD (   2) C   2 - C   3        /147. RY*(   3) C   6                    1.08    0.94    0.030
   6. BD (   2) C   2 - C   3        /350. BD*(   2) C   1 - O  10           33.86    0.36    0.106
   6. BD (   2) C   2 - C   3        /352. BD*(   2) C   2 - C   3            0.58    0.35    0.013
   7. BD (   1) C   2 - H  11        / 61. RY*(   1) C   1                    0.93    1.69    0.035
   7. BD (   1) C   2 - H  11        / 65. RY*(   5) C   1                    0.62    2.04    0.032
   7. BD (   1) C   2 - H  11        / 95. RY*(   1) C   3                    0.77    1.60    0.031
   7. BD (   1) C   2 - H  11        /347. BD*(   1) C   1 - C   2            0.60    1.21    0.024
   7. BD (   1) C   2 - H  11        /348. BD*(   1) C   1 - C   4            3.97    1.17    0.062
   7. BD (   1) C   2 - H  11        /349. BD*(   1) C   1 - O  10            0.68    1.22    0.026
   7. BD (   1) C   2 - H  11        /351. BD*(   1) C   2 - C   3            0.70    1.16    0.025
   7. BD (   1) C   2 - H  11        /354. BD*(   1) C   3 - C   6            4.48    1.14    0.064
   7. BD (   1) C   2 - H  11        /355. BD*(   1) C   3 - H   7            0.68    1.07    0.024
   8. BD (   1) C   3 - C   6        / 79. RY*(   2) C   2                    2.16    1.62    0.053
   8. BD (   1) C   3 - C   6        /130. RY*(   2) C   5                    0.85    1.74    0.035
   8. BD (   1) C   3 - C   6        /215. RY*(   2) C  12                    1.56    1.93    0.049
   8. BD (   1) C   3 - C   6        /351. BD*(   1) C   2 - C   3            2.58    1.35    0.053
   8. BD (   1) C   3 - C   6        /353. BD*(   1) C   2 - H  11            1.87    1.25    0.043
   8. BD (   1) C   3 - C   6        /355. BD*(   1) C   3 - H   7            0.98    1.26    0.031
   8. BD (   1) C   3 - C   6        /359. BD*(   1) C   5 - C   6            4.82    1.37    0.073
   8. BD (   1) C   3 - C   6        /360. BD*(   1) C   5 - H   8            4.36    1.24    0.066
   8. BD (   1) C   3 - C   6        /361. BD*(   1) C   6 - C  12            2.64    1.18    0.050
   8. BD (   1) C   3 - C   6        /363. BD*(   1) C  12 - C  15            2.44    1.27    0.050
   9. BD (   1) C   3 - H   7        / 78. RY*(   1) C   2                    1.27    1.85    0.043
   9. BD (   1) C   3 - H   7        /145. RY*(   1) C   6                    0.86    1.77    0.035
   9. BD (   1) C   3 - H   7        /146. RY*(   2) C   6                    0.89    1.96    0.037
   9. BD (   1) C   3 - H   7        /347. BD*(   1) C   1 - C   2            3.79    1.24    0.062
   9. BD (   1) C   3 - H   7        /359. BD*(   1) C   5 - C   6            3.56    1.21    0.059
  10. BD (   1) C   4 - C   5        / 63. RY*(   3) C   1                    0.83    2.24    0.039
  10. BD (   1) C   4 - C   5        / 64. RY*(   4) C   1                    1.03    3.12    0.051
  10. BD (   1) C   4 - C   5        /146. RY*(   2) C   6                    2.09    2.14    0.060
  10. BD (   1) C   4 - C   5        /348. BD*(   1) C   1 - C   4            2.79    1.38    0.056
  10. BD (   1) C   4 - C   5        /349. BD*(   1) C   1 - O  10            3.04    1.42    0.059
  10. BD (   1) C   4 - C   5        /359. BD*(   1) C   5 - C   6            4.31    1.39    0.069
  10. BD (   1) C   4 - C   5        /360. BD*(   1) C   5 - H   8            1.02    1.26    0.032
  10. BD (   1) C   4 - C   5        /361. BD*(   1) C   6 - C  12            4.52    1.19    0.066
  11. BD (   2) C   4 - C   5        / 52. LP (   1) C   6                   36.78    0.18    0.100
  11. BD (   2) C   4 - C   5        / 62. RY*(   2) C   1                    0.94    1.83    0.039
  11. BD (   2) C   4 - C   5        / 67. RY*(   7) C   1                    0.64    1.55    0.030
  11. BD (   2) C   4 - C   5        /147. RY*(   3) C   6                    1.00    0.95    0.029
  11. BD (   2) C   4 - C   5        /171. RY*(   1)Cl   9                    2.81    0.94    0.048
  11. BD (   2) C   4 - C   5        /350. BD*(   2) C   1 - O  10           31.55    0.38    0.105
  12. BD (   1) C   4 -Cl   9        / 61. RY*(   1) C   1                    0.98    1.91    0.039
  12. BD (   1) C   4 -Cl   9        /129. RY*(   1) C   5                    1.03    1.78    0.038
  12. BD (   1) C   4 -Cl   9        /347. BD*(   1) C   1 - C   2            2.25    1.44    0.051
  12. BD (   1) C   4 -Cl   9        /359. BD*(   1) C   5 - C   6            2.99    1.41    0.058
  13. BD (   1) C   5 - C   6        / 95. RY*(   1) C   3                    0.82    1.81    0.035
  13. BD (   1) C   5 - C   6        /112. RY*(   1) C   4                    0.87    1.84    0.036
  13. BD (   1) C   5 - C   6        /113. RY*(   2) C   4                    1.03    1.79    0.039
  13. BD (   1) C   5 - C   6        /145. RY*(   1) C   6                    0.56    1.95    0.030
  13. BD (   1) C   5 - C   6        /215. RY*(   2) C  12                    1.60    1.95    0.050
  13. BD (   1) C   5 - C   6        /354. BD*(   1) C   3 - C   6            4.23    1.35    0.068
  13. BD (   1) C   5 - C   6        /355. BD*(   1) C   3 - H   7            3.41    1.28    0.059
  13. BD (   1) C   5 - C   6        /356. BD*(   1) C   4 - C   5            3.93    1.35    0.065
  13. BD (   1) C   5 - C   6        /358. BD*(   1) C   4 -Cl   9            3.40    1.01    0.052
  13. BD (   1) C   5 - C   6        /360. BD*(   1) C   5 - H   8            1.47    1.26    0.039
  13. BD (   1) C   5 - C   6        /361. BD*(   1) C   6 - C  12            2.62    1.20    0.050
  13. BD (   1) C   5 - C   6        /362. BD*(   1) C  12 - C  13            2.04    1.35    0.047
  14. BD (   1) C   5 - H   8        /112. RY*(   1) C   4                    1.31    1.66    0.042
  14. BD (   1) C   5 - H   8        /145. RY*(   1) C   6                    1.34    1.77    0.044
  14. BD (   1) C   5 - H   8        /348. BD*(   1) C   1 - C   4            4.88    1.20    0.069
  14. BD (   1) C   5 - H   8        /354. BD*(   1) C   3 - C   6            3.97    1.17    0.061
  14. BD (   1) C   5 - H   8        /356. BD*(   1) C   4 - C   5            0.86    1.17    0.028
  14. BD (   1) C   5 - H   8        /358. BD*(   1) C   4 -Cl   9            0.57    0.83    0.019
  14. BD (   1) C   5 - H   8        /359. BD*(   1) C   5 - C   6            1.16    1.21    0.033
  15. BD (   1) C   6 - C  12        / 95. RY*(   1) C   3                    0.62    1.75    0.030
  15. BD (   1) C   6 - C  12        /130. RY*(   2) C   5                    0.58    1.70    0.028
  15. BD (   1) C   6 - C  12        /265. RY*(   1) C  15                    0.62    1.72    0.029
  15. BD (   1) C   6 - C  12        /351. BD*(   1) C   2 - C   3            1.79    1.31    0.043
  15. BD (   1) C   6 - C  12        /354. BD*(   1) C   3 - C   6            2.76    1.29    0.053
  15. BD (   1) C   6 - C  12        /356. BD*(   1) C   4 - C   5            2.01    1.30    0.046
  15. BD (   1) C   6 - C  12        /359. BD*(   1) C   5 - C   6            3.05    1.33    0.057
  15. BD (   1) C   6 - C  12        /362. BD*(   1) C  12 - C  13            1.99    1.29    0.045
  15. BD (   1) C   6 - C  12        /363. BD*(   1) C  12 - C  15            1.66    1.24    0.040
  15. BD (   1) C   6 - C  12        /365. BD*(   1) C  13 - C  14            2.66    1.27    0.052
  15. BD (   1) C   6 - C  12        /370. BD*(   1) C  15 - C  16            2.24    1.26    0.048
  16. BD (   1) C  12 - C  13        /145. RY*(   1) C   6                    0.55    2.01    0.030
  16. BD (   1) C  12 - C  13        /146. RY*(   2) C   6                    1.50    2.19    0.052
  16. BD (   1) C  12 - C  13        /215. RY*(   2) C  12                    0.58    2.00    0.031
  16. BD (   1) C  12 - C  13        /231. RY*(   1) C  13                    1.85    2.15    0.057
  16. BD (   1) C  12 - C  13        /235. RY*(   5) C  13                    3.70    1.95    0.077
  16. BD (   1) C  12 - C  13        /238. RY*(   8) C  13                    2.15    1.76    0.055
  16. BD (   1) C  12 - C  13        /239. RY*(   9) C  13                    0.69    4.40    0.050
  16. BD (   1) C  12 - C  13        /240. RY*(  10) C  13                    1.49    2.25    0.052
  16. BD (   1) C  12 - C  13        /241. RY*(  11) C  13                    2.83    3.45    0.089
  16. BD (   1) C  12 - C  13        /243. RY*(  13) C  13                    3.18    4.36    0.106
  16. BD (   1) C  12 - C  13        /244. RY*(  14) C  13                    1.01   21.88    0.134
  16. BD (   1) C  12 - C  13        /246. RY*(  16) C  13                    1.22    3.84    0.062
  16. BD (   1) C  12 - C  13        /247. RY*(  17) C  13                    2.57    3.47    0.085
  16. BD (   1) C  12 - C  13        /249. RY*(   2) C  14                    2.60    1.55    0.057
  16. BD (   1) C  12 - C  13        /343. RY*(   2) H  20                    6.74    3.40    0.137
  16. BD (   1) C  12 - C  13        /345. RY*(   4) H  20                   39.45    1.88    0.246
  16. BD (   1) C  12 - C  13        /346. RY*(   5) H  20                   20.48    2.75    0.215
  16. BD (   1) C  12 - C  13        /359. BD*(   1) C   5 - C   6            1.63    1.44    0.044
  16. BD (   1) C  12 - C  13        /361. BD*(   1) C   6 - C  12            1.96    1.25    0.044
  16. BD (   1) C  12 - C  13        /363. BD*(   1) C  12 - C  15            2.21    1.35    0.049
  16. BD (   1) C  12 - C  13        /365. BD*(   1) C  13 - C  14            5.67    1.38    0.080
  16. BD (   1) C  12 - C  13        /367. BD*(   1) C  13 - H  20            1.39    1.29    0.038
  16. BD (   1) C  12 - C  13        /368. BD*(   1) C  14 - C  16            5.65    0.65    0.056
  16. BD (   1) C  12 - C  13        /371. BD*(   1) C  15 - H  19            5.29    1.31    0.075
  16. BD (   1) C  12 - C  13        /372. BD*(   1) C  16 - C  17            1.13    1.49    0.037
  16. BD (   1) C  12 - C  13        /373. BD*(   2) C  16 - C  17           24.03    5.72    0.365
  17. BD (   1) C  12 - C  15        /145. RY*(   1) C   6                    0.77    1.97    0.035
  17. BD (   1) C  12 - C  15        /146. RY*(   2) C   6                    0.96    2.16    0.041
  17. BD (   1) C  12 - C  15        /231. RY*(   1) C  13                    0.59    2.12    0.032
  17. BD (   1) C  12 - C  15        /283. RY*(   2) C  16                    2.14    1.51    0.051
  17. BD (   1) C  12 - C  15        /354. BD*(   1) C   3 - C   6            1.79    1.37    0.045
  17. BD (   1) C  12 - C  15        /361. BD*(   1) C   6 - C  12            2.02    1.22    0.044
  17. BD (   1) C  12 - C  15        /362. BD*(   1) C  12 - C  13            2.22    1.37    0.049
  17. BD (   1) C  12 - C  15        /367. BD*(   1) C  13 - H  20            3.75    1.26    0.062
  17. BD (   1) C  12 - C  15        /368. BD*(   1) C  14 - C  16            5.02    0.61    0.051
  17. BD (   1) C  12 - C  15        /370. BD*(   1) C  15 - C  16            3.64    1.34    0.063
  17. BD (   1) C  12 - C  15        /371. BD*(   1) C  15 - H  19            1.21    1.28    0.035
  18. BD (   2) C  12 - C  15        / 52. LP (   1) C   6                   20.90    0.20    0.074
  18. BD (   2) C  12 - C  15        /147. RY*(   3) C   6                    0.89    0.97    0.029
  18. BD (   2) C  12 - C  15        /234. RY*(   4) C  13                    1.18    1.54    0.042
  18. BD (   2) C  12 - C  15        /287. RY*(   6) C  16                    1.10    1.34    0.038
  18. BD (   2) C  12 - C  15        /344. RY*(   3) H  20                    1.45    0.33    0.022
  18. BD (   2) C  12 - C  15        /366. BD*(   2) C  13 - C  14           27.16    0.34    0.087
  18. BD (   2) C  12 - C  15        /373. BD*(   2) C  16 - C  17            2.10    5.22    0.094
  19. BD (   1) C  13 - C  14        /215. RY*(   2) C  12                    1.85    2.01    0.055
  19. BD (   1) C  13 - C  14        /223. RY*(  10) C  12                    0.52    2.57    0.033
  19. BD (   1) C  13 - C  14        /231. RY*(   1) C  13                    0.86    2.16    0.039
  19. BD (   1) C  13 - C  14        /235. RY*(   5) C  13                    2.14    1.96    0.058
  19. BD (   1) C  13 - C  14        /238. RY*(   8) C  13                    1.09    1.77    0.039
  19. BD (   1) C  13 - C  14        /239. RY*(   9) C  13                    0.52    4.41    0.043
  19. BD (   1) C  13 - C  14        /240. RY*(  10) C  13                    0.78    2.27    0.038
  19. BD (   1) C  13 - C  14        /241. RY*(  11) C  13                    1.30    3.46    0.060
  19. BD (   1) C  13 - C  14        /243. RY*(  13) C  13                    1.00    4.37    0.059
  19. BD (   1) C  13 - C  14        /246. RY*(  16) C  13                    0.79    3.85    0.050
  19. BD (   1) C  13 - C  14        /247. RY*(  17) C  13                    1.52    3.48    0.065
  19. BD (   1) C  13 - C  14        /300. RY*(   2) C  17                    1.57    1.64    0.046
  19. BD (   1) C  13 - C  14        /343. RY*(   2) H  20                    4.37    3.41    0.110
  19. BD (   1) C  13 - C  14        /345. RY*(   4) H  20                   25.32    1.89    0.197
  19. BD (   1) C  13 - C  14        /346. RY*(   5) H  20                   10.38    2.76    0.152
  19. BD (   1) C  13 - C  14        /361. BD*(   1) C   6 - C  12            3.19    1.26    0.057
  19. BD (   1) C  13 - C  14        /362. BD*(   1) C  12 - C  13            2.66    1.41    0.055
  19. BD (   1) C  13 - C  14        /367. BD*(   1) C  13 - H  20            1.07    1.30    0.033
  19. BD (   1) C  13 - C  14        /368. BD*(   1) C  14 - C  16            3.76    0.66    0.046
  19. BD (   1) C  13 - C  14        /369. BD*(   1) C  14 - C  17            0.89    1.38    0.032
  19. BD (   1) C  13 - C  14        /371. BD*(   1) C  15 - H  19            0.53    1.32    0.024
  19. BD (   1) C  13 - C  14        /373. BD*(   2) C  16 - C  17           13.65    5.73    0.277
  19. BD (   1) C  13 - C  14        /374. BD*(   1) C  17 -Cl  18            1.97    2.80    0.067
  20. BD (   2) C  13 - C  14        /218. RY*(   5) C  12                    0.54    1.87    0.031
  20. BD (   2) C  13 - C  14        /234. RY*(   4) C  13                    0.51    1.56    0.027
  20. BD (   2) C  13 - C  14        /302. RY*(   4) C  17                    0.79    1.46    0.033
  20. BD (   2) C  13 - C  14        /303. RY*(   5) C  17                    0.53    1.96    0.031
  20. BD (   2) C  13 - C  14        /344. RY*(   3) H  20                    8.88    0.35    0.054
  20. BD (   2) C  13 - C  14        /364. BD*(   2) C  12 - C  15           28.35    0.35    0.091
  20. BD (   2) C  13 - C  14        /373. BD*(   2) C  16 - C  17            1.58    5.24    0.083
  20. BD (   2) C  13 - C  14        /374. BD*(   1) C  17 -Cl  18            2.75    2.30    0.075
  21. BD (   1) C  13 - H  20        /212. RY*(   4) H  11                    0.54    2.72    0.035
  21. BD (   1) C  13 - H  20        /214. RY*(   1) C  12                    2.08    1.51    0.051
  21. BD (   1) C  13 - H  20        /218. RY*(   5) C  12                    0.54    2.15    0.031
  21. BD (   1) C  13 - H  20        /220. RY*(   7) C  12                    1.21    1.70    0.041
  21. BD (   1) C  13 - H  20        /223. RY*(  10) C  12                    0.79    2.35    0.039
  21. BD (   1) C  13 - H  20        /231. RY*(   1) C  13                    5.71    1.94    0.095
  21. BD (   1) C  13 - H  20        /233. RY*(   3) C  13                    0.66    1.57    0.029
  21. BD (   1) C  13 - H  20        /234. RY*(   4) C  13                    0.87    1.84    0.036
  21. BD (   1) C  13 - H  20        /235. RY*(   5) C  13                    7.88    1.74    0.106
  21. BD (   1) C  13 - H  20        /238. RY*(   8) C  13                    4.48    1.55    0.075
  21. BD (   1) C  13 - H  20        /239. RY*(   9) C  13                    1.42    4.19    0.069
  21. BD (   1) C  13 - H  20        /240. RY*(  10) C  13                    2.39    2.05    0.063
  21. BD (   1) C  13 - H  20        /241. RY*(  11) C  13                    6.12    3.24    0.127
  21. BD (   1) C  13 - H  20        /243. RY*(  13) C  13                    3.85    4.15    0.114
  21. BD (   1) C  13 - H  20        /244. RY*(  14) C  13                    0.70   21.67    0.111
  21. BD (   1) C  13 - H  20        /246. RY*(  16) C  13                    3.59    3.64    0.103
  21. BD (   1) C  13 - H  20        /247. RY*(  17) C  13                    6.27    3.27    0.129
  21. BD (   1) C  13 - H  20        /248. RY*(   1) C  14                    1.01    1.16    0.031
  21. BD (   1) C  13 - H  20        /253. RY*(   6) C  14                    1.63    1.99    0.051
  21. BD (   1) C  13 - H  20        /265. RY*(   1) C  15                    1.19    1.62    0.040
  21. BD (   1) C  13 - H  20        /343. RY*(   2) H  20                   17.46    3.20    0.213
  21. BD (   1) C  13 - H  20        /345. RY*(   4) H  20                   74.13    1.68    0.318
  21. BD (   1) C  13 - H  20        /346. RY*(   5) H  20                   36.32    2.55    0.274
  21. BD (   1) C  13 - H  20        /362. BD*(   1) C  12 - C  13            1.29    1.20    0.035
  21. BD (   1) C  13 - H  20        /363. BD*(   1) C  12 - C  15            4.30    1.14    0.063
  21. BD (   1) C  13 - H  20        /365. BD*(   1) C  13 - C  14            0.68    1.17    0.025
  21. BD (   1) C  13 - H  20        /368. BD*(   1) C  14 - C  16            1.30    0.44    0.022
  21. BD (   1) C  13 - H  20        /369. BD*(   1) C  14 - C  17            4.04    1.17    0.062
  21. BD (   1) C  13 - H  20        /370. BD*(   1) C  15 - C  16            0.81    1.16    0.028
  21. BD (   1) C  13 - H  20        /372. BD*(   1) C  16 - C  17            2.52    1.28    0.051
  21. BD (   1) C  13 - H  20        /373. BD*(   2) C  16 - C  17           47.25    5.52    0.504
  22. BD (   1) C  14 - C  16        /231. RY*(   1) C  13                    1.01    1.62    0.038
  22. BD (   1) C  14 - C  16        /232. RY*(   2) C  13                    0.55    1.18    0.024
  22. BD (   1) C  14 - C  16        /265. RY*(   1) C  15                    1.59    1.30    0.043
  22. BD (   1) C  14 - C  16        /266. RY*(   2) C  15                    0.67    1.18    0.026
  22. BD (   1) C  14 - C  16        /299. RY*(   1) C  17                    4.84    1.66    0.084
  22. BD (   1) C  14 - C  16        /310. RY*(  12) C  17                    0.76    1.02    0.026
  22. BD (   1) C  14 - C  16        /361. BD*(   1) C   6 - C  12            0.53    0.72    0.018
  22. BD (   1) C  14 - C  16        /362. BD*(   1) C  12 - C  13            5.88    0.87    0.067
  22. BD (   1) C  14 - C  16        /363. BD*(   1) C  12 - C  15            6.27    0.82    0.067
  22. BD (   1) C  14 - C  16        /365. BD*(   1) C  13 - C  14            3.46    0.85    0.051
  22. BD (   1) C  14 - C  16        /367. BD*(   1) C  13 - H  20            3.82    0.76    0.050
  22. BD (   1) C  14 - C  16        /369. BD*(   1) C  14 - C  17           24.41    0.84    0.133
  22. BD (   1) C  14 - C  16        /370. BD*(   1) C  15 - C  16            4.16    0.84    0.055
  22. BD (   1) C  14 - C  16        /371. BD*(   1) C  15 - H  19            3.84    0.78    0.051
  22. BD (   1) C  14 - C  16        /372. BD*(   1) C  16 - C  17           20.82    0.96    0.131
  22. BD (   1) C  14 - C  16        /374. BD*(   1) C  17 -Cl  18            5.20    2.26    0.099
  23. BD (   1) C  14 - C  17        /232. RY*(   2) C  13                    2.47    1.75    0.059
  23. BD (   1) C  14 - C  17        /282. RY*(   1) C  16                    1.37    1.42    0.040
  23. BD (   1) C  14 - C  17        /283. RY*(   2) C  16                    0.77    1.59    0.032
  23. BD (   1) C  14 - C  17        /318. RY*(   3)Cl  18                    0.50    1.38    0.024
  23. BD (   1) C  14 - C  17        /365. BD*(   1) C  13 - C  14            0.90    1.42    0.032
  23. BD (   1) C  14 - C  17        /367. BD*(   1) C  13 - H  20            1.57    1.33    0.041
  23. BD (   1) C  14 - C  17        /368. BD*(   1) C  14 - C  16           17.27    0.69    0.100
  23. BD (   1) C  14 - C  17        /372. BD*(   1) C  16 - C  17            5.30    1.53    0.080
  24. BD (   1) C  15 - C  16        /214. RY*(   1) C  12                    0.92    1.72    0.036
  24. BD (   1) C  15 - C  16        /215. RY*(   2) C  12                    1.24    2.00    0.045
  24. BD (   1) C  15 - C  16        /300. RY*(   2) C  17                    2.09    1.63    0.052
  24. BD (   1) C  15 - C  16        /361. BD*(   1) C   6 - C  12            2.81    1.25    0.053
  24. BD (   1) C  15 - C  16        /363. BD*(   1) C  12 - C  15            1.84    1.34    0.044
  24. BD (   1) C  15 - C  16        /368. BD*(   1) C  14 - C  16            3.68    0.64    0.045
  24. BD (   1) C  15 - C  16        /371. BD*(   1) C  15 - H  19            1.35    1.30    0.038
  24. BD (   1) C  15 - C  16        /372. BD*(   1) C  16 - C  17            1.06    1.48    0.036
  24. BD (   1) C  15 - C  16        /374. BD*(   1) C  17 -Cl  18            2.38    2.79    0.074
  25. BD (   1) C  15 - H  19        /214. RY*(   1) C  12                    1.26    1.52    0.039
  25. BD (   1) C  15 - H  19        /282. RY*(   1) C  16                    1.06    1.18    0.032
  25. BD (   1) C  15 - H  19        /362. BD*(   1) C  12 - C  13            3.91    1.20    0.061
  25. BD (   1) C  15 - H  19        /363. BD*(   1) C  12 - C  15            0.81    1.15    0.027
  25. BD (   1) C  15 - H  19        /368. BD*(   1) C  14 - C  16            0.89    0.45    0.019
  25. BD (   1) C  15 - H  19        /372. BD*(   1) C  16 - C  17            3.40    1.29    0.059
  26. BD (   1) C  16 - C  17        /231. RY*(   1) C  13                    0.83    2.21    0.039
  26. BD (   1) C  16 - C  17        /248. RY*(   1) C  14                    1.47    1.43    0.041
  26. BD (   1) C  16 - C  17        /249. RY*(   2) C  14                    0.79    1.61    0.032
  26. BD (   1) C  16 - C  17        /266. RY*(   2) C  15                    2.03    1.77    0.054
  26. BD (   1) C  16 - C  17        /317. RY*(   2)Cl  18                    0.61    1.43    0.027
  26. BD (   1) C  16 - C  17        /368. BD*(   1) C  14 - C  16           14.19    0.71    0.092
  26. BD (   1) C  16 - C  17        /369. BD*(   1) C  14 - C  17            5.07    1.43    0.076
  26. BD (   1) C  16 - C  17        /370. BD*(   1) C  15 - C  16            0.88    1.43    0.032
  26. BD (   1) C  16 - C  17        /371. BD*(   1) C  15 - H  19            2.02    1.37    0.047
  26. BD (   1) C  16 - C  17        /373. BD*(   2) C  16 - C  17            2.07    5.78    0.108
  27. BD (   2) C  16 - C  17        /250. RY*(   3) C  14                    1.55    1.47    0.046
  27. BD (   2) C  16 - C  17        /269. RY*(   5) C  15                    1.03    1.71    0.041
  27. BD (   2) C  16 - C  17        /316. RY*(   1)Cl  18                    2.63    1.00    0.050
  27. BD (   2) C  16 - C  17        /364. BD*(   2) C  12 - C  15           20.80    0.38    0.081
  27. BD (   2) C  16 - C  17        /366. BD*(   2) C  13 - C  14           29.36    0.38    0.095
  28. BD (   1) C  17 -Cl  18        /248. RY*(   1) C  14                    0.75    1.40    0.029
  28. BD (   1) C  17 -Cl  18        /282. RY*(   1) C  16                    0.87    1.40    0.031
  28. BD (   1) C  17 -Cl  18        /365. BD*(   1) C  13 - C  14            1.80    1.40    0.045
  28. BD (   1) C  17 -Cl  18        /370. BD*(   1) C  15 - C  16            2.26    1.39    0.050
  29. CR (   1) C   1                / 79. RY*(   2) C   2                    1.22   11.29    0.105
  29. CR (   1) C   1                / 81. RY*(   4) C   2                    0.51   11.53    0.068
  29. CR (   1) C   1                /113. RY*(   2) C   4                    1.83   11.44    0.129
  29. CR (   1) C   1                /347. BD*(   1) C   1 - C   2            0.98   11.07    0.094
  29. CR (   1) C   1                /348. BD*(   1) C   1 - C   4            0.76   11.03    0.083
  29. CR (   1) C   1                /351. BD*(   1) C   2 - C   3            0.89   11.02    0.089
  29. CR (   1) C   1                /356. BD*(   1) C   4 - C   5            1.07   11.00    0.097
  29. CR (   1) C   1                /358. BD*(   1) C   4 -Cl   9            0.92   10.66    0.089
  30. CR (   1) C   2                / 63. RY*(   3) C   1                    1.44   11.86    0.117
  30. CR (   1) C   2                / 64. RY*(   4) C   1                    0.54   12.73    0.074
  30. CR (   1) C   2                / 65. RY*(   5) C   1                    0.58   11.85    0.074
  30. CR (   1) C   2                / 96. RY*(   2) C   3                    1.42   11.54    0.114
  30. CR (   1) C   2                /348. BD*(   1) C   1 - C   4            0.70   10.99    0.080
  30. CR (   1) C   2                /349. BD*(   1) C   1 - O  10            0.76   11.03    0.082
  30. CR (   1) C   2                /354. BD*(   1) C   3 - C   6            0.94   10.96    0.091
  31. CR (   1) C   3                / 78. RY*(   1) C   2                    0.53   11.66    0.070
  31. CR (   1) C   3                / 79. RY*(   2) C   2                    1.09   11.28    0.099
  31. CR (   1) C   3                /146. RY*(   2) C   6                    1.93   11.78    0.135
  31. CR (   1) C   3                /347. BD*(   1) C   1 - C   2            0.59   11.06    0.073
  31. CR (   1) C   3                /359. BD*(   1) C   5 - C   6            0.51   11.03    0.067
  31. CR (   1) C   3                /361. BD*(   1) C   6 - C  12            1.04   10.83    0.096
  32. CR (   1) C   4                / 63. RY*(   3) C   1                    1.90   11.92    0.135
  32. CR (   1) C   4                /130. RY*(   2) C   5                    1.16   11.44    0.103
  32. CR (   1) C   4                /349. BD*(   1) C   1 - O  10            0.99   11.10    0.094
  32. CR (   1) C   4                /356. BD*(   1) C   4 - C   5            0.57   11.03    0.071
  32. CR (   1) C   4                /358. BD*(   1) C   4 -Cl   9            2.03   10.68    0.132
  32. CR (   1) C   4                /359. BD*(   1) C   5 - C   6            0.81   11.07    0.085
  33. CR (   1) C   5                /112. RY*(   1) C   4                    0.50   11.47    0.068
  33. CR (   1) C   5                /113. RY*(   2) C   4                    1.99   11.42    0.135
  33. CR (   1) C   5                /145. RY*(   1) C   6                    2.00   11.58    0.136
  33. CR (   1) C   5                /348. BD*(   1) C   1 - C   4            1.06   11.01    0.098
  33. CR (   1) C   5                /354. BD*(   1) C   3 - C   6            0.58   10.98    0.072
  33. CR (   1) C   5                /358. BD*(   1) C   4 -Cl   9            0.68   10.64    0.076
  33. CR (   1) C   5                /361. BD*(   1) C   6 - C  12            1.02   10.83    0.095
  34. CR (   1) C   6                / 96. RY*(   2) C   3                    1.04   11.57    0.098
  34. CR (   1) C   6                /129. RY*(   1) C   5                    1.04   11.41    0.098
  34. CR (   1) C   6                /130. RY*(   2) C   5                    0.67   11.40    0.078
  34. CR (   1) C   6                /214. RY*(   1) C  12                    1.00   11.31    0.095
  34. CR (   1) C   6                /351. BD*(   1) C   2 - C   3            0.67   11.01    0.077
  34. CR (   1) C   6                /354. BD*(   1) C   3 - C   6            0.54   11.00    0.069
  34. CR (   1) C   6                /356. BD*(   1) C   4 - C   5            0.65   11.00    0.076
  34. CR (   1) C   6                /359. BD*(   1) C   5 - C   6            1.05   11.03    0.097
  34. CR (   1) C   6                /360. BD*(   1) C   5 - H   8            0.56   10.91    0.070
  34. CR (   1) C   6                /362. BD*(   1) C  12 - C  13            0.58   10.99    0.072
  34. CR (   1) C   6                /363. BD*(   1) C  12 - C  15            0.65   10.94    0.076
  36. CR (   2)Cl   9                /112. RY*(   1) C   4                    1.97   11.98    0.137
  36. CR (   2)Cl   9                /115. RY*(   4) C   4                    0.56   11.75    0.072
  36. CR (   2)Cl   9                /356. BD*(   1) C   4 - C   5            0.74   11.49    0.083
  40. CR (   1) O  10                / 61. RY*(   1) C   1                    4.90   20.41    0.283
  40. CR (   1) O  10                /347. BD*(   1) C   1 - C   2            0.88   19.94    0.120
  40. CR (   1) O  10                /348. BD*(   1) C   1 - C   4            0.90   19.90    0.122
  41. CR (   1) C  12                /145. RY*(   1) C   6                    0.62   11.66    0.076
  41. CR (   1) C  12                /232. RY*(   2) C  13                    1.24   11.36    0.106
  41. CR (   1) C  12                /266. RY*(   2) C  15                    1.14   11.36    0.102
  41. CR (   1) C  12                /354. BD*(   1) C   3 - C   6            0.52   11.06    0.068
  41. CR (   1) C  12                /365. BD*(   1) C  13 - C  14            0.92   11.03    0.090
  41. CR (   1) C  12                /367. BD*(   1) C  13 - H  20            0.51   10.94    0.067
  41. CR (   1) C  12                /370. BD*(   1) C  15 - C  16            0.84   11.02    0.086
  42. CR (   1) C  13                /204. RY*(  13) O  10                    0.66   13.66    0.085
  42. CR (   1) C  13                /212. RY*(   4) H  11                    2.43   12.55    0.156
  42. CR (   1) C  13                /213. RY*(   5) H  11                    0.74   13.05    0.088
  42. CR (   1) C  13                /214. RY*(   1) C  12                    1.46   11.35    0.115
  42. CR (   1) C  13                /215. RY*(   2) C  12                    1.97   11.63    0.135
  42. CR (   1) C  13                /216. RY*(   3) C  12                    1.08   11.36    0.099
  42. CR (   1) C  13                /218. RY*(   5) C  12                    1.79   11.99    0.131
  42. CR (   1) C  13                /220. RY*(   7) C  12                    1.03   11.54    0.097
  42. CR (   1) C  13                /222. RY*(   9) C  12                    0.64   12.09    0.079
  42. CR (   1) C  13                /223. RY*(  10) C  12                    2.18   12.19    0.146
  42. CR (   1) C  13                /226. RY*(  13) C  12                    0.54   12.77    0.074
  42. CR (   1) C  13                /231. RY*(   1) C  13                   14.94   11.78    0.375
  42. CR (   1) C  13                /233. RY*(   3) C  13                    1.58   11.41    0.120
  42. CR (   1) C  13                /234. RY*(   4) C  13                    2.52   11.67    0.153
  42. CR (   1) C  13                /235. RY*(   5) C  13                   21.81   11.58    0.449
  42. CR (   1) C  13                /238. RY*(   8) C  13                    9.42   11.38    0.292
  42. CR (   1) C  13                /239. RY*(   9) C  13                    5.17   14.03    0.240
  42. CR (   1) C  13                /240. RY*(  10) C  13                   10.54   11.88    0.316
  42. CR (   1) C  13                /241. RY*(  11) C  13                   22.73   13.08    0.487
  42. CR (   1) C  13                /243. RY*(  13) C  13                   19.64   13.99    0.468
  42. CR (   1) C  13                /244. RY*(  14) C  13                    3.20   31.51    0.283
  42. CR (   1) C  13                /246. RY*(  16) C  13                   15.59   13.47    0.409
  42. CR (   1) C  13                /247. RY*(  17) C  13                   26.44   13.10    0.526
  42. CR (   1) C  13                /248. RY*(   1) C  14                    0.65   11.00    0.076
  42. CR (   1) C  13                /249. RY*(   2) C  14                    1.54   11.18    0.117
  42. CR (   1) C  13                /253. RY*(   6) C  14                    2.32   11.82    0.148
  42. CR (   1) C  13                /255. RY*(   8) C  14                    1.27   12.22    0.111
  42. CR (   1) C  13                /260. RY*(  13) C  14                    0.54   13.15    0.075
  42. CR (   1) C  13                /265. RY*(   1) C  15                    1.98   11.46    0.135
  42. CR (   1) C  13                /342. RY*(   1) H  20                    3.17   11.30    0.169
  42. CR (   1) C  13                /343. RY*(   2) H  20                   76.45   13.03    0.891
  42. CR (   1) C  13                /345. RY*(   4) H  20                  248.56   11.51    1.510
  42. CR (   1) C  13                /346. RY*(   5) H  20                  166.56   12.38    1.282
  42. CR (   1) C  13                /361. BD*(   1) C   6 - C  12            0.79   10.88    0.083
  42. CR (   1) C  13                /363. BD*(   1) C  12 - C  15            0.65   10.98    0.076
  42. CR (   1) C  13                /368. BD*(   1) C  14 - C  16            0.82   10.27    0.085
  42. CR (   1) C  13                /369. BD*(   1) C  14 - C  17            1.25   11.00    0.106
  42. CR (   1) C  13                /370. BD*(   1) C  15 - C  16            0.99   11.00    0.093
  42. CR (   1) C  13                /371. BD*(   1) C  15 - H  19            2.11   10.94    0.136
  42. CR (   1) C  13                /372. BD*(   1) C  16 - C  17            5.94   11.12    0.232
  42. CR (   1) C  13                /373. BD*(   2) C  16 - C  17          298.89   15.35    2.140
  43. CR (   1) C  14                /231. RY*(   1) C  13                    0.88   11.83    0.091
  43. CR (   1) C  14                /232. RY*(   2) C  13                    0.80   11.38    0.085
  43. CR (   1) C  14                /300. RY*(   2) C  17                    2.26   11.31    0.143
  43. CR (   1) C  14                /362. BD*(   1) C  12 - C  13            0.70   11.08    0.079
  43. CR (   1) C  14                /368. BD*(   1) C  14 - C  16            8.36   10.32    0.274
  43. CR (   1) C  14                /372. BD*(   1) C  16 - C  17            0.99   11.16    0.095
  43. CR (   1) C  14                /374. BD*(   1) C  17 -Cl  18            1.22   12.47    0.113
  44. CR (   1) C  15                /215. RY*(   2) C  12                    1.90   11.64    0.133
  44. CR (   1) C  15                /282. RY*(   1) C  16                    0.85   11.01    0.086
  44. CR (   1) C  15                /283. RY*(   2) C  16                    1.08   11.18    0.098
  44. CR (   1) C  15                /361. BD*(   1) C   6 - C  12            0.86   10.89    0.087
  44. CR (   1) C  15                /362. BD*(   1) C  12 - C  13            0.54   11.04    0.069
  44. CR (   1) C  15                /368. BD*(   1) C  14 - C  16            0.81   10.28    0.085
  44. CR (   1) C  15                /372. BD*(   1) C  16 - C  17            1.03   11.12    0.097
  45. CR (   1) C  16                /265. RY*(   1) C  15                    0.69   11.50    0.079
  45. CR (   1) C  16                /266. RY*(   2) C  15                    0.74   11.37    0.082
  45. CR (   1) C  16                /300. RY*(   2) C  17                    2.29   11.30    0.144
  45. CR (   1) C  16                /305. RY*(   7) C  17                    0.58   11.49    0.073
  45. CR (   1) C  16                /363. BD*(   1) C  12 - C  15            0.70   11.01    0.079
  45. CR (   1) C  16                /368. BD*(   1) C  14 - C  16            8.40   10.31    0.274
  45. CR (   1) C  16                /369. BD*(   1) C  14 - C  17            1.01   11.04    0.096
  45. CR (   1) C  16                /374. BD*(   1) C  17 -Cl  18            1.23   12.45    0.113
  46. CR (   1) C  17                /249. RY*(   2) C  14                    2.13   11.26    0.138
  46. CR (   1) C  17                /283. RY*(   2) C  16                    2.28   11.25    0.143
  46. CR (   1) C  17                /365. BD*(   1) C  13 - C  14            1.09   11.08    0.098
  46. CR (   1) C  17                /370. BD*(   1) C  15 - C  16            1.10   11.07    0.099
  46. CR (   1) C  17                /372. BD*(   1) C  16 - C  17            0.73   11.19    0.082
  46. CR (   1) C  17                /374. BD*(   1) C  17 -Cl  18            1.41   12.49    0.121
  48. CR (   2)Cl  18                /301. RY*(   3) C  17                    2.61   11.79    0.157
  52. LP (   1) C   6                / 97. RY*(   3) C   3                    3.00    1.12    0.068
  52. LP (   1) C   6                /104. RY*(  10) C   3                    0.63    0.52    0.021
  52. LP (   1) C   6                /131. RY*(   3) C   5                    2.66    1.33    0.070
  52. LP (   1) C   6                /147. RY*(   3) C   6                    2.46    0.77    0.051
  52. LP (   1) C   6                /217. RY*(   4) C  12                    0.80    1.49    0.041
  52. LP (   1) C   6                /219. RY*(   6) C  12                    0.69    0.88    0.029
  52. LP (   1) C   6                /231. RY*(   1) C  13                    0.64    1.44    0.035
  52. LP (   1) C   6                /247. RY*(  17) C  13                    0.58    2.77    0.047
  52. LP (   1) C   6                /352. BD*(   2) C   2 - C   3           86.13    0.18    0.130
  52. LP (   1) C   6                /357. BD*(   2) C   4 - C   5          115.44    0.17    0.140
  52. LP (   1) C   6                /364. BD*(   2) C  12 - C  15           79.44    0.13    0.103
  52. LP (   1) C   6                /373. BD*(   2) C  16 - C  17            3.30    5.02    0.130
  53. LP (   1)Cl   9                /112. RY*(   1) C   4                    2.98    2.06    0.070
  53. LP (   1)Cl   9                /115. RY*(   4) C   4                    0.81    1.83    0.034
  53. LP (   1)Cl   9                /348. BD*(   1) C   1 - C   4            0.86    1.60    0.034
  53. LP (   1)Cl   9                /356. BD*(   1) C   4 - C   5            1.77    1.57    0.047
  54. LP (   2)Cl   9                /113. RY*(   2) C   4                    1.03    1.38    0.034
  54. LP (   2)Cl   9                /347. BD*(   1) C   1 - C   2            0.52    1.02    0.021
  54. LP (   2)Cl   9                /348. BD*(   1) C   1 - C   4            5.37    0.98    0.065
  54. LP (   2)Cl   9                /356. BD*(   1) C   4 - C   5            4.49    0.95    0.058
  54. LP (   2)Cl   9                /359. BD*(   1) C   5 - C   6            0.59    0.98    0.021
  55. LP (   3)Cl   9                /114. RY*(   3) C   4                    0.68    1.45    0.028
  55. LP (   3)Cl   9                /116. RY*(   5) C   4                    0.75    1.37    0.029
  55. LP (   3)Cl   9                /357. BD*(   2) C   4 - C   5           13.73    0.41    0.073
  56. LP (   1) O  10                / 61. RY*(   1) C   1                   13.77    1.87    0.143
  56. LP (   1) O  10                / 74. RY*(  14) C   1                    0.87    3.36    0.048
  56. LP (   1) O  10                /347. BD*(   1) C   1 - C   2            2.61    1.39    0.054
  56. LP (   1) O  10                /348. BD*(   1) C   1 - C   4            2.40    1.35    0.051
  56. LP (   1) O  10                /373. BD*(   2) C  16 - C  17            1.12    5.64    0.079
  57. LP (   2) O  10                / 63. RY*(   3) C   1                    2.06    1.75    0.055
  57. LP (   2) O  10                / 64. RY*(   4) C   1                    1.55    2.62    0.058
  57. LP (   2) O  10                /347. BD*(   1) C   1 - C   2           16.08    0.92    0.110
  57. LP (   2) O  10                /348. BD*(   1) C   1 - C   4           19.61    0.88    0.118
  57. LP (   2) O  10                /351. BD*(   1) C   2 - C   3            0.75    0.87    0.023
  58. LP (   1)Cl  18                /301. RY*(   3) C  17                    3.32    1.87    0.070
  58. LP (   1)Cl  18                /369. BD*(   1) C  14 - C  17            1.23    1.59    0.040
  58. LP (   1)Cl  18                /372. BD*(   1) C  16 - C  17            1.09    1.70    0.039
  59. LP (   2)Cl  18                /300. RY*(   2) C  17                    1.43    1.23    0.038
  59. LP (   2)Cl  18                /368. BD*(   1) C  14 - C  16            1.13    0.24    0.015
  59. LP (   2)Cl  18                /369. BD*(   1) C  14 - C  17            5.02    0.97    0.063
  59. LP (   2)Cl  18                /370. BD*(   1) C  15 - C  16            0.64    0.96    0.022
  59. LP (   2)Cl  18                /372. BD*(   1) C  16 - C  17            4.06    1.08    0.059
  60. LP (   3)Cl  18                /302. RY*(   4) C  17                    1.12    1.54    0.038
  60. LP (   3)Cl  18                /306. RY*(   8) C  17                    0.58    1.33    0.025
  60. LP (   3)Cl  18                /373. BD*(   2) C  16 - C  17            1.12    5.31    0.076
 350. BD*(   2) C   1 - O  10        / 62. RY*(   2) C   1                    3.06    1.46    0.120
 350. BD*(   2) C   1 - O  10        / 67. RY*(   7) C   1                    0.89    1.17    0.058
 350. BD*(   2) C   1 - O  10        / 68. RY*(   8) C   1                    1.46    1.10    0.072
 350. BD*(   2) C   1 - O  10        / 77. RY*(  17) C   1                    3.68    0.29    0.059
 350. BD*(   2) C   1 - O  10        /193. RY*(   2) O  10                    4.71    0.56    0.093
 350. BD*(   2) C   1 - O  10        /205. RY*(  14) O  10                    0.74    3.12    0.087
 352. BD*(   2) C   2 - C   3        / 80. RY*(   3) C   2                    2.50    0.50    0.079
 352. BD*(   2) C   2 - C   3        / 99. RY*(   5) C   3                    1.48    1.16    0.093
 352. BD*(   2) C   2 - C   3        /350. BD*(   2) C   1 - O  10          392.79    0.02    0.109
 357. BD*(   2) C   4 - C   5        /114. RY*(   3) C   4                    1.26    1.04    0.073
 357. BD*(   2) C   4 - C   5        /133. RY*(   5) C   5                    2.92    0.87    0.102
 357. BD*(   2) C   4 - C   5        /171. RY*(   1)Cl   9                    1.05    0.59    0.050
 357. BD*(   2) C   4 - C   5        /350. BD*(   2) C   1 - O  10          193.90    0.03    0.106
 364. BD*(   2) C  12 - C  15        /217. RY*(   4) C  12                    0.56    1.36    0.055
 364. BD*(   2) C  12 - C  15        /219. RY*(   6) C  12                    1.35    0.75    0.063
 364. BD*(   2) C  12 - C  15        /234. RY*(   4) C  13                    0.50    1.21    0.049
 364. BD*(   2) C  12 - C  15        /268. RY*(   4) C  15                    2.70    0.75    0.090
 364. BD*(   2) C  12 - C  15        /373. BD*(   2) C  16 - C  17            2.63    4.89    0.159
 366. BD*(   2) C  13 - C  14        /235. RY*(   5) C  13                    1.71    1.11    0.096
 366. BD*(   2) C  13 - C  14        /252. RY*(   5) C  14                    1.63    1.07    0.092
 366. BD*(   2) C  13 - C  14        /373. BD*(   2) C  16 - C  17            1.52    4.88    0.127
 368. BD*(   1) C  14 - C  16        /362. BD*(   1) C  12 - C  13            0.54    0.76    0.059
 368. BD*(   1) C  14 - C  16        /363. BD*(   1) C  12 - C  15            0.51    0.70    0.055
 373. BD*(   2) C  16 - C  17        /106. RY*(  12) C   3                    1.92    0.67    0.071
 373. BD*(   2) C  16 - C  17        /203. RY*(  12) O  10                   25.81    0.16    0.126
 373. BD*(   2) C  16 - C  17        /244. RY*(  14) C  13                    4.32   16.16    0.525


 Natural Bond Orbitals (Summary):

                                                            Principal Delocalizations
           NBO                        Occupancy    Energy   (geminal,vicinal,remote)
 ====================================================================================
 Molecular unit  1  (C12H5OCl2)
     1. BD (   1) C   1 - C   2          1.96996    -0.63317  358(v),348(g),351(g),349(g)
                                                    355(v),96(v),95(v),112(v)
                                                    192(v),353(g),113(v)
     2. BD (   1) C   1 - C   4          1.97663    -0.64372  356(g),353(v),347(g),349(g)
                                                    129(v),360(v),78(v),192(v)
                                                    172(v)
     3. BD (   1) C   1 - O  10          1.99180    -0.90848  347(g),348(g),356(v),351(v)
                                                    61(g),112(v)
     4. BD (   2) C   1 - O  10          1.98036    -0.24622  352(v),357(v),350(g),373(r)
     5. BD (   1) C   2 - C   3          1.97809    -0.62279  361(v),349(v),354(g),347(g)
                                                    145(v),63(v),64(v),353(g)
                                                    355(g)
     6. BD (   2) C   2 - C   3          1.78778    -0.16611  52(v),350(v),147(v),62(v)
                                                    68(v),352(g)
     7. BD (   1) C   2 - H  11          1.97926    -0.44365  354(v),348(v),61(v),95(v)
                                                    351(g),355(v),349(v),65(v)
                                                    347(g)
     8. BD (   1) C   3 - C   6          1.96977    -0.63189  359(g),360(v),361(g),351(g)
                                                    363(v),79(v),353(v),215(v)
                                                    355(g),130(v)
     9. BD (   1) C   3 - H   7          1.98131    -0.47005  347(v),359(v),78(v),146(v)
                                                    145(v)
    10. BD (   1) C   4 - C   5          1.97807    -0.64740  361(v),359(g),349(v),348(g)
                                                    146(v),64(v),360(g),63(v)
    11. BD (   2) C   4 - C   5          1.79247    -0.18208  52(v),350(v),171(v),147(v)
                                                    62(v),67(v)
    12. BD (   1) C   4 -Cl   9          1.98833    -0.66843  359(v),347(v),129(v),61(v)
    13. BD (   1) C   5 - C   6          1.96442    -0.65119  354(g),356(g),355(v),358(v)
                                                    361(g),362(v),215(v),360(g)
                                                    113(v),112(v),95(v),145(g)
    14. BD (   1) C   5 - H   8          1.97883    -0.47169  348(v),354(v),145(v),112(v)
                                                    359(g),356(g),358(v)
    15. BD (   1) C   6 - C  12          1.97425    -0.59501  359(g),354(g),365(v),370(v)
                                                    356(v),362(g),351(v),363(g)
                                                    95(v),265(v),130(v),375(r)
    16. BD (   1) C  12 - C  13          1.95256    -0.70511  345(v),373(r),346(v),343(v)
                                                    368(v),365(g),371(v),235(g)
                                                    243(g),241(g),249(v),247(g)
                                                    363(g),238(g),361(g),231(g)
                                                    359(v),146(v),240(g),367(g)
                                                    246(g),372(r),244(g),239(g)
                                                    215(g),145(v)
    17. BD (   1) C  12 - C  15          1.95538    -0.67298  368(v),367(v),370(g),362(g)
                                                    283(v),361(g),354(v),371(g)
                                                    146(v),145(v),231(v)
    18. BD (   2) C  12 - C  15          1.62715    -0.20224  52(v),366(v),373(v),344(r)
                                                    234(v),287(v),147(v)
    19. BD (   1) C  13 - C  14          1.97505    -0.71521  345(v),373(v),346(v),343(v)
                                                    368(g),361(v),362(g),235(g)
                                                    374(v),215(v),300(v),247(g)
                                                    241(g),238(g),367(g),243(g)
                                                    369(g),231(g),246(g),240(g)
                                                    371(r),223(v),239(g)
    20. BD (   2) C  13 - C  14          1.69635    -0.21930  364(v),344(v),374(v),373(v)
                                                    302(v),52(r),218(v),303(v)
                                                    234(g)
    21. BD (   1) C  13 - H  20          1.96102    -0.49894  345(g),373(r),346(g),343(g)
                                                    235(g),247(g),241(g),231(g)
                                                    238(g),363(v),369(v),243(g)
                                                    246(g),372(r),240(g),214(v)
                                                    253(v),239(g),368(v),362(g)
                                                    220(v),265(r),248(v),234(g)
                                                    370(r),223(v),244(g),365(g)
                                                    233(g),218(v),212(r)
    22. BD (   1) C  14 - C  16          1.80674    -0.17694  369(g),372(g),363(v),362(v)
                                                    374(v),299(v),370(g),371(v)
                                                    367(v),365(g),265(v),231(v)
                                                    310(v),266(v),232(v),361(r)
    23. BD (   1) C  14 - C  17          1.94768    -0.74887  368(g),372(g),232(v),367(v)
                                                    282(v),365(g),283(v),318(v)
    24. BD (   1) C  15 - C  16          1.97398    -0.70176  368(g),361(v),374(v),300(v)
                                                    363(g),371(g),215(v),372(g)
                                                    214(v)
    25. BD (   1) C  15 - H  19          1.96743    -0.50815  362(v),372(v),214(v),282(v)
                                                    368(v),363(g)
    26. BD (   1) C  16 - C  17          1.95444    -0.76678  368(g),369(g),373(g),266(v)
                                                    371(v),248(v),370(g),231(r)
                                                    249(v),317(v)
    27. BD (   2) C  16 - C  17          1.70157    -0.24624  366(v),364(v),316(v),250(v)
                                                    269(v)
    28. BD (   1) C  17 -Cl  18          1.99019    -0.72999  370(v),365(v),282(v),248(v)
    29. CR (   1) C   1                  1.99873   -10.30201  113(v),79(v),356(v),347(g)
                                                    358(v),351(v),348(g),81(v)
    30. CR (   1) C   2                  1.99914   -10.25896  63(v),96(v),354(v),349(v)
                                                    348(v),65(v),64(v)
    31. CR (   1) C   3                  1.99925   -10.28821  146(v),79(v),361(v),347(v)
                                                    78(v),359(v)
    32. CR (   1) C   4                  1.99876   -10.32817  358(g),63(v),130(v),349(v)
                                                    359(v),356(g)
    33. CR (   1) C   5                  1.99891   -10.28202  145(v),113(v),348(v),361(v)
                                                    358(v),354(v),112(v)
    34. CR (   1) C   6                  1.99877   -10.29646  359(g),129(v),96(v),214(v)
                                                    351(v),130(v),363(v),356(v)
                                                    362(v),360(v),354(g)
    35. CR (   1)Cl   9                  2.00000  -101.08999   
    36. CR (   2)Cl   9                  1.99971   -10.79241  112(v),356(v),115(v)
    37. CR (   3)Cl   9                  1.99997    -7.39273  375(r)
    38. CR (   4)Cl   9                  1.99994    -7.39430   
    39. CR (   5)Cl   9                  1.99999    -7.39172   
    40. CR (   1) O  10                  1.99981   -19.16563  61(v),348(v),347(v)
    41. CR (   1) C  12                  1.99908   -10.35627  232(v),266(v),365(v),370(v)
                                                    145(v),354(v),367(v)
    42. CR (   1) C  13                  1.99897   -10.33452  373(r),345(v),346(v),343(v)
                                                    247(g),241(g),235(g),243(g)
                                                    246(g),231(g),240(g),238(g)
                                                    372(r),239(g),244(g),342(v)
                                                    234(g),212(r),253(v),223(v)
                                                    371(r),265(r),215(v),218(v)
                                                    233(g),249(v),214(v),369(v)
                                                    255(v),216(v),220(v),370(r)
                                                    368(v),361(v),213(r),204(r)
                                                    363(v),248(v),222(v),260(v)
                                                    226(v)
    43. CR (   1) C  14                  1.99873   -10.38247  368(g),300(v),374(v),372(v)
                                                    231(v),232(v),362(v)
    44. CR (   1) C  15                  1.99904   -10.34045  215(v),283(v),372(v),368(v)
                                                    361(v),282(v),362(v)
    45. CR (   1) C  16                  1.99866   -10.36970  368(g),300(v),374(v),369(v)
                                                    266(v),363(v),265(v),305(v)
    46. CR (   1) C  17                  1.99836   -10.40906  283(v),249(v),374(g),370(v)
                                                    365(v),372(g)
    47. CR (   1)Cl  18                  2.00000  -101.16345   
    48. CR (   2)Cl  18                  1.99971   -10.83210  301(v),369(v)
    49. CR (   3)Cl  18                  1.99992    -7.44817   
    50. CR (   4)Cl  18                  1.99999    -7.44414   
    51. CR (   5)Cl  18                  1.99999    -7.44387   
    52. LP (   1) C   6                  1.16015    -0.00176  357(v),352(v),364(v),97(v)
                                                    131(v),147(g),373(r),217(v)
                                                    219(v),231(r),104(v),247(r)
    53. LP (   1)Cl   9                  1.99326    -0.87052  112(v),356(v),348(v),115(v)
    54. LP (   2)Cl   9                  1.97191    -0.24565  348(v),356(v),113(v),359(r)
                                                    347(r),375(r)
    55. LP (   3)Cl   9                  1.94328    -0.24613  357(v),375(r),116(v),114(v)
                                                    350(r)
    56. LP (   1) O  10                  1.98089    -0.61930  61(v),347(v),348(v),373(r)
                                                    74(v)
    57. LP (   2) O  10                  1.91108    -0.15080  348(v),347(v),63(v),64(v)
                                                    351(r)
    58. LP (   1)Cl  18                  1.99352    -0.91831  301(v),375(r),369(v),372(v)
    59. LP (   2)Cl  18                  1.97139    -0.29911  375(r),369(v),372(v),300(v)
                                                    368(r),370(r)
    60. LP (   3)Cl  18                  1.93677    -0.29637  373(v),302(v),306(v)
    61. RY*(   1) C   1                  0.01318     1.24639   
    62. RY*(   2) C   1                  0.00905     1.65159   
    63. RY*(   3) C   1                  0.00812     1.59612   
    64. RY*(   4) C   1                  0.00241     2.47281   
    65. RY*(   5) C   1                  0.00094     1.59287   
    66. RY*(   6) C   1                  0.00057     1.73690   
    67. RY*(   7) C   1                  0.00041     1.36582   
    68. RY*(   8) C   1                  0.00022     1.29326   
    69. RY*(   9) C   1                  0.00018     1.39243   
    70. RY*(  10) C   1                  0.00010     4.15489   
    71. RY*(  11) C   1                  0.00008     2.01979   
    72. RY*(  12) C   1                  0.00004     2.38514   
    73. RY*(  13) C   1                  0.00001     1.70685   
    74. RY*(  14) C   1                  0.00001     2.74152   
    75. RY*(  15) C   1                  0.00000    19.16705   
    76. RY*(  16) C   1                  0.00000     2.96167   
    77. RY*(  17) C   1                  0.00000     0.48615   
    78. RY*(   1) C   2                  0.00486     1.37504   
    79. RY*(   2) C   2                  0.00298     0.98870   
    80. RY*(   3) C   2                  0.00179     0.68343   
    81. RY*(   4) C   2                  0.00125     1.22953   
    82. RY*(   5) C   2                  0.00038     1.84481   
    83. RY*(   6) C   2                  0.00036     1.83113   
    84. RY*(   7) C   2                  0.00017     1.36577   
    85. RY*(   8) C   2                  0.00012     1.41394   
    86. RY*(   9) C   2                  0.00009     1.72400   
    87. RY*(  10) C   2                  0.00006     2.13429   
    88. RY*(  11) C   2                  0.00002     3.07413   
    89. RY*(  12) C   2                  0.00002     4.48661   
    90. RY*(  13) C   2                  0.00003     2.47821   
    91. RY*(  14) C   2                  0.00002     2.20190   
    92. RY*(  15) C   2                  0.00000     2.95333   
    93. RY*(  16) C   2                  0.00000    19.86404   
    94. RY*(  17) C   2                  0.00000     0.76171   
    95. RY*(   1) C   3                  0.00508     1.15771   
    96. RY*(   2) C   3                  0.00187     1.27613   
    97. RY*(   3) C   3                  0.00173     1.11421   
    98. RY*(   4) C   3                  0.00071     1.34746   
    99. RY*(   5) C   3                  0.00043     1.33738   
   100. RY*(   6) C   3                  0.00020     1.10663   
   101. RY*(   7) C   3                  0.00015     1.69357   
   102. RY*(   8) C   3                  0.00010     1.94546   
   103. RY*(   9) C   3                  0.00009     2.07056   
   104. RY*(  10) C   3                  0.00008     0.51528   
   105. RY*(  11) C   3                  0.00007     1.84680   
   106. RY*(  12) C   3                  0.00003     5.69150   
   107. RY*(  13) C   3                  0.00002     1.66690   
   108. RY*(  14) C   3                  0.00002     3.54677   
   109. RY*(  15) C   3                  0.00000    18.54189   
   110. RY*(  16) C   3                  0.00000     2.93532   
   111. RY*(  17) C   3                  0.00001     2.56756   
   112. RY*(   1) C   4                  0.00742     1.18592   
   113. RY*(   2) C   4                  0.00495     1.13400   
   114. RY*(   3) C   4                  0.00196     1.20302   
   115. RY*(   4) C   4                  0.00141     0.95491   
   116. RY*(   5) C   4                  0.00109     1.12855   
   117. RY*(   6) C   4                  0.00059     2.28882   
   118. RY*(   7) C   4                  0.00041     1.72240   
   119. RY*(   8) C   4                  0.00034     2.19769   
   120. RY*(   9) C   4                  0.00022     1.72049   
   121. RY*(  10) C   4                  0.00007     4.10896   
   122. RY*(  11) C   4                  0.00004     1.98548   
   123. RY*(  12) C   4                  0.00003     2.57656   
   124. RY*(  13) C   4                  0.00003     0.69272   
   125. RY*(  14) C   4                  0.00004     0.72030   
   126. RY*(  15) C   4                  0.00000     2.82491   
   127. RY*(  16) C   4                  0.00000     1.53857   
   128. RY*(  17) C   4                  0.00001    22.08722   
   129. RY*(   1) C   5                  0.00605     1.11443   
   130. RY*(   2) C   5                  0.00299     1.10710   
   131. RY*(   3) C   5                  0.00138     1.32526   
   132. RY*(   4) C   5                  0.00084     1.06894   
   133. RY*(   5) C   5                  0.00066     1.03549   
   134. RY*(   6) C   5                  0.00032     1.55935   
   135. RY*(   7) C   5                  0.00028     0.74792   
   136. RY*(   8) C   5                  0.00019     2.71461   
   137. RY*(   9) C   5                  0.00011     3.86963   
   138. RY*(  10) C   5                  0.00005     2.59406   
   139. RY*(  11) C   5                  0.00005     2.38793   
   140. RY*(  12) C   5                  0.00005     1.61452   
   141. RY*(  13) C   5                  0.00001     1.55147   
   142. RY*(  14) C   5                  0.00001     2.66294   
   143. RY*(  15) C   5                  0.00000     2.93569   
   144. RY*(  16) C   5                  0.00001    21.59940   
   145. RY*(   1) C   6                  0.00561     1.30117   
   146. RY*(   2) C   6                  0.00489     1.48877   
   147. RY*(   3) C   6                  0.00195     0.76952   
   148. RY*(   4) C   6                  0.00086     1.05864   
   149. RY*(   5) C   6                  0.00056     1.70925   
   150. RY*(   6) C   6                  0.00038     1.76658   
   151. RY*(   7) C   6                  0.00021     1.20941   
   152. RY*(   8) C   6                  0.00017     1.76974   
   153. RY*(   9) C   6                  0.00011     3.14997   
   154. RY*(  10) C   6                  0.00008     3.49932   
   155. RY*(  11) C   6                  0.00004     3.15105   
   156. RY*(  12) C   6                  0.00003     2.12543   
   157. RY*(  13) C   6                  0.00004     2.83698   
   158. RY*(  14) C   6                  0.00000     2.99211   
   159. RY*(  15) C   6                  0.00001    21.37557   
   160. RY*(  16) C   6                  0.00000     0.47979   
   161. RY*(   1) H   7                  0.00087     1.03491   
   162. RY*(   2) H   7                  0.00020     2.12642   
   163. RY*(   3) H   7                  0.00016     1.75353   
   164. RY*(   4) H   7                  0.00007     2.23350   
   165. RY*(   5) H   7                  0.00005     2.65025   
   166. RY*(   1) H   8                  0.00146     1.19866   
   167. RY*(   2) H   8                  0.00026     2.02947   
   168. RY*(   3) H   8                  0.00014     1.75560   
   169. RY*(   4) H   8                  0.00010     2.15639   
   170. RY*(   5) H   8                  0.00004     2.70420   
   171. RY*(   1)Cl   9                  0.00564     0.75617   
   172. RY*(   2)Cl   9                  0.00311     0.72519   
   173. RY*(   3)Cl   9                  0.00158     0.79684   
   174. RY*(   4)Cl   9                  0.00052     0.66539   
   175. RY*(   5)Cl   9                  0.00021     0.57346   
   176. RY*(   6)Cl   9                  0.00012     1.53386   
   177. RY*(   7)Cl   9                  0.00008     1.14572   
   178. RY*(   8)Cl   9                  0.00006     0.86508   
   179. RY*(   9)Cl   9                  0.00004     0.99811   
   180. RY*(  10)Cl   9                  0.00001     1.34518   
   181. RY*(  11)Cl   9                  0.00002     0.90473   
   182. RY*(  12)Cl   9                  0.00000    25.04218   
   183. RY*(  13)Cl   9                  0.00000     3.40242   
   184. RY*(  14)Cl   9                  0.00000    24.58857   
   185. RY*(  15)Cl   9                  0.00000     3.26467   
   186. RY*(  16)Cl   9                  0.00000    25.06116   
   187. RY*(  17)Cl   9                  0.00000    18.32225   
   188. RY*(  18)Cl   9                  0.00000   207.60791   
   189. RY*(  19)Cl   9                  0.00001     3.59534   
   190. RY*(  20)Cl   9                  0.00001     1.04068   
   191. RY*(  21)Cl   9                  0.00001     1.02764   
   192. RY*(   1) O  10                  0.00309     0.90184   
   193. RY*(   2) O  10                  0.00259     0.75635   
   194. RY*(   3) O  10                  0.00046     0.69844   
   195. RY*(   4) O  10                  0.00024     1.46685   
   196. RY*(   5) O  10                  0.00008     1.89210   
   197. RY*(   6) O  10                  0.00004     3.63734   
   198. RY*(   7) O  10                  0.00003     1.85603   
   199. RY*(   8) O  10                  0.00001     2.90988   
   200. RY*(   9) O  10                  0.00000     5.32820   
   201. RY*(  10) O  10                  0.00000    49.88171   
   202. RY*(  11) O  10                  0.00001     1.23560   
   203. RY*(  12) O  10                  0.00000     5.17339   
   204. RY*(  13) O  10                  0.00000     3.33014   
   205. RY*(  14) O  10                  0.00000     3.31628   
   206. RY*(  15) O  10                  0.00000     3.12757   
   207. RY*(  16) O  10                  0.00000     3.49158   
   208. RY*(  17) O  10                  0.00000     3.25211   
   209. RY*(   1) H  11                  0.00346     0.48003   
   210. RY*(   2) H  11                  0.00028     2.57493   
   211. RY*(   3) H  11                  0.00011     1.77077   
   212. RY*(   4) H  11                  0.00005     2.21915   
   213. RY*(   5) H  11                  0.00003     2.71845   
   214. RY*(   1) C  12                  0.00712     1.01583   
   215. RY*(   2) C  12                  0.00557     1.29602   
   216. RY*(   3) C  12                  0.00143     1.02997   
   217. RY*(   4) C  12                  0.00125     1.48813   
   218. RY*(   5) C  12                  0.00053     1.65251   
   219. RY*(   6) C  12                  0.00038     0.87881   
   220. RY*(   7) C  12                  0.00035     1.20315   
   221. RY*(   8) C  12                  0.00026     1.64220   
   222. RY*(   9) C  12                  0.00019     1.75189   
   223. RY*(  10) C  12                  0.00009     1.85300   
   224. RY*(  11) C  12                  0.00007     4.01428   
   225. RY*(  12) C  12                  0.00005     3.08083   
   226. RY*(  13) C  12                  0.00004     2.43913   
   227. RY*(  14) C  12                  0.00003     0.67597   
   228. RY*(  15) C  12                  0.00001     3.08356   
   229. RY*(  16) C  12                  0.00000     2.85008   
   230. RY*(  17) C  12                  0.00000    20.91513   
   231. RY*(   1) C  13                  0.00475     1.44288   
   232. RY*(   2) C  13                  0.00385     1.00253   
   233. RY*(   3) C  13                  0.00123     1.07584   
   234. RY*(   4) C  13                  0.00089     1.34029   
   235. RY*(   5) C  13                  0.00063     1.24440   
   236. RY*(   6) C  13                  0.00034     0.97428   
   237. RY*(   7) C  13                  0.00020     0.62309   
   238. RY*(   8) C  13                  0.00015     1.05038   
   239. RY*(   9) C  13                  0.00011     3.69154   
   240. RY*(  10) C  13                  0.00008     1.54988   
   241. RY*(  11) C  13                  0.00008     2.74524   
   242. RY*(  12) C  13                  0.00003     1.50317   
   243. RY*(  13) C  13                  0.00003     3.65490   
   244. RY*(  14) C  13                  0.00000    21.17370   
   245. RY*(  15) C  13                  0.00000     2.91749   
   246. RY*(  16) C  13                  0.00001     3.13790   
   247. RY*(  17) C  13                  0.00001     2.76715   
   248. RY*(   1) C  14                  0.00583     0.66589   
   249. RY*(   2) C  14                  0.00295     0.84600   
   250. RY*(   3) C  14                  0.00109     1.21985   
   251. RY*(   4) C  14                  0.00093     0.97818   
   252. RY*(   5) C  14                  0.00046     1.20544   
   253. RY*(   6) C  14                  0.00028     1.48834   
   254. RY*(   7) C  14                  0.00023     0.66472   
   255. RY*(   8) C  14                  0.00019     1.88077   
   256. RY*(   9) C  14                  0.00013     2.43881   
   257. RY*(  10) C  14                  0.00008     1.41040   
   258. RY*(  11) C  14                  0.00004     1.91594   
   259. RY*(  12) C  14                  0.00002     2.23067   
   260. RY*(  13) C  14                  0.00001     2.81947   
   261. RY*(  14) C  14                  0.00000    22.25262   
   262. RY*(  15) C  14                  0.00001     1.32697   
   263. RY*(  16) C  14                  0.00001     2.79668   
   264. RY*(  17) C  14                  0.00001     1.65585   
   265. RY*(   1) C  15                  0.00497     1.12599   
   266. RY*(   2) C  15                  0.00399     1.00498   
   267. RY*(   3) C  15                  0.00107     1.11216   
   268. RY*(   4) C  15                  0.00098     0.87821   
   269. RY*(   5) C  15                  0.00065     1.45994   
   270. RY*(   6) C  15                  0.00041     0.97943   
   271. RY*(   7) C  15                  0.00017     0.59339   
   272. RY*(   8) C  15                  0.00017     0.93954   
   273. RY*(   9) C  15                  0.00011     3.27010   
   274. RY*(  10) C  15                  0.00009     2.16025   
   275. RY*(  11) C  15                  0.00005     1.89869   
   276. RY*(  12) C  15                  0.00004     1.52594   
   277. RY*(  13) C  15                  0.00003     2.56049   
   278. RY*(  14) C  15                  0.00000    21.93078   
   279. RY*(  15) C  15                  0.00001     2.78272   
   280. RY*(  16) C  15                  0.00000     2.90574   
   281. RY*(  17) C  15                  0.00001     2.22562   
   282. RY*(   1) C  16                  0.00582     0.67037   
   283. RY*(   2) C  16                  0.00314     0.83833   
   284. RY*(   3) C  16                  0.00139     1.16377   
   285. RY*(   4) C  16                  0.00093     0.99888   
   286. RY*(   5) C  16                  0.00032     1.43235   
   287. RY*(   6) C  16                  0.00030     1.13365   
   288. RY*(   7) C  16                  0.00022     0.80430   
   289. RY*(   8) C  16                  0.00020     1.68583   
   290. RY*(   9) C  16                  0.00013     2.72327   
   291. RY*(  10) C  16                  0.00008     1.45067   
   292. RY*(  11) C  16                  0.00004     1.69402   
   293. RY*(  12) C  16                  0.00000     2.79861   
   294. RY*(  13) C  16                  0.00001     2.60458   
   295. RY*(  14) C  16                  0.00001     2.84080   
   296. RY*(  15) C  16                  0.00001     1.33699   
   297. RY*(  16) C  16                  0.00000    21.98024   
   298. RY*(  17) C  16                  0.00001     1.65168   
   299. RY*(   1) C  17                  0.00987     1.48489   
   300. RY*(   2) C  17                  0.00674     0.92732   
   301. RY*(   3) C  17                  0.00381     0.95472   
   302. RY*(   4) C  17                  0.00281     1.24358   
   303. RY*(   5) C  17                  0.00100     1.74458   
   304. RY*(   6) C  17                  0.00080     2.19282   
   305. RY*(   7) C  17                  0.00034     1.12267   
   306. RY*(   8) C  17                  0.00027     1.03550   
   307. RY*(   9) C  17                  0.00008     3.30914   
   308. RY*(  10) C  17                  0.00004     2.82576   
   309. RY*(  11) C  17                  0.00003     2.33320   
   310. RY*(  12) C  17                  0.00003     0.84179   
   311. RY*(  13) C  17                  0.00001     1.79423   
   312. RY*(  14) C  17                  0.00001     2.20643   
   313. RY*(  15) C  17                  0.00000     1.07340   
   314. RY*(  16) C  17                  0.00000     2.13669   
   315. RY*(  17) C  17                  0.00000    21.10909   
   316. RY*(   1)Cl  18                  0.00417     0.75107   
   317. RY*(   2)Cl  18                  0.00249     0.66629   
   318. RY*(   3)Cl  18                  0.00224     0.62733   
   319. RY*(   4)Cl  18                  0.00037     1.09931   
   320. RY*(   5)Cl  18                  0.00004     1.20693   
   321. RY*(   6)Cl  18                  0.00003     1.02397   
   322. RY*(   7)Cl  18                  0.00001     2.37063   
   323. RY*(   8)Cl  18                  0.00001     0.51865   
   324. RY*(   9)Cl  18                  0.00001     0.90508   
   325. RY*(  10)Cl  18                  0.00001     0.51165   
   326. RY*(  11)Cl  18                  0.00000     2.58570   
   327. RY*(  12)Cl  18                  0.00001     1.16574   
   328. RY*(  13)Cl  18                  0.00001     1.68270   
   329. RY*(  14)Cl  18                  0.00000    25.06859   
   330. RY*(  15)Cl  18                  0.00000     2.32399   
   331. RY*(  16)Cl  18                  0.00000    25.74181   
   332. RY*(  17)Cl  18                  0.00001     1.09538   
   333. RY*(  18)Cl  18                  0.00000    17.99814   
   334. RY*(  19)Cl  18                  0.00000    25.71886   
   335. RY*(  20)Cl  18                  0.00000   207.97788   
   336. RY*(  21)Cl  18                  0.00000     0.94027   
   337. RY*(   1) H  19                  0.00066     0.95487   
   338. RY*(   2) H  19                  0.00019     2.25754   
   339. RY*(   3) H  19                  0.00012     1.72062   
   340. RY*(   4) H  19                  0.00007     2.34366   
   341. RY*(   5) H  19                  0.00005     2.35756   
   342. RY*(   1) H  20                  0.00077     0.96808   
   343. RY*(   2) H  20                  0.00018     2.69811   
   344. RY*(   3) H  20                  0.00011     0.12606   
   345. RY*(   4) H  20                  0.00009     1.17961   
   346. RY*(   5) H  20                  0.00004     2.04832   
   347. BD*(   1) C   1 - C   2          0.04493     0.77043   
   348. BD*(   1) C   1 - C   4          0.06753     0.73044   
   349. BD*(   1) C   1 - O  10          0.01508     0.77486   
   350. BD*(   2) C   1 - O  10          0.48729     0.19493  352(v),357(v),193(g),77(g)
                                                    62(g),68(g),67(g),205(g)
   351. BD*(   1) C   2 - C   3          0.01354     0.71705   
   352. BD*(   2) C   2 - C   3          0.31568     0.17968  350(v),52(v),80(g),99(g)
   353. BD*(   1) C   2 - H  11          0.01277     0.62217   
   354. BD*(   1) C   3 - C   6          0.02128     0.69928   
   355. BD*(   1) C   3 - H   7          0.01250     0.62912   
   356. BD*(   1) C   4 - C   5          0.02438     0.70072   
   357. BD*(   2) C   4 - C   5          0.38853     0.16328  350(v),52(v),133(g),114(g)
                                                    171(v)
   358. BD*(   1) C   4 -Cl   9          0.02925     0.35625   
   359. BD*(   1) C   5 - C   6          0.02230     0.73814   
   360. BD*(   1) C   5 - H   8          0.01455     0.61277   
   361. BD*(   1) C   6 - C  12          0.03472     0.54468   
   362. BD*(   1) C  12 - C  13          0.02196     0.69677   
   363. BD*(   1) C  12 - C  15          0.02370     0.64177   
   364. BD*(   2) C  12 - C  15          0.40079     0.12909  366(v),344(r),52(v),268(g)
                                                    219(g),373(v),217(g)
   365. BD*(   1) C  13 - C  14          0.01515     0.67107   
   366. BD*(   2) C  13 - C  14          0.32807     0.13680  364(v),235(g),252(g),373(v)
   367. BD*(   1) C  13 - H  20          0.01547     0.58221   
   368. BD*(   1) C  14 - C  16          0.16708    -0.05983   
   369. BD*(   1) C  14 - C  17          0.05802     0.66795   
   370. BD*(   1) C  15 - C  16          0.01528     0.66498   
   371. BD*(   1) C  15 - H  19          0.01391     0.60258   
   372. BD*(   1) C  16 - C  17          0.05379     0.78112   
   373. BD*(   2) C  16 - C  17          0.40388     5.01712  247(r),246(r),243(r),343(r)
                                                    241(r),239(r),346(r),231(r)
                                                    235(r),345(r),238(r),203(r)
                                                    372(g),367(r),225(r),212(r)
                                                    234(r),265(v),255(v),253(v)
                                                    258(v),218(r),233(r),204(r)
                                                    240(r),220(r),260(v),375(r)
                                                    223(r),371(v),213(r),244(r)
                                                    226(r),221(r),153(r),214(r)
                                                    342(r),236(r),70(r),106(r)
                                                    370(g),129(r),165(r),161(r)
                                                    101(r),108(r),364(v),215(r)
                                                    338(r),256(v),82(r),140(r)
                                                    137(r),232(r),146(r),52(r)
                                                    366(v),266(v),121(r),98(r)
                                                    142(r),270(v),277(v),208(r)
                                                    222(r),264(v),310(g),99(r)
                                                    318(v),341(r)
   374. BD*(   1) C  17 -Cl  18          0.09523     2.08402   
       -------------------------------
              Total Lewis  116.64855  ( 97.2071%)
        Valence non-Lewis    3.11666  (  2.5972%)
        Rydberg non-Lewis    0.23479  (  0.1957%)
       -------------------------------
            Total unit  1  120.00000  (100.0000%)
           Charge unit  1   -1.00000
 Leave Link  607 at Tue Jul  5 22:43:08 2022, MaxMem=   671088640 cpu:              69.5 elap:              31.0
 (Enter /gpfs/software/gaussian16/sse4/tar/g16/l701.exe)
 ... and contract with generalized density number  0.
 Compute integral first derivatives.
 Leave Link  701 at Tue Jul  5 22:44:29 2022, MaxMem=   671088640 cpu:               0.7 elap:              15.3
 (Enter /gpfs/software/gaussian16/sse4/tar/g16/l702.exe)
 L702 exits ... SP integral derivatives will be done elsewhere.
 Leave Link  702 at Tue Jul  5 22:46:00 2022, MaxMem=   671088640 cpu:               0.1 elap:              15.2
 (Enter /gpfs/software/gaussian16/sse4/tar/g16/l703.exe)
 Integral derivatives from FoFJK, PRISM(SPDF).
 Compute integral first derivatives, UseDBF=F ICtDFT=           0.
 Calling FoFJK, ICntrl=      2127 FMM=F ISym2X=0 I1Cent= 0 IOpClX= 0 NMat=1 NMatS=1 NMatT=0.
 FoFJK:  IHMeth= 1 ICntrl=    2127 DoSepK=F KAlg= 0 I1Cent=           0 FoldK=F
 IRaf=         0 NMat=       1 IRICut=       1 DoRegI=T DoRafI=F ISym2E= 0 IDoP0=0 IntGTp=1.
 FoFCou: FMM=F IPFlag=           0 FMFlag=      100000 FMFlg1=         800
         NFxFlg=           0 DoJE=F BraDBF=F KetDBF=F FulRan=T
         wScrn=  0.000000 ICntrl=      2127 IOpCl=  0 I1Cent=           0 NGrid=           0
         NMat0=    1 NMatS0=      1 NMatT0=    0 NMatD0=    1 NMtDS0=    0 NMtDT0=    0
 Symmetry not used in FoFCou.
 Leave Link  703 at Tue Jul  5 22:47:45 2022, MaxMem=   671088640 cpu:             149.3 elap:              45.1
 (Enter /gpfs/software/gaussian16/sse4/tar/g16/l716.exe)
 Dipole        =-3.81015763D+00-2.56947280D-01-3.38210603D-05
 ***** Axes restored to original set *****
 -------------------------------------------------------------------
 Center     Atomic                   Forces (Hartrees/Bohr)
 Number     Number              X              Y              Z
 -------------------------------------------------------------------
      1        6          -0.040280171    0.014799101    0.010154711
      2        6           0.059147015   -0.033249288   -0.002896252
      3        6          -0.025775156    0.000617981    0.015734026
      4        6           0.043109013    0.003447949   -0.030973365
      5        6          -0.033273471    0.016283395    0.004160980
      6        6           0.015059319   -0.012299057    0.003255499
      7        1           0.006945256   -0.002993292   -0.001279023
      8        1           0.002331589   -0.002340654    0.000970888
      9       17          -0.006157325    0.008062667   -0.004498351
     10        8           0.017568995    0.000388293   -0.011563744
     11        1           0.009128964   -0.000240891   -0.005545979
     12        6          -0.028709496    0.020747572   -0.003411526
     13        6           0.043283592   -0.031615023    0.005490398
     14        6          -0.058645063    0.062912555   -0.028372823
     15        6           0.020589293    0.002805726   -0.015994401
     16        6          -0.071943677   -0.025180593    0.071915273
     17        6           0.043034900   -0.022931657   -0.003391593
     18       17           0.020608073   -0.007627792   -0.005135881
     19        1          -0.009440764    0.002700334    0.003171321
     20        1          -0.006580888    0.005712674   -0.001790157
 -------------------------------------------------------------------
 Cartesian Forces:  Max     0.071943677 RMS     0.025804690
 Leave Link  716 at Tue Jul  5 22:49:02 2022, MaxMem=   671088640 cpu:               0.1 elap:               0.0
 (Enter /gpfs/software/gaussian16/sse4/tar/g16/l103.exe)

 GradGradGradGradGradGradGradGradGradGradGradGradGradGradGradGradGradGrad
 Berny optimization.
 FormGI is forming the generalized inverse of G from B-inverse, IUseBI=4.
 GSVD:  received Info=                   1 from GESDD.
 Internal  Forces:  Max     0.055912033 RMS     0.016856578
 Search for a local minimum.
 Step number   1 out of a maximum of  107
 All quantities printed in internal units (Hartrees-Bohrs-Radians)
 RMS Force = .16857D-01 SwitMx=.10000D-02 MixMth= 1
 Mixed Optimization -- RFO/linear search
 Second derivative matrix not updated -- first step.
 ITU=  0
     Eigenvalues ---    0.00230   0.01227   0.01303   0.01587   0.01666
     Eigenvalues ---    0.01713   0.01715   0.01793   0.01870   0.01905
     Eigenvalues ---    0.01930   0.02015   0.02016   0.02030   0.02064
     Eigenvalues ---    0.02219   0.02373   0.16000   0.16000   0.16000
     Eigenvalues ---    0.16000   0.16000   0.22360   0.23182   0.23421
     Eigenvalues ---    0.23462   0.24611   0.25000   0.25000   0.25000
     Eigenvalues ---    0.25000   0.25000   0.25000   0.27827   0.31913
     Eigenvalues ---    0.33142   0.34090   0.34703   0.35128   0.35926
     Eigenvalues ---    0.36050   0.37528   0.37822   0.40041   0.40712
     Eigenvalues ---    0.40784   0.42568   0.43306   0.43980   0.44546
     Eigenvalues ---    0.45770   0.46759   0.51198   0.76633
 RFO step:  Lambda=-7.15118855D-02 EMin= 2.30000000D-03
 Linear search not attempted -- first point.
 Maximum step size (   0.300) exceeded in Quadratic search.
    -- Step size scaled by   0.678
 Iteration  1 RMS(Cart)=  0.05990306 RMS(Int)=  0.00080000
 Iteration  2 RMS(Cart)=  0.00098598 RMS(Int)=  0.00023823
 Iteration  3 RMS(Cart)=  0.00000051 RMS(Int)=  0.00023823
 ITry= 1 IFail=0 DXMaxC= 1.94D-01 DCOld= 1.00D+10 DXMaxT= 3.00D-01 DXLimC= 3.00D+00 Rises=F
 Variable       Old X    -DE/DX   Delta X   Delta X   Delta X     New X
                                 (Linear)    (Quad)   (Total)
    R1        2.62847   0.04375   0.00000   0.05587   0.05571   2.68418
    R2        2.67357   0.02027   0.00000   0.02857   0.02849   2.70206
    R3        2.39784  -0.02022   0.00000  -0.01637  -0.01637   2.38147
    R4        2.71171  -0.05035   0.00000  -0.07201  -0.07209   2.63962
    R5        2.07179  -0.00771   0.00000  -0.01268  -0.01268   2.05911
    R6        2.70079  -0.01838   0.00000  -0.02719  -0.02711   2.67368
    R7        2.04198   0.00482   0.00000   0.00760   0.00760   2.04958
    R8        2.70048  -0.04264   0.00000  -0.05988  -0.05981   2.64067
    R9        3.28003   0.01109   0.00000   0.01925   0.01925   3.29928
   R10        2.63943   0.00685   0.00000   0.00747   0.00763   2.64706
   R11        2.05468  -0.00150   0.00000  -0.00241  -0.00241   2.05226
   R12        2.92518  -0.05319   0.00000  -0.10316  -0.10316   2.82203
   R13        2.65026   0.00360   0.00000   0.00505   0.00461   2.65487
   R14        2.72984  -0.03193   0.00000  -0.04629  -0.04672   2.68312
   R15        2.66460  -0.03602   0.00000  -0.04798  -0.04797   2.61664
   R16        2.06160  -0.00290   0.00000  -0.00471  -0.00471   2.05689
   R17        2.63583  -0.03189   0.00000  -0.04093  -0.04050   2.59533
   R18        2.68622  -0.03908   0.00000  -0.05346  -0.05344   2.63279
   R19        2.04004   0.00500   0.00000   0.00785   0.00785   2.04789
   R20        2.57612   0.00078   0.00000   0.00053   0.00096   2.57708
   R21        3.25802   0.02213   0.00000   0.03725   0.03725   3.29528
    A1        1.93806   0.00444   0.00000   0.01478   0.01451   1.95256
    A2        2.13920   0.00476   0.00000   0.00733   0.00747   2.14667
    A3        2.20593  -0.00920   0.00000  -0.02211  -0.02198   2.18395
    A4        2.15633  -0.00068   0.00000   0.00173   0.00149   2.15783
    A5        1.99305   0.00800   0.00000   0.02159   0.02171   2.01476
    A6        2.13380  -0.00733   0.00000  -0.02332  -0.02320   2.11060
    A7        2.17994  -0.01319   0.00000  -0.03235  -0.03234   2.14760
    A8        1.97629   0.01268   0.00000   0.03401   0.03400   2.01029
    A9        2.12696   0.00051   0.00000  -0.00165  -0.00166   2.12529
   A10        2.20507  -0.01356   0.00000  -0.02576  -0.02577   2.17930
   A11        2.04665   0.00589   0.00000   0.01099   0.01100   2.05765
   A12        2.03146   0.00768   0.00000   0.01477   0.01478   2.04624
   A13        2.14085  -0.00499   0.00000  -0.01340  -0.01316   2.12769
   A14        1.99871   0.00568   0.00000   0.01603   0.01591   2.01462
   A15        2.14362  -0.00069   0.00000  -0.00262  -0.00275   2.14088
   A16        1.94612   0.02799   0.00000   0.05500   0.05527   2.00139
   A17        2.18305  -0.01731   0.00000  -0.03450  -0.03463   2.14842
   A18        2.15401  -0.01068   0.00000  -0.02050  -0.02064   2.13338
   A19        2.14064   0.00285   0.00000   0.00462   0.00514   2.14578
   A20        2.17180  -0.00308   0.00000  -0.00789  -0.00737   2.16443
   A21        1.97074   0.00024   0.00000   0.00326   0.00223   1.97298
   A22        2.13775  -0.00937   0.00000  -0.02032  -0.02085   2.11689
   A23        2.14604  -0.00398   0.00000  -0.01524  -0.01497   2.13107
   A24        1.99940   0.01335   0.00000   0.03556   0.03583   2.03522
   A25        2.13325   0.03602   0.00000   0.07549   0.07605   2.20930
   A26        2.17310  -0.01988   0.00000  -0.04375  -0.04425   2.12884
   A27        2.12148   0.00074   0.00000  -0.00510  -0.00484   2.11664
   A28        1.98861   0.01914   0.00000   0.04884   0.04910   2.03771
   A29        2.08221   0.04890   0.00000   0.10403   0.10464   2.18684
   A30        2.06933  -0.05591   0.00000  -0.11871  -0.11782   1.95151
   A31        2.13041   0.02073   0.00000   0.04412   0.04367   2.17408
   A32        2.08344   0.03518   0.00000   0.07460   0.07415   2.15759
    D1        0.00017  -0.00000   0.00000  -0.00002  -0.00002   0.00015
    D2       -3.14141  -0.00000   0.00000  -0.00002  -0.00002  -3.14143
    D3       -3.14149   0.00000   0.00000  -0.00000  -0.00000  -3.14149
    D4        0.00011   0.00000   0.00000  -0.00000  -0.00000   0.00011
    D5       -0.00017   0.00000   0.00000   0.00002   0.00002  -0.00015
    D6        3.14139   0.00001   0.00000   0.00002   0.00002   3.14141
    D7        3.14150   0.00000   0.00000  -0.00000   0.00000   3.14150
    D8       -0.00013   0.00000   0.00000   0.00000   0.00000  -0.00012
    D9        0.00005  -0.00000   0.00000  -0.00002  -0.00002   0.00003
   D10       -3.14148  -0.00000   0.00000  -0.00001  -0.00001  -3.14150
   D11       -3.14156  -0.00000   0.00000  -0.00002  -0.00002  -3.14157
   D12        0.00010  -0.00000   0.00000  -0.00001  -0.00001   0.00008
   D13       -0.00028   0.00001   0.00000   0.00005   0.00005  -0.00023
   D14        3.14138   0.00000   0.00000   0.00003   0.00003   3.14141
   D15        3.14125   0.00000   0.00000   0.00004   0.00004   3.14129
   D16       -0.00028   0.00000   0.00000   0.00003   0.00003  -0.00025
   D17       -0.00007   0.00000   0.00000   0.00002   0.00002  -0.00005
   D18        3.14149   0.00000   0.00000   0.00002   0.00001   3.14150
   D19        3.14156   0.00000   0.00000   0.00002   0.00002   3.14157
   D20       -0.00007   0.00000   0.00000   0.00001   0.00001  -0.00006
   D21        0.00028  -0.00000   0.00000  -0.00004  -0.00004   0.00024
   D22       -3.14137  -0.00000   0.00000  -0.00003  -0.00003  -3.14140
   D23       -3.14128  -0.00000   0.00000  -0.00004  -0.00004  -3.14131
   D24        0.00026  -0.00000   0.00000  -0.00002  -0.00002   0.00024
   D25       -0.00007   0.00000   0.00000   0.00002   0.00002  -0.00004
   D26        3.14159   0.00000   0.00000   0.00000   0.00000  -3.14159
   D27       -3.14159  -0.00000   0.00000   0.00000   0.00000  -3.14159
   D28        0.00007  -0.00000   0.00000  -0.00002  -0.00002   0.00005
   D29        3.14138   0.00000   0.00000   0.00002   0.00002   3.14140
   D30       -0.00027   0.00000   0.00000   0.00003   0.00003  -0.00024
   D31       -0.00027   0.00000   0.00000   0.00004   0.00004  -0.00023
   D32        3.14126   0.00001   0.00000   0.00005   0.00005   3.14131
   D33       -3.14139  -0.00000   0.00000  -0.00002  -0.00002  -3.14141
   D34        0.00027  -0.00000   0.00000  -0.00003  -0.00003   0.00024
   D35        0.00027  -0.00001   0.00000  -0.00004  -0.00004   0.00023
   D36       -3.14126  -0.00001   0.00000  -0.00005  -0.00005  -3.14131
   D37        0.00008  -0.00000   0.00000   0.00000   0.00001   0.00008
   D38       -3.14146  -0.00000   0.00000  -0.00001  -0.00001  -3.14147
   D39        0.00016  -0.00001   0.00000  -0.00007  -0.00007   0.00009
   D40       -3.14150  -0.00000   0.00000  -0.00000  -0.00000  -3.14150
   D41       -0.00005  -0.00000   0.00000  -0.00001  -0.00001  -0.00006
   D42        3.14148  -0.00000   0.00000  -0.00000  -0.00000   3.14148
   D43       -0.00017   0.00001   0.00000   0.00007   0.00007  -0.00010
   D44        3.14149   0.00000   0.00000   0.00001   0.00001   3.14149
         Item               Value     Threshold  Converged?
 Maximum Force            0.055912     0.000450     NO 
 RMS     Force            0.016857     0.000300     NO 
 Maximum Displacement     0.193695     0.001800     NO 
 RMS     Displacement     0.060063     0.001200     NO 
 Predicted change in Energy=-3.527731D-02
 Lowest energy point so far.  Saving SCF results.
 GradGradGradGradGradGradGradGradGradGradGradGradGradGradGradGradGradGrad

 Leave Link  103 at Tue Jul  5 22:49:02 2022, MaxMem=   671088640 cpu:               0.1 elap:               0.0
 (Enter /gpfs/software/gaussian16/sse4/tar/g16/l202.exe)
                          Input orientation:                          
 ---------------------------------------------------------------------
 Center     Atomic      Atomic             Coordinates (Angstroms)
 Number     Number       Type             X           Y           Z
 ---------------------------------------------------------------------
      1          6           0       -8.060787   -1.611383    6.803491
      2          6           0       -7.209225   -2.624608    7.319019
      3          6           0       -5.940763   -2.904471    6.805399
      4          6           0       -7.462195   -0.921127    5.703598
      5          6           0       -6.194314   -1.194530    5.183594
      6          6           0       -5.377563   -2.201040    5.714626
      7          1           0       -5.407941   -3.707099    7.303620
      8          1           0       -5.890809   -0.575091    4.344786
      9         17           0       -8.376543    0.360052    4.948138
     10          8           0       -9.203449   -1.369011    7.276489
     11          1           0       -7.609431   -3.188642    8.161041
     12          6           0       -4.021495   -2.499207    5.164832
     13          6           0       -3.190097   -3.504831    5.685635
     14          6           0       -1.938009   -3.752396    5.148716
     15          6           0       -3.437638   -1.806160    4.071781
     16          6           0       -2.167608   -2.120168    3.592760
     17          6           0       -1.355451   -3.094767    4.093086
     18         17           0        0.229118   -3.451197    3.458352
     19          1           0       -3.963856   -1.003210    3.569024
     20          1           0       -3.491825   -4.127045    6.526205
 ---------------------------------------------------------------------
                    Distance matrix (angstroms):
                    1          2          3          4          5
     1  C    0.000000
     2  C    1.420405   0.000000
     3  C    2.483260   1.396827   0.000000
     4  C    1.429871   2.361234   2.731735   0.000000
     5  C    2.506303   2.763188   2.370325   1.397381   0.000000
     6  C    2.955166   2.471532   1.414848   2.446219   1.400764
     7  H    3.417564   2.101583   1.084589   3.813354   3.380221
     8  H    3.439176   3.845101   3.388676   2.106030   1.086010
     9  Cl   2.725545   3.986465   4.476557   1.745902   2.689664
    10  O    1.260218   2.356960   3.636576   2.388839   3.669543
    11  H    2.129415   1.089633   2.168633   3.346988   3.852821
    12  C    4.448518   3.849399   2.557203   3.823483   2.534498
    13  C    5.344003   4.426751   3.029928   4.992661   3.822938
    14  C    6.694073   5.811010   4.414251   6.232223   4.965886
    15  C    5.373423   5.043737   3.865823   4.432061   3.034713
    16  C    6.730320   6.289465   5.017258   5.824602   4.427406
    17  C    7.382970   6.700325   5.330847   6.679129   5.311751
    18  Cl   9.126740   8.421220   7.040530   8.402301   7.023495
    19  H    5.255139   5.217644   4.242296   4.098965   2.760141
    20  H    5.223107   4.087167   2.751351   5.168987   4.207814
                    6          7          8          9         10
     6  C    0.000000
     7  H    2.189529   0.000000
     8  H    2.187142   4.335589   0.000000
     9  Cl   4.017534   5.559012   2.723491   0.000000
    10  O    4.215340   4.457945   4.494305   3.015733   0.000000
    11  H    3.455653   2.418786   4.934380   4.848137   2.575730
    12  C    1.493352   2.820576   2.805180   5.214285   5.708686
    13  C    2.546708   2.752747   4.204176   6.510027   6.576698
    14  C    3.815428   4.084861   5.134802   7.642459   7.936911
    15  C    2.572582   4.235616   2.758280   5.463814   6.611038
    16  C    3.848723   5.175769   4.100613   6.821981   7.977290
    17  C    4.427812   5.206260   5.194380   7.871634   8.643110
    18  Cl   6.171591   6.828470   6.819916   9.529034  10.386866
    19  H    2.834955   4.831522   2.120905   4.819984   6.429031
    20  H    2.814989   2.110030   4.809375   6.817977   6.386887
                   11         12         13         14         15
    11  H    0.000000
    12  C    4.725026   0.000000
    13  C    5.075246   1.404898   0.000000
    14  C    6.446468   2.431389   1.384664   0.000000
    15  C    6.003096   1.419847   2.356117   2.682631   0.000000
    16  C    7.185003   2.460077   2.709779   2.266689   1.393212
    17  C    7.461188   2.934471   2.463795   1.373391   2.448768
    18  Cl   9.144783   4.678255   4.081016   2.764867   4.065408
    19  H    6.257231   2.188135   3.367025   3.762646   1.083697
    20  H    4.528572   2.187176   1.088461   2.110020   3.378408
                   16         17         18         19         20
    16  C    0.000000
    17  C    1.363733   0.000000
    18  Cl   2.744813   1.743786   0.000000
    19  H    2.115341   3.384233   4.856534   0.000000
    20  H    3.792915   3.398493   4.869693   4.327364   0.000000
 Stoichiometry    C12H5Cl2O(1-)
 Framework group  C1[X(C12H5Cl2O)]
 Deg. of freedom    54
 Full point group                 C1      NOp   1
 RotChk:  IX=0 Diff= 1.19D-02
 Largest Abelian subgroup         C1      NOp   1
 Largest concise Abelian subgroup C1      NOp   1
                         Standard orientation:                         
 ---------------------------------------------------------------------
 Center     Atomic      Atomic             Coordinates (Angstroms)
 Number     Number       Type             X           Y           Z
 ---------------------------------------------------------------------
      1          6           0        3.507597    0.839088    0.000055
      2          6           0        2.571731    1.907594   -0.000138
      3          6           0        1.187109    1.723348   -0.000203
      4          6           0        2.860400   -0.435928   -0.000032
      5          6           0        1.476456   -0.629251   -0.000108
      6          6           0        0.578691    0.445997   -0.000044
      7          1           0        0.600204    2.635421   -0.000449
      8          1           0        1.150303   -1.665128   -0.000258
      9         17           0        3.866618   -1.862707   -0.000093
     10          8           0        4.754871    1.019246    0.000219
     11          1           0        3.003583    2.907996   -0.000247
     12          6           0       -0.901451    0.247811    0.000119
     13          6           0       -1.815174    1.314979    0.000179
     14          6           0       -3.181710    1.091655    0.000102
     15          6           0       -1.532458   -1.024114    0.000284
     16          6           0       -2.919050   -1.159765    0.000213
     17          6           0       -3.811662   -0.128740    0.000055
     18         17           0       -5.541454   -0.349212   -0.000173
     19          1           0       -0.952751   -1.939722    0.000524
     20          1           0       -1.490980    2.354039    0.000327
 ---------------------------------------------------------------------
 Rotational constants (GHZ):           1.5242466           0.1792121           0.1603581
 Leave Link  202 at Tue Jul  5 22:49:02 2022, MaxMem=   671088640 cpu:               0.1 elap:               0.0
 (Enter /gpfs/software/gaussian16/sse4/tar/g16/l301.exe)
 Standard basis: 6-311+G(d,p) (5D, 7F)
 Ernie: Thresh=  0.10000D-02 Tol=  0.10000D-05 Strict=F.
 There are   391 symmetry adapted cartesian basis functions of A   symmetry.
 There are   376 symmetry adapted basis functions of A   symmetry.
   376 basis functions,   614 primitive gaussians,   391 cartesian basis functions
    60 alpha electrons       60 beta electrons
       nuclear repulsion energy       996.4155181441 Hartrees.
 IExCor= 4336 DFT=T Ex+Corr=M062X ExCW=0 ScaHFX=  0.540000
 ScaDFX=  1.000000  1.000000  1.000000  1.000000 ScalE2=  1.000000  1.000000
 IRadAn=      5 IRanWt=     -1 IRanGd=            0 ICorTp=0 IEmpDi=  4
 NAtoms=   20 NActive=   20 NUniq=   20 SFac= 1.00D+00 NAtFMM=   60 NAOKFM=F Big=F
 Integral buffers will be    131072 words long.
 Raffenetti 2 integral format.
 Two-electron integral symmetry is turned on.
 Leave Link  301 at Tue Jul  5 22:49:02 2022, MaxMem=   671088640 cpu:               0.3 elap:               0.1
 (Enter /gpfs/software/gaussian16/sse4/tar/g16/l302.exe)
 NPDir=0 NMtPBC=     1 NCelOv=     1 NCel=       1 NClECP=     1 NCelD=      1
         NCelK=      1 NCelE2=     1 NClLst=     1 CellRange=     0.0.
 One-electron integrals computed using PRISM.
 One-electron integral symmetry used in STVInt
 NBasis=   376 RedAO= T EigKep=  1.38D-06  NBF=   376
 NBsUse=   372 1.00D-06 EigRej=  6.87D-07 NBFU=   372
 Precomputing XC quadrature grid using
 IXCGrd= 4 IRadAn=           5 IRanWt=          -1 IRanGd=           0 AccXCQ= 0.00D+00.
 Generated NRdTot=       0 NPtTot=           0 NUsed=           0 NTot=          32
 NSgBfM=   383   383   383   383   383 MxSgAt=    20 MxSgA2=    20.
 Leave Link  302 at Tue Jul  5 22:49:02 2022, MaxMem=   671088640 cpu:               1.7 elap:               0.3
 (Enter /gpfs/software/gaussian16/sse4/tar/g16/l303.exe)
 DipDrv:  MaxL=1.
 Leave Link  303 at Tue Jul  5 22:49:02 2022, MaxMem=   671088640 cpu:               0.2 elap:               0.1
 (Enter /gpfs/software/gaussian16/sse4/tar/g16/l401.exe)
 Initial guess from the checkpoint file:  "checkpoint.chk"
 B after Tr=    -0.000000    0.000000    0.000000
         Rot=    0.999998    0.000001   -0.000000   -0.002176 Ang=   0.25 deg.
 Guess basis will be translated and rotated to current coordinates.
 JPrj=2 DoOrth=T DoCkMO=T.
 Generating alternative initial guess.
 ExpMin= 4.38D-02 ExpMax= 1.06D+05 ExpMxC= 3.62D+03 IAcc=2 IRadAn=         4 AccDes= 0.00D+00
 Harris functional with IExCor= 1009 and IRadAn=       4 diagonalized for initial guess.
 HarFok:  IExCor= 1009 AccDes= 0.00D+00 IRadAn=         4 IDoV= 1 UseB2=F ITyADJ=14
 ICtDFT=  3500011 ScaDFX=  1.000000  1.000000  1.000000  1.000000
 FoFCou: FMM=F IPFlag=           0 FMFlag=      100000 FMFlg1=           0
         NFxFlg=           0 DoJE=T BraDBF=F KetDBF=T FulRan=T
         wScrn=  0.000000 ICntrl=       500 IOpCl=  0 I1Cent=   200000004 NGrid=           0
         NMat0=    1 NMatS0=      1 NMatT0=    0 NMatD0=    1 NMtDS0=    0 NMtDT0=    0
 Petite list used in FoFCou.
 Harris En= -1455.12318313883    
 Leave Link  401 at Tue Jul  5 22:49:04 2022, MaxMem=   671088640 cpu:               8.6 elap:               1.7
 (Enter /gpfs/software/gaussian16/sse4/tar/g16/l502.exe)
 Integral symmetry usage will be decided dynamically.
 Closed shell SCF:
 Using DIIS extrapolation, IDIIS=  1040.
 NGot=   671088640 LenX=   670776934 LenY=   670623612
 Requested convergence on RMS density matrix=1.00D-08 within 128 cycles.
 Requested convergence on MAX density matrix=1.00D-06.
 Requested convergence on             energy=1.00D-06.
 No special actions if energy rises.
 Fock matrices will be formed incrementally for  20 cycles.

 Cycle   1  Pass 1  IDiag  1:
 FoFJK:  IHMeth= 1 ICntrl=       0 DoSepK=F KAlg= 0 I1Cent=           0 FoldK=F
 IRaf= 830000000 NMat=       1 IRICut=       1 DoRegI=T DoRafI=F ISym2E= 0 IDoP0=0 IntGTp=1.
 FoFCou: FMM=F IPFlag=           0 FMFlag=      100000 FMFlg1=           0
         NFxFlg=           0 DoJE=F BraDBF=F KetDBF=F FulRan=T
         wScrn=  0.000000 ICntrl=         0 IOpCl=  0 I1Cent=           0 NGrid=           0
         NMat0=    1 NMatS0=      1 NMatT0=    0 NMatD0=    1 NMtDS0=    0 NMtDT0=    0
 Symmetry not used in FoFCou.
 E= -1455.70329741144    
 DIIS: error= 3.70D-03 at cycle   1 NSaved=   1.
 NSaved= 1 IEnMin= 1 EnMin= -1455.70329741144     IErMin= 1 ErrMin= 3.70D-03
 ErrMax= 3.70D-03  0.00D+00 EMaxC= 1.00D-01 BMatC= 1.12D-02 BMatP= 1.12D-02
 IDIUse=3 WtCom= 9.63D-01 WtEn= 3.70D-02
 Coeff-Com:  0.100D+01
 Coeff-En:   0.100D+01
 Coeff:      0.100D+01
 Gap=     0.383 Goal=   None    Shift=    0.000
 GapD=    0.383 DampG=1.000 DampE=1.000 DampFc=1.0000 IDamp=-1.
 RMSDP=1.78D-02 MaxDP=1.52D+00              OVMax= 5.13D-02

 Cycle   2  Pass 1  IDiag  1:
 RMSU=  1.61D-02    CP:  1.10D+00
 E= -1455.72060632799     Delta-E=       -0.017308916553 Rises=F Damp=F
 DIIS: error= 1.64D-03 at cycle   2 NSaved=   2.
 NSaved= 2 IEnMin= 2 EnMin= -1455.72060632799     IErMin= 2 ErrMin= 1.64D-03
 ErrMax= 1.64D-03  0.00D+00 EMaxC= 1.00D-01 BMatC= 1.09D-03 BMatP= 1.12D-02
 IDIUse=3 WtCom= 9.84D-01 WtEn= 1.64D-02
 Coeff-Com:  0.835D-01 0.916D+00
 Coeff-En:   0.000D+00 0.100D+01
 Coeff:      0.822D-01 0.918D+00
 Gap=     0.092 Goal=   None    Shift=    0.000
 RMSDP=2.80D-03 MaxDP=2.01D-01 DE=-1.73D-02 OVMax= 2.19D-02

 Cycle   3  Pass 1  IDiag  1:
 RMSU=  2.44D-03    CP:  1.09D+00  1.07D+00
 E= -1455.72043180703     Delta-E=        0.000174520962 Rises=F Damp=F
 DIIS: error= 2.21D-03 at cycle   3 NSaved=   3.
 NSaved= 3 IEnMin= 2 EnMin= -1455.72060632799     IErMin= 2 ErrMin= 1.64D-03
 ErrMax= 2.21D-03  0.00D+00 EMaxC= 1.00D-01 BMatC= 1.49D-03 BMatP= 1.09D-03
 IDIUse=3 WtCom= 1.75D-01 WtEn= 8.25D-01
 Coeff-Com: -0.295D-01 0.555D+00 0.475D+00
 Coeff-En:   0.000D+00 0.531D+00 0.469D+00
 Coeff:     -0.518D-02 0.535D+00 0.470D+00
 Gap=     0.086 Goal=   None    Shift=    0.000
 RMSDP=1.58D-03 MaxDP=7.57D-02 DE= 1.75D-04 OVMax= 2.75D-02

 Cycle   4  Pass 1  IDiag  1:
 RMSU=  1.56D-03    CP:  1.09D+00  1.08D+00  1.05D+00
 E= -1455.72160398734     Delta-E=       -0.001172180311 Rises=F Damp=F
 DIIS: error= 2.03D-03 at cycle   4 NSaved=   4.
 NSaved= 4 IEnMin= 4 EnMin= -1455.72160398734     IErMin= 2 ErrMin= 1.64D-03
 ErrMax= 2.03D-03  0.00D+00 EMaxC= 1.00D-01 BMatC= 4.73D-04 BMatP= 1.09D-03
 IDIUse=3 WtCom= 9.80D-01 WtEn= 2.03D-02
 Coeff-Com: -0.314D-01 0.307D+00 0.372D+00 0.352D+00
 Coeff-En:   0.000D+00 0.000D+00 0.248D+00 0.752D+00
 Coeff:     -0.308D-01 0.301D+00 0.370D+00 0.360D+00
 Gap=     0.085 Goal=   None    Shift=    0.000
 RMSDP=6.50D-04 MaxDP=4.35D-02 DE=-1.17D-03 OVMax= 1.42D-02

 Cycle   5  Pass 1  IDiag  1:
 RMSU=  5.07D-04    CP:  1.09D+00  1.09D+00  1.20D+00  9.88D-01
 E= -1455.72208921889     Delta-E=       -0.000485231550 Rises=F Damp=F
 DIIS: error= 3.67D-04 at cycle   5 NSaved=   5.
 NSaved= 5 IEnMin= 5 EnMin= -1455.72208921889     IErMin= 5 ErrMin= 3.67D-04
 ErrMax= 3.67D-04  0.00D+00 EMaxC= 1.00D-01 BMatC= 3.15D-05 BMatP= 4.73D-04
 IDIUse=3 WtCom= 9.96D-01 WtEn= 3.67D-03
 Coeff-Com: -0.131D-01 0.672D-01 0.140D+00 0.221D+00 0.585D+00
 Coeff-En:   0.000D+00 0.000D+00 0.000D+00 0.285D-01 0.972D+00
 Coeff:     -0.130D-01 0.669D-01 0.139D+00 0.220D+00 0.587D+00
 Gap=     0.086 Goal=   None    Shift=    0.000
 RMSDP=3.27D-04 MaxDP=2.61D-02 DE=-4.85D-04 OVMax= 3.84D-03

 Cycle   6  Pass 1  IDiag  1:
 RMSU=  1.84D-04    CP:  1.09D+00  1.09D+00  1.21D+00  9.80D-01  7.39D-01
 E= -1455.72212063670     Delta-E=       -0.000031417818 Rises=F Damp=F
 DIIS: error= 1.68D-04 at cycle   6 NSaved=   6.
 NSaved= 6 IEnMin= 6 EnMin= -1455.72212063670     IErMin= 6 ErrMin= 1.68D-04
 ErrMax= 1.68D-04  0.00D+00 EMaxC= 1.00D-01 BMatC= 7.89D-06 BMatP= 3.15D-05
 IDIUse=3 WtCom= 9.98D-01 WtEn= 1.68D-03
 Coeff-Com:  0.272D-03-0.405D-01-0.546D-02 0.306D-01 0.377D+00 0.639D+00
 Coeff-En:   0.000D+00 0.000D+00 0.000D+00 0.000D+00 0.141D+00 0.859D+00
 Coeff:      0.271D-03-0.404D-01-0.545D-02 0.305D-01 0.376D+00 0.639D+00
 Gap=     0.087 Goal=   None    Shift=    0.000
 RMSDP=1.65D-04 MaxDP=9.27D-03 DE=-3.14D-05 OVMax= 1.46D-03

 Cycle   7  Pass 1  IDiag  1:
 RMSU=  6.92D-05    CP:  1.09D+00  1.09D+00  1.26D+00  1.02D+00  8.50D-01
                    CP:  9.38D-01
 E= -1455.72212982258     Delta-E=       -0.000009185871 Rises=F Damp=F
 DIIS: error= 5.62D-05 at cycle   7 NSaved=   7.
 NSaved= 7 IEnMin= 7 EnMin= -1455.72212982258     IErMin= 7 ErrMin= 5.62D-05
 ErrMax= 5.62D-05  0.00D+00 EMaxC= 1.00D-01 BMatC= 5.13D-07 BMatP= 7.89D-06
 IDIUse=1 WtCom= 1.00D+00 WtEn= 0.00D+00
 Coeff-Com:  0.127D-02-0.224D-01-0.132D-01-0.155D-01 0.100D+00 0.264D+00
 Coeff-Com:  0.685D+00
 Coeff:      0.127D-02-0.224D-01-0.132D-01-0.155D-01 0.100D+00 0.264D+00
 Coeff:      0.685D+00
 Gap=     0.086 Goal=   None    Shift=    0.000
 RMSDP=4.76D-05 MaxDP=3.60D-03 DE=-9.19D-06 OVMax= 5.54D-04

 Cycle   8  Pass 1  IDiag  1:
 RMSU=  2.44D-05    CP:  1.09D+00  1.09D+00  1.27D+00  1.03D+00  8.73D-01
                    CP:  9.93D-01  1.17D+00
 E= -1455.72213048402     Delta-E=       -0.000000661441 Rises=F Damp=F
 DIIS: error= 3.49D-05 at cycle   8 NSaved=   8.
 NSaved= 8 IEnMin= 8 EnMin= -1455.72213048402     IErMin= 8 ErrMin= 3.49D-05
 ErrMax= 3.49D-05  0.00D+00 EMaxC= 1.00D-01 BMatC= 1.54D-07 BMatP= 5.13D-07
 IDIUse=1 WtCom= 1.00D+00 WtEn= 0.00D+00
 Coeff-Com:  0.623D-03-0.370D-02-0.528D-02-0.191D-01-0.265D-01 0.723D-02
 Coeff-Com:  0.386D+00 0.661D+00
 Coeff:      0.623D-03-0.370D-02-0.528D-02-0.191D-01-0.265D-01 0.723D-02
 Coeff:      0.386D+00 0.661D+00
 Gap=     0.087 Goal=   None    Shift=    0.000
 RMSDP=1.53D-05 MaxDP=9.97D-04 DE=-6.61D-07 OVMax= 1.91D-04

 Cycle   9  Pass 1  IDiag  1:
 RMSU=  9.09D-06    CP:  1.09D+00  1.09D+00  1.27D+00  1.03D+00  8.82D-01
                    CP:  1.03D+00  1.18D+00  9.85D-01
 E= -1455.72213070105     Delta-E=       -0.000000217037 Rises=F Damp=F
 DIIS: error= 7.49D-06 at cycle   9 NSaved=   9.
 NSaved= 9 IEnMin= 9 EnMin= -1455.72213070105     IErMin= 9 ErrMin= 7.49D-06
 ErrMax= 7.49D-06  0.00D+00 EMaxC= 1.00D-01 BMatC= 1.55D-08 BMatP= 1.54D-07
 IDIUse=1 WtCom= 1.00D+00 WtEn= 0.00D+00
 Coeff-Com: -0.760D-05 0.293D-02 0.128D-02-0.603D-02-0.276D-01-0.435D-01
 Coeff-Com:  0.160D-01 0.220D+00 0.837D+00
 Coeff:     -0.760D-05 0.293D-02 0.128D-02-0.603D-02-0.276D-01-0.435D-01
 Coeff:      0.160D-01 0.220D+00 0.837D+00
 Gap=     0.087 Goal=   None    Shift=    0.000
 RMSDP=1.06D-05 MaxDP=5.61D-04 DE=-2.17D-07 OVMax= 1.10D-04

 Cycle  10  Pass 1  IDiag  1:
 RMSU=  3.47D-06    CP:  1.09D+00  1.09D+00  1.27D+00  1.02D+00  8.76D-01
                    CP:  1.05D+00  1.17D+00  1.06D+00  1.24D+00
 E= -1455.72213072688     Delta-E=       -0.000000025830 Rises=F Damp=F
 DIIS: error= 3.41D-06 at cycle  10 NSaved=  10.
 NSaved=10 IEnMin=10 EnMin= -1455.72213072688     IErMin=10 ErrMin= 3.41D-06
 ErrMax= 3.41D-06  0.00D+00 EMaxC= 1.00D-01 BMatC= 3.14D-09 BMatP= 1.55D-08
 IDIUse=1 WtCom= 1.00D+00 WtEn= 0.00D+00
 Coeff-Com: -0.881D-04 0.191D-02 0.157D-02-0.852D-03-0.891D-02-0.199D-01
 Coeff-Com: -0.434D-01 0.162D-01 0.393D+00 0.661D+00
 Coeff:     -0.881D-04 0.191D-02 0.157D-02-0.852D-03-0.891D-02-0.199D-01
 Coeff:     -0.434D-01 0.162D-01 0.393D+00 0.661D+00
 Gap=     0.087 Goal=   None    Shift=    0.000
 RMSDP=3.63D-06 MaxDP=1.99D-04 DE=-2.58D-08 OVMax= 3.57D-05

 Cycle  11  Pass 1  IDiag  1:
 RMSU=  1.29D-06    CP:  1.09D+00  1.09D+00  1.27D+00  1.02D+00  8.75D-01
                    CP:  1.05D+00  1.15D+00  1.07D+00  1.32D+00  1.21D+00
 E= -1455.72213073074     Delta-E=       -0.000000003856 Rises=F Damp=F
 DIIS: error= 1.21D-06 at cycle  11 NSaved=  11.
 NSaved=11 IEnMin=11 EnMin= -1455.72213073074     IErMin=11 ErrMin= 1.21D-06
 ErrMax= 1.21D-06  0.00D+00 EMaxC= 1.00D-01 BMatC= 3.81D-10 BMatP= 3.14D-09
 IDIUse=1 WtCom= 1.00D+00 WtEn= 0.00D+00
 Coeff-Com: -0.334D-04 0.345D-03 0.528D-03 0.258D-03 0.385D-03-0.191D-02
 Coeff-Com: -0.203D-01-0.243D-01 0.392D-01 0.262D+00 0.744D+00
 Coeff:     -0.334D-04 0.345D-03 0.528D-03 0.258D-03 0.385D-03-0.191D-02
 Coeff:     -0.203D-01-0.243D-01 0.392D-01 0.262D+00 0.744D+00
 Gap=     0.087 Goal=   None    Shift=    0.000
 RMSDP=1.09D-06 MaxDP=8.30D-05 DE=-3.86D-09 OVMax= 1.02D-05

 Cycle  12  Pass 1  IDiag  1:
 RMSU=  4.80D-07    CP:  1.09D+00  1.09D+00  1.27D+00  1.02D+00  8.75D-01
                    CP:  1.05D+00  1.15D+00  1.08D+00  1.36D+00  1.23D+00
                    CP:  1.10D+00
 E= -1455.72213073131     Delta-E=       -0.000000000574 Rises=F Damp=F
 DIIS: error= 4.94D-07 at cycle  12 NSaved=  12.
 NSaved=12 IEnMin=12 EnMin= -1455.72213073131     IErMin=12 ErrMin= 4.94D-07
 ErrMax= 4.94D-07  0.00D+00 EMaxC= 1.00D-01 BMatC= 8.73D-11 BMatP= 3.81D-10
 IDIUse=1 WtCom= 1.00D+00 WtEn= 0.00D+00
 Coeff-Com: -0.483D-05-0.118D-03 0.538D-04 0.227D-03 0.173D-02 0.199D-02
 Coeff-Com: -0.420D-02-0.166D-01-0.441D-01 0.292D-01 0.394D+00 0.638D+00
 Coeff:     -0.483D-05-0.118D-03 0.538D-04 0.227D-03 0.173D-02 0.199D-02
 Coeff:     -0.420D-02-0.166D-01-0.441D-01 0.292D-01 0.394D+00 0.638D+00
 Gap=     0.087 Goal=   None    Shift=    0.000
 RMSDP=5.40D-07 MaxDP=4.33D-05 DE=-5.74D-10 OVMax= 3.73D-06

 Cycle  13  Pass 1  IDiag  1:
 RMSU=  1.44D-07    CP:  1.09D+00  1.09D+00  1.27D+00  1.02D+00  8.74D-01
                    CP:  1.05D+00  1.14D+00  1.08D+00  1.37D+00  1.25D+00
                    CP:  1.23D+00  1.24D+00
 E= -1455.72213073136     Delta-E=       -0.000000000050 Rises=F Damp=F
 DIIS: error= 1.89D-07 at cycle  13 NSaved=  13.
 NSaved=13 IEnMin=13 EnMin= -1455.72213073136     IErMin=13 ErrMin= 1.89D-07
 ErrMax= 1.89D-07  0.00D+00 EMaxC= 1.00D-01 BMatC= 9.16D-12 BMatP= 8.73D-11
 IDIUse=1 WtCom= 1.00D+00 WtEn= 0.00D+00
 Coeff-Com:  0.297D-05-0.101D-03-0.451D-04 0.191D-04 0.750D-03 0.103D-02
 Coeff-Com:  0.140D-02-0.285D-02-0.229D-01-0.272D-01 0.620D-01 0.272D+00
 Coeff-Com:  0.716D+00
 Coeff:      0.297D-05-0.101D-03-0.451D-04 0.191D-04 0.750D-03 0.103D-02
 Coeff:      0.140D-02-0.285D-02-0.229D-01-0.272D-01 0.620D-01 0.272D+00
 Coeff:      0.716D+00
 Gap=     0.087 Goal=   None    Shift=    0.000
 RMSDP=2.14D-07 MaxDP=2.14D-05 DE=-4.96D-11 OVMax= 1.39D-06

 Cycle  14  Pass 1  IDiag  1:
 RMSU=  6.88D-08    CP:  1.09D+00  1.09D+00  1.27D+00  1.02D+00  8.74D-01
                    CP:  1.05D+00  1.14D+00  1.08D+00  1.37D+00  1.25D+00
                    CP:  1.26D+00  1.38D+00  1.08D+00
 E= -1455.72213073136     Delta-E=        0.000000000003 Rises=F Damp=F
 DIIS: error= 8.62D-08 at cycle  14 NSaved=  14.
 NSaved=14 IEnMin=13 EnMin= -1455.72213073136     IErMin=14 ErrMin= 8.62D-08
 ErrMax= 8.62D-08  0.00D+00 EMaxC= 1.00D-01 BMatC= 1.26D-12 BMatP= 9.16D-12
 IDIUse=1 WtCom= 1.00D+00 WtEn= 0.00D+00
 Coeff-Com:  0.112D-05-0.101D-04-0.142D-04-0.411D-04 0.274D-04-0.476D-04
 Coeff-Com:  0.857D-03 0.140D-02-0.869D-03-0.122D-01-0.298D-01 0.264D-03
 Coeff-Com:  0.209D+00 0.831D+00
 Coeff:      0.112D-05-0.101D-04-0.142D-04-0.411D-04 0.274D-04-0.476D-04
 Coeff:      0.857D-03 0.140D-02-0.869D-03-0.122D-01-0.298D-01 0.264D-03
 Coeff:      0.209D+00 0.831D+00
 Gap=     0.087 Goal=   None    Shift=    0.000
 RMSDP=6.64D-08 MaxDP=3.54D-06 DE= 3.18D-12 OVMax= 9.10D-07

 Cycle  15  Pass 1  IDiag  1:
 RMSU=  2.55D-08    CP:  1.09D+00  1.09D+00  1.27D+00  1.02D+00  8.74D-01
                    CP:  1.05D+00  1.14D+00  1.08D+00  1.37D+00  1.25D+00
                    CP:  1.28D+00  1.41D+00  1.18D+00  9.94D-01
 E= -1455.72213073135     Delta-E=        0.000000000007 Rises=F Damp=F
 DIIS: error= 4.28D-08 at cycle  15 NSaved=  15.
 NSaved=15 IEnMin=13 EnMin= -1455.72213073136     IErMin=15 ErrMin= 4.28D-08
 ErrMax= 4.28D-08  0.00D+00 EMaxC= 1.00D-01 BMatC= 2.74D-13 BMatP= 1.26D-12
 IDIUse=1 WtCom= 1.00D+00 WtEn= 0.00D+00
 Coeff-Com:  0.953D-07 0.935D-05 0.134D-05-0.289D-04-0.766D-04-0.171D-03
 Coeff-Com:  0.208D-03 0.103D-02 0.261D-02-0.204D-02-0.203D-01-0.343D-01
 Coeff-Com: -0.836D-02 0.337D+00 0.724D+00
 Coeff:      0.953D-07 0.935D-05 0.134D-05-0.289D-04-0.766D-04-0.171D-03
 Coeff:      0.208D-03 0.103D-02 0.261D-02-0.204D-02-0.203D-01-0.343D-01
 Coeff:     -0.836D-02 0.337D+00 0.724D+00
 Gap=     0.087 Goal=   None    Shift=    0.000
 RMSDP=3.82D-08 MaxDP=2.18D-06 DE= 7.28D-12 OVMax= 6.05D-07

 Cycle  16  Pass 1  IDiag  1:
 RMSU=  1.14D-08    CP:  1.09D+00  1.09D+00  1.27D+00  1.02D+00  8.75D-01
                    CP:  1.05D+00  1.14D+00  1.08D+00  1.37D+00  1.25D+00
                    CP:  1.27D+00  1.43D+00  1.21D+00  1.06D+00  1.09D+00
 E= -1455.72213073130     Delta-E=        0.000000000051 Rises=F Damp=F
 DIIS: error= 1.66D-08 at cycle  16 NSaved=  16.
 NSaved=16 IEnMin=13 EnMin= -1455.72213073136     IErMin=16 ErrMin= 1.66D-08
 ErrMax= 1.66D-08  0.00D+00 EMaxC= 1.00D-01 BMatC= 5.70D-14 BMatP= 2.74D-13
 IDIUse=1 WtCom= 1.00D+00 WtEn= 0.00D+00
 Coeff-Com: -0.227D-06 0.677D-05 0.473D-05-0.720D-05-0.357D-04-0.715D-04
 Coeff-Com: -0.103D-03 0.125D-03 0.129D-02 0.177D-02-0.180D-02-0.146D-01
 Coeff-Com: -0.535D-01-0.464D-01 0.295D+00 0.818D+00
 Coeff:     -0.227D-06 0.677D-05 0.473D-05-0.720D-05-0.357D-04-0.715D-04
 Coeff:     -0.103D-03 0.125D-03 0.129D-02 0.177D-02-0.180D-02-0.146D-01
 Coeff:     -0.535D-01-0.464D-01 0.295D+00 0.818D+00
 Gap=     0.087 Goal=   None    Shift=    0.000
 RMSDP=1.27D-08 MaxDP=1.07D-06 DE= 5.09D-11 OVMax= 5.95D-07

 Cycle  17  Pass 1  IDiag  1:
 RMSU=  5.24D-09    CP:  1.09D+00  1.09D+00  1.27D+00  1.02D+00  8.75D-01
                    CP:  1.05D+00  1.14D+00  1.08D+00  1.37D+00  1.25D+00
                    CP:  1.27D+00  1.43D+00  1.21D+00  1.09D+00  1.25D+00
                    CP:  1.29D+00
 E= -1455.72213073132     Delta-E=       -0.000000000022 Rises=F Damp=F
 DIIS: error= 7.64D-09 at cycle  17 NSaved=  17.
 NSaved=17 IEnMin=13 EnMin= -1455.72213073136     IErMin=17 ErrMin= 7.64D-09
 ErrMax= 7.64D-09  0.00D+00 EMaxC= 1.00D-01 BMatC= 7.41D-15 BMatP= 5.70D-14
 IDIUse=1 WtCom= 1.00D+00 WtEn= 0.00D+00
 Coeff-Com: -0.604D-07-0.303D-06 0.678D-06 0.205D-05 0.947D-05 0.115D-04
 Coeff-Com: -0.447D-04-0.152D-03-0.264D-03 0.576D-03 0.305D-02 0.459D-02
 Coeff-Com: -0.616D-02-0.635D-01-0.722D-01 0.142D+00 0.992D+00
 Coeff:     -0.604D-07-0.303D-06 0.678D-06 0.205D-05 0.947D-05 0.115D-04
 Coeff:     -0.447D-04-0.152D-03-0.264D-03 0.576D-03 0.305D-02 0.459D-02
 Coeff:     -0.616D-02-0.635D-01-0.722D-01 0.142D+00 0.992D+00
 Gap=     0.087 Goal=   None    Shift=    0.000
 RMSDP=6.46D-09 MaxDP=5.25D-07 DE=-2.18D-11 OVMax= 5.37D-07

 SCF Done:  E(RM062X) =  -1455.72213073     A.U. after   17 cycles
            NFock= 17  Conv=0.65D-08     -V/T= 2.0029
 KE= 1.451492284392D+03 PE=-5.441814948819D+03 EE= 1.538185015551D+03
 Leave Link  502 at Tue Jul  5 22:53:32 2022, MaxMem=   671088640 cpu:            1299.5 elap:             268.1
 (Enter /gpfs/software/gaussian16/sse4/tar/g16/l701.exe)
 ... and contract with generalized density number  0.
 Compute integral first derivatives.
 Leave Link  701 at Tue Jul  5 22:53:32 2022, MaxMem=   671088640 cpu:               0.8 elap:               0.2
 (Enter /gpfs/software/gaussian16/sse4/tar/g16/l702.exe)
 L702 exits ... SP integral derivatives will be done elsewhere.
 Leave Link  702 at Tue Jul  5 22:53:33 2022, MaxMem=   671088640 cpu:               0.1 elap:               0.0
 (Enter /gpfs/software/gaussian16/sse4/tar/g16/l703.exe)
 Integral derivatives from FoFJK, PRISM(SPDF).
 Compute integral first derivatives, UseDBF=F ICtDFT=           0.
 Calling FoFJK, ICntrl=      2127 FMM=F ISym2X=0 I1Cent= 0 IOpClX= 0 NMat=1 NMatS=1 NMatT=0.
 FoFJK:  IHMeth= 1 ICntrl=    2127 DoSepK=F KAlg= 0 I1Cent=           0 FoldK=F
 IRaf=         0 NMat=       1 IRICut=       1 DoRegI=T DoRafI=F ISym2E= 0 IDoP0=0 IntGTp=1.
 FoFCou: FMM=F IPFlag=           0 FMFlag=      100000 FMFlg1=         800
         NFxFlg=           0 DoJE=F BraDBF=F KetDBF=F FulRan=T
         wScrn=  0.000000 ICntrl=      2127 IOpCl=  0 I1Cent=           0 NGrid=           0
         NMat0=    1 NMatS0=      1 NMatT0=    0 NMatD0=    1 NMtDS0=    0 NMtDT0=    0
 Symmetry not used in FoFCou.
 Leave Link  703 at Tue Jul  5 22:54:03 2022, MaxMem=   671088640 cpu:             151.1 elap:              30.3
 (Enter /gpfs/software/gaussian16/sse4/tar/g16/l716.exe)
 Dipole        =-3.37574371D+00-2.65669805D-01-4.55533468D-05
 ***** Axes restored to original set *****
 -------------------------------------------------------------------
 Center     Atomic                   Forces (Hartrees/Bohr)
 Number     Number              X              Y              Z
 -------------------------------------------------------------------
      1        6          -0.026937229    0.007182223    0.009621025
      2        6           0.026454749   -0.014728975   -0.001444282
      3        6          -0.015895427   -0.000582334    0.010704884
      4        6           0.023378649    0.001541825   -0.016456463
      5        6          -0.020375965    0.009672949    0.002859659
      6        6           0.014904022   -0.006857066   -0.002318981
      7        1           0.003806901   -0.000060683   -0.002344758
      8        1           0.002412101   -0.002340894    0.000917852
      9       17          -0.003984909    0.003505680   -0.001125607
     10        8           0.014378931   -0.001175673   -0.007907915
     11        1           0.003270116    0.000517917   -0.002616664
     12        6          -0.023016133    0.010437435    0.003724104
     13        6           0.027703312   -0.024308649    0.007762282
     14        6          -0.038383230    0.045872830   -0.023466027
     15        6           0.018363115    0.007466189   -0.019436956
     16        6          -0.040418780   -0.025540281    0.052279434
     17        6           0.033450058   -0.011713281   -0.009011139
     18       17           0.008005592   -0.002722594   -0.002244980
     19        1          -0.003595634   -0.000155492    0.002437235
     20        1          -0.003520240    0.003988872   -0.001932701
 -------------------------------------------------------------------
 Cartesian Forces:  Max     0.052279434 RMS     0.017113142
 Leave Link  716 at Tue Jul  5 22:54:23 2022, MaxMem=   671088640 cpu:               0.1 elap:               0.0
 (Enter /gpfs/software/gaussian16/sse4/tar/g16/l103.exe)

 GradGradGradGradGradGradGradGradGradGradGradGradGradGradGradGradGradGrad
 Berny optimization.
 Using GEDIIS/GDIIS optimizer.
 FormGI is forming the generalized inverse of G from B-inverse, IUseBI=4.
 GSVD:  received Info=                   1 from GESDD.
 Internal  Forces:  Max     0.040567099 RMS     0.009762786
 Search for a local minimum.
 Step number   2 out of a maximum of  107
 All quantities printed in internal units (Hartrees-Bohrs-Radians)
 RMS Force = .97628D-02 SwitMx=.10000D-02 MixMth= 1
 Mixed Optimization -- RFO/linear search
 Update second derivatives using D2CorX and points    1    2
 DE= -3.80D-02 DEPred=-3.53D-02 R= 1.08D+00
 TightC=F SS=  1.41D+00  RLast= 3.00D-01 DXNew= 5.0454D-01 8.9992D-01
 Trust test= 1.08D+00 RLast= 3.00D-01 DXMaxT set to 5.05D-01
 ITU=  1  0
 Use linear search instead of GDIIS.
     Eigenvalues ---    0.00230   0.01227   0.01333   0.01590   0.01666
     Eigenvalues ---    0.01715   0.01728   0.01793   0.01874   0.01911
     Eigenvalues ---    0.01930   0.02014   0.02017   0.02030   0.02067
     Eigenvalues ---    0.02202   0.02377   0.14928   0.16000   0.16000
     Eigenvalues ---    0.16000   0.16158   0.17010   0.22405   0.23253
     Eigenvalues ---    0.23481   0.23871   0.24870   0.25000   0.25000
     Eigenvalues ---    0.25000   0.25000   0.25480   0.29050   0.31941
     Eigenvalues ---    0.33360   0.34103   0.34693   0.35125   0.35941
     Eigenvalues ---    0.36076   0.37663   0.38535   0.39830   0.40140
     Eigenvalues ---    0.42319   0.42579   0.43317   0.44224   0.45457
     Eigenvalues ---    0.45753   0.47833   0.52953   0.76301
 RFO step:  Lambda=-1.46326743D-02 EMin= 2.30000000D-03
 Quartic linear search produced a step of  1.19044.
 Iteration  1 RMS(Cart)=  0.05154282 RMS(Int)=  0.00485801
 Iteration  2 RMS(Cart)=  0.00557570 RMS(Int)=  0.00114044
 Iteration  3 RMS(Cart)=  0.00005752 RMS(Int)=  0.00113980
 Iteration  4 RMS(Cart)=  0.00000006 RMS(Int)=  0.00113980
 ITry= 1 IFail=0 DXMaxC= 2.48D-01 DCOld= 1.00D+10 DXMaxT= 5.05D-01 DXLimC= 3.00D+00 Rises=F
 Variable       Old X    -DE/DX   Delta X   Delta X   Delta X     New X
                                 (Linear)    (Quad)   (Total)
    R1        2.68418   0.01858   0.06632  -0.00984   0.05619   2.74036
    R2        2.70206   0.01107   0.03392   0.00651   0.04029   2.74235
    R3        2.38147  -0.01623  -0.01949  -0.01893  -0.03842   2.34305
    R4        2.63962  -0.02147  -0.08581   0.01365  -0.07230   2.56732
    R5        2.05911  -0.00349  -0.01509   0.00135  -0.01374   2.04537
    R6        2.67368  -0.00415  -0.03228   0.02398  -0.00815   2.66553
    R7        2.04958   0.00084   0.00904  -0.00860   0.00045   2.05002
    R8        2.64067  -0.01970  -0.07120   0.00308  -0.06798   2.57268
    R9        3.29928   0.00515   0.02292  -0.00139   0.02153   3.32081
   R10        2.64706   0.00571   0.00908   0.01134   0.02072   2.66778
   R11        2.05226  -0.00137  -0.00287  -0.00383  -0.00670   2.04556
   R12        2.82203  -0.02383  -0.12280   0.01553  -0.10727   2.71476
   R13        2.65487   0.00614   0.00549   0.02407   0.02736   2.68223
   R14        2.68312  -0.00769  -0.05562   0.04396  -0.01367   2.66945
   R15        2.61664  -0.01786  -0.05710  -0.00297  -0.05995   2.55669
   R16        2.05689  -0.00280  -0.00560  -0.00839  -0.01399   2.04290
   R17        2.59533  -0.01971  -0.04821  -0.02336  -0.06974   2.52559
   R18        2.63279  -0.02241  -0.06361  -0.01955  -0.08270   2.55008
   R19        2.04789   0.00050   0.00935  -0.01101  -0.00166   2.04622
   R20        2.57708  -0.00846   0.00115  -0.03865  -0.03546   2.54163
   R21        3.29528   0.00865   0.04435  -0.01273   0.03162   3.32690
    A1        1.95256   0.00108   0.01727  -0.01106   0.00573   1.95830
    A2        2.14667   0.00266   0.00889   0.00368   0.01281   2.15948
    A3        2.18395  -0.00374  -0.02616   0.00738  -0.01854   2.16541
    A4        2.15783  -0.00036   0.00178  -0.00113   0.00023   2.15805
    A5        2.01476   0.00262   0.02584  -0.01735   0.00871   2.02346
    A6        2.11060  -0.00226  -0.02762   0.01848  -0.00893   2.10167
    A7        2.14760  -0.00417  -0.03850   0.02232  -0.01615   2.13145
    A8        2.01029   0.00658   0.04048   0.00647   0.04694   2.05722
    A9        2.12529  -0.00242  -0.00198  -0.02879  -0.03078   2.09451
   A10        2.17930  -0.00500  -0.03068   0.01170  -0.01900   2.16030
   A11        2.05765  -0.00033   0.01309  -0.02545  -0.01235   2.04530
   A12        2.04624   0.00533   0.01759   0.01375   0.03134   2.07758
   A13        2.12769  -0.00094  -0.01567   0.01336  -0.00187   2.12581
   A14        2.01462   0.00376   0.01894   0.01416   0.03288   2.04750
   A15        2.14088  -0.00282  -0.00327  -0.02752  -0.03100   2.10988
   A16        2.00139   0.00938   0.06579  -0.03520   0.03107   2.03246
   A17        2.14842  -0.00572  -0.04123   0.02249  -0.01897   2.12945
   A18        2.13338  -0.00366  -0.02457   0.01271  -0.01210   2.12128
   A19        2.14578   0.00571   0.00612   0.02864   0.03734   2.18312
   A20        2.16443   0.00216  -0.00878   0.02339   0.01720   2.18163
   A21        1.97298  -0.00788   0.00266  -0.05204  -0.05454   1.91844
   A22        2.11689  -0.00791  -0.02482  -0.02046  -0.04805   2.06884
   A23        2.13107  -0.00111  -0.01783   0.00187  -0.01457   2.11649
   A24        2.03522   0.00902   0.04265   0.01859   0.06262   2.09785
   A25        2.20930   0.03084   0.09054   0.10339   0.19637   2.40567
   A26        2.12884  -0.01106  -0.05268  -0.00546  -0.06043   2.06842
   A27        2.11664   0.00111  -0.00577   0.00571   0.00109   2.11772
   A28        2.03771   0.00995   0.05845  -0.00025   0.05934   2.09704
   A29        2.18684   0.03657   0.12457   0.09343   0.22105   2.40790
   A30        1.95151  -0.04057  -0.14026  -0.11886  -0.25441   1.69710
   A31        2.17408   0.01810   0.05198   0.07058   0.12021   2.29429
   A32        2.15759   0.02247   0.08827   0.04828   0.13420   2.29179
    D1        0.00015  -0.00000  -0.00002  -0.00002  -0.00004   0.00011
    D2       -3.14143  -0.00000  -0.00002  -0.00002  -0.00004  -3.14147
    D3       -3.14149  -0.00000  -0.00000  -0.00003  -0.00003  -3.14152
    D4        0.00011  -0.00000  -0.00000  -0.00003  -0.00003   0.00008
    D5       -0.00015   0.00000   0.00002   0.00001   0.00004  -0.00011
    D6        3.14141   0.00000   0.00003   0.00002   0.00004   3.14146
    D7        3.14150   0.00000   0.00000   0.00002   0.00002   3.14152
    D8       -0.00012   0.00000   0.00000   0.00003   0.00003  -0.00009
    D9        0.00003  -0.00000  -0.00002  -0.00002  -0.00004  -0.00000
   D10       -3.14150  -0.00000  -0.00002  -0.00003  -0.00004  -3.14154
   D11       -3.14157  -0.00000  -0.00002  -0.00002  -0.00004   3.14157
   D12        0.00008  -0.00000  -0.00002  -0.00003  -0.00005   0.00004
   D13       -0.00023   0.00000   0.00005   0.00007   0.00012  -0.00011
   D14        3.14141   0.00000   0.00003   0.00004   0.00007   3.14148
   D15        3.14129   0.00000   0.00005   0.00008   0.00013   3.14143
   D16       -0.00025   0.00000   0.00003   0.00005   0.00008  -0.00018
   D17       -0.00005   0.00000   0.00002   0.00003   0.00006   0.00000
   D18        3.14150   0.00000   0.00002   0.00002   0.00004   3.14154
   D19        3.14157   0.00000   0.00002   0.00003   0.00005  -3.14156
   D20       -0.00006   0.00000   0.00001   0.00002   0.00003  -0.00002
   D21        0.00024  -0.00000  -0.00005  -0.00008  -0.00013   0.00011
   D22       -3.14140  -0.00000  -0.00003  -0.00005  -0.00008  -3.14148
   D23       -3.14131  -0.00000  -0.00004  -0.00007  -0.00011  -3.14143
   D24        0.00024  -0.00000  -0.00002  -0.00004  -0.00006   0.00017
   D25       -0.00004   0.00000   0.00003   0.00001   0.00004  -0.00001
   D26       -3.14159   0.00000   0.00000  -0.00002  -0.00002   3.14158
   D27       -3.14159  -0.00000   0.00000  -0.00002  -0.00002   3.14158
   D28        0.00005  -0.00000  -0.00002  -0.00005  -0.00008  -0.00003
   D29        3.14140   0.00000   0.00002   0.00004   0.00006   3.14146
   D30       -0.00024   0.00000   0.00004   0.00003   0.00007  -0.00016
   D31       -0.00023   0.00000   0.00004   0.00007   0.00011  -0.00012
   D32        3.14131   0.00000   0.00006   0.00006   0.00013   3.14144
   D33       -3.14141  -0.00000  -0.00002  -0.00003  -0.00006  -3.14147
   D34        0.00024  -0.00000  -0.00003  -0.00007  -0.00011   0.00013
   D35        0.00023  -0.00000  -0.00005  -0.00006  -0.00011   0.00012
   D36       -3.14131  -0.00001  -0.00006  -0.00010  -0.00016  -3.14147
   D37        0.00008   0.00000   0.00001  -0.00001   0.00001   0.00009
   D38       -3.14147  -0.00000  -0.00001  -0.00000  -0.00000  -3.14147
   D39        0.00009  -0.00001  -0.00008  -0.00005  -0.00012  -0.00003
   D40       -3.14150  -0.00000  -0.00001  -0.00001  -0.00002  -3.14152
   D41       -0.00006  -0.00000  -0.00001   0.00000  -0.00002  -0.00008
   D42        3.14148  -0.00000  -0.00000   0.00004   0.00003   3.14151
   D43       -0.00010   0.00001   0.00008   0.00005   0.00012   0.00002
   D44        3.14149   0.00000   0.00001   0.00002   0.00002   3.14151
         Item               Value     Threshold  Converged?
 Maximum Force            0.040567     0.000450     NO 
 RMS     Force            0.009763     0.000300     NO 
 Maximum Displacement     0.248450     0.001800     NO 
 RMS     Displacement     0.054343     0.001200     NO 
 Predicted change in Energy=-2.579236D-02
 Lowest energy point so far.  Saving SCF results.
 GradGradGradGradGradGradGradGradGradGradGradGradGradGradGradGradGradGrad

 Leave Link  103 at Tue Jul  5 22:54:24 2022, MaxMem=   671088640 cpu:               4.0 elap:               1.0
 (Enter /gpfs/software/gaussian16/sse4/tar/g16/l202.exe)
                          Input orientation:                          
 ---------------------------------------------------------------------
 Center     Atomic      Atomic             Coordinates (Angstroms)
 Number     Number       Type             X           Y           Z
 ---------------------------------------------------------------------
      1          6           0       -8.037883   -1.609806    6.787251
      2          6           0       -7.167704   -2.643945    7.312839
      3          6           0       -5.934054   -2.915579    6.812814
      4          6           0       -7.438035   -0.903809    5.670245
      5          6           0       -6.200798   -1.182443    5.175238
      6          6           0       -5.392084   -2.201170    5.724008
      7          1           0       -5.361911   -3.710911    7.278590
      8          1           0       -5.855760   -0.589559    4.337882
      9         17           0       -8.383052    0.380288    4.931241
     10          8           0       -9.163944   -1.360577    7.242441
     11          1           0       -7.556623   -3.209768    8.149556
     12          6           0       -4.087198   -2.490389    5.197314
     13          6           0       -3.213005   -3.494535    5.689349
     14          6           0       -2.009863   -3.653682    5.091377
     15          6           0       -3.483952   -1.816731    4.112072
     16          6           0       -2.248646   -2.197002    3.724234
     17          6           0       -1.324026   -3.105084    4.083975
     18         17           0        0.274380   -3.456026    3.434853
     19          1           0       -3.992404   -1.011991    3.595971
     20          1           0       -3.493319   -4.123211    6.522942
 ---------------------------------------------------------------------
                    Distance matrix (angstroms):
                    1          2          3          4          5
     1  C    0.000000
     2  C    1.450138   0.000000
     3  C    2.476246   1.358567   0.000000
     4  C    1.451190   2.408168   2.759464   0.000000
     5  C    2.481150   2.764098   2.399285   1.361405   0.000000
     6  C    2.912121   2.423481   1.410535   2.423211   1.411726
     7  H    3.437570   2.097732   1.084826   3.844072   3.394256
     8  H    3.435400   3.846047   3.397321   2.092257   1.082464
     9  Cl   2.743062   4.036715   4.516708   1.757296   2.695161
    10  O    1.239889   2.374229   3.610374   2.378907   3.617360
    11  H    2.155775   1.082362   2.122771   3.387992   3.846410
    12  C    4.348705   3.740126   2.490282   3.737514   2.485662
    13  C    5.295002   4.358770   3.000245   4.956119   3.812740
    14  C    6.587142   5.705943   4.348266   6.112442   4.866003
    15  C    5.285611   4.949669   3.808474   4.346965   2.985615
    16  C    6.575876   6.105324   4.861883   5.691139   4.330618
    17  C    7.390496   6.692292   5.360487   6.689018   5.354465
    18  Cl   9.151001   8.431066   7.088537   8.425683   7.079976
    19  H    5.187249   5.153728   4.212093   4.023268   2.720320
    20  H    5.200013   4.038969   2.738538   5.162599   4.218396
                    6          7          8          9         10
     6  C    0.000000
     7  H    2.167246   0.000000
     8  H    2.175691   4.316769   0.000000
     9  Cl   4.029676   5.601362   2.771260   0.000000
    10  O    4.152007   4.469992   4.469342   2.997007   0.000000
    11  H    3.403789   2.413811   4.928214   4.891731   2.612632
    12  C    1.436587   2.728787   2.734884   5.173581   5.588593
    13  C    2.534242   2.681474   4.153253   6.505257   6.509958
    14  C    3.734894   4.002925   4.974689   7.544275   7.814492
    15  C    2.527271   4.140228   2.680002   5.431308   6.501507
    16  C    3.725630   4.961632   3.996462   6.762413   7.803764
    17  C    4.478377   5.184313   5.189310   7.918050   8.630383
    18  Cl   6.238887   6.826937   6.827204   9.586846  10.390890
    19  H    2.811013   4.766697   2.049628   4.795746   6.337435
    20  H    2.817419   2.057336   4.779364   6.835533   6.348686
                   11         12         13         14         15
    11  H    0.000000
    12  C    4.611957   0.000000
    13  C    5.000073   1.419374   0.000000
    14  C    6.349493   2.383232   1.352941   0.000000
    15  C    5.901565   1.412612   2.318673   2.550758   0.000000
    16  C    6.984539   2.374093   2.544653   2.011967   1.349447
    17  C    7.442121   3.041791   2.509409   1.336484   2.515138
    18  Cl   9.144051   4.802301   4.152841   2.828587   4.155837
    19  H    6.186195   2.181501   3.339569   3.625636   1.082816
    20  H    4.471095   2.185427   1.081058   2.114351   3.336500
                   16         17         18         19         20
    16  C    0.000000
    17  C    1.344971   0.000000
    18  Cl   2.834527   1.760518   0.000000
    19  H    2.112201   3.426284   4.919829   0.000000
    20  H    3.618323   3.419206   4.917010   4.300690   0.000000
 Stoichiometry    C12H5Cl2O(1-)
 Framework group  C1[X(C12H5Cl2O)]
 Deg. of freedom    54
 Full point group                 C1      NOp   1
 RotChk:  IX=0 Diff= 5.21D-03
 Largest Abelian subgroup         C1      NOp   1
 Largest concise Abelian subgroup C1      NOp   1
                         Standard orientation:                         
 ---------------------------------------------------------------------
 Center     Atomic      Atomic             Coordinates (Angstroms)
 Number     Number       Type             X           Y           Z
 ---------------------------------------------------------------------
      1          6           0        3.479385    0.843860    0.000039
      2          6           0        2.519076    1.930464   -0.000099
      3          6           0        1.173150    1.745569   -0.000130
      4          6           0        2.835755   -0.456791   -0.000006
      5          6           0        1.485835   -0.633254   -0.000038
      6          6           0        0.592672    0.460012   -0.000032
      7          1           0        0.540228    2.626624   -0.000288
      8          1           0        1.118002   -1.651305   -0.000121
      9         17           0        3.880644   -1.869694   -0.000062
     10          8           0        4.707977    1.010856    0.000138
     11          1           0        2.934931    2.929750   -0.000196
     12          6           0       -0.830937    0.267348    0.000078
     13          6           0       -1.795153    1.308938    0.000108
     14          6           0       -3.106437    0.975794    0.000059
     15          6           0       -1.478626   -0.988029    0.000160
     16          6           0       -2.827766   -1.016781    0.000108
     17          6           0       -3.845645   -0.137651    0.000065
     18         17           0       -5.589567   -0.378816   -0.000104
     19          1           0       -0.914911   -1.912536    0.000268
     20          1           0       -1.498210    2.348414    0.000196
 ---------------------------------------------------------------------
 Rotational constants (GHZ):           1.5415152           0.1795583           0.1608251
 Leave Link  202 at Tue Jul  5 22:54:24 2022, MaxMem=   671088640 cpu:               0.1 elap:               0.0
 (Enter /gpfs/software/gaussian16/sse4/tar/g16/l301.exe)
 Standard basis: 6-311+G(d,p) (5D, 7F)
 Ernie: Thresh=  0.10000D-02 Tol=  0.10000D-05 Strict=F.
 There are   391 symmetry adapted cartesian basis functions of A   symmetry.
 There are   376 symmetry adapted basis functions of A   symmetry.
   376 basis functions,   614 primitive gaussians,   391 cartesian basis functions
    60 alpha electrons       60 beta electrons
       nuclear repulsion energy      1001.2953141111 Hartrees.
 IExCor= 4336 DFT=T Ex+Corr=M062X ExCW=0 ScaHFX=  0.540000
 ScaDFX=  1.000000  1.000000  1.000000  1.000000 ScalE2=  1.000000  1.000000
 IRadAn=      5 IRanWt=     -1 IRanGd=            0 ICorTp=0 IEmpDi=  4
 NAtoms=   20 NActive=   20 NUniq=   20 SFac= 1.00D+00 NAtFMM=   60 NAOKFM=F Big=F
 Integral buffers will be    131072 words long.
 Raffenetti 2 integral format.
 Two-electron integral symmetry is turned on.
 Leave Link  301 at Tue Jul  5 22:54:24 2022, MaxMem=   671088640 cpu:               0.3 elap:               0.1
 (Enter /gpfs/software/gaussian16/sse4/tar/g16/l302.exe)
 NPDir=0 NMtPBC=     1 NCelOv=     1 NCel=       1 NClECP=     1 NCelD=      1
         NCelK=      1 NCelE2=     1 NClLst=     1 CellRange=     0.0.
 One-electron integrals computed using PRISM.
 One-electron integral symmetry used in STVInt
 NBasis=   376 RedAO= T EigKep=  1.12D-06  NBF=   376
 NBsUse=   372 1.00D-06 EigRej=  3.63D-07 NBFU=   372
 Precomputing XC quadrature grid using
 IXCGrd= 4 IRadAn=           5 IRanWt=          -1 IRanGd=           0 AccXCQ= 0.00D+00.
 Generated NRdTot=       0 NPtTot=           0 NUsed=           0 NTot=          32
 NSgBfM=   382   382   382   382   382 MxSgAt=    20 MxSgA2=    20.
 Leave Link  302 at Tue Jul  5 22:54:24 2022, MaxMem=   671088640 cpu:               1.7 elap:               0.3
 (Enter /gpfs/software/gaussian16/sse4/tar/g16/l303.exe)
 DipDrv:  MaxL=1.
 Leave Link  303 at Tue Jul  5 22:54:24 2022, MaxMem=   671088640 cpu:               0.2 elap:               0.1
 (Enter /gpfs/software/gaussian16/sse4/tar/g16/l401.exe)
 Initial guess from the checkpoint file:  "checkpoint.chk"
 B after Tr=    -0.000000   -0.000000   -0.000000
         Rot=    0.999999    0.000001   -0.000000   -0.001216 Ang=   0.14 deg.
 Guess basis will be translated and rotated to current coordinates.
 JPrj=2 DoOrth=T DoCkMO=T.
 Generating alternative initial guess.
 ExpMin= 4.38D-02 ExpMax= 1.06D+05 ExpMxC= 3.62D+03 IAcc=2 IRadAn=         4 AccDes= 0.00D+00
 Harris functional with IExCor= 1009 and IRadAn=       4 diagonalized for initial guess.
 HarFok:  IExCor= 1009 AccDes= 0.00D+00 IRadAn=         4 IDoV= 1 UseB2=F ITyADJ=14
 ICtDFT=  3500011 ScaDFX=  1.000000  1.000000  1.000000  1.000000
 FoFCou: FMM=F IPFlag=           0 FMFlag=      100000 FMFlg1=           0
         NFxFlg=           0 DoJE=T BraDBF=F KetDBF=T FulRan=T
         wScrn=  0.000000 ICntrl=       500 IOpCl=  0 I1Cent=   200000004 NGrid=           0
         NMat0=    1 NMatS0=      1 NMatT0=    0 NMatD0=    1 NMtDS0=    0 NMtDT0=    0
 Petite list used in FoFCou.
 Harris En= -1455.16114462067    
 Leave Link  401 at Tue Jul  5 22:54:26 2022, MaxMem=   671088640 cpu:               8.7 elap:               1.8
 (Enter /gpfs/software/gaussian16/sse4/tar/g16/l502.exe)
 Integral symmetry usage will be decided dynamically.
 Closed shell SCF:
 Using DIIS extrapolation, IDIIS=  1040.
 NGot=   671088640 LenX=   670776934 LenY=   670623612
 Requested convergence on RMS density matrix=1.00D-08 within 128 cycles.
 Requested convergence on MAX density matrix=1.00D-06.
 Requested convergence on             energy=1.00D-06.
 No special actions if energy rises.
 Fock matrices will be formed incrementally for  20 cycles.

 Cycle   1  Pass 1  IDiag  1:
 FoFJK:  IHMeth= 1 ICntrl=       0 DoSepK=F KAlg= 0 I1Cent=           0 FoldK=F
 IRaf= 830000000 NMat=       1 IRICut=       1 DoRegI=T DoRafI=F ISym2E= 0 IDoP0=0 IntGTp=1.
 FoFCou: FMM=F IPFlag=           0 FMFlag=      100000 FMFlg1=           0
         NFxFlg=           0 DoJE=F BraDBF=F KetDBF=F FulRan=T
         wScrn=  0.000000 ICntrl=         0 IOpCl=  0 I1Cent=           0 NGrid=           0
         NMat0=    1 NMatS0=      1 NMatT0=    0 NMatD0=    1 NMtDS0=    0 NMtDT0=    0
 Symmetry not used in FoFCou.
 E= -1455.68602653576    
 DIIS: error= 7.81D-03 at cycle   1 NSaved=   1.
 NSaved= 1 IEnMin= 1 EnMin= -1455.68602653576     IErMin= 1 ErrMin= 7.81D-03
 ErrMax= 7.81D-03  0.00D+00 EMaxC= 1.00D-01 BMatC= 3.45D-02 BMatP= 3.45D-02
 IDIUse=3 WtCom= 9.22D-01 WtEn= 7.81D-02
 Coeff-Com:  0.100D+01
 Coeff-En:   0.100D+01
 Coeff:      0.100D+01
 Gap=     0.386 Goal=   None    Shift=    0.000
 GapD=    0.386 DampG=1.000 DampE=1.000 DampFc=1.0000 IDamp=-1.
 RMSDP=4.51D-02 MaxDP=3.65D+00              OVMax= 1.25D-01

 Cycle   2  Pass 1  IDiag  1:
 RMSU=  4.22D-02    CP:  1.20D+00
 E= -1455.74623667210     Delta-E=       -0.060210136344 Rises=F Damp=F
 DIIS: error= 5.43D-03 at cycle   2 NSaved=   2.
 NSaved= 2 IEnMin= 2 EnMin= -1455.74623667210     IErMin= 2 ErrMin= 5.43D-03
 ErrMax= 5.43D-03  0.00D+00 EMaxC= 1.00D-01 BMatC= 3.87D-03 BMatP= 3.45D-02
 IDIUse=3 WtCom= 9.46D-01 WtEn= 5.43D-02
 Coeff-Com:  0.995D-01 0.900D+00
 Coeff-En:   0.000D+00 0.100D+01
 Coeff:      0.941D-01 0.906D+00
 Gap=     0.162 Goal=   None    Shift=    0.000
 RMSDP=6.60D-03 MaxDP=5.35D-01 DE=-6.02D-02 OVMax= 3.33D-02

 Cycle   3  Pass 1  IDiag  1:
 RMSU=  5.21D-03    CP:  1.21D+00  1.09D+00
 E= -1455.74783706519     Delta-E=       -0.001600393091 Rises=F Damp=F
 DIIS: error= 5.82D-03 at cycle   3 NSaved=   3.
 NSaved= 3 IEnMin= 3 EnMin= -1455.74783706519     IErMin= 2 ErrMin= 5.43D-03
 ErrMax= 5.82D-03  0.00D+00 EMaxC= 1.00D-01 BMatC= 3.52D-03 BMatP= 3.87D-03
 IDIUse=3 WtCom= 9.42D-01 WtEn= 5.82D-02
 Coeff-Com: -0.466D-01 0.498D+00 0.548D+00
 Coeff-En:   0.000D+00 0.389D+00 0.611D+00
 Coeff:     -0.439D-01 0.492D+00 0.552D+00
 Gap=     0.146 Goal=   None    Shift=    0.000
 RMSDP=4.43D-03 MaxDP=2.12D-01 DE=-1.60D-03 OVMax= 2.33D-02

 Cycle   4  Pass 1  IDiag  1:
 RMSU=  3.27D-03    CP:  1.22D+00  1.16D+00  9.68D-01
 E= -1455.75145212257     Delta-E=       -0.003615057372 Rises=F Damp=F
 DIIS: error= 1.71D-03 at cycle   4 NSaved=   4.
 NSaved= 4 IEnMin= 4 EnMin= -1455.75145212257     IErMin= 4 ErrMin= 1.71D-03
 ErrMax= 1.71D-03  0.00D+00 EMaxC= 1.00D-01 BMatC= 2.66D-04 BMatP= 3.52D-03
 IDIUse=3 WtCom= 9.83D-01 WtEn= 1.71D-02
 Coeff-Com: -0.295D-01 0.188D+00 0.291D+00 0.550D+00
 Coeff-En:   0.000D+00 0.000D+00 0.000D+00 0.100D+01
 Coeff:     -0.290D-01 0.185D+00 0.286D+00 0.558D+00
 Gap=     0.148 Goal=   None    Shift=    0.000
 RMSDP=8.63D-04 MaxDP=4.19D-02 DE=-3.62D-03 OVMax= 8.67D-03

 Cycle   5  Pass 1  IDiag  1:
 RMSU=  6.38D-04    CP:  1.21D+00  1.17D+00  1.06D+00  9.87D-01
 E= -1455.75169273720     Delta-E=       -0.000240614635 Rises=F Damp=F
 DIIS: error= 6.33D-04 at cycle   5 NSaved=   5.
 NSaved= 5 IEnMin= 5 EnMin= -1455.75169273720     IErMin= 5 ErrMin= 6.33D-04
 ErrMax= 6.33D-04  0.00D+00 EMaxC= 1.00D-01 BMatC= 6.31D-05 BMatP= 2.66D-04
 IDIUse=3 WtCom= 9.94D-01 WtEn= 6.33D-03
 Coeff-Com: -0.724D-02 0.268D-02 0.575D-01 0.347D+00 0.600D+00
 Coeff-En:   0.000D+00 0.000D+00 0.000D+00 0.148D+00 0.852D+00
 Coeff:     -0.719D-02 0.266D-02 0.571D-01 0.345D+00 0.602D+00
 Gap=     0.150 Goal=   None    Shift=    0.000
 RMSDP=5.29D-04 MaxDP=3.52D-02 DE=-2.41D-04 OVMax= 6.35D-03

 Cycle   6  Pass 1  IDiag  1:
 RMSU=  4.74D-04    CP:  1.21D+00  1.17D+00  1.09D+00  9.94D-01  9.03D-01
 E= -1455.75175131819     Delta-E=       -0.000058580988 Rises=F Damp=F
 DIIS: error= 3.99D-04 at cycle   6 NSaved=   6.
 NSaved= 6 IEnMin= 6 EnMin= -1455.75175131819     IErMin= 6 ErrMin= 3.99D-04
 ErrMax= 3.99D-04  0.00D+00 EMaxC= 1.00D-01 BMatC= 2.06D-05 BMatP= 6.31D-05
 IDIUse=3 WtCom= 9.96D-01 WtEn= 3.99D-03
 Coeff-Com:  0.979D-03-0.369D-01-0.192D-01 0.125D+00 0.428D+00 0.502D+00
 Coeff-En:   0.000D+00 0.000D+00 0.000D+00 0.000D+00 0.194D+00 0.806D+00
 Coeff:      0.976D-03-0.367D-01-0.192D-01 0.124D+00 0.427D+00 0.503D+00
 Gap=     0.149 Goal=   None    Shift=    0.000
 RMSDP=2.90D-04 MaxDP=1.91D-02 DE=-5.86D-05 OVMax= 2.41D-03

 Cycle   7  Pass 1  IDiag  1:
 RMSU=  1.63D-04    CP:  1.21D+00  1.17D+00  1.13D+00  1.03D+00  1.02D+00
                    CP:  9.46D-01
 E= -1455.75177444397     Delta-E=       -0.000023125782 Rises=F Damp=F
 DIIS: error= 7.98D-05 at cycle   7 NSaved=   7.
 NSaved= 7 IEnMin= 7 EnMin= -1455.75177444397     IErMin= 7 ErrMin= 7.98D-05
 ErrMax= 7.98D-05  0.00D+00 EMaxC= 1.00D-01 BMatC= 1.12D-06 BMatP= 2.06D-05
 IDIUse=1 WtCom= 1.00D+00 WtEn= 0.00D+00
 Coeff-Com:  0.134D-02-0.184D-01-0.167D-01 0.131D-01 0.133D+00 0.244D+00
 Coeff-Com:  0.643D+00
 Coeff:      0.134D-02-0.184D-01-0.167D-01 0.131D-01 0.133D+00 0.244D+00
 Coeff:      0.643D+00
 Gap=     0.149 Goal=   None    Shift=    0.000
 RMSDP=7.96D-05 MaxDP=4.62D-03 DE=-2.31D-05 OVMax= 8.87D-04

 Cycle   8  Pass 1  IDiag  1:
 RMSU=  2.34D-05    CP:  1.21D+00  1.17D+00  1.13D+00  1.04D+00  1.05D+00
                    CP:  9.95D-01  1.16D+00
 E= -1455.75177587981     Delta-E=       -0.000001435842 Rises=F Damp=F
 DIIS: error= 4.34D-05 at cycle   8 NSaved=   8.
 NSaved= 8 IEnMin= 8 EnMin= -1455.75177587981     IErMin= 8 ErrMin= 4.34D-05
 ErrMax= 4.34D-05  0.00D+00 EMaxC= 1.00D-01 BMatC= 2.70D-07 BMatP= 1.12D-06
 IDIUse=1 WtCom= 1.00D+00 WtEn= 0.00D+00
 Coeff-Com:  0.593D-03-0.370D-02-0.606D-02-0.189D-01-0.489D-02 0.442D-01
 Coeff-Com:  0.358D+00 0.631D+00
 Coeff:      0.593D-03-0.370D-02-0.606D-02-0.189D-01-0.489D-02 0.442D-01
 Coeff:      0.358D+00 0.631D+00
 Gap=     0.150 Goal=   None    Shift=    0.000
 RMSDP=4.50D-05 MaxDP=2.70D-03 DE=-1.44D-06 OVMax= 2.50D-04

 Cycle   9  Pass 1  IDiag  1:
 RMSU=  2.87D-05    CP:  1.21D+00  1.17D+00  1.13D+00  1.04D+00  1.06D+00
                    CP:  1.03D+00  1.14D+00  6.59D-01
 E= -1455.75177623430     Delta-E=       -0.000000354487 Rises=F Damp=F
 DIIS: error= 1.65D-05 at cycle   9 NSaved=   9.
 NSaved= 9 IEnMin= 9 EnMin= -1455.75177623430     IErMin= 9 ErrMin= 1.65D-05
 ErrMax= 1.65D-05  0.00D+00 EMaxC= 1.00D-01 BMatC= 3.17D-08 BMatP= 2.70D-07
 IDIUse=1 WtCom= 1.00D+00 WtEn= 0.00D+00
 Coeff-Com: -0.331D-04 0.261D-02 0.154D-02-0.119D-01-0.313D-01-0.325D-01
 Coeff-Com:  0.289D-01 0.277D+00 0.765D+00
 Coeff:     -0.331D-04 0.261D-02 0.154D-02-0.119D-01-0.313D-01-0.325D-01
 Coeff:      0.289D-01 0.277D+00 0.765D+00
 Gap=     0.150 Goal=   None    Shift=    0.000
 RMSDP=1.30D-05 MaxDP=9.18D-04 DE=-3.54D-07 OVMax= 2.26D-04

 Cycle  10  Pass 1  IDiag  1:
 RMSU=  5.87D-06    CP:  1.21D+00  1.17D+00  1.13D+00  1.03D+00  1.06D+00
                    CP:  1.04D+00  1.12D+00  6.55D-01  1.10D+00
 E= -1455.75177629232     Delta-E=       -0.000000058019 Rises=F Damp=F
 DIIS: error= 6.17D-06 at cycle  10 NSaved=  10.
 NSaved=10 IEnMin=10 EnMin= -1455.75177629232     IErMin=10 ErrMin= 6.17D-06
 ErrMax= 6.17D-06  0.00D+00 EMaxC= 1.00D-01 BMatC= 6.37D-09 BMatP= 3.17D-08
 IDIUse=1 WtCom= 1.00D+00 WtEn= 0.00D+00
 Coeff-Com: -0.839D-04 0.160D-02 0.147D-02-0.346D-02-0.138D-01-0.192D-01
 Coeff-Com: -0.271D-01 0.299D-01 0.356D+00 0.675D+00
 Coeff:     -0.839D-04 0.160D-02 0.147D-02-0.346D-02-0.138D-01-0.192D-01
 Coeff:     -0.271D-01 0.299D-01 0.356D+00 0.675D+00
 Gap=     0.150 Goal=   None    Shift=    0.000
 RMSDP=7.44D-06 MaxDP=3.93D-04 DE=-5.80D-08 OVMax= 5.63D-05

 Cycle  11  Pass 1  IDiag  1:
 RMSU=  1.80D-06    CP:  1.21D+00  1.17D+00  1.13D+00  1.03D+00  1.06D+00
                    CP:  1.04D+00  1.11D+00  6.32D-01  1.21D+00  1.19D+00
 E= -1455.75177630053     Delta-E=       -0.000000008210 Rises=F Damp=F
 DIIS: error= 1.81D-06 at cycle  11 NSaved=  11.
 NSaved=11 IEnMin=11 EnMin= -1455.75177630053     IErMin=11 ErrMin= 1.81D-06
 ErrMax= 1.81D-06  0.00D+00 EMaxC= 1.00D-01 BMatC= 7.39D-10 BMatP= 6.37D-09
 IDIUse=1 WtCom= 1.00D+00 WtEn= 0.00D+00
 Coeff-Com: -0.281D-04 0.241D-03 0.416D-03 0.374D-03-0.922D-03-0.267D-02
[truncated: 1,757,834 more chars]
