# Supplementary material for: Gas Phase Reactivity of Isomeric Hydroxylated Polychlorinated Biphenyls
Source: J Am Soc Mass Spectrom. 2024 Apr 19;35(5):1021–9. doi: 10.1021/jasms.4c00035 (PMC11066962; doi:10.1021/jasms.4c00035)
Supplement: Supplementary file 3 — js4c00035_si_003.zip [file js4c00035_si_003.zip › Claculated geometries/4-OH-CB35__0_36_1.out]

 Entering Gaussian System, Link 0=/gpfs/software/gaussian16/sse4/tar/g16/g16
 Initial command:
 /gpfs/software/gaussian16/sse4/tar/g16/l1.exe "/tmp/Gau-78571.inp" -scrdir="/tmp/"
 Entering Link 1 = /gpfs/software/gaussian16/sse4/tar/g16/l1.exe PID=     78590.
  
 Copyright (c) 1988,1990,1992,1993,1995,1998,2003,2009,2016,
            Gaussian, Inc.  All Rights Reserved.
  
 This is part of the Gaussian(R) 16 program.  It is based on
 the Gaussian(R) 09 system (copyright 2009, Gaussian, Inc.),
 the Gaussian(R) 03 system (copyright 2003, Gaussian, Inc.),
 the Gaussian(R) 98 system (copyright 1998, Gaussian, Inc.),
 the Gaussian(R) 94 system (copyright 1995, Gaussian, Inc.),
 the Gaussian 92(TM) system (copyright 1992, Gaussian, Inc.),
 the Gaussian 90(TM) system (copyright 1990, Gaussian, Inc.),
 the Gaussian 88(TM) system (copyright 1988, Gaussian, Inc.),
 the Gaussian 86(TM) system (copyright 1986, Carnegie Mellon
 University), and the Gaussian 82(TM) system (copyright 1983,
 Carnegie Mellon University). Gaussian is a federally registered
 trademark of Gaussian, Inc.
  
 This software contains proprietary and confidential information,
 including trade secrets, belonging to Gaussian, Inc.
  
 This software is provided under written license and may be
 used, copied, transmitted, or stored only in accord with that
 written license.
  
 The following legend is applicable only to US Government
 contracts under FAR:
  
                    RESTRICTED RIGHTS LEGEND
  
 Use, reproduction and disclosure by the US Government is
 subject to restrictions as set forth in subparagraphs (a)
 and (c) of the Commercial Computer Software - Restricted
 Rights clause in FAR 52.227-19.
  
 Gaussian, Inc.
 340 Quinnipiac St., Bldg. 40, Wallingford CT 06492
  
  
 ---------------------------------------------------------------
 Warning -- This program may not be used in any manner that
 competes with the business of Gaussian, Inc. or will provide
 assistance to any competitor of Gaussian, Inc.  The licensee
 of this program is prohibited from giving any competitor of
 Gaussian, Inc. access to this program.  By using this program,
 the user acknowledges that Gaussian, Inc. is engaged in the
 business of creating and licensing software in the field of
 computational chemistry and represents and warrants to the
 licensee that it is not a competitor of Gaussian, Inc. and that
 it will not use this program in any manner prohibited above.
 ---------------------------------------------------------------
  

 Cite this work as:
 Gaussian 16, Revision A.03,
 M. J. Frisch, G. W. Trucks, H. B. Schlegel, G. E. Scuseria, 
 M. A. Robb, J. R. Cheeseman, G. Scalmani, V. Barone, 
 G. A. Petersson, H. Nakatsuji, X. Li, M. Caricato, A. V. Marenich, 
 J. Bloino, B. G. Janesko, R. Gomperts, B. Mennucci, H. P. Hratchian, 
 J. V. Ortiz, A. F. Izmaylov, J. L. Sonnenberg, D. Williams-Young, 
 F. Ding, F. Lipparini, F. Egidi, J. Goings, B. Peng, A. Petrone, 
 T. Henderson, D. Ranasinghe, V. G. Zakrzewski, J. Gao, N. Rega, 
 G. Zheng, W. Liang, M. Hada, M. Ehara, K. Toyota, R. Fukuda, 
 J. Hasegawa, M. Ishida, T. Nakajima, Y. Honda, O. Kitao, H. Nakai, 
 T. Vreven, K. Throssell, J. A. Montgomery, Jr., J. E. Peralta, 
 F. Ogliaro, M. J. Bearpark, J. J. Heyd, E. N. Brothers, K. N. Kudin, 
 V. N. Staroverov, T. A. Keith, R. Kobayashi, J. Normand, 
 K. Raghavachari, A. P. Rendell, J. C. Burant, S. S. Iyengar, 
 J. Tomasi, M. Cossi, J. M. Millam, M. Klene, C. Adamo, R. Cammi, 
 J. W. Ochterski, R. L. Martin, K. Morokuma, O. Farkas, 
 J. B. Foresman, and D. J. Fox, Gaussian, Inc., Wallingford CT, 2016.
 
 ******************************************
 Gaussian 16:  ES64L-G16RevA.03 25-Dec-2016
                 5-Jul-2022 
 ******************************************
 %Chk=checkpoint
 %Mem=5gb
 %NProc=5
 Will use up to    5 processors via shared memory.
 -------------------------------------------------
 #p M062X/6-311+G** opt int=ultrafine freq pop=nbo
 -------------------------------------------------
 1/18=20,19=15,26=4,38=1/1,3;
 2/9=110,12=2,17=6,18=5,40=1/2;
 3/5=4,6=6,7=111,11=2,25=1,30=1,71=1,74=-55,75=-5/1,2,3;
 4//1;
 5/5=2,38=5/2;
 6/7=2,8=2,9=2,10=2,28=1,40=1/1,7;
 7//1,2,3,16;
 1/18=20,19=15,26=4/3(2);
 2/9=110/2;
 99//99;
 2/9=110/2;
 3/5=4,6=6,7=111,11=2,25=1,30=1,71=1,74=-55,75=-5/1,2,3;
 4/5=5,16=3,69=1/1;
 5/5=2,38=5/2;
 7//1,2,3,16;
 1/18=20,19=15,26=4/3(-5);
 2/9=110/2;
 6/7=2,8=2,9=2,10=2,19=2,28=1,40=1/1,7;
 99/9=1/99;
 Leave Link    1 at Tue Jul  5 22:20:31 2022, MaxMem=   671088640 cpu:             181.7 elap:              45.7
 (Enter /gpfs/software/gaussian16/sse4/tar/g16/l101.exe)
 ---
 ...
 ---
 Symbolic Z-matrix:
 Charge = -1 Multiplicity = 1
 C                    -8.11599  -1.60301   6.82983 
 C                    -7.28586  -2.59648   7.33833 
 C                    -5.98237  -2.88648   6.81301 
 C                    -7.50263  -0.93512   5.74385 
 C                    -6.20736  -1.20708   5.20492 
 C                    -5.37288  -2.20424   5.71498 
 H                    -5.48226  -3.6906    7.3335 
 H                    -5.92566  -0.57475   4.36647 
 Cl                   -8.40198   0.34057   4.98458 
 O                    -9.26592  -1.36226   7.30916 
 H                    -7.71193  -3.14855   8.18429 
 C                    -3.96722  -2.51341   5.1452 
 C                    -3.1424   -3.51892   5.67009 
 C                    -1.86254  -3.79776   5.14813 
 C                    -3.36438  -1.81446   4.03397 
 C                    -2.07386  -2.0972    3.50933 
 C                    -1.32816  -3.09046   4.07124 
 Cl                    0.23725  -3.43503   3.43627 
 H                    -1.62884  -1.55768   2.66442 
 H                    -3.43552  -4.14767   6.51207 
 
 ITRead=  0  0  0  0  0  0  0  0  0  0  0  0  0  0  0  0  0  0  0  0
 MicOpt= -1 -1 -1 -1 -1 -1 -1 -1 -1 -1 -1 -1 -1 -1 -1 -1 -1 -1 -1 -1
 NAtoms=     20 NQM=       20 NQMF=       0 NMMI=      0 NMMIF=      0
                NMic=       0 NMicF=      0.
                    Isotopes and Nuclear Properties:
 (Nuclear quadrupole moments (NQMom) in fm**2, nuclear magnetic moments (NMagM)
  in nuclear magnetons)

  Atom         1           2           3           4           5           6           7           8           9          10
 IAtWgt=          12          12          12          12          12          12           1           1          35          16
 AtmWgt=  12.0000000  12.0000000  12.0000000  12.0000000  12.0000000  12.0000000   1.0078250   1.0078250  34.9688527  15.9949146
 NucSpn=           0           0           0           0           0           0           1           1           3           0
 AtZEff=  -0.0000000  -0.0000000  -0.0000000  -0.0000000  -0.0000000  -0.0000000  -0.0000000  -0.0000000  -0.0000000  -0.0000000
 NQMom=    0.0000000   0.0000000   0.0000000   0.0000000   0.0000000   0.0000000   0.0000000   0.0000000  -8.1650000   0.0000000
 NMagM=    0.0000000   0.0000000   0.0000000   0.0000000   0.0000000   0.0000000   2.7928460   2.7928460   0.8218740   0.0000000
 AtZNuc=   6.0000000   6.0000000   6.0000000   6.0000000   6.0000000   6.0000000   1.0000000   1.0000000  17.0000000   8.0000000

  Atom        11          12          13          14          15          16          17          18          19          20
 IAtWgt=           1          12          12          12          12          12          12          35           1           1
 AtmWgt=   1.0078250  12.0000000  12.0000000  12.0000000  12.0000000  12.0000000  12.0000000  34.9688527   1.0078250   1.0078250
 NucSpn=           1           0           0           0           0           0           0           3           1           1
 AtZEff=  -0.0000000  -0.0000000  -0.0000000  -0.0000000  -0.0000000  -0.0000000  -0.0000000  -0.0000000  -0.0000000  -0.0000000
 NQMom=    0.0000000   0.0000000   0.0000000   0.0000000   0.0000000   0.0000000   0.0000000  -8.1650000   0.0000000   0.0000000
 NMagM=    2.7928460   0.0000000   0.0000000   0.0000000   0.0000000   0.0000000   0.0000000   0.8218740   2.7928460   2.7928460
 AtZNuc=   1.0000000   6.0000000   6.0000000   6.0000000   6.0000000   6.0000000   6.0000000  17.0000000   1.0000000   1.0000000
 Leave Link  101 at Tue Jul  5 22:22:00 2022, MaxMem=   671088640 cpu:               0.7 elap:               0.2
 (Enter /gpfs/software/gaussian16/sse4/tar/g16/l103.exe)

 GradGradGradGradGradGradGradGradGradGradGradGradGradGradGradGradGradGrad
 Berny optimization.
 Initialization pass.
                           ----------------------------
                           !    Initial Parameters    !
                           ! (Angstroms and Degrees)  !
 --------------------------                            --------------------------
 ! Name  Definition              Value          Derivative Info.                !
 --------------------------------------------------------------------------------
 ! R1    R(1,2)                  1.3909         estimate D2E/DX2                !
 ! R2    R(1,4)                  1.4148         estimate D2E/DX2                !
 ! R3    R(1,10)                 1.2689         estimate D2E/DX2                !
 ! R4    R(2,3)                  1.435          estimate D2E/DX2                !
 ! R5    R(2,11)                 1.0963         estimate D2E/DX2                !
 ! R6    R(3,6)                  1.4292         estimate D2E/DX2                !
 ! R7    R(3,7)                  1.0806         estimate D2E/DX2                !
 ! R8    R(4,5)                  1.429          estimate D2E/DX2                !
 ! R9    R(4,9)                  1.7357         estimate D2E/DX2                !
 ! R10   R(5,6)                  1.3967         estimate D2E/DX2                !
 ! R11   R(5,8)                  1.0873         estimate D2E/DX2                !
 ! R12   R(6,12)                 1.5479         estimate D2E/DX2                !
 ! R13   R(12,13)                1.4025         estimate D2E/DX2                !
 ! R14   R(12,15)                1.4446         estimate D2E/DX2                !
 ! R15   R(13,14)                1.41           estimate D2E/DX2                !
 ! R16   R(13,20)                1.091          estimate D2E/DX2                !
 ! R17   R(14,17)                1.3948         estimate D2E/DX2                !
 ! R18   R(15,16)                1.4215         estimate D2E/DX2                !
 ! R19   R(16,17)                1.3632         estimate D2E/DX2                !
 ! R20   R(16,19)                1.0968         estimate D2E/DX2                !
 ! R21   R(17,18)                1.7241         estimate D2E/DX2                !
 ! A1    A(2,1,4)              111.0424         estimate D2E/DX2                !
 ! A2    A(2,1,10)             122.567          estimate D2E/DX2                !
 ! A3    A(4,1,10)             126.3906         estimate D2E/DX2                !
 ! A4    A(1,2,3)              123.5487         estimate D2E/DX2                !
 ! A5    A(1,2,11)             114.1934         estimate D2E/DX2                !
 ! A6    A(3,2,11)             122.2579         estimate D2E/DX2                !
 ! A7    A(2,3,6)              124.9014         estimate D2E/DX2                !
 ! A8    A(2,3,7)              113.2329         estimate D2E/DX2                !
 ! A9    A(6,3,7)              121.8657         estimate D2E/DX2                !
 ! A10   A(1,4,5)              126.3412         estimate D2E/DX2                !
 ! A11   A(1,4,9)              117.2646         estimate D2E/DX2                !
 ! A12   A(5,4,9)              116.3942         estimate D2E/DX2                !
 ! A13   A(4,5,6)              122.6617         estimate D2E/DX2                !
 ! A14   A(4,5,8)              114.5177         estimate D2E/DX2                !
 ! A15   A(6,5,8)              122.8206         estimate D2E/DX2                !
 ! A16   A(3,6,5)              111.5046         estimate D2E/DX2                !
 ! A17   A(3,6,12)             125.0796         estimate D2E/DX2                !
 ! A18   A(5,6,12)             123.4158         estimate D2E/DX2                !
 ! A19   A(6,12,13)            122.6498         estimate D2E/DX2                !
 ! A20   A(6,12,15)            124.4349         estimate D2E/DX2                !
 ! A21   A(13,12,15)           112.9152         estimate D2E/DX2                !
 ! A22   A(12,13,14)           122.4839         estimate D2E/DX2                !
 ! A23   A(12,13,20)           122.9591         estimate D2E/DX2                !
 ! A24   A(14,13,20)           114.557          estimate D2E/DX2                !
 ! A25   A(13,14,17)           122.2261         estimate D2E/DX2                !
 ! A26   A(12,15,16)           124.5092         estimate D2E/DX2                !
 ! A27   A(15,16,17)           119.3016         estimate D2E/DX2                !
 ! A28   A(15,16,19)           123.6989         estimate D2E/DX2                !
 ! A29   A(17,16,19)           116.9995         estimate D2E/DX2                !
 ! A30   A(14,17,16)           118.564          estimate D2E/DX2                !
 ! A31   A(14,17,18)           122.0637         estimate D2E/DX2                !
 ! A32   A(16,17,18)           119.3723         estimate D2E/DX2                !
 ! D1    D(4,1,2,3)              0.0099         estimate D2E/DX2                !
 ! D2    D(4,1,2,11)          -179.9894         estimate D2E/DX2                !
 ! D3    D(10,1,2,3)          -179.9942         estimate D2E/DX2                !
 ! D4    D(10,1,2,11)            0.0065         estimate D2E/DX2                !
 ! D5    D(2,1,4,5)             -0.0096         estimate D2E/DX2                !
 ! D6    D(2,1,4,9)            179.9885         estimate D2E/DX2                !
 ! D7    D(10,1,4,5)           179.9947         estimate D2E/DX2                !
 ! D8    D(10,1,4,9)            -0.0073         estimate D2E/DX2                !
 ! D9    D(1,2,3,6)              0.0028         estimate D2E/DX2                !
 ! D10   D(1,2,3,7)           -179.9937         estimate D2E/DX2                !
 ! D11   D(11,2,3,6)          -179.9979         estimate D2E/DX2                !
 ! D12   D(11,2,3,7)             0.0055         estimate D2E/DX2                !
 ! D13   D(2,3,6,5)             -0.0158         estimate D2E/DX2                !
 ! D14   D(2,3,6,12)           179.9878         estimate D2E/DX2                !
 ! D15   D(7,3,6,5)            179.9804         estimate D2E/DX2                !
 ! D16   D(7,3,6,12)            -0.016          estimate D2E/DX2                !
 ! D17   D(1,4,5,6)             -0.0041         estimate D2E/DX2                !
 ! D18   D(1,4,5,8)            179.9939         estimate D2E/DX2                !
 ! D19   D(9,4,5,6)            179.9979         estimate D2E/DX2                !
 ! D20   D(9,4,5,8)             -0.0041         estimate D2E/DX2                !
 ! D21   D(4,5,6,3)              0.016          estimate D2E/DX2                !
 ! D22   D(4,5,6,12)          -179.9875         estimate D2E/DX2                !
 ! D23   D(8,5,6,3)           -179.9818         estimate D2E/DX2                !
 ! D24   D(8,5,6,12)             0.0146         estimate D2E/DX2                !
 ! D25   D(3,6,12,13)           -0.0038         estimate D2E/DX2                !
 ! D26   D(3,6,12,15)          180.0            estimate D2E/DX2                !
 ! D27   D(5,6,12,13)         -179.9998         estimate D2E/DX2                !
 ! D28   D(5,6,12,15)            0.004          estimate D2E/DX2                !
 ! D29   D(6,12,13,14)         179.9878         estimate D2E/DX2                !
 ! D30   D(6,12,13,20)          -0.0154         estimate D2E/DX2                !
 ! D31   D(15,12,13,14)         -0.0155         estimate D2E/DX2                !
 ! D32   D(15,12,13,20)        179.9812         estimate D2E/DX2                !
 ! D33   D(6,12,15,16)        -179.9882         estimate D2E/DX2                !
 ! D34   D(13,12,15,16)          0.0152         estimate D2E/DX2                !
 ! D35   D(12,13,14,17)          0.0044         estimate D2E/DX2                !
 ! D36   D(20,13,14,17)       -179.9926         estimate D2E/DX2                !
 ! D37   D(13,14,17,16)          0.0092         estimate D2E/DX2                !
 ! D38   D(13,14,17,18)       -179.9944         estimate D2E/DX2                !
 ! D39   D(12,15,16,17)         -0.003          estimate D2E/DX2                !
 ! D40   D(12,15,16,19)        179.9981         estimate D2E/DX2                !
 ! D41   D(15,16,17,14)         -0.0096         estimate D2E/DX2                !
 ! D42   D(15,16,17,18)        179.994          estimate D2E/DX2                !
 ! D43   D(19,16,17,14)        179.9893         estimate D2E/DX2                !
 ! D44   D(19,16,17,18)         -0.0071         estimate D2E/DX2                !
 --------------------------------------------------------------------------------
 Trust Radius=3.00D-01 FncErr=1.00D-07 GrdErr=1.00D-06 EigMax=2.50D+02 EigMin=1.00D-04
 Number of steps in this run=    107 maximum allowed number of steps=    120.
 GradGradGradGradGradGradGradGradGradGradGradGradGradGradGradGradGradGrad

 Leave Link  103 at Tue Jul  5 22:23:00 2022, MaxMem=   671088640 cpu:               0.2 elap:              15.4
 (Enter /gpfs/software/gaussian16/sse4/tar/g16/l202.exe)
                          Input orientation:                          
 ---------------------------------------------------------------------
 Center     Atomic      Atomic             Coordinates (Angstroms)
 Number     Number       Type             X           Y           Z
 ---------------------------------------------------------------------
      1          6           0       -8.115990   -1.603010    6.829830
      2          6           0       -7.285860   -2.596480    7.338330
      3          6           0       -5.982370   -2.886480    6.813010
      4          6           0       -7.502630   -0.935120    5.743850
      5          6           0       -6.207360   -1.207080    5.204920
      6          6           0       -5.372880   -2.204240    5.714980
      7          1           0       -5.482260   -3.690600    7.333500
      8          1           0       -5.925660   -0.574750    4.366470
      9         17           0       -8.401980    0.340570    4.984580
     10          8           0       -9.265920   -1.362260    7.309160
     11          1           0       -7.711930   -3.148550    8.184290
     12          6           0       -3.967220   -2.513410    5.145200
     13          6           0       -3.142400   -3.518920    5.670090
     14          6           0       -1.862540   -3.797760    5.148130
     15          6           0       -3.364380   -1.814460    4.033970
     16          6           0       -2.073860   -2.097200    3.509330
     17          6           0       -1.328160   -3.090460    4.071240
     18         17           0        0.237250   -3.435030    3.436270
     19          1           0       -1.628840   -1.557680    2.664420
     20          1           0       -3.435520   -4.147670    6.512070
 ---------------------------------------------------------------------
                    Distance matrix (angstroms):
                    1          2          3          4          5
     1  C    0.000000
     2  C    1.390924   0.000000
     3  C    2.489962   1.434973   0.000000
     4  C    1.414793   2.312893   2.694828   0.000000
     5  C    2.537708   2.764965   2.336013   1.429032   0.000000
     6  C    3.021427   2.539411   1.429195   2.479382   1.396727
     7  H    3.398272   2.109525   1.080569   3.768495   3.350298
     8  H    3.452971   3.843109   3.366433   2.124589   1.087288
     9  Cl   2.695226   3.925828   4.428490   1.735715   2.694462
    10  O    1.268880   2.333407   3.653917   2.396213   3.715736
    11  H    2.094402   1.096342   2.222716   3.301337   3.861306
    12  C    4.569365   3.978705   2.642272   3.917717   2.593895
    13  C    5.454567   4.560941   3.125968   5.068833   3.867165
    14  C    6.837447   5.970967   4.535996   6.352968   5.058884
    15  C    5.517186   5.187326   3.965623   4.563118   3.134098
    16  C    6.912111   6.486560   5.178196   5.984568   4.555564
    17  C    7.476427   6.812641   5.405606   6.750348   5.351537
    18  Cl   9.200498   8.516245   7.098377   8.454597   7.044493
    19  H    7.709462   7.411236   6.158712   6.661222   5.247848
    20  H    5.336953   4.232495   2.857903   5.239468   4.247212
                    6          7          8          9         10
     6  C    0.000000
     7  H    2.200190   0.000000
     8  H    2.186157   4.325320   0.000000
     9  Cl   4.023057   5.503864   2.711463   0.000000
    10  O    4.290233   4.442729   4.520723   3.008271   0.000000
    11  H    3.529925   2.447262   4.938720   4.784169   2.524197
    12  C    1.547939   2.910289   2.863618   5.276182   5.838158
    13  C    2.589486   2.875996   4.256066   6.559632   6.695911
    14  C    3.896551   4.229622   5.244781   7.740594   8.087753
    15  C    2.647979   4.346518   2.864890   5.561046   6.764579
    16  C    3.969872   5.364736   4.229528   6.940042   8.167287
    17  C    4.455000   5.315925   5.249092   7.914865   8.745218
    18  Cl   6.179071   6.925786   6.857692   9.554513  10.469283
    19  H    4.872555   6.418606   4.725017   7.406883   8.940738
    20  H    2.857558   2.252289   4.854910   6.866094   6.510563
                   11         12         13         14         15
    11  H    0.000000
    12  C    4.864393   0.000000
    13  C    5.228669   1.402458   0.000000
    14  C    6.622319   2.465612   1.410048   0.000000
    15  C    6.156797   1.444569   2.373046   2.725868   0.000000
    16  C    7.399218   2.536555   2.798562   2.371123   1.421489
    17  C    7.594279   2.907063   2.455884   1.394822   2.403280
    18  Cl   9.263651   4.631133   4.052039   2.733342   3.994400
    19  H    8.366828   3.540580   3.895045   3.352818   2.225691
    20  H    4.699175   2.195870   1.090952   2.111169   3.404396
                   16         17         18         19         20
    16  C    0.000000
    17  C    1.363223   0.000000
    18  Cl   2.671396   1.724072   0.000000
    19  H    1.096812   2.102134   2.757261   0.000000
    20  H    3.882653   3.393569   4.843309   4.977605   0.000000
 Stoichiometry    C12H5Cl2O(1-)
 Framework group  C1[X(C12H5Cl2O)]
 Deg. of freedom    54
 Full point group                 C1      NOp   1
 Largest Abelian subgroup         C1      NOp   1
 Largest concise Abelian subgroup C1      NOp   1
                         Standard orientation:                         
 ---------------------------------------------------------------------
 Center     Atomic      Atomic             Coordinates (Angstroms)
 Number     Number       Type             X           Y           Z
 ---------------------------------------------------------------------
      1          6           0        3.599479    0.806713    0.000068
      2          6           0        2.700713    1.868264   -0.000152
      3          6           0        1.275553    1.700738   -0.000236
      4          6           0        2.919962   -0.434213   -0.000032
      5          6           0        1.503604   -0.624117   -0.000127
      6          6           0        0.600248    0.441150   -0.000047
      7          1           0        0.736295    2.637130   -0.000520
      8          1           0        1.187870   -1.664552   -0.000300
      9         17           0        3.891335   -1.872664   -0.000094
     10          8           0        4.856959    0.976417    0.000247
     11          1           0        3.173627    2.857364   -0.000272
     12          6           0       -0.936537    0.255657    0.000135
     13          6           0       -1.829219    1.337326    0.000209
     14          6           0       -3.228611    1.164303    0.000122
     15          6           0       -1.604739   -1.025079    0.000325
     16          6           0       -3.015763   -1.197247    0.000251
     17          6           0       -3.822008   -0.097999    0.000047
     18         17           0       -5.533643   -0.304704   -0.000201
     19          1           0       -3.509304   -2.176745    0.000368
     20          1           0       -1.501007    2.377736    0.000390
 ---------------------------------------------------------------------
 Rotational constants (GHZ):           1.5247405           0.1747544           0.1567849
 Leave Link  202 at Tue Jul  5 22:24:00 2022, MaxMem=   671088640 cpu:               0.1 elap:               0.0
 (Enter /gpfs/software/gaussian16/sse4/tar/g16/l301.exe)
 Standard basis: 6-311+G(d,p) (5D, 7F)
 Ernie: Thresh=  0.10000D-02 Tol=  0.10000D-05 Strict=F.
 There are   391 symmetry adapted cartesian basis functions of A   symmetry.
 There are   376 symmetry adapted basis functions of A   symmetry.
   376 basis functions,   614 primitive gaussians,   391 cartesian basis functions
    60 alpha electrons       60 beta electrons
       nuclear repulsion energy       988.4376365125 Hartrees.
 IExCor= 4336 DFT=T Ex+Corr=M062X ExCW=0 ScaHFX=  0.540000
 ScaDFX=  1.000000  1.000000  1.000000  1.000000 ScalE2=  1.000000  1.000000
 IRadAn=      5 IRanWt=     -1 IRanGd=            0 ICorTp=0 IEmpDi=  4
 NAtoms=   20 NActive=   20 NUniq=   20 SFac= 1.00D+00 NAtFMM=   60 NAOKFM=F Big=F
 Integral buffers will be    131072 words long.
 Raffenetti 2 integral format.
 Two-electron integral symmetry is turned on.
 Leave Link  301 at Tue Jul  5 22:25:16 2022, MaxMem=   671088640 cpu:               0.4 elap:               0.1
 (Enter /gpfs/software/gaussian16/sse4/tar/g16/l302.exe)
 NPDir=0 NMtPBC=     1 NCelOv=     1 NCel=       1 NClECP=     1 NCelD=      1
         NCelK=      1 NCelE2=     1 NClLst=     1 CellRange=     0.0.
 One-electron integrals computed using PRISM.
 One-electron integral symmetry used in STVInt
 NBasis=   376 RedAO= T EigKep=  1.43D-06  NBF=   376
 NBsUse=   372 1.00D-06 EigRej=  9.07D-07 NBFU=   372
 Precomputing XC quadrature grid using
 IXCGrd= 4 IRadAn=           5 IRanWt=          -1 IRanGd=           0 AccXCQ= 0.00D+00.
 Generated NRdTot=       0 NPtTot=           0 NUsed=           0 NTot=          32
 NSgBfM=   382   382   382   382   382 MxSgAt=    20 MxSgA2=    20.
 Leave Link  302 at Tue Jul  5 22:27:02 2022, MaxMem=   671088640 cpu:               2.7 elap:              30.1
 (Enter /gpfs/software/gaussian16/sse4/tar/g16/l303.exe)
 DipDrv:  MaxL=1.
 Leave Link  303 at Tue Jul  5 22:27:33 2022, MaxMem=   671088640 cpu:               0.8 elap:               0.2
 (Enter /gpfs/software/gaussian16/sse4/tar/g16/l401.exe)
 ExpMin= 4.38D-02 ExpMax= 1.06D+05 ExpMxC= 3.62D+03 IAcc=3 IRadAn=         5 AccDes= 0.00D+00
 Harris functional with IExCor= 1009 and IRadAn=       5 diagonalized for initial guess.
 HarFok:  IExCor= 1009 AccDes= 0.00D+00 IRadAn=         5 IDoV= 1 UseB2=F ITyADJ=14
 ICtDFT=  3500011 ScaDFX=  1.000000  1.000000  1.000000  1.000000
 FoFCou: FMM=F IPFlag=           0 FMFlag=      100000 FMFlg1=           0
         NFxFlg=           0 DoJE=T BraDBF=F KetDBF=T FulRan=T
         wScrn=  0.000000 ICntrl=       500 IOpCl=  0 I1Cent=   200000004 NGrid=           0
         NMat0=    1 NMatS0=      1 NMatT0=    0 NMatD0=    1 NMtDS0=    0 NMtDT0=    0
 Petite list used in FoFCou.
 Harris En= -1455.04567787153    
 JPrj=0 DoOrth=F DoCkMO=F.
 Leave Link  401 at Tue Jul  5 22:29:24 2022, MaxMem=   671088640 cpu:              22.1 elap:               5.8
 (Enter /gpfs/software/gaussian16/sse4/tar/g16/l502.exe)
 Integral symmetry usage will be decided dynamically.
 Closed shell SCF:
 Using DIIS extrapolation, IDIIS=  1040.
 NGot=   671088640 LenX=   670776934 LenY=   670623612
 Requested convergence on RMS density matrix=1.00D-08 within 128 cycles.
 Requested convergence on MAX density matrix=1.00D-06.
 Requested convergence on             energy=1.00D-06.
 No special actions if energy rises.
 Fock matrices will be formed incrementally for  20 cycles.

 Cycle   1  Pass 1  IDiag  1:
 FoFJK:  IHMeth= 1 ICntrl=       0 DoSepK=F KAlg= 0 I1Cent=           0 FoldK=F
 IRaf= 820000000 NMat=       1 IRICut=       1 DoRegI=T DoRafI=F ISym2E= 0 IDoP0=0 IntGTp=1.
 FoFCou: FMM=F IPFlag=           0 FMFlag=      100000 FMFlg1=           0
         NFxFlg=           0 DoJE=F BraDBF=F KetDBF=F FulRan=T
         wScrn=  0.000000 ICntrl=         0 IOpCl=  0 I1Cent=           0 NGrid=           0
         NMat0=    1 NMatS0=      1 NMatT0=    0 NMatD0=    1 NMtDS0=    0 NMtDT0=    0
 Symmetry not used in FoFCou.
 E= -1455.13338334804    
 DIIS: error= 3.57D-02 at cycle   1 NSaved=   1.
 NSaved= 1 IEnMin= 1 EnMin= -1455.13338334804     IErMin= 1 ErrMin= 3.57D-02
 ErrMax= 3.57D-02  0.00D+00 EMaxC= 1.00D-01 BMatC= 6.06D-01 BMatP= 6.06D-01
 IDIUse=3 WtCom= 6.43D-01 WtEn= 3.57D-01
 Coeff-Com:  0.100D+01
 Coeff-En:   0.100D+01
 Coeff:      0.100D+01
 Gap=     0.055 Goal=   None    Shift=    0.000
 GapD=    0.055 DampG=0.500 DampE=0.500 DampFc=0.2500 IDamp=-1.
 Damping current iteration by 2.50D-01
 RMSDP=2.73D+00 MaxDP=1.98D+02              OVMax= 9.96D-01

 Cycle   2  Pass 1  IDiag  1:
 RMSU=  6.59D-01    CP:  3.00D+00
 E= -1455.09752199791     Delta-E=        0.035861350124 Rises=F Damp=T
 DIIS: error= 1.88D-02 at cycle   2 NSaved=   2.
 NSaved= 2 IEnMin= 1 EnMin= -1455.13338334804     IErMin= 2 ErrMin= 1.88D-02
 ErrMax= 1.88D-02  0.00D+00 EMaxC= 1.00D-01 BMatC= 1.84D-01 BMatP= 6.06D-01
 IDIUse=3 WtCom= 8.12D-01 WtEn= 1.88D-01
 Coeff-Com: -0.211D+00 0.121D+01
 Coeff-En:   0.550D+00 0.450D+00
 Coeff:     -0.674D-01 0.107D+01
 Gap=    -0.353 Goal=   None    Shift=    0.000
 RMSDP=6.76D-01 MaxDP=4.77D+01 DE= 3.59D-02 OVMax= 5.24D-01

 Cycle   3  Pass 1  IDiag  1:
 RMSU=  1.78D-02    CP:  1.01D+00  9.14D-03
 E= -1455.17341055597     Delta-E=       -0.075888558054 Rises=F Damp=F
 DIIS: error= 4.33D-02 at cycle   3 NSaved=   3.
 NSaved= 3 IEnMin= 3 EnMin= -1455.17341055597     IErMin= 2 ErrMin= 1.88D-02
 ErrMax= 4.33D-02  0.00D+00 EMaxC= 1.00D-01 BMatC= 4.01D-01 BMatP= 1.84D-01
 IDIUse=2 WtCom= 0.00D+00 WtEn= 1.00D+00
 EnCoef did     2 forward-backward iterations
 Coeff-En:   0.887D-01 0.399D+00 0.513D+00
 Coeff:      0.887D-01 0.399D+00 0.513D+00
 Gap=     0.107 Goal=   None    Shift=    0.000
 RMSDP=3.61D-02 MaxDP=2.61D+00 DE=-7.59D-02 OVMax= 9.74D-01

 Cycle   4  Pass 1  IDiag  1:
 RMSU=  3.34D-02    CP:  1.06D+00  4.19D-03  3.00D-01
 E= -1453.88606152812     Delta-E=        1.287349027848 Rises=F Damp=F
 DIIS: error= 1.16D-01 at cycle   4 NSaved=   4.
 NSaved= 4 IEnMin= 3 EnMin= -1455.17341055597     IErMin= 2 ErrMin= 1.88D-02
 ErrMax= 1.16D-01  0.00D+00 EMaxC= 1.00D-01 BMatC= 1.11D+00 BMatP= 1.84D-01
 IDIUse=2 WtCom= 0.00D+00 WtEn= 1.00D+00
 EnCoef did     2 forward-backward iterations
 Coeff-En:   0.601D-01 0.000D+00 0.660D+00 0.280D+00
 Coeff:      0.601D-01 0.000D+00 0.660D+00 0.280D+00
 Gap=     0.005 Goal=   None    Shift=    0.000
 RMSDP=2.03D-02 MaxDP=1.28D+00 DE= 1.29D+00 OVMax= 9.90D-01

 Cycle   5  Pass 1  IDiag  1:
 RMSU=  1.29D-02    CP:  1.03D+00 -9.87D-04  3.14D-01  5.47D-01
 E= -1455.46966503378     Delta-E=       -1.583603505664 Rises=F Damp=F
 DIIS: error= 4.86D-02 at cycle   5 NSaved=   5.
 NSaved= 5 IEnMin= 5 EnMin= -1455.46966503378     IErMin= 2 ErrMin= 1.88D-02
 ErrMax= 4.86D-02  0.00D+00 EMaxC= 1.00D-01 BMatC= 1.34D-01 BMatP= 1.84D-01
 IDIUse=3 WtCom= 5.14D-01 WtEn= 4.86D-01
 EnCoef did     5 forward-backward iterations
 Coeff-Com: -0.315D+00 0.631D+00 0.300D+00 0.274D-01 0.357D+00
 Coeff-En:   0.000D+00 0.000D+00 0.277D+00 0.140D+00 0.584D+00
 Coeff:     -0.162D+00 0.324D+00 0.288D+00 0.819D-01 0.467D+00
 Gap=     0.040 Goal=   None    Shift=    0.000
 RMSDP=1.24D-02 MaxDP=7.34D-01 DE=-1.58D+00 OVMax= 6.20D-01

 Cycle   6  Pass 1  IDiag  1:
 RMSU=  1.03D-02    CP:  1.00D+00  3.49D-04  4.49D-01  5.99D-01  5.60D-01
 E= -1455.29311776223     Delta-E=        0.176547271555 Rises=F Damp=F
 DIIS: error= 7.24D-02 at cycle   6 NSaved=   6.
 NSaved= 6 IEnMin= 5 EnMin= -1455.46966503378     IErMin= 2 ErrMin= 1.88D-02
 ErrMax= 7.24D-02  0.00D+00 EMaxC= 1.00D-01 BMatC= 2.71D-01 BMatP= 1.34D-01
 IDIUse=2 WtCom= 0.00D+00 WtEn= 1.00D+00
 EnCoef did     1 forward-backward iterations
 Coeff-En:   0.000D+00 0.000D+00 0.000D+00 0.335D-01 0.601D+00 0.365D+00
 Coeff:      0.000D+00 0.000D+00 0.000D+00 0.335D-01 0.601D+00 0.365D+00
 Gap=    -0.012 Goal=   None    Shift=    0.000
 RMSDP=1.61D-02 MaxDP=1.22D+00 DE= 1.77D-01 OVMax= 9.08D-01

 Cycle   7  Pass 1  IDiag  1:
 RMSU=  9.21D-03    CP:  1.09D+00  2.35D-03  2.82D-01  8.26D-01  7.51D-01
                    CP:  3.59D-01
 E= -1455.05900540936     Delta-E=        0.234112352861 Rises=F Damp=F
 DIIS: error= 6.11D-02 at cycle   7 NSaved=   7.
 NSaved= 7 IEnMin= 5 EnMin= -1455.46966503378     IErMin= 2 ErrMin= 1.88D-02
 ErrMax= 6.11D-02  0.00D+00 EMaxC= 1.00D-01 BMatC= 3.23D-01 BMatP= 1.34D-01
 IDIUse=2 WtCom= 0.00D+00 WtEn= 1.00D+00
 EnCoef did     2 forward-backward iterations
 Coeff-En:   0.000D+00 0.000D+00 0.000D+00 0.000D+00 0.556D+00 0.326D+00
 Coeff-En:   0.119D+00
 Coeff:      0.000D+00 0.000D+00 0.000D+00 0.000D+00 0.556D+00 0.326D+00
 Coeff:      0.119D+00
 Gap=    -0.023 Goal=   None    Shift=    0.000
 RMSDP=9.67D-03 MaxDP=5.79D-01 DE= 2.34D-01 OVMax= 9.97D-01

 Cycle   8  Pass 1  IDiag  1:
 RMSU=  4.44D-03    CP:  1.05D+00  1.47D-03  3.96D-01  7.14D-01  7.83D-01
                    CP:  6.49D-01  3.59D-01
 E= -1455.62383235023     Delta-E=       -0.564826940862 Rises=F Damp=F
 DIIS: error= 8.11D-03 at cycle   8 NSaved=   8.
 NSaved= 8 IEnMin= 8 EnMin= -1455.62383235023     IErMin= 8 ErrMin= 8.11D-03
 ErrMax= 8.11D-03  0.00D+00 EMaxC= 1.00D-01 BMatC= 1.22D-02 BMatP= 1.34D-01
 IDIUse=3 WtCom= 9.19D-01 WtEn= 8.11D-02
 Coeff-Com: -0.982D-02 0.473D-01 0.292D-01 0.168D-01 0.249D+00 0.839D-01
 Coeff-Com:  0.433D-01 0.541D+00
 Coeff-En:   0.000D+00 0.000D+00 0.000D+00 0.000D+00 0.455D-01 0.000D+00
 Coeff-En:   0.000D+00 0.955D+00
 Coeff:     -0.902D-02 0.435D-01 0.268D-01 0.154D-01 0.232D+00 0.771D-01
 Coeff:      0.398D-01 0.574D+00
 Gap=     0.036 Goal=   None    Shift=    0.000
 RMSDP=3.53D-03 MaxDP=3.50D-01 DE=-5.65D-01 OVMax= 4.45D-02

 Cycle   9  Pass 1  IDiag  1:
 RMSU=  1.46D-03    CP:  1.05D+00  5.85D-05  3.30D-01  7.01D-01  7.61D-01
                    CP:  5.09D-01  1.46D-01  7.10D-01
 E= -1455.63375623535     Delta-E=       -0.009923885126 Rises=F Damp=F
 DIIS: error= 5.06D-03 at cycle   9 NSaved=   9.
 NSaved= 9 IEnMin= 9 EnMin= -1455.63375623535     IErMin= 9 ErrMin= 5.06D-03
 ErrMax= 5.06D-03  0.00D+00 EMaxC= 1.00D-01 BMatC= 3.89D-03 BMatP= 1.22D-02
 IDIUse=3 WtCom= 9.49D-01 WtEn= 5.06D-02
 Coeff-Com:  0.139D-01-0.901D-02-0.362D-01 0.862D-02-0.815D-02-0.342D-01
 Coeff-Com:  0.545D-02 0.368D+00 0.692D+00
 Coeff-En:   0.000D+00 0.000D+00 0.000D+00 0.000D+00 0.000D+00 0.000D+00
 Coeff-En:   0.000D+00 0.111D+00 0.889D+00
 Coeff:      0.132D-01-0.856D-02-0.344D-01 0.818D-02-0.774D-02-0.324D-01
 Coeff:      0.517D-02 0.355D+00 0.702D+00
 Gap=     0.045 Goal=   None    Shift=    0.000
 RMSDP=2.12D-03 MaxDP=2.08D-01 DE=-9.92D-03 OVMax= 3.48D-02

 Cycle  10  Pass 1  IDiag  1:
 RMSU=  1.27D-03    CP:  1.06D+00  6.17D-04  3.34D-01  7.14D-01  7.91D-01
                    CP:  5.62D-01  2.30D-01  8.56D-01  8.30D-01
 E= -1455.63750842511     Delta-E=       -0.003752189753 Rises=F Damp=F
 DIIS: error= 1.01D-03 at cycle  10 NSaved=  10.
 NSaved=10 IEnMin=10 EnMin= -1455.63750842511     IErMin=10 ErrMin= 1.01D-03
 ErrMax= 1.01D-03  0.00D+00 EMaxC= 1.00D-01 BMatC= 1.15D-04 BMatP= 3.89D-03
 IDIUse=3 WtCom= 9.90D-01 WtEn= 1.01D-02
 Coeff-Com:  0.663D-02-0.856D-02-0.986D-02 0.550D-02-0.141D-01-0.186D-01
 Coeff-Com:  0.199D-02 0.794D-01 0.238D+00 0.720D+00
 Coeff-En:   0.000D+00 0.000D+00 0.000D+00 0.000D+00 0.000D+00 0.000D+00
 Coeff-En:   0.000D+00 0.000D+00 0.000D+00 0.100D+01
 Coeff:      0.656D-02-0.847D-02-0.976D-02 0.545D-02-0.140D-01-0.184D-01
 Coeff:      0.197D-02 0.786D-01 0.235D+00 0.723D+00
 Gap=     0.048 Goal=   None    Shift=    0.000
 RMSDP=3.54D-04 MaxDP=2.44D-02 DE=-3.75D-03 OVMax= 8.06D-03

 Cycle  11  Pass 1  IDiag  1:
 RMSU=  2.67D-04    CP:  1.06D+00  6.22D-04  3.32D-01  7.12D-01  7.83D-01
                    CP:  5.53D-01  2.18D-01  8.80D-01  8.54D-01  9.77D-01
 E= -1455.63766180428     Delta-E=       -0.000153379179 Rises=F Damp=F
 DIIS: error= 3.58D-04 at cycle  11 NSaved=  11.
 NSaved=11 IEnMin=11 EnMin= -1455.63766180428     IErMin=11 ErrMin= 3.58D-04
 ErrMax= 3.58D-04  0.00D+00 EMaxC= 1.00D-01 BMatC= 3.24D-05 BMatP= 1.15D-04
 IDIUse=3 WtCom= 9.96D-01 WtEn= 3.58D-03
 Coeff-Com: -0.787D-04-0.330D-03 0.107D-02 0.128D-02-0.380D-02-0.378D-02
 Coeff-Com:  0.287D-03-0.260D-01-0.154D-01 0.346D+00 0.700D+00
 Coeff-En:   0.000D+00 0.000D+00 0.000D+00 0.000D+00 0.000D+00 0.000D+00
 Coeff-En:   0.000D+00 0.000D+00 0.000D+00 0.000D+00 0.100D+01
 Coeff:     -0.784D-04-0.329D-03 0.107D-02 0.127D-02-0.379D-02-0.376D-02
 Coeff:      0.286D-03-0.259D-01-0.153D-01 0.345D+00 0.702D+00
 Gap=     0.049 Goal=   None    Shift=    0.000
 RMSDP=3.24D-04 MaxDP=2.71D-02 DE=-1.53D-04 OVMax= 4.81D-03

 Cycle  12  Pass 1  IDiag  1:
 RMSU=  1.09D-04    CP:  1.06D+00  6.34D-04  3.31D-01  7.06D-01  7.73D-01
                    CP:  5.51D-01  2.09D-01  8.72D-01  8.68D-01  1.02D+00
                    CP:  9.70D-01
 E= -1455.63770876040     Delta-E=       -0.000046956117 Rises=F Damp=F
 DIIS: error= 2.34D-04 at cycle  12 NSaved=  12.
 NSaved=12 IEnMin=12 EnMin= -1455.63770876040     IErMin=12 ErrMin= 2.34D-04
 ErrMax= 2.34D-04  0.00D+00 EMaxC= 1.00D-01 BMatC= 4.87D-06 BMatP= 3.24D-05
 IDIUse=3 WtCom= 9.98D-01 WtEn= 2.34D-03
 Coeff-Com: -0.932D-03 0.826D-03 0.163D-02 0.412D-03 0.998D-03 0.503D-03
 Coeff-Com: -0.883D-03-0.240D-01-0.417D-01 0.606D-01 0.279D+00 0.723D+00
 Coeff-En:   0.000D+00 0.000D+00 0.000D+00 0.000D+00 0.000D+00 0.000D+00
 Coeff-En:   0.000D+00 0.000D+00 0.000D+00 0.000D+00 0.000D+00 0.100D+01
 Coeff:     -0.930D-03 0.824D-03 0.163D-02 0.411D-03 0.996D-03 0.502D-03
 Coeff:     -0.881D-03-0.239D-01-0.416D-01 0.604D-01 0.279D+00 0.724D+00
 Gap=     0.049 Goal=   None    Shift=    0.000
 RMSDP=7.17D-05 MaxDP=4.68D-03 DE=-4.70D-05 OVMax= 4.37D-03

 Cycle  13  Pass 1  IDiag  1:
 RMSU=  5.12D-05    CP:  1.06D+00  6.25D-04  3.30D-01  7.07D-01  7.71D-01
                    CP:  5.49D-01  2.05D-01  8.71D-01  8.67D-01  1.01D+00
                    CP:  1.01D+00  1.05D+00
 E= -1455.63772125718     Delta-E=       -0.000012496781 Rises=F Damp=F
 DIIS: error= 8.00D-05 at cycle  13 NSaved=  13.
 NSaved=13 IEnMin=13 EnMin= -1455.63772125718     IErMin=13 ErrMin= 8.00D-05
 ErrMax= 8.00D-05  0.00D+00 EMaxC= 1.00D-01 BMatC= 1.40D-06 BMatP= 4.87D-06
 IDIUse=1 WtCom= 1.00D+00 WtEn= 0.00D+00
 Coeff-Com: -0.808D-03 0.107D-02 0.937D-03 0.337D-04 0.190D-02 0.706D-03
 Coeff-Com: -0.879D-03-0.635D-02-0.165D-01-0.295D-01-0.116D-01 0.382D+00
 Coeff-Com:  0.679D+00
 Coeff:     -0.808D-03 0.107D-02 0.937D-03 0.337D-04 0.190D-02 0.706D-03
 Coeff:     -0.879D-03-0.635D-02-0.165D-01-0.295D-01-0.116D-01 0.382D+00
 Coeff:      0.679D+00
 Gap=     0.049 Goal=   None    Shift=    0.000
 RMSDP=7.10D-05 MaxDP=6.09D-03 DE=-1.25D-05 OVMax= 4.41D-03

 Cycle  14  Pass 1  IDiag  1:
 RMSU=  2.52D-05    CP:  1.06D+00  6.18D-04  3.30D-01  7.06D-01  7.70D-01
                    CP:  5.48D-01  2.02D-01  8.68D-01  8.72D-01  1.01D+00
                    CP:  1.03D+00  1.24D+00  1.30D+00
 E= -1455.63772892272     Delta-E=       -0.000007665534 Rises=F Damp=F
 DIIS: error= 8.74D-05 at cycle  14 NSaved=  14.
 NSaved=14 IEnMin=14 EnMin= -1455.63772892272     IErMin=13 ErrMin= 8.00D-05
 ErrMax= 8.74D-05  0.00D+00 EMaxC= 1.00D-01 BMatC= 6.37D-07 BMatP= 1.40D-06
 IDIUse=1 WtCom= 1.00D+00 WtEn= 0.00D+00
 Coeff-Com: -0.138D-03 0.191D-03 0.604D-03 0.969D-05 0.115D-02 0.124D-03
 Coeff-Com: -0.512D-03-0.487D-03-0.481D-02-0.185D-01-0.388D-01 0.997D-01
 Coeff-Com:  0.369D+00 0.592D+00
 Coeff:     -0.138D-03 0.191D-03 0.604D-03 0.969D-05 0.115D-02 0.124D-03
 Coeff:     -0.512D-03-0.487D-03-0.481D-02-0.185D-01-0.388D-01 0.997D-01
 Coeff:      0.369D+00 0.592D+00
 Gap=     0.049 Goal=   None    Shift=    0.000
 RMSDP=3.44D-05 MaxDP=1.32D-03 DE=-7.67D-06 OVMax= 4.60D-03

 Cycle  15  Pass 1  IDiag  1:
 RMSU=  1.68D-05    CP:  1.06D+00  6.15D-04  3.30D-01  7.06D-01  7.71D-01
                    CP:  5.48D-01  2.01D-01  8.69D-01  8.71D-01  1.01D+00
                    CP:  1.08D+00  1.28D+00  1.57D+00  1.75D+00
 E= -1455.63773682842     Delta-E=       -0.000007905699 Rises=F Damp=F
 DIIS: error= 1.06D-04 at cycle  15 NSaved=  15.
 NSaved=15 IEnMin=15 EnMin= -1455.63773682842     IErMin=13 ErrMin= 8.00D-05
 ErrMax= 1.06D-04  0.00D+00 EMaxC= 1.00D-01 BMatC= 5.24D-07 BMatP= 6.37D-07
 IDIUse=1 WtCom= 1.00D+00 WtEn= 0.00D+00
 Coeff-Com: -0.183D-03 0.250D-03 0.640D-03 0.130D-04 0.123D-02 0.144D-03
 Coeff-Com: -0.551D-03-0.651D-03-0.551D-02-0.211D-01-0.439D-01 0.114D+00
 Coeff-Com:  0.419D+00 0.685D+00-0.148D+00
 Coeff:     -0.183D-03 0.250D-03 0.640D-03 0.130D-04 0.123D-02 0.144D-03
 Coeff:     -0.551D-03-0.651D-03-0.551D-02-0.211D-01-0.439D-01 0.114D+00
 Coeff:      0.419D+00 0.685D+00-0.148D+00
 Gap=     0.049 Goal=   None    Shift=    0.000
 RMSDP=7.45D-06 MaxDP=2.29D-04 DE=-7.91D-06 OVMax= 1.21D-03

 Cycle  16  Pass 1  IDiag  1:
 RMSU=  2.15D-06    CP:  1.06D+00  6.15D-04  3.30D-01  7.06D-01  7.71D-01
                    CP:  5.48D-01  2.01D-01  8.69D-01  8.71D-01  1.01D+00
                    CP:  1.08D+00  1.27D+00  1.51D+00  1.56D+00  8.06D-01
 E= -1455.63773467848     Delta-E=        0.000002149935 Rises=F Damp=F
 DIIS: error= 1.01D-04 at cycle  16 NSaved=  16.
 NSaved=16 IEnMin=15 EnMin= -1455.63773682842     IErMin=13 ErrMin= 8.00D-05
 ErrMax= 1.01D-04  0.00D+00 EMaxC= 1.00D-01 BMatC= 5.12D-07 BMatP= 5.24D-07
 IDIUse=1 WtCom= 1.00D+00 WtEn= 0.00D+00
 Large coefficients: NSaved= 16 BigCof=   10.43 CofMax=   10.00 Det=-8.90D-10
 Inversion failed.  Reducing to 15 matrices.
 Large coefficients: NSaved= 15 BigCof=   10.42 CofMax=   10.00 Det=-8.92D-10
 Inversion failed.  Reducing to 14 matrices.
 Large coefficients: NSaved= 14 BigCof=   11.02 CofMax=   10.00 Det=-9.14D-10
 Inversion failed.  Reducing to 13 matrices.
 Large coefficients: NSaved= 13 BigCof=   10.67 CofMax=   10.00 Det=-9.23D-10
 Inversion failed.  Reducing to 12 matrices.
 Large coefficients: NSaved= 12 BigCof=   10.36 CofMax=   10.00 Det=-9.39D-10
 Inversion failed.  Reducing to 11 matrices.
 Coeff-Com:  0.116D-02-0.398D-03 0.713D-02 0.122D-01-0.387D-02-0.651D-01
 Coeff-Com: -0.115D+00 0.160D+00 0.845D+00-0.898D+01 0.914D+01
 Coeff:      0.116D-02-0.398D-03 0.713D-02 0.122D-01-0.387D-02-0.651D-01
 Coeff:     -0.115D+00 0.160D+00 0.845D+00-0.898D+01 0.914D+01
 Gap=     0.049 Goal=   None    Shift=    0.000
 RMSDP=5.65D-05 MaxDP=1.80D-03 DE= 2.15D-06 OVMax= 9.54D-03

 Cycle  17  Pass 1  IDiag  1:
 RMSU=  2.41D-05    CP:  1.06D+00  6.15D-04  3.30D-01  7.06D-01  7.71D-01
                    CP:  5.48D-01  2.01D-01  8.70D-01  8.69D-01  1.01D+00
                    CP:  1.09D+00  1.21D+00  1.14D+00  1.81D-01 -7.66D-01
                    CP:  3.00D+00
 E= -1455.63772187721     Delta-E=        0.000012801268 Rises=F Damp=F
 DIIS: error= 6.13D-05 at cycle  17 NSaved=  12.
 NSaved=12 IEnMin=10 EnMin= -1455.63773682842     IErMin=12 ErrMin= 6.13D-05
 ErrMax= 6.13D-05  0.00D+00 EMaxC= 1.00D-01 BMatC= 1.79D-07 BMatP= 5.12D-07
 IDIUse=1 WtCom= 1.00D+00 WtEn= 0.00D+00
 Large coefficients: NSaved= 12 BigCof=   10.07 CofMax=   10.00 Det=-9.61D-10
 Inversion failed.  Reducing to 11 matrices.
 Coeff-Com:  0.631D-03 0.313D-02 0.699D-02-0.175D-01-0.583D-01-0.138D+00
 Coeff-Com: -0.302D-01 0.386D+00-0.970D+01 0.933D+01 0.121D+01
 Coeff:      0.631D-03 0.313D-02 0.699D-02-0.175D-01-0.583D-01-0.138D+00
 Coeff:     -0.302D-01 0.386D+00-0.970D+01 0.933D+01 0.121D+01
 Gap=     0.049 Goal=   None    Shift=    0.000
 RMSDP=7.20D-05 MaxDP=2.26D-03 DE= 1.28D-05 OVMax= 1.19D-02

 Cycle  18  Pass 1  IDiag  1:
 RMSU=  1.11D-05    CP:  1.06D+00  6.10D-04  3.30D-01  7.06D-01  7.70D-01
                    CP:  5.47D-01  2.00D-01  8.69D-01  8.73D-01  1.00D+00
                    CP:  1.07D+00  1.13D+00  7.22D-01 -1.57D+00 -2.83D+00
                    CP:  3.00D+00  2.32D+00
 E= -1455.63771497926     Delta-E=        0.000006897955 Rises=F Damp=F
 DIIS: error= 1.58D-05 at cycle  18 NSaved=  12.
 NSaved=12 IEnMin= 9 EnMin= -1455.63773682842     IErMin=12 ErrMin= 1.58D-05
 ErrMax= 1.58D-05  0.00D+00 EMaxC= 1.00D-01 BMatC= 5.16D-08 BMatP= 1.79D-07
 IDIUse=1 WtCom= 1.00D+00 WtEn= 0.00D+00
 Coeff-Com:  0.275D-03 0.915D-03 0.224D-02-0.304D-02-0.975D-02-0.567D-01
 Coeff-Com: -0.419D-01 0.351D-01-0.387D+01 0.365D+01 0.653D+00 0.641D+00
 Coeff:      0.275D-03 0.915D-03 0.224D-02-0.304D-02-0.975D-02-0.567D-01
 Coeff:     -0.419D-01 0.351D-01-0.387D+01 0.365D+01 0.653D+00 0.641D+00
 Gap=     0.049 Goal=   None    Shift=    0.000
 RMSDP=1.66D-05 MaxDP=9.64D-04 DE= 6.90D-06 OVMax= 2.32D-03

 Cycle  19  Pass 1  IDiag  1:
 RMSU=  3.03D-06    CP:  1.06D+00  6.10D-04  3.30D-01  7.06D-01  7.70D-01
                    CP:  5.47D-01  1.99D-01  8.69D-01  8.72D-01  1.01D+00
                    CP:  1.09D+00  1.13D+00  6.22D-01 -1.92D+00 -3.00D+00
                    CP:  3.00D+00  2.65D+00  9.68D-01
 E= -1455.63771487525     Delta-E=        0.000000104004 Rises=F Damp=F
 DIIS: error= 1.64D-05 at cycle  19 NSaved=  13.
 NSaved=13 IEnMin= 9 EnMin= -1455.63773682842     IErMin=12 ErrMin= 1.58D-05
 ErrMax= 1.64D-05  0.00D+00 EMaxC= 1.00D-01 BMatC= 2.10D-08 BMatP= 5.16D-08
 IDIUse=1 WtCom= 1.00D+00 WtEn= 0.00D+00
 Coeff-Com:  0.285D-03 0.305D-03 0.986D-04-0.967D-04 0.447D-02 0.280D-02
 Coeff-Com: -0.197D-01-0.109D+00 0.578D+00-0.591D+00 0.115D+00 0.217D+00
 Coeff-Com:  0.802D+00
 Coeff:      0.285D-03 0.305D-03 0.986D-04-0.967D-04 0.447D-02 0.280D-02
 Coeff:     -0.197D-01-0.109D+00 0.578D+00-0.591D+00 0.115D+00 0.217D+00
 Coeff:      0.802D+00
 Gap=     0.049 Goal=   None    Shift=    0.000
 RMSDP=7.98D-06 MaxDP=5.09D-04 DE= 1.04D-07 OVMax= 1.06D-04

 Cycle  20  Pass 1  IDiag  1:
 RMSU=  1.97D-06    CP:  1.06D+00  6.09D-04  3.30D-01  7.05D-01  7.70D-01
                    CP:  5.47D-01  1.99D-01  8.70D-01  8.71D-01  1.01D+00
                    CP:  1.10D+00  1.13D+00  6.42D-01 -1.89D+00 -3.00D+00
                    CP:  3.00D+00  2.76D+00  9.85D-01  9.97D-01
 E= -1455.63771490136     Delta-E=       -0.000000026110 Rises=F Damp=F
 DIIS: error= 6.32D-06 at cycle  20 NSaved=  14.
 NSaved=14 IEnMin= 9 EnMin= -1455.63773682842     IErMin=14 ErrMin= 6.32D-06
 ErrMax= 6.32D-06  0.00D+00 EMaxC= 1.00D-01 BMatC= 1.98D-09 BMatP= 2.10D-08
 IDIUse=1 WtCom= 1.00D+00 WtEn= 0.00D+00
 Coeff-Com:  0.581D-04-0.207D-03-0.506D-03-0.799D-03 0.813D-03 0.714D-02
 Coeff-Com:  0.798D-02-0.175D-01 0.244D+00-0.239D+00-0.104D-01 0.671D-01
 Coeff-Com: -0.996D-01 0.104D+01
 Coeff:      0.581D-04-0.207D-03-0.506D-03-0.799D-03 0.813D-03 0.714D-02
 Coeff:      0.798D-02-0.175D-01 0.244D+00-0.239D+00-0.104D-01 0.671D-01
 Coeff:     -0.996D-01 0.104D+01
 Gap=     0.049 Goal=   None    Shift=    0.000
 RMSDP=1.89D-06 MaxDP=5.67D-05 DE=-2.61D-08 OVMax= 2.71D-04

 Cycle  21  Pass 1  IDiag  1:
 Restarting incremental Fock formation.
 E= -1455.63771490137     Delta-E=       -0.000000000010 Rises=F Damp=F
 DIIS: error= 3.85D-06 at cycle  21 NSaved=  15.
 NSaved=15 IEnMin= 9 EnMin= -1455.63773682842     IErMin=15 ErrMin= 3.85D-06
 ErrMax= 3.85D-06  0.00D+00 EMaxC= 1.00D-01 BMatC= 7.42D-10 BMatP= 1.98D-09
 IDIUse=1 WtCom= 1.00D+00 WtEn= 0.00D+00
 Coeff-Com:  0.230D-04-0.172D-03-0.372D-03-0.673D-03 0.605D-04 0.333D-02
 Coeff-Com:  0.667D-02 0.184D-02-0.815D-01 0.783D-01-0.375D-02 0.427D-01
 Coeff-Com: -0.182D+00 0.448D+00 0.688D+00
 Coeff:      0.230D-04-0.172D-03-0.372D-03-0.673D-03 0.605D-04 0.333D-02
 Coeff:      0.667D-02 0.184D-02-0.815D-01 0.783D-01-0.375D-02 0.427D-01
 Coeff:     -0.182D+00 0.448D+00 0.688D+00
 Gap=     0.049 Goal=   None    Shift=    0.000
 RMSDP=7.38D-07 MaxDP=5.25D-05 DE=-9.55D-12 OVMax= 3.57D-05

 Cycle  22  Pass 1  IDiag  1:
 RMSU=  7.36D-07    CP:  1.00D+00
 E= -1455.63771490196     Delta-E=       -0.000000000591 Rises=F Damp=F
 DIIS: error= 2.35D-06 at cycle  22 NSaved=  16.
 NSaved=16 IEnMin= 9 EnMin= -1455.63773682842     IErMin=16 ErrMin= 2.35D-06
 ErrMax= 2.35D-06  0.00D+00 EMaxC= 1.00D-01 BMatC= 2.42D-10 BMatP= 7.42D-10
 IDIUse=1 WtCom= 1.00D+00 WtEn= 0.00D+00
 Coeff-Com:  0.127D-04-0.180D-04-0.435D-04 0.170D-04 0.321D-03-0.106D-02
 Coeff-Com: -0.147D-02 0.151D-02-0.102D+00 0.101D+00 0.551D-02 0.688D-02
 Coeff-Com: -0.770D-01-0.133D+00 0.853D-01 0.111D+01
 Coeff:      0.127D-04-0.180D-04-0.435D-04 0.170D-04 0.321D-03-0.106D-02
 Coeff:     -0.147D-02 0.151D-02-0.102D+00 0.101D+00 0.551D-02 0.688D-02
 Coeff:     -0.770D-01-0.133D+00 0.853D-01 0.111D+01
 Gap=     0.049 Goal=   None    Shift=    0.000
 RMSDP=4.46D-07 MaxDP=3.05D-05 DE=-5.91D-10 OVMax= 1.37D-05

 Cycle  23  Pass 1  IDiag  1:
 RMSU=  2.70D-07    CP:  1.00D+00  1.46D+00
 E= -1455.63771490228     Delta-E=       -0.000000000317 Rises=F Damp=F
 DIIS: error= 9.51D-07 at cycle  23 NSaved=  17.
 NSaved=17 IEnMin= 9 EnMin= -1455.63773682842     IErMin=17 ErrMin= 9.51D-07
 ErrMax= 9.51D-07  0.00D+00 EMaxC= 1.00D-01 BMatC= 4.86D-11 BMatP= 2.42D-10
 IDIUse=1 WtCom= 1.00D+00 WtEn= 0.00D+00
 Coeff-Com:  0.749D-05 0.908D-05 0.139D-04-0.127D-04 0.266D-04-0.546D-03
 Coeff-Com: -0.823D-03-0.182D-03-0.329D-01 0.316D-01 0.578D-02 0.718D-03
 Coeff-Com: -0.321D-01-0.291D-01-0.730D-01 0.184D+00 0.946D+00
 Coeff:      0.749D-05 0.908D-05 0.139D-04-0.127D-04 0.266D-04-0.546D-03
 Coeff:     -0.823D-03-0.182D-03-0.329D-01 0.316D-01 0.578D-02 0.718D-03
 Coeff:     -0.321D-01-0.291D-01-0.730D-01 0.184D+00 0.946D+00
 Gap=     0.049 Goal=   None    Shift=    0.000
 RMSDP=2.36D-07 MaxDP=1.85D-05 DE=-3.17D-10 OVMax= 3.74D-06

 Cycle  24  Pass 1  IDiag  1:
 RMSU=  2.02D-07    CP:  1.00D+00  1.52D+00  1.42D+00
 E= -1455.63771490232     Delta-E=       -0.000000000037 Rises=F Damp=F
 DIIS: error= 4.94D-07 at cycle  24 NSaved=  18.
 NSaved=18 IEnMin= 9 EnMin= -1455.63773682842     IErMin=18 ErrMin= 4.94D-07
 ErrMax= 4.94D-07  0.00D+00 EMaxC= 1.00D-01 BMatC= 1.27D-11 BMatP= 4.86D-11
 IDIUse=1 WtCom= 1.00D+00 WtEn= 0.00D+00
 Coeff-Com:  0.396D-05 0.256D-05-0.150D-05-0.671D-04-0.113D-03 0.586D-04
 Coeff-Com:  0.404D-03 0.894D-05-0.609D-02 0.505D-02 0.268D-02 0.617D-03
 Coeff-Com: -0.134D-01 0.317D-01-0.399D-01-0.164D+00 0.282D+00 0.901D+00
 Coeff:      0.396D-05 0.256D-05-0.150D-05-0.671D-04-0.113D-03 0.586D-04
 Coeff:      0.404D-03 0.894D-05-0.609D-02 0.505D-02 0.268D-02 0.617D-03
 Coeff:     -0.134D-01 0.317D-01-0.399D-01-0.164D+00 0.282D+00 0.901D+00
 Gap=     0.049 Goal=   None    Shift=    0.000
 RMSDP=1.23D-07 MaxDP=8.88D-06 DE=-3.73D-11 OVMax= 3.58D-06

 Cycle  25  Pass 1  IDiag  1:
 RMSU=  5.69D-08    CP:  1.00D+00  1.55D+00  1.63D+00  1.32D+00
 E= -1455.63771490237     Delta-E=       -0.000000000055 Rises=F Damp=F
 DIIS: error= 1.93D-07 at cycle  25 NSaved=  19.
 NSaved=19 IEnMin= 9 EnMin= -1455.63773682842     IErMin=19 ErrMin= 1.93D-07
 ErrMax= 1.93D-07  0.00D+00 EMaxC= 1.00D-01 BMatC= 2.10D-12 BMatP= 1.27D-11
 IDIUse=1 WtCom= 1.00D+00 WtEn= 0.00D+00
 Coeff-Com:  0.163D-05-0.132D-05-0.614D-05-0.501D-04-0.913D-04 0.842D-04
 Coeff-Com:  0.436D-03 0.129D-03-0.358D-02 0.292D-02 0.127D-02 0.975D-03
 Coeff-Com: -0.505D-02 0.246D-01-0.864D-02-0.123D+00-0.457D-01 0.432D+00
 Coeff-Com:  0.724D+00
 Coeff:      0.163D-05-0.132D-05-0.614D-05-0.501D-04-0.913D-04 0.842D-04
 Coeff:      0.436D-03 0.129D-03-0.358D-02 0.292D-02 0.127D-02 0.975D-03
 Coeff:     -0.505D-02 0.246D-01-0.864D-02-0.123D+00-0.457D-01 0.432D+00
 Coeff:      0.724D+00
 Gap=     0.049 Goal=   None    Shift=    0.000
 RMSDP=4.87D-08 MaxDP=3.81D-06 DE=-5.46D-11 OVMax= 1.46D-06

 Cycle  26  Pass 1  IDiag  1:
 RMSU=  1.69D-08    CP:  1.00D+00  1.58D+00  1.68D+00  1.49D+00  1.23D+00
 E= -1455.63771490235     Delta-E=        0.000000000025 Rises=F Damp=F
 DIIS: error= 5.64D-08 at cycle  26 NSaved=  20.
 NSaved=20 IEnMin= 9 EnMin= -1455.63773682842     IErMin=20 ErrMin= 5.64D-08
 ErrMax= 5.64D-08  0.00D+00 EMaxC= 1.00D-01 BMatC= 2.02D-13 BMatP= 2.10D-12
 IDIUse=1 WtCom= 1.00D+00 WtEn= 0.00D+00
 Coeff-Com:  0.355D-06-0.152D-05-0.377D-05-0.672D-05-0.792D-05 0.156D-04
 Coeff-Com:  0.967D-04-0.119D-04-0.640D-03 0.539D-03 0.187D-03 0.528D-03
 Coeff-Com: -0.102D-02 0.530D-02 0.280D-02-0.142D-01-0.548D-01-0.285D-01
 Coeff-Com:  0.214D+00 0.875D+00
 Coeff:      0.355D-06-0.152D-05-0.377D-05-0.672D-05-0.792D-05 0.156D-04
 Coeff:      0.967D-04-0.119D-04-0.640D-03 0.539D-03 0.187D-03 0.528D-03
 Coeff:     -0.102D-02 0.530D-02 0.280D-02-0.142D-01-0.548D-01-0.285D-01
 Coeff:      0.214D+00 0.875D+00
 Gap=     0.049 Goal=   None    Shift=    0.000
 RMSDP=1.55D-08 MaxDP=8.43D-07 DE= 2.55D-11 OVMax= 8.03D-07

 Cycle  27  Pass 1  IDiag  1:
 RMSU=  5.88D-09    CP:  1.00D+00  1.57D+00  1.70D+00  1.54D+00  1.37D+00
                    CP:  1.28D+00
 E= -1455.63771490236     Delta-E=       -0.000000000015 Rises=F Damp=F
 DIIS: error= 1.08D-08 at cycle  27 NSaved=  20.
 NSaved=20 IEnMin= 8 EnMin= -1455.63773682842     IErMin=20 ErrMin= 1.08D-08
 ErrMax= 1.08D-08  0.00D+00 EMaxC= 1.00D-01 BMatC= 1.31D-14 BMatP= 2.02D-13
 IDIUse=1 WtCom= 1.00D+00 WtEn= 0.00D+00
 Coeff-Com: -0.398D-06-0.703D-06 0.385D-05 0.834D-05-0.337D-05-0.131D-04
 Coeff-Com: -0.149D-04 0.104D-04 0.313D-05-0.426D-04 0.139D-03-0.153D-03
 Coeff-Com: -0.777D-03 0.164D-02 0.101D-01-0.914D-02-0.706D-01-0.225D-01
 Coeff-Com:  0.308D+00 0.784D+00
 Coeff:     -0.398D-06-0.703D-06 0.385D-05 0.834D-05-0.337D-05-0.131D-04
 Coeff:     -0.149D-04 0.104D-04 0.313D-05-0.426D-04 0.139D-03-0.153D-03
 Coeff:     -0.777D-03 0.164D-02 0.101D-01-0.914D-02-0.706D-01-0.225D-01
 Coeff:      0.308D+00 0.784D+00
 Gap=     0.049 Goal=   None    Shift=    0.000
 RMSDP=5.59D-09 MaxDP=3.23D-07 DE=-1.46D-11 OVMax= 1.59D-07

 SCF Done:  E(RM062X) =  -1455.63771490     A.U. after   27 cycles
            NFock= 27  Conv=0.56D-08     -V/T= 2.0031
 KE= 1.451107897456D+03 PE=-5.425280760455D+03 EE= 1.530097511584D+03
 Leave Link  502 at Tue Jul  5 22:43:09 2022, MaxMem=   671088640 cpu:            3425.8 elap:             757.1
 (Enter /gpfs/software/gaussian16/sse4/tar/g16/l601.exe)
 Copying SCF densities to generalized density rwf, IOpCl= 0 IROHF=0.

 **********************************************************************

            Population analysis using the SCF density.

 **********************************************************************

 Orbital symmetries:
       Occupied  (A) (A) (A) (A) (A) (A) (A) (A) (A) (A) (A) (A)
                 (A) (A) (A) (A) (A) (A) (A) (A) (A) (A) (A) (A)
                 (A) (A) (A) (A) (A) (A) (A) (A) (A) (A) (A) (A)
                 (A) (A) (A) (A) (A) (A) (A) (A) (A) (A) (A) (A)
                 (A) (A) (A) (A) (A) (A) (A) (A) (A) (A) (A) (A)
       Virtual   (A) (A) (A) (A) (A) (A) (A) (A) (A) (A) (A) (A)
                 (A) (A) (A) (A) (A) (A) (A) (A) (A) (A) (A) (A)
                 (A) (A) (A) (A) (A) (A) (A) (A) (A) (A) (A) (A)
                 (A) (A) (A) (A) (A) (A) (A) (A) (A) (A) (A) (A)
                 (A) (A) (A) (A) (A) (A) (A) (A) (A) (A) (A) (A)
                 (A) (A) (A) (A) (A) (A) (A) (A) (A) (A) (A) (A)
                 (A) (A) (A) (A) (A) (A) (A) (A) (A) (A) (A) (A)
                 (A) (A) (A) (A) (A) (A) (A) (A) (A) (A) (A) (A)
                 (A) (A) (A) (A) (A) (A) (A) (A) (A) (A) (A) (A)
                 (A) (A) (A) (A) (A) (A) (A) (A) (A) (A) (A) (A)
                 (A) (A) (A) (A) (A) (A) (A) (A) (A) (A) (A) (A)
                 (A) (A) (A) (A) (A) (A) (A) (A) (A) (A) (A) (A)
                 (A) (A) (A) (A) (A) (A) (A) (A) (A) (A) (A) (A)
                 (A) (A) (A) (A) (A) (A) (A) (A) (A) (A) (A) (A)
                 (A) (A) (A) (A) (A) (A) (A) (A) (A) (A) (A) (A)
                 (A) (A) (A) (A) (A) (A) (A) (A) (A) (A) (A) (A)
                 (A) (A) (A) (A) (A) (A) (A) (A) (A) (A) (A) (A)
                 (A) (A) (A) (A) (A) (A) (A) (A) (A) (A) (A) (A)
                 (A) (A) (A) (A) (A) (A) (A) (A) (A) (A) (A) (A)
                 (A) (A) (A) (A) (A) (A) (A) (A) (A) (A) (A) (A)
                 (A) (A) (A) (A) (A) (A) (A) (A) (A) (A) (A) (A)
                 (A) (A) (A) (A) (A) (A) (A) (A) (A) (A) (A) (A)
                 (A) (A) (A) (A) (A) (A) (A) (A) (A) (A) (A) (A)
                 (A) (A) (A) (A) (A) (A) (A) (A) (A) (A) (A) (A)
                 (A) (A) (A) (A) (A) (A) (A) (A) (A) (A) (A) (A)
                 (A) (A) (A) (A) (A) (A) (A) (A) (A) (A) (A) (A)
 The electronic state is 1-A.
 Alpha  occ. eigenvalues -- -102.60663-102.53412 -19.40944 -10.53428 -10.51159
 Alpha  occ. eigenvalues --  -10.50885 -10.49736 -10.48402 -10.48188 -10.45326
 Alpha  occ. eigenvalues --  -10.44864 -10.44512 -10.43321 -10.43308 -10.40343
 Alpha  occ. eigenvalues --   -9.74946  -9.67704  -7.47474  -7.46773  -7.46768
 Alpha  occ. eigenvalues --   -7.40195  -7.39574  -7.39551  -0.95410  -0.92510
 Alpha  occ. eigenvalues --   -0.86304  -0.84073  -0.80192  -0.76750  -0.73472
 Alpha  occ. eigenvalues --   -0.69513  -0.67173  -0.61107  -0.58506  -0.55377
 Alpha  occ. eigenvalues --   -0.52832  -0.47646  -0.45549  -0.44821  -0.43692
 Alpha  occ. eigenvalues --   -0.40021  -0.39455  -0.39126  -0.37572  -0.34717
 Alpha  occ. eigenvalues --   -0.34565  -0.33628  -0.32659  -0.30970  -0.29917
 Alpha  occ. eigenvalues --   -0.28928  -0.27080  -0.26255  -0.23633  -0.23079
 Alpha  occ. eigenvalues --   -0.20814  -0.16673  -0.16229  -0.15570  -0.10162
 Alpha virt. eigenvalues --   -0.05247   0.08348   0.08836   0.09485   0.10615
 Alpha virt. eigenvalues --    0.11024   0.12896   0.13493   0.13889   0.14192
 Alpha virt. eigenvalues --    0.14443   0.15070   0.15496   0.15917   0.17222
 Alpha virt. eigenvalues --    0.17391   0.17695   0.17861   0.18336   0.18939
 Alpha virt. eigenvalues --    0.19347   0.20190   0.20555   0.21107   0.21438
 Alpha virt. eigenvalues --    0.21960   0.22581   0.22757   0.23709   0.23829
 Alpha virt. eigenvalues --    0.24426   0.24717   0.25155   0.25640   0.25785
 Alpha virt. eigenvalues --    0.26488   0.27745   0.28090   0.28131   0.28524
 Alpha virt. eigenvalues --    0.28806   0.28841   0.29276   0.29673   0.29843
 Alpha virt. eigenvalues --    0.30992   0.31424   0.31755   0.31871   0.32386
 Alpha virt. eigenvalues --    0.33093   0.33407   0.33923   0.34469   0.34788
 Alpha virt. eigenvalues --    0.35864   0.36397   0.36563   0.37234   0.37946
 Alpha virt. eigenvalues --    0.38950   0.39778   0.40817   0.41912   0.42035
 Alpha virt. eigenvalues --    0.43455   0.43707   0.43944   0.45392   0.46432
 Alpha virt. eigenvalues --    0.46769   0.47429   0.47960   0.49983   0.50626
 Alpha virt. eigenvalues --    0.51765   0.52445   0.54228   0.54620   0.54899
 Alpha virt. eigenvalues --    0.55885   0.56695   0.58867   0.61248   0.62073
 Alpha virt. eigenvalues --    0.62805   0.63464   0.64817   0.65448   0.65471
 Alpha virt. eigenvalues --    0.67789   0.68205   0.69201   0.69594   0.71156
 Alpha virt. eigenvalues --    0.71319   0.71636   0.72116   0.72985   0.73936
 Alpha virt. eigenvalues --    0.74490   0.75214   0.76220   0.77142   0.78897
 Alpha virt. eigenvalues --    0.79069   0.80424   0.80632   0.81366   0.81793
 Alpha virt. eigenvalues --    0.82082   0.82790   0.84516   0.84957   0.86110
 Alpha virt. eigenvalues --    0.87234   0.88681   0.89471   0.90326   0.91594
 Alpha virt. eigenvalues --    0.95880   0.96957   0.97721   0.97769   0.99209
 Alpha virt. eigenvalues --    1.00572   1.00922   1.01782   1.02354   1.02810
 Alpha virt. eigenvalues --    1.03518   1.03564   1.04319   1.05377   1.06027
 Alpha virt. eigenvalues --    1.06851   1.07858   1.08543   1.09663   1.10285
 Alpha virt. eigenvalues --    1.11784   1.12236   1.13783   1.14983   1.15388
 Alpha virt. eigenvalues --    1.18105   1.18395   1.19193   1.20838   1.21327
 Alpha virt. eigenvalues --    1.21784   1.25381   1.25416   1.27024   1.28499
 Alpha virt. eigenvalues --    1.30338   1.30467   1.34397   1.34463   1.35551
 Alpha virt. eigenvalues --    1.39033   1.40066   1.41105   1.44005   1.44363
 Alpha virt. eigenvalues --    1.45665   1.46606   1.49960   1.53356   1.56168
 Alpha virt. eigenvalues --    1.57896   1.58108   1.61187   1.64865   1.65763
 Alpha virt. eigenvalues --    1.66770   1.69026   1.69492   1.72512   1.73095
 Alpha virt. eigenvalues --    1.74942   1.77769   1.80331   1.80659   1.82345
 Alpha virt. eigenvalues --    1.82748   1.87246   1.88277   1.88739   1.89630
 Alpha virt. eigenvalues --    1.93097   1.93844   1.94986   1.96176   1.98607
 Alpha virt. eigenvalues --    2.01062   2.03030   2.04028   2.05601   2.06271
 Alpha virt. eigenvalues --    2.06465   2.08846   2.08906   2.11655   2.11843
 Alpha virt. eigenvalues --    2.13924   2.16109   2.16188   2.17332   2.18925
 Alpha virt. eigenvalues --    2.21974   2.22776   2.32968   2.35176   2.36940
 Alpha virt. eigenvalues --    2.38174   2.39305   2.40560   2.40633   2.43080
 Alpha virt. eigenvalues --    2.45505   2.45699   2.48366   2.51170   2.52968
 Alpha virt. eigenvalues --    2.53963   2.59024   2.59969   2.64118   2.66288
 Alpha virt. eigenvalues --    2.67979   2.71275   2.72655   2.76346   2.77549
 Alpha virt. eigenvalues --    2.79527   2.80720   2.83468   2.83659   2.85586
 Alpha virt. eigenvalues --    2.86981   2.89536   2.91824   2.91867   2.93512
 Alpha virt. eigenvalues --    2.95816   2.99054   2.99372   3.00558   3.00865
 Alpha virt. eigenvalues --    3.03124   3.05424   3.07993   3.12338   3.17488
 Alpha virt. eigenvalues --    3.19318   3.19908   3.22207   3.23844   3.25812
 Alpha virt. eigenvalues --    3.29954   3.34012   3.37902   3.38852   3.43084
 Alpha virt. eigenvalues --    3.47564   3.54466   3.54967   3.56732   3.59925
 Alpha virt. eigenvalues --    3.60955   3.64867   3.74548   3.78971   3.81668
 Alpha virt. eigenvalues --    3.84631   3.92870   4.00364   4.00846   4.21439
 Alpha virt. eigenvalues --    4.25972   4.29350   4.39473   4.63354   4.85079
 Alpha virt. eigenvalues --    4.93869   5.38404   5.53585   6.01703  10.04888
 Alpha virt. eigenvalues --   10.12120  23.57319  23.79837  23.97855  23.99283
 Alpha virt. eigenvalues --   24.07542  24.10333  24.10713  24.19056  24.20012
 Alpha virt. eigenvalues --   24.25994  24.26314  24.33376  26.01127  26.08844
 Alpha virt. eigenvalues --   26.28448  26.42926  26.74880  26.82299  50.32877
 Alpha virt. eigenvalues --  216.14904 216.22336
          Condensed to atoms (all electrons):
               1          2          3          4          5          6
     1  C   18.781460  -0.203218   2.020822  -7.318042  -5.231471  -1.408568
     2  C   -0.203218  11.460095  -1.873623  -1.352696  -0.053913  -0.762865
     3  C    2.020822  -1.873623  12.613485  -1.515979  -2.397652  -2.170738
     4  C   -7.318042  -1.352696  -1.515979  19.338542  -0.051917  -0.775071
     5  C   -5.231471  -0.053913  -2.397652  -0.051917  15.415589   1.408498
     6  C   -1.408568  -0.762865  -2.170738  -0.775071   1.408498  10.129816
     7  H   -0.025533   0.006207   0.199418  -0.017888  -0.035278   0.060595
     8  H    0.065056  -0.033522   0.021727  -0.049354   0.168262   0.034287
     9  Cl  -0.281804   0.456502  -0.067899  -1.239735   0.741626  -0.313014
    10  O    0.309979  -0.259042  -0.078236   0.019408   0.031597  -0.010019
    11  H    0.076152   0.315055  -0.037558  -0.000008  -0.040395   0.030093
    12  C    0.014000  -0.519833  -0.143232  -0.357424  -2.178761   1.952531
    13  C    0.550322  -1.150305   2.578122  -0.852479  -3.070666  -0.950185
    14  C   -0.189006   0.215804  -0.067558  -0.178971  -0.626755  -0.778194
    15  C   -0.362311  -0.021511  -2.720594  -1.061437   3.530175   0.677349
    16  C    0.118808   0.024515   0.227089   0.705485  -0.693590  -0.875111
    17  C    0.022666  -0.211473  -0.087656  -0.323921  -0.088201  -0.642731
    18  Cl   0.000431  -0.006357  -0.014025  -0.001448  -0.027921  -0.055265
    19  H   -0.000005   0.000027  -0.000277  -0.001871   0.008464   0.012211
    20  H   -0.001807   0.026343   0.014060   0.006031   0.016095   0.061666
               7          8          9         10         11         12
     1  C   -0.025533   0.065056  -0.281804   0.309979   0.076152   0.014000
     2  C    0.006207  -0.033522   0.456502  -0.259042   0.315055  -0.519833
     3  C    0.199418   0.021727  -0.067899  -0.078236  -0.037558  -0.143232
     4  C   -0.017888  -0.049354  -1.239735   0.019408  -0.000008  -0.357424
     5  C   -0.035278   0.168262   0.741626   0.031597  -0.040395  -2.178761
     6  C    0.060595   0.034287  -0.313014  -0.010019   0.030093   1.952531
     7  H    0.564647  -0.000256   0.000721  -0.000451  -0.007512   0.073902
     8  H   -0.000256   0.518297  -0.041717  -0.000698   0.000056   0.127689
     9  Cl   0.000721  -0.041717  17.676407   0.067529   0.000091  -0.170446
    10  O   -0.000451  -0.000698   0.067529   8.381315  -0.004501   0.000673
    11  H   -0.007512   0.000056   0.000091  -0.004501   0.518488   0.000473
    12  C    0.073902   0.127689  -0.170446   0.000673   0.000473  11.108428
    13  C    0.006499   0.039396  -0.083212  -0.000739   0.013457  -0.646842
    14  C    0.028946  -0.001721   0.004647   0.000876   0.000986  -0.074177
    15  C    0.012696  -0.036300   0.020635  -0.000392  -0.002604  -2.602543
    16  C    0.005641   0.022903  -0.007831   0.000017   0.000192   2.675300
    17  C   -0.002295  -0.003925  -0.003691  -0.000089   0.000131  -3.562678
    18  Cl   0.000022   0.000077  -0.000056   0.000000   0.000000  -0.276888
    19  H    0.000000  -0.000022   0.000031  -0.000000   0.000000  -0.000771
    20  H    0.001253  -0.000040   0.000056  -0.000005   0.000004   0.098036
              13         14         15         16         17         18
     1  C    0.550322  -0.189006  -0.362311   0.118808   0.022666   0.000431
     2  C   -1.150305   0.215804  -0.021511   0.024515  -0.211473  -0.006357
     3  C    2.578122  -0.067558  -2.720594   0.227089  -0.087656  -0.014025
     4  C   -0.852479  -0.178971  -1.061437   0.705485  -0.323921  -0.001448
     5  C   -3.070666  -0.626755   3.530175  -0.693590  -0.088201  -0.027921
     6  C   -0.950185  -0.778194   0.677349  -0.875111  -0.642731  -0.055265
     7  H    0.006499   0.028946   0.012696   0.005641  -0.002295   0.000022
     8  H    0.039396  -0.001721  -0.036300   0.022903  -0.003925   0.000077
     9  Cl  -0.083212   0.004647   0.020635  -0.007831  -0.003691  -0.000056
    10  O   -0.000739   0.000876  -0.000392   0.000017  -0.000089   0.000000
    11  H    0.013457   0.000986  -0.002604   0.000192   0.000131   0.000000
    12  C   -0.646842  -0.074177  -2.602543   2.675300  -3.562678  -0.276888
    13  C   15.290419  -0.009395  -2.549238  -2.450473  -0.233303   0.031335
    14  C   -0.009395  14.796812  -0.811322  -7.200004   1.599520  -0.529906
    15  C   -2.549238  -0.811322  16.131261  -4.179731  -0.132556   0.249288
    16  C   -2.450473  -7.200004  -4.179731  22.966028  -5.412139   1.074414
    17  C   -0.233303   1.599520  -0.132556  -5.412139  15.883629  -1.492738
    18  Cl   0.031335  -0.529906   0.249288   1.074414  -1.492738  17.701847
    19  H    0.007440   0.041838   0.052301   0.073422   0.162876  -0.028056
    20  H    0.274098  -0.077676  -0.053288  -0.006849  -0.040712  -0.000498
              19         20
     1  C   -0.000005  -0.001807
     2  C    0.000027   0.026343
     3  C   -0.000277   0.014060
     4  C   -0.001871   0.006031
     5  C    0.008464   0.016095
     6  C    0.012211   0.061666
     7  H    0.000000   0.001253
     8  H   -0.000022  -0.000040
     9  Cl   0.000031   0.000056
    10  O   -0.000000  -0.000005
    11  H    0.000000   0.000004
    12  C   -0.000771   0.098036
    13  C    0.007440   0.274098
    14  C    0.041838  -0.077676
    15  C    0.052301  -0.053288
    16  C    0.073422  -0.006849
    17  C    0.162876  -0.040712
    18  Cl  -0.028056  -0.000498
    19  H    0.466045   0.000008
    20  H    0.000008   0.475894
 Mulliken charges:
               1
     1  C   -0.937931
     2  C   -0.056190
     3  C   -0.499697
     4  C    1.028775
     5  C   -0.823788
     6  C    0.374715
     7  H    0.128665
     8  H    0.169806
     9  Cl   0.241162
    10  O   -0.457221
    11  H    0.137399
    12  C    0.482563
    13  C   -0.794250
    14  C   -0.144744
    15  C   -0.139880
    16  C   -1.068086
    17  C    0.569283
    18  Cl   0.375743
    19  H    0.206341
    20  H    0.207333
 Sum of Mulliken charges =  -1.00000
 Mulliken charges with hydrogens summed into heavy atoms:
               1
     1  C   -0.937931
     2  C    0.081209
     3  C   -0.371031
     4  C    1.028775
     5  C   -0.653982
     6  C    0.374715
     9  Cl   0.241162
    10  O   -0.457221
    12  C    0.482563
    13  C   -0.586917
    14  C   -0.144744
    15  C   -0.139880
    16  C   -0.861745
    17  C    0.569283
    18  Cl   0.375743
 Electronic spatial extent (au):  <R**2>=           6075.4752
 Charge=             -1.0000 electrons
 Dipole moment (field-independent basis, Debye):
    X=            -10.9532    Y=             -1.6515    Z=             -0.0005  Tot=             11.0770
 Quadrupole moment (field-independent basis, Debye-Ang):
   XX=           -198.3344   YY=           -106.6915   ZZ=           -108.7839
   XY=              0.1672   XZ=             -0.0040   YZ=             -0.0006
 Traceless Quadrupole moment (field-independent basis, Debye-Ang):
   XX=            -60.3978   YY=             31.2451   ZZ=             29.1527
   XY=              0.1672   XZ=             -0.0040   YZ=             -0.0006
 Octapole moment (field-independent basis, Debye-Ang**2):
  XXX=           -249.8998  YYY=             -6.5905  ZZZ=             -0.0017  XYY=            -20.1309
  XXY=            -65.4129  XXZ=             -0.0136  XZZ=              2.7727  YZZ=             -6.2539
  YYZ=             -0.0017  XYZ=             -0.0041
 Hexadecapole moment (field-independent basis, Debye-Ang**3):
 XXXX=          -9404.7562 YYYY=           -995.6585 ZZZZ=           -132.3245 XXXY=           -130.9022
 XXXZ=             -0.0748 YYYX=             31.5680 YYYZ=             -0.0035 ZZZX=              0.0152
 ZZZY=              0.0051 XXYY=          -1474.0572 XXZZ=          -1256.4088 YYZZ=           -208.8100
 XXYZ=             -0.0252 YYXZ=             -0.0126 ZZXY=             -5.9730
 N-N= 9.884376365125D+02 E-N=-5.425280760158D+03  KE= 1.451107897456D+03
 No NMR shielding tensors so no spin-rotation constants.
 Leave Link  601 at Tue Jul  5 22:43:09 2022, MaxMem=   671088640 cpu:               0.8 elap:               0.2
 (Enter /gpfs/software/gaussian16/sse4/tar/g16/l607.exe)
 ******************************Gaussian NBO Version 3.1******************************
             N A T U R A L   A T O M I C   O R B I T A L   A N D
          N A T U R A L   B O N D   O R B I T A L   A N A L Y S I S
 ******************************Gaussian NBO Version 3.1******************************
       /RESON  / : Allow strongly delocalized NBO set

 Analyzing the SCF density

 Job title: ...                                                             

 Storage needed:    425842 in NPA,    567062 in NBO ( 671086480 available)
 GSVD:  LWork=       41032 too small for GESVD, short by      157658 words or      157658 for optimal perf.
 Remove ICRem=  113 ICRemI=  114 L=0 PNAO number  113 atom    6 type  51 NPNAO=  376
   due to symmetric orthogonalization 2, value= 0.00D+00.
 GSVD:  LWork=       41926 too small for GESVD, short by      154985 words or      154985 for optimal perf.
 Remove ICRem=   91 ICRemI=   92 L=0 PNAO number   91 atom    5 type  51 NPNAO=  375
   due to symmetric orthogonalization 2, value= 0.00D+00.
 GSVD:  LWork=       42816 too small for GESVD, short by      152324 words or      152324 for optimal perf.


 NATURAL POPULATIONS:  Natural atomic orbital occupancies 
                                                          
   NAO  Atom  No  lang   Type(AO)    Occupancy      Energy
 ----------------------------------------------------------
     1    C    1  S      Cor( 1S)     1.99873     -10.30061
     2    C    1  S      Val( 2S)     0.79482       0.06454
     3    C    1  S      Ryd( 3S)     0.00264       1.33979
     4    C    1  S      Ryd( 4S)     0.00030       2.16907
     5    C    1  S      Ryd( 5S)     0.00003      21.29636
     6    C    1  px     Val( 2p)     0.88510       0.12180
     7    C    1  px     Ryd( 4p)     0.01597       1.29147
     8    C    1  px     Ryd( 3p)     0.00063       0.59465
     9    C    1  px     Ryd( 5p)     0.00010       2.92115
    10    C    1  py     Val( 2p)     1.07228       0.07763
    11    C    1  py     Ryd( 4p)     0.00677       1.45929
    12    C    1  py     Ryd( 3p)     0.00041       0.56519
    13    C    1  py     Ryd( 5p)     0.00015       2.71032
    14    C    1  pz     Val( 2p)     0.87024       0.05621
    15    C    1  pz     Ryd( 4p)     0.00172       0.84803
    16    C    1  pz     Ryd( 3p)     0.00056       0.44956
    17    C    1  pz     Ryd( 5p)     0.00008       2.79469
    18    C    1  dxy    Ryd( 3d)     0.00341       2.90875
    19    C    1  dxz    Ryd( 3d)     0.00444       1.86569
    20    C    1  dyz    Ryd( 3d)     0.00038       1.80989
    21    C    1  dx2y2  Ryd( 3d)     0.00118       2.73480
    22    C    1  dz2    Ryd( 3d)     0.00042       2.25593

    23    C    2  S      Cor( 1S)     1.99913     -10.25877
    24    C    2  S      Val( 2S)     0.96929      -0.05078
    25    C    2  S      Ryd( 4S)     0.00204       1.04529
    26    C    2  S      Ryd( 3S)     0.00018       0.67630
    27    C    2  S      Ryd( 5S)     0.00001      23.50231
    28    C    2  px     Val( 2p)     1.05990       0.08572
    29    C    2  px     Ryd( 4p)     0.00551       1.12271
    30    C    2  px     Ryd( 3p)     0.00041       0.61351
    31    C    2  px     Ryd( 5p)     0.00016       3.30313
    32    C    2  py     Val( 2p)     1.15237       0.06355
    33    C    2  py     Ryd( 4p)     0.00460       1.14732
    34    C    2  py     Ryd( 3p)     0.00053       0.60602
    35    C    2  py     Ryd( 5p)     0.00014       3.19969
    36    C    2  pz     Val( 2p)     1.08092       0.01527
    37    C    2  pz     Ryd( 4p)     0.00276       0.69827
    38    C    2  pz     Ryd( 3p)     0.00054       0.43294
    39    C    2  pz     Ryd( 5p)     0.00003       2.88522
    40    C    2  dxy    Ryd( 3d)     0.00075       2.72847
    41    C    2  dxz    Ryd( 3d)     0.00039       1.84538
    42    C    2  dyz    Ryd( 3d)     0.00045       1.78558
    43    C    2  dx2y2  Ryd( 3d)     0.00047       2.62614
    44    C    2  dz2    Ryd( 3d)     0.00047       2.21375

    45    C    3  S      Cor( 1S)     1.99925     -10.28741
    46    C    3  S      Val( 2S)     0.94669      -0.06594
    47    C    3  S      Ryd( 4S)     0.00139       0.95983
    48    C    3  S      Ryd( 3S)     0.00012       0.71470
    49    C    3  S      Ryd( 5S)     0.00002      23.48050
    50    C    3  px     Val( 2p)     1.09574       0.05527
    51    C    3  px     Ryd( 4p)     0.00309       1.00954
    52    C    3  px     Ryd( 3p)     0.00053       0.77603
    53    C    3  px     Ryd( 5p)     0.00012       3.43158
    54    C    3  py     Val( 2p)     1.11940       0.06528
    55    C    3  py     Ryd( 4p)     0.00536       1.02238
    56    C    3  py     Ryd( 3p)     0.00052       0.53104
    57    C    3  py     Ryd( 5p)     0.00011       3.42363
    58    C    3  pz     Val( 2p)     1.02230       0.00340
    59    C    3  pz     Ryd( 4p)     0.00161       0.62212
    60    C    3  pz     Ryd( 3p)     0.00056       0.44059
    61    C    3  pz     Ryd( 5p)     0.00001       2.92980
    62    C    3  dxy    Ryd( 3d)     0.00069       2.60468
    63    C    3  dxz    Ryd( 3d)     0.00069       1.78717
    64    C    3  dyz    Ryd( 3d)     0.00041       1.79088
    65    C    3  dx2y2  Ryd( 3d)     0.00050       2.65740
    66    C    3  dz2    Ryd( 3d)     0.00039       2.17068

    67    C    4  S      Cor( 1S)     1.99875     -10.32616
    68    C    4  S      Val( 2S)     0.95662      -0.10158
    69    C    4  S      Ryd( 3S)     0.00195       0.94267
    70    C    4  S      Ryd( 4S)     0.00023       1.03346
    71    C    4  S      Ryd( 5S)     0.00001      23.28290
    72    C    4  px     Val( 2p)     1.03260       0.02951
    73    C    4  px     Ryd( 4p)     0.00581       1.06538
    74    C    4  px     Ryd( 3p)     0.00043       0.82840
    75    C    4  px     Ryd( 5p)     0.00024       3.21734
    76    C    4  py     Val( 2p)     0.95945       0.00800
    77    C    4  py     Ryd( 4p)     0.00653       1.10302
    78    C    4  py     Ryd( 3p)     0.00028       0.80383
    79    C    4  py     Ryd( 5p)     0.00028       3.12835
    80    C    4  pz     Val( 2p)     1.16865      -0.01819
    81    C    4  pz     Ryd( 4p)     0.00178       0.73491
    82    C    4  pz     Ryd( 3p)     0.00069       0.55493
    83    C    4  pz     Ryd( 5p)     0.00003       2.81468
    84    C    4  dxy    Ryd( 3d)     0.00159       2.43132
    85    C    4  dxz    Ryd( 3d)     0.00077       1.76291
    86    C    4  dyz    Ryd( 3d)     0.00102       1.71285
    87    C    4  dx2y2  Ryd( 3d)     0.00109       2.52016
    88    C    4  dz2    Ryd( 3d)     0.00096       2.14845

    89    C    5  S      Cor( 1S)     1.99889     -10.28018
    90    C    5  S      Val( 2S)     0.92931      -0.05585
    91    C    5  S      Ryd( 3S)     0.00097       1.00300
    92    C    5  S      Ryd( 4S)     0.00003      23.48799
    93    C    5  px     Val( 2p)     1.07531       0.04959
    94    C    5  px     Ryd( 4p)     0.00434       1.01504
    95    C    5  px     Ryd( 3p)     0.00047       0.72808
    96    C    5  px     Ryd( 5p)     0.00012       3.46291
    97    C    5  py     Val( 2p)     1.16348       0.04827
    98    C    5  py     Ryd( 4p)     0.00695       1.07823
    99    C    5  py     Ryd( 3p)     0.00042       0.56567
   100    C    5  py     Ryd( 5p)     0.00010       3.46506
   101    C    5  pz     Val( 2p)     1.00395       0.00624
   102    C    5  pz     Ryd( 4p)     0.00109       0.66848
   103    C    5  pz     Ryd( 3p)     0.00085       0.41662
   104    C    5  pz     Ryd( 5p)     0.00001       2.92861
   105    C    5  dxy    Ryd( 3d)     0.00052       2.64683
   106    C    5  dxz    Ryd( 3d)     0.00080       1.81051
   107    C    5  dyz    Ryd( 3d)     0.00040       1.78527
   108    C    5  dx2y2  Ryd( 3d)     0.00068       2.66329
   109    C    5  dz2    Ryd( 3d)     0.00057       2.16316

   110    C    6  S      Cor( 1S)     1.99872     -10.30192
   111    C    6  S      Val( 2S)     0.84585      -0.03359
   112    C    6  S      Ryd( 3S)     0.00111       0.91781
   113    C    6  S      Ryd( 4S)     0.00001      23.47401
   114    C    6  px     Val( 2p)     1.02223       0.04461
   115    C    6  px     Ryd( 4p)     0.00546       1.24588
   116    C    6  px     Ryd( 3p)     0.00023       0.76225
   117    C    6  px     Ryd( 5p)     0.00008       3.60989
   118    C    6  py     Val( 2p)     1.10663       0.02751
   119    C    6  py     Ryd( 4p)     0.00624       1.21150
   120    C    6  py     Ryd( 3p)     0.00034       0.65981
   121    C    6  py     Ryd( 5p)     0.00016       3.56456
   122    C    6  pz     Val( 2p)     1.16823      -0.00555
   123    C    6  pz     Ryd( 4p)     0.00265       0.71716
   124    C    6  pz     Ryd( 3p)     0.00039       0.45356
   125    C    6  pz     Ryd( 5p)     0.00001       2.96893
   126    C    6  dxy    Ryd( 3d)     0.00051       2.74010
   127    C    6  dxz    Ryd( 3d)     0.00045       1.78797
   128    C    6  dyz    Ryd( 3d)     0.00053       1.78685
   129    C    6  dx2y2  Ryd( 3d)     0.00052       2.50252
   130    C    6  dz2    Ryd( 3d)     0.00070       2.19160

   131    H    7  S      Val( 1S)     0.80991       0.17265
   132    H    7  S      Ryd( 2S)     0.00088       0.98258
   133    H    7  S      Ryd( 3S)     0.00018       2.06263
   134    H    7  px     Ryd( 2p)     0.00015       2.32742
   135    H    7  py     Ryd( 2p)     0.00036       2.66607
   136    H    7  pz     Ryd( 2p)     0.00017       1.75389

   137    H    8  S      Val( 1S)     0.78330       0.18210
   138    H    8  S      Ryd( 2S)     0.00143       1.17225
   139    H    8  S      Ryd( 3S)     0.00028       1.89391
   140    H    8  px     Ryd( 2p)     0.00014       2.21393
   141    H    8  py     Ryd( 2p)     0.00039       2.79113
   142    H    8  pz     Ryd( 2p)     0.00012       1.76418

   143   Cl    9  S      Cor( 1S)     2.00000    -101.08818
   144   Cl    9  S      Cor( 2S)     1.99971     -10.79056
   145   Cl    9  S      Val( 3S)     1.81893      -0.94016
   146   Cl    9  S      Ryd( 4S)     0.00350       0.80900
   147   Cl    9  S      Ryd( 5S)     0.00010       1.20389
   148   Cl    9  S      Ryd( 6S)     0.00000      18.28264
   149   Cl    9  S      Ryd( 7S)     0.00000     207.62550
   150   Cl    9  px     Cor( 2p)     1.99997      -7.39109
   151   Cl    9  px     Val( 3p)     1.75927      -0.21671
   152   Cl    9  px     Ryd( 5p)     0.00303       0.56807
   153   Cl    9  px     Ryd( 4p)     0.00022       0.53691
   154   Cl    9  px     Ryd( 6p)     0.00002       3.66418
   155   Cl    9  px     Ryd( 7p)     0.00000      25.07105
   156   Cl    9  py     Cor( 2p)     1.99994      -7.39285
   157   Cl    9  py     Val( 3p)     1.49390      -0.18320
   158   Cl    9  py     Ryd( 5p)     0.00357       0.54050
   159   Cl    9  py     Ryd( 4p)     0.00013       0.51056
   160   Cl    9  py     Ryd( 6p)     0.00003       3.83000
   161   Cl    9  py     Ryd( 7p)     0.00000      25.08737
   162   Cl    9  pz     Cor( 2p)     1.99999      -7.39008
   163   Cl    9  pz     Val( 3p)     1.94229      -0.24402
   164   Cl    9  pz     Ryd( 5p)     0.00415       0.54642
   165   Cl    9  pz     Ryd( 4p)     0.00018       0.50937
   166   Cl    9  pz     Ryd( 6p)     0.00001       3.26899
   167   Cl    9  pz     Ryd( 7p)     0.00000      25.01016
   168   Cl    9  dxy    Ryd( 3d)     0.00393       1.42298
   169   Cl    9  dxz    Ryd( 3d)     0.00112       1.10359
   170   Cl    9  dyz    Ryd( 3d)     0.00171       1.12990
   171   Cl    9  dx2y2  Ryd( 3d)     0.00147       1.37691
   172   Cl    9  dz2    Ryd( 3d)     0.00139       1.20866

   173    O   10  S      Cor( 1S)     1.99981     -19.16357
   174    O   10  S      Val( 2S)     1.70857      -0.77423
   175    O   10  S      Ryd( 3S)     0.00126       1.48061
   176    O   10  S      Ryd( 4S)     0.00008       1.66521
   177    O   10  S      Ryd( 5S)     0.00000      49.96471
   178    O   10  px     Val( 2p)     1.52962      -0.13456
   179    O   10  px     Ryd( 3p)     0.00109       0.82569
   180    O   10  px     Ryd( 4p)     0.00012       1.18685
   181    O   10  px     Ryd( 5p)     0.00009       5.50015
   182    O   10  py     Val( 2p)     1.89929      -0.14822
   183    O   10  py     Ryd( 3p)     0.00318       0.84654
   184    O   10  py     Ryd( 4p)     0.00004       1.42419
   185    O   10  py     Ryd( 5p)     0.00002       5.17664
   186    O   10  pz     Val( 2p)     1.59900      -0.10910
   187    O   10  pz     Ryd( 3p)     0.00243       0.74044
   188    O   10  pz     Ryd( 4p)     0.00003       1.25220
   189    O   10  pz     Ryd( 5p)     0.00001       5.15709
   190    O   10  dxy    Ryd( 3d)     0.00127       3.49358
   191    O   10  dxz    Ryd( 3d)     0.00143       3.33291
   192    O   10  dyz    Ryd( 3d)     0.00003       3.12828
   193    O   10  dx2y2  Ryd( 3d)     0.00133       3.76097
   194    O   10  dz2    Ryd( 3d)     0.00038       3.33899

   195    H   11  S      Val( 1S)     0.79029       0.18959
   196    H   11  S      Ryd( 2S)     0.00346       0.47608
   197    H   11  S      Ryd( 3S)     0.00026       2.49674
   198    H   11  px     Ryd( 2p)     0.00016       2.28506
   199    H   11  py     Ryd( 2p)     0.00028       2.70656
   200    H   11  pz     Ryd( 2p)     0.00011       1.77122

   201    C   12  S      Cor( 1S)     1.99900     -10.36623
   202    C   12  S      Val( 2S)     0.93808      -0.11260
   203    C   12  S      Ryd( 3S)     0.00136       0.79906
   204    C   12  S      Ryd( 4S)     0.00029       0.91895
   205    C   12  S      Ryd( 5S)     0.00002      23.48353
   206    C   12  px     Val( 2p)     1.09807      -0.01220
   207    C   12  px     Ryd( 4p)     0.00655       0.94669
   208    C   12  px     Ryd( 3p)     0.00039       0.75820
   209    C   12  px     Ryd( 5p)     0.00014       3.53557
   210    C   12  py     Val( 2p)     1.04645      -0.01816
   211    C   12  py     Ryd( 4p)     0.00714       0.96912
   212    C   12  py     Ryd( 3p)     0.00022       0.74619
   213    C   12  py     Ryd( 5p)     0.00015       3.52792
   214    C   12  pz     Val( 2p)     1.01167      -0.03738
   215    C   12  pz     Ryd( 4p)     0.00060       0.66003
   216    C   12  pz     Ryd( 3p)     0.00050       0.47099
   217    C   12  pz     Ryd( 5p)     0.00002       2.89734
   218    C   12  dxy    Ryd( 3d)     0.00068       2.63450
   219    C   12  dxz    Ryd( 3d)     0.00142       1.74248
   220    C   12  dyz    Ryd( 3d)     0.00061       1.73487
   221    C   12  dx2y2  Ryd( 3d)     0.00063       2.43256
   222    C   12  dz2    Ryd( 3d)     0.00040       2.13386

   223    C   13  S      Cor( 1S)     1.99908     -10.33544
   224    C   13  S      Val( 2S)     0.98258      -0.12890
   225    C   13  S      Ryd( 3S)     0.00178       0.80597
   226    C   13  S      Ryd( 4S)     0.00022       1.06627
   227    C   13  S      Ryd( 5S)     0.00001      23.03033
   228    C   13  px     Val( 2p)     1.09750      -0.01343
   229    C   13  px     Ryd( 4p)     0.00675       0.86694
   230    C   13  px     Ryd( 3p)     0.00045       0.70785
   231    C   13  px     Ryd( 5p)     0.00010       3.38702
   232    C   13  py     Val( 2p)     1.16175      -0.01456
   233    C   13  py     Ryd( 4p)     0.00620       0.95075
   234    C   13  py     Ryd( 3p)     0.00044       0.41697
   235    C   13  py     Ryd( 5p)     0.00008       3.43151
   236    C   13  pz     Val( 2p)     1.06539      -0.04800
   237    C   13  pz     Ryd( 4p)     0.00089       0.60873
   238    C   13  pz     Ryd( 3p)     0.00032       0.44334
   239    C   13  pz     Ryd( 5p)     0.00001       2.83339
   240    C   13  dxy    Ryd( 3d)     0.00057       2.56994
   241    C   13  dxz    Ryd( 3d)     0.00063       1.76196
   242    C   13  dyz    Ryd( 3d)     0.00052       1.73334
   243    C   13  dx2y2  Ryd( 3d)     0.00065       2.60870
   244    C   13  dz2    Ryd( 3d)     0.00045       2.10484

   245    C   14  S      Cor( 1S)     1.99870     -10.34586
   246    C   14  S      Val( 2S)     1.02345      -0.13282
   247    C   14  S      Ryd( 3S)     0.00109       0.94336
   248    C   14  S      Ryd( 4S)     0.00038       1.09193
   249    C   14  S      Ryd( 5S)     0.00000      23.08978
   250    C   14  px     Val( 2p)     1.00780       0.05523
   251    C   14  px     Ryd( 4p)     0.00788       0.82763
   252    C   14  px     Ryd( 3p)     0.00031       0.55076
   253    C   14  px     Ryd( 5p)     0.00007       3.18850
   254    C   14  py     Val( 2p)     0.99959       0.02378
   255    C   14  py     Ryd( 4p)     0.00708       0.74504
   256    C   14  py     Ryd( 3p)     0.00023       0.53117
   257    C   14  py     Ryd( 5p)     0.00007       3.12071
   258    C   14  pz     Val( 2p)     0.88477      -0.00216
   259    C   14  pz     Ryd( 4p)     0.00090       0.65802
   260    C   14  pz     Ryd( 3p)     0.00023       0.44813
   261    C   14  pz     Ryd( 5p)     0.00002       2.77602
   262    C   14  dxy    Ryd( 3d)     0.00071       2.23121
   263    C   14  dxz    Ryd( 3d)     0.00071       1.74314
   264    C   14  dyz    Ryd( 3d)     0.00086       1.69467
   265    C   14  dx2y2  Ryd( 3d)     0.00068       2.55808
   266    C   14  dz2    Ryd( 3d)     0.00057       2.04350

   267    C   15  S      Cor( 1S)     1.99882     -10.38362
   268    C   15  S      Val( 2S)     1.02282      -0.16209
   269    C   15  S      Ryd( 4S)     0.00080       0.85268
   270    C   15  S      Ryd( 3S)     0.00021       0.84025
   271    C   15  S      Ryd( 5S)     0.00001      23.43563
   272    C   15  px     Val( 2p)     0.94464       0.05911
   273    C   15  px     Ryd( 4p)     0.00429       0.92124
   274    C   15  px     Ryd( 3p)     0.00024       0.82146
   275    C   15  px     Ryd( 5p)     0.00008       3.24377
   276    C   15  py     Val( 2p)     0.86544       0.02373
   277    C   15  py     Ryd( 3p)     0.00688       0.64127
   278    C   15  py     Ryd( 4p)     0.00027       0.65104
   279    C   15  py     Ryd( 5p)     0.00005       3.13216
   280    C   15  pz     Val( 2p)     0.96126      -0.02184
   281    C   15  pz     Ryd( 4p)     0.00078       0.63805
   282    C   15  pz     Ryd( 3p)     0.00029       0.50717
   283    C   15  pz     Ryd( 5p)     0.00002       2.74653
   284    C   15  dxy    Ryd( 3d)     0.00052       2.22741
   285    C   15  dxz    Ryd( 3d)     0.00069       1.72224
   286    C   15  dyz    Ryd( 3d)     0.00076       1.65987
   287    C   15  dx2y2  Ryd( 3d)     0.00062       2.46110
   288    C   15  dz2    Ryd( 3d)     0.00046       2.00390

   289    C   16  S      Cor( 1S)     1.99890     -10.34489
   290    C   16  S      Val( 2S)     0.98536      -0.13499
   291    C   16  S      Ryd( 3S)     0.00226       0.80706
   292    C   16  S      Ryd( 4S)     0.00033       1.21054
   293    C   16  S      Ryd( 5S)     0.00001      22.91712
   294    C   16  px     Val( 2p)     1.12018      -0.03513
   295    C   16  px     Ryd( 4p)     0.00772       0.87635
   296    C   16  px     Ryd( 3p)     0.00037       0.50079
   297    C   16  px     Ryd( 5p)     0.00009       3.28029
   298    C   16  py     Val( 2p)     1.16844      -0.04176
   299    C   16  py     Ryd( 4p)     0.00575       0.91969
   300    C   16  py     Ryd( 3p)     0.00030       0.40423
   301    C   16  py     Ryd( 5p)     0.00011       3.33967
   302    C   16  pz     Val( 2p)     1.06536      -0.06165
   303    C   16  pz     Ryd( 4p)     0.00132       0.60691
   304    C   16  pz     Ryd( 3p)     0.00042       0.37421
   305    C   16  pz     Ryd( 5p)     0.00001       2.82469
   306    C   16  dxy    Ryd( 3d)     0.00060       2.62687
   307    C   16  dxz    Ryd( 3d)     0.00080       1.75173
   308    C   16  dyz    Ryd( 3d)     0.00056       1.72151
   309    C   16  dx2y2  Ryd( 3d)     0.00050       2.53399
   310    C   16  dz2    Ryd( 3d)     0.00045       2.11064

   311    C   17  S      Cor( 1S)     1.99844     -10.39764
   312    C   17  S      Val( 2S)     0.95241      -0.16195
   313    C   17  S      Ryd( 4S)     0.00089       0.81465
   314    C   17  S      Ryd( 3S)     0.00028       0.75932
   315    C   17  S      Ryd( 5S)     0.00001      23.33607
   316    C   17  px     Val( 2p)     0.96603      -0.10547
   317    C   17  px     Ryd( 4p)     0.00676       1.00321
   318    C   17  px     Ryd( 3p)     0.00034       0.52683
   319    C   17  px     Ryd( 5p)     0.00045       3.13718
   320    C   17  py     Val( 2p)     1.11018      -0.05242
   321    C   17  py     Ryd( 4p)     0.00775       0.87580
   322    C   17  py     Ryd( 3p)     0.00048       0.56454
   323    C   17  py     Ryd( 5p)     0.00014       3.30777
   324    C   17  pz     Val( 2p)     1.15282      -0.08858
   325    C   17  pz     Ryd( 4p)     0.00149       0.70124
   326    C   17  pz     Ryd( 3p)     0.00017       0.50514
   327    C   17  pz     Ryd( 5p)     0.00005       2.67068
   328    C   17  dxy    Ryd( 3d)     0.00112       2.56890
   329    C   17  dxz    Ryd( 3d)     0.00154       1.61215
   330    C   17  dyz    Ryd( 3d)     0.00082       1.74867
   331    C   17  dx2y2  Ryd( 3d)     0.00179       2.28710
   332    C   17  dz2    Ryd( 3d)     0.00089       2.05911

   333   Cl   18  S      Cor( 1S)     2.00000    -101.16716
   334   Cl   18  S      Cor( 2S)     1.99969     -10.86083
   335   Cl   18  S      Val( 3S)     1.81867      -1.00278
   336   Cl   18  S      Ryd( 4S)     0.00240       0.75095
   337   Cl   18  S      Ryd( 5S)     0.00007       1.31691
   338   Cl   18  S      Ryd( 6S)     0.00000      18.06246
   339   Cl   18  S      Ryd( 7S)     0.00000     207.56817
   340   Cl   18  px     Cor( 2p)     1.99991      -7.46727
   341   Cl   18  px     Val( 3p)     1.24038      -0.21942
   342   Cl   18  px     Ryd( 4p)     0.00382       0.47260
   343   Cl   18  px     Ryd( 5p)     0.00015       0.52895
   344   Cl   18  px     Ryd( 6p)     0.00002       5.07957
   345   Cl   18  px     Ryd( 7p)     0.00000      23.77441
   346   Cl   18  py     Cor( 2p)     1.99999      -7.46260
   347   Cl   18  py     Val( 3p)     1.95865      -0.31193
   348   Cl   18  py     Ryd( 4p)     0.00206       0.51626
   349   Cl   18  py     Ryd( 5p)     0.00013       0.59082
   350   Cl   18  py     Ryd( 6p)     0.00001       4.41540
   351   Cl   18  py     Ryd( 7p)     0.00000      23.85462
   352   Cl   18  pz     Cor( 2p)     1.99999      -7.46259
   353   Cl   18  pz     Val( 3p)     1.94155      -0.31110
   354   Cl   18  pz     Ryd( 4p)     0.00293       0.51112
   355   Cl   18  pz     Ryd( 5p)     0.00009       0.57171
   356   Cl   18  pz     Ryd( 6p)     0.00000       4.14840
   357   Cl   18  pz     Ryd( 7p)     0.00000      23.86599
   358   Cl   18  dxy    Ryd( 3d)     0.00131       1.27034
   359   Cl   18  dxz    Ryd( 3d)     0.00272       1.08135
   360   Cl   18  dyz    Ryd( 3d)     0.00006       1.01207
   361   Cl   18  dx2y2  Ryd( 3d)     0.00443       1.35762
   362   Cl   18  dz2    Ryd( 3d)     0.00145       1.12838

   363    H   19  S      Val( 1S)     0.72696       0.12131
   364    H   19  S      Ryd( 2S)     0.00105       0.97000
   365    H   19  S      Ryd( 3S)     0.00016       1.88826
   366    H   19  px     Ryd( 2p)     0.00018       2.18058
   367    H   19  py     Ryd( 2p)     0.00036       2.59045
   368    H   19  pz     Ryd( 2p)     0.00013       1.68826

   369    H   20  S      Val( 1S)     0.72664       0.14647
   370    H   20  S      Ryd( 2S)     0.00116       0.99777
   371    H   20  S      Ryd( 3S)     0.00017       1.96124
   372    H   20  px     Ryd( 2p)     0.00010       2.14956
   373    H   20  py     Ryd( 2p)     0.00045       2.70942
   374    H   20  pz     Ryd( 2p)     0.00012       1.70991

 WARNING:  1 low occupancy (<1.9990e) core orbital  found on  C    1
           1 low occupancy (<1.9990e) core orbital  found on  C    4
           1 low occupancy (<1.9990e) core orbital  found on  C    5
           1 low occupancy (<1.9990e) core orbital  found on  C    6
           1 low occupancy (<1.9990e) core orbital  found on  C   14
           1 low occupancy (<1.9990e) core orbital  found on  C   15
           1 low occupancy (<1.9990e) core orbital  found on  C   16
           1 low occupancy (<1.9990e) core orbital  found on  C   17

 WARNING:  Population inversion found on atom  C    1
           Population inversion found on atom  C    2
           Population inversion found on atom  C    3
           Population inversion found on atom  C    4
           Population inversion found on atom  C    5
           Population inversion found on atom  C    6
           Population inversion found on atom Cl    9
           Population inversion found on atom  C   12
           Population inversion found on atom  C   13
           Population inversion found on atom  C   14
           Population inversion found on atom  C   15
           Population inversion found on atom  C   16
           Population inversion found on atom  C   17


 Summary of Natural Population Analysis:                  
                                                          
                                       Natural Population 
                Natural  -----------------------------------------------
    Atom  No    Charge         Core      Valence    Rydberg      Total
 -----------------------------------------------------------------------
      C    1    0.33964      1.99873     3.62244    0.03919     5.66036
      C    2   -0.28105      1.99913     4.26248    0.01944     6.28105
      C    3   -0.19951      1.99925     4.18414    0.01612     6.19951
      C    4   -0.13976      1.99875     4.11732    0.02369     6.13976
      C    5   -0.18926      1.99889     4.17205    0.01831     6.18926
      C    6   -0.16105      1.99872     4.14295    0.01939     6.16105
      H    7    0.18835      0.00000     0.80991    0.00174     0.81165
      H    8    0.21433      0.00000     0.78330    0.00237     0.78567
     Cl    9   -0.03857      9.99961     7.01439    0.02458    17.03857
      O   10   -0.74909      1.99981     6.73647    0.01281     8.74909
      H   11    0.20545      0.00000     0.79029    0.00427     0.79455
      C   12   -0.11439      1.99900     4.09427    0.02112     6.11439
      C   13   -0.32636      1.99908     4.30722    0.02005     6.32636
      C   14    0.06389      1.99870     3.91562    0.02179     5.93611
      C   15    0.19005      1.99882     3.79416    0.01698     5.80995
      C   16   -0.35984      1.99890     4.33934    0.02160     6.35984
      C   17   -0.20484      1.99844     4.18144    0.02497     6.20484
     Cl   18    0.01949      9.99959     6.95926    0.02166    16.98051
      H   19    0.27116      0.00000     0.72696    0.00188     0.72884
      H   20    0.27137      0.00000     0.72664    0.00199     0.72863
 =======================================================================
   * Total *   -0.99999     45.98541    73.68063    0.33396   119.99999

                                 Natural Population      
 --------------------------------------------------------
   Core                      45.98541 ( 99.9683% of  46)
   Valence                   73.68063 ( 99.5684% of  74)
   Natural Minimal Basis    119.66603 ( 99.7217% of 120)
   Natural Rydberg Basis      0.33396 (  0.2783% of 120)
 --------------------------------------------------------

    Atom  No          Natural Electron Configuration
 ----------------------------------------------------------------------------
      C    1      [core]2S( 0.79)2p( 2.83)3d( 0.01)4p( 0.02)
      C    2      [core]2S( 0.97)2p( 3.29)4p( 0.01)
      C    3      [core]2S( 0.95)2p( 3.24)4p( 0.01)
      C    4      [core]2S( 0.96)2p( 3.16)3d( 0.01)4p( 0.01)
      C    5      [core]2S( 0.93)2p( 3.24)4p( 0.01)
      C    6      [core]2S( 0.85)2p( 3.30)4p( 0.01)
      H    7            1S( 0.81)
      H    8            1S( 0.78)
     Cl    9      [core]3S( 1.82)3p( 5.20)3d( 0.01)5p( 0.01)
      O   10      [core]2S( 1.71)2p( 5.03)3p( 0.01)
      H   11            1S( 0.79)
      C   12      [core]2S( 0.94)2p( 3.16)4p( 0.01)
      C   13      [core]2S( 0.98)2p( 3.32)4p( 0.01)
      C   14      [core]2S( 1.02)2p( 2.89)4p( 0.02)
      C   15      [core]2S( 1.02)2p( 2.77)3p( 0.01)4p( 0.01)
      C   16      [core]2S( 0.99)2p( 3.35)4p( 0.01)
      C   17      [core]2S( 0.95)2p( 3.23)3d( 0.01)4p( 0.02)
     Cl   18      [core]3S( 1.82)3p( 5.14)3d( 0.01)4p( 0.01)
      H   19            1S( 0.73)
      H   20            1S( 0.73)


 NATURAL BOND ORBITAL ANALYSIS:

                       Occupancies       Lewis Structure    Low   High
           Occ.    -------------------  -----------------   occ   occ
  Cycle   Thresh.   Lewis   Non-Lewis     CR  BD  3C  LP    (L)   (NL)   Dev
 =============================================================================
   1(1)    1.90   111.94474   8.05526     23  21   0  16     8      8    1.27
   2(2)    1.90   111.94474   8.05526     23  21   0  16     8      8    1.27
   3(1)    1.80   113.52661   6.47339     23  23   0  14     6      7    0.57
   4(2)    1.80   113.52661   6.47339     23  23   0  14     6      7    0.57
   5(1)    1.70   115.39443   4.60557     23  26   0  11     3      7    0.57
   6(2)    1.70   115.39443   4.60557     23  26   0  11     3      7    0.57
   7(1)    1.60   115.59893   4.40107     23  26   0  11     2      7    0.47
   8(2)    1.60   115.49301   4.50699     23  26   0  11     2      7    0.53
   9(3)    1.60   115.69175   4.30825     23  26   0  11     2      7    0.47
  10(4)    1.60   116.19307   3.80693     23  27   0  10     1      7    0.56
  11(5)    1.60   116.20973   3.79027     23  27   0  10     1      7    0.57
  12(6)    1.60   115.69175   4.30825     23  26   0  11     2      7    0.47
  13(7)    1.60   116.19307   3.80693     23  27   0  10     1      7    0.56
  14(8)    1.60   116.20973   3.79027     23  27   0  10     1      7    0.57
  15(9)    1.60   115.69175   4.30825     23  26   0  11     2      7    0.47
  16(1)    1.50   115.13279   4.86721     23  27   0  10     2      8    0.73
  17(2)    1.50   116.20973   3.79027     23  27   0  10     1      7    0.57
  18(3)    1.50   114.61482   5.38518     23  26   0  11     3      8    0.73
  19(4)    1.50   116.20973   3.79027     23  27   0  10     1      7    0.57
 -----------------------------------------------------------------------------

 Structure accepted: RESONANCE keyword permits strongly delocalized structure

 WARNING:  1 low occupancy (<1.9990e) core orbital  found on  C    1
           1 low occupancy (<1.9990e) core orbital  found on  C    4
           1 low occupancy (<1.9990e) core orbital  found on  C    5
           1 low occupancy (<1.9990e) core orbital  found on  C    6
           1 low occupancy (<1.9990e) core orbital  found on  C   12
           1 low occupancy (<1.9990e) core orbital  found on  C   14
           1 low occupancy (<1.9990e) core orbital  found on  C   15
           1 low occupancy (<1.9990e) core orbital  found on  C   16
           1 low occupancy (<1.9990e) core orbital  found on  C   17

           --- Apparent excited state configuration ---
 The following "inverted" NBO labels reflect the actual hybrid overlap:

                 NBO  20 has been relabelled BD*

                 NBO 367 has been relabelled BD 

 --------------------------------------------------------
   Core                     45.98543 ( 99.968% of  46)
   Valence Lewis            68.64020 ( 92.757% of  74)
  ==================       ============================
   Total Lewis             114.62563 ( 95.521% of 120)
  -----------------------------------------------------
   Valence non-Lewis         5.14369 (  4.286% of 120)
   Rydberg non-Lewis         0.23068 (  0.192% of 120)
  ==================       ============================
   Total non-Lewis           5.37437 (  4.479% of 120)
 --------------------------------------------------------


       (Occupancy)   Bond orbital/ Coefficients/ Hybrids
 ---------------------------------------------------------------------------------
     1. (1.96974) BD ( 1) C   1 - C   2  
                ( 50.03%)   0.7073* C   1 s( 34.91%)p 1.86( 65.06%)d 0.00(  0.04%)
                                           -0.0002  0.5906  0.0145 -0.0029  0.0007
                                           -0.4792 -0.0300  0.0144 -0.0040  0.6476
                                           -0.0227  0.0015 -0.0004 -0.0001 -0.0000
                                            0.0000 -0.0000 -0.0165  0.0000 -0.0000
                                            0.0008 -0.0089
                ( 49.97%)   0.7069* C   2 s( 35.71%)p 1.80( 64.24%)d 0.00(  0.05%)
                                            0.0001  0.5976  0.0024  0.0003  0.0014
                                            0.5132 -0.0362 -0.0002  0.0032 -0.6144
                                           -0.0069  0.0125 -0.0052  0.0002 -0.0000
                                           -0.0000  0.0000 -0.0161  0.0000 -0.0000
                                           -0.0051 -0.0133
     2. (1.97657) BD ( 1) C   1 - C   4  
                ( 48.63%)   0.6974* C   1 s( 33.58%)p 1.98( 66.38%)d 0.00(  0.03%)
                                            0.0000  0.5794  0.0022  0.0077 -0.0001
                                           -0.3049 -0.0258  0.0116 -0.0006 -0.7550
                                            0.0073  0.0047  0.0029 -0.0000 -0.0000
                                            0.0000 -0.0000  0.0150 -0.0000  0.0000
                                           -0.0079 -0.0062
                ( 51.37%)   0.7167* C   4 s( 39.13%)p 1.55( 60.83%)d 0.00(  0.04%)
                                            0.0000  0.6254  0.0127  0.0057  0.0003
                                            0.4104 -0.0179 -0.0023  0.0013  0.6628
                                            0.0097  0.0071  0.0105  0.0001 -0.0000
                                           -0.0000  0.0000  0.0127  0.0000  0.0000
                                           -0.0069 -0.0134
     3. (1.99181) BD ( 1) C   1 - O  10  
                ( 37.41%)   0.6117* C   1 s( 31.12%)p 2.21( 68.76%)d 0.00(  0.12%)
                                           -0.0001  0.5572 -0.0254 -0.0045 -0.0014
                                            0.8215 -0.0552 -0.0128 -0.0036  0.0974
                                           -0.0090 -0.0021 -0.0014  0.0001 -0.0000
                                           -0.0000 -0.0000  0.0069  0.0000  0.0000
                                            0.0283 -0.0187
                ( 62.59%)   0.7911* O  10 s( 37.48%)p 1.67( 62.41%)d 0.00(  0.12%)
                                            0.0000  0.6117 -0.0237 -0.0021 -0.0000
                                           -0.7811  0.0219 -0.0014 -0.0015 -0.1160
                                            0.0025 -0.0004 -0.0002 -0.0001  0.0000
                                           -0.0000 -0.0000  0.0085  0.0000  0.0000
                                            0.0291 -0.0157
     4. (1.97671) BD ( 1) C   2 - C   3  
                ( 49.16%)   0.7011* C   2 s( 35.78%)p 1.79( 64.19%)d 0.00(  0.03%)
                                           -0.0001  0.5976 -0.0261  0.0006  0.0002
                                           -0.7955  0.0245  0.0087 -0.0010 -0.0842
                                           -0.0329  0.0115  0.0006 -0.0001  0.0000
                                           -0.0000  0.0000  0.0073  0.0000 -0.0000
                                            0.0121 -0.0111
                ( 50.84%)   0.7130* C   3 s( 36.16%)p 1.76( 63.81%)d 0.00(  0.03%)
                                           -0.0001  0.6012  0.0105  0.0004  0.0005
                                            0.7947 -0.0116 -0.0115  0.0022  0.0705
                                           -0.0359  0.0082 -0.0003  0.0000  0.0000
                                           -0.0000  0.0000  0.0007  0.0000 -0.0000
                                            0.0127 -0.0125
     5. (1.78880) BD ( 2) C   2 - C   3  
                ( 52.02%)   0.7213* C   2 s(  0.00%)p 1.00( 99.96%)d 0.00(  0.04%)
                                            0.0000  0.0000 -0.0000 -0.0000  0.0000
                                           -0.0001 -0.0000 -0.0000  0.0000  0.0002
                                            0.0000  0.0000 -0.0000  0.9993  0.0223
                                            0.0213 -0.0009 -0.0000 -0.0159 -0.0133
                                            0.0000  0.0000
                ( 47.98%)   0.6927* C   3 s(  0.00%)p 1.00( 99.96%)d 0.00(  0.04%)
                                            0.0000  0.0000 -0.0000 -0.0000 -0.0000
                                           -0.0000 -0.0000 -0.0000  0.0000  0.0002
                                            0.0000  0.0000  0.0000  0.9991  0.0289
                                            0.0229 -0.0033  0.0000  0.0194 -0.0022
                                           -0.0000  0.0000
     6. (1.97944) BD ( 1) C   2 - H  11  
                ( 60.45%)   0.7775* C   2 s( 28.48%)p 2.51( 71.48%)d 0.00(  0.04%)
                                           -0.0004  0.5334  0.0161 -0.0013 -0.0016
                                            0.3172 -0.0004 -0.0033 -0.0047  0.7836
                                            0.0013 -0.0067 -0.0029 -0.0001 -0.0000
                                            0.0000 -0.0000  0.0137 -0.0000 -0.0000
                                           -0.0098 -0.0114
                ( 39.55%)   0.6289* H  11 s( 99.96%)p 0.00(  0.04%)
                                            0.9998 -0.0028  0.0013 -0.0111 -0.0166
                                            0.0000
     7. (1.97102) BD ( 1) C   3 - C   6  
                ( 48.77%)   0.6984* C   3 s( 36.68%)p 1.73( 63.29%)d 0.00(  0.03%)
                                            0.0001  0.6055  0.0115  0.0012  0.0009
                                           -0.3969  0.0292  0.0034 -0.0001 -0.6887
                                            0.0022  0.0159 -0.0024  0.0001  0.0000
                                           -0.0000  0.0000  0.0103 -0.0000 -0.0000
                                           -0.0074 -0.0117
                ( 51.23%)   0.7158* C   6 s( 33.96%)p 1.94( 66.00%)d 0.00(  0.04%)
                                            0.0001  0.5827  0.0002  0.0002  0.3189
                                            0.0015 -0.0018 -0.0019  0.7471 -0.0082
                                           -0.0032  0.0040 -0.0001  0.0000  0.0000
                                           -0.0000  0.0124 -0.0000 -0.0000 -0.0048
                                           -0.0163
     8. (1.97993) BD ( 1) C   3 - H   7  
                ( 59.46%)   0.7711* C   3 s( 27.12%)p 2.69( 72.84%)d 0.00(  0.04%)
                                           -0.0003  0.5204 -0.0208 -0.0008 -0.0012
                                           -0.4574 -0.0115  0.0036 -0.0005  0.7204
                                            0.0011  0.0038  0.0008 -0.0002  0.0000
                                           -0.0000 -0.0000 -0.0162  0.0000 -0.0000
                                           -0.0082 -0.0091
                ( 40.54%)   0.6367* H   7 s( 99.96%)p 0.00(  0.04%)
                                            0.9998  0.0013  0.0006  0.0080 -0.0177
                                            0.0000
     9. (1.97705) BD ( 1) C   4 - C   5  
                ( 50.37%)   0.7097* C   4 s( 39.07%)p 1.56( 60.90%)d 0.00(  0.03%)
                                           -0.0000  0.6248 -0.0170 -0.0000  0.0004
                                           -0.7718  0.0114 -0.0101 -0.0107 -0.1116
                                            0.0224  0.0024  0.0013 -0.0001  0.0000
                                            0.0000 -0.0000  0.0017  0.0000  0.0000
                                            0.0112 -0.0134
                ( 49.63%)   0.7045* C   5 s( 34.61%)p 1.89( 65.35%)d 0.00(  0.04%)
                                           -0.0000  0.5882  0.0113  0.0004  0.7987
                                           -0.0207 -0.0110  0.0004  0.1169  0.0368
                                           -0.0056  0.0004 -0.0000 -0.0000 -0.0000
                                            0.0000  0.0062  0.0000  0.0000  0.0119
                                           -0.0140
    10. (1.79047) BD ( 2) C   4 - C   5  
                ( 55.85%)   0.7473* C   4 s(  0.00%)p 1.00( 99.98%)d 0.00(  0.02%)
                                            0.0000  0.0000 -0.0000  0.0000 -0.0000
                                           -0.0001  0.0000  0.0000 -0.0000 -0.0001
                                           -0.0000  0.0000  0.0000  0.9996  0.0100
                                           -0.0225 -0.0044  0.0000 -0.0124 -0.0030
                                            0.0000 -0.0000
                ( 44.15%)   0.6645* C   5 s(  0.00%)p 1.00( 99.95%)d 0.00(  0.05%)
                                            0.0000  0.0000  0.0000 -0.0000  0.0000
                                           -0.0000 -0.0000  0.0000 -0.0001 -0.0000
                                           -0.0000 -0.0000  0.9992  0.0163  0.0293
                                           -0.0010 -0.0000  0.0204  0.0090 -0.0000
                                            0.0000
    11. (1.98774) BD ( 1) C   4 -Cl   9  
                ( 44.33%)   0.6658* C   4 s( 21.69%)p 3.60( 78.12%)d 0.01(  0.19%)
                                            0.0001 -0.4656  0.0023  0.0075  0.0010
                                           -0.4840  0.0085 -0.0059  0.0079  0.7392
                                           -0.0060  0.0135 -0.0093  0.0000 -0.0000
                                            0.0000 -0.0000  0.0342  0.0000 -0.0000
                                            0.0141  0.0237
                ( 55.67%)   0.7461*Cl   9 s( 20.10%)p 3.95( 79.44%)d 0.02(  0.47%)
                                           -0.0000 -0.0002 -0.4461 -0.0445 -0.0015
                                           -0.0004  0.0000  0.0001  0.4946 -0.0314
                                            0.0050  0.0001 -0.0001 -0.0001 -0.7396
                                            0.0410 -0.0057 -0.0007  0.0001 -0.0000
                                           -0.0000  0.0000  0.0000 -0.0000  0.0000
                                            0.0557  0.0000 -0.0000  0.0203  0.0337
    12. (1.96053) BD ( 1) C   5 - C   6  
                ( 48.93%)   0.6995* C   5 s( 37.19%)p 1.69( 62.76%)d 0.00(  0.05%)
                                            0.0001  0.6098  0.0016  0.0023 -0.5346
                                            0.0287  0.0105 -0.0015  0.5836  0.0150
                                           -0.0119  0.0022  0.0001  0.0000 -0.0000
                                            0.0000 -0.0133 -0.0000  0.0000 -0.0035
                                           -0.0162
                ( 51.07%)   0.7146* C   6 s( 34.46%)p 1.90( 65.50%)d 0.00(  0.04%)
                                            0.0002  0.5870 -0.0038  0.0006  0.4699
                                           -0.0076 -0.0041 -0.0008 -0.6582  0.0265
                                            0.0097 -0.0030  0.0000  0.0000  0.0000
                                           -0.0000 -0.0115 -0.0000 -0.0000  0.0000
                                           -0.0178
    13. (1.97771) BD ( 1) C   5 - H   8  
                ( 60.82%)   0.7799* C   5 s( 28.08%)p 2.56( 71.88%)d 0.00(  0.04%)
                                            0.0003 -0.5299  0.0080  0.0024  0.2722
                                            0.0014 -0.0019 -0.0007  0.8029  0.0084
                                           -0.0021  0.0001  0.0001 -0.0000  0.0000
                                            0.0000 -0.0101 -0.0000 -0.0000  0.0139
                                            0.0092
                ( 39.18%)   0.6260* H   8 s( 99.96%)p 0.00(  0.04%)
                                           -0.9998 -0.0012 -0.0013 -0.0036 -0.0198
                                           -0.0000
    14. (1.95987) BD ( 1) C   6 - C  12  
                ( 47.23%)   0.6873* C   6 s( 31.49%)p 2.17( 68.48%)d 0.00(  0.03%)
                                            0.0002  0.5611  0.0081 -0.0010 -0.8228
                                           -0.0170  0.0065  0.0011 -0.0867 -0.0019
                                            0.0002  0.0015  0.0001 -0.0000 -0.0000
                                            0.0000  0.0035 -0.0000 -0.0000  0.0118
                                           -0.0116
                ( 52.77%)   0.7264* C  12 s( 32.99%)p 2.03( 66.99%)d 0.00(  0.01%)
                                            0.0001  0.5743 -0.0109 -0.0058  0.0008
                                            0.8103  0.0151 -0.0114 -0.0007  0.1139
                                            0.0004 -0.0015 -0.0006 -0.0001 -0.0000
                                            0.0000 -0.0000  0.0021 -0.0000 -0.0000
                                            0.0072 -0.0085
    15. (1.89133) BD ( 1) C  12 - C  13  
                ( 50.53%)   0.7109* C  12 s( 36.34%)p 1.75( 63.62%)d 0.00(  0.04%)
                                           -0.0006  0.6028  0.0098  0.0056 -0.0006
                                           -0.5128 -0.0052  0.0059 -0.0028  0.6107
                                           -0.0125  0.0020  0.0052  0.0000  0.0000
                                           -0.0000  0.0000 -0.0144 -0.0000  0.0000
                                            0.0018 -0.0130
                ( 49.47%)   0.7033* C  13 s( 38.74%)p 1.58( 61.22%)d 0.00(  0.04%)
                                           -0.0002  0.6223 -0.0106  0.0041  0.0014
                                            0.4966 -0.0167 -0.0013  0.0008 -0.6043
                                           -0.0070  0.0121 -0.0021 -0.0000 -0.0000
                                            0.0000 -0.0000 -0.0110 -0.0000  0.0000
                                           -0.0065 -0.0139
    16. (1.66773) BD ( 2) C  12 - C  13  
                ( 47.86%)   0.6918* C  12 s(  0.00%)p 1.00( 99.92%)d 0.00(  0.08%)
                                           -0.0000 -0.0000  0.0000 -0.0000 -0.0000
                                            0.0001 -0.0000  0.0000  0.0000  0.0000
                                           -0.0000  0.0000  0.0000  0.9995 -0.0101
                                            0.0128 -0.0032  0.0000 -0.0262  0.0101
                                            0.0000  0.0000
                ( 52.14%)   0.7221* C  13 s(  0.00%)p 1.00( 99.95%)d 0.00(  0.05%)
                                            0.0000 -0.0000  0.0000  0.0000  0.0000
                                           -0.0000 -0.0000  0.0000 -0.0000 -0.0001
                                           -0.0000 -0.0000 -0.0000  0.9997  0.0032
                                            0.0111 -0.0001 -0.0000  0.0023 -0.0233
                                           -0.0000 -0.0000
    17. (1.97321) BD ( 1) C  12 - C  15  
                ( 52.58%)   0.7251* C  12 s( 30.64%)p 2.26( 69.31%)d 0.00(  0.05%)
                                           -0.0001  0.5535 -0.0011  0.0013 -0.0008
                                           -0.2818 -0.0276  0.0013 -0.0005 -0.7829
                                            0.0039  0.0011 -0.0017  0.0001 -0.0000
                                           -0.0000  0.0000  0.0139 -0.0000 -0.0000
                                           -0.0114 -0.0121
                ( 47.42%)   0.6886* C  15 s( 46.45%)p 1.15( 53.51%)d 0.00(  0.04%)
                                           -0.0000  0.6815  0.0011  0.0032  0.0007
                                            0.4623 -0.0233 -0.0040  0.0013  0.5662
                                           -0.0133 -0.0080  0.0015 -0.0001  0.0000
                                            0.0000  0.0000  0.0108 -0.0000 -0.0000
                                           -0.0120 -0.0111
    18. (1.97717) BD ( 1) C  13 - C  14  
                ( 52.81%)   0.7267* C  13 s( 34.29%)p 1.92( 65.68%)d 0.00(  0.04%)
                                            0.0000  0.5853 -0.0176 -0.0019 -0.0010
                                           -0.8069  0.0185  0.0080  0.0005 -0.0598
                                           -0.0401  0.0082 -0.0018 -0.0000 -0.0000
                                            0.0000 -0.0000  0.0033  0.0000  0.0000
                                            0.0142 -0.0128
                ( 47.19%)   0.6870* C  14 s( 44.28%)p 1.26( 55.68%)d 0.00(  0.04%)
                                           -0.0002  0.6653 -0.0042 -0.0080 -0.0001
                                            0.7168 -0.0292 -0.0103  0.0012  0.2019
                                           -0.0364  0.0041  0.0013  0.0001 -0.0000
                                           -0.0000 -0.0000 -0.0025  0.0000  0.0000
                                            0.0174 -0.0117
    19. (1.94312) BD ( 1) C  13 - H  20  
                ( 63.07%)   0.7942* C  13 s( 26.95%)p 2.71( 73.02%)d 0.00(  0.03%)
                                           -0.0004  0.5185  0.0255  0.0006 -0.0006
                                            0.3164  0.0047 -0.0049 -0.0009  0.7937
                                            0.0065  0.0062  0.0002  0.0001 -0.0000
                                            0.0000  0.0000  0.0086  0.0000  0.0000
                                           -0.0120 -0.0091
                ( 36.93%)   0.6077* H  20 s( 99.95%)p 0.00(  0.05%)
                                            0.9998  0.0012  0.0007 -0.0038 -0.0218
                                           -0.0000
    20. (1.85467) BD*( 1) C  14 - C  15  
                ( 56.58%)   0.7522* C  14 s( 11.07%)p 8.03( 88.88%)d 0.00(  0.05%)
                                           -0.0004  0.3319  0.0198  0.0094 -0.0001
                                           -0.5261 -0.0543 -0.0029 -0.0026  0.7782
                                            0.0591  0.0023  0.0019  0.0001 -0.0000
                                            0.0000 -0.0000  0.0147 -0.0000 -0.0000
                                            0.0043  0.0174
                ( 43.42%)  -0.6589* C  15 s(  9.42%)p 9.61( 90.55%)d 0.00(  0.03%)
                                           -0.0004  0.3067 -0.0124  0.0003 -0.0017
                                            0.5194  0.0362  0.0010 -0.0009 -0.7934
                                           -0.0692 -0.0026 -0.0025 -0.0000  0.0000
                                           -0.0000  0.0000  0.0087 -0.0000  0.0000
                                            0.0005  0.0140
    21. (1.98114) BD ( 1) C  14 - C  17  
                ( 45.94%)   0.6778* C  14 s( 44.68%)p 1.24( 55.28%)d 0.00(  0.04%)
                                           -0.0000  0.6682 -0.0151  0.0013  0.0001
                                           -0.4516  0.0401  0.0009 -0.0011 -0.5888
                                            0.0217  0.0092 -0.0009 -0.0001  0.0000
                                           -0.0000 -0.0000  0.0116 -0.0000  0.0000
                                           -0.0143 -0.0095
                ( 54.06%)   0.7352* C  17 s( 36.56%)p 1.73( 63.41%)d 0.00(  0.03%)
                                           -0.0000  0.6046 -0.0005  0.0016 -0.0001
                                            0.2253  0.0269  0.0082  0.0050  0.7631
                                           -0.0121  0.0036  0.0039 -0.0000  0.0000
                                            0.0000  0.0000  0.0088  0.0000  0.0000
                                           -0.0105 -0.0120
    22. (1.65996) BD ( 2) C  14 - C  17  
                ( 39.56%)   0.6290* C  14 s(  0.00%)p 1.00( 99.87%)d 0.00(  0.13%)
                                           -0.0000 -0.0001 -0.0000 -0.0000 -0.0000
                                           -0.0000  0.0000 -0.0000  0.0000 -0.0002
                                           -0.0000 -0.0000 -0.0000  0.9991 -0.0211
                                            0.0093 -0.0047 -0.0000  0.0105 -0.0345
                                           -0.0000 -0.0000
                ( 60.44%)   0.7774* C  17 s(  0.00%)p 1.00( 99.99%)d 0.00(  0.01%)
                                           -0.0000  0.0000 -0.0000 -0.0000 -0.0000
                                           -0.0001 -0.0000 -0.0000 -0.0000  0.0000
                                           -0.0000  0.0000  0.0000  0.9999  0.0093
                                           -0.0101  0.0039  0.0000  0.0076  0.0056
                                            0.0000  0.0000
    23. (1.97624) BD ( 1) C  15 - C  16  
                ( 46.59%)   0.6826* C  15 s( 44.10%)p 1.27( 55.85%)d 0.00(  0.04%)
                                            0.0000  0.6640  0.0103 -0.0030  0.0003
                                           -0.7147  0.0226  0.0082 -0.0032 -0.2138
                                            0.0378 -0.0063 -0.0009  0.0000 -0.0000
                                            0.0000  0.0000 -0.0005  0.0000  0.0000
                                            0.0165 -0.0125
                ( 53.41%)   0.7308* C  16 s( 34.91%)p 1.86( 65.05%)d 0.00(  0.04%)
                                           -0.0003  0.5906 -0.0159 -0.0038 -0.0005
                                            0.8051 -0.0105 -0.0097 -0.0009  0.0163
                                            0.0430 -0.0080  0.0013  0.0001 -0.0000
                                            0.0000 -0.0000  0.0048  0.0000 -0.0000
                                            0.0139 -0.0121
    24. (1.69415) BD ( 2) C  15 - C  16  
                ( 46.18%)   0.6796* C  15 s(  0.00%)p 1.00( 99.89%)d 0.00(  0.11%)
                                            0.0000  0.0001 -0.0000 -0.0000  0.0000
                                            0.0001 -0.0000 -0.0000 -0.0000  0.0001
                                           -0.0000  0.0000 -0.0000  0.9994 -0.0078
                                            0.0089 -0.0028 -0.0000 -0.0276  0.0176
                                            0.0000 -0.0000
                ( 53.82%)   0.7336* C  16 s(  0.00%)p 1.00( 99.95%)d 0.00(  0.05%)
                                           -0.0000 -0.0000  0.0000  0.0000 -0.0000
                                           -0.0001  0.0000  0.0000 -0.0000  0.0001
                                           -0.0000  0.0000  0.0000  0.9996  0.0169
                                            0.0077  0.0005 -0.0000  0.0161  0.0153
                                           -0.0000 -0.0000
    25. (1.91838) BD ( 1) C  16 - C  17  
                ( 49.44%)   0.7031* C  16 s( 37.92%)p 1.64( 62.05%)d 0.00(  0.04%)
                                           -0.0005  0.6155 -0.0160  0.0049  0.0007
                                           -0.4643  0.0344 -0.0006 -0.0010  0.6352
                                           -0.0024 -0.0107  0.0035 -0.0001  0.0000
                                            0.0000 -0.0000 -0.0113  0.0000 -0.0000
                                           -0.0069 -0.0141
                ( 50.56%)   0.7111* C  17 s( 40.15%)p 1.49( 59.81%)d 0.00(  0.04%)
                                           -0.0002  0.6336 -0.0074  0.0071  0.0002
                                            0.4433  0.0085  0.0117  0.0067 -0.6332
                                            0.0183 -0.0017 -0.0064  0.0000 -0.0000
                                            0.0000  0.0000 -0.0110  0.0000 -0.0000
                                           -0.0019 -0.0152
    26. (1.94980) BD ( 1) C  16 - H  19  
                ( 63.16%)   0.7948* C  16 s( 27.18%)p 2.68( 72.80%)d 0.00(  0.03%)
                                            0.0001 -0.5206 -0.0265 -0.0018  0.0005
                                            0.3659  0.0179 -0.0015  0.0005  0.7705
                                            0.0044  0.0041 -0.0017 -0.0000  0.0000
                                           -0.0000  0.0000 -0.0118  0.0000  0.0000
                                            0.0072  0.0096
                ( 36.84%)   0.6069* H  19 s( 99.95%)p 0.00(  0.05%)
                                           -0.9997 -0.0013 -0.0012 -0.0121 -0.0190
                                            0.0000
    27. (1.98069) BD ( 1) C  17 -Cl  18  
                ( 46.71%)   0.6835* C  17 s( 23.14%)p 3.31( 76.69%)d 0.01(  0.17%)
                                           -0.0001  0.4808  0.0114 -0.0085 -0.0009
                                           -0.8665  0.0051 -0.0040  0.0176 -0.1255
                                           -0.0071 -0.0020  0.0019 -0.0001  0.0000
                                           -0.0000  0.0000  0.0096  0.0000  0.0000
                                            0.0327 -0.0226
                ( 53.29%)   0.7300*Cl  18 s( 18.83%)p 4.28( 80.65%)d 0.03(  0.52%)
                                            0.0000  0.0002  0.4320  0.0404  0.0024
                                            0.0000 -0.0000  0.0002  0.8905 -0.0525
                                           -0.0097  0.0002  0.0000  0.0000  0.1032
                                           -0.0031 -0.0005  0.0001  0.0000  0.0000
                                            0.0001 -0.0000 -0.0000 -0.0000 -0.0000
                                            0.0130  0.0000  0.0000  0.0614 -0.0357
    28. (1.99873) CR ( 1) C   1           s(100.00%)p 0.00(  0.00%)
                                            1.0000  0.0001  0.0000 -0.0000  0.0000
                                           -0.0000 -0.0000  0.0000 -0.0000  0.0001
                                           -0.0000  0.0000 -0.0000 -0.0000 -0.0000
                                            0.0000 -0.0000 -0.0000  0.0000 -0.0000
                                            0.0000 -0.0000
    29. (1.99914) CR ( 1) C   2           s(100.00%)p 0.00(  0.00%)
                                            1.0000  0.0002  0.0000 -0.0000 -0.0000
                                           -0.0000  0.0000 -0.0000 -0.0000  0.0004
                                           -0.0000 -0.0000 -0.0000 -0.0000 -0.0000
                                           -0.0000 -0.0000  0.0000  0.0000  0.0000
                                           -0.0000 -0.0000
    30. (1.99925) CR ( 1) C   3           s(100.00%)p 0.00(  0.00%)
                                            1.0000  0.0001 -0.0000 -0.0000 -0.0000
                                           -0.0000 -0.0000  0.0000  0.0000  0.0002
                                           -0.0000  0.0000  0.0000 -0.0000 -0.0000
                                           -0.0000  0.0000 -0.0000 -0.0000 -0.0000
                                           -0.0000 -0.0000
    31. (1.99875) CR ( 1) C   4           s(100.00%)p 0.00(  0.00%)
                                            1.0000  0.0001 -0.0000 -0.0000 -0.0000
                                            0.0000 -0.0000  0.0000 -0.0000 -0.0001
                                            0.0000 -0.0000  0.0000 -0.0000 -0.0000
                                            0.0000  0.0000 -0.0000  0.0000  0.0000
                                           -0.0000 -0.0000
    32. (1.99890) CR ( 1) C   5           s(100.00%)p 0.00(  0.00%)
                                            1.0000  0.0001 -0.0000 -0.0000 -0.0000
                                           -0.0000 -0.0000  0.0000 -0.0003 -0.0000
                                            0.0000 -0.0000 -0.0000 -0.0000 -0.0000
                                           -0.0000  0.0000 -0.0000 -0.0000 -0.0000
                                           -0.0000
    33. (1.99872) CR ( 1) C   6           s(100.00%)
                                            1.0000 -0.0003 -0.0000  0.0000  0.0001
                                            0.0000 -0.0000  0.0000  0.0001 -0.0000
                                           -0.0000 -0.0000 -0.0000  0.0000 -0.0000
                                            0.0000 -0.0000  0.0000  0.0000 -0.0000
                                            0.0000
    34. (2.00000) CR ( 1)Cl   9           s(100.00%)
                                            1.0000 -0.0000  0.0000 -0.0000 -0.0000
                                           -0.0000  0.0000  0.0000  0.0000 -0.0000
                                            0.0000  0.0000  0.0000 -0.0000 -0.0000
                                            0.0000 -0.0000 -0.0000 -0.0000 -0.0000
                                           -0.0000  0.0000  0.0000 -0.0000  0.0000
                                            0.0000  0.0000 -0.0000  0.0000  0.0000
    35. (1.99971) CR ( 2)Cl   9           s(100.00%)p 0.00(  0.00%)
                                           -0.0000  1.0000  0.0002 -0.0000 -0.0000
                                           -0.0000  0.0000  0.0000  0.0001 -0.0000
                                            0.0000  0.0000  0.0000 -0.0000 -0.0002
                                            0.0000 -0.0000 -0.0000 -0.0000 -0.0000
                                           -0.0000  0.0000  0.0000 -0.0000  0.0000
                                            0.0000  0.0000 -0.0000  0.0000  0.0000
    36. (1.99997) CR ( 3)Cl   9           s(  0.00%)p 1.00(100.00%)
                                            0.0000  0.0000 -0.0001  0.0000  0.0000
                                            0.0000 -0.0000  1.0000 -0.0000  0.0000
                                           -0.0000 -0.0000 -0.0000  0.0000  0.0001
                                           -0.0000  0.0000  0.0000  0.0000  0.0000
                                            0.0000  0.0000 -0.0000 -0.0000 -0.0000
                                           -0.0000 -0.0000  0.0000 -0.0000 -0.0000
    37. (1.99994) CR ( 4)Cl   9           s(  0.00%)p 1.00(100.00%)
                                           -0.0000 -0.0000  0.0001 -0.0000 -0.0000
                                           -0.0000  0.0000  0.0000  0.0001 -0.0000
                                            0.0000  0.0000  0.0000  1.0000 -0.0001
                                            0.0000 -0.0000 -0.0000 -0.0000 -0.0000
                                           -0.0000  0.0000  0.0000 -0.0000  0.0000
                                            0.0000  0.0000 -0.0000  0.0000  0.0000
    38. (1.99999) CR ( 5)Cl   9           s(  0.00%)p 1.00(100.00%)
                                           -0.0000 -0.0000  0.0000 -0.0000 -0.0000
                                           -0.0000  0.0000  0.0000  0.0000 -0.0000
                                            0.0000  0.0000  0.0000 -0.0000 -0.0000
                                            0.0000 -0.0000 -0.0000 -0.0000  1.0000
                                           -0.0000 -0.0000  0.0000 -0.0000  0.0000
                                            0.0000  0.0000 -0.0000  0.0000  0.0000
    39. (1.99981) CR ( 1) O  10           s(100.00%)p 0.00(  0.00%)
                                            1.0000  0.0003  0.0000  0.0000  0.0000
                                            0.0002 -0.0000 -0.0000  0.0000  0.0001
                                            0.0000 -0.0000  0.0000  0.0000 -0.0000
                                           -0.0000  0.0000 -0.0000 -0.0000 -0.0000
                                           -0.0000  0.0000
    40. (1.99899) CR ( 1) C  12           s(100.00%)p 0.00(  0.00%)
                                            1.0000  0.0004  0.0000  0.0000 -0.0000
                                           -0.0004 -0.0000  0.0000 -0.0000  0.0003
                                           -0.0000  0.0000  0.0000  0.0000 -0.0000
                                            0.0000  0.0000 -0.0000 -0.0000  0.0000
                                           -0.0000 -0.0000
    41. (1.99908) CR ( 1) C  13           s(100.00%)p 0.00(  0.00%)
                                            1.0000  0.0003  0.0000  0.0000  0.0000
                                            0.0002 -0.0000 -0.0000 -0.0000  0.0002
                                            0.0000  0.0000 -0.0000 -0.0000 -0.0000
                                           -0.0000  0.0000  0.0000 -0.0000  0.0000
                                           -0.0000 -0.0000
    42. (1.99871) CR ( 1) C  14           s(100.00%)p 0.00(  0.00%)
                                            1.0000  0.0003  0.0000  0.0000 -0.0000
                                           -0.0000 -0.0000 -0.0000 -0.0000  0.0003
                                            0.0000  0.0000  0.0000  0.0000 -0.0000
                                            0.0000 -0.0000  0.0000  0.0000 -0.0000
                                            0.0000  0.0000
    43. (1.99883) CR ( 1) C  15           s(100.00%)p 0.00(  0.00%)
                                            1.0000  0.0001 -0.0000  0.0000 -0.0000
                                            0.0002  0.0000 -0.0000 -0.0000 -0.0003
                                           -0.0000 -0.0000 -0.0000 -0.0000  0.0000
                                           -0.0000  0.0000  0.0000  0.0000 -0.0000
                                           -0.0000  0.0000
    44. (1.99889) CR ( 1) C  16           s(100.00%)p 0.00(  0.00%)
                                            1.0000  0.0005 -0.0000  0.0000  0.0000
                                           -0.0000  0.0000 -0.0000 -0.0000  0.0002
                                            0.0000 -0.0000  0.0000  0.0000  0.0000
                                            0.0000 -0.0000 -0.0000  0.0000  0.0000
                                           -0.0000 -0.0000
    45. (1.99843) CR ( 1) C  17           s(100.00%)p 0.00(  0.00%)
                                            1.0000  0.0002 -0.0000  0.0000 -0.0000
                                            0.0000  0.0000  0.0000  0.0000 -0.0001
                                            0.0000 -0.0000 -0.0000  0.0000  0.0000
                                           -0.0000  0.0000 -0.0000  0.0000 -0.0000
                                            0.0000 -0.0000
    46. (2.00000) CR ( 1)Cl  18           s(100.00%)
                                            1.0000 -0.0000  0.0000 -0.0000 -0.0000
                                           -0.0000  0.0000 -0.0000 -0.0000  0.0000
                                            0.0000 -0.0000 -0.0000 -0.0000 -0.0000
                                            0.0000  0.0000 -0.0000 -0.0000 -0.0000
                                           -0.0000  0.0000  0.0000  0.0000  0.0000
                                           -0.0000 -0.0000 -0.0000 -0.0000  0.0000
    47. (1.99969) CR ( 2)Cl  18           s(100.00%)p 0.00(  0.00%)
                                           -0.0000  1.0000  0.0002 -0.0000 -0.0000
                                           -0.0000  0.0000 -0.0000 -0.0003  0.0000
                                            0.0000 -0.0000 -0.0000 -0.0000 -0.0000
                                            0.0000 -0.0000 -0.0000 -0.0000 -0.0000
                                           -0.0000  0.0000  0.0000  0.0000 -0.0000
                                           -0.0000 -0.0000 -0.0000 -0.0000  0.0000
    48. (1.99991) CR ( 3)Cl  18           s(  0.00%)p 1.00(100.00%)
                                           -0.0000 -0.0000  0.0001 -0.0000 -0.0000
                                           -0.0000  0.0000  1.0000 -0.0003  0.0000
                                            0.0000 -0.0000 -0.0000 -0.0000 -0.0000
                                            0.0000  0.0000 -0.0000 -0.0000 -0.0000
                                           -0.0000  0.0000  0.0000  0.0000  0.0000
                                           -0.0000 -0.0000 -0.0000 -0.0000  0.0000
    49. (1.99999) CR ( 4)Cl  18           s(  0.00%)p 1.00(100.00%)
                                           -0.0000 -0.0000  0.0000 -0.0000 -0.0000
                                           -0.0000  0.0000 -0.0000 -0.0000  0.0000
                                            0.0000  0.0000 -0.0000  1.0000  0.0001
                                            0.0000  0.0000  0.0000  0.0000 -0.0000
                                           -0.0000  0.0000  0.0000  0.0000 -0.0000
                                            0.0000 -0.0000  0.0000 -0.0000  0.0000
    50. (1.99999) CR ( 5)Cl  18           s(  0.00%)p 1.00(100.00%)
                                           -0.0000 -0.0000  0.0000 -0.0000 -0.0000
                                           -0.0000  0.0000 -0.0000 -0.0000  0.0000
                                            0.0000 -0.0000 -0.0000 -0.0000  0.0000
                                            0.0000  0.0000 -0.0000 -0.0000  1.0000
                                           -0.0000 -0.0000 -0.0000  0.0000  0.0000
                                           -0.0000 -0.0000 -0.0000 -0.0000  0.0000
    51. (0.87152) LP*( 1) C   1           s(  0.00%)p 1.00( 99.99%)d 0.00(  0.01%)
                                            0.0000  0.0000  0.0000 -0.0000 -0.0000
                                           -0.0001 -0.0000 -0.0000 -0.0000  0.0000
                                            0.0000  0.0000  0.0000  0.9993  0.0286
                                            0.0229  0.0050 -0.0000  0.0095  0.0023
                                           -0.0000  0.0000
    52. (1.16899) LP ( 1) C   6           s(  0.00%)p 1.00( 99.99%)d 0.00(  0.01%)
                                           -0.0000 -0.0000 -0.0000  0.0000  0.0001
                                            0.0000  0.0000  0.0000  0.0000  0.0000
                                            0.0000 -0.0000  0.9997  0.0185  0.0160
                                           -0.0011 -0.0000  0.0074 -0.0003 -0.0000
                                           -0.0000
    53. (1.99317) LP ( 1)Cl   9           s( 80.05%)p 0.25( 19.94%)d 0.00(  0.01%)
                                           -0.0000 -0.0003  0.8946 -0.0124 -0.0002
                                           -0.0001  0.0000  0.0001  0.2429 -0.0112
                                           -0.0009  0.0002  0.0003 -0.0001 -0.3744
                                            0.0103  0.0019 -0.0000 -0.0004 -0.0000
                                           -0.0000  0.0000  0.0000  0.0000 -0.0000
                                            0.0092  0.0000 -0.0000  0.0028  0.0056
    54. (1.97144) LP ( 2)Cl   9           s(  0.02%)p99.99( 99.97%)d 0.93(  0.02%)
                                           -0.0000  0.0000  0.0054  0.0117 -0.0013
                                           -0.0003  0.0000 -0.0000  0.8330  0.0096
                                           -0.0015 -0.0012  0.0002 -0.0000  0.5529
                                            0.0059 -0.0020  0.0012  0.0003 -0.0000
                                            0.0001  0.0000 -0.0000 -0.0000  0.0000
                                            0.0012 -0.0000  0.0000 -0.0123  0.0023
    55. (1.94353) LP ( 3)Cl   9           s(  0.00%)p 1.00( 99.98%)d 0.00(  0.02%)
                                            0.0000  0.0000 -0.0000  0.0000 -0.0000
                                            0.0000  0.0000 -0.0000 -0.0000 -0.0000
                                           -0.0000 -0.0000  0.0000  0.0000 -0.0001
                                           -0.0000  0.0000  0.0000  0.0000  0.0000
                                            0.9997  0.0207 -0.0007  0.0001 -0.0004
                                            0.0000 -0.0098  0.0108  0.0000  0.0000
    56. (1.98092) LP ( 1) O  10           s( 62.56%)p 0.60( 37.43%)d 0.00(  0.01%)
                                           -0.0004  0.7908  0.0113  0.0011  0.0000
                                            0.6069 -0.0078 -0.0018  0.0055  0.0771
                                            0.0007 -0.0001  0.0008  0.0001 -0.0000
                                           -0.0000  0.0000 -0.0021 -0.0000 -0.0000
                                           -0.0086  0.0059
    57. (1.90923) LP ( 2) O  10           s(  0.01%)p99.99( 99.93%)d 5.52(  0.06%)
                                           -0.0000  0.0102  0.0024 -0.0016 -0.0000
                                           -0.1391 -0.0008  0.0006  0.0006  0.9898
                                            0.0115 -0.0025 -0.0018 -0.0000 -0.0000
                                           -0.0000  0.0000 -0.0238  0.0000 -0.0000
                                            0.0068 -0.0002
    58. (1.60052) LP ( 3) O  10           s(  0.00%)p 1.00( 99.91%)d 0.00(  0.09%)
                                            0.0000  0.0000 -0.0000 -0.0000  0.0000
                                           -0.0002 -0.0000  0.0000  0.0000  0.0000
                                           -0.0000 -0.0000 -0.0000  0.9995  0.0061
                                            0.0036 -0.0027 -0.0000 -0.0297 -0.0040
                                            0.0000 -0.0000
    59. (1.98957) LP ( 1)Cl  18           s( 81.09%)p 0.23( 18.90%)d 0.00(  0.01%)
                                           -0.0000 -0.0003  0.9004 -0.0109 -0.0004
                                           -0.0000  0.0000 -0.0002 -0.4231  0.0156
                                           -0.0017 -0.0004 -0.0006 -0.0000 -0.0986
                                           -0.0003 -0.0005  0.0000 -0.0001 -0.0000
                                           -0.0000  0.0000 -0.0000  0.0000 -0.0000
                                           -0.0027 -0.0000 -0.0000 -0.0097  0.0051
    60. (1.96914) LP ( 2)Cl  18           s(  0.20%)p99.99( 99.78%)d 0.11(  0.02%)
                                           -0.0000 -0.0000  0.0444  0.0047 -0.0020
                                           -0.0001 -0.0000 -0.0000 -0.1365 -0.0012
                                           -0.0011  0.0004  0.0000 -0.0001  0.9894
                                            0.0128  0.0028  0.0000  0.0002 -0.0000
                                            0.0001  0.0000 -0.0000  0.0000 -0.0000
                                            0.0144  0.0000  0.0000 -0.0013  0.0012
    61. (1.94280) LP ( 3)Cl  18           s(  0.00%)p 1.00( 99.97%)d 0.00(  0.03%)
                                            0.0000  0.0000 -0.0001 -0.0000  0.0000
                                           -0.0000  0.0000  0.0000 -0.0001 -0.0000
                                            0.0000  0.0000  0.0000  0.0000 -0.0001
                                           -0.0000 -0.0000  0.0000 -0.0000  0.0000
                                            0.9997  0.0189  0.0012 -0.0002 -0.0004
                                           -0.0000  0.0168  0.0006 -0.0000  0.0000
    62. (0.01317) RY*( 1) C   1           s(  7.96%)p11.50( 91.57%)d 0.06(  0.47%)
                                            0.0000  0.0624  0.2740  0.0154 -0.0202
                                            0.0275  0.9524 -0.0337 -0.0285  0.0049
                                            0.0754  0.0041 -0.0132  0.0000  0.0001
                                           -0.0000 -0.0000  0.0089 -0.0000  0.0000
                                            0.0677  0.0008
    63. (0.00812) RY*( 2) C   1           s(  2.14%)p34.30( 73.52%)d11.35( 24.33%)
                                           -0.0000 -0.0100  0.1382 -0.0410  0.0238
                                            0.0065  0.0255 -0.0018 -0.0223 -0.0304
                                           -0.8530 -0.0583  0.0459  0.0000  0.0000
                                            0.0000 -0.0000 -0.4780  0.0000 -0.0001
                                            0.1217 -0.0025
    64. (0.00527) RY*( 3) C   1           s(  0.00%)p 1.00( 16.86%)d 4.93( 83.14%)
                                            0.0000  0.0000 -0.0001 -0.0001 -0.0001
                                            0.0000  0.0000  0.0000  0.0000 -0.0000
                                            0.0000 -0.0000 -0.0000 -0.0222  0.3970
                                            0.0653  0.0789  0.0001  0.9053  0.1086
                                           -0.0001  0.0003
    65. (0.00242) RY*( 4) C   1           s(  0.74%)p50.52( 37.44%)d83.41( 61.82%)
                                           -0.0000  0.0027  0.0856  0.0091  0.0002
                                            0.0021 -0.0671  0.0681 -0.0195 -0.0093
                                            0.4927 -0.3468  0.0422 -0.0000 -0.0000
                                            0.0000 -0.0000 -0.7604  0.0001 -0.0001
                                            0.1991 -0.0200
    66. (0.00094) RY*( 5) C   1           s( 76.60%)p 0.13(  9.94%)d 0.18( 13.46%)
                                           -0.0000 -0.0062  0.8749 -0.0230  0.0063
                                            0.0329 -0.2265  0.1852 -0.0268 -0.0004
                                            0.0547  0.0685 -0.0654 -0.0000  0.0003
                                           -0.0000  0.0000  0.0405 -0.0001 -0.0000
                                           -0.3582  0.0685
    67. (0.00057) RY*( 6) C   1           s( 36.59%)p 0.72( 26.48%)d 1.01( 36.94%)
                                            0.0000  0.0112 -0.2542  0.5483 -0.0222
                                            0.0227  0.1189  0.3687 -0.2240  0.0083
                                           -0.0536 -0.1005  0.2257 -0.0000  0.0004
                                           -0.0001  0.0000 -0.1257 -0.0002 -0.0001
                                           -0.5817  0.1234
    68. (0.00041) RY*( 7) C   1           s(  0.00%)p 1.00( 40.68%)d 1.46( 59.32%)
                                           -0.0000 -0.0000  0.0001  0.0002  0.0000
                                            0.0000  0.0000 -0.0000 -0.0000  0.0000
                                           -0.0000 -0.0002  0.0001  0.0060 -0.5114
                                            0.3570 -0.1335  0.0001  0.2956 -0.7112
                                           -0.0002  0.0001
    69. (0.00022) RY*( 8) C   1           s(  0.00%)p 1.00( 49.83%)d 1.01( 50.17%)
                                            0.0000  0.0000 -0.0000  0.0002  0.0002
                                           -0.0000 -0.0001 -0.0004  0.0001 -0.0000
                                            0.0000 -0.0002 -0.0001 -0.0062  0.5583
                                           -0.3451  0.2597  0.0002 -0.1599 -0.6900
                                            0.0004 -0.0000
    70. (0.00019) RY*( 9) C   1           s( 17.97%)p 4.35( 78.10%)d 0.22(  3.93%)
                                            0.0000  0.0085  0.0457  0.3949  0.1470
                                           -0.0055 -0.0162 -0.4854  0.2375  0.0022
                                           -0.0672 -0.4817 -0.5021  0.0000 -0.0002
                                            0.0000 -0.0000  0.0671  0.0000  0.0004
                                           -0.1532  0.1065
    71. (0.00010) RY*(10) C   1           s(  8.92%)p 2.30( 20.55%)d 7.90( 70.53%)
    72. (0.00008) RY*(11) C   1           s( 30.42%)p 1.07( 32.53%)d 1.22( 37.05%)
    73. (0.00004) RY*(12) C   1           s(  4.18%)p18.79( 78.52%)d 4.14( 17.30%)
    74. (0.00001) RY*(13) C   1           s(  0.10%)p99.99( 79.43%)d99.99( 20.47%)
    75. (0.00002) RY*(14) C   1           s( 28.81%)p 2.13( 61.50%)d 0.34(  9.70%)
    76. (0.00000) RY*(15) C   1           s(  0.00%)p 1.00( 93.27%)d 0.07(  6.73%)
    77. (0.00000) RY*(16) C   1           s(  0.00%)p 1.00( 99.36%)d 0.01(  0.64%)
    78. (0.00000) RY*(17) C   1           s( 85.96%)p 0.12( 10.22%)d 0.04(  3.82%)
    79. (0.00480) RY*( 1) C   2           s(  0.18%)p99.99( 95.29%)d25.75(  4.54%)
                                            0.0000 -0.0210  0.0346  0.0036  0.0104
                                           -0.0081 -0.6322 -0.0667  0.0625  0.0243
                                           -0.7212  0.1538 -0.0188 -0.0000 -0.0000
                                           -0.0000  0.0000 -0.1673  0.0000 -0.0000
                                            0.1232  0.0470
    80. (0.00296) RY*( 2) C   2           s(  4.63%)p20.54( 95.03%)d 0.07(  0.34%)
                                            0.0000  0.0112  0.2132 -0.0237 -0.0114
                                           -0.0479 -0.7329  0.0024  0.0484  0.0047
                                            0.6242 -0.1195  0.0678  0.0000 -0.0006
                                            0.0000 -0.0000  0.0343 -0.0000 -0.0000
                                            0.0298 -0.0368
    81. (0.00182) RY*( 3) C   2           s(  0.00%)p 1.00( 97.21%)d 0.03(  2.79%)
                                           -0.0000 -0.0000  0.0001  0.0001  0.0000
                                            0.0000  0.0005 -0.0001 -0.0000 -0.0000
                                           -0.0004  0.0001 -0.0001  0.0202 -0.9774
                                            0.0293 -0.1249 -0.0000 -0.1344  0.0991
                                           -0.0001 -0.0000
    82. (0.00125) RY*( 4) C   2           s( 76.00%)p 0.27( 20.18%)d 0.05(  3.82%)
                                           -0.0000  0.0056  0.8657  0.0980  0.0309
                                           -0.0211  0.1647 -0.3629 -0.1149 -0.0156
                                           -0.1044 -0.0808  0.1082 -0.0000  0.0003
                                           -0.0000 -0.0000 -0.1034  0.0000 -0.0001
                                           -0.1643 -0.0234
    83. (0.00038) RY*( 5) C   2           s( 37.99%)p 1.46( 55.64%)d 0.17(  6.36%)
                                            0.0000  0.0026 -0.4019  0.4673 -0.0020
                                            0.0005 -0.0771 -0.4606 -0.3278  0.0029
                                            0.0108 -0.2816  0.3892 -0.0000  0.0001
                                           -0.0001 -0.0001 -0.1952 -0.0004  0.0003
                                           -0.1529 -0.0463
    84. (0.00036) RY*( 6) C   2           s(  0.00%)p 1.00(  3.23%)d29.99( 96.77%)
                                           -0.0000  0.0000 -0.0002  0.0004  0.0000
                                            0.0000  0.0000 -0.0001 -0.0002 -0.0000
                                           -0.0001 -0.0004  0.0003  0.0097 -0.1714
                                            0.0344  0.0402  0.0001  0.8402 -0.5116
                                            0.0000  0.0002
    85. (0.00017) RY*( 7) C   2           s( 48.02%)p 0.64( 30.76%)d 0.44( 21.22%)
                                            0.0000  0.0006  0.1394  0.6765 -0.0553
                                            0.0052  0.0670  0.3353  0.2572  0.0011
                                           -0.0253 -0.3053 -0.1750  0.0000  0.0001
                                           -0.0000  0.0000 -0.1276 -0.0001  0.0001
                                            0.4234 -0.1292
    86. (0.00012) RY*( 8) C   2           s(  0.00%)p 1.00( 26.74%)d 2.74( 73.26%)
                                           -0.0000 -0.0000 -0.0001  0.0003 -0.0001
                                           -0.0000 -0.0000 -0.0003  0.0005  0.0000
                                            0.0002  0.0006 -0.0003  0.0050  0.0348
                                            0.5146 -0.0359 -0.0003  0.4362  0.7365
                                           -0.0004 -0.0004
    87. (0.00009) RY*( 9) C   2           s(  2.33%)p26.94( 62.89%)d14.89( 34.77%)
    88. (0.00007) RY*(10) C   2           s(  0.41%)p99.99( 46.17%)d99.99( 53.42%)
    89. (0.00002) RY*(11) C   2           s(  5.60%)p 7.76( 43.49%)d 9.09( 50.90%)
    90. (0.00002) RY*(12) C   2           s(  9.56%)p 9.13( 87.27%)d 0.33(  3.18%)
    91. (0.00003) RY*(13) C   2           s(  7.03%)p 2.07( 14.52%)d11.16( 78.45%)
    92. (0.00000) RY*(14) C   2           s(  0.00%)p 1.00( 73.36%)d 0.36( 26.64%)
    93. (0.00000) RY*(15) C   2           s(  0.00%)p 1.00( 99.51%)d 0.00(  0.49%)
    94. (0.00000) RY*(16) C   2           s( 87.64%)p 0.13( 11.26%)d 0.01(  1.10%)
    95. (0.00000) RY*(17) C   2           s( 20.64%)p 1.82( 37.59%)d 2.02( 41.77%)
    96. (0.00504) RY*( 1) C   3           s(  1.03%)p91.07( 93.66%)d 5.17(  5.32%)
                                            0.0000  0.0186  0.0977  0.0048 -0.0193
                                            0.0221 -0.3965  0.1108 -0.0003 -0.0108
                                            0.8737 -0.0290  0.0474 -0.0000 -0.0000
                                           -0.0000 -0.0000 -0.2134  0.0000 -0.0000
                                           -0.0802 -0.0344
    97. (0.00179) RY*( 2) C   3           s(  0.00%)p 1.00( 54.83%)d 0.82( 45.17%)
                                           -0.0000 -0.0001  0.0013 -0.0004  0.0003
                                           -0.0002 -0.0082  0.0023  0.0015 -0.0002
                                           -0.0043  0.0007  0.0002 -0.0332  0.7213
                                            0.1633  0.0080 -0.0001  0.4972  0.4522
                                           -0.0017  0.0003
    98. (0.00177) RY*( 3) C   3           s(  1.60%)p60.04( 95.82%)d 1.62(  2.58%)
                                           -0.0000 -0.0048  0.1150 -0.0385  0.0349
                                           -0.0216 -0.8212  0.2603  0.1470 -0.0227
                                           -0.4338  0.0686  0.0227  0.0003 -0.0071
                                           -0.0017 -0.0001 -0.0210 -0.0050 -0.0046
                                           -0.1537  0.0416
    99. (0.00071) RY*( 4) C   3           s( 70.17%)p 0.34( 23.57%)d 0.09(  6.26%)
                                            0.0000 -0.0098  0.8294 -0.0917 -0.0729
                                           -0.0047  0.2199 -0.0009  0.1873  0.0270
                                           -0.0132  0.2586  0.2907  0.0000 -0.0000
                                           -0.0002 -0.0000  0.0477 -0.0002 -0.0001
                                           -0.2158 -0.1172
   100. (0.00042) RY*( 5) C   3           s(  0.00%)p 1.00( 37.02%)d 1.70( 62.98%)
                                           -0.0000  0.0000  0.0003 -0.0001 -0.0000
                                           -0.0000 -0.0001 -0.0003 -0.0000 -0.0000
                                           -0.0001 -0.0003 -0.0000  0.0011 -0.5954
                                            0.0190 -0.1237  0.0001  0.7899  0.0767
                                            0.0001  0.0000
   101. (0.00026) RY*( 6) C   3           s(  1.14%)p79.85( 90.64%)d 7.24(  8.22%)
                                            0.0000  0.0120  0.1018 -0.0238 -0.0167
                                            0.0094  0.1784  0.7426 -0.0455  0.0088
                                            0.0233 -0.5632  0.0563 -0.0000  0.0001
                                            0.0001 -0.0000  0.2856  0.0001  0.0001
                                           -0.0046  0.0256
   102. (0.00016) RY*( 7) C   3           s( 54.40%)p 0.55( 29.79%)d 0.29( 15.82%)
                                            0.0000  0.0002  0.2299  0.7000 -0.0334
                                           -0.0013 -0.0811 -0.1574 -0.3832  0.0078
                                           -0.0069 -0.1038 -0.3299  0.0000 -0.0000
                                           -0.0001  0.0001  0.2302 -0.0001  0.0000
                                           -0.3237 -0.0183
   103. (0.00011) RY*( 8) C   3           s(  9.52%)p 7.37( 70.21%)d 2.13( 20.27%)
                                           -0.0000  0.0057  0.2484  0.1369  0.1214
                                           -0.0162 -0.0660 -0.3632  0.2861 -0.0089
                                           -0.1086 -0.6858  0.0391 -0.0000  0.0001
                                            0.0006  0.0001 -0.3789 -0.0004 -0.0001
                                            0.2313 -0.0753
   104. (0.00009) RY*( 9) C   3           s(  0.00%)p 1.00( 97.89%)d 0.02(  2.11%)
   105. (0.00009) RY*(10) C   3           s( 16.66%)p 1.05( 17.43%)d 3.96( 65.91%)
   106. (0.00006) RY*(11) C   3           s( 19.96%)p 1.37( 27.42%)d 2.64( 52.62%)
   107. (0.00003) RY*(12) C   3           s( 35.46%)p 1.58( 55.86%)d 0.24(  8.68%)
   108. (0.00002) RY*(13) C   3           s(  0.00%)p 1.00( 11.22%)d 7.91( 88.78%)
   109. (0.00002) RY*(14) C   3           s(  8.43%)p 6.34( 53.45%)d 4.52( 38.11%)
   110. (0.00000) RY*(15) C   3           s( 76.59%)p 0.29( 22.20%)d 0.02(  1.21%)
   111. (0.00000) RY*(16) C   3           s(  0.00%)p 1.00( 99.08%)d 0.01(  0.92%)
   112. (0.00001) RY*(17) C   3           s(  5.09%)p 3.93( 20.01%)d14.72( 74.90%)
   113. (0.00730) RY*( 1) C   4           s(  1.97%)p47.67( 93.68%)d 2.22(  4.36%)
                                            0.0000 -0.0178  0.1377  0.0130  0.0140
                                           -0.0029 -0.5997  0.0608  0.0004 -0.0132
                                            0.7549  0.0559  0.0142  0.0000 -0.0000
                                            0.0000  0.0000  0.1826  0.0000  0.0000
                                            0.0713  0.0718
   114. (0.00487) RY*( 2) C   4           s(  0.66%)p99.99( 92.35%)d10.65(  6.99%)
                                            0.0000  0.0084  0.0800 -0.0068 -0.0074
                                           -0.0247 -0.7356 -0.1034  0.0760 -0.0103
                                           -0.6007 -0.0619  0.0241 -0.0000 -0.0002
                                            0.0000  0.0000  0.1421 -0.0000  0.0001
                                           -0.2227  0.0108
   115. (0.00193) RY*( 3) C   4           s(  0.00%)p 1.00( 52.58%)d 0.90( 47.42%)
                                            0.0000  0.0000  0.0002 -0.0000 -0.0000
                                           -0.0000  0.0001  0.0000 -0.0000 -0.0000
                                            0.0000  0.0000 -0.0000 -0.0024 -0.6970
                                           -0.1996  0.0074 -0.0000 -0.5070  0.4661
                                            0.0002  0.0000
   116. (0.00140) RY*( 4) C   4           s( 89.21%)p 0.09(  8.38%)d 0.03(  2.40%)
                                            0.0000  0.0113  0.9406 -0.0852 -0.0082
                                           -0.0124  0.1409  0.2114 -0.0432 -0.0126
                                           -0.1125  0.0181 -0.0639  0.0000 -0.0000
                                            0.0001 -0.0001  0.0867  0.0003 -0.0003
                                            0.1143  0.0589
   117. (0.00108) RY*( 5) C   4           s(  0.00%)p 1.00( 51.62%)d 0.94( 48.38%)
                                            0.0000  0.0000  0.0003 -0.0001  0.0000
                                           -0.0000 -0.0000  0.0001  0.0000 -0.0000
                                           -0.0001 -0.0000 -0.0000 -0.0121  0.6690
                                           -0.2293  0.1263  0.0001 -0.2214  0.6594
                                            0.0000  0.0001
   118. (0.00058) RY*( 6) C   4           s(  6.34%)p 1.11(  7.01%)d13.66( 86.64%)
                                            0.0000 -0.0043  0.1076  0.2276 -0.0008
                                           -0.0117  0.1870  0.0293  0.0515 -0.0034
                                            0.1692 -0.0305  0.0444 -0.0000  0.0000
                                           -0.0001 -0.0000  0.1700 -0.0004 -0.0001
                                           -0.9152  0.0006
   119. (0.00042) RY*( 7) C   4           s(  0.00%)p 1.00(  7.82%)d11.79( 92.18%)
                                           -0.0000 -0.0000 -0.0000  0.0001  0.0000
                                           -0.0000  0.0001 -0.0000  0.0000  0.0000
                                            0.0001 -0.0002 -0.0001  0.0170 -0.2424
                                            0.1338  0.0351 -0.0002  0.7868  0.5502
                                           -0.0004  0.0000
   120. (0.00033) RY*( 8) C   4           s(  1.89%)p21.81( 41.15%)d30.19( 56.96%)
                                           -0.0000 -0.0097  0.0140  0.1363 -0.0002
                                           -0.0172 -0.1993  0.4131 -0.2081  0.0279
                                            0.0199 -0.0334 -0.3940 -0.0000  0.0000
                                           -0.0000 -0.0000 -0.6970 -0.0002 -0.0001
                                           -0.1474 -0.2491
   121. (0.00023) RY*( 9) C   4           s( 39.62%)p 0.92( 36.34%)d 0.61( 24.04%)
                                            0.0000  0.0151 -0.1765  0.5998 -0.0708
                                            0.0095  0.0180  0.5368 -0.1457 -0.0182
                                           -0.1488  0.1439 -0.1025  0.0000 -0.0001
                                            0.0001  0.0000  0.3980  0.0001  0.0001
                                            0.1778  0.2244
   122. (0.00007) RY*(10) C   4           s(  7.45%)p 6.31( 47.03%)d 6.11( 45.52%)
   123. (0.00005) RY*(11) C   4           s(  0.55%)p99.99( 70.76%)d51.80( 28.69%)
   124. (0.00003) RY*(12) C   4           s(  0.00%)p 1.00( 89.08%)d 0.12( 10.92%)
   125. (0.00003) RY*(13) C   4           s(  3.91%)p22.59( 88.33%)d 1.98(  7.76%)
   126. (0.00003) RY*(14) C   4           s( 26.16%)p 1.89( 49.34%)d 0.94( 24.51%)
   127. (0.00000) RY*(15) C   4           s(  0.00%)p 1.00( 98.93%)d 0.01(  1.07%)
   128. (0.00000) RY*(16) C   4           s( 27.28%)p 2.36( 64.32%)d 0.31(  8.39%)
   129. (0.00001) RY*(17) C   4           s( 95.08%)p 0.02(  1.45%)d 0.04(  3.47%)
   130. (0.00610) RY*( 1) C   5           s(  1.53%)p62.99( 96.28%)d 1.43(  2.19%)
                                           -0.0000  0.0239  0.1195 -0.0211  0.0291
                                            0.2038  0.0412 -0.0137  0.0178 -0.9572
                                            0.0416 -0.0152 -0.0000  0.0000 -0.0000
                                           -0.0000  0.1024 -0.0000 -0.0000 -0.1066
                                           -0.0052
   131. (0.00323) RY*( 2) C   5           s(  2.88%)p32.68( 94.11%)d 1.05(  3.01%)
                                            0.0000 -0.0094  0.1690 -0.0114  0.0188
                                            0.9321 -0.1581 -0.0470 -0.0220  0.1868
                                           -0.0783  0.0566  0.0000 -0.0002  0.0000
                                           -0.0000 -0.0336 -0.0001  0.0000  0.1679
                                            0.0284
   132. (0.00132) RY*( 3) C   5           s(  0.00%)p 1.00( 34.26%)d 1.92( 65.74%)
                                            0.0000 -0.0000  0.0005 -0.0000 -0.0000
                                           -0.0000 -0.0006  0.0000 -0.0000  0.0000
                                           -0.0003  0.0001 -0.0242  0.5695  0.1285
                                            0.0353 -0.0002  0.7155 -0.3814 -0.0000
                                           -0.0000
   133. (0.00086) RY*( 4) C   5           s( 69.45%)p 0.37( 25.59%)d 0.07(  4.96%)
                                           -0.0000 -0.0052  0.8331 -0.0177 -0.0155
                                           -0.2190 -0.1936  0.1269 -0.0096  0.0104
                                           -0.3652  0.1433  0.0000 -0.0005 -0.0001
                                           -0.0000 -0.2178 -0.0004  0.0003 -0.0459
                                            0.0080
   134. (0.00063) RY*( 5) C   5           s(  0.00%)p 1.00( 70.27%)d 0.42( 29.73%)
                                            0.0000 -0.0000  0.0001 -0.0000  0.0000
                                            0.0002  0.0002  0.0001 -0.0000  0.0001
                                           -0.0003 -0.0001  0.0064  0.7821 -0.2923
                                            0.0739 -0.0001 -0.5421  0.0588 -0.0001
                                           -0.0001
   135. (0.00030) RY*( 6) C   5           s(  8.61%)p 6.26( 53.89%)d 4.36( 37.50%)
                                           -0.0000  0.0137  0.2827  0.0773 -0.0130
                                           -0.0963  0.1267 -0.1010  0.0019  0.0016
                                            0.6034  0.3729  0.0000  0.0003 -0.0004
                                            0.0000  0.1483  0.0001  0.0002  0.4716
                                            0.3614
   136. (0.00021) RY*( 7) C   5           s(  0.00%)p 1.00( 69.60%)d 0.44( 30.40%)
                                            0.0000  0.0000  0.0002  0.0001  0.0000
                                            0.0001  0.0006  0.0003 -0.0000  0.0001
                                            0.0002  0.0002 -0.0136  0.0562  0.8300
                                            0.0604  0.0000 -0.3997 -0.3799  0.0000
                                            0.0003
   137. (0.00015) RY*( 8) C   5           s(  2.72%)p31.40( 85.31%)d 4.41( 11.98%)
                                            0.0000  0.0004  0.1550  0.0560  0.0144
                                            0.1572  0.5928  0.6312 -0.0029  0.1012
                                            0.2044 -0.1618  0.0000 -0.0001 -0.0004
                                           -0.0000 -0.1059  0.0006  0.0000 -0.2995
                                            0.1373
   138. (0.00011) RY*( 9) C   5           s(  3.73%)p 6.51( 24.26%)d19.33( 72.02%)
                                           -0.0000  0.0019  0.0034  0.1930  0.0038
                                            0.0540 -0.2553 -0.1150  0.0111  0.1120
                                            0.1219  0.3656  0.0000 -0.0000 -0.0000
                                            0.0001  0.3096 -0.0001  0.0001 -0.7380
                                            0.2824
   139. (0.00008) RY*(10) C   5           s(  0.39%)p99.99( 45.85%)d99.99( 53.77%)
   140. (0.00004) RY*(11) C   5           s(  0.25%)p99.99( 61.82%)d99.99( 37.93%)
   141. (0.00003) RY*(12) C   5           s( 16.80%)p 2.57( 43.23%)d 2.38( 39.97%)
   142. (0.00001) RY*(13) C   5           s( 92.55%)p 0.04(  3.83%)d 0.04(  3.63%)
   143. (0.00000) RY*(14) C   5           s(  0.00%)p 1.00( 26.22%)d 2.81( 73.78%)
   144. (0.00001) RY*(15) C   5           s(  1.23%)p53.39( 65.85%)d26.69( 32.92%)
   145. (0.00000) RY*(16) C   5           s(  0.00%)p 1.00( 99.70%)d 0.00(  0.30%)
   146. (0.00592) RY*( 1) C   6           s(  0.03%)p99.99( 97.20%)d88.07(  2.76%)
                                           -0.0000  0.0165 -0.0020  0.0062 -0.0008
                                            0.6650  0.0242  0.0175 -0.0193 -0.7202
                                            0.0990  0.0022 -0.0000  0.0002 -0.0000
                                           -0.0000 -0.1343  0.0000  0.0000 -0.0966
                                            0.0168
   147. (0.00534) RY*( 2) C   6           s(  0.79%)p99.99( 94.88%)d 5.48(  4.33%)
                                           -0.0000 -0.0045  0.0885 -0.0077  0.0174
                                           -0.7038 -0.0606 -0.0242 -0.0085 -0.6651
                                            0.0677  0.0432  0.0000 -0.0003  0.0000
                                           -0.0000 -0.0326 -0.0000 -0.0000  0.2048
                                           -0.0178
   148. (0.00230) RY*( 3) C   6           s(  0.00%)p 1.00( 99.61%)d 0.00(  0.39%)
                                            0.0000 -0.0000 -0.0001  0.0000  0.0000
                                           -0.0003  0.0001 -0.0000  0.0000 -0.0001
                                            0.0000  0.0000 -0.0167  0.9884 -0.1227
                                            0.0615  0.0000  0.0617 -0.0112  0.0001
                                           -0.0001
   149. (0.00106) RY*( 4) C   6           s( 94.68%)p 0.02(  2.24%)d 0.03(  3.09%)
                                           -0.0000  0.0031  0.9729  0.0124  0.0070
                                            0.0538 -0.0472  0.0075 -0.0017  0.0453
                                           -0.0931 -0.0800  0.0000  0.0001 -0.0000
                                           -0.0000 -0.0158 -0.0000 -0.0001 -0.0416
                                            0.1700
   150. (0.00057) RY*( 5) C   6           s(  0.00%)p 1.00(  5.26%)d18.02( 94.74%)
                                           -0.0000  0.0000  0.0001  0.0000  0.0000
                                           -0.0000  0.0001  0.0000  0.0000  0.0000
                                            0.0000 -0.0001  0.0059  0.0015 -0.2266
                                           -0.0343  0.0000 -0.2688  0.9355 -0.0000
                                           -0.0000
   151. (0.00036) RY*( 6) C   6           s(  0.00%)p 1.00(  0.34%)d99.99( 99.66%)
                                            0.0000 -0.0000  0.0001 -0.0000 -0.0000
                                           -0.0000 -0.0002  0.0001  0.0000  0.0000
                                            0.0002 -0.0000 -0.0063 -0.0542  0.0206
                                            0.0004 -0.0000  0.9581  0.2804 -0.0001
                                           -0.0003
   152. (0.00023) RY*( 7) C   6           s(  1.43%)p61.08( 87.43%)d 7.78( 11.14%)
                                           -0.0000  0.0057 -0.0425  0.1117  0.0111
                                            0.0121  0.5846  0.1646 -0.0139 -0.1290
                                           -0.6988 -0.0002 -0.0000 -0.0000  0.0001
                                           -0.0000  0.2956  0.0003  0.0001  0.1225
                                            0.0949
   153. (0.00017) RY*( 8) C   6           s(  0.14%)p99.99( 72.87%)d99.99( 26.98%)
                                           -0.0000  0.0025 -0.0008  0.0379 -0.0040
                                           -0.0424 -0.2357 -0.3986 -0.0124 -0.0623
                                           -0.2681  0.6607  0.0000  0.0000  0.0000
                                           -0.0000  0.1967  0.0000  0.0001 -0.4782
                                            0.0492
   154. (0.00012) RY*( 9) C   6           s(  0.46%)p84.87( 38.84%)d99.99( 60.70%)
                                            0.0000 -0.0049  0.0479 -0.0475  0.0041
                                            0.2192 -0.4227  0.1642 -0.0050  0.0249
                                           -0.0946  0.3537  0.0000  0.0000 -0.0000
                                           -0.0000  0.3090 -0.0001  0.0001  0.6977
                                           -0.1570
   155. (0.00009) RY*(10) C   6           s(  2.60%)p28.93( 75.28%)d 8.50( 22.11%)
   156. (0.00003) RY*(11) C   6           s(  0.75%)p99.99( 81.82%)d23.24( 17.43%)
   157. (0.00004) RY*(12) C   6           s(  4.57%)p 0.90(  4.12%)d20.00( 91.32%)
   158. (0.00002) RY*(13) C   6           s(  0.40%)p99.99( 41.94%)d99.99( 57.66%)
   159. (0.00002) RY*(14) C   6           s(  0.00%)p 1.00( 94.98%)d 0.05(  5.02%)
   160. (0.00000) RY*(15) C   6           s(  0.00%)p 1.00( 99.82%)d 0.00(  0.18%)
   161. (0.00001) RY*(16) C   6           s( 94.25%)p 0.04(  3.39%)d 0.03(  2.36%)
   162. (0.00093) RY*( 1) H   7           s( 94.80%)p 0.05(  5.20%)
                                           -0.0021  0.9736  0.0101  0.2211  0.0554
                                           -0.0001
   163. (0.00020) RY*( 2) H   7           s( 84.21%)p 0.19( 15.79%)
                                            0.0046 -0.0677  0.9152  0.1659  0.3611
                                           -0.0009
   164. (0.00017) RY*( 3) H   7           s(  0.00%)p 1.00(100.00%)
                                            0.0000  0.0001  0.0007  0.0002  0.0007
                                            1.0000
   165. (0.00007) RY*( 4) H   7           s( 17.98%)p 4.56( 82.02%)
   166. (0.00005) RY*( 5) H   7           s(  3.04%)p31.92( 96.96%)
   167. (0.00147) RY*( 1) H   8           s( 97.50%)p 0.03(  2.50%)
                                           -0.0033  0.9874 -0.0043  0.1325  0.0863
                                           -0.0000
   168. (0.00029) RY*( 2) H   8           s( 94.46%)p 0.06(  5.54%)
                                            0.0034  0.0277  0.9715 -0.0219 -0.2343
                                           -0.0001
   169. (0.00012) RY*( 3) H   8           s(  0.00%)p 1.00(100.00%)
                                           -0.0000  0.0000  0.0001  0.0001 -0.0002
                                            1.0000
   170. (0.00011) RY*( 4) H   8           s(  1.25%)p78.80( 98.75%)
                                           -0.0028  0.1006  0.0491 -0.9461  0.3040
                                            0.0001
   171. (0.00003) RY*( 5) H   8           s(  6.82%)p13.65( 93.18%)
   172. (0.00565) RY*( 1)Cl   9           s(  0.00%)p 1.00( 58.87%)d 0.70( 41.13%)
                                           -0.0000 -0.0000 -0.0000  0.0000 -0.0000
                                            0.0000  0.0000  0.0000  0.0000 -0.0001
                                           -0.0000 -0.0000  0.0000 -0.0000 -0.0000
                                           -0.0001 -0.0000  0.0000 -0.0000 -0.0000
                                           -0.0063  0.7600  0.0929  0.0496  0.0043
                                           -0.0000  0.3985 -0.5025 -0.0001 -0.0000
   173. (0.00311) RY*( 2)Cl   9           s(  0.63%)p99.99( 76.81%)d35.66( 22.56%)
                                            0.0000 -0.0000 -0.0052 -0.0351  0.0711
                                            0.0032 -0.0002 -0.0000  0.0096 -0.6076
                                            0.0166  0.0282 -0.0072  0.0000 -0.0070
                                           -0.6248 -0.0726  0.0447 -0.0012 -0.0000
                                           -0.0000 -0.0002 -0.0000  0.0000 -0.0000
                                            0.0477 -0.0001  0.0001 -0.4720 -0.0216
   174. (0.00155) RY*( 3)Cl   9           s( 37.31%)p 1.18( 44.00%)d 0.50( 18.69%)
                                            0.0000 -0.0000 -0.0184  0.6082  0.0526
                                           -0.0115  0.0017 -0.0000  0.0410  0.3608
                                            0.2365 -0.0550 -0.0039  0.0000 -0.0721
                                           -0.4701  0.1310  0.0735  0.0183 -0.0000
                                           -0.0000 -0.0001  0.0001  0.0000  0.0000
                                           -0.4182 -0.0000 -0.0000  0.0757 -0.0792
   175. (0.00052) RY*( 4)Cl   9           s( 38.86%)p 1.21( 47.16%)d 0.36( 13.98%)
                                           -0.0000  0.0000  0.0055  0.5936 -0.1893
                                           -0.0204  0.0007  0.0000 -0.0160 -0.5283
                                            0.1533 -0.0688  0.0211 -0.0000  0.0172
                                            0.3713  0.1276  0.0927 -0.0224  0.0000
                                           -0.0000  0.0000 -0.0001  0.0000 -0.0000
                                            0.0626 -0.0001  0.0000  0.0953  0.3561
   176. (0.00021) RY*( 5)Cl   9           s(  0.00%)p 1.00( 77.74%)d 0.29( 22.26%)
                                            0.0000  0.0000  0.0000  0.0001  0.0001
                                           -0.0000  0.0000 -0.0000 -0.0000  0.0000
                                           -0.0002 -0.0000 -0.0000  0.0000  0.0000
                                            0.0001 -0.0000 -0.0000  0.0000  0.0000
                                            0.0164 -0.4643  0.7493  0.0027 -0.0023
                                            0.0002  0.1444 -0.4492 -0.0001  0.0000
   177. (0.00013) RY*( 6)Cl   9           s( 39.42%)p 0.93( 36.66%)d 0.61( 23.91%)
                                           -0.0000  0.0000  0.0100  0.0193  0.6264
                                           -0.0368  0.0010  0.0000 -0.0139  0.0471
                                            0.5310 -0.1750 -0.0022 -0.0000  0.0227
                                            0.0127 -0.1147  0.1939  0.0142  0.0000
                                            0.0000  0.0000 -0.0000  0.0000  0.0000
                                            0.4759  0.0001  0.0000  0.1084 -0.0301
   178. (0.00007) RY*( 7)Cl   9           s( 20.96%)p 2.71( 56.77%)d 1.06( 22.27%)
   179. (0.00008) RY*( 8)Cl   9           s(  5.10%)p 9.03( 46.10%)d 9.56( 48.80%)
   180. (0.00004) RY*( 9)Cl   9           s(  0.00%)p 1.00( 27.79%)d 2.60( 72.21%)
   181. (0.00001) RY*(10)Cl   9           s( 35.65%)p 0.93( 33.15%)d 0.88( 31.21%)
   182. (0.00002) RY*(11)Cl   9           s(  0.00%)p 1.00( 36.20%)d 1.76( 63.80%)
   183. (0.00000) RY*(12)Cl   9           s(  0.01%)p99.99( 99.80%)d16.26(  0.19%)
   184. (0.00000) RY*(13)Cl   9           s(  9.94%)p 9.00( 89.45%)d 0.06(  0.60%)
   185. (0.00000) RY*(14)Cl   9           s(  0.19%)p99.99( 99.63%)d 0.98(  0.18%)
   186. (0.00000) RY*(15)Cl   9           s(  0.00%)p 1.00( 99.49%)d 0.01(  0.51%)
   187. (0.00000) RY*(16)Cl   9           s(  0.00%)p 1.00( 99.93%)d 0.00(  0.07%)
   188. (0.00000) RY*(17)Cl   9           s( 99.48%)p 0.00(  0.21%)d 0.00(  0.31%)
   189. (0.00000) RY*(18)Cl   9           s(100.00%)p 0.00(  0.00%)d 0.00(  0.00%)
   190. (0.00001) RY*(19)Cl   9           s(  4.75%)p19.48( 92.49%)d 0.58(  2.76%)
   191. (0.00001) RY*(20)Cl   9           s(  2.20%)p26.64( 58.50%)d17.90( 39.31%)
   192. (0.00001) RY*(21)Cl   9           s(  5.34%)p 3.74( 19.94%)d14.00( 74.73%)
   193. (0.00311) RY*( 1) O  10           s(  2.13%)p44.76( 95.26%)d 1.23(  2.61%)
                                           -0.0000 -0.0005  0.1332 -0.0594  0.0013
                                           -0.0034 -0.1206 -0.0031 -0.0059 -0.0081
                                            0.9681 -0.0142  0.0221  0.0000 -0.0001
                                           -0.0000 -0.0000  0.1555 -0.0000  0.0000
                                           -0.0439  0.0073
   194. (0.00240) RY*( 2) O  10           s(  0.00%)p 1.00( 99.01%)d 0.01(  0.99%)
                                           -0.0000 -0.0000 -0.0000 -0.0000  0.0000
                                            0.0000 -0.0002  0.0000 -0.0000 -0.0000
                                            0.0001 -0.0000  0.0000 -0.0029  0.9941
                                           -0.0261  0.0352  0.0000  0.0994  0.0013
                                           -0.0000  0.0000
   195. (0.00046) RY*( 3) O  10           s( 35.41%)p 1.81( 64.14%)d 0.01(  0.45%)
                                           -0.0000 -0.0010  0.5849 -0.1093 -0.0070
                                           -0.0005  0.7054  0.3620  0.1113 -0.0017
                                            0.0052  0.0172  0.0094 -0.0000  0.0002
                                            0.0001  0.0000 -0.0283  0.0000 -0.0000
                                           -0.0479 -0.0368
   196. (0.00022) RY*( 4) O  10           s( 58.92%)p 0.68( 40.08%)d 0.02(  1.00%)
                                           -0.0000  0.0063  0.7389 -0.2080 -0.0021
                                           -0.0275 -0.4994 -0.2704  0.0522 -0.0034
                                           -0.1871 -0.1796 -0.0868 -0.0000 -0.0001
                                            0.0000  0.0000  0.0744  0.0000 -0.0000
                                            0.0651  0.0142
   197. (0.00008) RY*( 5) O  10           s( 17.60%)p 3.46( 60.95%)d 1.22( 21.45%)
   198. (0.00004) RY*( 6) O  10           s(  3.16%)p27.39( 86.61%)d 3.23( 10.23%)
   199. (0.00003) RY*( 7) O  10           s( 76.30%)p 0.14( 10.96%)d 0.17( 12.74%)
   200. (0.00001) RY*( 8) O  10           s(  2.88%)p33.58( 96.59%)d 0.19(  0.53%)
   201. (0.00000) RY*( 9) O  10           s(  0.45%)p99.99( 99.44%)d 0.24(  0.11%)
   202. (0.00000) RY*(10) O  10           s( 99.74%)p 0.00(  0.20%)d 0.00(  0.05%)
   203. (0.00001) RY*(11) O  10           s(  0.00%)p 1.00(100.00%)d 0.00(  0.00%)
   204. (0.00000) RY*(12) O  10           s(  0.00%)p 1.00(100.00%)
   205. (0.00000) RY*(13) O  10           s(  1.25%)p 7.29(  9.11%)d71.76( 89.65%)
   206. (0.00000) RY*(14) O  10           s(  0.00%)p 1.00(  1.08%)d91.92( 98.92%)
   207. (0.00000) RY*(15) O  10           s(  0.00%)p 0.00(  0.00%)d 1.00(100.00%)
   208. (0.00000) RY*(16) O  10           s(  0.58%)p61.38( 35.30%)d99.99( 64.13%)
   209. (0.00000) RY*(17) O  10           s(  1.54%)p 1.04(  1.60%)d62.89( 96.86%)
   210. (0.00347) RY*( 1) H  11           s( 99.84%)p 0.00(  0.16%)
                                            0.0036  0.9992 -0.0002  0.0248  0.0321
                                            0.0000
   211. (0.00028) RY*( 2) H  11           s( 93.73%)p 0.07(  6.27%)
                                            0.0036 -0.0100  0.9681  0.1694  0.1845
                                           -0.0001
   212. (0.00011) RY*( 3) H  11           s(  0.00%)p 1.00(100.00%)
                                           -0.0000 -0.0000  0.0001 -0.0002  0.0002
                                            1.0000
   213. (0.00004) RY*( 4) H  11           s(  3.42%)p28.26( 96.58%)
   214. (0.00005) RY*( 5) H  11           s(  3.06%)p31.67( 96.94%)
   215. (0.00739) RY*( 1) C  12           s(  1.55%)p62.14( 96.31%)d 1.38(  2.14%)
                                            0.0000  0.0047  0.1224 -0.0174  0.0137
                                           -0.0026 -0.1137 -0.0183  0.0170  0.0095
                                            0.9720 -0.0326 -0.0600 -0.0000 -0.0000
                                            0.0000  0.0000 -0.0728  0.0000  0.0001
                                            0.1255  0.0181
   216. (0.00597) RY*( 2) C  12           s(  0.29%)p99.99( 97.28%)d 8.21(  2.42%)
                                            0.0000  0.0104  0.0425  0.0310  0.0084
                                           -0.0223  0.9724  0.0788  0.0709 -0.0202
                                            0.0920 -0.0683  0.0447  0.0000  0.0001
                                           -0.0000 -0.0000  0.0286 -0.0000  0.0000
                                            0.1530 -0.0002
   217. (0.00153) RY*( 3) C  12           s(  0.00%)p 1.00( 27.37%)d 2.65( 72.63%)
                                           -0.0000 -0.0000  0.0010 -0.0002 -0.0000
                                            0.0000 -0.0001  0.0003 -0.0003 -0.0000
                                           -0.0002  0.0000  0.0000  0.0195  0.3332
                                            0.4018  0.0283  0.0001  0.8467  0.0968
                                            0.0004 -0.0003
   218. (0.00129) RY*( 4) C  12           s( 79.77%)p 0.10(  7.82%)d 0.16( 12.41%)
                                           -0.0000 -0.0017  0.8800 -0.1527  0.0035
                                            0.0109 -0.0612  0.0386 -0.2177 -0.0081
                                           -0.1518  0.0342  0.0336 -0.0000 -0.0002
                                           -0.0005  0.0000  0.0575 -0.0011  0.0001
                                            0.3430 -0.0563
   219. (0.00076) RY*( 5) C  12           s(  0.00%)p 1.00( 11.00%)d 8.09( 89.00%)
                                           -0.0000 -0.0000  0.0002 -0.0001 -0.0000
                                            0.0000 -0.0000 -0.0000 -0.0002 -0.0000
                                            0.0000 -0.0002  0.0001  0.0178  0.2394
                                           -0.2269 -0.0306 -0.0003  0.1210 -0.9356
                                            0.0000 -0.0000
   220. (0.00047) RY*( 6) C  12           s(  0.00%)p 1.00( 86.14%)d 0.16( 13.86%)
                                           -0.0000  0.0000  0.0004  0.0005 -0.0000
                                            0.0000  0.0001  0.0005 -0.0001 -0.0000
                                           -0.0000 -0.0003  0.0003 -0.0022 -0.9001
                                            0.2210 -0.0477 -0.0005  0.2792 -0.2463
                                           -0.0002 -0.0001
   221. (0.00043) RY*( 7) C  12           s(  4.59%)p10.66( 48.98%)d10.10( 46.42%)
                                           -0.0000 -0.0013  0.1100  0.1778 -0.0472
                                            0.0149 -0.0276  0.4803 -0.1000 -0.0124
                                           -0.0154 -0.4064  0.2874 -0.0000  0.0007
                                           -0.0001  0.0001 -0.6384 -0.0004  0.0005
                                           -0.2257 -0.0756
   222. (0.00024) RY*( 8) C  12           s( 64.79%)p 0.24( 15.49%)d 0.30( 19.73%)
                                           -0.0000  0.0030  0.1959  0.7781  0.0640
                                            0.0125 -0.0576  0.3116  0.1836  0.0078
                                            0.0329  0.1391  0.0114  0.0000  0.0004
                                           -0.0002  0.0000  0.3968 -0.0001 -0.0001
                                           -0.1277  0.1532
   223. (0.00015) RY*( 9) C  12           s(  2.46%)p28.59( 70.36%)d11.04( 27.18%)
                                           -0.0000 -0.0025  0.1298 -0.0082 -0.0878
                                            0.0049  0.1300 -0.1166 -0.1896 -0.0031
                                            0.0871  0.7487  0.2627 -0.0000  0.0001
                                           -0.0000  0.0000 -0.2226 -0.0000  0.0000
                                           -0.4607 -0.1002
   224. (0.00011) RY*(10) C  12           s( 10.64%)p 4.38( 46.62%)d 4.02( 42.74%)
                                           -0.0000 -0.0074  0.2521  0.0781 -0.1916
                                            0.0028  0.0783 -0.2168  0.1674  0.0049
                                           -0.0020 -0.2171 -0.5813  0.0000  0.0000
                                           -0.0000  0.0000 -0.0190 -0.0001  0.0000
                                           -0.4605 -0.4636
   225. (0.00006) RY*(11) C  12           s( 22.79%)p 3.12( 71.13%)d 0.27(  6.08%)
   226. (0.00005) RY*(12) C  12           s(  6.57%)p 6.42( 42.18%)d 7.80( 51.25%)
   227. (0.00002) RY*(13) C  12           s(  9.92%)p 7.79( 77.35%)d 1.28( 12.73%)
   228. (0.00002) RY*(14) C  12           s(  0.00%)p 1.00( 77.18%)d 0.30( 22.82%)
   229. (0.00003) RY*(15) C  12           s( 11.73%)p 2.20( 25.79%)d 5.32( 62.48%)
   230. (0.00000) RY*(16) C  12           s(  0.00%)p 1.00( 98.39%)d 0.02(  1.61%)
   231. (0.00000) RY*(17) C  12           s( 84.91%)p 0.01(  0.76%)d 0.17( 14.33%)
   232. (0.00671) RY*( 1) C  13           s(  1.55%)p60.87( 94.65%)d 2.44(  3.80%)
                                            0.0000  0.0043 -0.0116  0.1234 -0.0129
                                           -0.0262 -0.9498 -0.0264  0.0534  0.0138
                                            0.1737  0.0877 -0.0449 -0.0000 -0.0000
                                           -0.0000 -0.0000 -0.1731  0.0001 -0.0001
                                            0.0717 -0.0538
   233. (0.00459) RY*( 2) C  13           s(  0.48%)p99.99( 96.72%)d 5.78(  2.80%)
                                            0.0000 -0.0230  0.0465 -0.0455  0.0095
                                            0.0284 -0.1584  0.0715 -0.0833  0.0144
                                           -0.9616  0.0514 -0.0408 -0.0000  0.0001
                                           -0.0000 -0.0000 -0.0891  0.0000 -0.0000
                                            0.1376  0.0334
   234. (0.00113) RY*( 3) C  13           s(  0.00%)p 1.00( 54.98%)d 0.82( 45.02%)
                                           -0.0000  0.0000  0.0001 -0.0000  0.0000
                                           -0.0000 -0.0001  0.0002  0.0000 -0.0000
                                            0.0001 -0.0001  0.0001  0.0077  0.7405
                                            0.0003  0.0376  0.0002 -0.5531  0.3798
                                            0.0001  0.0000
   235. (0.00067) RY*( 4) C  13           s( 56.30%)p 0.57( 31.90%)d 0.21( 11.80%)
                                           -0.0000  0.0108  0.7472 -0.0599  0.0327
                                           -0.0067 -0.0753  0.4311  0.0747 -0.0221
                                            0.0691 -0.3391 -0.0404 -0.0000  0.0003
                                           -0.0002  0.0001  0.2596  0.0007 -0.0002
                                            0.2200  0.0468
   236. (0.00057) RY*( 5) C  13           s(  0.00%)p 1.00( 42.81%)d 1.34( 57.19%)
                                           -0.0000  0.0000  0.0008 -0.0002  0.0000
                                           -0.0000 -0.0001 -0.0001 -0.0001 -0.0000
                                            0.0000 -0.0000  0.0000  0.0080 -0.5880
                                           -0.2699 -0.0971  0.0000 -0.7540  0.0580
                                            0.0001 -0.0000
   237. (0.00039) RY*( 6) C  13           s( 33.78%)p 1.33( 44.76%)d 0.64( 21.46%)
                                           -0.0000  0.0016  0.5785 -0.0535 -0.0171
                                           -0.0171  0.0814 -0.6342 -0.1673 -0.0139
                                            0.0181  0.0370  0.0925 -0.0000  0.0006
                                           -0.0006  0.0001 -0.4594  0.0004 -0.0002
                                           -0.0300 -0.0512
   238. (0.00021) RY*( 7) C  13           s(  0.00%)p 1.00( 91.50%)d 0.09(  8.50%)
                                           -0.0000 -0.0000  0.0009 -0.0004 -0.0001
                                           -0.0000  0.0001  0.0001  0.0003 -0.0000
                                            0.0001  0.0006  0.0001 -0.0031 -0.2326
                                            0.9278  0.0086 -0.0008 -0.1318  0.2601
                                            0.0003 -0.0000
   239. (0.00016) RY*( 8) C  13           s(  8.33%)p 9.34( 77.80%)d 1.67( 13.87%)
                                           -0.0000 -0.0100  0.2774  0.0438  0.0656
                                           -0.0089  0.0746  0.2299  0.3450 -0.0062
                                           -0.0022  0.7271 -0.2678  0.0000  0.0003
                                           -0.0006 -0.0000 -0.0727  0.0001 -0.0002
                                           -0.3479  0.1114
   240. (0.00012) RY*( 9) C  13           s( 70.23%)p 0.13(  9.45%)d 0.29( 20.32%)
                                           -0.0000 -0.0076  0.0754  0.8317  0.0691
                                           -0.0053  0.0722  0.1410 -0.1710 -0.0009
                                           -0.0784 -0.1828 -0.0244 -0.0000 -0.0001
                                            0.0004 -0.0000 -0.0919 -0.0002 -0.0001
                                           -0.3225 -0.3013
   241. (0.00009) RY*(10) C  13           s(  3.03%)p15.16( 45.98%)d16.81( 50.98%)
   242. (0.00005) RY*(11) C  13           s(  9.68%)p 6.27( 60.65%)d 3.07( 29.67%)
   243. (0.00003) RY*(12) C  13           s( 10.97%)p 2.91( 31.90%)d 5.21( 57.13%)
   244. (0.00002) RY*(13) C  13           s(  0.00%)p 1.00( 12.63%)d 6.92( 87.37%)
   245. (0.00000) RY*(14) C  13           s( 93.95%)p 0.06(  5.97%)d 0.00(  0.08%)
   246. (0.00000) RY*(15) C  13           s(  0.00%)p 1.00( 98.14%)d 0.02(  1.86%)
   247. (0.00001) RY*(16) C  13           s(  1.25%)p75.98( 94.72%)d 3.24(  4.04%)
   248. (0.00001) RY*(17) C  13           s( 10.46%)p 0.54(  5.60%)d 8.03( 83.95%)
   249. (0.00587) RY*( 1) C  14           s(  0.35%)p99.99( 97.36%)d 6.51(  2.29%)
                                           -0.0000 -0.0118 -0.0144  0.0563  0.0003
                                            0.0312 -0.7765  0.0202 -0.0107 -0.0701
                                            0.5980 -0.0807  0.0103 -0.0000 -0.0001
                                            0.0000  0.0000 -0.1414  0.0000 -0.0000
                                           -0.0508 -0.0172
   250. (0.00262) RY*( 2) C  14           s(  1.12%)p87.27( 97.34%)d 1.39(  1.55%)
                                            0.0000  0.0015  0.0994 -0.0328  0.0142
                                           -0.0533 -0.6017  0.1110  0.1063 -0.0243
                                           -0.7572  0.0973  0.0378 -0.0000 -0.0002
                                            0.0001  0.0000  0.0654  0.0000 -0.0000
                                           -0.1000  0.0348
   251. (0.00127) RY*( 3) C  14           s(  0.00%)p 1.00( 73.09%)d 0.37( 26.91%)
                                            0.0000  0.0000  0.0002 -0.0001 -0.0000
                                           -0.0000 -0.0002  0.0001  0.0000 -0.0000
                                           -0.0001 -0.0001  0.0000  0.0280  0.8398
                                           -0.1432  0.0662 -0.0000  0.3694  0.3642
                                            0.0000  0.0001
   252. (0.00065) RY*( 4) C  14           s( 90.07%)p 0.08(  7.52%)d 0.03(  2.41%)
                                           -0.0000  0.0077  0.8814 -0.3518 -0.0070
                                            0.0153  0.0661  0.2132 -0.0285 -0.0158
                                            0.1161 -0.1030  0.0018 -0.0000 -0.0003
                                            0.0000 -0.0000  0.0409  0.0001  0.0000
                                           -0.1348  0.0648
   253. (0.00038) RY*( 5) C  14           s(  0.00%)p 1.00( 23.92%)d 3.18( 76.08%)
                                           -0.0000 -0.0000 -0.0001  0.0004 -0.0000
                                            0.0000  0.0001  0.0002 -0.0001  0.0000
                                            0.0001  0.0000  0.0001 -0.0083 -0.4881
                                            0.0304 -0.0021  0.0001  0.8144  0.3124
                                           -0.0002  0.0000
   254. (0.00028) RY*( 6) C  14           s( 41.94%)p 0.73( 30.73%)d 0.65( 27.33%)
                                           -0.0000 -0.0015  0.0840  0.6419 -0.0184
                                            0.0251  0.0513  0.4902 -0.1969  0.0050
                                            0.0675  0.1245  0.0699  0.0000  0.0003
                                            0.0000  0.0000  0.3980 -0.0004 -0.0001
                                           -0.2848 -0.1837
   255. (0.00023) RY*( 7) C  14           s(  0.00%)p 1.00( 80.10%)d 0.25( 19.90%)
                                            0.0000 -0.0000  0.0000 -0.0000 -0.0000
                                           -0.0000 -0.0000 -0.0002 -0.0001 -0.0000
                                            0.0000  0.0001  0.0001  0.0089  0.0401
                                            0.8910  0.0737  0.0000 -0.1675  0.4135
                                            0.0001 -0.0001
   256. (0.00013) RY*( 8) C  14           s( 12.77%)p 5.82( 74.27%)d 1.02( 12.96%)
                                           -0.0000 -0.0078  0.2636  0.2348 -0.0547
                                           -0.0015 -0.0210 -0.6052  0.2076 -0.0092
                                            0.0086  0.0021  0.5768  0.0000  0.0000
                                           -0.0002 -0.0000  0.1889  0.0000 -0.0000
                                            0.0267 -0.3054
   257. (0.00010) RY*( 9) C  14           s( 29.81%)p 0.57( 17.07%)d 1.78( 53.13%)
   258. (0.00007) RY*(10) C  14           s(  2.65%)p36.26( 96.05%)d 0.49(  1.30%)
   259. (0.00004) RY*(11) C  14           s(  4.23%)p11.03( 46.61%)d11.63( 49.16%)
   260. (0.00002) RY*(12) C  14           s( 11.88%)p 1.73( 20.52%)d 5.69( 67.60%)
   261. (0.00000) RY*(13) C  14           s(  6.89%)p12.11( 83.40%)d 1.41(  9.71%)
   262. (0.00000) RY*(14) C  14           s( 97.70%)p 0.02(  1.65%)d 0.01(  0.65%)
   263. (0.00000) RY*(15) C  14           s(  0.00%)p 1.00( 23.35%)d 3.28( 76.65%)
   264. (0.00000) RY*(16) C  14           s(  0.00%)p 1.00( 99.67%)d 0.00(  0.33%)
   265. (0.00000) RY*(17) C  14           s(  0.59%)p47.15( 27.65%)d99.99( 71.76%)
   266. (0.00598) RY*( 1) C  15           s(  1.81%)p52.21( 94.25%)d 2.19(  3.95%)
                                           -0.0000 -0.0081  0.1132  0.0718 -0.0051
                                           -0.0467  0.5916 -0.0070  0.0316  0.0554
                                           -0.7623  0.0639 -0.0308  0.0000  0.0000
                                            0.0000 -0.0000 -0.1726  0.0000 -0.0000
                                           -0.0945 -0.0273
   267. (0.00192) RY*( 2) C  15           s(  1.42%)p68.42( 96.85%)d 1.22(  1.73%)
                                           -0.0000  0.0049  0.0504  0.1057 -0.0204
                                           -0.0438 -0.7764  0.0384  0.1108 -0.0134
                                           -0.5834  0.0876  0.0431  0.0000  0.0001
                                           -0.0001 -0.0000 -0.0151  0.0000  0.0000
                                            0.1217 -0.0480
   268. (0.00083) RY*( 3) C  15           s(  0.00%)p 1.00( 95.00%)d 0.05(  5.00%)
                                            0.0000 -0.0000  0.0004 -0.0001 -0.0000
                                            0.0000 -0.0002  0.0000  0.0000 -0.0000
                                           -0.0001 -0.0002 -0.0000 -0.0150 -0.9679
                                            0.0835 -0.0774 -0.0000 -0.1088  0.1953
                                           -0.0002 -0.0001
   269. (0.00065) RY*( 4) C  15           s(  0.00%)p 1.00( 13.63%)d 6.34( 86.37%)
                                            0.0000  0.0000  0.0000  0.0003  0.0000
                                            0.0000  0.0001  0.0001 -0.0000  0.0000
                                            0.0001 -0.0000 -0.0000  0.0125  0.0099
                                           -0.3678 -0.0273  0.0000  0.7143  0.5946
                                           -0.0002 -0.0001
   270. (0.00044) RY*( 5) C  15           s( 94.04%)p 0.02(  1.96%)d 0.04(  3.99%)
                                            0.0000 -0.0014  0.9505 -0.1880 -0.0409
                                            0.0172 -0.0742 -0.0356 -0.0359 -0.0173
                                            0.0994 -0.0292  0.0156  0.0000  0.0005
                                            0.0004  0.0001 -0.0717  0.0003 -0.0001
                                           -0.1857 -0.0174
   271. (0.00024) RY*( 6) C  15           s( 35.33%)p 1.36( 48.19%)d 0.47( 16.49%)
                                            0.0000 -0.0056  0.0475  0.5924 -0.0016
                                            0.0006 -0.0239  0.4734  0.2225 -0.0098
                                            0.0717 -0.4086 -0.1885  0.0000  0.0002
                                            0.0024  0.0003  0.0110  0.0010 -0.0002
                                           -0.3847 -0.1293
   272. (0.00023) RY*( 7) C  15           s(  0.00%)p 1.00( 79.67%)d 0.26( 20.33%)
                                            0.0000 -0.0000  0.0005  0.0014 -0.0000
                                           -0.0000 -0.0001  0.0008  0.0004 -0.0000
                                            0.0002 -0.0013 -0.0006 -0.0048 -0.0198
                                           -0.8864 -0.1026 -0.0002 -0.4508 -0.0110
                                           -0.0015 -0.0004
   273. (0.00017) RY*( 8) C  15           s(  1.04%)p79.33( 82.53%)d15.79( 16.43%)
                                            0.0000  0.0059  0.0405 -0.0569  0.0741
                                            0.0169  0.0200  0.7643 -0.2458  0.0071
                                            0.0684  0.4186  0.0066 -0.0000 -0.0001
                                           -0.0003 -0.0001 -0.3013 -0.0002  0.0000
                                            0.2146  0.1656
   274. (0.00012) RY*( 9) C  15           s( 34.19%)p 0.75( 25.69%)d 1.17( 40.12%)
                                            0.0000 -0.0060  0.2095  0.5425 -0.0597
                                            0.0149  0.1020 -0.1543 -0.1935 -0.0004
                                            0.0797  0.3438 -0.2458 -0.0000 -0.0001
                                           -0.0001  0.0001  0.3098 -0.0003  0.0001
                                            0.4433 -0.3297
   275. (0.00009) RY*(10) C  15           s(  4.00%)p 9.50( 38.01%)d14.49( 57.99%)
   276. (0.00003) RY*(11) C  15           s(  0.00%)p 1.00( 14.84%)d 5.74( 85.16%)
   277. (0.00004) RY*(12) C  15           s( 24.44%)p 2.25( 54.96%)d 0.84( 20.60%)
   278. (0.00002) RY*(13) C  15           s(  3.47%)p16.11( 55.90%)d11.71( 40.63%)
   279. (0.00001) RY*(14) C  15           s(  4.45%)p17.16( 76.38%)d 4.31( 19.17%)
   280. (0.00002) RY*(15) C  15           s(  4.98%)p 3.49( 17.37%)d15.60( 77.65%)
   281. (0.00000) RY*(16) C  15           s(  0.00%)p 1.00( 96.97%)d 0.03(  3.03%)
   282. (0.00000) RY*(17) C  15           s( 90.86%)p 0.09(  7.99%)d 0.01(  1.15%)
   283. (0.00688) RY*( 1) C  16           s(  0.69%)p99.99( 96.83%)d 3.61(  2.48%)
                                            0.0000  0.0064  0.0769 -0.0270  0.0134
                                           -0.0171 -0.9809 -0.0259  0.0279  0.0398
                                            0.0131  0.0307 -0.0406  0.0000 -0.0001
                                            0.0000  0.0000  0.1455 -0.0000  0.0000
                                           -0.0563  0.0218
   284. (0.00380) RY*( 2) C  16           s(  0.90%)p99.99( 98.01%)d 1.21(  1.09%)
                                            0.0000  0.0209  0.0654  0.0627 -0.0190
                                            0.0394 -0.0039  0.0227 -0.1024  0.0053
                                           -0.9825  0.0458 -0.0139 -0.0000  0.0002
                                           -0.0000 -0.0000  0.0318 -0.0000 -0.0000
                                           -0.0791 -0.0602
   285. (0.00152) RY*( 3) C  16           s(  0.00%)p 1.00( 54.89%)d 0.82( 45.11%)
                                           -0.0000  0.0000  0.0006  0.0000  0.0000
                                            0.0000 -0.0001  0.0000 -0.0001  0.0000
                                            0.0002  0.0001 -0.0000 -0.0159  0.7265
                                           -0.1386  0.0407  0.0001  0.5911 -0.3189
                                            0.0001  0.0002
   286. (0.00104) RY*( 4) C  16           s( 89.88%)p 0.10(  9.34%)d 0.01(  0.78%)
                                            0.0000  0.0086  0.9286 -0.1895  0.0225
                                            0.0137  0.0856  0.1267 -0.0796  0.0269
                                            0.0723  0.2381 -0.0291  0.0000 -0.0005
                                            0.0001 -0.0000 -0.0157 -0.0003  0.0002
                                           -0.0544  0.0680
   287. (0.00073) RY*( 5) C  16           s(  0.00%)p 1.00( 53.73%)d 0.86( 46.27%)
                                            0.0000 -0.0000 -0.0001  0.0001 -0.0000
                                            0.0000  0.0000  0.0004  0.0001 -0.0000
                                           -0.0001 -0.0002 -0.0000  0.0020 -0.6088
                                           -0.3995 -0.0839 -0.0002  0.6793  0.0350
                                           -0.0002  0.0000
   288. (0.00043) RY*( 6) C  16           s( 12.00%)p 4.28( 51.38%)d 3.05( 36.63%)
                                            0.0000 -0.0035  0.1652  0.3029  0.0309
                                           -0.0102  0.0466 -0.6862 -0.1889  0.0072
                                            0.0023 -0.0025  0.0699  0.0000 -0.0003
                                           -0.0003 -0.0001  0.3804  0.0001  0.0002
                                            0.4652  0.0713
   289. (0.00035) RY*( 7) C  16           s( 56.26%)p 0.41( 23.05%)d 0.37( 20.69%)
                                           -0.0000 -0.0060  0.2463  0.7085 -0.0013
                                            0.0071 -0.0922  0.1974  0.0571  0.0011
                                            0.0230 -0.4167  0.0746 -0.0000  0.0000
                                            0.0004  0.0000 -0.4243 -0.0001 -0.0001
                                            0.1248 -0.1062
   290. (0.00024) RY*( 8) C  16           s(  0.00%)p 1.00( 76.12%)d 0.31( 23.88%)
                                            0.0000  0.0000  0.0001  0.0002  0.0000
                                            0.0000 -0.0001  0.0002  0.0000  0.0000
                                            0.0001 -0.0002  0.0000  0.0008  0.2474
                                           -0.8365  0.0162 -0.0001 -0.2884  0.3945
                                           -0.0001 -0.0001
   291. (0.00013) RY*( 9) C  16           s(  1.85%)p46.83( 86.59%)d 6.25( 11.56%)
                                            0.0000  0.0013 -0.0453 -0.0029  0.1282
                                            0.0027 -0.0282  0.1121 -0.4139  0.0000
                                            0.0261 -0.0534  0.8232 -0.0000 -0.0000
                                            0.0001 -0.0001  0.0437 -0.0000  0.0000
                                           -0.1925  0.2769
   292. (0.00006) RY*(10) C  16           s( 12.81%)p 2.69( 34.41%)d 4.12( 52.78%)
   293. (0.00004) RY*(11) C  16           s( 15.18%)p 4.73( 71.85%)d 0.85( 12.97%)
   294. (0.00004) RY*(12) C  16           s( 11.95%)p 1.40( 16.67%)d 5.97( 71.38%)
   295. (0.00000) RY*(13) C  16           s(  2.58%)p37.62( 97.04%)d 0.15(  0.38%)
   296. (0.00000) RY*(14) C  16           s( 95.14%)p 0.05(  4.50%)d 0.00(  0.36%)
   297. (0.00000) RY*(15) C  16           s(  0.00%)p 1.00( 15.46%)d 5.47( 84.54%)
   298. (0.00000) RY*(16) C  16           s(  0.00%)p 1.00( 99.86%)d 0.00(  0.14%)
   299. (0.00001) RY*(17) C  16           s(  0.76%)p13.73( 10.45%)d99.99( 88.79%)
   300. (0.00826) RY*( 1) C  17           s(  0.83%)p99.99( 93.58%)d 6.72(  5.59%)
                                           -0.0000 -0.0002  0.0297  0.0862 -0.0008
                                           -0.0171 -0.0357  0.0856  0.0153  0.0226
                                            0.9585 -0.0197 -0.0841  0.0000 -0.0001
                                           -0.0000  0.0000 -0.2255 -0.0000 -0.0001
                                           -0.0706 -0.0059
   301. (0.00626) RY*( 2) C  17           s(  0.89%)p99.99( 93.46%)d 6.37(  5.66%)
                                           -0.0000 -0.0206  0.0767  0.0438  0.0256
                                           -0.0126  0.9634  0.0246  0.0524 -0.0166
                                            0.0089  0.0415  0.0298  0.0000  0.0000
                                           -0.0000  0.0000 -0.0218 -0.0000 -0.0000
                                           -0.2257  0.0715
   302. (0.00257) RY*( 3) C  17           s(  0.00%)p 1.00( 43.90%)d 1.28( 56.10%)
                                           -0.0000  0.0000 -0.0001 -0.0000 -0.0000
                                           -0.0000  0.0000  0.0000 -0.0000  0.0000
                                           -0.0000  0.0000 -0.0000 -0.0001 -0.6614
                                           -0.0004  0.0401  0.0000  0.7451  0.0764
                                           -0.0000  0.0002
   303. (0.00109) RY*( 4) C  17           s( 30.17%)p 0.56( 16.75%)d 1.76( 53.08%)
                                            0.0000  0.0119  0.4691  0.2832 -0.0360
                                           -0.0185 -0.2148  0.1641 -0.0346 -0.0081
                                           -0.0927 -0.2779  0.0837  0.0000 -0.0005
                                           -0.0002 -0.0001  0.0858 -0.0003 -0.0014
                                           -0.7169  0.0975
   304. (0.00094) RY*( 5) C  17           s(  0.00%)p 1.00(  5.76%)d16.37( 94.24%)
                                           -0.0000  0.0000  0.0005  0.0004 -0.0001
                                           -0.0000 -0.0003  0.0004 -0.0001 -0.0000
                                           -0.0001 -0.0005  0.0001 -0.0067  0.2032
                                            0.1268  0.0131 -0.0000  0.0805  0.9674
                                           -0.0012  0.0001
   305. (0.00062) RY*( 6) C  17           s( 56.82%)p 0.63( 35.88%)d 0.13(  7.30%)
                                            0.0000  0.0049  0.7501 -0.0630  0.0391
                                            0.0170 -0.0374 -0.3077  0.0347 -0.0001
                                           -0.0053  0.5102 -0.0307 -0.0000 -0.0000
                                            0.0000 -0.0000 -0.1552 -0.0000  0.0003
                                            0.1970  0.1003
   306. (0.00056) RY*( 7) C  17           s(  0.95%)p23.63( 22.44%)d80.69( 76.61%)
                                           -0.0000 -0.0014  0.0906 -0.0351  0.0073
                                           -0.0008  0.0232  0.0489  0.0543  0.0095
                                           -0.2106 -0.4159 -0.0324  0.0000  0.0000
                                           -0.0000  0.0000 -0.8656  0.0001 -0.0002
                                            0.1214 -0.0457
   307. (0.00032) RY*( 8) C  17           s(  0.00%)p 1.00( 58.82%)d 0.70( 41.18%)
                                           -0.0000 -0.0000  0.0002  0.0002 -0.0000
                                            0.0000 -0.0001 -0.0001 -0.0000 -0.0000
                                            0.0001 -0.0001  0.0000 -0.0127  0.6905
                                           -0.1392  0.3030  0.0002  0.6153 -0.1822
                                           -0.0001  0.0001
   308. (0.00020) RY*( 9) C  17           s( 21.98%)p 2.24( 49.23%)d 1.31( 28.80%)
                                            0.0000 -0.0061  0.3757 -0.2780  0.0355
                                            0.0244  0.1038 -0.0967  0.0600  0.0015
                                            0.1260 -0.6695 -0.0618  0.0000 -0.0001
                                            0.0001 -0.0001  0.3955 -0.0001  0.0002
                                            0.3625  0.0124
   309. (0.00008) RY*(10) C  17           s(  8.31%)p 6.95( 57.76%)d 4.08( 33.93%)
   310. (0.00007) RY*(11) C  17           s( 31.57%)p 2.11( 66.72%)d 0.05(  1.71%)
   311. (0.00005) RY*(12) C  17           s( 32.18%)p 1.21( 38.81%)d 0.90( 29.02%)
   312. (0.00001) RY*(13) C  17           s(  1.38%)p67.29( 92.83%)d 4.19(  5.79%)
   313. (0.00000) RY*(14) C  17           s( 90.21%)p 0.06(  5.69%)d 0.05(  4.11%)
   314. (0.00000) RY*(15) C  17           s(  0.00%)p 1.00( 97.09%)d 0.03(  2.91%)
   315. (0.00000) RY*(16) C  17           s(  0.00%)p 1.00( 94.44%)d 0.06(  5.56%)
   316. (0.00001) RY*(17) C  17           s( 24.87%)p 1.08( 26.95%)d 1.94( 48.18%)
   317. (0.00447) RY*( 1)Cl  18           s(  0.00%)p 1.00( 50.96%)d 0.96( 49.04%)
                                            0.0000 -0.0000 -0.0000 -0.0000  0.0000
                                           -0.0000  0.0000  0.0000 -0.0000 -0.0002
                                            0.0000 -0.0000  0.0000 -0.0000 -0.0000
                                            0.0001 -0.0000 -0.0000  0.0000 -0.0000
                                           -0.0015  0.7039 -0.1151  0.0288  0.0097
                                           -0.0000 -0.6953 -0.0833  0.0001 -0.0002
   318. (0.00249) RY*( 2)Cl  18           s(  0.06%)p99.99( 70.38%)d99.99( 29.56%)
                                            0.0000  0.0000 -0.0011  0.0243  0.0007
                                           -0.0018  0.0001  0.0000 -0.0033  0.0068
                                           -0.0277 -0.0153  0.0088 -0.0000  0.0022
                                           -0.8293  0.1141  0.0443 -0.0048  0.0000
                                            0.0000  0.0001 -0.0000 -0.0000  0.0000
                                            0.5219 -0.0001  0.0001 -0.1437 -0.0510
   319. (0.00074) RY*( 3)Cl  18           s(  4.12%)p18.20( 75.06%)d 5.05( 20.82%)
                                            0.0000  0.0000 -0.0153 -0.0706  0.1897
                                            0.0053  0.0011  0.0000 -0.0713 -0.8350
                                            0.0943 -0.0397  0.0258 -0.0000 -0.0051
                                           -0.1298 -0.1421 -0.0085  0.0060  0.0000
                                           -0.0000 -0.0002  0.0001 -0.0000  0.0000
                                           -0.0974  0.0002 -0.0001  0.3260 -0.3040
   320. (0.00038) RY*( 4)Cl  18           s( 78.06%)p 0.04(  3.50%)d 0.24( 18.44%)
                                            0.0000  0.0000 -0.0130  0.8628 -0.1894
                                           -0.0052  0.0027  0.0000 -0.0559 -0.0557
                                           -0.0682  0.0892 -0.0204 -0.0000 -0.0151
                                            0.0713 -0.1016  0.0052 -0.0116  0.0000
                                           -0.0000 -0.0000 -0.0000  0.0000 -0.0000
                                            0.2049 -0.0000  0.0000  0.3503  0.1403
   321. (0.00008) RY*( 5)Cl  18           s(  5.19%)p16.26( 84.39%)d 2.01( 10.42%)
   322. (0.00008) RY*( 6)Cl  18           s(  0.00%)p 1.00( 44.26%)d 1.26( 55.74%)
   323. (0.00004) RY*( 7)Cl  18           s( 24.55%)p 2.49( 61.14%)d 0.58( 14.31%)
   324. (0.00001) RY*( 8)Cl  18           s( 19.60%)p 0.97( 18.95%)d 3.13( 61.45%)
   325. (0.00000) RY*( 9)Cl  18           s( 99.46%)p 0.00(  0.48%)d 0.00(  0.07%)
   326. (0.00001) RY*(10)Cl  18           s(  0.00%)p 1.00( 73.77%)d 0.36( 26.23%)
   327. (0.00000) RY*(11)Cl  18           s(  0.27%)p99.99( 99.55%)d 0.67(  0.18%)
   328. (0.00000) RY*(12)Cl  18           s(  0.03%)p99.99( 99.96%)d 0.30(  0.01%)
   329. (0.00001) RY*(13)Cl  18           s( 37.62%)p 0.63( 23.83%)d 1.02( 38.55%)
   330. (0.00000) RY*(14)Cl  18           s(100.00%)p 0.00(  0.00%)d 0.00(  0.00%)
   331. (0.00000) RY*(15)Cl  18           s(  0.00%)p 1.00( 99.84%)d 0.00(  0.16%)
   332. (0.00000) RY*(16)Cl  18           s(  0.00%)p 1.00( 99.99%)d 0.00(  0.01%)
   333. (0.00001) RY*(17)Cl  18           s( 17.27%)p 3.36( 58.10%)d 1.43( 24.63%)
   334. (0.00001) RY*(18)Cl  18           s(  7.22%)p12.08( 87.26%)d 0.76(  5.52%)
   335. (0.00000) RY*(19)Cl  18           s(  0.00%)p 1.00( 31.21%)d 2.20( 68.79%)
   336. (0.00000) RY*(20)Cl  18           s(  0.00%)p 1.00( 99.77%)d 0.00(  0.23%)
   337. (0.00000) RY*(21)Cl  18           s(  6.42%)p 2.85( 18.31%)d11.72( 75.27%)
   338. (0.00107) RY*( 1) H  19           s( 99.02%)p 0.01(  0.98%)
                                           -0.0035  0.9951 -0.0032  0.0371  0.0917
                                            0.0000
   339. (0.00018) RY*( 2) H  19           s( 90.27%)p 0.11(  9.73%)
                                            0.0058  0.0341  0.9495 -0.1238 -0.2863
                                            0.0001
   340. (0.00013) RY*( 3) H  19           s(  0.00%)p 1.00(100.00%)
                                           -0.0000  0.0000  0.0001  0.0002 -0.0002
                                           -1.0000
   341. (0.00010) RY*( 4) H  19           s(  1.83%)p53.76( 98.17%)
   342. (0.00003) RY*( 5) H  19           s(  8.93%)p10.20( 91.07%)
   343. (0.00120) RY*( 1) H  20           s( 96.71%)p 0.03(  3.29%)
                                           -0.0016  0.9834 -0.0009 -0.1808  0.0144
                                            0.0001
   344. (0.00018) RY*( 2) H  20           s( 88.18%)p 0.13( 11.82%)
                                            0.0069  0.0054  0.9390  0.0516  0.3399
                                            0.0003
   345. (0.00012) RY*( 3) H  20           s(  0.00%)p 1.00(100.00%)
                                           -0.0000  0.0001  0.0003 -0.0000  0.0002
                                           -1.0000
   346. (0.00008) RY*( 4) H  20           s(  9.31%)p 9.75( 90.69%)
   347. (0.00004) RY*( 5) H  20           s(  5.85%)p16.10( 94.15%)
   348. (0.04490) BD*( 1) C   1 - C   2  
                ( 49.97%)   0.7069* C   1 s( 34.91%)p 1.86( 65.06%)d 0.00(  0.04%)
                                            0.0002 -0.5906 -0.0145  0.0029 -0.0007
                                            0.4792  0.0300 -0.0144  0.0040 -0.6476
                                            0.0227 -0.0015  0.0004  0.0001  0.0000
                                           -0.0000  0.0000  0.0165 -0.0000  0.0000
                                           -0.0008  0.0089
                ( 50.03%)  -0.7073* C   2 s( 35.71%)p 1.80( 64.24%)d 0.00(  0.05%)
                                           -0.0001 -0.5976 -0.0024 -0.0003 -0.0014
                                           -0.5132  0.0362  0.0002 -0.0032  0.6144
                                            0.0069 -0.0125  0.0052 -0.0002  0.0000
                                            0.0000 -0.0000  0.0161 -0.0000  0.0000
                                            0.0051  0.0133
   349. (0.06771) BD*( 1) C   1 - C   4  
                ( 51.37%)   0.7167* C   1 s( 33.58%)p 1.98( 66.38%)d 0.00(  0.03%)
                                            0.0000  0.5794  0.0022  0.0077 -0.0001
                                           -0.3049 -0.0258  0.0116 -0.0006 -0.7550
                                            0.0073  0.0047  0.0029 -0.0000 -0.0000
                                            0.0000 -0.0000  0.0150 -0.0000  0.0000
                                           -0.0079 -0.0062
                ( 48.63%)  -0.6974* C   4 s( 39.13%)p 1.55( 60.83%)d 0.00(  0.04%)
                                            0.0000  0.6254  0.0127  0.0057  0.0003
                                            0.4104 -0.0179 -0.0023  0.0013  0.6628
                                            0.0097  0.0071  0.0105  0.0001 -0.0000
                                           -0.0000  0.0000  0.0127  0.0000  0.0000
                                           -0.0069 -0.0134
   350. (0.01510) BD*( 1) C   1 - O  10  
                ( 62.59%)   0.7911* C   1 s( 31.12%)p 2.21( 68.76%)d 0.00(  0.12%)
                                           -0.0001  0.5572 -0.0254 -0.0045 -0.0014
                                            0.8215 -0.0552 -0.0128 -0.0036  0.0974
                                           -0.0090 -0.0021 -0.0014  0.0001 -0.0000
                                           -0.0000 -0.0000  0.0069  0.0000  0.0000
                                            0.0283 -0.0187
                ( 37.41%)  -0.6117* O  10 s( 37.48%)p 1.67( 62.41%)d 0.00(  0.12%)
                                            0.0000  0.6117 -0.0237 -0.0021 -0.0000
                                           -0.7811  0.0219 -0.0014 -0.0015 -0.1160
                                            0.0025 -0.0004 -0.0002 -0.0001  0.0000
                                           -0.0000 -0.0000  0.0085  0.0000  0.0000
                                            0.0291 -0.0157
   351. (0.01343) BD*( 1) C   2 - C   3  
                ( 50.84%)   0.7130* C   2 s( 35.78%)p 1.79( 64.19%)d 0.00(  0.03%)
                                           -0.0001  0.5976 -0.0261  0.0006  0.0002
                                           -0.7955  0.0245  0.0087 -0.0010 -0.0842
                                           -0.0329  0.0115  0.0006 -0.0001  0.0000
                                           -0.0000  0.0000  0.0073  0.0000 -0.0000
                                            0.0121 -0.0111
                ( 49.16%)  -0.7011* C   3 s( 36.16%)p 1.76( 63.81%)d 0.00(  0.03%)
                                           -0.0001  0.6012  0.0105  0.0004  0.0005
                                            0.7947 -0.0116 -0.0115  0.0022  0.0705
                                           -0.0359  0.0082 -0.0003  0.0000  0.0000
                                           -0.0000  0.0000  0.0007  0.0000 -0.0000
                                            0.0127 -0.0125
   352. (0.31726) BD*( 2) C   2 - C   3  
                ( 47.98%)   0.6927* C   2 s(  0.00%)p 1.00( 99.96%)d 0.00(  0.04%)
                                           -0.0000 -0.0000  0.0000  0.0000 -0.0000
                                            0.0001  0.0000  0.0000 -0.0000 -0.0002
                                           -0.0000 -0.0000  0.0000 -0.9993 -0.0223
                                           -0.0213  0.0009  0.0000  0.0159  0.0133
                                           -0.0000 -0.0000
                ( 52.02%)  -0.7213* C   3 s(  0.00%)p 1.00( 99.96%)d 0.00(  0.04%)
                                           -0.0000 -0.0000  0.0000  0.0000  0.0000
                                            0.0000  0.0000  0.0000 -0.0000 -0.0002
                                           -0.0000 -0.0000 -0.0000 -0.9991 -0.0289
                                           -0.0229  0.0033 -0.0000 -0.0194  0.0022
                                            0.0000 -0.0000
   353. (0.01278) BD*( 1) C   2 - H  11  
                ( 39.55%)   0.6289* C   2 s( 28.48%)p 2.51( 71.48%)d 0.00(  0.04%)
                                            0.0004 -0.5334 -0.0161  0.0013  0.0016
                                           -0.3172  0.0004  0.0033  0.0047 -0.7836
                                           -0.0013  0.0067  0.0029  0.0001  0.0000
                                           -0.0000  0.0000 -0.0137  0.0000  0.0000
                                            0.0098  0.0114
                ( 60.45%)  -0.7775* H  11 s( 99.96%)p 0.00(  0.04%)
                                           -0.9998  0.0028 -0.0013  0.0111  0.0166
                                           -0.0000
   354. (0.02205) BD*( 1) C   3 - C   6  
                ( 51.23%)   0.7158* C   3 s( 36.68%)p 1.73( 63.29%)d 0.00(  0.03%)
                                            0.0001  0.6055  0.0115  0.0012  0.0009
                                           -0.3969  0.0292  0.0034 -0.0001 -0.6887
                                            0.0022  0.0159 -0.0024  0.0001  0.0000
                                           -0.0000  0.0000  0.0103 -0.0000 -0.0000
                                           -0.0074 -0.0117
                ( 48.77%)  -0.6984* C   6 s( 33.96%)p 1.94( 66.00%)d 0.00(  0.04%)
                                            0.0001  0.5827  0.0002  0.0002  0.3189
                                            0.0015 -0.0018 -0.0019  0.7471 -0.0082
                                           -0.0032  0.0040 -0.0001  0.0000  0.0000
                                           -0.0000  0.0124 -0.0000 -0.0000 -0.0048
                                           -0.0163
   355. (0.01259) BD*( 1) C   3 - H   7  
                ( 40.54%)   0.6367* C   3 s( 27.12%)p 2.69( 72.84%)d 0.00(  0.04%)
                                            0.0003 -0.5204  0.0208  0.0008  0.0012
                                            0.4574  0.0115 -0.0036  0.0005 -0.7204
                                           -0.0011 -0.0038 -0.0008  0.0002 -0.0000
                                            0.0000  0.0000  0.0162 -0.0000  0.0000
                                            0.0082  0.0091
                ( 59.46%)  -0.7711* H   7 s( 99.96%)p 0.00(  0.04%)
                                           -0.9998 -0.0013 -0.0006 -0.0080  0.0177
                                           -0.0000
   356. (0.02424) BD*( 1) C   4 - C   5  
                ( 49.63%)   0.7045* C   4 s( 39.07%)p 1.56( 60.90%)d 0.00(  0.03%)
                                            0.0000 -0.6248  0.0170  0.0000 -0.0004
                                            0.7718 -0.0114  0.0101  0.0107  0.1116
                                           -0.0224 -0.0024 -0.0013  0.0001 -0.0000
                                           -0.0000  0.0000 -0.0017 -0.0000 -0.0000
                                           -0.0112  0.0134
                ( 50.37%)  -0.7097* C   5 s( 34.61%)p 1.89( 65.35%)d 0.00(  0.04%)
                                            0.0000 -0.5882 -0.0113 -0.0004 -0.7987
                                            0.0207  0.0110 -0.0004 -0.1169 -0.0368
                                            0.0056 -0.0004  0.0000  0.0000  0.0000
                                           -0.0000 -0.0062 -0.0000 -0.0000 -0.0119
                                            0.0140
   357. (0.38393) BD*( 2) C   4 - C   5  
                ( 44.15%)   0.6645* C   4 s(  0.00%)p 1.00( 99.98%)d 0.00(  0.02%)
                                           -0.0000 -0.0000  0.0000 -0.0000  0.0000
                                            0.0001 -0.0000 -0.0000  0.0000  0.0001
                                            0.0000 -0.0000 -0.0000 -0.9996 -0.0100
                                            0.0225  0.0044 -0.0000  0.0124  0.0030
                                           -0.0000  0.0000
                ( 55.85%)  -0.7473* C   5 s(  0.00%)p 1.00( 99.95%)d 0.00(  0.05%)
                                           -0.0000 -0.0000 -0.0000  0.0000 -0.0000
                                            0.0000  0.0000 -0.0000  0.0001  0.0000
                                            0.0000  0.0000 -0.9992 -0.0163 -0.0293
                                            0.0010  0.0000 -0.0204 -0.0090  0.0000
                                           -0.0000
   358. (0.02882) BD*( 1) C   4 -Cl   9  
                ( 55.67%)   0.7461* C   4 s( 21.69%)p 3.60( 78.12%)d 0.01(  0.19%)
                                            0.0001 -0.4656  0.0023  0.0075  0.0010
                                           -0.4840  0.0085 -0.0059  0.0079  0.7392
                                           -0.0060  0.0135 -0.0093  0.0000 -0.0000
                                            0.0000 -0.0000  0.0342  0.0000 -0.0000
                                            0.0141  0.0237
                ( 44.33%)  -0.6658*Cl   9 s( 20.10%)p 3.95( 79.44%)d 0.02(  0.47%)
                                           -0.0000 -0.0002 -0.4461 -0.0445 -0.0015
                                           -0.0004  0.0000  0.0001  0.4946 -0.0314
                                            0.0050  0.0001 -0.0001 -0.0001 -0.7396
                                            0.0410 -0.0057 -0.0007  0.0001 -0.0000
                                           -0.0000  0.0000  0.0000 -0.0000  0.0000
                                            0.0557  0.0000 -0.0000  0.0203  0.0337
   359. (0.02178) BD*( 1) C   5 - C   6  
                ( 51.07%)   0.7146* C   5 s( 37.19%)p 1.69( 62.76%)d 0.00(  0.05%)
                                            0.0001  0.6098  0.0016  0.0023 -0.5346
                                            0.0287  0.0105 -0.0015  0.5836  0.0150
                                           -0.0119  0.0022  0.0001  0.0000 -0.0000
                                            0.0000 -0.0133 -0.0000  0.0000 -0.0035
                                           -0.0162
                ( 48.93%)  -0.6995* C   6 s( 34.46%)p 1.90( 65.50%)d 0.00(  0.04%)
                                            0.0002  0.5870 -0.0038  0.0006  0.4699
                                           -0.0076 -0.0041 -0.0008 -0.6582  0.0265
                                            0.0097 -0.0030  0.0000  0.0000  0.0000
                                           -0.0000 -0.0115 -0.0000 -0.0000  0.0000
                                           -0.0178
   360. (0.01435) BD*( 1) C   5 - H   8  
                ( 39.18%)   0.6260* C   5 s( 28.08%)p 2.56( 71.88%)d 0.00(  0.04%)
                                           -0.0003  0.5299 -0.0080 -0.0024 -0.2722
                                           -0.0014  0.0019  0.0007 -0.8029 -0.0084
                                            0.0021 -0.0001 -0.0001  0.0000 -0.0000
                                           -0.0000  0.0101  0.0000  0.0000 -0.0139
                                           -0.0092
                ( 60.82%)  -0.7799* H   8 s( 99.96%)p 0.00(  0.04%)
                                            0.9998  0.0012  0.0013  0.0036  0.0198
                                            0.0000
   361. (0.03597) BD*( 1) C   6 - C  12  
                ( 52.77%)   0.7264* C   6 s( 31.49%)p 2.17( 68.48%)d 0.00(  0.03%)
                                            0.0002  0.5611  0.0081 -0.0010 -0.8228
                                           -0.0170  0.0065  0.0011 -0.0867 -0.0019
                                            0.0002  0.0015  0.0001 -0.0000 -0.0000
                                            0.0000  0.0035 -0.0000 -0.0000  0.0118
                                           -0.0116
                ( 47.23%)  -0.6873* C  12 s( 32.99%)p 2.03( 66.99%)d 0.00(  0.01%)
                                            0.0001  0.5743 -0.0109 -0.0058  0.0008
                                            0.8103  0.0151 -0.0114 -0.0007  0.1139
                                            0.0004 -0.0015 -0.0006 -0.0001 -0.0000
                                            0.0000 -0.0000  0.0021 -0.0000 -0.0000
                                            0.0072 -0.0085
   362. (0.05579) BD*( 1) C  12 - C  13  
                ( 49.47%)   0.7033* C  12 s( 36.34%)p 1.75( 63.62%)d 0.00(  0.04%)
                                            0.0006 -0.6028 -0.0098 -0.0056  0.0006
                                            0.5128  0.0052 -0.0059  0.0028 -0.6107
                                            0.0125 -0.0020 -0.0052 -0.0000 -0.0000
                                            0.0000 -0.0000  0.0144  0.0000 -0.0000
                                           -0.0018  0.0130
                ( 50.53%)  -0.7109* C  13 s( 38.74%)p 1.58( 61.22%)d 0.00(  0.04%)
                                            0.0002 -0.6223  0.0106 -0.0041 -0.0014
                                           -0.4966  0.0167  0.0013 -0.0008  0.6043
                                            0.0070 -0.0121  0.0021  0.0000  0.0000
                                           -0.0000  0.0000  0.0110  0.0000 -0.0000
                                            0.0065  0.0139
   363. (0.41016) BD*( 2) C  12 - C  13  
                ( 52.14%)   0.7221* C  12 s(  0.00%)p 1.00( 99.92%)d 0.00(  0.08%)
                                           -0.0000 -0.0000  0.0000 -0.0000 -0.0000
                                            0.0001 -0.0000  0.0000  0.0000  0.0000
                                           -0.0000  0.0000  0.0000  0.9995 -0.0101
                                            0.0128 -0.0032  0.0000 -0.0262  0.0101
                                            0.0000  0.0000
                ( 47.86%)  -0.6918* C  13 s(  0.00%)p 1.00( 99.95%)d 0.00(  0.05%)
                                            0.0000 -0.0000  0.0000  0.0000  0.0000
                                           -0.0000 -0.0000  0.0000 -0.0000 -0.0001
                                           -0.0000 -0.0000 -0.0000  0.9997  0.0032
                                            0.0111 -0.0001 -0.0000  0.0023 -0.0233
                                           -0.0000 -0.0000
   364. (0.02705) BD*( 1) C  12 - C  15  
                ( 47.42%)   0.6886* C  12 s( 30.64%)p 2.26( 69.31%)d 0.00(  0.05%)
                                            0.0001 -0.5535  0.0011 -0.0013  0.0008
                                            0.2818  0.0276 -0.0013  0.0005  0.7829
                                           -0.0039 -0.0011  0.0017 -0.0001  0.0000
                                            0.0000 -0.0000 -0.0139  0.0000  0.0000
                                            0.0114  0.0121
                ( 52.58%)  -0.7251* C  15 s( 46.45%)p 1.15( 53.51%)d 0.00(  0.04%)
                                            0.0000 -0.6815 -0.0011 -0.0032 -0.0007
                                           -0.4623  0.0233  0.0040 -0.0013 -0.5662
                                            0.0133  0.0080 -0.0015  0.0001 -0.0000
                                           -0.0000 -0.0000 -0.0108  0.0000  0.0000
                                            0.0120  0.0111
   365. (0.01625) BD*( 1) C  13 - C  14  
                ( 47.19%)   0.6870* C  13 s( 34.29%)p 1.92( 65.68%)d 0.00(  0.04%)
                                           -0.0000 -0.5853  0.0176  0.0019  0.0010
                                            0.8069 -0.0185 -0.0080 -0.0005  0.0598
                                            0.0401 -0.0082  0.0018  0.0000  0.0000
                                           -0.0000  0.0000 -0.0033 -0.0000 -0.0000
                                           -0.0142  0.0128
                ( 52.81%)  -0.7267* C  14 s( 44.28%)p 1.26( 55.68%)d 0.00(  0.04%)
                                            0.0002 -0.6653  0.0042  0.0080  0.0001
                                           -0.7168  0.0292  0.0103 -0.0012 -0.2019
                                            0.0364 -0.0041 -0.0013 -0.0001  0.0000
                                            0.0000  0.0000  0.0025 -0.0000 -0.0000
                                           -0.0174  0.0117
   366. (0.01500) BD*( 1) C  13 - H  20  
                ( 36.93%)   0.6077* C  13 s( 26.95%)p 2.71( 73.02%)d 0.00(  0.03%)
                                            0.0004 -0.5185 -0.0255 -0.0006  0.0006
                                           -0.3164 -0.0047  0.0049  0.0009 -0.7937
                                           -0.0065 -0.0062 -0.0002 -0.0001  0.0000
                                           -0.0000 -0.0000 -0.0086 -0.0000 -0.0000
                                            0.0120  0.0091
                ( 63.07%)  -0.7942* H  20 s( 99.95%)p 0.00(  0.05%)
                                           -0.9998 -0.0012 -0.0007  0.0038  0.0218
                                            0.0000
   367. (0.27057) BD ( 1) C  14 - C  15  
                ( 43.42%)   0.6589* C  14 s( 11.07%)p 8.03( 88.88%)d 0.00(  0.05%)
                                            0.0004 -0.3319 -0.0198 -0.0094  0.0001
                                            0.5261  0.0543  0.0029  0.0026 -0.7782
                                           -0.0591 -0.0023 -0.0019 -0.0001  0.0000
                                           -0.0000  0.0000 -0.0147  0.0000  0.0000
                                           -0.0043 -0.0174
                ( 56.58%)   0.7522* C  15 s(  9.42%)p 9.61( 90.55%)d 0.00(  0.03%)
                                            0.0004 -0.3067  0.0124 -0.0003  0.0017
                                           -0.5194 -0.0362 -0.0010  0.0009  0.7934
                                            0.0692  0.0026  0.0025  0.0000 -0.0000
                                            0.0000 -0.0000 -0.0087  0.0000 -0.0000
                                           -0.0005 -0.0140
   368. (0.03948) BD*( 1) C  14 - C  17  
                ( 54.06%)   0.7352* C  14 s( 44.68%)p 1.24( 55.28%)d 0.00(  0.04%)
                                           -0.0000  0.6682 -0.0151  0.0013  0.0001
                                           -0.4516  0.0401  0.0009 -0.0011 -0.5888
                                            0.0217  0.0092 -0.0009 -0.0001  0.0000
                                           -0.0000 -0.0000  0.0116 -0.0000  0.0000
                                           -0.0143 -0.0095
                ( 45.94%)  -0.6778* C  17 s( 36.56%)p 1.73( 63.41%)d 0.00(  0.03%)
                                           -0.0000  0.6046 -0.0005  0.0016 -0.0001
                                            0.2253  0.0269  0.0082  0.0050  0.7631
                                           -0.0121  0.0036  0.0039 -0.0000  0.0000
                                            0.0000  0.0000  0.0088  0.0000  0.0000
                                           -0.0105 -0.0120
   369. (0.37870) BD*( 2) C  14 - C  17  
                ( 60.44%)   0.7774* C  14 s(  0.00%)p 1.00( 99.87%)d 0.00(  0.13%)
                                           -0.0000 -0.0001 -0.0000 -0.0000 -0.0000
                                           -0.0000  0.0000 -0.0000  0.0000 -0.0002
                                           -0.0000 -0.0000 -0.0000  0.9991 -0.0211
                                            0.0093 -0.0047 -0.0000  0.0105 -0.0345
                                           -0.0000 -0.0000
                ( 39.56%)  -0.6290* C  17 s(  0.00%)p 1.00( 99.99%)d 0.00(  0.01%)
                                           -0.0000  0.0000 -0.0000 -0.0000 -0.0000
                                           -0.0001 -0.0000 -0.0000 -0.0000  0.0000
                                           -0.0000  0.0000  0.0000  0.9999  0.0093
                                           -0.0101  0.0039  0.0000  0.0076  0.0056
                                            0.0000  0.0000
   370. (0.01738) BD*( 1) C  15 - C  16  
                ( 53.41%)   0.7308* C  15 s( 44.10%)p 1.27( 55.85%)d 0.00(  0.04%)
                                            0.0000  0.6640  0.0103 -0.0030  0.0003
                                           -0.7147  0.0226  0.0082 -0.0032 -0.2138
                                            0.0378 -0.0063 -0.0009  0.0000 -0.0000
                                            0.0000  0.0000 -0.0005  0.0000  0.0000
                                            0.0165 -0.0125
                ( 46.59%)  -0.6826* C  16 s( 34.91%)p 1.86( 65.05%)d 0.00(  0.04%)
                                           -0.0003  0.5906 -0.0159 -0.0038 -0.0005
                                            0.8051 -0.0105 -0.0097 -0.0009  0.0163
                                            0.0430 -0.0080  0.0013  0.0001 -0.0000
                                            0.0000 -0.0000  0.0048  0.0000 -0.0000
                                            0.0139 -0.0121
   371. (0.33388) BD*( 2) C  15 - C  16  
                ( 53.82%)   0.7336* C  15 s(  0.00%)p 1.00( 99.89%)d 0.00(  0.11%)
                                            0.0000  0.0001 -0.0000 -0.0000  0.0000
                                            0.0001 -0.0000 -0.0000 -0.0000  0.0001
                                           -0.0000  0.0000 -0.0000  0.9994 -0.0078
                                            0.0089 -0.0028 -0.0000 -0.0276  0.0176
                                            0.0000 -0.0000
                ( 46.18%)  -0.6796* C  16 s(  0.00%)p 1.00( 99.95%)d 0.00(  0.05%)
                                           -0.0000 -0.0000  0.0000  0.0000 -0.0000
                                           -0.0001  0.0000  0.0000 -0.0000  0.0001
                                           -0.0000  0.0000  0.0000  0.9996  0.0169
                                            0.0077  0.0005 -0.0000  0.0161  0.0153
                                           -0.0000 -0.0000
   372. (0.06105) BD*( 1) C  16 - C  17  
                ( 50.56%)   0.7111* C  16 s( 37.92%)p 1.64( 62.05%)d 0.00(  0.04%)
                                           -0.0005  0.6155 -0.0160  0.0049  0.0007
                                           -0.4643  0.0344 -0.0006 -0.0010  0.6352
                                           -0.0024 -0.0107  0.0035 -0.0001  0.0000
                                            0.0000 -0.0000 -0.0113  0.0000 -0.0000
                                           -0.0069 -0.0141
                ( 49.44%)  -0.7031* C  17 s( 40.15%)p 1.49( 59.81%)d 0.00(  0.04%)
                                           -0.0002  0.6336 -0.0074  0.0071  0.0002
                                            0.4433  0.0085  0.0117  0.0067 -0.6332
                                            0.0183 -0.0017 -0.0064  0.0000 -0.0000
                                            0.0000  0.0000 -0.0110  0.0000 -0.0000
                                           -0.0019 -0.0152
   373. (0.01441) BD*( 1) C  16 - H  19  
                ( 36.84%)   0.6069* C  16 s( 27.18%)p 2.68( 72.80%)d 0.00(  0.03%)
                                           -0.0001  0.5206  0.0265  0.0018 -0.0005
                                           -0.3659 -0.0179  0.0015 -0.0005 -0.7705
                                           -0.0044 -0.0041  0.0017  0.0000 -0.0000
                                            0.0000 -0.0000  0.0118 -0.0000 -0.0000
                                           -0.0072 -0.0096
                ( 63.16%)  -0.7948* H  19 s( 99.95%)p 0.00(  0.05%)
                                            0.9997  0.0013  0.0012  0.0121  0.0190
                                           -0.0000
   374. (0.03346) BD*( 1) C  17 -Cl  18  
                ( 53.29%)   0.7300* C  17 s( 23.14%)p 3.31( 76.69%)d 0.01(  0.17%)
                                           -0.0001  0.4808  0.0114 -0.0085 -0.0009
                                           -0.8665  0.0051 -0.0040  0.0176 -0.1255
                                           -0.0071 -0.0020  0.0019 -0.0001  0.0000
                                           -0.0000  0.0000  0.0096  0.0000  0.0000
                                            0.0327 -0.0226
                ( 46.71%)  -0.6835*Cl  18 s( 18.83%)p 4.28( 80.65%)d 0.03(  0.52%)
                                            0.0000  0.0002  0.4320  0.0404  0.0024
                                            0.0000 -0.0000  0.0002  0.8905 -0.0525
                                           -0.0097  0.0002  0.0000  0.0000  0.1032
                                           -0.0031 -0.0005  0.0001  0.0000  0.0000
                                            0.0001 -0.0000 -0.0000 -0.0000 -0.0000
                                            0.0130  0.0000  0.0000  0.0614 -0.0357


 NHO Directionality and "Bond Bending" (deviations from line of nuclear centers)

         [Thresholds for printing:  angular deviation  >  1.0 degree]
                                    hybrid p-character > 25.0%
                                    orbital occupancy  >  0.10e

                                Line of Centers        Hybrid 1              Hybrid 2
                                ---------------  -------------------   ------------------
                NBO               Theta   Phi    Theta   Phi    Dev    Theta   Phi    Dev
 ========================================================================================
     1. BD (   1) C   1 - C   2    90.0  130.3    90.0  128.5   1.7     90.0  308.0   2.2
     2. BD (   1) C   1 - C   4    90.0  241.3    90.0  246.6   5.3      --     --    --
     3. BD (   1) C   1 - O  10    90.0    7.7    90.0    6.5   1.2      --     --    --
     4. BD (   1) C   2 - C   3    90.0  186.7    90.0  187.8   1.1     90.0    3.1   3.6
     5. BD (   2) C   2 - C   3    90.0  186.7     0.0    0.0  90.0      0.0    0.0  90.0
     6. BD (   1) C   2 - H  11    90.0   64.4    90.0   68.3   3.8      --     --    --
     7. BD (   1) C   3 - C   6    90.0  241.8     --     --    --      90.0   66.8   5.0
     8. BD (   1) C   3 - H   7    90.0  119.9    90.0  122.7   2.7      --     --    --
     9. BD (   1) C   4 - C   5    90.0  187.6    90.0  186.2   1.4     90.0   11.0   3.3
    10. BD (   2) C   4 - C   5    90.0  187.6     0.0    0.0  90.0      0.0    0.0  90.0
    11. BD (   1) C   4 -Cl   9    90.0  304.0    90.0  302.7   1.3      --     --    --
    12. BD (   1) C   5 - C   6    90.0  130.3     --     --    --      90.0  306.2   4.1
    13. BD (   1) C   5 - H   8    90.0  253.1    90.0  251.5   1.6      --     --    --
    16. BD (   2) C  12 - C  13    90.0  129.5     0.0    0.0  90.0      0.0    0.0  90.0
    17. BD (   1) C  12 - C  15    90.0  242.4    90.0  248.4   6.0     90.0   51.4  11.1
    18. BD (   1) C  13 - C  14    90.0  187.0     --     --    --      90.0   14.1   7.1
    19. BD (   1) C  13 - H  20    90.0   72.5    90.0   68.6   3.8      --     --    --
    20. BD*(   1) C  14 - C  15    90.0  306.6    90.0  124.8 178.3     90.0  302.6 176.1
    21. BD (   1) C  14 - C  17    90.0  244.8    90.0  233.6  11.2     90.0   70.7   5.9
    22. BD (   2) C  14 - C  17    90.0  244.8     0.0    0.0  90.0      0.0    0.0  90.0
    23. BD (   1) C  15 - C  16    90.0  187.0    90.0  194.9   8.0     90.0    3.8   3.1
    24. BD (   2) C  15 - C  16    90.0  187.0     0.0    0.0  90.0      0.0    0.0  90.0
    25. BD (   1) C  16 - C  17    90.0  126.3    90.0  124.6   1.7      --     --    --
    27. BD (   1) C  17 -Cl  18    90.0  186.9    90.0  188.9   2.0      --     --    --
    51. LP*(   1) C   1             --     --      0.0    0.0   --       --     --    --
    52. LP (   1) C   6             --     --      0.0    0.0   --       --     --    --
    54. LP (   2)Cl   9             --     --     90.0   33.6   --       --     --    --
    55. LP (   3)Cl   9             --     --      0.0    0.0   --       --     --    --
    56. LP (   1) O  10             --     --     90.0    7.4   --       --     --    --
    57. LP (   2) O  10             --     --     90.0   97.9   --       --     --    --
    58. LP (   3) O  10             --     --      0.0    0.0   --       --     --    --
    60. LP (   2)Cl  18             --     --     90.0   97.8   --       --     --    --
    61. LP (   3)Cl  18             --     --      0.0    0.0   --       --     --    --
   352. BD*(   2) C   2 - C   3    90.0  186.7     0.0    0.0  90.0      0.0    0.0  90.0
   357. BD*(   2) C   4 - C   5    90.0  187.6     0.0    0.0  90.0      0.0    0.0  90.0
   363. BD*(   2) C  12 - C  13    90.0  129.5     0.0    0.0  90.0      0.0    0.0  90.0
   367. BD (   1) C  14 - C  15    90.0  306.6    90.0  124.8 178.3     90.0  302.6 176.1
   369. BD*(   2) C  14 - C  17    90.0  244.8     0.0    0.0  90.0      0.0    0.0  90.0
   371. BD*(   2) C  15 - C  16    90.0  187.0     0.0    0.0  90.0      0.0    0.0  90.0


 Second Order Perturbation Theory Analysis of Fock Matrix in NBO Basis

     Threshold for printing:   0.50 kcal/mol
                                                                              E(2)  E(j)-E(i) F(i,j)
         Donor NBO (i)                     Acceptor NBO (j)                 kcal/mol   a.u.    a.u. 
 ===================================================================================================

 within unit  1
   1. BD (   1) C   1 - C   2        / 96. RY*(   1) C   3                    1.07    1.79    0.039
   1. BD (   1) C   1 - C   2        / 98. RY*(   3) C   3                    1.17    1.93    0.043
   1. BD (   1) C   1 - C   2        /113. RY*(   1) C   4                    0.92    1.81    0.037
   1. BD (   1) C   1 - C   2        /114. RY*(   2) C   4                    0.50    1.78    0.027
   1. BD (   1) C   1 - C   2        /193. RY*(   1) O  10                    0.83    1.53    0.032
   1. BD (   1) C   1 - C   2        /349. BD*(   1) C   1 - C   4            3.75    1.36    0.064
   1. BD (   1) C   1 - C   2        /350. BD*(   1) C   1 - O  10            2.14    1.41    0.049
   1. BD (   1) C   1 - C   2        /351. BD*(   1) C   2 - C   3            2.50    1.35    0.052
   1. BD (   1) C   1 - C   2        /353. BD*(   1) C   2 - H  11            0.75    1.26    0.028
   1. BD (   1) C   1 - C   2        /355. BD*(   1) C   3 - H   7            1.70    1.26    0.042
   1. BD (   1) C   1 - C   2        /358. BD*(   1) C   4 -Cl   9            6.82    0.99    0.073
   2. BD (   1) C   1 - C   4        / 79. RY*(   1) C   2                    1.51    2.02    0.049
   2. BD (   1) C   1 - C   4        /130. RY*(   1) C   5                    1.77    1.74    0.050
   2. BD (   1) C   1 - C   4        /173. RY*(   2)Cl   9                    0.65    1.37    0.027
   2. BD (   1) C   1 - C   4        /193. RY*(   1) O  10                    0.73    1.54    0.030
   2. BD (   1) C   1 - C   4        /348. BD*(   1) C   1 - C   2            2.94    1.41    0.058
   2. BD (   1) C   1 - C   4        /350. BD*(   1) C   1 - O  10            2.67    1.42    0.055
   2. BD (   1) C   1 - C   4        /353. BD*(   1) C   2 - H  11            2.96    1.27    0.055
   2. BD (   1) C   1 - C   4        /356. BD*(   1) C   4 - C   5            3.14    1.34    0.058
   2. BD (   1) C   1 - C   4        /360. BD*(   1) C   5 - H   8            1.56    1.26    0.040
   3. BD (   1) C   1 - O  10        / 62. RY*(   1) C   1                    1.24    2.16    0.046
   3. BD (   1) C   1 - O  10        /113. RY*(   1) C   4                    0.54    2.09    0.030
   3. BD (   1) C   1 - O  10        /348. BD*(   1) C   1 - C   2            2.95    1.68    0.063
   3. BD (   1) C   1 - O  10        /349. BD*(   1) C   1 - C   4            2.91    1.64    0.063
   3. BD (   1) C   1 - O  10        /351. BD*(   1) C   2 - C   3            1.59    1.62    0.045
   3. BD (   1) C   1 - O  10        /356. BD*(   1) C   4 - C   5            1.58    1.61    0.045
   4. BD (   1) C   2 - C   3        / 63. RY*(   2) C   1                    1.29    2.22    0.048
   4. BD (   1) C   2 - C   3        / 65. RY*(   4) C   1                    1.22    3.09    0.055
   4. BD (   1) C   2 - C   3        /146. RY*(   1) C   6                    1.74    1.85    0.051
   4. BD (   1) C   2 - C   3        /348. BD*(   1) C   1 - C   2            1.95    1.39    0.047
   4. BD (   1) C   2 - C   3        /350. BD*(   1) C   1 - O  10            3.36    1.40    0.061
   4. BD (   1) C   2 - C   3        /353. BD*(   1) C   2 - H  11            0.94    1.24    0.031
   4. BD (   1) C   2 - C   3        /354. BD*(   1) C   3 - C   6            3.37    1.32    0.060
   4. BD (   1) C   2 - C   3        /355. BD*(   1) C   3 - H   7            0.87    1.25    0.030
   4. BD (   1) C   2 - C   3        /361. BD*(   1) C   6 - C  12            4.61    1.15    0.065
   5. BD (   2) C   2 - C   3        / 51. LP*(   1) C   1                   49.68    0.22    0.114
   5. BD (   2) C   2 - C   3        / 52. LP (   1) C   6                   39.09    0.16    0.098
   5. BD (   2) C   2 - C   3        / 64. RY*(   3) C   1                    0.60    1.82    0.031
   5. BD (   2) C   2 - C   3        / 69. RY*(   8) C   1                    0.59    1.46    0.028
   5. BD (   2) C   2 - C   3        /148. RY*(   3) C   6                    1.07    0.91    0.029
   5. BD (   2) C   2 - C   3        /352. BD*(   2) C   2 - C   3            0.60    0.35    0.013
   6. BD (   1) C   2 - H  11        / 62. RY*(   1) C   1                    0.93    1.69    0.035
   6. BD (   1) C   2 - H  11        / 66. RY*(   5) C   1                    0.62    2.03    0.032
   6. BD (   1) C   2 - H  11        / 96. RY*(   1) C   3                    0.75    1.60    0.031
   6. BD (   1) C   2 - H  11        /348. BD*(   1) C   1 - C   2            0.60    1.21    0.024
   6. BD (   1) C   2 - H  11        /349. BD*(   1) C   1 - C   4            3.96    1.17    0.062
   6. BD (   1) C   2 - H  11        /350. BD*(   1) C   1 - O  10            0.68    1.22    0.026
   6. BD (   1) C   2 - H  11        /351. BD*(   1) C   2 - C   3            0.69    1.16    0.025
   6. BD (   1) C   2 - H  11        /354. BD*(   1) C   3 - C   6            4.51    1.14    0.064
   6. BD (   1) C   2 - H  11        /355. BD*(   1) C   3 - H   7            0.68    1.07    0.024
   7. BD (   1) C   3 - C   6        / 80. RY*(   2) C   2                    2.15    1.62    0.053
   7. BD (   1) C   3 - C   6        /131. RY*(   2) C   5                    0.93    1.73    0.036
   7. BD (   1) C   3 - C   6        /215. RY*(   1) C  12                    1.36    1.72    0.043
   7. BD (   1) C   3 - C   6        /351. BD*(   1) C   2 - C   3            2.66    1.35    0.054
   7. BD (   1) C   3 - C   6        /353. BD*(   1) C   2 - H  11            1.85    1.26    0.043
   7. BD (   1) C   3 - C   6        /355. BD*(   1) C   3 - H   7            0.99    1.26    0.032
   7. BD (   1) C   3 - C   6        /359. BD*(   1) C   5 - C   6            4.85    1.37    0.073
   7. BD (   1) C   3 - C   6        /360. BD*(   1) C   5 - H   8            4.38    1.25    0.066
   7. BD (   1) C   3 - C   6        /361. BD*(   1) C   6 - C  12            2.59    1.17    0.049
   7. BD (   1) C   3 - C   6        /364. BD*(   1) C  12 - C  15            2.28    1.25    0.048
   8. BD (   1) C   3 - H   7        / 79. RY*(   1) C   2                    1.22    1.84    0.043
   8. BD (   1) C   3 - H   7        /147. RY*(   2) C   6                    1.29    1.86    0.044
   8. BD (   1) C   3 - H   7        /348. BD*(   1) C   1 - C   2            3.77    1.24    0.061
   8. BD (   1) C   3 - H   7        /359. BD*(   1) C   5 - C   6            3.48    1.21    0.058
   9. BD (   1) C   4 - C   5        / 63. RY*(   2) C   1                    0.84    2.24    0.039
   9. BD (   1) C   4 - C   5        / 65. RY*(   4) C   1                    1.03    3.12    0.051
   9. BD (   1) C   4 - C   5        /147. RY*(   2) C   6                    2.14    2.04    0.059
   9. BD (   1) C   4 - C   5        /349. BD*(   1) C   1 - C   4            2.79    1.38    0.056
   9. BD (   1) C   4 - C   5        /350. BD*(   1) C   1 - O  10            3.05    1.42    0.059
   9. BD (   1) C   4 - C   5        /359. BD*(   1) C   5 - C   6            4.26    1.38    0.069
   9. BD (   1) C   4 - C   5        /360. BD*(   1) C   5 - H   8            0.96    1.26    0.031
   9. BD (   1) C   4 - C   5        /361. BD*(   1) C   6 - C  12            4.82    1.18    0.067
  10. BD (   2) C   4 - C   5        / 51. LP*(   1) C   1                   45.28    0.23    0.112
  10. BD (   2) C   4 - C   5        / 52. LP (   1) C   6                   37.11    0.18    0.100
  10. BD (   2) C   4 - C   5        / 64. RY*(   3) C   1                    0.63    1.84    0.032
  10. BD (   2) C   4 - C   5        / 68. RY*(   7) C   1                    0.64    1.55    0.030
  10. BD (   2) C   4 - C   5        /148. RY*(   3) C   6                    0.95    0.93    0.028
  10. BD (   2) C   4 - C   5        /172. RY*(   1)Cl   9                    2.84    0.94    0.049
  11. BD (   1) C   4 -Cl   9        / 62. RY*(   1) C   1                    0.98    1.91    0.039
  11. BD (   1) C   4 -Cl   9        /130. RY*(   1) C   5                    1.06    1.76    0.039
  11. BD (   1) C   4 -Cl   9        /348. BD*(   1) C   1 - C   2            2.25    1.44    0.051
  11. BD (   1) C   4 -Cl   9        /359. BD*(   1) C   5 - C   6            3.05    1.40    0.059
  12. BD (   1) C   5 - C   6        / 96. RY*(   1) C   3                    0.79    1.81    0.034
  12. BD (   1) C   5 - C   6        /113. RY*(   1) C   4                    0.86    1.83    0.036
  12. BD (   1) C   5 - C   6        /114. RY*(   2) C   4                    1.03    1.79    0.039
  12. BD (   1) C   5 - C   6        /146. RY*(   1) C   6                    0.59    1.88    0.030
  12. BD (   1) C   5 - C   6        /215. RY*(   1) C  12                    1.73    1.74    0.049
  12. BD (   1) C   5 - C   6        /354. BD*(   1) C   3 - C   6            4.20    1.35    0.067
  12. BD (   1) C   5 - C   6        /355. BD*(   1) C   3 - H   7            3.38    1.28    0.059
  12. BD (   1) C   5 - C   6        /356. BD*(   1) C   4 - C   5            3.77    1.35    0.064
  12. BD (   1) C   5 - C   6        /358. BD*(   1) C   4 -Cl   9            3.32    1.01    0.052
  12. BD (   1) C   5 - C   6        /360. BD*(   1) C   5 - H   8            1.57    1.27    0.040
  12. BD (   1) C   5 - C   6        /361. BD*(   1) C   6 - C  12            2.77    1.18    0.051
  12. BD (   1) C   5 - C   6        /362. BD*(   1) C  12 - C  13            2.05    1.34    0.047
  13. BD (   1) C   5 - H   8        /113. RY*(   1) C   4                    1.23    1.64    0.040
  13. BD (   1) C   5 - H   8        /146. RY*(   1) C   6                    0.79    1.69    0.033
  13. BD (   1) C   5 - H   8        /147. RY*(   2) C   6                    0.70    1.86    0.032
  13. BD (   1) C   5 - H   8        /349. BD*(   1) C   1 - C   4            4.97    1.20    0.070
  13. BD (   1) C   5 - H   8        /354. BD*(   1) C   3 - C   6            3.89    1.16    0.060
  13. BD (   1) C   5 - H   8        /356. BD*(   1) C   4 - C   5            0.88    1.17    0.029
  13. BD (   1) C   5 - H   8        /358. BD*(   1) C   4 -Cl   9            0.61    0.82    0.020
  13. BD (   1) C   5 - H   8        /359. BD*(   1) C   5 - C   6            1.14    1.20    0.033
  14. BD (   1) C   6 - C  12        / 96. RY*(   1) C   3                    0.62    1.76    0.030
  14. BD (   1) C   6 - C  12        /233. RY*(   2) C  13                    0.77    1.66    0.032
  14. BD (   1) C   6 - C  12        /266. RY*(   1) C  15                    0.78    1.27    0.028
  14. BD (   1) C   6 - C  12        /346. RY*(   4) H  20                    0.62    1.60    0.028
  14. BD (   1) C   6 - C  12        /351. BD*(   1) C   2 - C   3            1.74    1.31    0.043
  14. BD (   1) C   6 - C  12        /354. BD*(   1) C   3 - C   6            2.61    1.29    0.052
  14. BD (   1) C   6 - C  12        /356. BD*(   1) C   4 - C   5            1.87    1.30    0.044
  14. BD (   1) C   6 - C  12        /359. BD*(   1) C   5 - C   6            2.69    1.33    0.054
  14. BD (   1) C   6 - C  12        /362. BD*(   1) C  12 - C  13            2.50    1.28    0.051
  14. BD (   1) C   6 - C  12        /364. BD*(   1) C  12 - C  15            0.90    1.21    0.030
  14. BD (   1) C   6 - C  12        /365. BD*(   1) C  13 - C  14            3.40    1.28    0.059
  14. BD (   1) C   6 - C  12        /367. BD (   1) C  14 - C  15            0.52    0.53    0.016
  14. BD (   1) C   6 - C  12        /370. BD*(   1) C  15 - C  16            1.64    1.26    0.041
  15. BD (   1) C  12 - C  13        /146. RY*(   1) C   6                    1.02    1.94    0.041
  15. BD (   1) C  12 - C  13        /147. RY*(   2) C   6                    0.75    2.11    0.036
  15. BD (   1) C  12 - C  13        /221. RY*(   7) C  12                    0.67    2.65    0.039
  15. BD (   1) C  12 - C  13        /235. RY*(   4) C  13                    3.18    1.86    0.071
  15. BD (   1) C  12 - C  13        /239. RY*(   8) C  13                    1.85    2.09    0.057
  15. BD (   1) C  12 - C  13        /240. RY*(   9) C  13                    2.25    1.89    0.060
  15. BD (   1) C  12 - C  13        /241. RY*(  10) C  13                    2.51    3.75    0.089
  15. BD (   1) C  12 - C  13        /243. RY*(  12) C  13                    5.67    3.31    0.126
  15. BD (   1) C  12 - C  13        /244. RY*(  13) C  13                    1.53    2.47    0.056
  15. BD (   1) C  12 - C  13        /247. RY*(  16) C  13                    1.50    4.40    0.075
  15. BD (   1) C  12 - C  13        /248. RY*(  17) C  13                    2.61    3.31    0.085
  15. BD (   1) C  12 - C  13        /250. RY*(   2) C  14                    2.03    1.87    0.057
  15. BD (   1) C  12 - C  13        /257. RY*(   9) C  14                    0.63    2.85    0.039
  15. BD (   1) C  12 - C  13        /266. RY*(   1) C  15                    1.24    1.39    0.038
  15. BD (   1) C  12 - C  13        /344. RY*(   2) H  20                    6.24    3.23    0.130
  15. BD (   1) C  12 - C  13        /346. RY*(   4) H  20                   57.90    1.72    0.289
  15. BD (   1) C  12 - C  13        /347. RY*(   5) H  20                   10.36    2.99    0.162
  15. BD (   1) C  12 - C  13        /359. BD*(   1) C   5 - C   6            1.42    1.45    0.041
  15. BD (   1) C  12 - C  13        /361. BD*(   1) C   6 - C  12            1.93    1.24    0.045
  15. BD (   1) C  12 - C  13        /364. BD*(   1) C  12 - C  15            4.30    1.33    0.069
  15. BD (   1) C  12 - C  13        /365. BD*(   1) C  13 - C  14            4.32    1.39    0.071
  15. BD (   1) C  12 - C  13        /366. BD*(   1) C  13 - H  20            1.43    1.29    0.039
  15. BD (   1) C  12 - C  13        /367. BD (   1) C  14 - C  15           24.17    0.64    0.116
  15. BD (   1) C  12 - C  13        /371. BD*(   2) C  15 - C  16            0.79    0.87    0.025
  15. BD (   1) C  12 - C  13        /372. BD*(   1) C  16 - C  17            1.42    1.50    0.042
  15. BD (   1) C  12 - C  13        /373. BD*(   1) C  16 - H  19           26.65    6.11    0.369
  16. BD (   2) C  12 - C  13        / 52. LP (   1) C   6                   19.40    0.21    0.075
  16. BD (   2) C  12 - C  13        /148. RY*(   3) C   6                    1.09    0.96    0.032
  16. BD (   2) C  12 - C  13        /236. RY*(   5) C  13                    0.54    1.38    0.027
  16. BD (   2) C  12 - C  13        /253. RY*(   5) C  14                    0.97    1.74    0.040
  16. BD (   2) C  12 - C  13        /268. RY*(   3) C  15                    1.47    0.86    0.035
  16. BD (   2) C  12 - C  13        /345. RY*(   3) H  20                    7.52    0.34    0.050
  16. BD (   2) C  12 - C  13        /369. BD*(   2) C  14 - C  17           32.47    0.36    0.097
  16. BD (   2) C  12 - C  13        /371. BD*(   2) C  15 - C  16           24.01    0.37    0.085
  16. BD (   2) C  12 - C  13        /374. BD*(   1) C  17 -Cl  18            2.58    2.30    0.075
  17. BD (   1) C  12 - C  15        /146. RY*(   1) C   6                    1.27    1.91    0.044
  17. BD (   1) C  12 - C  15        /284. RY*(   2) C  16                    2.13    1.62    0.053
  17. BD (   1) C  12 - C  15        /346. RY*(   4) H  20                    1.11    1.68    0.039
  17. BD (   1) C  12 - C  15        /354. BD*(   1) C   3 - C   6            2.24    1.38    0.050
  17. BD (   1) C  12 - C  15        /361. BD*(   1) C   6 - C  12            3.03    1.21    0.054
  17. BD (   1) C  12 - C  15        /362. BD*(   1) C  12 - C  13            0.70    1.37    0.028
  17. BD (   1) C  12 - C  15        /366. BD*(   1) C  13 - H  20            3.44    1.26    0.059
  17. BD (   1) C  12 - C  15        /367. BD (   1) C  14 - C  15            2.24    0.61    0.035
  18. BD (   1) C  13 - C  14        /215. RY*(   1) C  12                    1.01    1.78    0.038
  18. BD (   1) C  13 - C  14        /216. RY*(   2) C  12                    0.52    1.62    0.026
  18. BD (   1) C  13 - C  14        /235. RY*(   4) C  13                    2.94    1.85    0.066
  18. BD (   1) C  13 - C  14        /239. RY*(   8) C  13                    1.06    2.07    0.042
  18. BD (   1) C  13 - C  14        /240. RY*(   9) C  13                    1.82    1.88    0.052
  18. BD (   1) C  13 - C  14        /241. RY*(  10) C  13                    1.40    3.74    0.065
  18. BD (   1) C  13 - C  14        /243. RY*(  12) C  13                    4.82    3.30    0.113
  18. BD (   1) C  13 - C  14        /244. RY*(  13) C  13                    0.93    2.45    0.043
  18. BD (   1) C  13 - C  14        /247. RY*(  16) C  13                    0.98    4.39    0.059
  18. BD (   1) C  13 - C  14        /248. RY*(  17) C  13                    1.61    3.30    0.065
  18. BD (   1) C  13 - C  14        /300. RY*(   1) C  17                    0.94    1.67    0.036
  18. BD (   1) C  13 - C  14        /301. RY*(   2) C  17                    0.81    1.75    0.034
  18. BD (   1) C  13 - C  14        /344. RY*(   2) H  20                    4.29    3.21    0.105
  18. BD (   1) C  13 - C  14        /346. RY*(   4) H  20                   37.07    1.70    0.225
  18. BD (   1) C  13 - C  14        /347. RY*(   5) H  20                    5.31    2.97    0.113
  18. BD (   1) C  13 - C  14        /361. BD*(   1) C   6 - C  12            3.09    1.23    0.055
  18. BD (   1) C  13 - C  14        /362. BD*(   1) C  12 - C  13            2.06    1.38    0.048
  18. BD (   1) C  13 - C  14        /366. BD*(   1) C  13 - H  20            1.53    1.27    0.039
  18. BD (   1) C  13 - C  14        /367. BD (   1) C  14 - C  15            1.13    0.63    0.025
  18. BD (   1) C  13 - C  14        /368. BD*(   1) C  14 - C  17            0.86    1.38    0.031
  18. BD (   1) C  13 - C  14        /372. BD*(   1) C  16 - C  17            0.53    1.48    0.025
  18. BD (   1) C  13 - C  14        /373. BD*(   1) C  16 - H  19           16.14    6.09    0.280
  18. BD (   1) C  13 - C  14        /374. BD*(   1) C  17 -Cl  18            2.09    2.78    0.068
  19. BD (   1) C  13 - H  20        /212. RY*(   3) H  11                    0.67    2.29    0.035
  19. BD (   1) C  13 - H  20        /216. RY*(   2) C  12                    1.44    1.42    0.041
  19. BD (   1) C  13 - H  20        /221. RY*(   7) C  12                    1.17    2.43    0.048
  19. BD (   1) C  13 - H  20        /232. RY*(   1) C  13                    0.55    1.49    0.026
  19. BD (   1) C  13 - H  20        /233. RY*(   2) C  13                    1.71    1.56    0.047
  19. BD (   1) C  13 - H  20        /234. RY*(   3) C  13                    0.78    1.64    0.032
  19. BD (   1) C  13 - H  20        /235. RY*(   4) C  13                    6.42    1.65    0.093
  19. BD (   1) C  13 - H  20        /237. RY*(   6) C  13                    1.96    1.92    0.056
  19. BD (   1) C  13 - H  20        /239. RY*(   8) C  13                    3.54    1.87    0.074
  19. BD (   1) C  13 - H  20        /240. RY*(   9) C  13                    4.25    1.68    0.076
  19. BD (   1) C  13 - H  20        /241. RY*(  10) C  13                    5.94    3.54    0.131
  19. BD (   1) C  13 - H  20        /243. RY*(  12) C  13                   16.00    3.10    0.202
  19. BD (   1) C  13 - H  20        /244. RY*(  13) C  13                    3.32    2.25    0.078
  19. BD (   1) C  13 - H  20        /247. RY*(  16) C  13                    4.24    4.19    0.121
  19. BD (   1) C  13 - H  20        /248. RY*(  17) C  13                    6.65    3.10    0.130
  19. BD (   1) C  13 - H  20        /249. RY*(   1) C  14                    1.01    1.17    0.031
  19. BD (   1) C  13 - H  20        /258. RY*(  10) C  14                    0.65    1.84    0.031
  19. BD (   1) C  13 - H  20        /270. RY*(   5) C  15                    0.62    1.33    0.026
  19. BD (   1) C  13 - H  20        /344. RY*(   2) H  20                   16.61    3.02    0.203
  19. BD (   1) C  13 - H  20        /346. RY*(   4) H  20                  111.56    1.50    0.370
  19. BD (   1) C  13 - H  20        /347. RY*(   5) H  20                   19.93    2.77    0.213
  19. BD (   1) C  13 - H  20        /362. BD*(   1) C  12 - C  13            0.83    1.18    0.028
  19. BD (   1) C  13 - H  20        /364. BD*(   1) C  12 - C  15            5.37    1.11    0.070
  19. BD (   1) C  13 - H  20        /367. BD (   1) C  14 - C  15            3.50    0.43    0.037
  19. BD (   1) C  13 - H  20        /368. BD*(   1) C  14 - C  17            3.01    1.18    0.053
  19. BD (   1) C  13 - H  20        /371. BD*(   2) C  15 - C  16            1.95    0.65    0.034
  19. BD (   1) C  13 - H  20        /372. BD*(   1) C  16 - C  17            2.75    1.28    0.053
  19. BD (   1) C  13 - H  20        /373. BD*(   1) C  16 - H  19           53.16    5.89    0.505
  20. BD*(   1) C  14 - C  15        /215. RY*(   1) C  12                    0.63    1.20    0.025
  20. BD*(   1) C  14 - C  15        /232. RY*(   1) C  13                    1.27    1.10    0.035
  20. BD*(   1) C  14 - C  15        /283. RY*(   1) C  16                    0.87    1.04    0.028
  20. BD*(   1) C  14 - C  15        /300. RY*(   1) C  17                    1.54    1.09    0.038
  20. BD*(   1) C  14 - C  15        /361. BD*(   1) C   6 - C  12            1.36    0.65    0.027
  20. BD*(   1) C  14 - C  15        /362. BD*(   1) C  12 - C  13           29.66    0.80    0.141
  20. BD*(   1) C  14 - C  15        /364. BD*(   1) C  12 - C  15            6.25    0.73    0.062
  20. BD*(   1) C  14 - C  15        /365. BD*(   1) C  13 - C  14            4.09    0.80    0.053
  20. BD*(   1) C  14 - C  15        /366. BD*(   1) C  13 - H  20            1.68    0.69    0.031
  20. BD*(   1) C  14 - C  15        /368. BD*(   1) C  14 - C  17            7.65    0.80    0.072
  20. BD*(   1) C  14 - C  15        /370. BD*(   1) C  15 - C  16            4.90    0.78    0.057
  20. BD*(   1) C  14 - C  15        /372. BD*(   1) C  16 - C  17           26.91    0.90    0.142
  20. BD*(   1) C  14 - C  15        /374. BD*(   1) C  17 -Cl  18            0.51    2.20    0.031
  21. BD (   1) C  14 - C  17        /232. RY*(   1) C  13                    0.90    1.72    0.035
  21. BD (   1) C  14 - C  17        /233. RY*(   2) C  13                    1.56    1.79    0.047
  21. BD (   1) C  14 - C  17        /283. RY*(   1) C  16                    1.29    1.65    0.041
  21. BD (   1) C  14 - C  17        /318. RY*(   2)Cl  18                    0.68    1.44    0.028
  21. BD (   1) C  14 - C  17        /365. BD*(   1) C  13 - C  14            0.66    1.41    0.027
  21. BD (   1) C  14 - C  17        /366. BD*(   1) C  13 - H  20            1.81    1.30    0.043
  21. BD (   1) C  14 - C  17        /367. BD (   1) C  14 - C  15            0.96    0.66    0.024
  21. BD (   1) C  14 - C  17        /372. BD*(   1) C  16 - C  17            3.19    1.51    0.063
  22. BD (   2) C  14 - C  17        /236. RY*(   5) C  13                    1.06    1.38    0.038
  22. BD (   2) C  14 - C  17        /285. RY*(   3) C  16                    2.32    1.37    0.055
  22. BD (   2) C  14 - C  17        /317. RY*(   1)Cl  18                    2.92    0.98    0.052
  22. BD (   2) C  14 - C  17        /345. RY*(   3) H  20                    1.58    0.35    0.023
  22. BD (   2) C  14 - C  17        /363. BD*(   2) C  12 - C  13           22.51    0.36    0.082
  22. BD (   2) C  14 - C  17        /371. BD*(   2) C  15 - C  16           33.17    0.38    0.101
  23. BD (   1) C  15 - C  16        /215. RY*(   1) C  12                    1.09    1.79    0.040
  23. BD (   1) C  15 - C  16        /216. RY*(   2) C  12                    1.12    1.63    0.038
  23. BD (   1) C  15 - C  16        /300. RY*(   1) C  17                    1.36    1.68    0.043
  23. BD (   1) C  15 - C  16        /361. BD*(   1) C   6 - C  12            3.10    1.24    0.055
  23. BD (   1) C  15 - C  16        /367. BD (   1) C  14 - C  15            1.88    0.64    0.033
  23. BD (   1) C  15 - C  16        /372. BD*(   1) C  16 - C  17            2.61    1.49    0.056
  23. BD (   1) C  15 - C  16        /374. BD*(   1) C  17 -Cl  18            1.78    2.79    0.063
  24. BD (   2) C  15 - C  16        / 52. LP (   1) C   6                    0.53    0.21    0.013
  24. BD (   2) C  15 - C  16        /220. RY*(   6) C  12                    0.72    1.09    0.027
  24. BD (   2) C  15 - C  16        /302. RY*(   3) C  17                    0.98    1.43    0.036
  24. BD (   2) C  15 - C  16        /304. RY*(   5) C  17                    0.55    1.90    0.031
  24. BD (   2) C  15 - C  16        /363. BD*(   2) C  12 - C  13           24.37    0.35    0.085
  24. BD (   2) C  15 - C  16        /369. BD*(   2) C  14 - C  17           25.98    0.35    0.087
  25. BD (   1) C  16 - C  17        /249. RY*(   1) C  14                    1.53    1.44    0.043
  25. BD (   1) C  16 - C  17        /250. RY*(   2) C  14                    0.60    1.92    0.031
  25. BD (   1) C  16 - C  17        /266. RY*(   1) C  15                    0.83    1.44    0.031
  25. BD (   1) C  16 - C  17        /267. RY*(   2) C  15                    1.13    1.90    0.042
  25. BD (   1) C  16 - C  17        /364. BD*(   1) C  12 - C  15            0.58    1.38    0.026
  25. BD (   1) C  16 - C  17        /367. BD (   1) C  14 - C  15           20.47    0.70    0.112
  25. BD (   1) C  16 - C  17        /368. BD*(   1) C  14 - C  17            6.98    1.45    0.091
  25. BD (   1) C  16 - C  17        /370. BD*(   1) C  15 - C  16            4.50    1.42    0.073
  25. BD (   1) C  16 - C  17        /373. BD*(   1) C  16 - H  19            0.63    6.16    0.056
  26. BD (   1) C  16 - H  19        /243. RY*(  12) C  13                    0.62    3.13    0.040
  26. BD (   1) C  16 - H  19        /266. RY*(   1) C  15                    1.03    1.20    0.032
  26. BD (   1) C  16 - H  19        /301. RY*(   2) C  17                    1.36    1.58    0.042
  26. BD (   1) C  16 - H  19        /364. BD*(   1) C  12 - C  15            2.38    1.14    0.047
  26. BD (   1) C  16 - H  19        /367. BD (   1) C  14 - C  15            2.85    0.46    0.034
  26. BD (   1) C  16 - H  19        /368. BD*(   1) C  14 - C  17            6.24    1.21    0.078
  26. BD (   1) C  16 - H  19        /373. BD*(   1) C  16 - H  19            1.33    5.92    0.080
  27. BD (   1) C  17 -Cl  18        /249. RY*(   1) C  14                    0.86    1.42    0.031
  27. BD (   1) C  17 -Cl  18        /283. RY*(   1) C  16                    0.59    1.66    0.028
  27. BD (   1) C  17 -Cl  18        /365. BD*(   1) C  13 - C  14            1.64    1.42    0.043
  27. BD (   1) C  17 -Cl  18        /370. BD*(   1) C  15 - C  16            3.79    1.40    0.065
  27. BD (   1) C  17 -Cl  18        /372. BD*(   1) C  16 - C  17            0.90    1.53    0.033
  28. CR (   1) C   1                / 80. RY*(   2) C   2                    1.21   11.29    0.104
  28. CR (   1) C   1                / 82. RY*(   4) C   2                    0.52   11.53    0.069
  28. CR (   1) C   1                /114. RY*(   2) C   4                    1.86   11.45    0.130
  28. CR (   1) C   1                /348. BD*(   1) C   1 - C   2            0.98   11.07    0.094
  28. CR (   1) C   1                /349. BD*(   1) C   1 - C   4            0.77   11.03    0.083
  28. CR (   1) C   1                /351. BD*(   1) C   2 - C   3            0.90   11.02    0.089
  28. CR (   1) C   1                /356. BD*(   1) C   4 - C   5            1.05   11.00    0.097
  28. CR (   1) C   1                /358. BD*(   1) C   4 -Cl   9            0.92   10.66    0.089
  29. CR (   1) C   2                / 63. RY*(   2) C   1                    1.43   11.85    0.117
  29. CR (   1) C   2                / 65. RY*(   4) C   1                    0.53   12.73    0.074
  29. CR (   1) C   2                / 66. RY*(   5) C   1                    0.59   11.85    0.074
  29. CR (   1) C   2                / 98. RY*(   3) C   3                    1.45   11.56    0.116
  29. CR (   1) C   2                /349. BD*(   1) C   1 - C   4            0.70   10.99    0.080
  29. CR (   1) C   2                /350. BD*(   1) C   1 - O  10            0.76   11.04    0.082
  29. CR (   1) C   2                /354. BD*(   1) C   3 - C   6            0.96   10.96    0.092
  30. CR (   1) C   3                / 79. RY*(   1) C   2                    0.52   11.66    0.070
  30. CR (   1) C   3                / 80. RY*(   2) C   2                    1.09   11.28    0.099
  30. CR (   1) C   3                /147. RY*(   2) C   6                    1.78   11.68    0.129
  30. CR (   1) C   3                /348. BD*(   1) C   1 - C   2            0.59   11.06    0.073
  30. CR (   1) C   3                /359. BD*(   1) C   5 - C   6            0.51   11.02    0.067
  30. CR (   1) C   3                /361. BD*(   1) C   6 - C  12            1.09   10.82    0.098
  31. CR (   1) C   4                / 63. RY*(   2) C   1                    1.90   11.92    0.135
  31. CR (   1) C   4                /131. RY*(   2) C   5                    1.24   11.43    0.106
  31. CR (   1) C   4                /350. BD*(   1) C   1 - O  10            1.00   11.10    0.094
  31. CR (   1) C   4                /356. BD*(   1) C   4 - C   5            0.57   11.03    0.071
  31. CR (   1) C   4                /358. BD*(   1) C   4 -Cl   9            2.02   10.68    0.132
  31. CR (   1) C   4                /359. BD*(   1) C   5 - C   6            0.82   11.06    0.085
  32. CR (   1) C   5                /113. RY*(   1) C   4                    0.53   11.46    0.070
  32. CR (   1) C   5                /114. RY*(   2) C   4                    1.93   11.42    0.133
  32. CR (   1) C   5                /146. RY*(   1) C   6                    2.36   11.51    0.147
  32. CR (   1) C   5                /349. BD*(   1) C   1 - C   4            1.07   11.01    0.099
  32. CR (   1) C   5                /354. BD*(   1) C   3 - C   6            0.58   10.98    0.072
  32. CR (   1) C   5                /358. BD*(   1) C   4 -Cl   9            0.67   10.64    0.076
  32. CR (   1) C   5                /361. BD*(   1) C   6 - C  12            1.15   10.81    0.100
  33. CR (   1) C   6                / 98. RY*(   3) C   3                    0.97   11.60    0.095
  33. CR (   1) C   6                /130. RY*(   1) C   5                    1.05   11.40    0.098
  33. CR (   1) C   6                /131. RY*(   2) C   5                    0.69   11.40    0.079
  33. CR (   1) C   6                /216. RY*(   2) C  12                    1.14   11.23    0.101
  33. CR (   1) C   6                /351. BD*(   1) C   2 - C   3            0.67   11.02    0.077
  33. CR (   1) C   6                /354. BD*(   1) C   3 - C   6            0.58   11.00    0.072
  33. CR (   1) C   6                /356. BD*(   1) C   4 - C   5            0.63   11.00    0.075
  33. CR (   1) C   6                /359. BD*(   1) C   5 - C   6            1.08   11.04    0.098
  33. CR (   1) C   6                /360. BD*(   1) C   5 - H   8            0.56   10.92    0.070
  33. CR (   1) C   6                /362. BD*(   1) C  12 - C  13            0.68   10.99    0.078
  33. CR (   1) C   6                /364. BD*(   1) C  12 - C  15            0.51   10.92    0.067
  35. CR (   2)Cl   9                /113. RY*(   1) C   4                    1.96   11.97    0.137
  35. CR (   2)Cl   9                /116. RY*(   4) C   4                    0.55   11.73    0.072
  35. CR (   2)Cl   9                /356. BD*(   1) C   4 - C   5            0.73   11.49    0.082
  39. CR (   1) O  10                / 62. RY*(   1) C   1                    4.90   20.41    0.283
  39. CR (   1) O  10                /348. BD*(   1) C   1 - C   2            0.88   19.94    0.120
  39. CR (   1) O  10                /349. BD*(   1) C   1 - C   4            0.90   19.90    0.122
  40. CR (   1) C  12                /147. RY*(   2) C   6                    0.60   11.76    0.075
  40. CR (   1) C  12                /232. RY*(   1) C  13                    1.10   11.36    0.100
  40. CR (   1) C  12                /233. RY*(   2) C  13                    0.64   11.43    0.077
  40. CR (   1) C  12                /267. RY*(   2) C  15                    1.30   11.50    0.109
  40. CR (   1) C  12                /354. BD*(   1) C   3 - C   6            0.54   11.06    0.069
  40. CR (   1) C  12                /365. BD*(   1) C  13 - C  14            1.08   11.05    0.098
  40. CR (   1) C  12                /366. BD*(   1) C  13 - H  20            0.51   10.94    0.067
  40. CR (   1) C  12                /367. BD (   1) C  14 - C  15            1.03   10.30    0.099
  40. CR (   1) C  12                /370. BD*(   1) C  15 - C  16            0.77   11.03    0.083
  41. CR (   1) C  13                /204. RY*(  12) O  10                    0.62   15.52    0.087
  41. CR (   1) C  13                /212. RY*(   3) H  11                    2.30   12.13    0.149
  41. CR (   1) C  13                /213. RY*(   4) H  11                    0.51   12.98    0.073
  41. CR (   1) C  13                /215. RY*(   1) C  12                    1.40   11.42    0.113
  41. CR (   1) C  13                /221. RY*(   7) C  12                    2.60   12.27    0.160
  41. CR (   1) C  13                /223. RY*(   9) C  12                    2.23   11.76    0.145
  41. CR (   1) C  13                /226. RY*(  12) C  12                    0.50   13.03    0.072
  41. CR (   1) C  13                /227. RY*(  13) C  12                    0.52   13.63    0.075
  41. CR (   1) C  13                /231. RY*(  17) C  12                    0.55   30.15    0.115
  41. CR (   1) C  13                /233. RY*(   2) C  13                    4.40   11.40    0.200
  41. CR (   1) C  13                /234. RY*(   3) C  13                    2.04   11.48    0.136
  41. CR (   1) C  13                /235. RY*(   4) C  13                   16.75   11.49    0.392
  41. CR (   1) C  13                /237. RY*(   6) C  13                    4.39   11.76    0.203
  41. CR (   1) C  13                /239. RY*(   8) C  13                    8.12   11.71    0.275
  41. CR (   1) C  13                /240. RY*(   9) C  13                   11.64   11.52    0.327
  41. CR (   1) C  13                /241. RY*(  10) C  13                   22.20   13.38    0.487
  41. CR (   1) C  13                /242. RY*(  11) C  13                    1.94   13.92    0.147
  41. CR (   1) C  13                /243. RY*(  12) C  13                   65.07   12.94    0.819
  41. CR (   1) C  13                /244. RY*(  13) C  13                   11.19   12.09    0.328
  41. CR (   1) C  13                /247. RY*(  16) C  13                   18.85   14.03    0.459
  41. CR (   1) C  13                /248. RY*(  17) C  13                   25.77   12.94    0.516
  41. CR (   1) C  13                /250. RY*(   2) C  14                    1.45   11.49    0.115
  41. CR (   1) C  13                /252. RY*(   4) C  14                    0.61   11.30    0.074
  41. CR (   1) C  13                /253. RY*(   5) C  14                    0.74   11.86    0.084
  41. CR (   1) C  13                /257. RY*(   9) C  14                    1.11   12.47    0.105
  41. CR (   1) C  13                /258. RY*(  10) C  14                    0.54   11.68    0.071
  41. CR (   1) C  13                /261. RY*(  13) C  14                    0.58   12.48    0.076
  41. CR (   1) C  13                /265. RY*(  17) C  14                    1.23   12.30    0.110
  41. CR (   1) C  13                /270. RY*(   5) C  15                    1.55   11.16    0.117
  41. CR (   1) C  13                /278. RY*(  13) C  15                    0.78   12.58    0.088
  41. CR (   1) C  13                /343. RY*(   1) H  20                    2.51   11.36    0.151
  41. CR (   1) C  13                /344. RY*(   2) H  20                   67.81   12.85    0.834
  41. CR (   1) C  13                /346. RY*(   4) H  20                  339.03   11.34    1.751
  41. CR (   1) C  13                /347. RY*(   5) H  20                   93.14   12.61    0.968
  41. CR (   1) C  13                /361. BD*(   1) C   6 - C  12            0.69   10.87    0.078
  41. CR (   1) C  13                /364. BD*(   1) C  12 - C  15            1.03   10.95    0.096
  41. CR (   1) C  13                /367. BD (   1) C  14 - C  15            0.78   10.27    0.086
  41. CR (   1) C  13                /368. BD*(   1) C  14 - C  17            0.86   11.02    0.088
  41. CR (   1) C  13                /371. BD*(   2) C  15 - C  16            2.08   10.49    0.144
  41. CR (   1) C  13                /372. BD*(   1) C  16 - C  17            6.20   11.12    0.238
  41. CR (   1) C  13                /373. BD*(   1) C  16 - H  19          360.20   15.73    2.132
  42. CR (   1) C  14                / 20. BD*(   1) C  14 - C  15            0.62   10.23    0.262
  42. CR (   1) C  14                /232. RY*(   1) C  13                    1.45   11.33    0.115
  42. CR (   1) C  14                /300. RY*(   1) C  17                    2.12   11.32    0.138
  42. CR (   1) C  14                /362. BD*(   1) C  12 - C  13            0.75   11.03    0.082
  42. CR (   1) C  14                /367. BD (   1) C  14 - C  15            4.72   10.28    0.211
  42. CR (   1) C  14                /372. BD*(   1) C  16 - C  17            0.67   11.13    0.078
  42. CR (   1) C  14                /374. BD*(   1) C  17 -Cl  18            1.33   12.43    0.116
  43. CR (   1) C  15                /215. RY*(   1) C  12                    1.60   11.47    0.121
  43. CR (   1) C  15                /283. RY*(   1) C  16                    1.32   11.31    0.109
  43. CR (   1) C  15                /361. BD*(   1) C   6 - C  12            1.10   10.92    0.098
  43. CR (   1) C  15                /367. BD (   1) C  14 - C  15            5.19   10.32    0.222
  44. CR (   1) C  16                /267. RY*(   2) C  15                    1.26   11.48    0.107
  44. CR (   1) C  16                /300. RY*(   1) C  17                    2.23   11.32    0.142
  44. CR (   1) C  16                /301. RY*(   2) C  17                    0.86   11.40    0.089
  44. CR (   1) C  16                /364. BD*(   1) C  12 - C  15            0.83   10.96    0.086
  44. CR (   1) C  16                /367. BD (   1) C  14 - C  15            0.82   10.28    0.088
  44. CR (   1) C  16                /368. BD*(   1) C  14 - C  17            1.43   11.03    0.113
  44. CR (   1) C  16                /372. BD*(   1) C  16 - C  17            0.72   11.13    0.081
  44. CR (   1) C  16                /374. BD*(   1) C  17 -Cl  18            0.74   12.43    0.086
  45. CR (   1) C  17                /250. RY*(   2) C  14                    1.85   11.55    0.131
  45. CR (   1) C  17                /283. RY*(   1) C  16                    1.15   11.32    0.102
  45. CR (   1) C  17                /284. RY*(   2) C  16                    1.14   11.34    0.101
  45. CR (   1) C  17                /365. BD*(   1) C  13 - C  14            0.70   11.08    0.079
  45. CR (   1) C  17                /367. BD (   1) C  14 - C  15            1.09   10.33    0.102
  45. CR (   1) C  17                /368. BD*(   1) C  14 - C  17            0.51   11.08    0.068
  45. CR (   1) C  17                /370. BD*(   1) C  15 - C  16            1.13   11.06    0.100
  45. CR (   1) C  17                /372. BD*(   1) C  16 - C  17            1.15   11.18    0.103
  45. CR (   1) C  17                /374. BD*(   1) C  17 -Cl  18            2.14   12.48    0.147
  47. CR (   2)Cl  18                /301. RY*(   2) C  17                    2.24   11.92    0.146
  47. CR (   2)Cl  18                /303. RY*(   4) C  17                    0.51   12.45    0.071
  47. CR (   2)Cl  18                /368. BD*(   1) C  14 - C  17            0.72   11.54    0.082
  47. CR (   2)Cl  18                /372. BD*(   1) C  16 - C  17            1.02   11.65    0.099
  48. CR (   3)Cl  18                /373. BD*(   1) C  16 - H  19            0.57   12.86    0.077
  51. LP*(   1) C   1                / 68. RY*(   7) C   1                    0.57    1.32    0.037
  51. LP*(   1) C   1                / 69. RY*(   8) C   1                    1.02    1.24    0.048
  51. LP*(   1) C   1                / 76. RY*(  15) C   1                    0.97    0.44    0.028
  51. LP*(   1) C   1                / 81. RY*(   3) C   2                    0.83    0.63    0.031
  51. LP*(   1) C   1                / 84. RY*(   6) C   2                    0.91    1.78    0.054
  51. LP*(   1) C   1                /119. RY*(   7) C   4                    0.82    1.67    0.050
  51. LP*(   1) C   1                /194. RY*(   2) O  10                    5.02    0.70    0.080
  51. LP*(   1) C   1                /352. BD*(   2) C   2 - C   3           86.63    0.13    0.122
  51. LP*(   1) C   1                /357. BD*(   2) C   4 - C   5           93.02    0.11    0.116
  52. LP (   1) C   6                / 97. RY*(   2) C   3                    3.05    1.11    0.068
  52. LP (   1) C   6                /104. RY*(   9) C   3                    0.70    0.52    0.022
  52. LP (   1) C   6                /132. RY*(   3) C   5                    2.78    1.39    0.073
  52. LP (   1) C   6                /148. RY*(   3) C   6                    2.33    0.75    0.049
  52. LP (   1) C   6                /217. RY*(   3) C  12                    0.82    1.36    0.039
  52. LP (   1) C   6                /220. RY*(   6) C  12                    0.95    0.88    0.034
  52. LP (   1) C   6                /243. RY*(  12) C  13                    0.73    2.61    0.051
  52. LP (   1) C   6                /248. RY*(  17) C  13                    0.54    2.60    0.044
  52. LP (   1) C   6                /346. RY*(   4) H  20                    0.62    1.01    0.029
  52. LP (   1) C   6                /352. BD*(   2) C   2 - C   3           85.60    0.18    0.130
  52. LP (   1) C   6                /357. BD*(   2) C   4 - C   5          112.36    0.17    0.140
  52. LP (   1) C   6                /363. BD*(   2) C  12 - C  13           69.86    0.14    0.099
  52. LP (   1) C   6                /373. BD*(   1) C  16 - H  19            2.30    5.40    0.129
  53. LP (   1)Cl   9                /113. RY*(   1) C   4                    2.97    2.05    0.070
  53. LP (   1)Cl   9                /116. RY*(   4) C   4                    0.80    1.81    0.034
  53. LP (   1)Cl   9                /349. BD*(   1) C   1 - C   4            0.91    1.60    0.035
  53. LP (   1)Cl   9                /356. BD*(   1) C   4 - C   5            1.70    1.57    0.046
  54. LP (   2)Cl   9                /114. RY*(   2) C   4                    1.03    1.39    0.034
  54. LP (   2)Cl   9                /348. BD*(   1) C   1 - C   2            0.52    1.02    0.021
  54. LP (   2)Cl   9                /349. BD*(   1) C   1 - C   4            5.30    0.98    0.065
  54. LP (   2)Cl   9                /356. BD*(   1) C   4 - C   5            4.59    0.95    0.059
  54. LP (   2)Cl   9                /359. BD*(   1) C   5 - C   6            0.60    0.98    0.022
  55. LP (   3)Cl   9                /115. RY*(   3) C   4                    0.70    1.47    0.029
  55. LP (   3)Cl   9                /117. RY*(   5) C   4                    0.71    1.35    0.028
  55. LP (   3)Cl   9                /357. BD*(   2) C   4 - C   5           13.65    0.41    0.073
  56. LP (   1) O  10                / 62. RY*(   1) C   1                   13.90    1.87    0.144
  56. LP (   1) O  10                / 74. RY*(  13) C   1                    0.86    3.34    0.048
  56. LP (   1) O  10                /348. BD*(   1) C   1 - C   2            2.59    1.39    0.054
  56. LP (   1) O  10                /349. BD*(   1) C   1 - C   4            2.41    1.35    0.052
  56. LP (   1) O  10                /373. BD*(   1) C  16 - H  19            1.57    6.01    0.087
  57. LP (   2) O  10                / 63. RY*(   2) C   1                    2.06    1.75    0.055
  57. LP (   2) O  10                / 65. RY*(   4) C   1                    1.55    2.62    0.058
  57. LP (   2) O  10                /348. BD*(   1) C   1 - C   2           16.11    0.92    0.110
  57. LP (   2) O  10                /349. BD*(   1) C   1 - C   4           19.54    0.88    0.118
  57. LP (   2) O  10                /351. BD*(   1) C   2 - C   3            0.76    0.87    0.023
  58. LP (   3) O  10                / 51. LP*(   1) C   1                  237.50    0.16    0.201
  58. LP (   3) O  10                / 64. RY*(   3) C   1                    3.07    1.77    0.073
  58. LP (   3) O  10                / 68. RY*(   7) C   1                    0.58    1.48    0.029
  58. LP (   3) O  10                / 69. RY*(   8) C   1                    0.92    1.40    0.036
  58. LP (   3) O  10                / 76. RY*(  15) C   1                    1.39    0.60    0.029
  58. LP (   3) O  10                /194. RY*(   2) O  10                    1.42    0.87    0.035
  58. LP (   3) O  10                /352. BD*(   2) C   2 - C   3            0.60    0.29    0.012
  58. LP (   3) O  10                /357. BD*(   2) C   4 - C   5            0.97    0.28    0.015
  59. LP (   1)Cl  18                /301. RY*(   2) C  17                    3.39    1.99    0.073
  59. LP (   1)Cl  18                /368. BD*(   1) C  14 - C  17            2.31    1.62    0.055
  59. LP (   1)Cl  18                /372. BD*(   1) C  16 - C  17            1.91    1.72    0.052
  60. LP (   2)Cl  18                /300. RY*(   1) C  17                    1.28    1.29    0.037
  60. LP (   2)Cl  18                /368. BD*(   1) C  14 - C  17            5.17    1.00    0.064
  60. LP (   2)Cl  18                /370. BD*(   1) C  15 - C  16            0.65    0.98    0.023
  60. LP (   2)Cl  18                /372. BD*(   1) C  16 - C  17            4.76    1.10    0.065
  61. LP (   3)Cl  18                /302. RY*(   3) C  17                    1.02    1.53    0.036
  61. LP (   3)Cl  18                /307. RY*(   8) C  17                    0.55    1.30    0.024
  61. LP (   3)Cl  18                /369. BD*(   2) C  14 - C  17           12.77    0.45    0.074
 352. BD*(   2) C   2 - C   3        / 81. RY*(   3) C   2                    2.51    0.50    0.079
 352. BD*(   2) C   2 - C   3        /100. RY*(   5) C   3                    1.48    1.17    0.093
 357. BD*(   2) C   4 - C   5        /115. RY*(   3) C   4                    1.21    1.06    0.073
 357. BD*(   2) C   4 - C   5        /134. RY*(   5) C   5                    2.78    0.89    0.101
 357. BD*(   2) C   4 - C   5        /172. RY*(   1)Cl   9                    1.03    0.59    0.050
 363. BD*(   2) C  12 - C  13        /217. RY*(   3) C  12                    0.70    1.22    0.058
 363. BD*(   2) C  12 - C  13        /219. RY*(   5) C  12                    0.71    1.49    0.064
 363. BD*(   2) C  12 - C  13        /234. RY*(   3) C  13                    2.54    1.01    0.099
 363. BD*(   2) C  12 - C  13        /268. RY*(   3) C  15                    0.66    0.50    0.036
 363. BD*(   2) C  12 - C  13        /371. BD*(   2) C  15 - C  16          195.09    0.02    0.093
 367. BD (   1) C  14 - C  15        /361. BD*(   1) C   6 - C  12            0.73    0.60    0.048
 367. BD (   1) C  14 - C  15        /364. BD*(   1) C  12 - C  15            1.02    0.68    0.061
 367. BD (   1) C  14 - C  15        /365. BD*(   1) C  13 - C  14            0.51    0.75    0.046
 367. BD (   1) C  14 - C  15        /366. BD*(   1) C  13 - H  20            0.80    0.64    0.054
 367. BD (   1) C  14 - C  15        /368. BD*(   1) C  14 - C  17            0.74    0.75    0.053
 367. BD (   1) C  14 - C  15        /370. BD*(   1) C  15 - C  16            0.74    0.73    0.055
 369. BD*(   2) C  14 - C  17        /236. RY*(   5) C  13                    0.57    1.02    0.049
 369. BD*(   2) C  14 - C  17        /251. RY*(   3) C  14                    3.39    0.82    0.108
 369. BD*(   2) C  14 - C  17        /285. RY*(   3) C  16                    0.68    1.01    0.054
 369. BD*(   2) C  14 - C  17        /302. RY*(   3) C  17                    1.22    1.08    0.074
 369. BD*(   2) C  14 - C  17        /317. RY*(   1)Cl  18                    0.95    0.61    0.049
 369. BD*(   2) C  14 - C  17        /371. BD*(   2) C  15 - C  16          205.75    0.02    0.091
 371. BD*(   2) C  15 - C  16        /233. RY*(   2) C  13                    0.56    0.91    0.049
 371. BD*(   2) C  15 - C  16        /235. RY*(   4) C  13                    0.81    0.99    0.062
 371. BD*(   2) C  15 - C  16        /239. RY*(   8) C  13                    0.53    1.22    0.056
 371. BD*(   2) C  15 - C  16        /241. RY*(  10) C  13                    0.90    2.89    0.112
 371. BD*(   2) C  15 - C  16        /243. RY*(  12) C  13                    1.43    2.45    0.129
 371. BD*(   2) C  15 - C  16        /247. RY*(  16) C  13                    0.83    3.53    0.119
 371. BD*(   2) C  15 - C  16        /248. RY*(  17) C  13                    1.08    2.44    0.112
 371. BD*(   2) C  15 - C  16        /268. RY*(   3) C  15                    2.97    0.48    0.083
 371. BD*(   2) C  15 - C  16        /287. RY*(   5) C  16                    2.12    0.79    0.090
 371. BD*(   2) C  15 - C  16        /290. RY*(   8) C  16                    0.52    0.67    0.041
 371. BD*(   2) C  15 - C  16        /344. RY*(   2) H  20                    0.84    2.36    0.097
 371. BD*(   2) C  15 - C  16        /346. RY*(   4) H  20                    1.37    0.85    0.075
 371. BD*(   2) C  15 - C  16        /347. RY*(   5) H  20                    0.56    2.12    0.075
 371. BD*(   2) C  15 - C  16        /366. BD*(   1) C  13 - H  20            0.68    0.42    0.036
 371. BD*(   2) C  15 - C  16        /372. BD*(   1) C  16 - C  17            0.60    0.63    0.039
 371. BD*(   2) C  15 - C  16        /373. BD*(   1) C  16 - H  19            4.53    5.24    0.329


 Natural Bond Orbitals (Summary):

                                                            Principal Delocalizations
           NBO                        Occupancy    Energy   (geminal,vicinal,remote)
 ====================================================================================
 Molecular unit  1  (C12H5OCl2)
     1. BD (   1) C   1 - C   2          1.96974    -0.63208  358(v),349(g),351(g),350(g)
                                                    355(v),98(v),96(v),113(v)
                                                    193(v),353(g),114(v)
     2. BD (   1) C   1 - C   4          1.97657    -0.64208  356(g),353(v),348(g),350(g)
                                                    130(v),360(v),79(v),193(v)
                                                    173(v)
     3. BD (   1) C   1 - O  10          1.99181    -0.90752  348(g),349(g),356(v),351(v)
                                                    62(g),113(v)
     4. BD (   1) C   2 - C   3          1.97671    -0.62138  361(v),350(v),354(g),348(g)
                                                    146(v),63(v),65(v),353(g)
                                                    355(g)
     5. BD (   2) C   2 - C   3          1.78880    -0.16529  52(v),51(v),148(v),64(v)
                                                    69(v),352(g)
     6. BD (   1) C   2 - H  11          1.97944    -0.44263  354(v),349(v),62(v),96(v)
                                                    351(g),350(v),355(v),66(v)
                                                    348(g)
     7. BD (   1) C   3 - C   6          1.97102    -0.63216  359(g),360(v),351(g),361(g)
                                                    364(v),80(v),353(v),215(v)
                                                    355(g),131(v)
     8. BD (   1) C   3 - H   7          1.97993    -0.46945  348(v),359(v),147(v),79(v)
     9. BD (   1) C   4 - C   5          1.97705    -0.64497  361(v),359(g),350(v),349(g)
                                                    147(v),65(v),360(g),63(v)
    10. BD (   2) C   4 - C   5          1.79047    -0.17960  52(v),51(v),172(v),148(v)
                                                    68(v),64(v)
    11. BD (   1) C   4 -Cl   9          1.98774    -0.66646  359(v),348(v),130(v),62(v)
    12. BD (   1) C   5 - C   6          1.96053    -0.65028  354(g),356(g),355(v),358(v)
                                                    361(g),362(v),215(v),360(g)
                                                    114(v),113(v),96(v),146(g)
    13. BD (   1) C   5 - H   8          1.97771    -0.46537  349(v),354(v),113(v),359(g)
                                                    356(g),146(v),147(v),358(v)
    14. BD (   1) C   6 - C  12          1.95987    -0.59628  365(v),359(g),354(g),362(g)
                                                    356(v),351(v),370(v),364(g)
                                                    266(v),233(v),346(r),96(v)
                                                    367(v)
    15. BD (   1) C  12 - C  13          1.89133    -0.71141  346(v),373(r),367(v),347(v)
                                                    344(v),243(g),365(g),364(g)
                                                    235(g),248(g),241(g),240(g)
                                                    250(v),361(g),239(g),244(g)
                                                    247(g),366(g),359(v),372(r)
                                                    266(v),146(v),371(v),147(v)
                                                    221(g),257(v),375(r)
    16. BD (   2) C  12 - C  13          1.66773    -0.21734  52(v),369(v),371(v),345(v)
                                                    374(r),268(v),148(v),253(v)
                                                    236(g)
    17. BD (   1) C  12 - C  15          1.97321    -0.68071  366(v),361(g),367(g),354(v)
                                                    284(v),20(g),146(v),346(r)
                                                    362(g)
    18. BD (   1) C  13 - C  14          1.97717    -0.69531  346(v),373(r),347(v),243(g)
                                                    344(v),20(g),361(v),235(g)
                                                    374(v),362(g),240(g),248(g)
                                                    366(g),241(g),367(g),239(g)
                                                    215(v),247(g),300(v),244(g)
                                                    368(g),301(v),372(v),371(v)
                                                    216(v)
    19. BD (   1) C  13 - H  20          1.94312    -0.49665  346(g),373(r),347(g),344(g)
                                                    243(g),248(g),235(g),241(g)
                                                    364(v),240(g),247(g),367(v)
                                                    239(g),244(g),368(v),372(r)
                                                    371(r),237(g),233(g),216(v)
                                                    221(v),249(v),362(g),234(g)
                                                    212(r),258(v),270(r),20(v)
                                                    232(g)
    20. BD*(   1) C  14 - C  15          1.85467    -0.11609  362(v),372(v),368(g),364(g)
                                                    370(g),365(g),366(v),300(v)
                                                    361(v),232(v),283(v),215(v)
    21. BD (   1) C  14 - C  17          1.98114    -0.72825  372(g),366(v),233(v),20(g)
                                                    283(v),367(g),232(v),318(v)
                                                    365(g)
    22. BD (   2) C  14 - C  17          1.65996    -0.22519  371(v),363(v),317(v),285(v)
                                                    345(r),236(v)
    23. BD (   1) C  15 - C  16          1.97624    -0.70464  361(v),372(g),367(g),20(g)
                                                    374(v),300(v),216(v),215(v)
    24. BD (   2) C  15 - C  16          1.69415    -0.21653  369(v),363(v),302(v),52(r)
                                                    220(v),304(v)
    25. BD (   1) C  16 - C  17          1.91838    -0.76253  367(v),368(g),370(g),249(v)
                                                    267(v),266(v),373(g),250(v)
                                                    364(v)
    26. BD (   1) C  16 - H  19          1.94980    -0.52445  368(v),367(v),364(v),301(v)
                                                    373(g),266(v),243(r)
    27. BD (   1) C  17 -Cl  18          1.98069    -0.74204  370(v),365(v),372(g),249(v)
                                                    283(v)
    28. CR (   1) C   1                  1.99873   -10.30083  114(v),80(v),356(v),348(g)
                                                    358(v),351(v),349(g),82(v)
    29. CR (   1) C   2                  1.99914   -10.25901  98(v),63(v),354(v),350(v)
                                                    349(v),66(v),65(v)
    30. CR (   1) C   3                  1.99925   -10.28662  147(v),361(v),80(v),348(v)
                                                    79(v),359(v)
    31. CR (   1) C   4                  1.99875   -10.32620  358(g),63(v),131(v),350(v)
                                                    359(v),356(g)
    32. CR (   1) C   5                  1.99890   -10.28038  146(v),114(v),361(v),349(v)
                                                    358(v),354(v),113(v)
    33. CR (   1) C   6                  1.99872   -10.30146  216(v),359(g),130(v),98(v)
                                                    362(v),131(v),351(v),356(v)
                                                    354(g),360(v),364(v)
    34. CR (   1)Cl   9                  2.00000  -101.08815   
    35. CR (   2)Cl   9                  1.99971   -10.79123  113(v),356(v),116(v)
    36. CR (   3)Cl   9                  1.99997    -7.39108   
    37. CR (   4)Cl   9                  1.99994    -7.39280  375(r)
    38. CR (   5)Cl   9                  1.99999    -7.38993   
    39. CR (   1) O  10                  1.99981   -19.16472  62(v),349(v),348(v)
    40. CR (   1) C  12                  1.99899   -10.36676  267(v),367(v),232(v),365(v)
                                                    370(v),20(v),233(v),147(v)
                                                    354(v),366(v)
    41. CR (   1) C  13                  1.99908   -10.33600  373(r),346(v),347(v),344(v)
                                                    243(g),248(g),241(g),247(g)
                                                    235(g),240(g),244(g),239(g)
                                                    372(r),233(g),237(g),221(v)
                                                    343(v),371(r),212(r),223(v)
                                                    234(g),242(g),270(r),250(v)
                                                    215(v),265(v),257(v),364(v)
                                                    367(v),368(v),278(r),253(v)
                                                    361(v),204(r),252(v),261(v)
                                                    231(v),258(v),227(v),20(v)
                                                    213(r),226(v)
    42. CR (   1) C  14                  1.99871   -10.34641  20(g),367(g),300(v),232(v)
                                                    374(v),362(v),372(v)
    43. CR (   1) C  15                  1.99883   -10.38382  367(g),20(g),215(v),283(v)
                                                    361(v),372(v)
    44. CR (   1) C  16                  1.99889   -10.34570  300(v),368(v),267(v),367(v)
                                                    301(v),364(v),374(v),372(g)
    45. CR (   1) C  17                  1.99843   -10.39799  374(g),250(v),367(v),372(g)
                                                    283(v),284(v),370(v),20(v)
                                                    365(v),368(g)
    46. CR (   1)Cl  18                  2.00000  -101.16716   
    47. CR (   2)Cl  18                  1.99969   -10.86142  301(v),372(v),368(v),303(v)
    48. CR (   3)Cl  18                  1.99991    -7.46600  373(r)
    49. CR (   4)Cl  18                  1.99999    -7.46263   
    50. CR (   5)Cl  18                  1.99999    -7.46259   
    51. LP*(   1) C   1                  0.87152     0.05285  357(v),352(v),194(v),69(g)
                                                    76(g),84(v),81(v),119(v)
                                                    68(g)
    52. LP (   1) C   6                  1.16899    -0.00374  357(v),352(v),363(v),97(v)
                                                    132(v),148(g),373(r),220(v)
                                                    217(v),243(r),104(v),346(r)
                                                    248(r)
    53. LP (   1)Cl   9                  1.99317    -0.86875  113(v),356(v),349(v),116(v)
    54. LP (   2)Cl   9                  1.97144    -0.24362  349(v),356(v),114(v),359(r)
                                                    348(r),375(r)
    55. LP (   3)Cl   9                  1.94353    -0.24432  357(v),375(r),117(v),115(v)
                                                    51(r)
    56. LP (   1) O  10                  1.98092    -0.61797  62(v),348(v),349(v),373(r)
                                                    74(v)
    57. LP (   2) O  10                  1.90923    -0.14953  349(v),348(v),63(v),65(v)
                                                    351(r)
    58. LP (   3) O  10                  1.60052    -0.10983  51(v),64(v),375(r),194(g)
                                                    76(v),69(v),357(r),68(v)
    59. LP (   1)Cl  18                  1.98957    -0.93874  375(r),301(v),368(v),372(v)
    60. LP (   2)Cl  18                  1.96914    -0.31438  368(v),372(v),300(v),370(r)
    61. LP (   3)Cl  18                  1.94280    -0.31143  369(v),302(v),307(v),376(r)
    62. RY*(   1) C   1                  0.01317     1.24767   
    63. RY*(   2) C   1                  0.00812     1.59596   
    64. RY*(   3) C   1                  0.00527     1.65550   
    65. RY*(   4) C   1                  0.00242     2.47099   
    66. RY*(   5) C   1                  0.00094     1.58866   
    67. RY*(   6) C   1                  0.00057     1.75674   
    68. RY*(   7) C   1                  0.00041     1.37307   
    69. RY*(   8) C   1                  0.00022     1.29056   
    70. RY*(   9) C   1                  0.00019     1.41191   
    71. RY*(  10) C   1                  0.00010     4.05212   
    72. RY*(  11) C   1                  0.00008     2.05021   
    73. RY*(  12) C   1                  0.00004     2.36515   
    74. RY*(  13) C   1                  0.00001     2.72307   
    75. RY*(  14) C   1                  0.00002     1.35338   
    76. RY*(  15) C   1                  0.00000     0.49004   
    77. RY*(  16) C   1                  0.00000     2.96274   
    78. RY*(  17) C   1                  0.00000    19.61580   
    79. RY*(   1) C   2                  0.00480     1.37338   
    80. RY*(   2) C   2                  0.00296     0.99041   
    81. RY*(   3) C   2                  0.00182     0.68367   
    82. RY*(   4) C   2                  0.00125     1.22755   
    83. RY*(   5) C   2                  0.00038     1.72563   
    84. RY*(   6) C   2                  0.00036     1.83045   
    85. RY*(   7) C   2                  0.00017     1.50361   
    86. RY*(   8) C   2                  0.00012     1.42041   
    87. RY*(   9) C   2                  0.00009     1.74103   
    88. RY*(  10) C   2                  0.00007     2.12160   
    89. RY*(  11) C   2                  0.00002     2.71906   
    90. RY*(  12) C   2                  0.00002     5.11496   
    91. RY*(  13) C   2                  0.00003     2.40529   
    92. RY*(  14) C   2                  0.00000     0.75985   
    93. RY*(  15) C   2                  0.00000     2.95442   
    94. RY*(  16) C   2                  0.00000    20.56660   
    95. RY*(  17) C   2                  0.00000     1.28330   
    96. RY*(   1) C   3                  0.00504     1.15907   
    97. RY*(   2) C   3                  0.00179     1.10258   
    98. RY*(   3) C   3                  0.00177     1.29909   
    99. RY*(   4) C   3                  0.00071     1.36792   
   100. RY*(   5) C   3                  0.00042     1.34710   
   101. RY*(   6) C   3                  0.00026     0.74408   
   102. RY*(   7) C   3                  0.00016     1.65577   
   103. RY*(   8) C   3                  0.00011     1.71051   
   104. RY*(   9) C   3                  0.00009     0.51149   
   105. RY*(  10) C   3                  0.00009     1.92768   
   106. RY*(  11) C   3                  0.00006     2.08113   
   107. RY*(  12) C   3                  0.00003     6.04323   
   108. RY*(  13) C   3                  0.00002     1.66692   
   109. RY*(  14) C   3                  0.00002     3.61085   
   110. RY*(  15) C   3                  0.00000    18.55040   
   111. RY*(  16) C   3                  0.00000     2.94428   
   112. RY*(  17) C   3                  0.00001     2.63150   
   113. RY*(   1) C   4                  0.00730     1.17956   
   114. RY*(   2) C   4                  0.00487     1.14427   
   115. RY*(   3) C   4                  0.00193     1.22317   
   116. RY*(   4) C   4                  0.00140     0.94150   
   117. RY*(   5) C   4                  0.00108     1.10798   
   118. RY*(   6) C   4                  0.00058     2.30287   
   119. RY*(   7) C   4                  0.00042     1.72766   
   120. RY*(   8) C   4                  0.00033     2.14363   
   121. RY*(   9) C   4                  0.00023     1.57813   
   122. RY*(  10) C   4                  0.00007     4.08119   
   123. RY*(  11) C   4                  0.00005     1.55375   
   124. RY*(  12) C   4                  0.00003     0.73680   
   125. RY*(  13) C   4                  0.00003     2.39710   
   126. RY*(  14) C   4                  0.00003     1.59265   
   127. RY*(  15) C   4                  0.00000     2.78592   
   128. RY*(  16) C   4                  0.00000     1.59491   
   129. RY*(  17) C   4                  0.00001    21.99572   
   130. RY*(   1) C   5                  0.00610     1.09714   
   131. RY*(   2) C   5                  0.00323     1.10022   
   132. RY*(   3) C   5                  0.00132     1.38935   
   133. RY*(   4) C   5                  0.00086     1.06656   
   134. RY*(   5) C   5                  0.00063     1.05230   
   135. RY*(   6) C   5                  0.00030     2.11645   
   136. RY*(   7) C   5                  0.00021     0.82133   
   137. RY*(   8) C   5                  0.00015     2.27017   
   138. RY*(   9) C   5                  0.00011     3.57456   
   139. RY*(  10) C   5                  0.00008     2.34175   
   140. RY*(  11) C   5                  0.00004     1.50471   
   141. RY*(  12) C   5                  0.00003     2.71082   
   142. RY*(  13) C   5                  0.00001    21.68116   
   143. RY*(  14) C   5                  0.00000     1.38743   
   144. RY*(  15) C   5                  0.00001     2.80794   
   145. RY*(  16) C   5                  0.00000     2.96078   
   146. RY*(   1) C   6                  0.00592     1.22963   
   147. RY*(   2) C   6                  0.00534     1.39475   
   148. RY*(   3) C   6                  0.00230     0.74723   
   149. RY*(   4) C   6                  0.00106     1.03210   
   150. RY*(   5) C   6                  0.00057     1.71651   
   151. RY*(   6) C   6                  0.00036     1.78185   
   152. RY*(   7) C   6                  0.00023     1.40521   
   153. RY*(   8) C   6                  0.00017     2.88561   
   154. RY*(   9) C   6                  0.00012     2.30812   
   155. RY*(  10) C   6                  0.00009     3.09710   
   156. RY*(  11) C   6                  0.00003     3.03468   
   157. RY*(  12) C   6                  0.00004     2.58352   
   158. RY*(  13) C   6                  0.00002     1.84696   
   159. RY*(  14) C   6                  0.00002     0.48878   
   160. RY*(  15) C   6                  0.00000     2.98164   
   161. RY*(  16) C   6                  0.00001    22.06198   
   162. RY*(   1) H   7                  0.00093     1.04043   
   163. RY*(   2) H   7                  0.00020     2.10844   
   164. RY*(   3) H   7                  0.00017     1.75388   
   165. RY*(   4) H   7                  0.00007     2.19535   
   166. RY*(   5) H   7                  0.00005     2.69615   
   167. RY*(   1) H   8                  0.00147     1.18135   
   168. RY*(   2) H   8                  0.00029     2.03819   
   169. RY*(   3) H   8                  0.00012     1.76418   
   170. RY*(   4) H   8                  0.00011     2.15998   
   171. RY*(   5) H   8                  0.00003     2.68958   
   172. RY*(   1)Cl   9                  0.00565     0.75606   
   173. RY*(   2)Cl   9                  0.00311     0.72725   
   174. RY*(   3)Cl   9                  0.00155     0.79712   
   175. RY*(   4)Cl   9                  0.00052     0.67387   
   176. RY*(   5)Cl   9                  0.00021     0.56474   
   177. RY*(   6)Cl   9                  0.00013     1.37863   
   178. RY*(   7)Cl   9                  0.00007     1.00793   
   179. RY*(   8)Cl   9                  0.00008     1.15284   
   180. RY*(   9)Cl   9                  0.00004     0.99543   
   181. RY*(  10)Cl   9                  0.00001     1.50399   
   182. RY*(  11)Cl   9                  0.00002     0.92347   
   183. RY*(  12)Cl   9                  0.00000    25.05041   
   184. RY*(  13)Cl   9                  0.00000     3.31025   
   185. RY*(  14)Cl   9                  0.00000    24.59538   
   186. RY*(  15)Cl   9                  0.00000     3.25357   
   187. RY*(  16)Cl   9                  0.00000    25.07557   
   188. RY*(  17)Cl   9                  0.00000    18.29415   
   189. RY*(  18)Cl   9                  0.00000   207.61221   
   190. RY*(  19)Cl   9                  0.00001     3.56857   
   191. RY*(  20)Cl   9                  0.00001     0.98712   
   192. RY*(  21)Cl   9                  0.00001     1.06021   
   193. RY*(   1) O  10                  0.00311     0.90242   
   194. RY*(   2) O  10                  0.00240     0.75608   
   195. RY*(   3) O  10                  0.00046     0.65504   
   196. RY*(   4) O  10                  0.00022     1.49849   
   197. RY*(   5) O  10                  0.00008     1.96393   
   198. RY*(   6) O  10                  0.00004     3.50803   
   199. RY*(   7) O  10                  0.00003     1.93407   
   200. RY*(   8) O  10                  0.00001     2.88648   
   201. RY*(   9) O  10                  0.00000     5.32582   
   202. RY*(  10) O  10                  0.00000    49.88169   
   203. RY*(  11) O  10                  0.00001     1.23510   
   204. RY*(  12) O  10                  0.00000     5.18554   
   205. RY*(  13) O  10                  0.00000     3.33087   
   206. RY*(  14) O  10                  0.00000     3.31731   
   207. RY*(  15) O  10                  0.00000     3.12832   
   208. RY*(  16) O  10                  0.00000     3.51416   
   209. RY*(  17) O  10                  0.00000     3.26298   
   210. RY*(   1) H  11                  0.00347     0.47980   
   211. RY*(   2) H  11                  0.00028     2.57754   
   212. RY*(   3) H  11                  0.00011     1.79504   
   213. RY*(   4) H  11                  0.00004     2.64292   
   214. RY*(   5) H  11                  0.00005     2.26731   
   215. RY*(   1) C  12                  0.00739     1.08640   
   216. RY*(   2) C  12                  0.00597     0.92363   
   217. RY*(   3) C  12                  0.00153     1.35734   
   218. RY*(   4) C  12                  0.00129     1.07255   
   219. RY*(   5) C  12                  0.00076     1.62781   
   220. RY*(   6) C  12                  0.00047     0.87154   
   221. RY*(   7) C  12                  0.00043     1.93432   
   222. RY*(   8) C  12                  0.00024     1.59684   
   223. RY*(   9) C  12                  0.00015     1.42354   
   224. RY*(  10) C  12                  0.00011     3.34330   
   225. RY*(  11) C  12                  0.00006     1.87837   
   226. RY*(  12) C  12                  0.00005     2.69615   
   227. RY*(  13) C  12                  0.00002     3.29380   
   228. RY*(  14) C  12                  0.00002     0.79257   
   229. RY*(  15) C  12                  0.00003     3.92745   
   230. RY*(  16) C  12                  0.00000     2.85770   
   231. RY*(  17) C  12                  0.00000    19.81279   
   232. RY*(   1) C  13                  0.00671     0.98839   
   233. RY*(   2) C  13                  0.00459     1.06539   
   234. RY*(   3) C  13                  0.00113     1.14222   
   235. RY*(   4) C  13                  0.00067     1.14980   
   236. RY*(   5) C  13                  0.00057     1.15786   
   237. RY*(   6) C  13                  0.00039     1.42537   
   238. RY*(   7) C  13                  0.00021     0.65702   
   239. RY*(   8) C  13                  0.00016     1.37540   
   240. RY*(   9) C  13                  0.00012     1.18075   
   241. RY*(  10) C  13                  0.00009     3.04181   
   242. RY*(  11) C  13                  0.00005     3.57947   
   243. RY*(  12) C  13                  0.00003     2.60324   
   244. RY*(  13) C  13                  0.00002     1.75498   
   245. RY*(  14) C  13                  0.00000    22.12830   
   246. RY*(  15) C  13                  0.00000     2.89658   
   247. RY*(  16) C  13                  0.00001     3.69073   
   248. RY*(  17) C  13                  0.00001     2.60013   
   249. RY*(   1) C  14                  0.00587     0.67696   
   250. RY*(   2) C  14                  0.00262     1.15453   
   251. RY*(   3) C  14                  0.00127     0.95698   
   252. RY*(   4) C  14                  0.00065     0.96277   
   253. RY*(   5) C  14                  0.00038     1.52493   
   254. RY*(   6) C  14                  0.00028     1.48122   
   255. RY*(   7) C  14                  0.00023     0.65907   
   256. RY*(   8) C  14                  0.00013     2.32416   
   257. RY*(   9) C  14                  0.00010     2.13864   
   258. RY*(  10) C  14                  0.00007     1.34674   
   259. RY*(  11) C  14                  0.00004     1.82310   
   260. RY*(  12) C  14                  0.00002     2.54644   
   261. RY*(  13) C  14                  0.00000     2.14303   
   262. RY*(  14) C  14                  0.00000    22.40137   
   263. RY*(  15) C  14                  0.00000     1.33480   
   264. RY*(  16) C  14                  0.00000     2.84831   
   265. RY*(  17) C  14                  0.00000     1.96331   
   266. RY*(   1) C  15                  0.00598     0.67698   
   267. RY*(   2) C  15                  0.00192     1.13273   
   268. RY*(   3) C  15                  0.00083     0.64030   
   269. RY*(   4) C  15                  0.00065     1.60835   
   270. RY*(   5) C  15                  0.00044     0.82848   
   271. RY*(   6) C  15                  0.00024     1.16894   
   272. RY*(   7) C  15                  0.00023     0.71422   
   273. RY*(   8) C  15                  0.00017     1.57718   
   274. RY*(   9) C  15                  0.00012     1.91307   
   275. RY*(  10) C  15                  0.00009     2.34481   
   276. RY*(  11) C  15                  0.00003     1.45032   
   277. RY*(  12) C  15                  0.00004     2.28201   
   278. RY*(  13) C  15                  0.00002     2.24876   
   279. RY*(  14) C  15                  0.00001     3.73868   
   280. RY*(  15) C  15                  0.00002     2.13912   
   281. RY*(  16) C  15                  0.00000     2.86087   
   282. RY*(  17) C  15                  0.00000    21.19676   
   283. RY*(   1) C  16                  0.00688     0.92223   
   284. RY*(   2) C  16                  0.00380     0.94269   
   285. RY*(   3) C  16                  0.00152     1.14576   
   286. RY*(   4) C  16                  0.00104     0.82187   
   287. RY*(   5) C  16                  0.00073     0.94963   
   288. RY*(   6) C  16                  0.00043     1.66661   
   289. RY*(   7) C  16                  0.00035     1.34202   
   290. RY*(   8) C  16                  0.00024     0.82634   
   291. RY*(   9) C  16                  0.00013     3.59569   
   292. RY*(  10) C  16                  0.00006     1.57395   
   293. RY*(  11) C  16                  0.00004     1.13560   
   294. RY*(  12) C  16                  0.00004     2.02601   
   295. RY*(  13) C  16                  0.00000     3.06004   
   296. RY*(  14) C  16                  0.00000    22.34347   
   297. RY*(  15) C  16                  0.00000     1.48062   
   298. RY*(  16) C  16                  0.00000     2.87815   
   299. RY*(  17) C  16                  0.00001     2.08718   
   300. RY*(   1) C  17                  0.00826     0.97435   
   301. RY*(   2) C  17                  0.00626     1.05474   
   302. RY*(   3) C  17                  0.00257     1.21747   
   303. RY*(   4) C  17                  0.00109     1.59107   
   304. RY*(   5) C  17                  0.00094     1.68572   
   305. RY*(   6) C  17                  0.00062     0.79220   
   306. RY*(   7) C  17                  0.00056     2.14478   
   307. RY*(   8) C  17                  0.00032     0.98482   
   308. RY*(   9) C  17                  0.00020     1.35488   
   309. RY*(  10) C  17                  0.00008     4.62681   
   310. RY*(  11) C  17                  0.00007     0.72501   
   311. RY*(  12) C  17                  0.00005     1.78655   
   312. RY*(  13) C  17                  0.00001     3.49217   
   313. RY*(  14) C  17                  0.00000    20.93317   
   314. RY*(  15) C  17                  0.00000     0.59557   
   315. RY*(  16) C  17                  0.00000     2.75494   
   316. RY*(  17) C  17                  0.00001     1.75486   
   317. RY*(   1)Cl  18                  0.00447     0.75135   
   318. RY*(   2)Cl  18                  0.00249     0.70997   
   319. RY*(   3)Cl  18                  0.00074     0.67877   
   320. RY*(   4)Cl  18                  0.00038     0.67283   
   321. RY*(   5)Cl  18                  0.00008     0.95484   
   322. RY*(   6)Cl  18                  0.00008     0.69705   
   323. RY*(   7)Cl  18                  0.00004     1.66379   
   324. RY*(   8)Cl  18                  0.00001     1.14155   
   325. RY*(   9)Cl  18                  0.00000    18.17944   
   326. RY*(  10)Cl  18                  0.00001     0.81229   
   327. RY*(  11)Cl  18                  0.00000     4.31405   
   328. RY*(  12)Cl  18                  0.00000    23.73241   
   329. RY*(  13)Cl  18                  0.00001     1.11427   
   330. RY*(  14)Cl  18                  0.00000   207.54479   
   331. RY*(  15)Cl  18                  0.00000     4.20794   
   332. RY*(  16)Cl  18                  0.00000    23.88121   
   333. RY*(  17)Cl  18                  0.00001     0.86918   
   334. RY*(  18)Cl  18                  0.00001     4.41656   
   335. RY*(  19)Cl  18                  0.00000     0.84163   
   336. RY*(  20)Cl  18                  0.00000    23.71101   
   337. RY*(  21)Cl  18                  0.00000     0.96583   
   338. RY*(   1) H  19                  0.00107     0.98508   
   339. RY*(   2) H  19                  0.00018     2.12284   
   340. RY*(   3) H  19                  0.00013     1.68829   
   341. RY*(   4) H  19                  0.00010     2.08579   
   342. RY*(   5) H  19                  0.00003     2.43289   
   343. RY*(   1) H  20                  0.00120     1.02352   
   344. RY*(   2) H  20                  0.00018     2.51836   
   345. RY*(   3) H  20                  0.00012     0.12610   
   346. RY*(   4) H  20                  0.00008     1.00363   
   347. RY*(   5) H  20                  0.00004     2.27689   
   348. BD*(   1) C   1 - C   2          0.04490     0.77160   
   349. BD*(   1) C   1 - C   4          0.06771     0.73196   
   350. BD*(   1) C   1 - O  10          0.01510     0.77606   
   351. BD*(   1) C   2 - C   3          0.01343     0.71728   
   352. BD*(   2) C   2 - C   3          0.31726     0.18039  51(v),52(v),81(g),100(g)
   353. BD*(   1) C   2 - H  11          0.01278     0.62317   
   354. BD*(   1) C   3 - C   6          0.02205     0.69805   
   355. BD*(   1) C   3 - H   7          0.01259     0.62936   
   356. BD*(   1) C   4 - C   5          0.02424     0.70236   
   357. BD*(   2) C   4 - C   5          0.38393     0.16641  51(v),52(v),134(g),115(g)
                                                    172(v)
   358. BD*(   1) C   4 -Cl   9          0.02882     0.35803   
   359. BD*(   1) C   5 - C   6          0.02178     0.73670   
   360. BD*(   1) C   5 - H   8          0.01435     0.61918   
   361. BD*(   1) C   6 - C  12          0.03597     0.53303   
   362. BD*(   1) C  12 - C  13          0.05579     0.68643   
   363. BD*(   2) C  12 - C  13          0.41016     0.13592  369(v),371(v),52(v),234(g)
                                                    219(g),217(g),345(v),268(v)
   364. BD*(   1) C  12 - C  15          0.02705     0.61647   
   365. BD*(   1) C  13 - C  14          0.01625     0.68275   
   366. BD*(   1) C  13 - H  20          0.01500     0.57583   
   367. BD (   1) C  14 - C  15          0.27057    -0.06662  364(g),366(v),370(g),368(g)
                                                    361(v)
   368. BD*(   1) C  14 - C  17          0.03948     0.68306   
   369. BD*(   2) C  14 - C  17          0.37870     0.13841  363(v),371(v),345(r),251(g)
                                                    302(g),317(v),285(v),236(v)
   370. BD*(   1) C  15 - C  16          0.01738     0.66239   
   371. BD*(   2) C  15 - C  16          0.33388     0.15643  369(v),363(v),375(r),373(g)
                                                    268(g),287(g),243(r),346(r)
                                                    248(r),241(r),344(r),247(r)
                                                    235(r),366(r),347(r),233(r)
                                                    239(r),290(g),372(g)
   372. BD*(   1) C  16 - C  17          0.06105     0.78544   
   373. BD*(   1) C  16 - H  19          0.01441     5.39444   
   374. BD*(   1) C  17 -Cl  18          0.03346     2.08301   
       -------------------------------
              Total Lewis  114.62563  ( 95.5214%)
        Valence non-Lewis    5.14369  (  4.2864%)
        Rydberg non-Lewis    0.23068  (  0.1922%)
       -------------------------------
            Total unit  1  120.00000  (100.0000%)
           Charge unit  1   -1.00000
 Leave Link  607 at Tue Jul  5 22:43:11 2022, MaxMem=   671088640 cpu:              11.0 elap:               2.2
 (Enter /gpfs/software/gaussian16/sse4/tar/g16/l701.exe)
 ... and contract with generalized density number  0.
 Compute integral first derivatives.
 Leave Link  701 at Tue Jul  5 22:43:11 2022, MaxMem=   671088640 cpu:               0.8 elap:               0.2
 (Enter /gpfs/software/gaussian16/sse4/tar/g16/l702.exe)
 L702 exits ... SP integral derivatives will be done elsewhere.
 Leave Link  702 at Tue Jul  5 22:43:54 2022, MaxMem=   671088640 cpu:               0.3 elap:               0.1
 (Enter /gpfs/software/gaussian16/sse4/tar/g16/l703.exe)
 Integral derivatives from FoFJK, PRISM(SPDF).
 Compute integral first derivatives, UseDBF=F ICtDFT=           0.
 Calling FoFJK, ICntrl=      2127 FMM=F ISym2X=0 I1Cent= 0 IOpClX= 0 NMat=1 NMatS=1 NMatT=0.
 FoFJK:  IHMeth= 1 ICntrl=    2127 DoSepK=F KAlg= 0 I1Cent=           0 FoldK=F
 IRaf=         0 NMat=       1 IRICut=       1 DoRegI=T DoRafI=F ISym2E= 0 IDoP0=0 IntGTp=1.
 FoFCou: FMM=F IPFlag=           0 FMFlag=      100000 FMFlg1=         800
         NFxFlg=           0 DoJE=F BraDBF=F KetDBF=F FulRan=T
         wScrn=  0.000000 ICntrl=      2127 IOpCl=  0 I1Cent=           0 NGrid=           0
         NMat0=    1 NMatS0=      1 NMatT0=    0 NMatD0=    1 NMtDS0=    0 NMtDT0=    0
 Symmetry not used in FoFCou.
 Leave Link  703 at Tue Jul  5 22:45:45 2022, MaxMem=   671088640 cpu:             177.8 elap:              95.2
 (Enter /gpfs/software/gaussian16/sse4/tar/g16/l716.exe)
 Dipole        =-4.30930848D+00-6.49749478D-01-1.87353720D-04
 ***** Axes restored to original set *****
 -------------------------------------------------------------------
 Center     Atomic                   Forces (Hartrees/Bohr)
 Number     Number              X              Y              Z
 -------------------------------------------------------------------
      1        6          -0.040417082    0.015166180    0.009858220
      2        6           0.058836806   -0.033468582   -0.002469904
      3        6          -0.024731110    0.001380197    0.014276571
      4        6           0.043518936    0.002391598   -0.030133049
      5        6          -0.033511074    0.018117373    0.002398156
      6        6           0.010971110   -0.018010059    0.011806007
      7        1           0.007009945   -0.003276738   -0.001025361
      8        1           0.004494129   -0.003188625    0.000483818
      9       17          -0.005875454    0.007806358   -0.004409541
     10        8           0.017642342    0.000193062   -0.011406614
     11        1           0.009199572   -0.000260411   -0.005570415
     12        6          -0.046049608    0.075391914   -0.049373969
     13        6           0.091380395   -0.044866287   -0.011228468
     14        6          -0.035293583    0.023138532   -0.001735651
     15        6           0.035336441   -0.046276627    0.025798259
     16        6          -0.099136748    0.068112616   -0.008069778
     17        6           0.012655938   -0.067941280    0.062821023
     18       17           0.010406593    0.000534365   -0.007160328
     19        1          -0.003866415   -0.003078564    0.005653433
     20        1          -0.012571133    0.008134979   -0.000512411
 -------------------------------------------------------------------
 Cartesian Forces:  Max     0.099136748 RMS     0.032466861
 Leave Link  716 at Tue Jul  5 22:46:09 2022, MaxMem=   671088640 cpu:               0.3 elap:               0.2
 (Enter /gpfs/software/gaussian16/sse4/tar/g16/l103.exe)

 GradGradGradGradGradGradGradGradGradGradGradGradGradGradGradGradGradGrad
 Berny optimization.
 FormGI is forming the generalized inverse of G from B-inverse, IUseBI=4.
 GSVD:  received Info=                   1 from GESDD.
 Internal  Forces:  Max     0.071481584 RMS     0.019004566
 Search for a local minimum.
 Step number   1 out of a maximum of  107
 All quantities printed in internal units (Hartrees-Bohrs-Radians)
 RMS Force = .19005D-01 SwitMx=.10000D-02 MixMth= 1
 Mixed Optimization -- RFO/linear search
 Second derivative matrix not updated -- first step.
 ITU=  0
     Eigenvalues ---    0.00230   0.01184   0.01303   0.01666   0.01713
     Eigenvalues ---    0.01724   0.01793   0.01870   0.01905   0.01930
     Eigenvalues ---    0.02016   0.02019   0.02034   0.02064   0.02260
     Eigenvalues ---    0.02316   0.02447   0.16000   0.16000   0.16000
     Eigenvalues ---    0.16000   0.16000   0.22360   0.22857   0.23462
     Eigenvalues ---    0.23833   0.24611   0.25000   0.25000   0.25000
     Eigenvalues ---    0.25000   0.25000   0.25000   0.27827   0.31913
     Eigenvalues ---    0.33142   0.34037   0.34090   0.34703   0.35128
     Eigenvalues ---    0.35926   0.37528   0.38025   0.40041   0.40501
     Eigenvalues ---    0.40784   0.42568   0.43234   0.43986   0.44546
     Eigenvalues ---    0.45815   0.46759   0.51103   0.76633
 RFO step:  Lambda=-7.52197757D-02 EMin= 2.30000000D-03
 Linear search not attempted -- first point.
 Maximum step size (   0.300) exceeded in Quadratic search.
    -- Step size scaled by   0.727
 Iteration  1 RMS(Cart)=  0.08002706 RMS(Int)=  0.00060979
 Iteration  2 RMS(Cart)=  0.00071834 RMS(Int)=  0.00010180
 Iteration  3 RMS(Cart)=  0.00000020 RMS(Int)=  0.00010180
 ITry= 1 IFail=0 DXMaxC= 2.52D-01 DCOld= 1.00D+10 DXMaxT= 3.00D-01 DXLimC= 3.00D+00 Rises=F
 Variable       Old X    -DE/DX   Delta X   Delta X   Delta X     New X
                                 (Linear)    (Quad)   (Total)
    R1        2.62847   0.04399   0.00000   0.05982   0.05961   2.68808
    R2        2.67357   0.02066   0.00000   0.03099   0.03089   2.70446
    R3        2.39784  -0.02026   0.00000  -0.01750  -0.01750   2.38034
    R4        2.71171  -0.05031   0.00000  -0.07649  -0.07658   2.63513
    R5        2.07179  -0.00774   0.00000  -0.01353  -0.01353   2.05826
    R6        2.70079  -0.02003   0.00000  -0.03144  -0.03133   2.66946
    R7        2.04198   0.00519   0.00000   0.00868   0.00868   2.05065
    R8        2.70048  -0.04284   0.00000  -0.06396  -0.06387   2.63661
    R9        3.28003   0.01071   0.00000   0.01974   0.01974   3.29977
   R10        2.63943   0.00551   0.00000   0.00608   0.00629   2.64572
   R11        2.05468  -0.00106   0.00000  -0.00181  -0.00181   2.05287
   R12        2.92518  -0.05139   0.00000  -0.10565  -0.10565   2.81953
   R13        2.65026   0.04245   0.00000   0.05708   0.05720   2.70746
   R14        2.72984  -0.06894   0.00000  -0.10922  -0.10920   2.62064
   R15        2.66460  -0.05628   0.00000  -0.07949  -0.07939   2.58521
   R16        2.06160  -0.00170   0.00000  -0.00293  -0.00293   2.05867
   R17        2.63583  -0.03395   0.00000  -0.04440  -0.04442   2.59141
   R18        2.68622  -0.07148   0.00000  -0.10430  -0.10439   2.58183
   R19        2.57612   0.07074   0.00000   0.08721   0.08709   2.66321
   R20        2.07268  -0.00744   0.00000  -0.01301  -0.01301   2.05966
   R21        3.25802   0.01198   0.00000   0.02141   0.02141   3.27943
    A1        1.93806   0.00459   0.00000   0.01626   0.01591   1.95396
    A2        2.13920   0.00438   0.00000   0.00678   0.00696   2.14615
    A3        2.20593  -0.00897   0.00000  -0.02304  -0.02286   2.18307
    A4        2.15633  -0.00115   0.00000   0.00084   0.00055   2.15688
    A5        1.99305   0.00831   0.00000   0.02347   0.02362   2.01667
    A6        2.13380  -0.00716   0.00000  -0.02431  -0.02416   2.10964
    A7        2.17994  -0.01383   0.00000  -0.03580  -0.03577   2.14417
    A8        1.97629   0.01287   0.00000   0.03629   0.03627   2.01256
    A9        2.12696   0.00096   0.00000  -0.00049  -0.00050   2.12645
   A10        2.20507  -0.01327   0.00000  -0.02645  -0.02649   2.17858
   A11        2.04665   0.00594   0.00000   0.01166   0.01168   2.05833
   A12        2.03146   0.00734   0.00000   0.01479   0.01481   2.04627
   A13        2.14085  -0.00642   0.00000  -0.01767  -0.01737   2.12348
   A14        1.99871   0.00879   0.00000   0.02607   0.02592   2.02463
   A15        2.14362  -0.00237   0.00000  -0.00840  -0.00855   2.13507
   A16        1.94612   0.03008   0.00000   0.06283   0.06317   2.00929
   A17        2.18305  -0.01532   0.00000  -0.03205  -0.03222   2.15083
   A18        2.15401  -0.01475   0.00000  -0.03078  -0.03095   2.12306
   A19        2.14064  -0.00922   0.00000  -0.01799  -0.01806   2.12258
   A20        2.17180   0.00294   0.00000   0.00919   0.00911   2.18091
   A21        1.97074   0.00628   0.00000   0.00880   0.00895   1.97969
   A22        2.13775   0.00861   0.00000   0.01792   0.01813   2.15587
   A23        2.14604  -0.01965   0.00000  -0.05637  -0.05647   2.08957
   A24        1.99940   0.01104   0.00000   0.03845   0.03835   2.03774
   A25        2.13325  -0.01628   0.00000  -0.03385  -0.03374   2.09951
   A26        2.17310   0.00115   0.00000  -0.00088  -0.00098   2.17211
   A27        2.08221   0.00213   0.00000   0.00786   0.00765   2.08985
   A28        2.15895  -0.00213   0.00000  -0.00721  -0.00711   2.15184
   A29        2.04203  -0.00000   0.00000  -0.00065  -0.00054   2.04149
   A30        2.06933  -0.00188   0.00000   0.00014   0.00000   2.06933
   A31        2.13041   0.00752   0.00000   0.01462   0.01469   2.14511
   A32        2.08344  -0.00563   0.00000  -0.01476  -0.01469   2.06875
    D1        0.00017  -0.00000   0.00000  -0.00002  -0.00002   0.00015
    D2       -3.14141  -0.00000   0.00000  -0.00002  -0.00002  -3.14143
    D3       -3.14149   0.00000   0.00000   0.00000   0.00000  -3.14149
    D4        0.00011   0.00000   0.00000   0.00000   0.00000   0.00012
    D5       -0.00017   0.00000   0.00000   0.00002   0.00002  -0.00014
    D6        3.14139   0.00001   0.00000   0.00003   0.00003   3.14142
    D7        3.14150  -0.00000   0.00000  -0.00000  -0.00000   3.14150
    D8       -0.00013   0.00000   0.00000   0.00000   0.00000  -0.00012
    D9        0.00005  -0.00000   0.00000  -0.00002  -0.00002   0.00003
   D10       -3.14148  -0.00000   0.00000  -0.00001  -0.00001  -3.14149
   D11       -3.14156  -0.00000   0.00000  -0.00002  -0.00002  -3.14157
   D12        0.00010  -0.00000   0.00000  -0.00001  -0.00001   0.00009
   D13       -0.00028   0.00001   0.00000   0.00005   0.00005  -0.00023
   D14        3.14138   0.00000   0.00000   0.00003   0.00003   3.14141
   D15        3.14125   0.00000   0.00000   0.00004   0.00004   3.14129
   D16       -0.00028   0.00000   0.00000   0.00003   0.00003  -0.00025
   D17       -0.00007   0.00000   0.00000   0.00002   0.00002  -0.00005
   D18        3.14149   0.00000   0.00000   0.00002   0.00002   3.14151
   D19        3.14156   0.00000   0.00000   0.00002   0.00002   3.14157
   D20       -0.00007   0.00000   0.00000   0.00001   0.00001  -0.00006
   D21        0.00028  -0.00000   0.00000  -0.00004  -0.00004   0.00024
   D22       -3.14137  -0.00000   0.00000  -0.00003  -0.00003  -3.14140
   D23       -3.14128  -0.00000   0.00000  -0.00004  -0.00004  -3.14132
   D24        0.00026  -0.00000   0.00000  -0.00003  -0.00003   0.00023
   D25       -0.00007   0.00000   0.00000   0.00001   0.00001  -0.00005
   D26        3.14159  -0.00000   0.00000  -0.00000  -0.00000   3.14159
   D27       -3.14159  -0.00000   0.00000  -0.00001  -0.00001   3.14159
   D28        0.00007  -0.00000   0.00000  -0.00002  -0.00002   0.00005
   D29        3.14138   0.00000   0.00000   0.00003   0.00003   3.14141
   D30       -0.00027   0.00000   0.00000   0.00004   0.00004  -0.00023
   D31       -0.00027   0.00000   0.00000   0.00004   0.00004  -0.00023
   D32        3.14126   0.00001   0.00000   0.00005   0.00005   3.14131
   D33       -3.14139  -0.00000   0.00000  -0.00002  -0.00002  -3.14141
   D34        0.00027  -0.00001   0.00000  -0.00003  -0.00003   0.00023
   D35        0.00008  -0.00000   0.00000  -0.00000  -0.00000   0.00007
   D36       -3.14146  -0.00000   0.00000  -0.00001  -0.00001  -3.14147
   D37        0.00016  -0.00001   0.00000  -0.00007  -0.00007   0.00010
   D38       -3.14150  -0.00001   0.00000  -0.00003  -0.00003  -3.14152
   D39       -0.00005  -0.00001   0.00000  -0.00003  -0.00003  -0.00008
   D40        3.14156  -0.00000   0.00000  -0.00001  -0.00001   3.14155
   D41       -0.00017   0.00001   0.00000   0.00007   0.00007  -0.00009
   D42        3.14149   0.00000   0.00000   0.00004   0.00004   3.14152
   D43        3.14141   0.00001   0.00000   0.00006   0.00006   3.14146
   D44       -0.00012   0.00000   0.00000   0.00002   0.00002  -0.00011
         Item               Value     Threshold  Converged?
 Maximum Force            0.071482     0.000450     NO 
 RMS     Force            0.019005     0.000300     NO 
 Maximum Displacement     0.252496     0.001800     NO 
 RMS     Displacement     0.080272     0.001200     NO 
 Predicted change in Energy=-3.818967D-02
 Lowest energy point so far.  Saving SCF results.
 GradGradGradGradGradGradGradGradGradGradGradGradGradGradGradGradGradGrad

 Leave Link  103 at Tue Jul  5 22:46:09 2022, MaxMem=   671088640 cpu:               1.4 elap:               0.6
 (Enter /gpfs/software/gaussian16/sse4/tar/g16/l202.exe)
                          Input orientation:                          
 ---------------------------------------------------------------------
 Center     Atomic      Atomic             Coordinates (Angstroms)
 Number     Number       Type             X           Y           Z
 ---------------------------------------------------------------------
      1          6           0       -8.040201   -1.617699    6.797007
      2          6           0       -7.183577   -2.631096    7.309498
      3          6           0       -5.918073   -2.905598    6.792164
      4          6           0       -7.447250   -0.922488    5.695531
      5          6           0       -6.182111   -1.190840    5.171999
      6          6           0       -5.365414   -2.196730    5.702413
      7          1           0       -5.379026   -3.707653    7.285830
      8          1           0       -5.873368   -0.574105    4.332694
      9         17           0       -8.367765    0.357605    4.945134
     10          8           0       -9.181610   -1.379468    7.273532
     11          1           0       -7.578315   -3.198321    8.151377
     12          6           0       -4.012486   -2.483093    5.142295
     13          6           0       -3.177217   -3.512605    5.685557
     14          6           0       -1.931737   -3.808208    5.202939
     15          6           0       -3.435650   -1.810796    4.075319
     16          6           0       -2.195389   -2.081874    3.570443
     17          6           0       -1.415863   -3.106512    4.143693
     18         17           0        0.154780   -3.424309    3.477585
     19          1           0       -1.760151   -1.540963    2.730249
     20          1           0       -3.530085   -4.105835    6.528383
 ---------------------------------------------------------------------
                    Distance matrix (angstroms):
                    1          2          3          4          5
     1  C    0.000000
     2  C    1.422471   0.000000
     3  C    2.482364   1.394448   0.000000
     4  C    1.431139   2.365112   2.733809   0.000000
     5  C    2.505066   2.765172   2.373825   1.395233   0.000000
     6  C    2.947523   2.465180   1.412615   2.440856   1.400053
     7  H    3.418875   2.101415   1.085160   3.816248   3.383427
     8  H    3.443412   3.848274   3.389225   2.110876   1.086331
     9  Cl   2.727372   3.990595   4.478951   1.746162   2.688165
    10  O    1.259622   2.357966   3.634758   2.388917   3.667290
    11  H    2.132140   1.089184   2.165537   3.350787   3.854356
    12  C    4.439534   3.843760   2.555746   3.813025   2.525485
    13  C    5.336160   4.411935   3.017504   4.994196   3.831936
    14  C    6.682268   5.779707   4.385341   6.244270   4.991718
    15  C    5.352266   5.017944   3.839565   4.416685   3.021606
    16  C    6.692384   6.258131   4.991632   5.782925   4.387810
    17  C    7.289614   6.596580   5.227299   6.599680   5.238734
    18  Cl   9.024417   8.316503   6.937942   8.304773   6.929330
    19  H    7.482207   7.181327   5.970736   6.443485   5.063443
    20  H    5.157918   4.016591   2.685635   5.115811   4.167760
                    6          7          8          9         10
     6  C    0.000000
     7  H    2.188671   0.000000
     8  H    2.183359   4.334110   0.000000
     9  Cl   4.014002   5.562171   2.732249   0.000000
    10  O    4.207099   4.458727   4.499066   3.016820   0.000000
    11  H    3.449280   2.417739   4.937174   4.852611   2.578643
    12  C    1.492029   2.821652   2.786139   5.203546   5.699123
    13  C    2.553433   2.728897   4.211205   6.516790   6.566939
    14  C    3.825764   4.028938   5.172349   7.670914   7.921287
    15  C    2.553502   4.205016   2.745563   5.457499   6.590195
    16  C    3.821983   5.155852   4.047459   6.777836   7.938106
    17  C    4.342380   5.093236   5.130122   7.808415   8.549000
    18  Cl   6.076953   6.723542   6.722607   9.438769  10.283908
    19  H    4.718232   6.208391   4.518982   7.222938   8.703192
    20  H    2.774048   2.037365   4.773378   6.769943   6.318866
                   11         12         13         14         15
    11  H    0.000000
    12  C    4.720303   0.000000
    13  C    5.054573   1.432726   0.000000
    14  C    6.399147   2.467615   1.368035   0.000000
    15  C    5.975043   1.386781   2.357076   2.742797   0.000000
    16  C    7.155928   2.435886   2.735815   2.390561   1.366247
    17  C    7.351582   2.851019   2.375841   1.371315   2.400644
    18  Cl   9.038592   4.585112   3.998141   2.734552   3.981445
    19  H    8.123207   3.431995   3.824825   3.359171   2.165484
    20  H    4.454869   2.187977   1.089400   2.097641   3.360602
                   16         17         18         19         20
    16  C    0.000000
    17  C    1.409311   0.000000
    18  Cl   2.708145   1.735401   0.000000
    19  H    1.089927   2.137124   2.787914   0.000000
    20  H    3.824558   3.339959   4.832191   4.912947   0.000000
 Stoichiometry    C12H5Cl2O(1-)
 Framework group  C1[X(C12H5Cl2O)]
 Deg. of freedom    54
 Full point group                 C1      NOp   1
 RotChk:  IX=0 Diff= 1.53D-02
 Largest Abelian subgroup         C1      NOp   1
 Largest concise Abelian subgroup C1      NOp   1
                         Standard orientation:                         
 ---------------------------------------------------------------------
 Center     Atomic      Atomic             Coordinates (Angstroms)
 Number     Number       Type             X           Y           Z
 ---------------------------------------------------------------------
      1          6           0        3.501576    0.832848    0.000060
      2          6           0        2.562422    1.901217   -0.000137
      3          6           0        1.180669    1.713484   -0.000208
      4          6           0        2.857893   -0.445365   -0.000026
      5          6           0        1.476562   -0.641828   -0.000108
      6          6           0        0.581106    0.434419   -0.000050
      7          1           0        0.588882    2.623077   -0.000458
      8          1           0        1.142521   -1.675527   -0.000253
      9         17           0        3.867853   -1.869817   -0.000076
     10          8           0        4.747840    1.015807    0.000230
     11          1           0        2.990385    2.902801   -0.000245
     12          6           0       -0.895970    0.223716    0.000102
     13          6           0       -1.811791    1.325521    0.000165
     14          6           0       -3.171797    1.177517    0.000096
     15          6           0       -1.522076   -1.013682    0.000255
     16          6           0       -2.876277   -1.194708    0.000186
     17          6           0       -3.731356   -0.074441    0.000046
     18         17           0       -5.446219   -0.340632   -0.000146
     19          1           0       -3.348550   -2.177001    0.000267
     20          1           0       -1.429505    2.345644    0.000321
 ---------------------------------------------------------------------
 Rotational constants (GHZ):           1.5064282           0.1818006           0.1622230
 Leave Link  202 at Tue Jul  5 22:46:10 2022, MaxMem=   671088640 cpu:               0.4 elap:               0.2
 (Enter /gpfs/software/gaussian16/sse4/tar/g16/l301.exe)
 Standard basis: 6-311+G(d,p) (5D, 7F)
 Ernie: Thresh=  0.10000D-02 Tol=  0.10000D-05 Strict=F.
 There are   391 symmetry adapted cartesian basis functions of A   symmetry.
 There are   376 symmetry adapted basis functions of A   symmetry.
   376 basis functions,   614 primitive gaussians,   391 cartesian basis functions
    60 alpha electrons       60 beta electrons
       nuclear repulsion energy       998.4013725815 Hartrees.
 IExCor= 4336 DFT=T Ex+Corr=M062X ExCW=0 ScaHFX=  0.540000
 ScaDFX=  1.000000  1.000000  1.000000  1.000000 ScalE2=  1.000000  1.000000
 IRadAn=      5 IRanWt=     -1 IRanGd=            0 ICorTp=0 IEmpDi=  4
 NAtoms=   20 NActive=   20 NUniq=   20 SFac= 1.00D+00 NAtFMM=   60 NAOKFM=F Big=F
 Integral buffers will be    131072 words long.
 Raffenetti 2 integral format.
 Two-electron integral symmetry is turned on.
 Leave Link  301 at Tue Jul  5 22:46:25 2022, MaxMem=   671088640 cpu:              40.2 elap:              15.3
 (Enter /gpfs/software/gaussian16/sse4/tar/g16/l302.exe)
 NPDir=0 NMtPBC=     1 NCelOv=     1 NCel=       1 NClECP=     1 NCelD=      1
         NCelK=      1 NCelE2=     1 NClLst=     1 CellRange=     0.0.
 One-electron integrals computed using PRISM.
 One-electron integral symmetry used in STVInt
 NBasis=   376 RedAO= T EigKep=  1.16D-06  NBF=   376
 NBsUse=   372 1.00D-06 EigRej=  7.61D-07 NBFU=   372
 Precomputing XC quadrature grid using
 IXCGrd= 4 IRadAn=           5 IRanWt=          -1 IRanGd=           0 AccXCQ= 0.00D+00.
 Generated NRdTot=       0 NPtTot=           0 NUsed=           0 NTot=          32
 NSgBfM=   383   383   383   383   383 MxSgAt=    20 MxSgA2=    20.
 Leave Link  302 at Tue Jul  5 22:46:26 2022, MaxMem=   671088640 cpu:               2.5 elap:               0.7
 (Enter /gpfs/software/gaussian16/sse4/tar/g16/l303.exe)
 DipDrv:  MaxL=1.
 Leave Link  303 at Tue Jul  5 22:46:26 2022, MaxMem=   671088640 cpu:               0.2 elap:               0.1
 (Enter /gpfs/software/gaussian16/sse4/tar/g16/l401.exe)
 Initial guess from the checkpoint file:  "checkpoint.chk"
 B after Tr=     0.000000    0.000000    0.000000
         Rot=    0.999994    0.000001   -0.000000   -0.003390 Ang=   0.39 deg.
 Guess basis will be translated and rotated to current coordinates.
 JPrj=2 DoOrth=T DoCkMO=T.
 Generating alternative initial guess.
 ExpMin= 4.38D-02 ExpMax= 1.06D+05 ExpMxC= 3.62D+03 IAcc=2 IRadAn=         4 AccDes= 0.00D+00
 Harris functional with IExCor= 1009 and IRadAn=       4 diagonalized for initial guess.
 HarFok:  IExCor= 1009 AccDes= 0.00D+00 IRadAn=         4 IDoV= 1 UseB2=F ITyADJ=14
 ICtDFT=  3500011 ScaDFX=  1.000000  1.000000  1.000000  1.000000
 FoFCou: FMM=F IPFlag=           0 FMFlag=      100000 FMFlg1=           0
         NFxFlg=           0 DoJE=T BraDBF=F KetDBF=T FulRan=T
         wScrn=  0.000000 ICntrl=       500 IOpCl=  0 I1Cent=   200000004 NGrid=           0
         NMat0=    1 NMatS0=      1 NMatT0=    0 NMatD0=    1 NMtDS0=    0 NMtDT0=    0
 Petite list used in FoFCou.
 Harris En= -1455.09783762701    
 Leave Link  401 at Tue Jul  5 22:46:41 2022, MaxMem=   671088640 cpu:              63.5 elap:              15.5
 (Enter /gpfs/software/gaussian16/sse4/tar/g16/l502.exe)
 Integral symmetry usage will be decided dynamically.
 Closed shell SCF:
 Using DIIS extrapolation, IDIIS=  1040.
 NGot=   671088640 LenX=   670776934 LenY=   670623612
 Requested convergence on RMS density matrix=1.00D-08 within 128 cycles.
 Requested convergence on MAX density matrix=1.00D-06.
 Requested convergence on             energy=1.00D-06.
 No special actions if energy rises.
 Fock matrices will be formed incrementally for  20 cycles.

 Cycle   1  Pass 1  IDiag  1:
 FoFJK:  IHMeth= 1 ICntrl=       0 DoSepK=F KAlg= 0 I1Cent=           0 FoldK=F
 IRaf= 820000000 NMat=       1 IRICut=       1 DoRegI=T DoRafI=F ISym2E= 0 IDoP0=0 IntGTp=1.
 FoFCou: FMM=F IPFlag=           0 FMFlag=      100000 FMFlg1=           0
         NFxFlg=           0 DoJE=F BraDBF=F KetDBF=F FulRan=T
         wScrn=  0.000000 ICntrl=         0 IOpCl=  0 I1Cent=           0 NGrid=           0
         NMat0=    1 NMatS0=      1 NMatT0=    0 NMatD0=    1 NMtDS0=    0 NMtDT0=    0
 Symmetry not used in FoFCou.
 E= -1455.65343372679    
 DIIS: error= 3.76D-03 at cycle   1 NSaved=   1.
 NSaved= 1 IEnMin= 1 EnMin= -1455.65343372679     IErMin= 1 ErrMin= 3.76D-03
 ErrMax= 3.76D-03  0.00D+00 EMaxC= 1.00D-01 BMatC= 1.47D-02 BMatP= 1.47D-02
 IDIUse=3 WtCom= 9.62D-01 WtEn= 3.76D-02
 Coeff-Com:  0.100D+01
 Coeff-En:   0.100D+01
 Coeff:      0.100D+01
 Gap=     0.386 Goal=   None    Shift=    0.000
 GapD=    0.386 DampG=1.000 DampE=1.000 DampFc=1.0000 IDamp=-1.
 RMSDP=1.61D-02 MaxDP=1.76D+00              OVMax= 5.71D-02

 Cycle   2  Pass 1  IDiag  1:
 RMSU=  1.51D-02    CP:  1.06D+00
 E= -1455.67415176835     Delta-E=       -0.020718041556 Rises=F Damp=F
 DIIS: error= 3.23D-03 at cycle   2 NSaved=   2.
 NSaved= 2 IEnMin= 2 EnMin= -1455.67415176835     IErMin= 2 ErrMin= 3.23D-03
 ErrMax= 3.23D-03  0.00D+00 EMaxC= 1.00D-01 BMatC= 2.18D-03 BMatP= 1.47D-02
 IDIUse=3 WtCom= 9.68D-01 WtEn= 3.23D-02
 Coeff-Com:  0.137D+00 0.863D+00
 Coeff-En:   0.000D+00 0.100D+01
 Coeff:      0.132D+00 0.868D+00
 Gap=     0.065 Goal=   None    Shift=    0.000
 RMSDP=3.76D-03 MaxDP=1.81D-01 DE=-2.07D-02 OVMax= 8.27D-02

 Cycle   3  Pass 1  IDiag  1:
 RMSU=  3.34D-03    CP:  1.07D+00  1.09D+00
 E= -1455.66205882004     Delta-E=        0.012092948306 Rises=F Damp=F
 DIIS: error= 1.11D-02 at cycle   3 NSaved=   3.
 NSaved= 3 IEnMin= 2 EnMin= -1455.67415176835     IErMin= 2 ErrMin= 3.23D-03
 ErrMax= 1.11D-02  0.00D+00 EMaxC= 1.00D-01 BMatC= 1.30D-02 BMatP= 2.18D-03
 IDIUse=2 WtCom= 0.00D+00 WtEn= 1.00D+00
 Coeff-En:   0.000D+00 0.799D+00 0.201D+00
 Coeff:      0.000D+00 0.799D+00 0.201D+00
 Gap=     0.063 Goal=   None    Shift=    0.000
 RMSDP=2.54D-03 MaxDP=1.89D-01 DE= 1.21D-02 OVMax= 5.35D-02

 Cycle   4  Pass 1  IDiag  1:
 RMSU=  2.22D-03    CP:  1.08D+00  1.11D+00  7.72D-01
 E= -1455.67608897627     Delta-E=       -0.014030156221 Rises=F Damp=F
 DIIS: error= 1.74D-03 at cycle   4 NSaved=   4.
 NSaved= 4 IEnMin= 4 EnMin= -1455.67608897627     IErMin= 4 ErrMin= 1.74D-03
 ErrMax= 1.74D-03  0.00D+00 EMaxC= 1.00D-01 BMatC= 6.24D-04 BMatP= 2.18D-03
 IDIUse=3 WtCom= 9.83D-01 WtEn= 1.74D-02
 Coeff-Com: -0.284D-01 0.358D+00 0.128D-01 0.658D+00
 Coeff-En:   0.000D+00 0.195D+00 0.000D+00 0.805D+00
 Coeff:     -0.279D-01 0.355D+00 0.126D-01 0.660D+00
 Gap=     0.059 Goal=   None    Shift=    0.000
 RMSDP=1.39D-03 MaxDP=8.30D-02 DE=-1.40D-02 OVMax= 1.03D-02

 Cycle   5  Pass 1  IDiag  1:
 RMSU=  8.15D-04    CP:  1.09D+00  1.13D+00  6.95D-01  1.45D+00
 E= -1455.67671443326     Delta-E=       -0.000625456995 Rises=F Damp=F
 DIIS: error= 5.17D-04 at cycle   5 NSaved=   5.
 NSaved= 5 IEnMin= 5 EnMin= -1455.67671443326     IErMin= 5 ErrMin= 5.17D-04
 ErrMax= 5.17D-04  0.00D+00 EMaxC= 1.00D-01 BMatC= 4.72D-05 BMatP= 6.24D-04
 IDIUse=3 WtCom= 9.95D-01 WtEn= 5.17D-03
 Coeff-Com: -0.137D-01 0.109D+00-0.270D-01 0.365D+00 0.566D+00
 Coeff-En:   0.000D+00 0.000D+00 0.000D+00 0.000D+00 0.100D+01
 Coeff:     -0.136D-01 0.109D+00-0.269D-01 0.363D+00 0.569D+00
 Gap=     0.060 Goal=   None    Shift=    0.000
 RMSDP=3.40D-04 MaxDP=1.98D-02 DE=-6.25D-04 OVMax= 2.20D-03

 Cycle   6  Pass 1  IDiag  1:
 RMSU=  1.78D-04    CP:  1.08D+00  1.13D+00  7.31D-01  1.43D+00  8.76D-01
 E= -1455.67675862660     Delta-E=       -0.000044193338 Rises=F Damp=F
 DIIS: error= 1.88D-04 at cycle   6 NSaved=   6.
 NSaved= 6 IEnMin= 6 EnMin= -1455.67675862660     IErMin= 6 ErrMin= 1.88D-04
 ErrMax= 1.88D-04  0.00D+00 EMaxC= 1.00D-01 BMatC= 6.08D-06 BMatP= 4.72D-05
 IDIUse=3 WtCom= 9.98D-01 WtEn= 1.88D-03
 Coeff-Com: -0.207D-02-0.917D-02-0.247D-01 0.891D-01 0.282D+00 0.665D+00
 Coeff-En:   0.000D+00 0.000D+00 0.000D+00 0.000D+00 0.000D+00 0.100D+01
 Coeff:     -0.207D-02-0.915D-02-0.247D-01 0.889D-01 0.281D+00 0.666D+00
 Gap=     0.060 Goal=   None    Shift=    0.000
 RMSDP=1.86D-04 MaxDP=1.90D-02 DE=-4.42D-05 OVMax= 1.27D-03

 Cycle   7  Pass 1  IDiag  1:
 RMSU=  5.38D-05    CP:  1.09D+00  1.13D+00  7.46D-01  1.50D+00  9.33D-01
                    CP:  1.08D+00
 E= -1455.67676445945     Delta-E=       -0.000005832848 Rises=F Damp=F
 DIIS: error= 8.39D-05 at cycle   7 NSaved=   7.
 NSaved= 7 IEnMin= 7 EnMin= -1455.67676445945     IErMin= 7 ErrMin= 8.39D-05
 ErrMax= 8.39D-05  0.00D+00 EMaxC= 1.00D-01 BMatC= 1.57D-06 BMatP= 6.08D-06
 IDIUse=1 WtCom= 1.00D+00 WtEn= 0.00D+00
 Coeff-Com:  0.439D-03-0.166D-01-0.143D-01 0.119D-01 0.710D-01 0.364D+00
 Coeff-Com:  0.584D+00
 Coeff:      0.439D-03-0.166D-01-0.143D-01 0.119D-01 0.710D-01 0.364D+00
 Coeff:      0.584D+00
 Gap=     0.060 Goal=   None    Shift=    0.000
 RMSDP=7.65D-05 MaxDP=7.26D-03 DE=-5.83D-06 OVMax= 3.47D-04

 Cycle   8  Pass 1  IDiag  1:
 RMSU=  2.02D-05    CP:  1.09D+00  1.13D+00  7.50D-01  1.52D+00  9.51D-01
                    CP:  1.17D+00  1.13D+00
 E= -1455.67676608964     Delta-E=       -0.000001630194 Rises=F Damp=F
 DIIS: error= 5.72D-05 at cycle   8 NSaved=   8.
 NSaved= 8 IEnMin= 8 EnMin= -1455.67676608964     IErMin= 8 ErrMin= 5.72D-05
 ErrMax= 5.72D-05  0.00D+00 EMaxC= 1.00D-01 BMatC= 2.37D-07 BMatP= 1.57D-06
 IDIUse=1 WtCom= 1.00D+00 WtEn= 0.00D+00
 Coeff-Com:  0.474D-03-0.479D-02-0.497D-02-0.462D-02-0.210D-01 0.390D-01
 Coeff-Com:  0.176D+00 0.820D+00
 Coeff:      0.474D-03-0.479D-02-0.497D-02-0.462D-02-0.210D-01 0.390D-01
 Coeff:      0.176D+00 0.820D+00
 Gap=     0.060 Goal=   None    Shift=    0.000
 RMSDP=2.67D-05 MaxDP=2.43D-03 DE=-1.63D-06 OVMax= 2.27D-04

 Cycle   9  Pass 1  IDiag  1:
 RMSU=  8.26D-06    CP:  1.09D+00  1.13D+00  7.52D-01  1.53D+00  9.52D-01
                    CP:  1.23D+00  1.23D+00  1.25D+00
 E= -1455.67676637319     Delta-E=       -0.000000283545 Rises=F Damp=F
 DIIS: error= 1.96D-05 at cycle   9 NSaved=   9.
 NSaved= 9 IEnMin= 9 EnMin= -1455.67676637319     IErMin= 9 ErrMin= 1.96D-05
 ErrMax= 1.96D-05  0.00D+00 EMaxC= 1.00D-01 BMatC= 5.51D-08 BMatP= 2.37D-07
 IDIUse=1 WtCom= 1.00D+00 WtEn= 0.00D+00
 Coeff-Com:  0.186D-03 0.249D-03-0.145D-02-0.221D-02-0.228D-01-0.326D-01
 Coeff-Com: -0.221D-01 0.401D+00 0.680D+00
 Coeff:      0.186D-03 0.249D-03-0.145D-02-0.221D-02-0.228D-01-0.326D-01
 Coeff:     -0.221D-01 0.401D+00 0.680D+00
 Gap=     0.060 Goal=   None    Shift=    0.000
 RMSDP=7.25D-06 MaxDP=3.93D-04 DE=-2.84D-07 OVMax= 1.39D-04

 Cycle  10  Pass 1  IDiag  1:
 RMSU=  5.17D-06    CP:  1.09D+00  1.13D+00  7.51D-01  1.53D+00  9.52D-01
                    CP:  1.24D+00  1.24D+00  1.33D+00  1.20D+00
 E= -1455.67676643848     Delta-E=       -0.000000065299 Rises=F Damp=F
 DIIS: error= 1.29D-05 at cycle  10 NSaved=  10.
 NSaved=10 IEnMin=10 EnMin= -1455.67676643848     IErMin=10 ErrMin= 1.29D-05
 ErrMax= 1.29D-05  0.00D+00 EMaxC= 1.00D-01 BMatC= 1.19D-08 BMatP= 5.51D-08
 IDIUse=1 WtCom= 1.00D+00 WtEn= 0.00D+00
 Coeff-Com: -0.421D-04 0.150D-02-0.965D-04 0.131D-02-0.640D-02-0.209D-01
 Coeff-Com: -0.586D-01-0.275D-01 0.302D+00 0.809D+00
 Coeff:     -0.421D-04 0.150D-02-0.965D-04 0.131D-02-0.640D-02-0.209D-01
 Coeff:     -0.586D-01-0.275D-01 0.302D+00 0.809D+00
 Gap=     0.060 Goal=   None    Shift=    0.000
 RMSDP=5.60D-06 MaxDP=2.68D-04 DE=-6.53D-08 OVMax= 5.66D-05

 Cycle  11  Pass 1  IDiag  1:
 RMSU=  1.84D-06    CP:  1.09D+00  1.13D+00  7.52D-01  1.53D+00  9.47D-01
                    CP:  1.24D+00  1.24D+00  1.37D+00  1.40D+00  1.04D+00
 E= -1455.67676645287     Delta-E=       -0.000000014387 Rises=F Damp=F
 DIIS: error= 4.07D-06 at cycle  11 NSaved=  11.
 NSaved=11 IEnMin=11 EnMin= -1455.67676645287     IErMin=11 ErrMin= 4.07D-06
 ErrMax= 4.07D-06  0.00D+00 EMaxC= 1.00D-01 BMatC= 2.14D-09 BMatP= 1.19D-08
 IDIUse=1 WtCom= 1.00D+00 WtEn= 0.00D+00
 Coeff-Com: -0.488D-04 0.721D-03-0.130D-03 0.149D-02 0.226D-03-0.398D-02
 Coeff-Com: -0.265D-01-0.732D-01 0.530D-01 0.407D+00 0.641D+00
 Coeff:     -0.488D-04 0.721D-03-0.130D-03 0.149D-02 0.226D-03-0.398D-02
 Coeff:     -0.265D-01-0.732D-01 0.530D-01 0.407D+00 0.641D+00
 Gap=     0.060 Goal=   None    Shift=    0.000
 RMSDP=1.96D-06 MaxDP=1.66D-04 DE=-1.44D-08 OVMax= 1.91D-05

 Cycle  12  Pass 1  IDiag  1:
 RMSU=  9.01D-07    CP:  1.09D+00  1.13D+00  7.51D-01  1.53D+00  9.46D-01
                    CP:  1.24D+00  1.24D+00  1.38D+00  1.43D+00  1.15D+00
                    CP:  1.02D+00
 E= -1455.67676645518     Delta-E=       -0.000000002309 Rises=F Damp=F
 DIIS: error= 2.43D-06 at cycle  12 NSaved=  12.
 NSaved=12 IEnMin=12 EnMin= -1455.67676645518     IErMin=12 ErrMin= 2.43D-06
 ErrMax= 2.43D-06  0.00D+00 EMaxC= 1.00D-01 BMatC= 4.60D-10 BMatP= 2.14D-09
 IDIUse=1 WtCom= 1.00D+00 WtEn= 0.00D+00
 Coeff-Com: -0.890D-05-0.132D-04-0.187D-03 0.494D-03 0.119D-02 0.267D-02
 Coeff-Com:  0.122D-02-0.205D-01-0.378D-01-0.181D-01 0.189D+00 0.882D+00
 Coeff:     -0.890D-05-0.132D-04-0.187D-03 0.494D-03 0.119D-02 0.267D-02
 Coeff:      0.122D-02-0.205D-01-0.378D-01-0.181D-01 0.189D+00 0.882D+00
 Gap=     0.060 Goal=   None    Shift=    0.000
 RMSDP=9.76D-07 MaxDP=6.85D-05 DE=-2.31D-09 OVMax= 1.35D-05

 Cycle  13  Pass 1  IDiag  1:
 RMSU=  2.77D-07    CP:  1.09D+00  1.13D+00  7.51D-01  1.53D+00  9.46D-01
                    CP:  1.24D+00  1.23D+00  1.38D+00  1.45D+00  1.22D+00
                    CP:  1.15D+00  1.33D+00
 E= -1455.67676645572     Delta-E=       -0.000000000537 Rises=F Damp=F
 DIIS: error= 1.11D-06 at cycle  13 NSaved=  13.
 NSaved=13 IEnMin=13 EnMin= -1455.67676645572     IErMin=13 ErrMin= 1.11D-06
 ErrMax= 1.11D-06  0.00D+00 EMaxC= 1.00D-01 BMatC= 1.10D-10 BMatP= 4.60D-10
 IDIUse=1 WtCom= 1.00D+00 WtEn= 0.00D+00
 Coeff-Com:  0.298D-05-0.109D-03-0.140D-03 0.115D-03 0.569D-03 0.198D-02
 Coeff-Com:  0.455D-02 0.938D-03-0.258D-01-0.687D-01-0.130D-01 0.436D+00
 Coeff-Com:  0.664D+00
 Coeff:      0.298D-05-0.109D-03-0.140D-03 0.115D-03 0.569D-03 0.198D-02
 Coeff:      0.455D-02 0.938D-03-0.258D-01-0.687D-01-0.130D-01 0.436D+00
 Coeff:      0.664D+00
 Gap=     0.060 Goal=   None    Shift=    0.000
 RMSDP=3.85D-07 MaxDP=2.46D-05 DE=-5.37D-10 OVMax= 1.15D-05

 Cycle  14  Pass 1  IDiag  1:
 RMSU=  1.76D-07    CP:  1.09D+00  1.13D+00  7.51D-01  1.53D+00  9.45D-01
                    CP:  1.24D+00  1.23D+00  1.37D+00  1.45D+00  1.23D+00
                    CP:  1.18D+00  1.45D+00  1.09D+00
 E= -1455.67676645585     Delta-E=       -0.000000000129 Rises=F Damp=F
 DIIS: error= 5.56D-07 at cycle  14 NSaved=  14.
 NSaved=14 IEnMin=14 EnMin= -1455.67676645585     IErMin=14 ErrMin= 5.56D-07
 ErrMax= 5.56D-07  0.00D+00 EMaxC= 1.00D-01 BMatC= 3.27D-11 BMatP= 1.10D-10
 IDIUse=1 WtCom= 1.00D+00 WtEn= 0.00D+00
 Coeff-Com:  0.256D-05-0.273D-04-0.572D-04 0.410D-05-0.555D-04 0.792D-04
 Coeff-Com:  0.128D-02 0.452D-02-0.710D-03-0.174D-01-0.538D-01-0.263D-01
 Coeff-Com:  0.235D+00 0.857D+00
 Coeff:      0.256D-05-0.273D-04-0.572D-04 0.410D-05-0.555D-04 0.792D-04
 Coeff:      0.128D-02 0.452D-02-0.710D-03-0.174D-01-0.538D-01-0.263D-01
 Coeff:      0.235D+00 0.857D+00
 Gap=     0.060 Goal=   None    Shift=    0.000
 RMSDP=2.07D-07 MaxDP=1.31D-05 DE=-1.29D-10 OVMax= 1.64D-05

 Cycle  15  Pass 1  IDiag  1:
 RMSU=  8.93D-08    CP:  1.09D+00  1.13D+00  7.51D-01  1.53D+00  9.45D-01
                    CP:  1.24D+00  1.23D+00  1.37D+00  1.45D+00  1.23D+00
                    CP:  1.19D+00  1.49D+00  1.20D+00  1.49D+00
 E= -1455.67676645594     Delta-E=       -0.000000000096 Rises=F Damp=F
 DIIS: error= 3.28D-07 at cycle  15 NSaved=  15.
 NSaved=15 IEnMin=15 EnMin= -1455.67676645594     IErMin=15 ErrMin= 3.28D-07
 ErrMax= 3.28D-07  0.00D+00 EMaxC= 1.00D-01 BMatC= 8.01D-12 BMatP= 3.27D-11
 IDIUse=1 WtCom= 1.00D+00 WtEn= 0.00D+00
 Coeff-Com:  0.789D-06 0.260D-05-0.270D-04 0.115D-04-0.105D-03-0.194D-03
 Coeff-Com:  0.125D-03 0.205D-02 0.229D-02 0.570D-04-0.273D-01-0.599D-01
 Coeff-Com:  0.398D-01 0.450D+00 0.593D+00
 Coeff:      0.789D-06 0.260D-05-0.270D-04 0.115D-04-0.105D-03-0.194D-03
 Coeff:      0.125D-03 0.205D-02 0.229D-02 0.570D-04-0.273D-01-0.599D-01
 Coeff:      0.398D-01 0.450D+00 0.593D+00
 Gap=     0.060 Goal=   None    Shift=    0.000
 RMSDP=1.52D-07 MaxDP=1.22D-05 DE=-9.64D-11 OVMax= 1.34D-05

 Cycle  16  Pass 1  IDiag  1:
 RMSU=  4.24D-08    CP:  1.09D+00  1.13D+00  7.51D-01  1.53D+00  9.45D-01
                    CP:  1.24D+00  1.23D+00  1.37D+00  1.45D+00  1.23D+00
                    CP:  1.18D+00  1.51D+00  1.32D+00  1.78D+00  1.67D+00
 E= -1455.67676645601     Delta-E=       -0.000000000064 Rises=F Damp=F
 DIIS: error= 3.74D-07 at cycle  16 NSaved=  16.
 NSaved=16 IEnMin=16 EnMin= -1455.67676645601     IErMin=15 ErrMin= 3.28D-07
 ErrMax= 3.74D-07  0.00D+00 EMaxC= 1.00D-01 BMatC= 4.75D-12 BMatP= 8.01D-12
 IDIUse=1 WtCom= 1.00D+00 WtEn= 0.00D+00
 Coeff-Com:  0.108D-05 0.654D-05-0.318D-04 0.703D-05-0.169D-03-0.355D-03
 Coeff-Com:  0.412D-04 0.305D-02 0.430D-02 0.178D-02-0.402D-01-0.103D+00
 Coeff-Com:  0.438D-01 0.680D+00 0.104D+01-0.630D+00
 Coeff:      0.108D-05 0.654D-05-0.318D-04 0.703D-05-0.169D-03-0.355D-03
 Coeff:      0.412D-04 0.305D-02 0.430D-02 0.178D-02-0.402D-01-0.103D+00
 Coeff:      0.438D-01 0.680D+00 0.104D+01-0.630D+00
 Gap=     0.060 Goal=   None    Shift=    0.000
 RMSDP=8.68D-08 MaxDP=3.05D-06 DE=-6.37D-11 OVMax= 1.23D-05

 Cycle  17  Pass 1  IDiag  1:
 RMSU=  1.84D-08    CP:  1.09D+00  1.13D+00  7.51D-01  1.53D+00  9.45D-01
                    CP:  1.24D+00  1.23D+00  1.37D+00  1.45D+00  1.23D+00
                    CP:  1.18D+00  1.51D+00  1.26D+00  1.60D+00  9.62D-01
                    CP:  2.60D-01
 E= -1455.67676645598     Delta-E=        0.000000000026 Rises=F Damp=F
 DIIS: error= 3.32D-07 at cycle  17 NSaved=  17.
 NSaved=17 IEnMin=16 EnMin= -1455.67676645601     IErMin=15 ErrMin= 3.28D-07
 ErrMax= 3.32D-07  0.00D+00 EMaxC= 1.00D-01 BMatC= 5.04D-12 BMatP= 4.75D-12
 IDIUse=1 WtCom= 1.00D+00 WtEn= 0.00D+00
 Coeff-Com: -0.958D-06 0.543D-04-0.208D-05 0.295D-04-0.333D-03-0.864D-03
 Coeff-Com: -0.166D-02 0.444D-03 0.104D-01 0.312D-01-0.133D-01-0.204D+00
 Coeff-Com: -0.270D+00 0.248D+00 0.230D+01-0.649D+01 0.539D+01
 Coeff:     -0.958D-06 0.543D-04-0.208D-05 0.295D-04-0.333D-03-0.864D-03
 Coeff:     -0.166D-02 0.444D-03 0.104D-01 0.312D-01-0.133D-01-0.204D+00
 Coeff:     -0.270D+00 0.248D+00 0.230D+01-0.649D+01 0.539D+01
 Gap=     0.060 Goal=   None    Shift=    0.000
 RMSDP=4.51D-07 MaxDP=1.67D-05 DE= 2.59D-11 OVMax= 6.73D-05

 Cycle  18  Pass 1  IDiag  1:
 RMSU=  1.25D-07    CP:  1.09D+00  1.13D+00  7.51D-01  1.53D+00  9.45D-01
                    CP:  1.24D+00  1.23D+00  1.37D+00  1.45D+00  1.23D+00
                    CP:  1.18D+00  1.47D+00  1.01D+00  7.67D-01 -2.73D+00
                    CP: -3.00D+00  3.00D+00
 E= -1455.67676645577     Delta-E=        0.000000000214 Rises=F Damp=F
 DIIS: error= 1.03D-07 at cycle  18 NSaved=  18.
 NSaved=18 IEnMin=16 EnMin= -1455.67676645601     IErMin=18 ErrMin= 1.03D-07
 ErrMax= 1.03D-07  0.00D+00 EMaxC= 1.00D-01 BMatC= 1.35D-12 BMatP= 4.75D-12
 IDIUse=1 WtCom= 1.00D+00 WtEn= 0.00D+00
 Coeff-Com: -0.821D-06 0.219D-04 0.264D-05 0.212D-04-0.909D-04-0.238D-03
 Coeff-Com: -0.665D-03-0.107D-02 0.193D-02 0.122D-01 0.864D-02-0.399D-01
 Coeff-Com: -0.131D+00-0.150D+00 0.578D+00-0.264D+01 0.236D+01 0.101D+01
 Coeff:     -0.821D-06 0.219D-04 0.264D-05 0.212D-04-0.909D-04-0.238D-03
 Coeff:     -0.665D-03-0.107D-02 0.193D-02 0.122D-01 0.864D-02-0.399D-01
 Coeff:     -0.131D+00-0.150D+00 0.578D+00-0.264D+01 0.236D+01 0.101D+01
 Gap=     0.060 Goal=   None    Shift=    0.000
 RMSDP=1.82D-07 MaxDP=6.53D-06 DE= 2.14D-10 OVMax= 2.64D-05

 Cycle  19  Pass 1  IDiag  1:
 RMSU=  1.19D-07    CP:  1.09D+00  1.13D+00  7.51D-01  1.53D+00  9.45D-01
                    CP:  1.24D+00  1.23D+00  1.37D+00  1.45D+00  1.24D+00
                    CP:  1.17D+00  1.48D+00  8.78D-01  5.45D-01 -3.00D+00
                    CP: -3.00D+00  3.00D+00  1.70D+00
 E= -1455.67676645570     Delta-E=        0.000000000070 Rises=F Damp=F
 DIIS: error= 2.69D-08 at cycle  19 NSaved=  19.
 NSaved=19 IEnMin=16 EnMin= -1455.67676645601     IErMin=19 ErrMin= 2.69D-08
 ErrMax= 2.69D-08  0.00D+00 EMaxC= 1.00D-01 BMatC= 1.30D-13 BMatP= 1.35D-12
 IDIUse=1 WtCom= 1.00D+00 WtEn= 0.00D+00
 Large coefficients: NSaved= 19 BigCof=    0.00 CofMax=   10.00 Det=-8.49D-15
 Inversion failed.  Reducing to 18 matrices.
 Large coefficients: NSaved= 18 BigCof=    0.00 CofMax=   10.00 Det=-8.77D-15
 Inversion failed.  Reducing to 17 matrices.
 Large coefficients: NSaved= 17 BigCof=    0.00 CofMax=   10.00 Det=-8.91D-15
 Inversion failed.  Reducing to 16 matrices.
 Coeff-Com:  0.323D-05 0.911D-05 0.304D-04 0.196D-04-0.247D-03-0.742D-03
 Coeff-Com: -0.221D-03 0.409D-02 0.150D-01-0.957D-02-0.959D-01-0.165D+00
 Coeff-Com:  0.107D+00-0.308D-01 0.394D+00 0.782D+00
 Coeff:      0.323D-05 0.911D-05 0.304D-04 0.196D-04-0.247D-03-0.742D-03
 Coeff:     -0.221D-03 0.409D-02 0.150D-01-0.957D-02-0.959D-01-0.165D+00
 Coeff:      0.107D+00-0.308D-01 0.394D+00 0.782D+00
 Gap=     0.060 Goal=   None    Shift=    0.000
 RMSDP=3.67D-08 MaxDP=2.47D-06 DE= 7.00D-11 OVMax= 3.31D-06

 Cycle  20  Pass 1  IDiag  1:
 RMSU=  1.01D-08    CP:  1.09D+00  1.13D+00  7.51D-01  1.53D+00  9.45D-01
                    CP:  1.24D+00  1.23D+00  1.37D+00  1.45D+00  1.24D+00
                    CP:  1.17D+00  1.47D+00  8.54D-01  4.98D-01 -3.00D+00
                    CP: -3.00D+00  3.00D+00  1.84D+00  1.11D+00
 E= -1455.67676645567     Delta-E=        0.000000000027 Rises=F Damp=F
 DIIS: error= 5.85D-09 at cycle  20 NSaved=  17.
 NSaved=17 IEnMin=13 EnMin= -1455.67676645601     IErMin=17 ErrMin= 5.85D-09
 ErrMax= 5.85D-09  0.00D+00 EMaxC= 1.00D-01 BMatC= 1.12D-14 BMatP= 1.30D-13
 IDIUse=1 WtCom= 1.00D+00 WtEn= 0.00D+00
 Coeff-Com:  0.125D-05 0.767D-05 0.140D-04 0.147D-04-0.293D-04-0.310D-03
 Coeff-Com: -0.571D-03 0.105D-02 0.821D-02 0.547D-02-0.239D-01-0.110D+00
 Coeff-Com:  0.267D+00-0.217D+00 0.623D-01 0.339D+00 0.668D+00
 Coeff:      0.125D-05 0.767D-05 0.140D-04 0.147D-04-0.293D-04-0.310D-03
 Coeff:     -0.571D-03 0.105D-02 0.821D-02 0.547D-02-0.239D-01-0.110D+00
 Coeff:      0.267D+00-0.217D+00 0.623D-01 0.339D+00 0.668D+00
 Gap=     0.060 Goal=   None    Shift=    0.000
 RMSDP=8.54D-09 MaxDP=6.66D-07 DE= 2.68D-11 OVMax= 4.51D-07

 SCF Done:  E(RM062X) =  -1455.67676646     A.U. after   20 cycles
            NFock= 20  Conv=0.85D-08     -V/T= 2.0028
 KE= 1.451546271363D+03 PE=-5.445814130063D+03 EE= 1.540189719663D+03
 Leave Link  502 at Tue Jul  5 22:58:06 2022, MaxMem=   671088640 cpu:            2749.6 elap:             671.4
 (Enter /gpfs/software/gaussian16/sse4/tar/g16/l701.exe)
 ... and contract with generalized density number  0.
 Compute integral first derivatives.
 Leave Link  701 at Tue Jul  5 22:58:08 2022, MaxMem=   671088640 cpu:               4.6 elap:               2.3
 (Enter /gpfs/software/gaussian16/sse4/tar/g16/l702.exe)
 L702 exits ... SP integral derivatives will be done elsewhere.
 Leave Link  702 at Tue Jul  5 22:58:08 2022, MaxMem=   671088640 cpu:               0.2 elap:               0.1
 (Enter /gpfs/software/gaussian16/sse4/tar/g16/l703.exe)
 Integral derivatives from FoFJK, PRISM(SPDF).
 Compute integral first derivatives, UseDBF=F ICtDFT=           0.
 Calling FoFJK, ICntrl=      2127 FMM=F ISym2X=0 I1Cent= 0 IOpClX= 0 NMat=1 NMatS=1 NMatT=0.
 FoFJK:  IHMeth= 1 ICntrl=    2127 DoSepK=F KAlg= 0 I1Cent=           0 FoldK=F
 IRaf=         0 NMat=       1 IRICut=       1 DoRegI=T DoRafI=F ISym2E= 0 IDoP0=0 IntGTp=1.
 FoFCou: FMM=F IPFlag=           0 FMFlag=      100000 FMFlg1=         800
         NFxFlg=           0 DoJE=F BraDBF=F KetDBF=F FulRan=T
         wScrn=  0.000000 ICntrl=      2127 IOpCl=  0 I1Cent=           0 NGrid=           0
         NMat0=    1 NMatS0=      1 NMatT0=    0 NMatD0=    1 NMtDS0=    0 NMtDT0=    0
 Symmetry not used in FoFCou.
 Leave Link  703 at Tue Jul  5 22:58:57 2022, MaxMem=   671088640 cpu:             195.2 elap:              49.1
 (Enter /gpfs/software/gaussian16/sse4/tar/g16/l716.exe)
 Dipole        =-3.80971379D+00-6.81447990D-01-1.85867881D-04
 ***** Axes restored to original set *****
 -------------------------------------------------------------------
 Center     Atomic                   Forces (Hartrees/Bohr)
 Number     Number              X              Y              Z
 -------------------------------------------------------------------
      1        6          -0.025794948    0.006828304    0.009264179
      2        6           0.023785426   -0.013444534   -0.001087974
      3        6          -0.014573289    0.000153310    0.009098277
      4        6           0.021833516    0.000741906   -0.014642337
      5        6          -0.019506684    0.010382184    0.001565785
      6        6           0.012072333   -0.013209203    0.006101417
      7        1           0.003207880    0.000104667   -0.002137848
      8        1           0.004597811   -0.003051174    0.000272819
      9       17          -0.003785717    0.003190074   -0.000922255
     10        8           0.013772254   -0.001177382   -0.007520897
     11        1           0.002905615    0.000576877   -0.002446733
     12        6          -0.038604776    0.045818049   -0.023262757
     13        6           0.052209216   -0.033085060    0.001359826
     14        6          -0.021514845    0.019228666   -0.006400077
     15        6           0.027507919   -0.032826341    0.016752399
     16        6          -0.045851466    0.038214730   -0.010734964
     17        6           0.011357079   -0.034922699    0.029212351
     18       17           0.005396418    0.002152266   -0.005664989
     19        1           0.001455746   -0.003166108    0.002368596
     20        1          -0.010469488    0.007491469   -0.001174817
 -------------------------------------------------------------------
 Cartesian Forces:  Max     0.052209216 RMS     0.018612651
 Leave Link  716 at Tue Jul  5 22:59:07 2022, MaxMem=   671088640 cpu:               0.3 elap:               0.2
 (Enter /gpfs/software/gaussian16/sse4/tar/g16/l103.exe)

 GradGradGradGradGradGradGradGradGradGradGradGradGradGradGradGradGradGrad
 Berny optimization.
 Using GEDIIS/GDIIS optimizer.
 FormGI is forming the generalized inverse of G from B-inverse, IUseBI=4.
 GSVD:  received Info=                   1 from GESDD.
 Internal  Forces:  Max     0.030170656 RMS     0.008504040
 Search for a local minimum.
 Step number   2 out of a maximum of  107
 All quantities printed in internal units (Hartrees-Bohrs-Radians)
 RMS Force = .85040D-02 SwitMx=.10000D-02 MixMth= 1
 Mixed Optimization -- RFO/linear search
 Update second derivatives using D2CorX and points    1    2
 DE= -3.91D-02 DEPred=-3.82D-02 R= 1.02D+00
 TightC=F SS=  1.41D+00  RLast= 3.00D-01 DXNew= 5.0454D-01 8.9998D-01
 Trust test= 1.02D+00 RLast= 3.00D-01 DXMaxT set to 5.05D-01
 ITU=  1  0
 Use linear search instead of GDIIS.
     Eigenvalues ---    0.00230   0.01183   0.01336   0.01666   0.01715
     Eigenvalues ---    0.01725   0.01793   0.01874   0.01912   0.01929
     Eigenvalues ---    0.02017   0.02019   0.02032   0.02067   0.02260
     Eigenvalues ---    0.02321   0.02444   0.14934   0.16000   0.16000
     Eigenvalues ---    0.16000   0.16111   0.22044   0.22542   0.23089
     Eigenvalues ---    0.23735   0.24053   0.24848   0.25000   0.25000
     Eigenvalues ---    0.25000   0.25000   0.25449   0.29217   0.31941
     Eigenvalues ---    0.33105   0.34048   0.34102   0.34694   0.35127
     Eigenvalues ---    0.35922   0.37688   0.38837   0.39601   0.40096
     Eigenvalues ---    0.41568   0.42193   0.43043   0.44234   0.45156
     Eigenvalues ---    0.46360   0.47639   0.50500   0.76414
 RFO step:  Lambda=-1.01090737D-02 EMin= 2.30000000D-03
 Quartic linear search produced a step of  0.60932.
 Iteration  1 RMS(Cart)=  0.04583158 RMS(Int)=  0.00111337
 Iteration  2 RMS(Cart)=  0.00177670 RMS(Int)=  0.00016443
 Iteration  3 RMS(Cart)=  0.00000085 RMS(Int)=  0.00016443
 ITry= 1 IFail=0 DXMaxC= 1.58D-01 DCOld= 1.00D+10 DXMaxT= 5.05D-01 DXLimC= 3.00D+00 Rises=F
 Variable       Old X    -DE/DX   Delta X   Delta X   Delta X     New X
                                 (Linear)    (Quad)   (Total)
    R1        2.68808   0.01726   0.03632   0.00956   0.04569   2.73377
    R2        2.70446   0.01039   0.01882   0.01283   0.03156   2.73602
    R3        2.38034  -0.01555  -0.01066  -0.01890  -0.02956   2.35078
    R4        2.63513  -0.01884  -0.04666  -0.00752  -0.05426   2.58086
    R5        2.05826  -0.00325  -0.00824  -0.00275  -0.01099   2.04727
    R6        2.66946  -0.00428  -0.01909   0.00911  -0.00988   2.65958
    R7        2.05065   0.00054   0.00529  -0.00528   0.00001   2.05066
    R8        2.63661  -0.01794  -0.03892  -0.01408  -0.05291   2.58369
    R9        3.29977   0.00473   0.01203   0.00509   0.01712   3.31689
   R10        2.64572   0.00461   0.00383   0.00920   0.01322   2.65894
   R11        2.05287  -0.00064  -0.00110  -0.00122  -0.00232   2.05055
   R12        2.81953  -0.01942  -0.06438  -0.00792  -0.07229   2.74723
   R13        2.70746   0.02615   0.03485   0.04226   0.07716   2.78462
   R14        2.62064  -0.02649  -0.06654  -0.01326  -0.07950   2.54113
   R15        2.58521  -0.02215  -0.04838  -0.01232  -0.06092   2.52429
   R16        2.05867  -0.00160  -0.00179  -0.00456  -0.00635   2.05232
   R17        2.59141  -0.01330  -0.02707  -0.00719  -0.03455   2.55686
   R18        2.58183  -0.03012  -0.06361  -0.02355  -0.08691   2.49492
   R19        2.66321   0.03017   0.05307   0.02125   0.07426   2.73748
   R20        2.05966  -0.00282  -0.00793  -0.00127  -0.00920   2.05047
   R21        3.27943   0.00666   0.01304   0.01203   0.02508   3.30451
    A1        1.95396   0.00083   0.00969  -0.00492   0.00445   1.95841
    A2        2.14615   0.00248   0.00424   0.00567   0.01007   2.15623
    A3        2.18307  -0.00331  -0.01393  -0.00075  -0.01452   2.16855
    A4        2.15688  -0.00038   0.00033   0.00065   0.00070   2.15758
    A5        2.01667   0.00231   0.01439  -0.00807   0.00645   2.02312
    A6        2.10964  -0.00193  -0.01472   0.00742  -0.00716   2.10248
    A7        2.14417  -0.00420  -0.02179   0.00561  -0.01616   2.12801
    A8        2.01256   0.00602   0.02210   0.01278   0.03486   2.04742
    A9        2.12645  -0.00181  -0.00031  -0.01838  -0.01870   2.10775
   A10        2.17858  -0.00447  -0.01614   0.00073  -0.01543   2.16315
   A11        2.05833  -0.00061   0.00712  -0.01638  -0.00925   2.04908
   A12        2.04627   0.00508   0.00902   0.01565   0.02468   2.07095
   A13        2.12348  -0.00104  -0.01059   0.00760  -0.00270   2.12077
   A14        2.02463   0.00615   0.01580   0.02933   0.04498   2.06962
   A15        2.13507  -0.00512  -0.00521  -0.03693  -0.04228   2.09280
   A16        2.00929   0.00926   0.03849  -0.00967   0.02915   2.03844
   A17        2.15083   0.00032  -0.01963   0.03595   0.01615   2.16698
   A18        2.12306  -0.00957  -0.01886  -0.02628  -0.04530   2.07776
   A19        2.12258  -0.00098  -0.01101   0.01332   0.00212   2.12470
   A20        2.18091   0.00924   0.00555   0.04970   0.05506   2.23598
   A21        1.97969  -0.00827   0.00545  -0.06302  -0.05718   1.92251
   A22        2.15587   0.00121   0.01105  -0.01149  -0.00062   2.15526
   A23        2.08957  -0.01381  -0.03441  -0.06377  -0.09810   1.99147
   A24        2.03774   0.01260   0.02337   0.07526   0.09872   2.13646
   A25        2.09951   0.00228  -0.02056   0.05079   0.02946   2.12897
   A26        2.17211   0.01478  -0.00060   0.09010   0.09024   2.26235
   A27        2.08985  -0.00450   0.00466  -0.03656  -0.03171   2.05814
   A28        2.15184   0.00548  -0.00433   0.05253   0.04811   2.19995
   A29        2.04149  -0.00098  -0.00033  -0.01598  -0.01640   2.02509
   A30        2.06933  -0.00551   0.00000  -0.02982  -0.03019   2.03915
   A31        2.14511   0.01034   0.00895   0.04729   0.05643   2.20153
   A32        2.06875  -0.00483  -0.00895  -0.01747  -0.02624   2.04251
    D1        0.00015  -0.00000  -0.00001  -0.00003  -0.00004   0.00011
    D2       -3.14143  -0.00000  -0.00001  -0.00002  -0.00003  -3.14146
    D3       -3.14149  -0.00000   0.00000  -0.00002  -0.00002  -3.14152
    D4        0.00012  -0.00000   0.00000  -0.00002  -0.00002   0.00010
    D5       -0.00014   0.00000   0.00001   0.00002   0.00004  -0.00011
    D6        3.14142   0.00000   0.00002   0.00004   0.00006   3.14148
    D7        3.14150   0.00000  -0.00000   0.00002   0.00002   3.14152
    D8       -0.00012   0.00000   0.00000   0.00004   0.00004  -0.00008
    D9        0.00003  -0.00000  -0.00001  -0.00003  -0.00004  -0.00000
   D10       -3.14149  -0.00000  -0.00001  -0.00002  -0.00002  -3.14152
   D11       -3.14157  -0.00000  -0.00001  -0.00003  -0.00004   3.14157
   D12        0.00009  -0.00000  -0.00001  -0.00002  -0.00003   0.00005
   D13       -0.00023   0.00000   0.00003   0.00008   0.00011  -0.00012
   D14        3.14141   0.00000   0.00002   0.00006   0.00008   3.14149
   D15        3.14129   0.00000   0.00003   0.00007   0.00010   3.14139
   D16       -0.00025   0.00000   0.00002   0.00005   0.00007  -0.00018
   D17       -0.00005   0.00000   0.00001   0.00003   0.00004  -0.00001
   D18        3.14151   0.00000   0.00001   0.00005   0.00006   3.14156
   D19        3.14157   0.00000   0.00001   0.00002   0.00002  -3.14159
   D20       -0.00006   0.00000   0.00001   0.00003   0.00004  -0.00002
   D21        0.00024  -0.00000  -0.00003  -0.00008  -0.00011   0.00013
   D22       -3.14140  -0.00000  -0.00002  -0.00006  -0.00008  -3.14148
   D23       -3.14132  -0.00000  -0.00003  -0.00010  -0.00013  -3.14144
   D24        0.00023  -0.00000  -0.00002  -0.00008  -0.00010   0.00013
   D25       -0.00005   0.00000   0.00001  -0.00003  -0.00002  -0.00008
   D26        3.14159  -0.00000  -0.00000  -0.00012  -0.00012   3.14147
   D27        3.14159  -0.00000  -0.00000  -0.00006  -0.00006   3.14153
   D28        0.00005  -0.00000  -0.00001  -0.00014  -0.00015  -0.00011
   D29        3.14141   0.00000   0.00002   0.00003   0.00005   3.14146
   D30       -0.00023   0.00000   0.00002   0.00006   0.00009  -0.00014
   D31       -0.00023   0.00001   0.00003   0.00011   0.00013  -0.00010
   D32        3.14131   0.00001   0.00003   0.00014   0.00017   3.14148
   D33       -3.14141  -0.00000  -0.00001   0.00002   0.00001  -3.14140
   D34        0.00023  -0.00000  -0.00002  -0.00006  -0.00008   0.00016
   D35        0.00007  -0.00000  -0.00000  -0.00003  -0.00004   0.00004
   D36       -3.14147  -0.00000  -0.00001  -0.00007  -0.00007  -3.14154
   D37        0.00010  -0.00001  -0.00004  -0.00007  -0.00011  -0.00001
   D38       -3.14152  -0.00000  -0.00002  -0.00008  -0.00009   3.14157
   D39       -0.00008  -0.00000  -0.00002  -0.00004  -0.00006  -0.00014
   D40        3.14155  -0.00000  -0.00001   0.00000  -0.00000   3.14155
   D41       -0.00009   0.00001   0.00005   0.00010   0.00015   0.00005
   D42        3.14152   0.00000   0.00002   0.00011   0.00013  -3.14153
   D43        3.14146   0.00000   0.00003   0.00006   0.00010   3.14156
   D44       -0.00011   0.00000   0.00001   0.00007   0.00008  -0.00002
         Item               Value     Threshold  Converged?
 Maximum Force            0.030171     0.000450     NO 
 RMS     Force            0.008504     0.000300     NO 
 Maximum Displacement     0.158280     0.001800     NO 
 RMS     Displacement     0.046872     0.001200     NO 
 Predicted change in Energy=-1.357609D-02
 Lowest energy point so far.  Saving SCF results.
 GradGradGradGradGradGradGradGradGradGradGradGradGradGradGradGradGradGrad

 Leave Link  103 at Tue Jul  5 23:00:21 2022, MaxMem=   671088640 cpu:             218.4 elap:              74.8
 (Enter /gpfs/software/gaussian16/sse4/tar/g16/l202.exe)
                          Input orientation:                          
 ---------------------------------------------------------------------
 Center     Atomic      Atomic             Coordinates (Angstroms)
 Number     Number       Type             X           Y           Z
 ---------------------------------------------------------------------
      1          6           0       -8.012939   -1.612279    6.773958
      2          6           0       -7.153432   -2.646799    7.306691
      3          6           0       -5.912026   -2.927820    6.811550
      4          6           0       -7.404521   -0.914890    5.660535
      5          6           0       -6.161162   -1.200213    5.168628
      6          6           0       -5.365841   -2.218600    5.725534
      7          1           0       -5.354321   -3.726428    7.289850
      8          1           0       -5.789610   -0.621504    4.329287
      9         17           0       -8.332460    0.371308    4.908582
     10          8           0       -9.143457   -1.357475    7.226159
     11          1           0       -7.550811   -3.207960    8.143872
     12          6           0       -4.051541   -2.476539    5.160256
     13          6           0       -3.169719   -3.528074    5.696940
     14          6           0       -1.956806   -3.794832    5.204973
     15          6           0       -3.454100   -1.852180    4.129973
     16          6           0       -2.266036   -2.061086    3.593380
     17          6           0       -1.440178   -3.107548    4.160255
     18         17           0        0.128654   -3.364090    3.431692
     19          1           0       -1.839065   -1.518382    2.756406
     20          1           0       -3.591138   -4.075197    6.535120
 ---------------------------------------------------------------------
                    Distance matrix (angstroms):
                    1          2          3          4          5
     1  C    0.000000
     2  C    1.446648   0.000000
     3  C    2.479092   1.365733   0.000000
     4  C    1.447837   2.402579   2.757583   0.000000
     5  C    2.485148   2.765598   2.397059   1.367232   0.000000
     6  C    2.911004   2.424644   1.407389   2.420764   1.407051
     7  H    3.435698   2.098257   1.085163   3.842230   3.395930
     8  H    3.449818   3.850555   3.390533   2.113347   1.085102
     9  Cl   2.741594   4.031130   4.512653   1.755224   2.692923
    10  O    1.243978   2.372560   3.616633   2.381377   3.626603
    11  H    2.153237   1.083367   2.130534   3.383273   3.848929
    12  C    4.363903   3.775963   2.528207   3.732493   2.465680
    13  C    5.318554   4.386105   3.020415   4.976304   3.827112
    14  C    6.625858   5.721898   4.356209   6.178932   4.940645
    15  C    5.275530   4.940447   3.793317   4.339004   2.971876
    16  C    6.583646   6.165905   4.939746   5.656052   4.288883
    17  C    7.229693   6.538626   5.201835   6.529317   5.190610
    18  Cl   8.973579   8.280030   6.935675   8.228915   6.874670
    19  H    7.366563   7.086672   5.917746   6.306542   4.959895
    20  H    5.067083   3.914790   2.603729   5.029346   4.091192
                    6          7          8          9         10
     6  C    0.000000
     7  H    2.172732   0.000000
     8  H    2.163285   4.312188   0.000000
     9  Cl   4.021922   5.597427   2.790581   0.000000
    10  O    4.154972   4.469177   4.492417   3.002927   0.000000
    11  H    3.406066   2.413033   4.933827   4.887662   2.608259
    12  C    1.453773   2.791886   2.674425   5.147799   5.607839
    13  C    2.557048   2.710940   4.145172   6.517713   6.537244
    14  C    3.791703   3.986791   5.052447   7.621911   7.853270
    15  C    2.516909   4.136239   2.647432   5.417428   6.496143
    16  C    3.765592   5.096544   3.876794   6.666918   7.809678
    17  C    4.318698   5.049544   5.012638   7.756673   8.473667
    18  Cl   6.063277   6.714141   6.584322   9.366154  10.217462
    19  H    4.663065   6.146919   4.345704   7.096968   8.564971
    20  H    2.692945   1.949377   4.650481   6.700534   6.220272
                   11         12         13         14         15
    11  H    0.000000
    12  C    4.656375   0.000000
    13  C    5.028311   1.473555   0.000000
    14  C    6.346214   2.475441   1.335795   0.000000
    15  C    5.893434   1.344710   2.311900   2.677949   0.000000
    16  C    7.067613   2.411583   2.719129   2.387201   1.320254
    17  C    7.295144   2.866599   2.351501   1.353033   2.373341
    18  Cl   9.011281   4.609741   4.004685   2.771138   3.950898
    19  H    8.031407   3.404646   3.802137   3.345380   2.146263
    20  H    4.361099   2.158223   1.086040   2.125779   3.278005
                   16         17         18         19         20
    16  C    0.000000
    17  C    1.448610   0.000000
    18  Cl   2.731026   1.748671   0.000000
    19  H    1.085061   2.157627   2.781110   0.000000
    20  H    3.803468   3.347082   4.896304   4.887304   0.000000
 Stoichiometry    C12H5Cl2O(1-)
 Framework group  C1[X(C12H5Cl2O)]
 Deg. of freedom    54
 Full point group                 C1      NOp   1
 RotChk:  IX=2 Diff= 1.23D-03
 Largest Abelian subgroup         C1      NOp   1
 Largest concise Abelian subgroup C1      NOp   1
                         Standard orientation:                         
 ---------------------------------------------------------------------
 Center     Atomic      Atomic             Coordinates (Angstroms)
 Number     Number       Type             X           Y           Z
 ---------------------------------------------------------------------
      1          6           0        3.474316    0.821849    0.000027
      2          6           0        2.532891    1.920261   -0.000128
      3          6           0        1.177276    1.754322   -0.000154
      4          6           0        2.812686   -0.465971   -0.000001
      5          6           0        1.454923   -0.626603   -0.000034
      6          6           0        0.583661    0.478248   -0.000033
      7          1           0        0.565955    2.650907   -0.000346
      8          1           0        1.051368   -1.633872   -0.000082
      9         17           0        3.829551   -1.896633   -0.000007
     10          8           0        4.708872    0.974667    0.000131
     11          1           0        2.964614    2.913889   -0.000244
     12          6           0       -0.851364    0.245531    0.000072
     13          6           0       -1.817093    1.358515    0.000156
     14          6           0       -3.141579    1.185066    0.000103
     15          6           0       -1.501250   -0.931708    0.000061
     16          6           0       -2.798452   -1.177347   -0.000045
     17          6           0       -3.703107   -0.045945    0.000009
     18         17           0       -5.415949   -0.398111   -0.000038
     19          1           0       -3.262598   -2.158125   -0.000087
     20          1           0       -1.358985    2.343208    0.000276
 ---------------------------------------------------------------------
 Rotational constants (GHZ):           1.4823184           0.1850228           0.1644910
 Leave Link  202 at Tue Jul  5 23:00:37 2022, MaxMem=   671088640 cpu:               0.3 elap:               0.1
 (Enter /gpfs/software/gaussian16/sse4/tar/g16/l301.exe)
 Standard basis: 6-311+G(d,p) (5D, 7F)
 Ernie: Thresh=  0.10000D-02 Tol=  0.10000D-05 Strict=F.
 There are   391 symmetry adapted cartesian basis functions of A   symmetry.
 There are   376 symmetry adapted basis functions of A   symmetry.
   376 basis functions,   614 primitive gaussians,   391 cartesian basis functions
    60 alpha electrons       60 beta electrons
       nuclear repulsion energy      1002.9275834315 Hartrees.
 IExCor= 4336 DFT=T Ex+Corr=M062X ExCW=0 ScaHFX=  0.540000
 ScaDFX=  1.000000  1.000000  1.000000  1.000000 ScalE2=  1.000000  1.000000
 IRadAn=      5 IRanWt=     -1 IRanGd=            0 ICorTp=0 IEmpDi=  4
 NAtoms=   20 NActive=   20 NUniq=   20 SFac= 1.00D+00 NAtFMM=   60 NAOKFM=F Big=F
 Integral buffers will be    131072 words long.
 Raffenetti 2 integral format.
 Two-electron integral symmetry is turned on.
 Leave Link  301 at Tue Jul  5 23:00:37 2022, MaxMem=   671088640 cpu:               0.4 elap:               0.1
 (Enter /gpfs/software/gaussian16/sse4/tar/g16/l302.exe)
 NPDir=0 NMtPBC=     1 NCelOv=     1 NCel=       1 NClECP=     1 NCelD=      1
         NCelK=      1 NCelE2=     1 NClLst=     1 CellRange=     0.0.
 One-electron integrals computed using PRISM.
 One-electron integral symmetry used in STVInt
 NBasis=   376 RedAO= T EigKep=  1.60D-06  NBF=   376
 NBsUse=   371 1.00D-06 EigRej=  9.53D-07 NBFU=   371
 Precomputing XC quadrature grid using
 IXCGrd= 4 IRadAn=           5 IRanWt=          -1 IRanGd=           0 AccXCQ= 0.00D+00.
 Generated NRdTot=       0 NPtTot=           0 NUsed=           0 NTot=          32
 NSgBfM=   383   383   383   383   383 MxSgAt=    20 MxSgA2=    20.
 Leave Link  302 at Tue Jul  5 23:00:41 2022, MaxMem=   671088640 cpu:              12.8 elap:               4.3
 (Enter /gpfs/software/gaussian16/sse4/tar/g16/l303.exe)
 DipDrv:  MaxL=1.
 Leave Link  303 at Tue Jul  5 23:00:42 2022, MaxMem=   671088640 cpu:               1.1 elap:               0.6
 (Enter /gpfs/software/gaussian16/sse4/tar/g16/l401.exe)
 Initial guess from the checkpoint file:  "checkpoint.chk"
 B after Tr=     0.000000   -0.000000   -0.000000
         Rot=    1.000000    0.000000   -0.000000   -0.000018 Ang=   0.00 deg.
 Guess basis will be translated and rotated to current coordinates.
 JPrj=2 DoOrth=T DoCkMO=T.
 Generating alternative initial guess.
 ExpMin= 4.38D-02 ExpMax= 1.06D+05 ExpMxC= 3.62D+03 IAcc=2 IRadAn=         4 AccDes= 0.00D+00
 Harris functional with IExCor= 1009 and IRadAn=       4 diagonalized for initial guess.
 HarFok:  IExCor= 1009 AccDes= 0.00D+00 IRadAn=         4 IDoV= 1 UseB2=F ITyADJ=14
 ICtDFT=  3500011 ScaDFX=  1.000000  1.000000  1.000000  1.000000
 FoFCou: FMM=F IPFlag=           0 FMFlag=      100000 FMFlg1=           0
         NFxFlg=           0 DoJE=T BraDBF=F KetDBF=T FulRan=T
         wScrn=  0.000000 ICntrl=       500 IOpCl=  0 I1Cent=   200000004 NGrid=           0
         NMat0=    1 NMatS0=      1 NMatT0=    0 NMatD0=    1 NMtDS0=    0 NMtDT0=    0
 Petite list used in FoFCou.
 Harris En= -1455.12170057841    
 Leave Link  401 at Tue Jul  5 23:00:55 2022, MaxMem=   671088640 cpu:              26.1 elap:              13.1
 (Enter /gpfs/software/gaussian16/sse4/tar/g16/l502.exe)
 Integral symmetry usage will be decided dynamically.
 Closed shell SCF:
 Using DIIS extrapolation, IDIIS=  1040.
 NGot=   671088640 LenX=   670776934 LenY=   670623612
 Requested convergence on RMS density matrix=1.00D-08 within 128 cycles.
 Requested convergence on MAX density matrix=1.00D-06.
 Requested convergence on             energy=1.00D-06.
 No special actions if energy rises.
 Fock matrices will be formed incrementally for  20 cycles.

 Cycle   1  Pass 1  IDiag  1:
[truncated: 1,417,619 more chars]
