# Supplementary material for: Gas Phase Reactivity of Isomeric Hydroxylated Polychlorinated Biphenyls
Source: J Am Soc Mass Spectrom. 2024 Apr 19;35(5):1021–9. doi: 10.1021/jasms.4c00035 (PMC11066962; doi:10.1021/jasms.4c00035)
Supplement: Supplementary file 3 — js4c00035_si_003.zip [file js4c00035_si_003.zip › Claculated geometries/4-OH-CB35_f2.out]

 Entering Gaussian System, Link 0=/gpfs/software/gaussian16/sse4/tar/g16/g16
 Initial command:
 /gpfs/software/gaussian16/sse4/tar/g16/l1.exe "/tmp/Gau-53925.inp" -scrdir="/tmp/"
 Entering Link 1 = /gpfs/software/gaussian16/sse4/tar/g16/l1.exe PID=     53931.
  
 Copyright (c) 1988,1990,1992,1993,1995,1998,2003,2009,2016,
            Gaussian, Inc.  All Rights Reserved.
  
 This is part of the Gaussian(R) 16 program.  It is based on
 the Gaussian(R) 09 system (copyright 2009, Gaussian, Inc.),
 the Gaussian(R) 03 system (copyright 2003, Gaussian, Inc.),
 the Gaussian(R) 98 system (copyright 1998, Gaussian, Inc.),
 the Gaussian(R) 94 system (copyright 1995, Gaussian, Inc.),
 the Gaussian 92(TM) system (copyright 1992, Gaussian, Inc.),
 the Gaussian 90(TM) system (copyright 1990, Gaussian, Inc.),
 the Gaussian 88(TM) system (copyright 1988, Gaussian, Inc.),
 the Gaussian 86(TM) system (copyright 1986, Carnegie Mellon
 University), and the Gaussian 82(TM) system (copyright 1983,
 Carnegie Mellon University). Gaussian is a federally registered
 trademark of Gaussian, Inc.
  
 This software contains proprietary and confidential information,
 including trade secrets, belonging to Gaussian, Inc.
  
 This software is provided under written license and may be
 used, copied, transmitted, or stored only in accord with that
 written license.
  
 The following legend is applicable only to US Government
 contracts under FAR:
  
                    RESTRICTED RIGHTS LEGEND
  
 Use, reproduction and disclosure by the US Government is
 subject to restrictions as set forth in subparagraphs (a)
 and (c) of the Commercial Computer Software - Restricted
 Rights clause in FAR 52.227-19.
  
 Gaussian, Inc.
 340 Quinnipiac St., Bldg. 40, Wallingford CT 06492
  
  
 ---------------------------------------------------------------
 Warning -- This program may not be used in any manner that
 competes with the business of Gaussian, Inc. or will provide
 assistance to any competitor of Gaussian, Inc.  The licensee
 of this program is prohibited from giving any competitor of
 Gaussian, Inc. access to this program.  By using this program,
 the user acknowledges that Gaussian, Inc. is engaged in the
 business of creating and licensing software in the field of
 computational chemistry and represents and warrants to the
 licensee that it is not a competitor of Gaussian, Inc. and that
 it will not use this program in any manner prohibited above.
 ---------------------------------------------------------------
  

 Cite this work as:
 Gaussian 16, Revision A.03,
 M. J. Frisch, G. W. Trucks, H. B. Schlegel, G. E. Scuseria, 
 M. A. Robb, J. R. Cheeseman, G. Scalmani, V. Barone, 
 G. A. Petersson, H. Nakatsuji, X. Li, M. Caricato, A. V. Marenich, 
 J. Bloino, B. G. Janesko, R. Gomperts, B. Mennucci, H. P. Hratchian, 
 J. V. Ortiz, A. F. Izmaylov, J. L. Sonnenberg, D. Williams-Young, 
 F. Ding, F. Lipparini, F. Egidi, J. Goings, B. Peng, A. Petrone, 
 T. Henderson, D. Ranasinghe, V. G. Zakrzewski, J. Gao, N. Rega, 
 G. Zheng, W. Liang, M. Hada, M. Ehara, K. Toyota, R. Fukuda, 
 J. Hasegawa, M. Ishida, T. Nakajima, Y. Honda, O. Kitao, H. Nakai, 
 T. Vreven, K. Throssell, J. A. Montgomery, Jr., J. E. Peralta, 
 F. Ogliaro, M. J. Bearpark, J. J. Heyd, E. N. Brothers, K. N. Kudin, 
 V. N. Staroverov, T. A. Keith, R. Kobayashi, J. Normand, 
 K. Raghavachari, A. P. Rendell, J. C. Burant, S. S. Iyengar, 
 J. Tomasi, M. Cossi, J. M. Millam, M. Klene, C. Adamo, R. Cammi, 
 J. W. Ochterski, R. L. Martin, K. Morokuma, O. Farkas, 
 J. B. Foresman, and D. J. Fox, Gaussian, Inc., Wallingford CT, 2016.
 
 ******************************************
 Gaussian 16:  ES64L-G16RevA.03 25-Dec-2016
                 5-Apr-2022 
 ******************************************
 %Chk=checkpoint
 %Mem=14gb
 %NProc=7
 Will use up to    7 processors via shared memory.
 -----------------------------------------
 #p M062X/6-311+G** opt int=ultrafine freq
 -----------------------------------------
 1/18=20,19=15,26=4,38=1/1,3;
 2/9=110,12=2,17=6,18=5,40=1/2;
 3/5=4,6=6,7=111,11=2,25=1,30=1,71=1,74=-55,75=-5/1,2,3;
 4//1;
 5/5=2,38=5/2;
 6/7=2,8=2,9=2,10=2,28=1/1;
 7//1,2,3,16;
 1/18=20,19=15,26=4/3(2);
 2/9=110/2;
 99//99;
 2/9=110/2;
 3/5=4,6=6,7=111,11=2,25=1,30=1,71=1,74=-55,75=-5/1,2,3;
 4/5=5,16=3,69=1/1;
 5/5=2,38=5/2;
 7//1,2,3,16;
 1/18=20,19=15,26=4/3(-5);
 2/9=110/2;
 6/7=2,8=2,9=2,10=2,19=2,28=1/1;
 99/9=1/99;
 Leave Link    1 at Tue Apr  5 19:30:25 2022, MaxMem=  1879048192 cpu:               2.5 elap:               0.4
 (Enter /gpfs/software/gaussian16/sse4/tar/g16/l101.exe)
 ---
 ...
 ---
 Symbolic Z-matrix:
 Charge = -1 Multiplicity = 1
 C                    -3.97255  -0.79321  -0.01913 
 C                    -3.27575   0.52701  -0.01603 
 C                    -1.93697   0.59781   0.01172 
 C                    -3.11217  -2.00384  -0.05067 
 C                    -1.77688  -1.90559  -0.01412 
 C                    -1.10431  -0.60655   0.07087 
 H                    -1.44686   1.5659   -0.01532 
 H                    -1.17589  -2.81034  -0.03353 
 H                    -3.62429  -2.95693  -0.10212 
 O                    -5.19181  -0.91563  -0.00857 
 Cl                   -4.24026   1.95264  -0.06144 
 C                     0.37819  -0.52096   0.20915 
 C                     1.18433  -1.51816  -0.35342 
 C                     2.57175  -1.48657  -0.22778 
 C                     1.00632   0.52097   0.90542 
 C                     2.39728   0.55742   1.02763 
 C                     3.17918  -0.44496   0.46301 
 H                     0.43399   1.31293   1.3804 
 
 ITRead=  0  0  0  0  0  0  0  0  0  0  0  0  0  0  0  0  0  0
 MicOpt= -1 -1 -1 -1 -1 -1 -1 -1 -1 -1 -1 -1 -1 -1 -1 -1 -1 -1
 NAtoms=     18 NQM=       18 NQMF=       0 NMMI=      0 NMMIF=      0
                NMic=       0 NMicF=      0.
                    Isotopes and Nuclear Properties:
 (Nuclear quadrupole moments (NQMom) in fm**2, nuclear magnetic moments (NMagM)
  in nuclear magnetons)

  Atom         1           2           3           4           5           6           7           8           9          10
 IAtWgt=          12          12          12          12          12          12           1           1           1          16
 AtmWgt=  12.0000000  12.0000000  12.0000000  12.0000000  12.0000000  12.0000000   1.0078250   1.0078250   1.0078250  15.9949146
 NucSpn=           0           0           0           0           0           0           1           1           1           0
 AtZEff=  -0.0000000  -0.0000000  -0.0000000  -0.0000000  -0.0000000  -0.0000000  -0.0000000  -0.0000000  -0.0000000  -0.0000000
 NQMom=    0.0000000   0.0000000   0.0000000   0.0000000   0.0000000   0.0000000   0.0000000   0.0000000   0.0000000   0.0000000
 NMagM=    0.0000000   0.0000000   0.0000000   0.0000000   0.0000000   0.0000000   2.7928460   2.7928460   2.7928460   0.0000000
 AtZNuc=   6.0000000   6.0000000   6.0000000   6.0000000   6.0000000   6.0000000   1.0000000   1.0000000   1.0000000   8.0000000

  Atom        11          12          13          14          15          16          17          18
 IAtWgt=          35          12          12          12          12          12          12           1
 AtmWgt=  34.9688527  12.0000000  12.0000000  12.0000000  12.0000000  12.0000000  12.0000000   1.0078250
 NucSpn=           3           0           0           0           0           0           0           1
 AtZEff=  -0.0000000  -0.0000000  -0.0000000  -0.0000000  -0.0000000  -0.0000000  -0.0000000  -0.0000000
 NQMom=   -8.1650000   0.0000000   0.0000000   0.0000000   0.0000000   0.0000000   0.0000000   0.0000000
 NMagM=    0.8218740   0.0000000   0.0000000   0.0000000   0.0000000   0.0000000   0.0000000   2.7928460
 AtZNuc=  17.0000000   6.0000000   6.0000000   6.0000000   6.0000000   6.0000000   6.0000000   1.0000000
 Leave Link  101 at Tue Apr  5 19:30:26 2022, MaxMem=  1879048192 cpu:               3.1 elap:               0.5
 (Enter /gpfs/software/gaussian16/sse4/tar/g16/l103.exe)

 GradGradGradGradGradGradGradGradGradGradGradGradGradGradGradGradGradGrad
 Berny optimization.
 Initialization pass.
                           ----------------------------
                           !    Initial Parameters    !
                           ! (Angstroms and Degrees)  !
 --------------------------                            --------------------------
 ! Name  Definition              Value          Derivative Info.                !
 --------------------------------------------------------------------------------
 ! R1    R(1,2)                  1.4928         estimate D2E/DX2                !
 ! R2    R(1,4)                  1.4856         estimate D2E/DX2                !
 ! R3    R(1,10)                 1.2254         estimate D2E/DX2                !
 ! R4    R(2,3)                  1.3409         estimate D2E/DX2                !
 ! R5    R(2,11)                 1.7218         estimate D2E/DX2                !
 ! R6    R(3,6)                  1.4654         estimate D2E/DX2                !
 ! R7    R(3,7)                  1.0854         estimate D2E/DX2                !
 ! R8    R(4,5)                  1.3394         estimate D2E/DX2                !
 ! R9    R(4,9)                  1.0832         estimate D2E/DX2                !
 ! R10   R(5,6)                  1.4653         estimate D2E/DX2                !
 ! R11   R(5,8)                  1.0863         estimate D2E/DX2                !
 ! R12   R(6,12)                 1.4914         estimate D2E/DX2                !
 ! R13   R(12,13)                1.4003         estimate D2E/DX2                !
 ! R14   R(12,15)                1.4018         estimate D2E/DX2                !
 ! R15   R(13,14)                1.3935         estimate D2E/DX2                !
 ! R16   R(14,17)                1.3896         estimate D2E/DX2                !
 ! R17   R(15,16)                1.3968         estimate D2E/DX2                !
 ! R18   R(15,18)                1.0864         estimate D2E/DX2                !
 ! R19   R(16,17)                1.391          estimate D2E/DX2                !
 ! A1    A(2,1,4)              116.7706         estimate D2E/DX2                !
 ! A2    A(2,1,10)             123.5555         estimate D2E/DX2                !
 ! A3    A(4,1,10)             119.6709         estimate D2E/DX2                !
 ! A4    A(1,2,3)              120.8474         estimate D2E/DX2                !
 ! A5    A(1,2,11)             118.0807         estimate D2E/DX2                !
 ! A6    A(3,2,11)             121.0702         estimate D2E/DX2                !
 ! A7    A(2,3,6)              121.6516         estimate D2E/DX2                !
 ! A8    A(2,3,7)              119.8274         estimate D2E/DX2                !
 ! A9    A(6,3,7)              118.5202         estimate D2E/DX2                !
 ! A10   A(1,4,5)              121.1332         estimate D2E/DX2                !
 ! A11   A(1,4,9)              116.3748         estimate D2E/DX2                !
 ! A12   A(5,4,9)              122.4918         estimate D2E/DX2                !
 ! A13   A(4,5,6)              121.6149         estimate D2E/DX2                !
 ! A14   A(4,5,8)              119.3371         estimate D2E/DX2                !
 ! A15   A(6,5,8)              119.0422         estimate D2E/DX2                !
 ! A16   A(3,6,5)              117.7409         estimate D2E/DX2                !
 ! A17   A(3,6,12)             121.4271         estimate D2E/DX2                !
 ! A18   A(5,6,12)             120.8318         estimate D2E/DX2                !
 ! A19   A(6,12,13)            119.6137         estimate D2E/DX2                !
 ! A20   A(6,12,15)            122.2854         estimate D2E/DX2                !
 ! A21   A(13,12,15)           118.0942         estimate D2E/DX2                !
 ! A22   A(12,13,14)           121.3887         estimate D2E/DX2                !
 ! A23   A(13,14,17)           119.8038         estimate D2E/DX2                !
 ! A24   A(12,15,16)           120.6027         estimate D2E/DX2                !
 ! A25   A(12,15,18)           121.5285         estimate D2E/DX2                !
 ! A26   A(16,15,18)           117.8603         estimate D2E/DX2                !
 ! A27   A(15,16,17)           120.3606         estimate D2E/DX2                !
 ! A28   A(14,17,16)           119.7492         estimate D2E/DX2                !
 ! D1    D(4,1,2,3)             -2.6127         estimate D2E/DX2                !
 ! D2    D(4,1,2,11)           176.921          estimate D2E/DX2                !
 ! D3    D(10,1,2,3)           178.0185         estimate D2E/DX2                !
 ! D4    D(10,1,2,11)           -2.4478         estimate D2E/DX2                !
 ! D5    D(2,1,4,5)              3.0433         estimate D2E/DX2                !
 ! D6    D(2,1,4,9)           -177.0837         estimate D2E/DX2                !
 ! D7    D(10,1,4,5)          -177.562          estimate D2E/DX2                !
 ! D8    D(10,1,4,9)             2.311          estimate D2E/DX2                !
 ! D9    D(1,2,3,6)             -1.4171         estimate D2E/DX2                !
 ! D10   D(1,2,3,7)            178.2434         estimate D2E/DX2                !
 ! D11   D(11,2,3,6)           179.0632         estimate D2E/DX2                !
 ! D12   D(11,2,3,7)            -1.2763         estimate D2E/DX2                !
 ! D13   D(2,3,6,5)              5.0143         estimate D2E/DX2                !
 ! D14   D(2,3,6,12)          -175.1451         estimate D2E/DX2                !
 ! D15   D(7,3,6,5)           -174.6505         estimate D2E/DX2                !
 ! D16   D(7,3,6,12)             5.1901         estimate D2E/DX2                !
 ! D17   D(1,4,5,6)              0.5753         estimate D2E/DX2                !
 ! D18   D(1,4,5,8)            179.6872         estimate D2E/DX2                !
 ! D19   D(9,4,5,6)           -179.2898         estimate D2E/DX2                !
 ! D20   D(9,4,5,8)             -0.1779         estimate D2E/DX2                !
 ! D21   D(4,5,6,3)             -4.5825         estimate D2E/DX2                !
 ! D22   D(4,5,6,12)           175.5759         estimate D2E/DX2                !
 ! D23   D(8,5,6,3)            176.303          estimate D2E/DX2                !
 ! D24   D(8,5,6,12)            -3.5385         estimate D2E/DX2                !
 ! D25   D(3,6,12,13)         -149.4035         estimate D2E/DX2                !
 ! D26   D(3,6,12,15)           31.5519         estimate D2E/DX2                !
 ! D27   D(5,6,12,13)           30.4322         estimate D2E/DX2                !
 ! D28   D(5,6,12,15)         -148.6125         estimate D2E/DX2                !
 ! D29   D(6,12,13,14)        -178.9379         estimate D2E/DX2                !
 ! D30   D(15,12,13,14)          0.1465         estimate D2E/DX2                !
 ! D31   D(6,12,15,16)         179.1848         estimate D2E/DX2                !
 ! D32   D(6,12,15,18)           0.2734         estimate D2E/DX2                !
 ! D33   D(13,12,15,16)          0.1263         estimate D2E/DX2                !
 ! D34   D(13,12,15,18)       -178.785          estimate D2E/DX2                !
 ! D35   D(12,13,14,17)         -0.299          estimate D2E/DX2                !
 ! D36   D(13,14,17,16)          0.1748         estimate D2E/DX2                !
 ! D37   D(12,15,16,17)         -0.248          estimate D2E/DX2                !
 ! D38   D(18,15,16,17)        178.7024         estimate D2E/DX2                !
 ! D39   D(15,16,17,14)          0.0949         estimate D2E/DX2                !
 --------------------------------------------------------------------------------
 Trust Radius=3.00D-01 FncErr=1.00D-07 GrdErr=1.00D-06 EigMax=2.50D+02 EigMin=1.00D-04
 Number of steps in this run=     96 maximum allowed number of steps=    108.
 GradGradGradGradGradGradGradGradGradGradGradGradGradGradGradGradGradGrad

 Leave Link  103 at Tue Apr  5 19:30:26 2022, MaxMem=  1879048192 cpu:               0.1 elap:               0.0
 (Enter /gpfs/software/gaussian16/sse4/tar/g16/l202.exe)
                          Input orientation:                          
 ---------------------------------------------------------------------
 Center     Atomic      Atomic             Coordinates (Angstroms)
 Number     Number       Type             X           Y           Z
 ---------------------------------------------------------------------
      1          6           0       -3.972550   -0.793210   -0.019130
      2          6           0       -3.275750    0.527010   -0.016030
      3          6           0       -1.936970    0.597810    0.011720
      4          6           0       -3.112170   -2.003840   -0.050670
      5          6           0       -1.776880   -1.905590   -0.014120
      6          6           0       -1.104310   -0.606550    0.070870
      7          1           0       -1.446860    1.565900   -0.015320
      8          1           0       -1.175890   -2.810340   -0.033530
      9          1           0       -3.624290   -2.956930   -0.102120
     10          8           0       -5.191810   -0.915630   -0.008570
     11         17           0       -4.240260    1.952640   -0.061440
     12          6           0        0.378190   -0.520960    0.209150
     13          6           0        1.184330   -1.518160   -0.353420
     14          6           0        2.571750   -1.486570   -0.227780
     15          6           0        1.006320    0.520970    0.905420
     16          6           0        2.397280    0.557420    1.027630
     17          6           0        3.179180   -0.444960    0.463010
     18          1           0        0.433990    1.312930    1.380400
 ---------------------------------------------------------------------
                    Distance matrix (angstroms):
                    1          2          3          4          5
     1  C    0.000000
     2  C    1.492823   0.000000
     3  C    2.465659   1.340938   0.000000
     4  C    1.485555   2.536367   2.855446   0.000000
     5  C    2.461378   2.857299   2.508647   1.339399   0.000000
     6  C    2.875716   2.451053   1.465368   2.449223   1.465291
     7  H    3.456085   2.103362   1.085420   3.939232   3.487142
     8  H    3.448235   3.943047   3.492388   2.097598   1.086342
     9  H    2.193139   3.502389   3.936519   1.083187   2.127436
    10  O    1.225436   2.398448   3.589554   2.347525   3.555531
    11  Cl   2.759194   1.721849   2.673212   4.114175   4.577818
    12  C    4.365223   3.807916   2.578874   3.801191   2.571260
    13  C    5.218306   4.918218   3.788558   4.334450   3.005660
    14  C    6.584235   6.188101   4.972983   5.710156   4.373993
    15  C    5.231731   4.380095   3.076940   4.924503   3.805253
    16  C    6.595047   5.768312   4.451902   6.170642   4.957345
    17  C    7.176418   6.545252   5.240804   6.501927   5.188798
    18  H    5.080561   4.041022   2.829511   5.062033   4.146264
                    6          7          8          9         10
     6  C    0.000000
     7  H    2.200979   0.000000
     8  H    2.207422   4.384659   0.000000
     9  H    3.450291   5.020431   2.453743   0.000000
    10  O    4.099939   4.492515   4.440514   2.575418   0.000000
    11  Cl   4.049832   2.820422   5.663667   4.948227   3.022452
    12  C    1.491393   2.781399   2.777646   4.695816   5.588208
    13  C    2.499786   4.068034   2.709741   5.025538   6.413823
    14  C    3.791707   5.050934   3.979310   6.369353   7.787611
    15  C    2.534272   2.820945   4.091613   5.878220   6.427753
    16  C    3.812001   4.108794   5.023486   7.063023   7.799864
    17  C    4.304436   5.066814   4.980784   7.274378   8.397463
    18  H    2.786690   2.355764   4.646748   6.074472   6.208490
                   11         12         13         14         15
    11  Cl   0.000000
    12  C    5.246141   0.000000
    13  C    6.446540   1.400269   0.000000
    14  C    7.632779   2.436189   1.393455   0.000000
    15  C    5.523685   1.401769   2.403002   2.786562   0.000000
    16  C    6.869472   2.430954   2.772468   2.405076   1.396794
    17  C    7.814834   2.813497   2.407850   1.389645   2.418691
    18  H    4.933229   2.176716   3.403559   3.872139   1.086448
                   16         17         18
    16  C    0.000000
    17  C    1.391017   0.000000
    18  H    2.133014   3.386421   0.000000
 Stoichiometry    C12H4ClO(1-)
 Framework group  C1[X(C12H4ClO)]
 Deg. of freedom    48
 Full point group                 C1      NOp   1
 Largest Abelian subgroup         C1      NOp   1
 Largest concise Abelian subgroup C1      NOp   1
                         Standard orientation:                         
 ---------------------------------------------------------------------
 Center     Atomic      Atomic             Coordinates (Angstroms)
 Number     Number       Type             X           Y           Z
 ---------------------------------------------------------------------
      1          6           0        2.412797    0.957538    0.130749
      2          6           0        1.919186   -0.436315   -0.074290
      3          6           0        0.606285   -0.695057   -0.160657
      4          6           0        1.387070    2.031341    0.172057
      5          6           0        0.081118    1.745010    0.091494
      6          6           0       -0.396723    0.364993   -0.028097
      7          1           0        0.266702   -1.710553   -0.338388
      8          1           0       -0.644236    2.552805    0.129799
      9          1           0        1.755411    3.045055    0.272070
     10          8           0        3.597754    1.245575    0.251605
     11         17           0        3.084100   -1.697157   -0.208509
     12          6           0       -1.856111    0.057848   -0.018082
     13          6           0       -2.764245    0.996504   -0.523029
     14          6           0       -4.136950    0.757184   -0.511764
     15          6           0       -2.365491   -1.140549    0.500891
     16          6           0       -3.740763   -1.384702    0.507917
     17          6           0       -4.625605   -0.437337    0.003453
     18          1           0       -1.713020   -1.898988    0.924473
 ---------------------------------------------------------------------
 Rotational constants (GHZ):           1.5244076           0.3287695           0.2755075
 Leave Link  202 at Tue Apr  5 19:30:26 2022, MaxMem=  1879048192 cpu:               0.1 elap:               0.0
 (Enter /gpfs/software/gaussian16/sse4/tar/g16/l301.exe)
 Standard basis: 6-311+G(d,p) (5D, 7F)
 Ernie: Thresh=  0.10000D-02 Tol=  0.10000D-05 Strict=F.
 There are   354 symmetry adapted cartesian basis functions of A   symmetry.
 There are   340 symmetry adapted basis functions of A   symmetry.
   340 basis functions,   553 primitive gaussians,   354 cartesian basis functions
    51 alpha electrons       51 beta electrons
       nuclear repulsion energy       798.4556602179 Hartrees.
 IExCor= 4336 DFT=T Ex+Corr=M062X ExCW=0 ScaHFX=  0.540000
 ScaDFX=  1.000000  1.000000  1.000000  1.000000 ScalE2=  1.000000  1.000000
 IRadAn=      5 IRanWt=     -1 IRanGd=            0 ICorTp=0 IEmpDi=  4
 NAtoms=   18 NActive=   18 NUniq=   18 SFac= 1.00D+00 NAtFMM=   60 NAOKFM=F Big=F
 Integral buffers will be    131072 words long.
 Raffenetti 2 integral format.
 Two-electron integral symmetry is turned on.
 Leave Link  301 at Tue Apr  5 19:30:27 2022, MaxMem=  1879048192 cpu:               0.6 elap:               0.1
 (Enter /gpfs/software/gaussian16/sse4/tar/g16/l302.exe)
 NPDir=0 NMtPBC=     1 NCelOv=     1 NCel=       1 NClECP=     1 NCelD=      1
         NCelK=      1 NCelE2=     1 NClLst=     1 CellRange=     0.0.
 One-electron integrals computed using PRISM.
 One-electron integral symmetry used in STVInt
 NBasis=   340 RedAO= T EigKep=  1.40D-06  NBF=   340
 NBsUse=   339 1.00D-06 EigRej=  8.80D-07 NBFU=   339
 Precomputing XC quadrature grid using
 IXCGrd= 4 IRadAn=           5 IRanWt=          -1 IRanGd=           0 AccXCQ= 0.00D+00.
 Generated NRdTot=       0 NPtTot=           0 NUsed=           0 NTot=          32
 NSgBfM=   354   354   354   354   354 MxSgAt=    18 MxSgA2=    18.
 Leave Link  302 at Tue Apr  5 19:30:28 2022, MaxMem=  1879048192 cpu:               4.0 elap:               0.6
 (Enter /gpfs/software/gaussian16/sse4/tar/g16/l303.exe)
 DipDrv:  MaxL=1.
 Leave Link  303 at Tue Apr  5 19:30:29 2022, MaxMem=  1879048192 cpu:               0.4 elap:               0.1
 (Enter /gpfs/software/gaussian16/sse4/tar/g16/l401.exe)
 ExpMin= 4.38D-02 ExpMax= 1.06D+05 ExpMxC= 3.62D+03 IAcc=3 IRadAn=         5 AccDes= 0.00D+00
 Harris functional with IExCor= 1009 and IRadAn=       5 diagonalized for initial guess.
 HarFok:  IExCor= 1009 AccDes= 0.00D+00 IRadAn=         5 IDoV= 1 UseB2=F ITyADJ=14
 ICtDFT=  3500011 ScaDFX=  1.000000  1.000000  1.000000  1.000000
 FoFCou: FMM=F IPFlag=           0 FMFlag=      100000 FMFlg1=           0
         NFxFlg=           0 DoJE=T BraDBF=F KetDBF=T FulRan=T
         wScrn=  0.000000 ICntrl=       500 IOpCl=  0 I1Cent=   200000004 NGrid=           0
         NMat0=    1 NMatS0=      1 NMatT0=    0 NMatD0=    1 NMtDS0=    0 NMtDT0=    0
 Petite list used in FoFCou.
 Harris En= -994.408240568903    
 JPrj=0 DoOrth=F DoCkMO=F.
 Leave Link  401 at Tue Apr  5 19:30:33 2022, MaxMem=  1879048192 cpu:              27.8 elap:               4.0
 (Enter /gpfs/software/gaussian16/sse4/tar/g16/l502.exe)
 Integral symmetry usage will be decided dynamically.
 Closed shell SCF:
 Using DIIS extrapolation, IDIIS=  1040.
 NGot=  1879048192 LenX=  1878791817 LenY=  1878666060
 Requested convergence on RMS density matrix=1.00D-08 within 128 cycles.
 Requested convergence on MAX density matrix=1.00D-06.
 Requested convergence on             energy=1.00D-06.
 No special actions if energy rises.
 Fock matrices will be formed incrementally for  20 cycles.

 Cycle   1  Pass 1  IDiag  1:
 FoFJK:  IHMeth= 1 ICntrl=       0 DoSepK=F KAlg= 0 I1Cent=           0 FoldK=F
 IRaf= 880000000 NMat=       1 IRICut=       1 DoRegI=T DoRafI=F ISym2E= 0 IDoP0=0 IntGTp=1.
 FoFCou: FMM=F IPFlag=           0 FMFlag=      100000 FMFlg1=           0
         NFxFlg=           0 DoJE=F BraDBF=F KetDBF=F FulRan=T
         wScrn=  0.000000 ICntrl=         0 IOpCl=  0 I1Cent=           0 NGrid=           0
         NMat0=    1 NMatS0=      1 NMatT0=    0 NMatD0=    1 NMtDS0=    0 NMtDT0=    0
 Symmetry not used in FoFCou.
 E= -994.329788828266    
 DIIS: error= 2.53D-02 at cycle   1 NSaved=   1.
 NSaved= 1 IEnMin= 1 EnMin= -994.329788828266     IErMin= 1 ErrMin= 2.53D-02
 ErrMax= 2.53D-02  0.00D+00 EMaxC= 1.00D-01 BMatC= 5.13D-01 BMatP= 5.13D-01
 IDIUse=3 WtCom= 7.47D-01 WtEn= 2.53D-01
 Coeff-Com:  0.100D+01
 Coeff-En:   0.100D+01
 Coeff:      0.100D+01
 Gap=    -0.024 Goal=   None    Shift=    0.000
 GapD=   -0.024 DampG=0.250 DampE=0.500 DampFc=0.2500 IDamp=-1.
 Damping current iteration by 2.50D-01
 RMSDP=4.22D-01 MaxDP=5.21D+01              OVMax= 9.41D-01

 Cycle   2  Pass 1  IDiag  1:
 RMSU=  9.79D-02    CP:  1.34D+00
 E= -994.291803690866     Delta-E=        0.037985137399 Rises=F Damp=T
 DIIS: error= 1.49D-02 at cycle   2 NSaved=   2.
 NSaved= 2 IEnMin= 1 EnMin= -994.329788828266     IErMin= 2 ErrMin= 1.49D-02
 ErrMax= 1.49D-02  0.00D+00 EMaxC= 1.00D-01 BMatC= 1.67D-01 BMatP= 5.13D-01
 IDIUse=3 WtCom= 8.51D-01 WtEn= 1.49D-01
 Coeff-Com: -0.164D+00 0.116D+01
 Coeff-En:   0.560D+00 0.440D+00
 Coeff:     -0.563D-01 0.106D+01
 Gap=    -0.396 Goal=   None    Shift=    0.000
 RMSDP=1.08D-01 MaxDP=1.18D+01 DE= 3.80D-02 OVMax= 7.03D-01

 Cycle   3  Pass 1  IDiag  1:
 RMSU=  4.69D-02    CP:  9.19D-01  1.45D-01
 E= -994.261821710094     Delta-E=        0.029981980772 Rises=F Damp=F
 DIIS: error= 2.74D-02 at cycle   3 NSaved=   3.
 NSaved= 3 IEnMin= 1 EnMin= -994.329788828266     IErMin= 2 ErrMin= 1.49D-02
 ErrMax= 2.74D-02  0.00D+00 EMaxC= 1.00D-01 BMatC= 3.70D-01 BMatP= 1.67D-01
 IDIUse=2 WtCom= 0.00D+00 WtEn= 1.00D+00
 Coeff-En:   0.000D+00 0.519D+00 0.481D+00
 Coeff:      0.000D+00 0.519D+00 0.481D+00
 Gap=     0.312 Goal=   None    Shift=    0.000
 RMSDP=4.87D-02 MaxDP=3.21D+00 DE= 3.00D-02 OVMax= 9.80D-01

 Cycle   4  Pass 1  IDiag  1:
 RMSU=  3.12D-02    CP:  8.54D-01 -4.46D-02  3.26D-01
 E= -993.979026561310     Delta-E=        0.282795148784 Rises=F Damp=F
 DIIS: error= 4.78D-02 at cycle   4 NSaved=   4.
 NSaved= 4 IEnMin= 1 EnMin= -994.329788828266     IErMin= 2 ErrMin= 1.49D-02
 ErrMax= 4.78D-02  0.00D+00 EMaxC= 1.00D-01 BMatC= 4.54D-01 BMatP= 1.67D-01
 IDIUse=2 WtCom= 0.00D+00 WtEn= 1.00D+00
 EnCoef did     4 forward-backward iterations
 Coeff-En:   0.122D+00 0.000D+00 0.488D+00 0.389D+00
 Coeff:      0.122D+00 0.000D+00 0.488D+00 0.389D+00
 Gap=    -0.064 Goal=   None    Shift=    0.000
 RMSDP=3.04D-02 MaxDP=1.56D+00 DE= 2.83D-01 OVMax= 9.79D-01

 Cycle   5  Pass 1  IDiag  1:
 RMSU=  2.47D-02    CP:  9.45D-01 -1.69D-02  4.73D-01  6.14D-01
 E= -994.627003686960     Delta-E=       -0.647977125650 Rises=F Damp=F
 DIIS: error= 2.50D-02 at cycle   5 NSaved=   5.
 NSaved= 5 IEnMin= 5 EnMin= -994.627003686960     IErMin= 2 ErrMin= 1.49D-02
 ErrMax= 2.50D-02  0.00D+00 EMaxC= 1.00D-01 BMatC= 1.10D-01 BMatP= 1.67D-01
 IDIUse=3 WtCom= 7.50D-01 WtEn= 2.50D-01
 EnCoef did     7 forward-backward iterations
 Coeff-Com: -0.135D+00 0.382D+00 0.294D+00 0.163D+00 0.296D+00
 Coeff-En:   0.000D+00 0.000D+00 0.319D-01 0.203D+00 0.765D+00
 Coeff:     -0.101D+00 0.286D+00 0.228D+00 0.173D+00 0.413D+00
 Gap=     0.084 Goal=   None    Shift=    0.000
 RMSDP=2.63D-02 MaxDP=2.35D+00 DE=-6.48D-01 OVMax= 1.65D-01

 Cycle   6  Pass 1  IDiag  1:
 RMSU=  1.11D-02    CP:  8.01D-01  3.78D-05  3.05D-01  5.75D-01  4.08D-01
 E= -994.698600676597     Delta-E=       -0.071596989637 Rises=F Damp=F
 DIIS: error= 1.34D-02 at cycle   6 NSaved=   6.
 NSaved= 6 IEnMin= 6 EnMin= -994.698600676597     IErMin= 6 ErrMin= 1.34D-02
 ErrMax= 1.34D-02  0.00D+00 EMaxC= 1.00D-01 BMatC= 5.68D-02 BMatP= 1.10D-01
 IDIUse=3 WtCom= 8.66D-01 WtEn= 1.34D-01
 EnCoef did     4 forward-backward iterations
 Coeff-Com: -0.249D+00 0.375D+00-0.108D-01-0.544D-02 0.308D+00 0.583D+00
 Coeff-En:   0.000D+00 0.000D+00 0.000D+00 0.928D-01 0.289D+00 0.618D+00
 Coeff:     -0.215D+00 0.325D+00-0.935D-02 0.772D-02 0.305D+00 0.587D+00
 Gap=     0.078 Goal=   None    Shift=    0.000
 RMSDP=1.36D-02 MaxDP=7.26D-01 DE=-7.16D-02 OVMax= 1.04D-01

 Cycle   7  Pass 1  IDiag  1:
 RMSU=  9.57D-03    CP:  8.33D-01 -2.06D-02  2.85D-01  6.92D-01  7.18D-01
                    CP:  9.76D-01
 E= -994.752795088893     Delta-E=       -0.054194412296 Rises=F Damp=F
 DIIS: error= 7.52D-03 at cycle   7 NSaved=   7.
 NSaved= 7 IEnMin= 7 EnMin= -994.752795088893     IErMin= 7 ErrMin= 7.52D-03
 ErrMax= 7.52D-03  0.00D+00 EMaxC= 1.00D-01 BMatC= 9.71D-03 BMatP= 5.68D-02
 IDIUse=3 WtCom= 9.25D-01 WtEn= 7.52D-02
 Coeff-Com: -0.198D+00 0.281D+00-0.522D-01-0.223D-01 0.153D+00 0.319D+00
 Coeff-Com:  0.519D+00
 Coeff-En:   0.000D+00 0.000D+00 0.000D+00 0.000D+00 0.000D+00 0.000D+00
 Coeff-En:   0.100D+01
 Coeff:     -0.183D+00 0.260D+00-0.483D-01-0.206D-01 0.141D+00 0.295D+00
 Coeff:      0.555D+00
 Gap=     0.081 Goal=   None    Shift=    0.000
 RMSDP=5.76D-03 MaxDP=3.93D-01 DE=-5.42D-02 OVMax= 5.33D-02

 Cycle   8  Pass 1  IDiag  1:
 RMSU=  3.05D-03    CP:  8.56D-01 -1.96D-02  2.95D-01  7.22D-01  8.65D-01
                    CP:  9.36D-01  1.15D+00
 E= -994.760118537964     Delta-E=       -0.007323449071 Rises=F Damp=F
 DIIS: error= 4.36D-03 at cycle   8 NSaved=   8.
 NSaved= 8 IEnMin= 8 EnMin= -994.760118537964     IErMin= 8 ErrMin= 4.36D-03
 ErrMax= 4.36D-03  0.00D+00 EMaxC= 1.00D-01 BMatC= 4.77D-03 BMatP= 9.71D-03
 IDIUse=3 WtCom= 9.56D-01 WtEn= 4.36D-02
 Coeff-Com: -0.113D+00 0.163D+00-0.370D-01-0.192D-01 0.211D-01-0.160D-01
 Coeff-Com:  0.447D+00 0.554D+00
 Coeff-En:   0.000D+00 0.000D+00 0.000D+00 0.000D+00 0.000D+00 0.000D+00
 Coeff-En:   0.000D+00 0.100D+01
 Coeff:     -0.108D+00 0.155D+00-0.354D-01-0.184D-01 0.202D-01-0.153D-01
 Coeff:      0.427D+00 0.574D+00
 Gap=     0.080 Goal=   None    Shift=    0.000
 RMSDP=4.50D-03 MaxDP=3.56D-01 DE=-7.32D-03 OVMax= 3.35D-02

 Cycle   9  Pass 1  IDiag  1:
 RMSU=  1.55D-03    CP:  8.68D-01 -2.36D-02  2.89D-01  7.41D-01  9.53D-01
                    CP:  9.21D-01  1.49D+00  8.11D-01
 E= -994.765903868881     Delta-E=       -0.005785330917 Rises=F Damp=F
 DIIS: error= 3.04D-03 at cycle   9 NSaved=   9.
 NSaved= 9 IEnMin= 9 EnMin= -994.765903868881     IErMin= 9 ErrMin= 3.04D-03
 ErrMax= 3.04D-03  0.00D+00 EMaxC= 1.00D-01 BMatC= 9.73D-04 BMatP= 4.77D-03
 IDIUse=3 WtCom= 9.70D-01 WtEn= 3.04D-02
 Coeff-Com: -0.444D-01 0.693D-01-0.105D-01-0.104D-01-0.150D-01-0.103D+00
 Coeff-Com:  0.950D-01 0.348D+00 0.672D+00
 Coeff-En:   0.000D+00 0.000D+00 0.000D+00 0.000D+00 0.000D+00 0.000D+00
 Coeff-En:   0.000D+00 0.000D+00 0.100D+01
 Coeff:     -0.430D-01 0.672D-01-0.102D-01-0.101D-01-0.146D-01-0.100D+00
 Coeff:      0.921D-01 0.337D+00 0.682D+00
 Gap=     0.076 Goal=   None    Shift=    0.000
 RMSDP=4.25D-03 MaxDP=3.22D-01 DE=-5.79D-03 OVMax= 2.82D-02

 Cycle  10  Pass 1  IDiag  1:
 RMSU=  1.02D-03    CP:  8.86D-01 -2.95D-02  2.99D-01  7.62D-01  1.05D+00
                    CP:  9.03D-01  1.71D+00  1.21D+00  1.17D+00
 E= -994.767526054631     Delta-E=       -0.001622185751 Rises=F Damp=F
 DIIS: error= 9.80D-04 at cycle  10 NSaved=  10.
 NSaved=10 IEnMin=10 EnMin= -994.767526054631     IErMin=10 ErrMin= 9.80D-04
 ErrMax= 9.80D-04  0.00D+00 EMaxC= 1.00D-01 BMatC= 1.56D-04 BMatP= 9.73D-04
 IDIUse=3 WtCom= 9.90D-01 WtEn= 9.80D-03
 Coeff-Com: -0.499D-03 0.535D-02 0.104D-01-0.354D-02-0.542D-02-0.317D-01
 Coeff-Com: -0.142D+00-0.997D-01 0.358D+00 0.909D+00
 Coeff-En:   0.000D+00 0.000D+00 0.000D+00 0.000D+00 0.000D+00 0.000D+00
 Coeff-En:   0.000D+00 0.000D+00 0.000D+00 0.100D+01
 Coeff:     -0.494D-03 0.529D-02 0.102D-01-0.351D-02-0.536D-02-0.314D-01
 Coeff:     -0.141D+00-0.987D-01 0.355D+00 0.910D+00
 Gap=     0.076 Goal=   None    Shift=    0.000
 RMSDP=1.50D-03 MaxDP=1.17D-01 DE=-1.62D-03 OVMax= 2.17D-02

 Cycle  11  Pass 1  IDiag  1:
 RMSU=  7.01D-04    CP:  8.87D-01 -2.98D-02  3.01D-01  7.65D-01  1.07D+00
                    CP:  9.15D-01  1.81D+00  1.21D+00  1.57D+00  1.10D+00
 E= -994.767881595514     Delta-E=       -0.000355540882 Rises=F Damp=F
 DIIS: error= 3.49D-04 at cycle  11 NSaved=  11.
 NSaved=11 IEnMin=11 EnMin= -994.767881595514     IErMin=11 ErrMin= 3.49D-04
 ErrMax= 3.49D-04  0.00D+00 EMaxC= 1.00D-01 BMatC= 2.52D-05 BMatP= 1.56D-04
 IDIUse=3 WtCom= 9.97D-01 WtEn= 3.49D-03
 Coeff-Com:  0.197D-03 0.279D-03 0.464D-02-0.238D-02 0.474D-02 0.673D-02
 Coeff-Com: -0.420D-01-0.556D-01 0.319D-01 0.329D+00 0.723D+00
 Coeff-En:   0.000D+00 0.000D+00 0.000D+00 0.000D+00 0.000D+00 0.000D+00
 Coeff-En:   0.000D+00 0.000D+00 0.000D+00 0.000D+00 0.100D+01
 Coeff:      0.197D-03 0.278D-03 0.462D-02-0.237D-02 0.472D-02 0.671D-02
 Coeff:     -0.419D-01-0.554D-01 0.318D-01 0.328D+00 0.724D+00
 Gap=     0.076 Goal=   None    Shift=    0.000
 RMSDP=8.15D-04 MaxDP=5.68D-02 DE=-3.56D-04 OVMax= 5.61D-03

 Cycle  12  Pass 1  IDiag  1:
 RMSU=  2.32D-04    CP:  8.83D-01 -3.07D-02  3.02D-01  7.63D-01  1.05D+00
                    CP:  9.21D-01  1.79D+00  1.16D+00  1.50D+00  1.15D+00
                    CP:  1.51D+00
 E= -994.767917082385     Delta-E=       -0.000035486872 Rises=F Damp=F
 DIIS: error= 2.18D-04 at cycle  12 NSaved=  12.
 NSaved=12 IEnMin=12 EnMin= -994.767917082385     IErMin=12 ErrMin= 2.18D-04
 ErrMax= 2.18D-04  0.00D+00 EMaxC= 1.00D-01 BMatC= 1.07D-05 BMatP= 2.52D-05
 IDIUse=3 WtCom= 9.98D-01 WtEn= 2.18D-03
 Coeff-Com: -0.696D-04-0.657D-03 0.350D-03-0.117D-02 0.502D-02 0.105D-01
 Coeff-Com:  0.243D-01 0.143D-01-0.776D-01-0.923D-01 0.289D+00 0.828D+00
 Coeff-En:   0.000D+00 0.000D+00 0.000D+00 0.000D+00 0.000D+00 0.000D+00
 Coeff-En:   0.000D+00 0.000D+00 0.000D+00 0.000D+00 0.000D+00 0.100D+01
 Coeff:     -0.694D-04-0.655D-03 0.349D-03-0.116D-02 0.501D-02 0.105D-01
 Coeff:      0.243D-01 0.143D-01-0.775D-01-0.921D-01 0.289D+00 0.828D+00
 Gap=     0.077 Goal=   None    Shift=    0.000
 RMSDP=6.85D-04 MaxDP=4.78D-02 DE=-3.55D-05 OVMax= 4.72D-03

 Cycle  13  Pass 1  IDiag  1:
 RMSU=  9.03D-05    CP:  8.81D-01 -3.08D-02  3.03D-01  7.61D-01  1.04D+00
                    CP:  9.29D-01  1.76D+00  1.10D+00  1.46D+00  1.14D+00
                    CP:  1.89D+00  1.62D+00
 E= -994.767938897850     Delta-E=       -0.000021815465 Rises=F Damp=F
 DIIS: error= 1.25D-04 at cycle  13 NSaved=  13.
 NSaved=13 IEnMin=13 EnMin= -994.767938897850     IErMin=13 ErrMin= 1.25D-04
 ErrMax= 1.25D-04  0.00D+00 EMaxC= 1.00D-01 BMatC= 3.37D-06 BMatP= 1.07D-05
 IDIUse=3 WtCom= 9.99D-01 WtEn= 1.25D-03
 Coeff-Com:  0.500D-03-0.103D-02-0.413D-03-0.458D-03 0.128D-02 0.238D-02
 Coeff-Com:  0.217D-01 0.244D-01-0.415D-01-0.114D+00-0.628D-01 0.336D+00
 Coeff-Com:  0.834D+00
 Coeff-En:   0.000D+00 0.000D+00 0.000D+00 0.000D+00 0.000D+00 0.000D+00
 Coeff-En:   0.000D+00 0.000D+00 0.000D+00 0.000D+00 0.000D+00 0.000D+00
 Coeff-En:   0.100D+01
 Coeff:      0.500D-03-0.103D-02-0.413D-03-0.457D-03 0.128D-02 0.238D-02
 Coeff:      0.216D-01 0.243D-01-0.415D-01-0.114D+00-0.627D-01 0.336D+00
 Coeff:      0.834D+00
 Gap=     0.078 Goal=   None    Shift=    0.000
 RMSDP=4.11D-04 MaxDP=2.76D-02 DE=-2.18D-05 OVMax= 3.93D-03

 Cycle  14  Pass 1  IDiag  1:
 RMSU=  4.22D-05    CP:  8.79D-01 -3.09D-02  3.03D-01  7.59D-01  1.03D+00
                    CP:  9.33D-01  1.75D+00  1.08D+00  1.43D+00  1.13D+00
                    CP:  2.14D+00  1.95D+00  1.49D+00
 E= -994.767948484260     Delta-E=       -0.000009586410 Rises=F Damp=F
 DIIS: error= 5.82D-05 at cycle  14 NSaved=  14.
 NSaved=14 IEnMin=14 EnMin= -994.767948484260     IErMin=14 ErrMin= 5.82D-05
 ErrMax= 5.82D-05  0.00D+00 EMaxC= 1.00D-01 BMatC= 1.00D-06 BMatP= 3.37D-06
 IDIUse=1 WtCom= 1.00D+00 WtEn= 0.00D+00
 Coeff-Com:  0.699D-03-0.924D-03-0.193D-03 0.116D-03-0.978D-03-0.259D-02
 Coeff-Com:  0.125D-02 0.822D-02 0.110D-01-0.716D-02-0.138D+00-0.177D+00
 Coeff-Com:  0.401D+00 0.904D+00
 Coeff:      0.699D-03-0.924D-03-0.193D-03 0.116D-03-0.978D-03-0.259D-02
 Coeff:      0.125D-02 0.822D-02 0.110D-01-0.716D-02-0.138D+00-0.177D+00
 Coeff:      0.401D+00 0.904D+00
 Gap=     0.078 Goal=   None    Shift=    0.000
 RMSDP=2.97D-04 MaxDP=1.94D-02 DE=-9.59D-06 OVMax= 3.78D-03

 Cycle  15  Pass 1  IDiag  1:
 RMSU=  2.85D-05    CP:  8.78D-01 -3.10D-02  3.02D-01  7.59D-01  1.02D+00
                    CP:  9.36D-01  1.74D+00  1.06D+00  1.41D+00  1.12D+00
                    CP:  2.31D+00  2.26D+00  1.90D+00  1.75D+00
 E= -994.767953643652     Delta-E=       -0.000005159393 Rises=F Damp=F
 DIIS: error= 3.62D-05 at cycle  15 NSaved=  15.
 NSaved=15 IEnMin=15 EnMin= -994.767953643652     IErMin=15 ErrMin= 3.62D-05
 ErrMax= 3.62D-05  0.00D+00 EMaxC= 1.00D-01 BMatC= 2.01D-07 BMatP= 1.00D-06
 IDIUse=1 WtCom= 1.00D+00 WtEn= 0.00D+00
 Coeff-Com:  0.238D-03-0.264D-03 0.838D-04 0.954D-04-0.493D-03-0.123D-02
 Coeff-Com: -0.425D-02-0.100D-02 0.126D-01 0.275D-01-0.284D-01-0.121D+00
 Coeff-Com: -0.608D-01 0.307D+00 0.870D+00
 Coeff:      0.238D-03-0.264D-03 0.838D-04 0.954D-04-0.493D-03-0.123D-02
 Coeff:     -0.425D-02-0.100D-02 0.126D-01 0.275D-01-0.284D-01-0.121D+00
 Coeff:     -0.608D-01 0.307D+00 0.870D+00
 Gap=     0.078 Goal=   None    Shift=    0.000
 RMSDP=8.32D-05 MaxDP=4.35D-03 DE=-5.16D-06 OVMax= 2.25D-03

 Cycle  16  Pass 1  IDiag  1:
 RMSU=  1.79D-05    CP:  8.78D-01 -3.11D-02  3.02D-01  7.59D-01  1.02D+00
                    CP:  9.37D-01  1.73D+00  1.06D+00  1.40D+00  1.13D+00
                    CP:  2.34D+00  2.36D+00  2.17D+00  2.40D+00  1.63D+00
 E= -994.767955635760     Delta-E=       -0.000001992107 Rises=F Damp=F
 DIIS: error= 2.62D-05 at cycle  16 NSaved=  16.
 NSaved=16 IEnMin=16 EnMin= -994.767955635760     IErMin=16 ErrMin= 2.62D-05
 ErrMax= 2.62D-05  0.00D+00 EMaxC= 1.00D-01 BMatC= 6.40D-08 BMatP= 2.01D-07
 IDIUse=1 WtCom= 1.00D+00 WtEn= 0.00D+00
 Coeff-Com: -0.138D-03 0.201D-03 0.120D-03 0.513D-04 0.268D-03 0.597D-03
 Coeff-Com: -0.308D-02-0.323D-02 0.115D-02 0.158D-01 0.439D-01 0.180D-01
 Coeff-Com: -0.238D+00-0.279D+00 0.290D+00 0.115D+01
 Coeff:     -0.138D-03 0.201D-03 0.120D-03 0.513D-04 0.268D-03 0.597D-03
 Coeff:     -0.308D-02-0.323D-02 0.115D-02 0.158D-01 0.439D-01 0.180D-01
 Coeff:     -0.238D+00-0.279D+00 0.290D+00 0.115D+01
 Gap=     0.078 Goal=   None    Shift=    0.000
 RMSDP=1.11D-04 MaxDP=6.32D-03 DE=-1.99D-06 OVMax= 3.15D-03

 Cycle  17  Pass 1  IDiag  1:
 RMSU=  1.22D-05    CP:  8.78D-01 -3.12D-02  3.02D-01  7.59D-01  1.01D+00
                    CP:  9.37D-01  1.73D+00  1.05D+00  1.40D+00  1.13D+00
                    CP:  2.40D+00  2.48D+00  2.51D+00  3.00D+00  2.50D+00
                    CP:  1.99D+00
 E= -994.767957360353     Delta-E=       -0.000001724593 Rises=F Damp=F
 DIIS: error= 1.75D-05 at cycle  17 NSaved=  17.
 NSaved=17 IEnMin=17 EnMin= -994.767957360353     IErMin=17 ErrMin= 1.75D-05
 ErrMax= 1.75D-05  0.00D+00 EMaxC= 1.00D-01 BMatC= 3.34D-08 BMatP= 6.40D-08
 IDIUse=1 WtCom= 1.00D+00 WtEn= 0.00D+00
 Coeff-Com: -0.165D-03 0.169D-03-0.400D-04 0.122D-04 0.497D-03 0.101D-02
 Coeff-Com:  0.301D-03 0.194D-03-0.528D-02-0.887D-02 0.303D-01 0.673D-01
 Coeff-Com: -0.551D-01-0.243D+00-0.378D+00 0.642D+00 0.949D+00
 Coeff:     -0.165D-03 0.169D-03-0.400D-04 0.122D-04 0.497D-03 0.101D-02
 Coeff:      0.301D-03 0.194D-03-0.528D-02-0.887D-02 0.303D-01 0.673D-01
 Coeff:     -0.551D-01-0.243D+00-0.378D+00 0.642D+00 0.949D+00
 Gap=     0.078 Goal=   None    Shift=    0.000
 RMSDP=5.57D-05 MaxDP=3.28D-03 DE=-1.72D-06 OVMax= 2.13D-03

 Cycle  18  Pass 1  IDiag  1:
 RMSU=  1.10D-05    CP:  8.78D-01 -3.13D-02  3.02D-01  7.59D-01  1.01D+00
                    CP:  9.38D-01  1.73D+00  1.05D+00  1.40D+00  1.13D+00
                    CP:  2.42D+00  2.54D+00  2.76D+00  3.00D+00  3.00D+00
                    CP:  3.00D+00  2.77D+00
 E= -994.767958043872     Delta-E=       -0.000000683519 Rises=F Damp=F
 DIIS: error= 1.11D-05 at cycle  18 NSaved=  18.
 NSaved=18 IEnMin=18 EnMin= -994.767958043872     IErMin=18 ErrMin= 1.11D-05
 ErrMax= 1.11D-05  0.00D+00 EMaxC= 1.00D-01 BMatC= 9.30D-09 BMatP= 3.34D-08
 IDIUse=1 WtCom= 1.00D+00 WtEn= 0.00D+00
 Coeff-Com:  0.132D-04-0.309D-04-0.761D-04 0.105D-04 0.351D-04 0.110D-03
 Coeff-Com:  0.950D-03 0.217D-02-0.119D-02-0.133D-01-0.158D-01 0.456D-02
 Coeff-Com:  0.101D+00 0.527D-01-0.307D+00-0.176D+00 0.182D+00 0.117D+01
 Coeff:      0.132D-04-0.309D-04-0.761D-04 0.105D-04 0.351D-04 0.110D-03
 Coeff:      0.950D-03 0.217D-02-0.119D-02-0.133D-01-0.158D-01 0.456D-02
 Coeff:      0.101D+00 0.527D-01-0.307D+00-0.176D+00 0.182D+00 0.117D+01
 Gap=     0.078 Goal=   None    Shift=    0.000
 RMSDP=4.90D-05 MaxDP=2.84D-03 DE=-6.84D-07 OVMax= 1.65D-03

 Cycle  19  Pass 1  IDiag  1:
 RMSU=  2.32D-05    CP:  8.78D-01 -3.13D-02  3.02D-01  7.59D-01  1.01D+00
                    CP:  9.39D-01  1.72D+00  1.05D+00  1.40D+00  1.14D+00
                    CP:  2.45D+00  2.58D+00  2.96D+00  3.00D+00  3.00D+00
                    CP:  3.00D+00  3.00D+00  1.81D+00
 E= -994.767958321987     Delta-E=       -0.000000278115 Rises=F Damp=F
 DIIS: error= 5.50D-06 at cycle  19 NSaved=  19.
 NSaved=19 IEnMin=19 EnMin= -994.767958321987     IErMin=19 ErrMin= 5.50D-06
 ErrMax= 5.50D-06  0.00D+00 EMaxC= 1.00D-01 BMatC= 5.21D-09 BMatP= 9.30D-09
 IDIUse=1 WtCom= 1.00D+00 WtEn= 0.00D+00
 Coeff-Com:  0.373D-04-0.475D-04-0.411D-04 0.120D-04-0.113D-03-0.111D-03
 Coeff-Com:  0.189D-03 0.102D-02 0.162D-02-0.331D-02-0.137D-01-0.191D-01
 Coeff-Com:  0.591D-01 0.832D-01-0.468D-01-0.191D+00-0.236D+00 0.515D+00
 Coeff-Com:  0.850D+00
 Coeff:      0.373D-04-0.475D-04-0.411D-04 0.120D-04-0.113D-03-0.111D-03
 Coeff:      0.189D-03 0.102D-02 0.162D-02-0.331D-02-0.137D-01-0.191D-01
 Coeff:      0.591D-01 0.832D-01-0.468D-01-0.191D+00-0.236D+00 0.515D+00
 Coeff:      0.850D+00
 Gap=     0.078 Goal=   None    Shift=    0.000
 RMSDP=2.06D-05 MaxDP=1.17D-03 DE=-2.78D-07 OVMax= 6.69D-04

 Cycle  20  Pass 1  IDiag  1:
 RMSU=  6.06D-06    CP:  8.78D-01 -3.13D-02  3.02D-01  7.59D-01  1.01D+00
                    CP:  9.39D-01  1.72D+00  1.05D+00  1.40D+00  1.14D+00
                    CP:  2.45D+00  2.59D+00  3.00D+00  3.00D+00  3.00D+00
                    CP:  3.00D+00  3.00D+00  2.11D+00  1.48D+00
 E= -994.767958388372     Delta-E=       -0.000000066385 Rises=F Damp=F
 DIIS: error= 3.44D-06 at cycle  20 NSaved=  20.
 NSaved=20 IEnMin=20 EnMin= -994.767958388372     IErMin=20 ErrMin= 3.44D-06
 ErrMax= 3.44D-06  0.00D+00 EMaxC= 1.00D-01 BMatC= 1.78D-09 BMatP= 5.21D-09
 IDIUse=1 WtCom= 1.00D+00 WtEn= 0.00D+00
 Coeff-Com:  0.304D-04-0.304D-04 0.133D-04 0.956D-05-0.133D-03-0.134D-03
 Coeff-Com: -0.471D-03-0.518D-03 0.207D-02 0.511D-02 0.125D-03-0.178D-01
 Coeff-Com: -0.163D-01 0.227D-01 0.114D+00 0.191D-01-0.223D+00-0.325D+00
 Coeff-Com:  0.305D+00 0.112D+01
 Coeff:      0.304D-04-0.304D-04 0.133D-04 0.956D-05-0.133D-03-0.134D-03
 Coeff:     -0.471D-03-0.518D-03 0.207D-02 0.511D-02 0.125D-03-0.178D-01
 Coeff:     -0.163D-01 0.227D-01 0.114D+00 0.191D-01-0.223D+00-0.325D+00
 Coeff:      0.305D+00 0.112D+01
 Gap=     0.078 Goal=   None    Shift=    0.000
 RMSDP=1.81D-05 MaxDP=9.64D-04 DE=-6.64D-08 OVMax= 5.60D-04

 Cycle  21  Pass 1  IDiag  1:
 Restarting incremental Fock formation.
 E= -994.767958423167     Delta-E=       -0.000000034795 Rises=F Damp=F
 DIIS: error= 1.73D-06 at cycle  21 NSaved=  20.
 NSaved=20 IEnMin=20 EnMin= -994.767958423167     IErMin=20 ErrMin= 1.73D-06
 ErrMax= 1.73D-06  0.00D+00 EMaxC= 1.00D-01 BMatC= 4.47D-10 BMatP= 1.78D-09
 IDIUse=1 WtCom= 1.00D+00 WtEn= 0.00D+00
 Coeff-Com: -0.673D-05 0.101D-04 0.103D-04 0.125D-05 0.190D-04-0.101D-03
 Coeff-Com: -0.398D-03-0.591D-04 0.153D-02 0.452D-02 0.181D-02-0.168D-01
 Coeff-Com: -0.145D-01 0.497D-02 0.648D-01 0.661D-01-0.155D+00-0.296D+00
 Coeff-Com:  0.909D-01 0.125D+01
 Coeff:     -0.673D-05 0.101D-04 0.103D-04 0.125D-05 0.190D-04-0.101D-03
 Coeff:     -0.398D-03-0.591D-04 0.153D-02 0.452D-02 0.181D-02-0.168D-01
 Coeff:     -0.145D-01 0.497D-02 0.648D-01 0.661D-01-0.155D+00-0.296D+00
 Coeff:      0.909D-01 0.125D+01
 Gap=     0.078 Goal=   None    Shift=    0.000
 RMSDP=8.92D-06 MaxDP=4.37D-04 DE=-3.48D-08 OVMax= 2.86D-04

 Cycle  22  Pass 1  IDiag  1:
 RMSU=  8.79D-06    CP:  1.00D+00
 E= -994.767958434732     Delta-E=       -0.000000011565 Rises=F Damp=F
 DIIS: error= 1.05D-06 at cycle  22 NSaved=  20.
 NSaved=20 IEnMin=20 EnMin= -994.767958434732     IErMin=20 ErrMin= 1.05D-06
 ErrMax= 1.05D-06  0.00D+00 EMaxC= 1.00D-01 BMatC= 1.49D-10 BMatP= 4.47D-10
 IDIUse=1 WtCom= 1.00D+00 WtEn= 0.00D+00
 Coeff-Com: -0.172D-05 0.442D-07 0.314D-04 0.208D-04 0.931D-04-0.117D-04
 Coeff-Com: -0.559D-03-0.945D-03 0.677D-03 0.480D-02 0.480D-03-0.456D-02
 Coeff-Com: -0.357D-01 0.779D-02 0.808D-01 0.558D-01-0.175D+00-0.300D+00
 Coeff-Com:  0.355D+00 0.101D+01
 Coeff:     -0.172D-05 0.442D-07 0.314D-04 0.208D-04 0.931D-04-0.117D-04
 Coeff:     -0.559D-03-0.945D-03 0.677D-03 0.480D-02 0.480D-03-0.456D-02
 Coeff:     -0.357D-01 0.779D-02 0.808D-01 0.558D-01-0.175D+00-0.300D+00
 Coeff:      0.355D+00 0.101D+01
 Gap=     0.078 Goal=   None    Shift=    0.000
 RMSDP=5.09D-06 MaxDP=2.42D-04 DE=-1.16D-08 OVMax= 1.74D-04

 Cycle  23  Pass 1  IDiag  1:
 RMSU=  1.34D-06    CP:  1.00D+00  1.56D+00
 E= -994.767958438858     Delta-E=       -0.000000004126 Rises=F Damp=F
 DIIS: error= 5.77D-07 at cycle  23 NSaved=  20.
 NSaved=20 IEnMin=20 EnMin= -994.767958438858     IErMin=20 ErrMin= 5.77D-07
 ErrMax= 5.77D-07  0.00D+00 EMaxC= 1.00D-01 BMatC= 7.14D-11 BMatP= 1.49D-10
 IDIUse=1 WtCom= 1.00D+00 WtEn= 0.00D+00
 Coeff-Com:  0.756D-06 0.142D-04-0.520D-05 0.200D-04 0.670D-04-0.124D-04
 Coeff-Com: -0.334D-03-0.195D-02 0.300D-03 0.419D-02 0.649D-02-0.360D-02
 Coeff-Com: -0.255D-01-0.181D-01 0.704D-01 0.889D-01-0.108D+00-0.470D+00
 Coeff-Com:  0.295D+00 0.116D+01
 Coeff:      0.756D-06 0.142D-04-0.520D-05 0.200D-04 0.670D-04-0.124D-04
 Coeff:     -0.334D-03-0.195D-02 0.300D-03 0.419D-02 0.649D-02-0.360D-02
 Coeff:     -0.255D-01-0.181D-01 0.704D-01 0.889D-01-0.108D+00-0.470D+00
 Coeff:      0.295D+00 0.116D+01
 Gap=     0.078 Goal=   None    Shift=    0.000
 RMSDP=4.23D-06 MaxDP=2.08D-04 DE=-4.13D-09 OVMax= 1.44D-04

 Cycle  24  Pass 1  IDiag  1:
 RMSU=  7.25D-07    CP:  1.00D+00  2.01D+00  1.84D+00
 E= -994.767958440826     Delta-E=       -0.000000001968 Rises=F Damp=F
 DIIS: error= 2.82D-07 at cycle  24 NSaved=  20.
 NSaved=20 IEnMin=20 EnMin= -994.767958440826     IErMin=20 ErrMin= 2.82D-07
 ErrMax= 2.82D-07  0.00D+00 EMaxC= 1.00D-01 BMatC= 2.76D-11 BMatP= 7.14D-11
 IDIUse=1 WtCom= 1.00D+00 WtEn= 0.00D+00
 Coeff-Com: -0.409D-05-0.118D-04-0.409D-04 0.139D-04 0.239D-03 0.452D-03
 Coeff-Com: -0.931D-03-0.166D-02-0.675D-03 0.275D-02 0.174D-01-0.896D-02
 Coeff-Com: -0.379D-01-0.121D-01 0.110D+00 0.115D+00-0.239D+00-0.444D+00
 Coeff-Com:  0.111D+00 0.139D+01
 Coeff:     -0.409D-05-0.118D-04-0.409D-04 0.139D-04 0.239D-03 0.452D-03
 Coeff:     -0.931D-03-0.166D-02-0.675D-03 0.275D-02 0.174D-01-0.896D-02
 Coeff:     -0.379D-01-0.121D-01 0.110D+00 0.115D+00-0.239D+00-0.444D+00
 Coeff:      0.111D+00 0.139D+01
 Gap=     0.078 Goal=   None    Shift=    0.000
 RMSDP=2.95D-06 MaxDP=1.52D-04 DE=-1.97D-09 OVMax= 9.32D-05

 Cycle  25  Pass 1  IDiag  1:
 RMSU=  7.22D-07    CP:  1.00D+00  2.30D+00  2.47D+00  2.17D+00
 E= -994.767958441450     Delta-E=       -0.000000000624 Rises=F Damp=F
 DIIS: error= 6.96D-08 at cycle  25 NSaved=  20.
 NSaved=20 IEnMin=20 EnMin= -994.767958441450     IErMin=20 ErrMin= 6.96D-08
 ErrMax= 6.96D-08  0.00D+00 EMaxC= 1.00D-01 BMatC= 3.23D-12 BMatP= 2.76D-11
 IDIUse=1 WtCom= 1.00D+00 WtEn= 0.00D+00
 Coeff-Com: -0.219D-05-0.148D-04 0.711D-05 0.401D-04 0.119D-03-0.676D-05
 Coeff-Com: -0.278D-03-0.350D-03-0.623D-04 0.367D-02-0.319D-03-0.381D-02
 Coeff-Com: -0.107D-01 0.137D-01 0.273D-01 0.108D-01-0.121D+00-0.142D+00
 Coeff-Com:  0.304D+00 0.918D+00
 Coeff:     -0.219D-05-0.148D-04 0.711D-05 0.401D-04 0.119D-03-0.676D-05
 Coeff:     -0.278D-03-0.350D-03-0.623D-04 0.367D-02-0.319D-03-0.381D-02
 Coeff:     -0.107D-01 0.137D-01 0.273D-01 0.108D-01-0.121D+00-0.142D+00
 Coeff:      0.304D+00 0.918D+00
 Gap=     0.078 Goal=   None    Shift=    0.000
 RMSDP=6.15D-07 MaxDP=2.94D-05 DE=-6.24D-10 OVMax= 2.14D-05

 Cycle  26  Pass 1  IDiag  1:
 RMSU=  1.59D-07    CP:  1.00D+00  2.36D+00  2.61D+00  2.37D+00  1.21D+00
 E= -994.767958441490     Delta-E=       -0.000000000040 Rises=F Damp=F
 DIIS: error= 4.19D-08 at cycle  26 NSaved=  20.
 NSaved=20 IEnMin=20 EnMin= -994.767958441490     IErMin=20 ErrMin= 4.19D-08
 ErrMax= 4.19D-08  0.00D+00 EMaxC= 1.00D-01 BMatC= 1.25D-12 BMatP= 3.23D-12
 IDIUse=1 WtCom= 1.00D+00 WtEn= 0.00D+00
 Coeff-Com: -0.562D-05 0.900D-06-0.152D-04 0.241D-04 0.214D-03 0.223D-04
 Coeff-Com: -0.328D-03-0.597D-03-0.716D-04 0.189D-02 0.408D-02-0.749D-02
 Coeff-Com: -0.122D-01-0.607D-03 0.582D-01 0.115D-01-0.119D+00-0.998D-01
 Coeff-Com:  0.485D+00 0.680D+00
 Coeff:     -0.562D-05 0.900D-06-0.152D-04 0.241D-04 0.214D-03 0.223D-04
 Coeff:     -0.328D-03-0.597D-03-0.716D-04 0.189D-02 0.408D-02-0.749D-02
 Coeff:     -0.122D-01-0.607D-03 0.582D-01 0.115D-01-0.119D+00-0.998D-01
 Coeff:      0.485D+00 0.680D+00
 Gap=     0.078 Goal=   None    Shift=    0.000
 RMSDP=2.28D-07 MaxDP=1.13D-05 DE=-3.98D-11 OVMax= 6.91D-06

 Cycle  27  Pass 1  IDiag  1:
 RMSU=  6.72D-08    CP:  1.00D+00  2.38D+00  2.66D+00  2.51D+00  1.26D+00
                    CP:  1.11D+00
 E= -994.767958441508     Delta-E=       -0.000000000018 Rises=F Damp=F
 DIIS: error= 3.69D-08 at cycle  27 NSaved=  20.
 NSaved=20 IEnMin=20 EnMin= -994.767958441508     IErMin=20 ErrMin= 3.69D-08
 ErrMax= 3.69D-08  0.00D+00 EMaxC= 1.00D-01 BMatC= 1.75D-13 BMatP= 1.25D-12
 IDIUse=1 WtCom= 1.00D+00 WtEn= 0.00D+00
 Coeff-Com:  0.342D-05-0.124D-04-0.871D-05 0.466D-04 0.585D-04 0.305D-04
 Coeff-Com: -0.138D-03-0.498D-03 0.103D-03 0.153D-02 0.804D-04-0.373D-02
 Coeff-Com: -0.521D-02 0.493D-02 0.187D-01 0.398D-02-0.454D-01-0.657D-01
 Coeff-Com:  0.126D+00 0.965D+00
 Coeff:      0.342D-05-0.124D-04-0.871D-05 0.466D-04 0.585D-04 0.305D-04
 Coeff:     -0.138D-03-0.498D-03 0.103D-03 0.153D-02 0.804D-04-0.373D-02
 Coeff:     -0.521D-02 0.493D-02 0.187D-01 0.398D-02-0.454D-01-0.657D-01
 Coeff:      0.126D+00 0.965D+00
 Gap=     0.078 Goal=   None    Shift=    0.000
 RMSDP=8.49D-08 MaxDP=5.94D-06 DE=-1.82D-11 OVMax= 2.64D-06

 Cycle  28  Pass 1  IDiag  1:
 RMSU=  3.19D-08    CP:  1.00D+00  2.39D+00  2.66D+00  2.52D+00  1.26D+00
                    CP:  1.24D+00  1.09D+00
 E= -994.767958441502     Delta-E=        0.000000000007 Rises=F Damp=F
 DIIS: error= 8.54D-09 at cycle  28 NSaved=  20.
 NSaved=20 IEnMin=19 EnMin= -994.767958441508     IErMin=20 ErrMin= 8.54D-09
 ErrMax= 8.54D-09  0.00D+00 EMaxC= 1.00D-01 BMatC= 3.22D-14 BMatP= 1.75D-13
 IDIUse=1 WtCom= 1.00D+00 WtEn= 0.00D+00
 Coeff-Com: -0.378D-05 0.407D-06-0.587D-05 0.895D-05-0.941D-05-0.370D-04
 Coeff-Com: -0.114D-03-0.410D-04 0.458D-03 0.504D-03-0.226D-03-0.192D-02
 Coeff-Com: -0.326D-02 0.665D-02 0.141D-01-0.418D-02-0.754D-01-0.768D-01
 Coeff-Com:  0.138D+00 0.100D+01
 Coeff:     -0.378D-05 0.407D-06-0.587D-05 0.895D-05-0.941D-05-0.370D-04
 Coeff:     -0.114D-03-0.410D-04 0.458D-03 0.504D-03-0.226D-03-0.192D-02
 Coeff:     -0.326D-02 0.665D-02 0.141D-01-0.418D-02-0.754D-01-0.768D-01
 Coeff:      0.138D+00 0.100D+01
 Gap=     0.078 Goal=   None    Shift=    0.000
 RMSDP=1.99D-08 MaxDP=1.47D-06 DE= 6.59D-12 OVMax= 2.21D-07

 Cycle  29  Pass 1  IDiag  1:
 RMSU=  1.69D-08    CP:  1.00D+00  2.39D+00  2.66D+00  2.52D+00  1.27D+00
                    CP:  1.20D+00  1.15D+00  9.68D-01
 E= -994.767958441491     Delta-E=        0.000000000011 Rises=F Damp=F
 DIIS: error= 4.40D-09 at cycle  29 NSaved=  20.
 NSaved=20 IEnMin=18 EnMin= -994.767958441508     IErMin=20 ErrMin= 4.40D-09
 ErrMax= 4.40D-09  0.00D+00 EMaxC= 1.00D-01 BMatC= 7.53D-15 BMatP= 3.22D-14
 IDIUse=1 WtCom= 1.00D+00 WtEn= 0.00D+00
 Coeff-Com:  0.314D-05-0.656D-05-0.911D-05-0.881D-05-0.106D-04 0.965D-04
 Coeff-Com: -0.304D-04-0.100D-03-0.338D-04 0.761D-03 0.101D-02-0.136D-02
 Coeff-Com: -0.287D-02 0.842D-03 0.705D-02-0.125D-01-0.387D-01-0.764D-01
 Coeff-Com:  0.431D+00 0.691D+00
 Coeff:      0.314D-05-0.656D-05-0.911D-05-0.881D-05-0.106D-04 0.965D-04
 Coeff:     -0.304D-04-0.100D-03-0.338D-04 0.761D-03 0.101D-02-0.136D-02
 Coeff:     -0.287D-02 0.842D-03 0.705D-02-0.125D-01-0.387D-01-0.764D-01
 Coeff:      0.431D+00 0.691D+00
 Gap=     0.078 Goal=   None    Shift=    0.000
 RMSDP=1.22D-08 MaxDP=1.07D-06 DE= 1.11D-11 OVMax= 3.57D-07

 Cycle  30  Pass 1  IDiag  1:
 RMSU=  4.78D-09    CP:  1.00D+00  2.39D+00  2.67D+00  2.53D+00  1.27D+00
                    CP:  1.19D+00  1.14D+00  1.03D+00  9.48D-01
 E= -994.767958441474     Delta-E=        0.000000000017 Rises=F Damp=F
 DIIS: error= 3.73D-09 at cycle  30 NSaved=  20.
 NSaved=20 IEnMin=17 EnMin= -994.767958441508     IErMin=20 ErrMin= 3.73D-09
 ErrMax= 3.73D-09  0.00D+00 EMaxC= 1.00D-01 BMatC= 2.11D-15 BMatP= 7.53D-15
 IDIUse=1 WtCom= 1.00D+00 WtEn= 0.00D+00
 Large coefficients: NSaved= 20 BigCof=    0.00 CofMax=   10.00 Det=-3.68D-15
 Inversion failed.  Reducing to 19 matrices.
 Large coefficients: NSaved= 19 BigCof=    0.00 CofMax=   10.00 Det=-3.82D-15
 Inversion failed.  Reducing to 18 matrices.
 Large coefficients: NSaved= 18 BigCof=    0.00 CofMax=   10.00 Det=-3.86D-15
 Inversion failed.  Reducing to 17 matrices.
 Large coefficients: NSaved= 17 BigCof=    0.00 CofMax=   10.00 Det=-3.97D-15
 Inversion failed.  Reducing to 16 matrices.
 Large coefficients: NSaved= 16 BigCof=    0.00 CofMax=   10.00 Det=-4.77D-15
 Inversion failed.  Reducing to 15 matrices.
 Coeff-Com:  0.115D-04 0.255D-04-0.674D-04-0.204D-03 0.127D-03 0.911D-03
 Coeff-Com: -0.301D-03-0.150D-02 0.386D-03 0.807D-02-0.638D-02-0.931D-01
 Coeff-Com: -0.627D-01 0.153D+00 0.100D+01
 Coeff:      0.115D-04 0.255D-04-0.674D-04-0.204D-03 0.127D-03 0.911D-03
 Coeff:     -0.301D-03-0.150D-02 0.386D-03 0.807D-02-0.638D-02-0.931D-01
 Coeff:     -0.627D-01 0.153D+00 0.100D+01
 Gap=     0.078 Goal=   None    Shift=    0.000
 RMSDP=5.45D-09 MaxDP=2.74D-07 DE= 1.68D-11 OVMax= 9.56D-08

 SCF Done:  E(RM062X) =  -994.767958441     A.U. after   30 cycles
            NFock= 30  Conv=0.55D-08     -V/T= 2.0040
 KE= 9.908421455192D+02 PE=-3.948396993744D+03 EE= 1.164331229566D+03
 Leave Link  502 at Tue Apr  5 19:37:56 2022, MaxMem=  1879048192 cpu:            3093.9 elap:             442.4
 (Enter /gpfs/software/gaussian16/sse4/tar/g16/l601.exe)
 Copying SCF densities to generalized density rwf, IOpCl= 0 IROHF=0.

 **********************************************************************

            Population analysis using the SCF density.

 **********************************************************************

 Orbital symmetries:
       Occupied  (A) (A) (A) (A) (A) (A) (A) (A) (A) (A) (A) (A)
                 (A) (A) (A) (A) (A) (A) (A) (A) (A) (A) (A) (A)
                 (A) (A) (A) (A) (A) (A) (A) (A) (A) (A) (A) (A)
                 (A) (A) (A) (A) (A) (A) (A) (A) (A) (A) (A) (A)
                 (A) (A) (A)
       Virtual   (A) (A) (A) (A) (A) (A) (A) (A) (A) (A) (A) (A)
                 (A) (A) (A) (A) (A) (A) (A) (A) (A) (A) (A) (A)
                 (A) (A) (A) (A) (A) (A) (A) (A) (A) (A) (A) (A)
                 (A) (A) (A) (A) (A) (A) (A) (A) (A) (A) (A) (A)
                 (A) (A) (A) (A) (A) (A) (A) (A) (A) (A) (A) (A)
                 (A) (A) (A) (A) (A) (A) (A) (A) (A) (A) (A) (A)
                 (A) (A) (A) (A) (A) (A) (A) (A) (A) (A) (A) (A)
                 (A) (A) (A) (A) (A) (A) (A) (A) (A) (A) (A) (A)
                 (A) (A) (A) (A) (A) (A) (A) (A) (A) (A) (A) (A)
                 (A) (A) (A) (A) (A) (A) (A) (A) (A) (A) (A) (A)
                 (A) (A) (A) (A) (A) (A) (A) (A) (A) (A) (A) (A)
                 (A) (A) (A) (A) (A) (A) (A) (A) (A) (A) (A) (A)
                 (A) (A) (A) (A) (A) (A) (A) (A) (A) (A) (A) (A)
                 (A) (A) (A) (A) (A) (A) (A) (A) (A) (A) (A) (A)
                 (A) (A) (A) (A) (A) (A) (A) (A) (A) (A) (A) (A)
                 (A) (A) (A) (A) (A) (A) (A) (A) (A) (A) (A) (A)
                 (A) (A) (A) (A) (A) (A) (A) (A) (A) (A) (A) (A)
                 (A) (A) (A) (A) (A) (A) (A) (A) (A) (A) (A) (A)
                 (A) (A) (A) (A) (A) (A) (A) (A) (A) (A) (A) (A)
                 (A) (A) (A) (A) (A) (A) (A) (A) (A) (A) (A) (A)
                 (A) (A) (A) (A) (A) (A) (A) (A) (A) (A) (A) (A)
                 (A) (A) (A) (A) (A) (A) (A) (A) (A) (A) (A) (A)
                 (A) (A) (A) (A) (A) (A) (A) (A) (A) (A) (A) (A)
                 (A) (A) (A) (A) (A) (A) (A) (A) (A) (A) (A) (A)
 The electronic state is 1-A.
 Alpha  occ. eigenvalues -- -102.54138 -19.42820 -10.51948 -10.51566 -10.48681
 Alpha  occ. eigenvalues --  -10.48662 -10.48360 -10.47272 -10.46823 -10.44839
 Alpha  occ. eigenvalues --  -10.42616 -10.42146 -10.41875 -10.39452  -9.68428
 Alpha  occ. eigenvalues --   -7.40925  -7.40292  -7.40277  -0.98876  -0.87092
 Alpha  occ. eigenvalues --   -0.84603  -0.79587  -0.74977  -0.72787  -0.70508
 Alpha  occ. eigenvalues --   -0.64717  -0.57397  -0.55960  -0.53955  -0.51217
 Alpha  occ. eigenvalues --   -0.44988  -0.43511  -0.40456  -0.39559  -0.39472
 Alpha  occ. eigenvalues --   -0.36934  -0.35694  -0.34180  -0.33719  -0.31779
 Alpha  occ. eigenvalues --   -0.28905  -0.27936  -0.27780  -0.26355  -0.24303
 Alpha  occ. eigenvalues --   -0.22123  -0.20965  -0.18186  -0.17695  -0.16337
 Alpha  occ. eigenvalues --   -0.08364
 Alpha virt. eigenvalues --   -0.00537   0.01150   0.10393   0.11183   0.11633
 Alpha virt. eigenvalues --    0.12299   0.12710   0.13525   0.14411   0.14577
 Alpha virt. eigenvalues --    0.15002   0.15520   0.16086   0.16627   0.17251
 Alpha virt. eigenvalues --    0.17595   0.18226   0.18635   0.18836   0.19008
 Alpha virt. eigenvalues --    0.19863   0.20604   0.20967   0.21415   0.22493
 Alpha virt. eigenvalues --    0.23009   0.23344   0.23746   0.24416   0.24607
 Alpha virt. eigenvalues --    0.25181   0.25329   0.26011   0.26399   0.27145
 Alpha virt. eigenvalues --    0.28049   0.28614   0.29061   0.29599   0.30435
 Alpha virt. eigenvalues --    0.30513   0.30998   0.31178   0.32111   0.32176
 Alpha virt. eigenvalues --    0.32563   0.33100   0.33748   0.34028   0.34428
 Alpha virt. eigenvalues --    0.35005   0.35501   0.36395   0.36447   0.37321
 Alpha virt. eigenvalues --    0.37671   0.37884   0.38833   0.39127   0.39892
 Alpha virt. eigenvalues --    0.40673   0.41163   0.41838   0.42600   0.43544
 Alpha virt. eigenvalues --    0.43770   0.44434   0.45778   0.46905   0.47157
 Alpha virt. eigenvalues --    0.48017   0.49453   0.50823   0.51834   0.53752
 Alpha virt. eigenvalues --    0.54546   0.56327   0.59402   0.61575   0.61723
 Alpha virt. eigenvalues --    0.62403   0.63941   0.66406   0.66629   0.67459
 Alpha virt. eigenvalues --    0.68507   0.68650   0.69490   0.70662   0.71923
 Alpha virt. eigenvalues --    0.72157   0.72651   0.73903   0.74306   0.74894
 Alpha virt. eigenvalues --    0.75568   0.76262   0.77176   0.78086   0.78417
 Alpha virt. eigenvalues --    0.79481   0.79943   0.80903   0.81558   0.82588
 Alpha virt. eigenvalues --    0.82917   0.84204   0.84418   0.86022   0.87215
 Alpha virt. eigenvalues --    0.87538   0.88089   0.89999   0.90753   0.91311
 Alpha virt. eigenvalues --    0.92753   0.94967   0.95738   0.98278   1.00867
 Alpha virt. eigenvalues --    1.01374   1.01649   1.03068   1.03223   1.04563
 Alpha virt. eigenvalues --    1.05787   1.06378   1.07110   1.07697   1.09126
 Alpha virt. eigenvalues --    1.09726   1.10771   1.12330   1.13188   1.14090
 Alpha virt. eigenvalues --    1.16476   1.16970   1.19197   1.20241   1.21821
 Alpha virt. eigenvalues --    1.23842   1.24984   1.27578   1.28738   1.29982
 Alpha virt. eigenvalues --    1.30870   1.36024   1.37258   1.37839   1.38365
 Alpha virt. eigenvalues --    1.39853   1.42075   1.44465   1.44922   1.45380
 Alpha virt. eigenvalues --    1.48959   1.49928   1.52656   1.59754   1.61017
 Alpha virt. eigenvalues --    1.63262   1.64761   1.66922   1.67861   1.69906
 Alpha virt. eigenvalues --    1.72019   1.74315   1.75007   1.78915   1.80441
 Alpha virt. eigenvalues --    1.81807   1.83603   1.86082   1.86363   1.87849
 Alpha virt. eigenvalues --    1.90379   1.91079   1.92984   1.95318   1.97395
 Alpha virt. eigenvalues --    1.97576   1.98928   2.02212   2.02405   2.03332
 Alpha virt. eigenvalues --    2.04654   2.05935   2.06114   2.10362   2.11766
 Alpha virt. eigenvalues --    2.12101   2.12598   2.14835   2.16751   2.17046
 Alpha virt. eigenvalues --    2.19073   2.19397   2.26742   2.31006   2.33985
 Alpha virt. eigenvalues --    2.35958   2.39197   2.41484   2.43297   2.44358
 Alpha virt. eigenvalues --    2.45134   2.47777   2.48722   2.49395   2.54317
 Alpha virt. eigenvalues --    2.58817   2.60890   2.68241   2.70908   2.72255
 Alpha virt. eigenvalues --    2.73946   2.75669   2.79741   2.80388   2.84563
 Alpha virt. eigenvalues --    2.85358   2.86753   2.89657   2.91292   2.92589
 Alpha virt. eigenvalues --    2.93353   2.96784   2.98406   2.99509   3.00563
 Alpha virt. eigenvalues --    3.01491   3.03234   3.06109   3.08049   3.09797
 Alpha virt. eigenvalues --    3.14338   3.15355   3.18294   3.18532   3.21986
 Alpha virt. eigenvalues --    3.24906   3.26081   3.27759   3.32814   3.33246
 Alpha virt. eigenvalues --    3.39857   3.43092   3.46083   3.51994   3.56590
 Alpha virt. eigenvalues --    3.58901   3.66602   3.69562   3.74105   3.77416
 Alpha virt. eigenvalues --    3.80408   3.85293   3.89805   4.00262   4.01433
 Alpha virt. eigenvalues --    4.16639   4.24401   4.30902   4.34492   4.58817
 Alpha virt. eigenvalues --    4.87717   4.90741   5.36071   5.51941   6.01258
 Alpha virt. eigenvalues --   10.12398  23.50696  23.83780  23.98953  24.00597
 Alpha virt. eigenvalues --   24.03581  24.06014  24.12124  24.16829  24.18086
 Alpha virt. eigenvalues --   24.25729  24.38481  24.46582  26.08510  26.39698
 Alpha virt. eigenvalues --   26.87210  50.31567 216.22745
          Condensed to atoms (all electrons):
               1          2          3          4          5          6
     1  C   17.671418  -2.091099  -7.705452  -2.814664   4.233889  -3.115931
     2  C   -2.091099  23.891414 -10.179504  -1.295856  -2.556453  -5.524844
     3  C   -7.705452 -10.179504  32.829501   1.112468  -8.116710   5.568164
     4  C   -2.814664  -1.295856   1.112468  16.622736  -8.156649   0.884781
     5  C    4.233889  -2.556453  -8.116710  -8.156649  22.253040  -4.281986
     6  C   -3.115931  -5.524844   5.568164   0.884781  -4.281986  20.184289
     7  H    0.017270   0.297723  -0.099707  -0.004938   0.007062  -0.057470
     8  H   -0.034270   0.011812   0.008170   0.057824   0.161593   0.079040
     9  H    0.080999  -0.006801  -0.057407   0.287325   0.065337  -0.020798
    10  O    0.291415  -0.029545  -0.026609  -0.113324  -0.170666   0.031041
    11  Cl  -0.183421  -1.977634   1.105875   0.418596  -0.115640  -0.007133
    12  C    0.688653   4.985809  -7.723334   0.071669   1.616881  -7.565540
    13  C    0.421505   0.472077  -0.504179  -1.107816   1.247815  -0.614253
    14  C    0.047102   0.311764  -0.443509  -0.518782   0.787913  -0.917899
    15  C   -0.303228  -1.089734   0.656619   0.402904  -0.075612   0.342404
    16  C   -0.216481  -0.230122   0.749198   0.367585  -0.587140   0.409116
    17  C    0.014842  -0.064720  -0.110469  -0.032938   0.192131  -0.394805
    18  H   -0.001962   0.028805   0.020697   0.000511  -0.019593   0.001815
               7          8          9         10         11         12
     1  C    0.017270  -0.034270   0.080999   0.291415  -0.183421   0.688653
     2  C    0.297723   0.011812  -0.006801  -0.029545  -1.977634   4.985809
     3  C   -0.099707   0.008170  -0.057407  -0.026609   1.105875  -7.723334
     4  C   -0.004938   0.057824   0.287325  -0.113324   0.418596   0.071669
     5  C    0.007062   0.161593   0.065337  -0.170666  -0.115640   1.616881
     6  C   -0.057470   0.079040  -0.020798   0.031041  -0.007133  -7.565540
     7  H    0.529041  -0.000195   0.000051  -0.000457  -0.032083   0.183209
     8  H   -0.000195   0.537038  -0.008328  -0.000417   0.000905   0.046275
     9  H    0.000051  -0.008328   0.524600  -0.010089   0.000435   0.011112
    10  O   -0.000457  -0.000417  -0.010089   8.323809   0.070520   0.012346
    11  Cl  -0.032083   0.000905   0.000435   0.070520  17.648947  -0.162737
    12  C    0.183209   0.046275   0.011112   0.012346  -0.162737  17.106364
    13  C   -0.019831   0.022761   0.002804  -0.003234  -0.038183  -0.594049
    14  C    0.002140  -0.017793   0.000198   0.000430   0.004656   0.115396
    15  C    0.021806  -0.009326  -0.001103   0.003031   0.031484  -2.047421
    16  C    0.008114   0.004515  -0.000249   0.001213   0.039512  -0.528351
    17  C   -0.001476  -0.002678   0.000077  -0.000072  -0.003204  -0.657147
    18  H    0.000064   0.000008   0.000001   0.000006  -0.000213   0.045725
              13         14         15         16         17         18
     1  C    0.421505   0.047102  -0.303228  -0.216481   0.014842  -0.001962
     2  C    0.472077   0.311764  -1.089734  -0.230122  -0.064720   0.028805
     3  C   -0.504179  -0.443509   0.656619   0.749198  -0.110469   0.020697
     4  C   -1.107816  -0.518782   0.402904   0.367585  -0.032938   0.000511
     5  C    1.247815   0.787913  -0.075612  -0.587140   0.192131  -0.019593
     6  C   -0.614253  -0.917899   0.342404   0.409116  -0.394805   0.001815
     7  H   -0.019831   0.002140   0.021806   0.008114  -0.001476   0.000064
     8  H    0.022761  -0.017793  -0.009326   0.004515  -0.002678   0.000008
     9  H    0.002804   0.000198  -0.001103  -0.000249   0.000077   0.000001
    10  O   -0.003234   0.000430   0.003031   0.001213  -0.000072   0.000006
    11  Cl  -0.038183   0.004656   0.031484   0.039512  -0.003204  -0.000213
    12  C   -0.594049   0.115396  -2.047421  -0.528351  -0.657147   0.045725
    13  C   16.061938  -2.245646  -6.655048  -0.034903  -0.413179  -0.044412
    14  C   -2.245646   8.892835  -0.284122  -0.363370   0.620202   0.027746
    15  C   -6.655048  -0.284122  17.840231  -2.690840   0.318854   0.282881
    16  C   -0.034903  -0.363370  -2.690840   8.565838   0.758768   0.004399
    17  C   -0.413179   0.620202   0.318854   0.758768   5.949771  -0.028467
    18  H   -0.044412   0.027746   0.282881   0.004399  -0.028467   0.497990
 Mulliken charges:
               1
     1  C   -1.000584
     2  C    1.046909
     3  C   -1.083813
     4  C   -0.181433
     5  C   -0.485215
     6  C    1.000010
     7  H    0.149676
     8  H    0.143065
     9  H    0.131837
    10  O   -0.379398
    11  Cl   0.199317
    12  C    0.395139
    13  C    0.045831
    14  C   -0.019263
    15  C   -0.743781
    16  C   -0.256804
    17  C   -0.145490
    18  H    0.183997
 Sum of Mulliken charges =  -1.00000
 Mulliken charges with hydrogens summed into heavy atoms:
               1
     1  C   -1.000584
     2  C    1.046909
     3  C   -0.934137
     4  C   -0.049596
     5  C   -0.342150
     6  C    1.000010
    10  O   -0.379398
    11  Cl   0.199317
    12  C    0.395139
    13  C    0.045831
    14  C   -0.019263
    15  C   -0.559784
    16  C   -0.256804
    17  C   -0.145490
 Electronic spatial extent (au):  <R**2>=           3593.0872
 Charge=             -1.0000 electrons
 Dipole moment (field-independent basis, Debye):
    X=             -4.7991    Y=             -1.4692    Z=             -0.1241  Tot=              5.0205
 Quadrupole moment (field-independent basis, Debye-Ang):
   XX=           -149.8706   YY=            -98.0567   ZZ=            -95.4971
   XY=             -8.6182   XZ=             -0.9921   YZ=             -0.1546
 Traceless Quadrupole moment (field-independent basis, Debye-Ang):
   XX=            -35.3958   YY=             16.4181   ZZ=             18.9777
   XY=             -8.6182   XZ=             -0.9921   YZ=             -0.1546
 Octapole moment (field-independent basis, Debye-Ang**2):
  XXX=              0.6341  YYY=             -1.5019  ZZZ=              0.9542  XYY=             14.1101
  XXY=            -10.2385  XXZ=            -12.3758  XZZ=             24.9841  YZZ=             -4.6726
  YYZ=              1.6073  XYZ=             -6.9254
 Hexadecapole moment (field-independent basis, Debye-Ang**3):
 XXXX=          -5065.9053 YYYY=           -970.6959 ZZZZ=           -172.2961 XXXY=           -233.3299
 XXXZ=              3.0262 YYYX=            -43.4557 YYYZ=             11.4493 ZZZX=             -2.3731
 ZZZY=              8.5117 XXYY=           -996.3856 XXZZ=           -770.7205 YYZZ=           -201.4494
 XXYZ=              5.7697 YYXZ=             -2.4706 ZZXY=             -9.6509
 N-N= 7.984556602179D+02 E-N=-3.948396993698D+03  KE= 9.908421455192D+02
 No NMR shielding tensors so no spin-rotation constants.
 Leave Link  601 at Tue Apr  5 19:37:56 2022, MaxMem=  1879048192 cpu:               1.8 elap:               0.3
 (Enter /gpfs/software/gaussian16/sse4/tar/g16/l701.exe)
 ... and contract with generalized density number  0.
 Compute integral first derivatives.
 Leave Link  701 at Tue Apr  5 19:37:56 2022, MaxMem=  1879048192 cpu:               1.8 elap:               0.3
 (Enter /gpfs/software/gaussian16/sse4/tar/g16/l702.exe)
 L702 exits ... SP integral derivatives will be done elsewhere.
 Leave Link  702 at Tue Apr  5 19:37:56 2022, MaxMem=  1879048192 cpu:               0.2 elap:               0.0
 (Enter /gpfs/software/gaussian16/sse4/tar/g16/l703.exe)
 Integral derivatives from FoFJK, PRISM(SPDF).
 Compute integral first derivatives, UseDBF=F ICtDFT=           0.
 Calling FoFJK, ICntrl=      2127 FMM=F ISym2X=0 I1Cent= 0 IOpClX= 0 NMat=1 NMatS=1 NMatT=0.
 FoFJK:  IHMeth= 1 ICntrl=    2127 DoSepK=F KAlg= 0 I1Cent=           0 FoldK=F
 IRaf=         0 NMat=       1 IRICut=       1 DoRegI=T DoRafI=F ISym2E= 0 IDoP0=0 IntGTp=1.
 FoFCou: FMM=F IPFlag=           0 FMFlag=      100000 FMFlg1=         800
         NFxFlg=           0 DoJE=F BraDBF=F KetDBF=F FulRan=T
         wScrn=  0.000000 ICntrl=      2127 IOpCl=  0 I1Cent=           0 NGrid=           0
         NMat0=    1 NMatS0=      1 NMatT0=    0 NMatD0=    1 NMtDS0=    0 NMtDT0=    0
 Symmetry not used in FoFCou.
 Leave Link  703 at Tue Apr  5 19:38:31 2022, MaxMem=  1879048192 cpu:             246.6 elap:              35.3
 (Enter /gpfs/software/gaussian16/sse4/tar/g16/l716.exe)
 Dipole        =-1.88810105D+00-5.78018277D-01-4.88062122D-02
 ***** Axes restored to original set *****
 -------------------------------------------------------------------
 Center     Atomic                   Forces (Hartrees/Bohr)
 Number     Number              X              Y              Z
 -------------------------------------------------------------------
      1        6           0.014995053   -0.006045262    0.000226470
      2        6          -0.020692596   -0.039669831   -0.001393366
      3        6           0.049602017   -0.030577865    0.007201594
      4        6          -0.025887371    0.027181853   -0.000661629
      5        6           0.041387387    0.033581242    0.002983000
      6        6          -0.013483523    0.006865626   -0.001179247
      7        1           0.000680165    0.000318935    0.000992678
      8        1           0.004193507    0.001697016    0.000780336
      9        1          -0.001554796    0.001177035    0.000031454
     10        8          -0.019800073    0.005458108   -0.000519847
     11       17          -0.008230934    0.009494899   -0.001016534
     12        6          -0.053069307   -0.040403034   -0.028574292
     13        6           0.140813206    0.004212609    0.011510387
     14        6          -0.098175042    0.053468054    0.030564363
     15        6           0.043306862    0.034395414    0.022642171
     16        6           0.061742852   -0.085561373   -0.052558922
     17        6          -0.109005368    0.031640938    0.011257057
     18        1          -0.006822040   -0.007234362   -0.002285674
 -------------------------------------------------------------------
 Cartesian Forces:  Max     0.140813206 RMS     0.038505689
 Leave Link  716 at Tue Apr  5 19:38:32 2022, MaxMem=  1879048192 cpu:               0.3 elap:               0.1
 (Enter /gpfs/software/gaussian16/sse4/tar/g16/l103.exe)

 GradGradGradGradGradGradGradGradGradGradGradGradGradGradGradGradGradGrad
 Berny optimization.
 FormGI is forming the generalized inverse of G from B-inverse, IUseBI=4.
 Internal  Forces:  Max     0.127338132 RMS     0.023557766
 Search for a local minimum.
 Step number   1 out of a maximum of   96
 All quantities printed in internal units (Hartrees-Bohrs-Radians)
 RMS Force = .23558D-01 SwitMx=.10000D-02 MixMth= 1
 Mixed Optimization -- RFO/linear search
 Second derivative matrix not updated -- first step.
 ITU=  0
     Eigenvalues ---    0.00880   0.00907   0.01037   0.01163   0.01610
     Eigenvalues ---    0.01667   0.01691   0.01986   0.02021   0.02079
     Eigenvalues ---    0.02089   0.02139   0.02202   0.02260   0.02292
     Eigenvalues ---    0.15998   0.15998   0.16000   0.16000   0.22325
     Eigenvalues ---    0.23315   0.23424   0.24596   0.24997   0.24998
     Eigenvalues ---    0.24999   0.24999   0.25000   0.25000   0.32339
     Eigenvalues ---    0.33215   0.33297   0.33384   0.35226   0.35239
     Eigenvalues ---    0.35347   0.35571   0.35612   0.35884   0.42890
     Eigenvalues ---    0.43396   0.45668   0.46468   0.46552   0.47161
     Eigenvalues ---    0.53521   0.57174   0.93015
 RFO step:  Lambda=-9.11767144D-02 EMin= 8.79800854D-03
 Linear search not attempted -- first point.
 Maximum step size (   0.300) exceeded in Quadratic search.
    -- Step size scaled by   0.714
 Iteration  1 RMS(Cart)=  0.03776566 RMS(Int)=  0.00077295
 Iteration  2 RMS(Cart)=  0.00086055 RMS(Int)=  0.00029050
 Iteration  3 RMS(Cart)=  0.00000135 RMS(Int)=  0.00029050
 Iteration  4 RMS(Cart)=  0.00000000 RMS(Int)=  0.00029050
 ITry= 1 IFail=0 DXMaxC= 1.63D-01 DCOld= 1.00D+10 DXMaxT= 3.00D-01 DXLimC= 3.00D+00 Rises=F
 Variable       Old X    -DE/DX   Delta X   Delta X   Delta X     New X
                                 (Linear)    (Quad)   (Total)
    R1        2.82103  -0.02233   0.00000  -0.03687  -0.03684   2.78419
    R2        2.80729  -0.01925   0.00000  -0.03120  -0.03118   2.77611
    R3        2.31574   0.01915   0.00000   0.01338   0.01338   2.32912
    R4        2.53401   0.03011   0.00000   0.03258   0.03259   2.56659
    R5        3.25382   0.01250   0.00000   0.02099   0.02099   3.27481
    R6        2.76914  -0.04034   0.00000  -0.06409  -0.06411   2.70503
    R7        2.05115   0.00057   0.00000   0.00091   0.00091   2.05206
    R8        2.53110   0.03107   0.00000   0.03330   0.03329   2.56439
    R9        2.04693  -0.00030   0.00000  -0.00048  -0.00048   2.04645
   R10        2.76900  -0.03977   0.00000  -0.06328  -0.06331   2.70569
   R11        2.05289   0.00089   0.00000   0.00144   0.00144   2.05433
   R12        2.81832  -0.02232   0.00000  -0.03756  -0.03756   2.78077
   R13        2.64613  -0.00252   0.00000  -0.00040  -0.00067   2.64546
   R14        2.64896   0.03076   0.00000   0.04609   0.04548   2.69444
   R15        2.63325  -0.12734   0.00000  -0.16546  -0.16512   2.46813
   R16        2.62605  -0.06587   0.00000  -0.08877  -0.08816   2.53789
   R17        2.63956  -0.01845   0.00000  -0.02111  -0.02142   2.61813
   R18        2.05309  -0.00268   0.00000  -0.00431  -0.00431   2.04878
   R19        2.62864  -0.12051   0.00000  -0.15579  -0.15548   2.47316
    A1        2.03803  -0.01948   0.00000  -0.03900  -0.03896   1.99908
    A2        2.15645   0.00118   0.00000   0.00158   0.00156   2.15801
    A3        2.08865   0.01830   0.00000   0.03740   0.03738   2.12603
    A4        2.10918   0.00875   0.00000   0.01919   0.01922   2.12841
    A5        2.06090  -0.00683   0.00000  -0.01472  -0.01474   2.04616
    A6        2.11307  -0.00193   0.00000  -0.00447  -0.00449   2.10858
    A7        2.12322   0.00276   0.00000   0.00515   0.00512   2.12834
    A8        2.09138  -0.00087   0.00000  -0.00114  -0.00114   2.09024
    A9        2.06857  -0.00189   0.00000  -0.00403  -0.00403   2.06454
   A10        2.11417   0.00793   0.00000   0.01868   0.01868   2.13285
   A11        2.03112  -0.00594   0.00000  -0.01494  -0.01494   2.01619
   A12        2.13789  -0.00200   0.00000  -0.00374  -0.00374   2.13415
   A13        2.12258   0.00247   0.00000   0.00406   0.00401   2.12659
   A14        2.08283   0.00336   0.00000   0.01104   0.01106   2.09389
   A15        2.07768  -0.00582   0.00000  -0.01505  -0.01503   2.06265
   A16        2.05497  -0.00232   0.00000  -0.00719  -0.00725   2.04772
   A17        2.11930   0.00053   0.00000   0.00228   0.00230   2.12161
   A18        2.10891   0.00179   0.00000   0.00492   0.00495   2.11386
   A19        2.08765   0.02650   0.00000   0.04731   0.04783   2.13548
   A20        2.13428  -0.00104   0.00000  -0.01031  -0.00979   2.12450
   A21        2.06113  -0.02546   0.00000  -0.03700  -0.03804   2.02309
   A22        2.11863  -0.00460   0.00000  -0.00627  -0.00637   2.11226
   A23        2.09097   0.02511   0.00000   0.03459   0.03575   2.12672
   A24        2.10491  -0.01309   0.00000  -0.01282  -0.01387   2.09104
   A25        2.12107  -0.00328   0.00000  -0.02150  -0.02097   2.10010
   A26        2.05705   0.01636   0.00000   0.03431   0.03484   2.09189
   A27        2.10069  -0.00956   0.00000  -0.01779  -0.01799   2.08270
   A28        2.09002   0.02758   0.00000   0.03921   0.04032   2.13034
    D1       -0.04560   0.00018   0.00000   0.00112   0.00113  -0.04447
    D2        3.08785   0.00001   0.00000  -0.00032  -0.00031   3.08755
    D3        3.10701   0.00022   0.00000   0.00227   0.00227   3.10928
    D4       -0.04272   0.00005   0.00000   0.00083   0.00084  -0.04188
    D5        0.05312  -0.00066   0.00000  -0.00379  -0.00376   0.04935
    D6       -3.09069  -0.00045   0.00000  -0.00225  -0.00221  -3.09290
    D7       -3.09904  -0.00080   0.00000  -0.00511  -0.00511  -3.10415
    D8        0.04033  -0.00059   0.00000  -0.00357  -0.00356   0.03678
    D9       -0.02473   0.00123   0.00000   0.00719   0.00720  -0.01753
   D10        3.11093   0.00026   0.00000   0.00107   0.00108   3.11201
   D11        3.12524   0.00143   0.00000   0.00872   0.00872   3.13397
   D12       -0.02227   0.00046   0.00000   0.00259   0.00261  -0.01967
   D13        0.08752  -0.00173   0.00000  -0.01192  -0.01189   0.07562
   D14       -3.05686  -0.00126   0.00000  -0.00822  -0.00819  -3.06505
   D15       -3.04823  -0.00077   0.00000  -0.00589  -0.00587  -3.05410
   D16        0.09058  -0.00030   0.00000  -0.00218  -0.00217   0.08842
   D17        0.01004  -0.00052   0.00000  -0.00225  -0.00222   0.00782
   D18        3.13613   0.00002   0.00000   0.00107   0.00112   3.13725
   D19       -3.12920  -0.00075   0.00000  -0.00388  -0.00387  -3.13307
   D20       -0.00311  -0.00021   0.00000  -0.00056  -0.00053  -0.00363
   D21       -0.07998   0.00127   0.00000   0.00921   0.00923  -0.07075
   D22        3.06438   0.00080   0.00000   0.00553   0.00555   3.06993
   D23        3.07707   0.00065   0.00000   0.00568   0.00573   3.08279
   D24       -0.06176   0.00018   0.00000   0.00200   0.00204  -0.05972
   D25       -2.60758  -0.00245   0.00000  -0.01692  -0.01695  -2.62453
   D26        0.55068  -0.00217   0.00000  -0.01642  -0.01642   0.53427
   D27        0.53114  -0.00197   0.00000  -0.01312  -0.01313   0.51801
   D28       -2.59378  -0.00169   0.00000  -0.01262  -0.01260  -2.60637
   D29       -3.12306   0.00106   0.00000   0.00662   0.00651  -3.11654
   D30        0.00256   0.00100   0.00000   0.00636   0.00622   0.00878
   D31        3.12737   0.00124   0.00000   0.00738   0.00730   3.13466
   D32        0.00477   0.00124   0.00000   0.00732   0.00732   0.01210
   D33        0.00220   0.00104   0.00000   0.00711   0.00702   0.00923
   D34       -3.12039   0.00105   0.00000   0.00704   0.00705  -3.11334
   D35       -0.00522  -0.00241   0.00000  -0.01522  -0.01528  -0.02050
   D36        0.00305   0.00165   0.00000   0.01033   0.01053   0.01359
   D37       -0.00433  -0.00179   0.00000  -0.01191  -0.01180  -0.01613
   D38        3.11895  -0.00199   0.00000  -0.01242  -0.01242   3.10653
   D39        0.00166   0.00054   0.00000   0.00321   0.00350   0.00516
         Item               Value     Threshold  Converged?
 Maximum Force            0.127338     0.000450     NO 
 RMS     Force            0.023558     0.000300     NO 
 Maximum Displacement     0.163079     0.001800     NO 
 RMS     Displacement     0.037685     0.001200     NO 
 Predicted change in Energy=-4.609987D-02
 Lowest energy point so far.  Saving SCF results.
 GradGradGradGradGradGradGradGradGradGradGradGradGradGradGradGradGradGrad

 Leave Link  103 at Tue Apr  5 19:38:32 2022, MaxMem=  1879048192 cpu:               0.2 elap:               0.1
 (Enter /gpfs/software/gaussian16/sse4/tar/g16/l202.exe)
                          Input orientation:                          
 ---------------------------------------------------------------------
 Center     Atomic      Atomic             Coordinates (Angstroms)
 Number     Number       Type             X           Y           Z
 ---------------------------------------------------------------------
      1          6           0       -3.981119   -0.792306   -0.016878
      2          6           0       -3.259703    0.492279   -0.007024
      3          6           0       -1.903271    0.554580    0.022436
      4          6           0       -3.114870   -1.978269   -0.051798
      5          6           0       -1.761421   -1.886543   -0.016371
      6          6           0       -1.091757   -0.623760    0.067012
      7          1           0       -1.407429    1.520426    0.000938
      8          1           0       -1.155162   -2.788587   -0.040050
      9          1           0       -3.628764   -2.929903   -0.107026
     10          8           0       -5.210101   -0.885371   -0.010245
     11         17           0       -4.214019    1.938177   -0.049425
     12          6           0        0.372180   -0.546320    0.194514
     13          6           0        1.223327   -1.520789   -0.340020
     14          6           0        2.517999   -1.440612   -0.187592
     15          6           0        1.008553    0.522087    0.892038
     16          6           0        2.389877    0.551260    0.994923
     17          6           0        3.092882   -0.416309    0.463513
     18          1           0        0.416099    1.301901    1.357126
 ---------------------------------------------------------------------
                    Distance matrix (angstroms):
                    1          2          3          4          5
     1  C    0.000000
     2  C    1.473328   0.000000
     3  C    2.476509   1.358182   0.000000
     4  C    1.469053   2.475195   2.808702   0.000000
     5  C    2.474756   2.811358   2.445549   1.357017   0.000000
     6  C    2.895490   2.439471   1.431442   2.437581   1.431791
     7  H    3.460192   2.118507   1.085901   3.893457   3.425354
     8  H    3.460015   3.897982   3.426417   2.120662   1.087103
     9  H    2.168317   3.443477   3.890463   1.082933   2.140978
    10  O    1.232519   2.387882   3.606890   2.363503   3.591070
    11  Cl   2.740591   1.732956   2.694265   4.067762   4.543657
    12  C    4.365365   3.782841   2.533628   3.777653   2.528423
    13  C    5.265108   4.925535   3.770165   4.371763   3.024441
    14  C    6.533604   6.095122   4.855155   5.660099   4.305996
    15  C    5.239331   4.362020   3.039076   4.913779   3.781463
    16  C    6.589272   5.738043   4.401916   6.147876   4.919235
    17  C    7.100257   6.434461   5.108691   6.421951   5.094716
    18  H    5.060545   4.003488   2.778374   5.021188   4.098080
                    6          7          8          9         10
     6  C    0.000000
     7  H    2.168305   0.000000
     8  H    2.168400   4.316586   0.000000
     9  H    3.432928   4.975079   2.478540   0.000000
    10  O    4.127369   4.499811   4.479470   2.586523   0.000000
    11  Cl   4.040495   2.837957   5.630186   4.903472   2.994351
    12  C    1.471518   2.734213   2.723151   4.666899   5.596315
    13  C    2.515939   4.035607   2.711919   5.057932   6.473137
    14  C    3.709772   4.920597   3.915471   6.325122   7.750050
    15  C    2.530797   2.761831   4.063374   5.866777   6.439466
    16  C    3.789916   4.043120   4.979262   7.039661   7.799612
    17  C    4.208498   4.921150   4.891540   7.198903   8.329706
    18  H    2.765175   2.283036   4.599245   6.034303   6.189345
                   11         12         13         14         15
    11  Cl   0.000000
    12  C    5.221633   0.000000
    13  C    6.450862   1.399917   0.000000
    14  C    7.533616   2.355908   1.306078   0.000000
    15  C    5.492443   1.425835   2.395295   2.701151   0.000000
    16  C    6.828297   2.432373   2.726958   2.319981   1.385457
    17  C    7.693992   2.737058   2.315336   1.342992   2.325650
    18  H    4.880699   2.183922   3.391091   3.784906   1.084167
                   16         17         18
    16  C    0.000000
    17  C    1.308741   0.000000
    18  H    2.142534   3.303930   0.000000
 Stoichiometry    C12H4ClO(1-)
 Framework group  C1[X(C12H4ClO)]
 Deg. of freedom    48
 Full point group                 C1      NOp   1
 RotChk:  IX=0 Diff= 4.71D-03
 Largest Abelian subgroup         C1      NOp   1
 Largest concise Abelian subgroup C1      NOp   1
                         Standard orientation:                         
 ---------------------------------------------------------------------
 Center     Atomic      Atomic             Coordinates (Angstroms)
 Number     Number       Type             X           Y           Z
 ---------------------------------------------------------------------
      1          6           0        2.425253    0.949581    0.129258
      2          6           0        1.897149   -0.411821   -0.066670
      3          6           0        0.564586   -0.660615   -0.150540
      4          6           0        1.400957    2.002031    0.165066
      5          6           0        0.075215    1.723973    0.083915
      6          6           0       -0.409390    0.381736   -0.032637
      7          1           0        0.215277   -1.674260   -0.322842
      8          1           0       -0.652076    2.531234    0.118106
      9          1           0        1.774815    3.013832    0.261154
     10          8           0        3.625306    1.206780    0.242504
     11         17           0        3.050578   -1.698024   -0.202402
     12          6           0       -1.851924    0.091130   -0.029577
     13          6           0       -2.800422    1.000800   -0.511881
     14          6           0       -4.076897    0.727302   -0.471258
     15          6           0       -2.369036   -1.133034    0.487167
     16          6           0       -3.735426   -1.361906    0.477910
     17          6           0       -4.536802   -0.439332    0.009450
     18          1           0       -1.699858   -1.877720    0.903174
 ---------------------------------------------------------------------
 Rotational constants (GHZ):           1.5611727           0.3329861           0.2792204
 Leave Link  202 at Tue Apr  5 19:38:32 2022, MaxMem=  1879048192 cpu:               0.1 elap:               0.0
 (Enter /gpfs/software/gaussian16/sse4/tar/g16/l301.exe)
 Standard basis: 6-311+G(d,p) (5D, 7F)
 Ernie: Thresh=  0.10000D-02 Tol=  0.10000D-05 Strict=F.
 There are   354 symmetry adapted cartesian basis functions of A   symmetry.
 There are   340 symmetry adapted basis functions of A   symmetry.
   340 basis functions,   553 primitive gaussians,   354 cartesian basis functions
    51 alpha electrons       51 beta electrons
       nuclear repulsion energy       805.5172255335 Hartrees.
 IExCor= 4336 DFT=T Ex+Corr=M062X ExCW=0 ScaHFX=  0.540000
 ScaDFX=  1.000000  1.000000  1.000000  1.000000 ScalE2=  1.000000  1.000000
 IRadAn=      5 IRanWt=     -1 IRanGd=            0 ICorTp=0 IEmpDi=  4
 NAtoms=   18 NActive=   18 NUniq=   18 SFac= 1.00D+00 NAtFMM=   60 NAOKFM=F Big=F
 Integral buffers will be    131072 words long.
 Raffenetti 2 integral format.
 Two-electron integral symmetry is turned on.
 Leave Link  301 at Tue Apr  5 19:38:32 2022, MaxMem=  1879048192 cpu:               0.4 elap:               0.1
 (Enter /gpfs/software/gaussian16/sse4/tar/g16/l302.exe)
 NPDir=0 NMtPBC=     1 NCelOv=     1 NCel=       1 NClECP=     1 NCelD=      1
         NCelK=      1 NCelE2=     1 NClLst=     1 CellRange=     0.0.
 One-electron integrals computed using PRISM.
 One-electron integral symmetry used in STVInt
 NBasis=   340 RedAO= T EigKep=  1.25D-06  NBF=   340
 NBsUse=   339 1.00D-06 EigRej=  7.38D-07 NBFU=   339
 Precomputing XC quadrature grid using
 IXCGrd= 4 IRadAn=           5 IRanWt=          -1 IRanGd=           0 AccXCQ= 0.00D+00.
 Generated NRdTot=       0 NPtTot=           0 NUsed=           0 NTot=          32
 NSgBfM=   354   354   354   354   354 MxSgAt=    18 MxSgA2=    18.
 Leave Link  302 at Tue Apr  5 19:38:32 2022, MaxMem=  1879048192 cpu:               3.2 elap:               0.5
 (Enter /gpfs/software/gaussian16/sse4/tar/g16/l303.exe)
 DipDrv:  MaxL=1.
 Leave Link  303 at Tue Apr  5 19:38:32 2022, MaxMem=  1879048192 cpu:               0.3 elap:               0.1
 (Enter /gpfs/software/gaussian16/sse4/tar/g16/l401.exe)
 Initial guess from the checkpoint file:  "checkpoint.chk"
 B after Tr=    -0.000000   -0.000000   -0.000000
         Rot=    0.999999   -0.000058   -0.000288    0.001646 Ang=  -0.19 deg.
 Guess basis will be translated and rotated to current coordinates.
 JPrj=2 DoOrth=T DoCkMO=T.
 Generating alternative initial guess.
 ExpMin= 4.38D-02 ExpMax= 1.06D+05 ExpMxC= 3.62D+03 IAcc=2 IRadAn=         4 AccDes= 0.00D+00
 Harris functional with IExCor= 1009 and IRadAn=       4 diagonalized for initial guess.
 HarFok:  IExCor= 1009 AccDes= 0.00D+00 IRadAn=         4 IDoV= 1 UseB2=F ITyADJ=14
 ICtDFT=  3500011 ScaDFX=  1.000000  1.000000  1.000000  1.000000
 FoFCou: FMM=F IPFlag=           0 FMFlag=      100000 FMFlg1=           0
         NFxFlg=           0 DoJE=T BraDBF=F KetDBF=T FulRan=T
         wScrn=  0.000000 ICntrl=       500 IOpCl=  0 I1Cent=   200000004 NGrid=           0
         NMat0=    1 NMatS0=      1 NMatT0=    0 NMatD0=    1 NMtDS0=    0 NMtDT0=    0
 Petite list used in FoFCou.
 Harris En= -994.472244785505    
 Leave Link  401 at Tue Apr  5 19:38:34 2022, MaxMem=  1879048192 cpu:              13.6 elap:               2.0
 (Enter /gpfs/software/gaussian16/sse4/tar/g16/l502.exe)
 Integral symmetry usage will be decided dynamically.
 Closed shell SCF:
 Using DIIS extrapolation, IDIIS=  1040.
 NGot=  1879048192 LenX=  1878791817 LenY=  1878666060
 Requested convergence on RMS density matrix=1.00D-08 within 128 cycles.
 Requested convergence on MAX density matrix=1.00D-06.
 Requested convergence on             energy=1.00D-06.
 No special actions if energy rises.
 Fock matrices will be formed incrementally for  20 cycles.

 Cycle   1  Pass 1  IDiag  1:
 FoFJK:  IHMeth= 1 ICntrl=       0 DoSepK=F KAlg= 0 I1Cent=           0 FoldK=F
 IRaf= 880000000 NMat=       1 IRICut=       1 DoRegI=T DoRafI=F ISym2E= 0 IDoP0=0 IntGTp=1.
 FoFCou: FMM=F IPFlag=           0 FMFlag=      100000 FMFlg1=           0
         NFxFlg=           0 DoJE=F BraDBF=F KetDBF=F FulRan=T
         wScrn=  0.000000 ICntrl=         0 IOpCl=  0 I1Cent=           0 NGrid=           0
         NMat0=    1 NMatS0=      1 NMatT0=    0 NMatD0=    1 NMtDS0=    0 NMtDT0=    0
 Symmetry not used in FoFCou.
 E= -994.798214050471    
 DIIS: error= 3.20D-03 at cycle   1 NSaved=   1.
 NSaved= 1 IEnMin= 1 EnMin= -994.798214050471     IErMin= 1 ErrMin= 3.20D-03
 ErrMax= 3.20D-03  0.00D+00 EMaxC= 1.00D-01 BMatC= 1.24D-02 BMatP= 1.24D-02
 IDIUse=3 WtCom= 9.68D-01 WtEn= 3.20D-02
 Coeff-Com:  0.100D+01
 Coeff-En:   0.100D+01
 Coeff:      0.100D+01
 Gap=     0.390 Goal=   None    Shift=    0.000
 GapD=    0.390 DampG=1.000 DampE=1.000 DampFc=1.0000 IDamp=-1.
 RMSDP=1.68D-02 MaxDP=1.35D+00              OVMax= 3.73D-02

 Cycle   2  Pass 1  IDiag  1:
 RMSU=  1.51D-02    CP:  1.07D+00
 E= -994.812842597330     Delta-E=       -0.014628546858 Rises=F Damp=F
 DIIS: error= 3.34D-03 at cycle   2 NSaved=   2.
 NSaved= 2 IEnMin= 2 EnMin= -994.812842597330     IErMin= 1 ErrMin= 3.20D-03
 ErrMax= 3.34D-03  0.00D+00 EMaxC= 1.00D-01 BMatC= 2.97D-03 BMatP= 1.24D-02
 IDIUse=3 WtCom= 9.67D-01 WtEn= 3.34D-02
 Coeff-Com:  0.237D+00 0.763D+00
 Coeff-En:   0.000D+00 0.100D+01
 Coeff:      0.229D+00 0.771D+00
 Gap=     0.117 Goal=   None    Shift=    0.000
 RMSDP=3.66D-03 MaxDP=3.66D-01 DE=-1.46D-02 OVMax= 2.93D-02

 Cycle   3  Pass 1  IDiag  1:
 RMSU=  3.57D-03    CP:  1.07D+00  9.45D-01
 E= -994.812348509128     Delta-E=        0.000494088202 Rises=F Damp=F
 DIIS: error= 4.65D-03 at cycle   3 NSaved=   3.
 NSaved= 3 IEnMin= 2 EnMin= -994.812842597330     IErMin= 1 ErrMin= 3.20D-03
 ErrMax= 4.65D-03  0.00D+00 EMaxC= 1.00D-01 BMatC= 3.36D-03 BMatP= 2.97D-03
 IDIUse=3 WtCom= 1.28D-01 WtEn= 8.72D-01
 Coeff-Com: -0.460D-03 0.517D+00 0.484D+00
 Coeff-En:   0.000D+00 0.532D+00 0.468D+00
 Coeff:     -0.588D-04 0.530D+00 0.470D+00
 Gap=     0.106 Goal=   None    Shift=    0.000
 RMSDP=4.74D-03 MaxDP=5.56D-01 DE= 4.94D-04 OVMax= 2.39D-02

 Cycle   4  Pass 1  IDiag  1:
 RMSU=  2.44D-03    CP:  1.09D+00  1.09D+00  2.35D-01
 E= -994.815839938294     Delta-E=       -0.003491429166 Rises=F Damp=F
 DIIS: error= 7.75D-04 at cycle   4 NSaved=   4.
 NSaved= 4 IEnMin= 4 EnMin= -994.815839938294     IErMin= 4 ErrMin= 7.75D-04
 ErrMax= 7.75D-04  0.00D+00 EMaxC= 1.00D-01 BMatC= 2.90D-04 BMatP= 2.97D-03
 IDIUse=3 WtCom= 9.92D-01 WtEn= 7.75D-03
 Coeff-Com: -0.256D-01 0.212D+00 0.288D+00 0.526D+00
 Coeff-En:   0.000D+00 0.000D+00 0.173D-01 0.983D+00
 Coeff:     -0.254D-01 0.210D+00 0.286D+00 0.529D+00
 Gap=     0.104 Goal=   None    Shift=    0.000
 RMSDP=8.22D-04 MaxDP=6.46D-02 DE=-3.49D-03 OVMax= 4.10D-03

 Cycle   5  Pass 1  IDiag  1:
 RMSU=  6.26D-04    CP:  1.09D+00  1.10D+00  3.34D-01  9.29D-01
 E= -994.816142480020     Delta-E=       -0.000302541726 Rises=F Damp=F
 DIIS: error= 2.00D-04 at cycle   5 NSaved=   5.
 NSaved= 5 IEnMin= 5 EnMin= -994.816142480020     IErMin= 5 ErrMin= 2.00D-04
 ErrMax= 2.00D-04  0.00D+00 EMaxC= 1.00D-01 BMatC= 1.40D-05 BMatP= 2.90D-04
 IDIUse=3 WtCom= 9.98D-01 WtEn= 2.00D-03
 Coeff-Com: -0.844D-02 0.187D-01 0.711D-01 0.188D+00 0.731D+00
 Coeff-En:   0.000D+00 0.000D+00 0.000D+00 0.000D+00 0.100D+01
 Coeff:     -0.843D-02 0.187D-01 0.710D-01 0.187D+00 0.731D+00
 Gap=     0.105 Goal=   None    Shift=    0.000
 RMSDP=2.69D-04 MaxDP=1.65D-02 DE=-3.03D-04 OVMax= 3.89D-03

 Cycle   6  Pass 1  IDiag  1:
 RMSU=  2.23D-04    CP:  1.09D+00  1.11D+00  3.46D-01  9.59D-01  1.17D+00
 E= -994.816163517814     Delta-E=       -0.000021037794 Rises=F Damp=F
 DIIS: error= 1.19D-04 at cycle   6 NSaved=   6.
 NSaved= 6 IEnMin= 6 EnMin= -994.816163517814     IErMin= 6 ErrMin= 1.19D-04
 ErrMax= 1.19D-04  0.00D+00 EMaxC= 1.00D-01 BMatC= 6.00D-06 BMatP= 1.40D-05
 IDIUse=3 WtCom= 9.99D-01 WtEn= 1.19D-03
 Coeff-Com: -0.597D-03-0.265D-01-0.385D-02 0.119D-01 0.442D+00 0.577D+00
 Coeff-En:   0.000D+00 0.000D+00 0.000D+00 0.000D+00 0.000D+00 0.100D+01
 Coeff:     -0.596D-03-0.265D-01-0.384D-02 0.119D-01 0.441D+00 0.578D+00
 Gap=     0.105 Goal=   None    Shift=    0.000
 RMSDP=2.68D-04 MaxDP=2.38D-02 DE=-2.10D-05 OVMax= 1.81D-03

 Cycle   7  Pass 1  IDiag  1:
 RMSU=  1.99D-04    CP:  1.09D+00  1.10D+00  3.65D-01  1.01D+00  1.13D+00
                    CP:  8.42D-01
 E= -994.816172289611     Delta-E=       -0.000008771797 Rises=F Damp=F
 DIIS: error= 7.42D-05 at cycle   7 NSaved=   7.
 NSaved= 7 IEnMin= 7 EnMin= -994.816172289611     IErMin= 7 ErrMin= 7.42D-05
 ErrMax= 7.42D-05  0.00D+00 EMaxC= 1.00D-01 BMatC= 1.56D-06 BMatP= 6.00D-06
 IDIUse=1 WtCom= 1.00D+00 WtEn= 0.00D+00
 Coeff-Com:  0.130D-02-0.229D-01-0.166D-01-0.342D-01 0.172D+00 0.382D+00
 Coeff-Com:  0.519D+00
 Coeff:      0.130D-02-0.229D-01-0.166D-01-0.342D-01 0.172D+00 0.382D+00
 Coeff:      0.519D+00
 Gap=     0.105 Goal=   None    Shift=    0.000
 RMSDP=6.95D-05 MaxDP=3.74D-03 DE=-8.77D-06 OVMax= 1.41D-03

 Cycle   8  Pass 1  IDiag  1:
 RMSU=  5.30D-05    CP:  1.09D+00  1.11D+00  3.71D-01  1.02D+00  1.17D+00
                    CP:  8.48D-01  1.00D+00
 E= -994.816175411250     Delta-E=       -0.000003121639 Rises=F Damp=F
 DIIS: error= 3.45D-05 at cycle   8 NSaved=   8.
 NSaved= 8 IEnMin= 8 EnMin= -994.816175411250     IErMin= 8 ErrMin= 3.45D-05
 ErrMax= 3.45D-05  0.00D+00 EMaxC= 1.00D-01 BMatC= 2.65D-07 BMatP= 1.56D-06
 IDIUse=1 WtCom= 1.00D+00 WtEn= 0.00D+00
 Coeff-Com:  0.992D-03-0.430D-02-0.804D-02-0.290D-01-0.481D-01-0.940D-02
 Coeff-Com:  0.257D+00 0.841D+00
 Coeff:      0.992D-03-0.430D-02-0.804D-02-0.290D-01-0.481D-01-0.940D-02
 Coeff:      0.257D+00 0.841D+00
 Gap=     0.105 Goal=   None    Shift=    0.000
 RMSDP=1.05D-04 MaxDP=8.90D-03 DE=-3.12D-06 OVMax= 1.56D-03

 Cycle   9  Pass 1  IDiag  1:
 RMSU=  4.17D-05    CP:  1.09D+00  1.11D+00  3.74D-01  1.03D+00  1.24D+00
                    CP:  9.45D-01  1.24D+00  1.62D+00
 E= -994.816176864741     Delta-E=       -0.000001453491 Rises=F Damp=F
 DIIS: error= 2.13D-05 at cycle   9 NSaved=   9.
 NSaved= 9 IEnMin= 9 EnMin= -994.816176864741     IErMin= 9 ErrMin= 2.13D-05
 ErrMax= 2.13D-05  0.00D+00 EMaxC= 1.00D-01 BMatC= 7.07D-08 BMatP= 2.65D-07
 IDIUse=1 WtCom= 1.00D+00 WtEn= 0.00D+00
 Coeff-Com:  0.184D-03 0.321D-02 0.853D-03-0.705D-02-0.515D-01-0.923D-01
 Coeff-Com: -0.281D-01 0.380D+00 0.795D+00
 Coeff:      0.184D-03 0.321D-02 0.853D-03-0.705D-02-0.515D-01-0.923D-01
 Coeff:     -0.281D-01 0.380D+00 0.795D+00
 Gap=     0.105 Goal=   None    Shift=    0.000
 RMSDP=4.55D-05 MaxDP=3.18D-03 DE=-1.45D-06 OVMax= 1.00D-03

 Cycle  10  Pass 1  IDiag  1:
 RMSU=  1.34D-05    CP:  1.09D+00  1.11D+00  3.79D-01  1.03D+00  1.25D+00
                    CP:  9.43D-01  1.34D+00  2.13D+00  1.43D+00
 E= -994.816177310852     Delta-E=       -0.000000446111 Rises=F Damp=F
 DIIS: error= 1.26D-05 at cycle  10 NSaved=  10.
 NSaved=10 IEnMin=10 EnMin= -994.816177310852     IErMin=10 ErrMin= 1.26D-05
 ErrMax= 1.26D-05  0.00D+00 EMaxC= 1.00D-01 BMatC= 1.88D-08 BMatP= 7.07D-08
 IDIUse=1 WtCom= 1.00D+00 WtEn= 0.00D+00
 Coeff-Com: -0.204D-03 0.293D-02 0.306D-02 0.424D-02-0.112D-01-0.468D-01
 Coeff-Com: -0.955D-01-0.446D-01 0.357D+00 0.831D+00
 Coeff:     -0.204D-03 0.293D-02 0.306D-02 0.424D-02-0.112D-01-0.468D-01
 Coeff:     -0.955D-01-0.446D-01 0.357D+00 0.831D+00
 Gap=     0.105 Goal=   None    Shift=    0.000
 RMSDP=3.16D-05 MaxDP=2.81D-03 DE=-4.46D-07 OVMax= 6.92D-04

 Cycle  11  Pass 1  IDiag  1:
 RMSU=  7.92D-06    CP:  1.09D+00  1.11D+00  3.83D-01  1.03D+00  1.27D+00
                    CP:  9.48D-01  1.38D+00  2.48D+00  1.74D+00  1.33D+00
 E= -994.816177466402     Delta-E=       -0.000000155550 Rises=F Damp=F
 DIIS: error= 6.44D-06 at cycle  11 NSaved=  11.
 NSaved=11 IEnMin=11 EnMin= -994.816177466402     IErMin=11 ErrMin= 6.44D-06
 ErrMax= 6.44D-06  0.00D+00 EMaxC= 1.00D-01 BMatC= 3.99D-09 BMatP= 1.88D-08
 IDIUse=1 WtCom= 1.00D+00 WtEn= 0.00D+00
 Coeff-Com: -0.115D-03 0.140D-03 0.869D-03 0.320D-02 0.107D-01 0.768D-02
 Coeff-Com: -0.206D-01-0.105D+00-0.103D+00 0.297D+00 0.909D+00
 Coeff:     -0.115D-03 0.140D-03 0.869D-03 0.320D-02 0.107D-01 0.768D-02
 Coeff:     -0.206D-01-0.105D+00-0.103D+00 0.297D+00 0.909D+00
 Gap=     0.105 Goal=   None    Shift=    0.000
 RMSDP=1.55D-05 MaxDP=1.13D-03 DE=-1.56D-07 OVMax= 3.79D-04

 Cycle  12  Pass 1  IDiag  1:
 RMSU=  2.84D-06    CP:  1.09D+00  1.11D+00  3.85D-01  1.03D+00  1.27D+00
                    CP:  9.39D-01  1.39D+00  2.65D+00  1.88D+00  1.73D+00
                    CP:  1.40D+00
 E= -994.816177508740     Delta-E=       -0.000000042338 Rises=F Damp=F
 DIIS: error= 3.07D-06 at cycle  12 NSaved=  12.
 NSaved=12 IEnMin=12 EnMin= -994.816177508740     IErMin=12 ErrMin= 3.07D-06
 ErrMax= 3.07D-06  0.00D+00 EMaxC= 1.00D-01 BMatC= 1.12D-09 BMatP= 3.99D-09
 IDIUse=1 WtCom= 1.00D+00 WtEn= 0.00D+00
 Coeff-Com:  0.702D-05-0.730D-03-0.559D-03 0.244D-03 0.677D-02 0.137D-01
 Coeff-Com:  0.195D-01-0.283D-01-0.138D+00-0.121D+00 0.363D+00 0.885D+00
 Coeff:      0.702D-05-0.730D-03-0.559D-03 0.244D-03 0.677D-02 0.137D-01
 Coeff:      0.195D-01-0.283D-01-0.138D+00-0.121D+00 0.363D+00 0.885D+00
 Gap=     0.105 Goal=   None    Shift=    0.000
 RMSDP=8.42D-06 MaxDP=5.06D-04 DE=-4.23D-08 OVMax= 2.20D-04

 Cycle  13  Pass 1  IDiag  1:
 RMSU=  1.93D-06    CP:  1.09D+00  1.11D+00  3.85D-01  1.03D+00  1.27D+00
                    CP:  9.39D-01  1.40D+00  2.74D+00  1.97D+00  1.94D+00
                    CP:  1.63D+00  1.19D+00
 E= -994.816177520527     Delta-E=       -0.000000011787 Rises=F Damp=F
 DIIS: error= 1.21D-06 at cycle  13 NSaved=  13.
 NSaved=13 IEnMin=13 EnMin= -994.816177520527     IErMin=13 ErrMin= 1.21D-06
 ErrMax= 1.21D-06  0.00D+00 EMaxC= 1.00D-01 BMatC= 2.79D-10 BMatP= 1.12D-09
 IDIUse=1 WtCom= 1.00D+00 WtEn= 0.00D+00
 Coeff-Com:  0.270D-04-0.325D-03-0.455D-03-0.444D-03 0.675D-03 0.370D-02
 Coeff-Com:  0.132D-01 0.695D-02-0.342D-01-0.111D+00-0.474D-01 0.357D+00
 Coeff-Com:  0.813D+00
 Coeff:      0.270D-04-0.325D-03-0.455D-03-0.444D-03 0.675D-03 0.370D-02
 Coeff:      0.132D-01 0.695D-02-0.342D-01-0.111D+00-0.474D-01 0.357D+00
 Coeff:      0.813D+00
 Gap=     0.105 Goal=   None    Shift=    0.000
 RMSDP=3.01D-06 MaxDP=2.19D-04 DE=-1.18D-08 OVMax= 9.37D-05

 Cycle  14  Pass 1  IDiag  1:
 RMSU=  8.86D-07    CP:  1.09D+00  1.11D+00  3.85D-01  1.03D+00  1.28D+00
                    CP:  9.41D-01  1.40D+00  2.77D+00  1.99D+00  2.01D+00
                    CP:  1.80D+00  1.35D+00  1.17D+00
 E= -994.816177522758     Delta-E=       -0.000000002231 Rises=F Damp=F
 DIIS: error= 5.24D-07 at cycle  14 NSaved=  14.
 NSaved=14 IEnMin=14 EnMin= -994.816177522758     IErMin=14 ErrMin= 5.24D-07
 ErrMax= 5.24D-07  0.00D+00 EMaxC= 1.00D-01 BMatC= 8.48D-11 BMatP= 2.79D-10
 IDIUse=1 WtCom= 1.00D+00 WtEn= 0.00D+00
 Coeff-Com:  0.767D-05 0.724D-04-0.647D-04-0.190D-03-0.168D-02-0.262D-02
 Coeff-Com:  0.152D-02 0.970D-02 0.243D-01-0.197D-01-0.121D+00-0.563D-01
 Coeff-Com:  0.380D+00 0.786D+00
 Coeff:      0.767D-05 0.724D-04-0.647D-04-0.190D-03-0.168D-02-0.262D-02
 Coeff:      0.152D-02 0.970D-02 0.243D-01-0.197D-01-0.121D+00-0.563D-01
 Coeff:      0.380D+00 0.786D+00
 Gap=     0.105 Goal=   None    Shift=    0.000
 RMSDP=2.02D-06 MaxDP=1.18D-04 DE=-2.23D-09 OVMax= 4.01D-05

 Cycle  15  Pass 1  IDiag  1:
 RMSU=  5.50D-07    CP:  1.09D+00  1.11D+00  3.85D-01  1.03D+00  1.28D+00
                    CP:  9.40D-01  1.40D+00  2.78D+00  2.01D+00  2.04D+00
                    CP:  1.84D+00  1.37D+00  1.45D+00  1.37D+00
 E= -994.816177523258     Delta-E=       -0.000000000500 Rises=F Damp=F
 DIIS: error= 2.91D-07 at cycle  15 NSaved=  15.
 NSaved=15 IEnMin=15 EnMin= -994.816177523258     IErMin=15 ErrMin= 2.91D-07
 ErrMax= 2.91D-07  0.00D+00 EMaxC= 1.00D-01 BMatC= 1.94D-11 BMatP= 8.48D-11
 IDIUse=1 WtCom= 1.00D+00 WtEn= 0.00D+00
 Coeff-Com: -0.243D-05 0.109D-03 0.685D-04 0.348D-04-0.865D-03-0.204D-02
 Coeff-Com: -0.180D-02 0.155D-02 0.194D-01 0.168D-01-0.422D-01-0.113D+00
 Coeff-Com: -0.282D-01 0.354D+00 0.796D+00
 Coeff:     -0.243D-05 0.109D-03 0.685D-04 0.348D-04-0.865D-03-0.204D-02
 Coeff:     -0.180D-02 0.155D-02 0.194D-01 0.168D-01-0.422D-01-0.113D+00
 Coeff:     -0.282D-01 0.354D+00 0.796D+00
 Gap=     0.105 Goal=   None    Shift=    0.000
 RMSDP=8.38D-07 MaxDP=5.33D-05 DE=-5.00D-10 OVMax= 2.03D-05

 Cycle  16  Pass 1  IDiag  1:
 RMSU=  1.93D-07    CP:  1.09D+00  1.11D+00  3.85D-01  1.03D+00  1.28D+00
                    CP:  9.41D-01  1.40D+00  2.78D+00  2.02D+00  2.04D+00
                    CP:  1.86D+00  1.40D+00  1.55D+00  1.61D+00  1.25D+00
 E= -994.816177523390     Delta-E=       -0.000000000133 Rises=F Damp=F
 DIIS: error= 1.66D-07 at cycle  16 NSaved=  16.
 NSaved=16 IEnMin=16 EnMin= -994.816177523390     IErMin=16 ErrMin= 1.66D-07
 ErrMax= 1.66D-07  0.00D+00 EMaxC= 1.00D-01 BMatC= 4.60D-12 BMatP= 1.94D-11
 IDIUse=1 WtCom= 1.00D+00 WtEn= 0.00D+00
 Coeff-Com: -0.294D-05 0.243D-04 0.399D-04 0.648D-04 0.125D-03-0.173D-03
 Coeff-Com: -0.966D-03-0.237D-02 0.176D-02 0.119D-01 0.193D-01-0.282D-01
 Coeff-Com: -0.120D+00-0.945D-01 0.286D+00 0.926D+00
 Coeff:     -0.294D-05 0.243D-04 0.399D-04 0.648D-04 0.125D-03-0.173D-03
 Coeff:     -0.966D-03-0.237D-02 0.176D-02 0.119D-01 0.193D-01-0.282D-01
 Coeff:     -0.120D+00-0.945D-01 0.286D+00 0.926D+00
 Gap=     0.105 Goal=   None    Shift=    0.000
 RMSDP=6.55D-07 MaxDP=4.40D-05 DE=-1.33D-10 OVMax= 1.12D-05

 Cycle  17  Pass 1  IDiag  1:
 RMSU=  1.08D-07    CP:  1.09D+00  1.11D+00  3.85D-01  1.03D+00  1.28D+00
                    CP:  9.42D-01  1.40D+00  2.78D+00  2.02D+00  2.04D+00
                    CP:  1.88D+00  1.37D+00  1.59D+00  1.85D+00  1.60D+00
                    CP:  1.44D+00
 E= -994.816177523434     Delta-E=       -0.000000000044 Rises=F Damp=F
 DIIS: error= 7.86D-08 at cycle  17 NSaved=  17.
 NSaved=17 IEnMin=17 EnMin= -994.816177523434     IErMin=17 ErrMin= 7.86D-08
 ErrMax= 7.86D-08  0.00D+00 EMaxC= 1.00D-01 BMatC= 9.71D-13 BMatP= 4.60D-12
 IDIUse=1 WtCom= 1.00D+00 WtEn= 0.00D+00
 Coeff-Com: -0.317D-06-0.190D-04-0.689D-05 0.115D-04 0.298D-03 0.440D-03
 Coeff-Com:  0.137D-03-0.137D-02-0.409D-02-0.122D-02 0.175D-01 0.185D-01
 Coeff-Com: -0.304D-01-0.116D+00-0.828D-01 0.322D+00 0.877D+00
 Coeff:     -0.317D-06-0.190D-04-0.689D-05 0.115D-04 0.298D-03 0.440D-03
 Coeff:      0.137D-03-0.137D-02-0.409D-02-0.122D-02 0.175D-01 0.185D-01
 Coeff:     -0.304D-01-0.116D+00-0.828D-01 0.322D+00 0.877D+00
 Gap=     0.105 Goal=   None    Shift=    0.000
 RMSDP=2.38D-07 MaxDP=1.64D-05 DE=-4.41D-11 OVMax= 5.26D-06

 Cycle  18  Pass 1  IDiag  1:
 RMSU=  4.08D-08    CP:  1.09D+00  1.11D+00  3.85D-01  1.03D+00  1.28D+00
                    CP:  9.42D-01  1.40D+00  2.78D+00  2.02D+00  2.04D+00
                    CP:  1.89D+00  1.37D+00  1.61D+00  1.92D+00  1.73D+00
                    CP:  1.85D+00  1.43D+00
 E= -994.816177523434     Delta-E=        0.000000000001 Rises=F Damp=F
 DIIS: error= 3.97D-08 at cycle  18 NSaved=  18.
 NSaved=18 IEnMin=17 EnMin= -994.816177523434     IErMin=18 ErrMin= 3.97D-08
 ErrMax= 3.97D-08  0.00D+00 EMaxC= 1.00D-01 BMatC= 3.03D-13 BMatP= 9.71D-13
 IDIUse=1 WtCom= 1.00D+00 WtEn= 0.00D+00
 Coeff-Com:  0.589D-06-0.154D-04-0.141D-04-0.149D-04 0.115D-03 0.229D-03
 Coeff-Com:  0.264D-03 0.863D-04-0.219D-02-0.415D-02 0.321D-02 0.167D-01
 Coeff-Com:  0.192D-01-0.307D-01-0.126D+00-0.102D+00 0.401D+00 0.824D+00
 Coeff:      0.589D-06-0.154D-04-0.141D-04-0.149D-04 0.115D-03 0.229D-03
 Coeff:      0.264D-03 0.863D-04-0.219D-02-0.415D-02 0.321D-02 0.167D-01
 Coeff:      0.192D-01-0.307D-01-0.126D+00-0.102D+00 0.401D+00 0.824D+00
 Gap=     0.105 Goal=   None    Shift=    0.000
 RMSDP=1.74D-07 MaxDP=1.04D-05 DE= 6.82D-13 OVMax= 2.90D-06

 Cycle  19  Pass 1  IDiag  1:
 RMSU=  2.85D-08    CP:  1.09D+00  1.11D+00  3.85D-01  1.03D+00  1.28D+00
                    CP:  9.42D-01  1.40D+00  2.78D+00  2.02D+00  2.04D+00
                    CP:  1.89D+00  1.36D+00  1.62D+00  1.97D+00  1.82D+00
                    CP:  2.03D+00  1.69D+00  1.05D+00
 E= -994.816177523427     Delta-E=        0.000000000007 Rises=F Damp=F
 DIIS: error= 1.56D-08 at cycle  19 NSaved=  19.
 NSaved=19 IEnMin=17 EnMin= -994.816177523434     IErMin=19 ErrMin= 1.56D-08
 ErrMax= 1.56D-08  0.00D+00 EMaxC= 1.00D-01 BMatC= 5.65D-14 BMatP= 3.03D-13
 IDIUse=1 WtCom= 1.00D+00 WtEn= 0.00D+00
 Coeff-Com:  0.203D-06 0.856D-06-0.495D-06-0.688D-05-0.385D-04-0.566D-04
 Coeff-Com:  0.113D-05 0.382D-03 0.440D-03-0.610D-03-0.302D-02-0.945D-03
 Coeff-Com:  0.827D-02 0.239D-01-0.519D-02-0.765D-01-0.168D+00 0.151D+00
 Coeff-Com:  0.107D+01
 Coeff:      0.203D-06 0.856D-06-0.495D-06-0.688D-05-0.385D-04-0.566D-04
 Coeff:      0.113D-05 0.382D-03 0.440D-03-0.610D-03-0.302D-02-0.945D-03
 Coeff:      0.827D-02 0.239D-01-0.519D-02-0.765D-01-0.168D+00 0.151D+00
 Coeff:      0.107D+01
 Gap=     0.105 Goal=   None    Shift=    0.000
 RMSDP=5.35D-08 MaxDP=2.68D-06 DE= 6.59D-12 OVMax= 1.42D-06

 Cycle  20  Pass 1  IDiag  1:
 RMSU=  1.12D-08    CP:  1.09D+00  1.11D+00  3.85D-01  1.03D+00  1.28D+00
                    CP:  9.42D-01  1.40D+00  2.78D+00  2.02D+00  2.04D+00
                    CP:  1.89D+00  1.37D+00  1.62D+00  1.99D+00  1.84D+00
                    CP:  2.12D+00  1.83D+00  1.43D+00  1.11D+00
 E= -994.816177523451     Delta-E=       -0.000000000024 Rises=F Damp=F
 DIIS: error= 7.88D-09 at cycle  20 NSaved=  20.
 NSaved=20 IEnMin=20 EnMin= -994.816177523451     IErMin=20 ErrMin= 7.88D-09
 ErrMax= 7.88D-09  0.00D+00 EMaxC= 1.00D-01 BMatC= 1.31D-14 BMatP= 5.65D-14
 IDIUse=1 WtCom= 1.00D+00 WtEn= 0.00D+00
 Coeff-Com: -0.463D-08 0.260D-05 0.266D-05-0.595D-06-0.305D-04-0.563D-04
 Coeff-Com: -0.471D-04 0.138D-03 0.475D-03 0.543D-03-0.129D-02-0.322D-02
 Coeff-Com: -0.188D-02 0.137D-01 0.208D-01-0.972D-05-0.141D+00-0.102D+00
 Coeff-Com:  0.388D+00 0.825D+00
 Coeff:     -0.463D-08 0.260D-05 0.266D-05-0.595D-06-0.305D-04-0.563D-04
 Coeff:     -0.471D-04 0.138D-03 0.475D-03 0.543D-03-0.129D-02-0.322D-02
 Coeff:     -0.188D-02 0.137D-01 0.208D-01-0.972D-05-0.141D+00-0.102D+00
 Coeff:      0.388D+00 0.825D+00
 Gap=     0.105 Goal=   None    Shift=    0.000
 RMSDP=2.45D-08 MaxDP=1.36D-06 DE=-2.43D-11 OVMax= 4.67D-07

 Cycle  21  Pass 1  IDiag  1:
 Restarting incremental Fock formation.
 E= -994.816177523438     Delta-E=        0.000000000014 Rises=F Damp=F
 DIIS: error= 1.67D-09 at cycle  21 NSaved=  20.
 NSaved=20 IEnMin=19 EnMin= -994.816177523451     IErMin=20 ErrMin= 1.67D-09
 ErrMax= 1.67D-09  0.00D+00 EMaxC= 1.00D-01 BMatC= 2.15D-15 BMatP= 1.31D-14
 IDIUse=1 WtCom= 1.00D+00 WtEn= 0.00D+00
 Large coefficients: NSaved= 20 BigCof=    0.00 CofMax=   10.00 Det=-9.06D-15
 Inversion failed.  Reducing to 19 matrices.
 Coeff-Com: -0.306D-06-0.553D-06 0.933D-06 0.334D-05 0.660D-05-0.366D-05
 Coeff-Com: -0.535D-04 0.539D-04 0.247D-03-0.837D-04-0.134D-02-0.121D-02
 Coeff-Com:  0.338D-02 0.123D-01-0.223D-02-0.505D-01-0.115D+00 0.270D+00
 Coeff-Com:  0.885D+00
 Coeff:     -0.306D-06-0.553D-06 0.933D-06 0.334D-05 0.660D-05-0.366D-05
 Coeff:     -0.535D-04 0.539D-04 0.247D-03-0.837D-04-0.134D-02-0.121D-02
 Coeff:      0.338D-02 0.123D-01-0.223D-02-0.505D-01-0.115D+00 0.270D+00
 Coeff:      0.885D+00
 Gap=     0.105 Goal=   None    Shift=    0.000
 RMSDP=1.03D-08 MaxDP=7.44D-07 DE= 1.36D-11 OVMax= 1.69D-07

 Cycle  22  Pass 1  IDiag  1:
 RMSU=  1.02D-08    CP:  1.00D+00
 E= -994.816177523457     Delta-E=       -0.000000000020 Rises=F Damp=F
 DIIS: error= 6.22D-10 at cycle  22 NSaved=  20.
 NSaved=20 IEnMin=20 EnMin= -994.816177523457     IErMin=20 ErrMin= 6.22D-10
 ErrMax= 6.22D-10  0.00D+00 EMaxC= 1.00D-01 BMatC= 1.74D-16 BMatP= 2.15D-15
 IDIUse=1 WtCom= 1.00D+00 WtEn= 0.00D+00
 Large coefficients: NSaved= 20 BigCof=    0.00 CofMax=   10.00 Det=-1.00D-15
 Inversion failed.  Reducing to 19 matrices.
 Large coefficients: NSaved= 19 BigCof=    0.00 CofMax=   10.00 Det=-1.04D-15
 Inversion failed.  Reducing to 18 matrices.
 Large coefficients: NSaved= 18 BigCof=    0.00 CofMax=   10.00 Det=-1.13D-15
 Inversion failed.  Reducing to 17 matrices.
 Large coefficients: NSaved= 17 BigCof=    0.00 CofMax=   10.00 Det=-1.15D-15
 Inversion failed.  Reducing to 16 matrices.
 Large coefficients: NSaved= 16 BigCof=    0.00 CofMax=   10.00 Det=-1.15D-15
 Inversion failed.  Reducing to 15 matrices.
 Coeff-Com: -0.378D-05-0.152D-04 0.163D-04 0.994D-04 0.467D-04-0.389D-03
 Coeff-Com: -0.102D-02 0.395D-03 0.437D-02 0.675D-02-0.118D-01-0.676D-01
 Coeff-Com:  0.223D-01 0.270D+00 0.776D+00
 Coeff:     -0.378D-05-0.152D-04 0.163D-04 0.994D-04 0.467D-04-0.389D-03
 Coeff:     -0.102D-02 0.395D-03 0.437D-02 0.675D-02-0.118D-01-0.676D-01
 Coeff:      0.223D-01 0.270D+00 0.776D+00
 Gap=     0.105 Goal=   None    Shift=    0.000
 RMSDP=2.84D-09 MaxDP=1.30D-07 DE=-1.96D-11 OVMax= 3.78D-08

 SCF Done:  E(RM062X) =  -994.816177523     A.U. after   22 cycles
            NFock= 22  Conv=0.28D-08     -V/T= 2.0033
 KE= 9.914980917871D+02 PE=-3.963305586405D+03 EE= 1.171474091561D+03
 Leave Link  502 at Tue Apr  5 19:43:55 2022, MaxMem=  1879048192 cpu:            2243.3 elap:             320.7
 (Enter /gpfs/software/gaussian16/sse4/tar/g16/l701.exe)
 ... and contract with generalized density number  0.
 Compute integral first derivatives.
 Leave Link  701 at Tue Apr  5 19:43:55 2022, MaxMem=  1879048192 cpu:               1.6 elap:               0.3
 (Enter /gpfs/software/gaussian16/sse4/tar/g16/l702.exe)
 L702 exits ... SP integral derivatives will be done elsewhere.
 Leave Link  702 at Tue Apr  5 19:43:55 2022, MaxMem=  1879048192 cpu:               0.2 elap:               0.0
 (Enter /gpfs/software/gaussian16/sse4/tar/g16/l703.exe)
 Integral derivatives from FoFJK, PRISM(SPDF).
 Compute integral first derivatives, UseDBF=F ICtDFT=           0.
 Calling FoFJK, ICntrl=      2127 FMM=F ISym2X=0 I1Cent= 0 IOpClX= 0 NMat=1 NMatS=1 NMatT=0.
 FoFJK:  IHMeth= 1 ICntrl=    2127 DoSepK=F KAlg= 0 I1Cent=           0 FoldK=F
 IRaf=         0 NMat=       1 IRICut=       1 DoRegI=T DoRafI=F ISym2E= 0 IDoP0=0 IntGTp=1.
 FoFCou: FMM=F IPFlag=           0 FMFlag=      100000 FMFlg1=         800
         NFxFlg=           0 DoJE=F BraDBF=F KetDBF=F FulRan=T
         wScrn=  0.000000 ICntrl=      2127 IOpCl=  0 I1Cent=           0 NGrid=           0
         NMat0=    1 NMatS0=      1 NMatT0=    0 NMatD0=    1 NMtDS0=    0 NMtDT0=    0
 Symmetry not used in FoFCou.
 Leave Link  703 at Tue Apr  5 19:44:31 2022, MaxMem=  1879048192 cpu:             248.0 elap:              35.5
 (Enter /gpfs/software/gaussian16/sse4/tar/g16/l716.exe)
 Dipole        =-2.29450782D+00-5.69656629D-01-6.56450140D-02
 ***** Axes restored to original set *****
 -------------------------------------------------------------------
 Center     Atomic                   Forces (Hartrees/Bohr)
 Number     Number              X              Y              Z
 -------------------------------------------------------------------
      1        6           0.011499815   -0.002911897    0.000327891
      2        6          -0.007815556   -0.024074235   -0.000893387
      3        6           0.023196205   -0.011800418    0.005217148
      4        6          -0.013385219    0.016186924   -0.000411338
      5        6           0.019391639    0.014204727    0.001047061
      6        6          -0.007169772    0.005380012   -0.001288430
      7        1          -0.001304948    0.000765006    0.000662145
      8        1           0.001151706    0.000216951    0.000701903
      9        1          -0.000086799   -0.000553590    0.000154007
     10        8          -0.011983095    0.001848467   -0.000576535
     11       17          -0.004056147    0.007100850   -0.000731307
     12        6          -0.034837506   -0.018644934   -0.014950396
     13        6           0.072706254    0.005782928    0.010301760
     14        6          -0.049698761    0.009573558    0.005028096
     15        6           0.014667866    0.023158351    0.013229379
     16        6           0.033388452   -0.046335493   -0.026213882
     17        6          -0.039238802    0.025621163    0.010300440
     18        1          -0.006425331   -0.005518370   -0.001904555
 -------------------------------------------------------------------
 Cartesian Forces:  Max     0.072706254 RMS     0.019177162
 Leave Link  716 at Tue Apr  5 19:44:31 2022, MaxMem=  1879048192 cpu:               0.2 elap:               0.0
 (Enter /gpfs/software/gaussian16/sse4/tar/g16/l103.exe)

 GradGradGradGradGradGradGradGradGradGradGradGradGradGradGradGradGradGrad
 Berny optimization.
 Using GEDIIS/GDIIS optimizer.
 FormGI is forming the generalized inverse of G from B-inverse, IUseBI=4.
 Internal  Forces:  Max     0.058070902 RMS     0.010603566
 Search for a local minimum.
 Step number   2 out of a maximum of   96
 All quantities printed in internal units (Hartrees-Bohrs-Radians)
 RMS Force = .10604D-01 SwitMx=.10000D-02 MixMth= 1
 Mixed Optimization -- RFO/linear search
 Update second derivatives using D2CorX and points    1    2
 DE= -4.82D-02 DEPred=-4.61D-02 R= 1.05D+00
 TightC=F SS=  1.41D+00  RLast= 3.04D-01 DXNew= 5.0454D-01 9.1193D-01
 Trust test= 1.05D+00 RLast= 3.04D-01 DXMaxT set to 5.05D-01
 ITU=  1  0
 Use linear search instead of GDIIS.
     Eigenvalues ---    0.00880   0.00908   0.01039   0.01164   0.01590
     Eigenvalues ---    0.01679   0.01698   0.01994   0.02024   0.02079
     Eigenvalues ---    0.02090   0.02147   0.02202   0.02274   0.02300
     Eigenvalues ---    0.15761   0.15999   0.16000   0.16044   0.22327
     Eigenvalues ---    0.23315   0.23421   0.23837   0.24788   0.24997
     Eigenvalues ---    0.24999   0.24999   0.25000   0.25347   0.32237
     Eigenvalues ---    0.33075   0.33276   0.33357   0.35225   0.35239
     Eigenvalues ---    0.35345   0.35460   0.35638   0.35871   0.40293
     Eigenvalues ---    0.43336   0.44867   0.46171   0.46523   0.51634
     Eigenvalues ---    0.53403   0.57183   0.92815
 RFO step:  Lambda=-4.58933447D-03 EMin= 8.80327203D-03
 Quartic linear search produced a step of  0.57406.
 Iteration  1 RMS(Cart)=  0.02700400 RMS(Int)=  0.00087958
 Iteration  2 RMS(Cart)=  0.00077281 RMS(Int)=  0.00025375
 Iteration  3 RMS(Cart)=  0.00000118 RMS(Int)=  0.00025375
 Iteration  4 RMS(Cart)=  0.00000000 RMS(Int)=  0.00025375
 ITry= 1 IFail=0 DXMaxC= 9.92D-02 DCOld= 1.00D+10 DXMaxT= 5.05D-01 DXLimC= 3.00D+00 Rises=F
 Variable       Old X    -DE/DX   Delta X   Delta X   Delta X     New X
                                 (Linear)    (Quad)   (Total)
    R1        2.78419  -0.01120  -0.02115  -0.00828  -0.02940   2.75478
    R2        2.77611  -0.01139  -0.01790  -0.01517  -0.03307   2.74304
    R3        2.32912   0.01181   0.00768   0.00796   0.01565   2.34477
    R4        2.56659   0.01248   0.01871   0.00194   0.02066   2.58725
    R5        3.27481   0.00818   0.01205   0.01323   0.02528   3.30009
    R6        2.70503  -0.01787  -0.03680  -0.00343  -0.04024   2.66479
    R7        2.05206   0.00007   0.00052  -0.00074  -0.00021   2.05184
    R8        2.56439   0.01342   0.01911   0.00339   0.02249   2.58688
    R9        2.04645   0.00052  -0.00028   0.00282   0.00255   2.04899
   R10        2.70569  -0.01738  -0.03634  -0.00240  -0.03876   2.66694
   R11        2.05433   0.00045   0.00083   0.00031   0.00113   2.05546
   R12        2.78077  -0.01009  -0.02156  -0.00264  -0.02420   2.75657
   R13        2.64546   0.00566  -0.00038   0.02293   0.02255   2.66801
   R14        2.69444   0.01502   0.02611   0.00985   0.03576   2.73020
   R15        2.46813  -0.05807  -0.09479  -0.02336  -0.11796   2.35017
   R16        2.53789  -0.01848  -0.05061   0.02531  -0.02510   2.51279
   R17        2.61813   0.00161  -0.01230   0.03141   0.01894   2.63707
   R18        2.04878  -0.00127  -0.00247  -0.00063  -0.00311   2.04567
   R19        2.47316  -0.05380  -0.08925  -0.01772  -0.10696   2.36620
    A1        1.99908  -0.00939  -0.02236  -0.00493  -0.02730   1.97177
    A2        2.15801   0.00151   0.00090   0.00665   0.00755   2.16556
    A3        2.12603   0.00787   0.02146  -0.00168   0.01978   2.14581
    A4        2.12841   0.00583   0.01103   0.01149   0.02251   2.15092
    A5        2.04616  -0.00207  -0.00846   0.00631  -0.00215   2.04401
    A6        2.10858  -0.00377  -0.00258  -0.01785  -0.02043   2.08815
    A7        2.12834  -0.00026   0.00294  -0.00919  -0.00632   2.12202
    A8        2.09024  -0.00140  -0.00065  -0.01249  -0.01315   2.07710
    A9        2.06454   0.00166  -0.00231   0.02157   0.01924   2.08378
   A10        2.13285   0.00416   0.01072   0.00296   0.01364   2.14649
   A11        2.01619  -0.00189  -0.00857   0.00965   0.00110   2.01729
   A12        2.13415  -0.00227  -0.00215  -0.01261  -0.01474   2.11941
   A13        2.12659   0.00098   0.00230   0.00018   0.00241   2.12900
   A14        2.09389   0.00065   0.00635  -0.01086  -0.00448   2.08941
   A15        2.06265  -0.00163  -0.00863   0.01064   0.00204   2.06468
   A16        2.04772  -0.00124  -0.00416   0.00083  -0.00339   2.04432
   A17        2.12161   0.00160   0.00132   0.00737   0.00872   2.13033
   A18        2.11386  -0.00036   0.00284  -0.00821  -0.00534   2.10852
   A19        2.13548   0.01612   0.02746   0.02532   0.05291   2.18839
   A20        2.12450   0.00022  -0.00562   0.00374  -0.00172   2.12278
   A21        2.02309  -0.01635  -0.02184  -0.02943  -0.05185   1.97124
   A22        2.11226   0.00642  -0.00366   0.05106   0.04720   2.15947
   A23        2.12672   0.00826   0.02052  -0.02030   0.00029   2.12701
   A24        2.09104  -0.00937  -0.00796  -0.02148  -0.03013   2.06091
   A25        2.10010  -0.00396  -0.01204  -0.02553  -0.03722   2.06288
   A26        2.09189   0.01333   0.02000   0.04694   0.06726   2.15915
   A27        2.08270   0.00209  -0.01033   0.04200   0.03100   2.11370
   A28        2.13034   0.00892   0.02314  -0.02122   0.00171   2.13205
    D1       -0.04447   0.00018   0.00065   0.00751   0.00816  -0.03631
    D2        3.08755  -0.00004  -0.00018   0.00200   0.00182   3.08936
    D3        3.10928   0.00024   0.00131   0.00397   0.00531   3.11459
    D4       -0.04188   0.00001   0.00048  -0.00155  -0.00104  -0.04292
    D5        0.04935  -0.00055  -0.00216  -0.01110  -0.01322   0.03614
    D6       -3.09290  -0.00041  -0.00127  -0.01340  -0.01458  -3.10748
    D7       -3.10415  -0.00065  -0.00293  -0.00756  -0.01049  -3.11464
    D8        0.03678  -0.00051  -0.00204  -0.00986  -0.01185   0.02493
    D9       -0.01753   0.00092   0.00413   0.00602   0.01013  -0.00740
   D10        3.11201   0.00010   0.00062  -0.00467  -0.00388   3.10813
   D11        3.13397   0.00115   0.00501   0.01159   0.01652  -3.13269
   D12       -0.01967   0.00032   0.00150   0.00091   0.00251  -0.01716
   D13        0.07562  -0.00147  -0.00683  -0.01624  -0.02302   0.05261
   D14       -3.06505  -0.00107  -0.00470  -0.01357  -0.01819  -3.08324
   D15       -3.05410  -0.00063  -0.00337  -0.00549  -0.00874  -3.06283
   D16        0.08842  -0.00023  -0.00124  -0.00282  -0.00391   0.08451
   D17        0.00782  -0.00030  -0.00128   0.00096  -0.00020   0.00761
   D18        3.13725   0.00003   0.00064  -0.00349  -0.00268   3.13457
   D19       -3.13307  -0.00044  -0.00222   0.00340   0.00122  -3.13185
   D20       -0.00363  -0.00012  -0.00030  -0.00104  -0.00125  -0.00489
   D21       -0.07075   0.00108   0.00530   0.01241   0.01784  -0.05290
   D22        3.06993   0.00068   0.00319   0.00976   0.01309   3.08302
   D23        3.08279   0.00075   0.00329   0.01692   0.02033   3.10312
   D24       -0.05972   0.00035   0.00117   0.01427   0.01558  -0.04414
   D25       -2.62453  -0.00223  -0.00973  -0.03966  -0.04965  -2.67419
   D26        0.53427  -0.00169  -0.00943  -0.01225  -0.02145   0.51281
   D27        0.51801  -0.00181  -0.00754  -0.03689  -0.04465   0.47336
   D28       -2.60637  -0.00127  -0.00723  -0.00948  -0.01645  -2.62282
   D29       -3.11654   0.00012   0.00374  -0.03146  -0.02777   3.13888
   D30        0.00878  -0.00026   0.00357  -0.05711  -0.05348  -0.04470
   D31        3.13466   0.00083   0.00419  -0.00175   0.00276   3.13742
   D32        0.01210   0.00093   0.00420   0.00218   0.00656   0.01865
   D33        0.00923   0.00104   0.00403   0.02350   0.02680   0.03603
   D34       -3.11334   0.00114   0.00405   0.02743   0.03059  -3.08275
   D35       -0.02050  -0.00121  -0.00877   0.03285   0.02486   0.00436
   D36        0.01359   0.00173   0.00605   0.03048   0.03717   0.05075
   D37       -0.01613  -0.00061  -0.00677   0.03491   0.02763   0.01150
   D38        3.10653  -0.00090  -0.00713   0.03020   0.02239   3.12892
   D39        0.00516  -0.00058   0.00201  -0.06378  -0.06208  -0.05692
         Item               Value     Threshold  Converged?
 Maximum Force            0.058071     0.000450     NO 
 RMS     Force            0.010604     0.000300     NO 
 Maximum Displacement     0.099242     0.001800     NO 
 RMS     Displacement     0.027080     0.001200     NO 
 Predicted change in Energy=-1.361028D-02
 Lowest energy point so far.  Saving SCF results.
 GradGradGradGradGradGradGradGradGradGradGradGradGradGradGradGradGradGrad

 Leave Link  103 at Tue Apr  5 19:44:31 2022, MaxMem=  1879048192 cpu:               0.2 elap:               0.0
 (Enter /gpfs/software/gaussian16/sse4/tar/g16/l202.exe)
                          Input orientation:                          
 ---------------------------------------------------------------------
 Center     Atomic      Atomic             Coordinates (Angstroms)
 Number     Number       Type             X           Y           Z
 ---------------------------------------------------------------------
      1          6           0       -3.991149   -0.796611   -0.029186
      2          6           0       -3.260246    0.464306    0.001706
      3          6           0       -1.893861    0.538802    0.045532
      4          6           0       -3.118918   -1.956544   -0.057118
      5          6           0       -1.753863   -1.863761   -0.012935
      6          6           0       -1.091519   -0.620515    0.072826
      7          1           0       -1.419155    1.515261    0.034776
      8          1           0       -1.151095   -2.769003   -0.030370
      9          1           0       -3.618848   -2.917011   -0.114000
     10          8           0       -5.228906   -0.882614   -0.041236
     11         17           0       -4.204270    1.932775   -0.044054
     12          6           0        0.360847   -0.554352    0.191566
     13          6           0        1.265454   -1.526720   -0.287504
     14          6           0        2.500485   -1.437449   -0.171724
     15          6           0        1.015636    0.531053    0.884733
     16          6           0        2.409118    0.517862    0.958208
     17          6           0        3.076153   -0.400140    0.428876
     18          1           0        0.397436    1.296603    1.335974
 ---------------------------------------------------------------------
                    Distance matrix (angstroms):
                    1          2          3          4          5
     1  C    0.000000
     2  C    1.457768   0.000000
     3  C    2.487474   1.369116   0.000000
     4  C    1.451554   2.425685   2.781735   0.000000
     5  C    2.478815   2.772960   2.407349   1.368919   0.000000
     6  C    2.906763   2.425958   1.410147   2.431503   1.411281
     7  H    3.458901   2.120192   1.085787   3.866661   3.395894
     8  H    3.457780   3.860549   3.391023   2.129116   1.087702
     9  H    2.154506   3.402248   3.865705   1.084280   2.144230
    10  O    1.240800   2.385720   3.626359   2.367620   3.611008
    11  Cl   2.737734   1.746332   2.699847   4.037940   4.518755
    12  C    4.364321   3.766435   2.509985   3.759888   2.495670
    13  C    5.313348   4.952756   3.789270   4.411411   3.050452
    14  C    6.524746   6.069001   4.823178   5.644492   4.278601
    15  C    5.259833   4.366619   3.028117   4.916275   3.769757
    16  C    6.608041   5.749735   4.398755   6.141071   4.893430
    17  C    7.093221   6.409345   5.072436   6.406052   5.066206
    18  H    5.050236   3.981410   2.736703   4.988829   4.054078
                    6          7          8          9         10
     6  C    0.000000
     7  H    2.161095   0.000000
     8  H    2.151790   4.293136   0.000000
     9  H    3.419970   4.950335   2.473602   0.000000
    10  O    4.147250   4.502198   4.493008   2.595448   0.000000
    11  Cl   4.027675   2.817339   5.606138   4.885492   2.996048
    12  C    1.458713   2.734280   2.690707   4.638265   5.604221
    13  C    2.550758   4.069968   2.729303   5.081282   6.530868
    14  C    3.691839   4.911692   3.889351   6.295925   7.750378
    15  C    2.534838   2.760308   4.052470   5.862172   6.469172
    16  C    3.786061   4.062413   4.945289   7.020282   7.829408
    17  C    4.188655   4.902231   4.867448   7.173033   8.332335
    18  H    2.736398   2.245202   4.560044   5.998959   6.188814
                   11         12         13         14         15
    11  Cl   0.000000
    12  C    5.204000   0.000000
    13  C    6.476516   1.411850   0.000000
    14  C    7.505228   2.343051   1.243654   0.000000
    15  C    5.484058   1.444761   2.381381   2.682513   0.000000
    16  C    6.836915   2.435733   2.653315   2.260163   1.395480
    17  C    7.659681   2.730015   2.249670   1.329709   2.306655
    18  H    4.846121   2.176475   3.370503   3.764440   1.082523
                   16         17         18
    16  C    0.000000
    17  C    1.252141   0.000000
    18  H    2.189979   3.298074   0.000000
 Stoichiometry    C12H4ClO(1-)
 Framework group  C1[X(C12H4ClO)]
 Deg. of freedom    48
 Full point group                 C1      NOp   1
 RotChk:  IX=0 Diff= 2.09D-03
 Largest Abelian subgroup         C1      NOp   1
 Largest concise Abelian subgroup C1      NOp   1
                         Standard orientation:                         
 ---------------------------------------------------------------------
 Center     Atomic      Atomic             Coordinates (Angstroms)
 Number     Number       Type             X           Y           Z
 ---------------------------------------------------------------------
      1          6           0        2.438185    0.952239    0.117915
      2          6           0        1.894293   -0.389287   -0.054065
      3          6           0        0.552436   -0.651583   -0.125469
      4          6           0        1.412609    1.978743    0.156561
      5          6           0        0.074654    1.698606    0.083500
      6          6           0       -0.407372    0.376786   -0.026775
      7          1           0        0.223556   -1.673852   -0.285896
      8          1           0       -0.648998    2.509642    0.124040
      9          1           0        1.772807    2.997157    0.250120
     10          8           0        3.649396    1.204583    0.212118
     11         17           0        3.039330   -1.700196   -0.195774
     12          6           0       -1.839917    0.101743   -0.029713
     13          6           0       -2.843239    0.996052   -0.462005
     14          6           0       -4.057604    0.727864   -0.453657
     15          6           0       -2.373984   -1.140014    0.480330
     16          6           0       -3.756934   -1.323472    0.446318
     17          6           0       -4.514742   -0.444387   -0.023568
     18          1           0       -1.681434   -1.866019    0.886715
 ---------------------------------------------------------------------
 Rotational constants (GHZ):           1.5876374           0.3330455           0.2795565
 Leave Link  202 at Tue Apr  5 19:44:31 2022, MaxMem=  1879048192 cpu:               0.1 elap:               0.0
 (Enter /gpfs/software/gaussian16/sse4/tar/g16/l301.exe)
 Standard basis: 6-311+G(d,p) (5D, 7F)
 Ernie: Thresh=  0.10000D-02 Tol=  0.10000D-05 Strict=F.
 There are   354 symmetry adapted cartesian basis functions of A   symmetry.
 There are   340 symmetry adapted basis functions of A   symmetry.
   340 basis functions,   553 primitive gaussians,   354 cartesian basis functions
    51 alpha electrons       51 beta electrons
       nuclear repulsion energy       808.5294645955 Hartrees.
 IExCor= 4336 DFT=T Ex+Corr=M062X ExCW=0 ScaHFX=  0.540000
 ScaDFX=  1.000000  1.000000  1.000000  1.000000 ScalE2=  1.000000  1.000000
 IRadAn=      5 IRanWt=     -1 IRanGd=            0 ICorTp=0 IEmpDi=  4
 NAtoms=   18 NActive=   18 NUniq=   18 SFac= 1.00D+00 NAtFMM=   60 NAOKFM=F Big=F
 Integral buffers will be    131072 words long.
 Raffenetti 2 integral format.
 Two-electron integral symmetry is turned on.
 Leave Link  301 at Tue Apr  5 19:44:31 2022, MaxMem=  1879048192 cpu:               0.4 elap:               0.1
 (Enter /gpfs/software/gaussian16/sse4/tar/g16/l302.exe)
 NPDir=0 NMtPBC=     1 NCelOv=     1 NCel=       1 NClECP=     1 NCelD=      1
         NCelK=      1 NCelE2=     1 NClLst=     1 CellRange=     0.0.
 One-electron integrals computed using PRISM.
 One-electron integral symmetry used in STVInt
 NBasis=   340 RedAO= T EigKep=  1.04D-06  NBF=   340
 NBsUse=   339 1.00D-06 EigRej=  6.59D-07 NBFU=   339
 Precomputing XC quadrature grid using
 IXCGrd= 4 IRadAn=           5 IRanWt=          -1 IRanGd=           0 AccXCQ= 0.00D+00.
 Generated NRdTot=       0 NPtTot=           0 NUsed=           0 NTot=          32
 NSgBfM=   354   354   354   354   354 MxSgAt=    18 MxSgA2=    18.
 Leave Link  302 at Tue Apr  5 19:44:32 2022, MaxMem=  1879048192 cpu:               3.0 elap:               0.5
 (Enter /gpfs/software/gaussian16/sse4/tar/g16/l303.exe)
 DipDrv:  MaxL=1.
 Leave Link  303 at Tue Apr  5 19:44:32 2022, MaxMem=  1879048192 cpu:               0.4 elap:               0.1
 (Enter /gpfs/software/gaussian16/sse4/tar/g16/l401.exe)
 Initial guess from the checkpoint file:  "checkpoint.chk"
 B after Tr=     0.000000    0.000000    0.000000
         Rot=    1.000000    0.000327   -0.000160    0.000833 Ang=   0.10 deg.
 Guess basis will be translated and rotated to current coordinates.
 JPrj=2 DoOrth=T DoCkMO=T.
 Generating alternative initial guess.
 ExpMin= 4.38D-02 ExpMax= 1.06D+05 ExpMxC= 3.62D+03 IAcc=2 IRadAn=         4 AccDes= 0.00D+00
 Harris functional with IExCor= 1009 and IRadAn=       4 diagonalized for initial guess.
 HarFok:  IExCor= 1009 AccDes= 0.00D+00 IRadAn=         4 IDoV= 1 UseB2=F ITyADJ=14
 ICtDFT=  3500011 ScaDFX=  1.000000  1.000000  1.000000  1.000000
 FoFCou: FMM=F IPFlag=           0 FMFlag=      100000 FMFlg1=           0
         NFxFlg=           0 DoJE=T BraDBF=F KetDBF=T FulRan=T
         wScrn=  0.000000 ICntrl=       500 IOpCl=  0 I1Cent=   200000004 NGrid=           0
         NMat0=    1 NMatS0=      1 NMatT0=    0 NMatD0=    1 NMtDS0=    0 NMtDT0=    0
 Petite list used in FoFCou.
 Harris En= -994.497544091777    
 Leave Link  401 at Tue Apr  5 19:44:34 2022, MaxMem=  1879048192 cpu:              13.7 elap:               2.0
 (Enter /gpfs/software/gaussian16/sse4/tar/g16/l502.exe)
 Integral symmetry usage will be decided dynamically.
 Closed shell SCF:
 Using DIIS extrapolation, IDIIS=  1040.
 NGot=  1879048192 LenX=  1878791817 LenY=  1878666060
 Requested convergence on RMS density matrix=1.00D-08 within 128 cycles.
 Requested convergence on MAX density matrix=1.00D-06.
 Requested convergence on             energy=1.00D-06.
 No special actions if energy rises.
 Fock matrices will be formed incrementally for  20 cycles.

 Cycle   1  Pass 1  IDiag  1:
 FoFJK:  IHMeth= 1 ICntrl=       0 DoSepK=F KAlg= 0 I1Cent=           0 FoldK=F
 IRaf= 880000000 NMat=       1 IRICut=       1 DoRegI=T DoRafI=F ISym2E= 0 IDoP0=0 IntGTp=1.
 FoFCou: FMM=F IPFlag=           0 FMFlag=      100000 FMFlg1=           0
         NFxFlg=           0 DoJE=F BraDBF=F KetDBF=F FulRan=T
         wScrn=  0.000000 ICntrl=         0 IOpCl=  0 I1Cent=           0 NGrid=           0
         NMat0=    1 NMatS0=      1 NMatT0=    0 NMatD0=    1 NMtDS0=    0 NMtDT0=    0
 Symmetry not used in FoFCou.
 E= -994.812298468819    
 DIIS: error= 3.76D-03 at cycle   1 NSaved=   1.
 NSaved= 1 IEnMin= 1 EnMin= -994.812298468819     IErMin= 1 ErrMin= 3.76D-03
 ErrMax= 3.76D-03  0.00D+00 EMaxC= 1.00D-01 BMatC= 9.19D-03 BMatP= 9.19D-03
 IDIUse=3 WtCom= 9.62D-01 WtEn= 3.76D-02
 Coeff-Com:  0.100D+01
 Coeff-En:   0.100D+01
 Coeff:      0.100D+01
 Gap=     0.391 Goal=   None    Shift=    0.000
 GapD=    0.391 DampG=1.000 DampE=1.000 DampFc=1.0000 IDamp=-1.
 RMSDP=2.15D-02 MaxDP=1.61D+00              OVMax= 4.33D-02

 Cycle   2  Pass 1  IDiag  1:
 RMSU=  1.94D-02    CP:  1.08D+00
 E= -994.824856812328     Delta-E=       -0.012558343509 Rises=F Damp=F
 DIIS: error= 3.43D-03 at cycle   2 NSaved=   2.
 NSaved= 2 IEnMin= 2 EnMin= -994.824856812328     IErMin= 2 ErrMin= 3.43D-03
 ErrMax= 3.43D-03  0.00D+00 EMaxC= 1.00D-01 BMatC= 1.96D-03 BMatP= 9.19D-03
 IDIUse=3 WtCom= 9.66D-01 WtEn= 3.43D-02
 Coeff-Com:  0.198D+00 0.802D+00
 Coeff-En:   0.000D+00 0.100D+01
 Coeff:      0.191D+00 0.809D+00
 Gap=     0.131 Goal=   None    Shift=    0.000
 RMSDP=4.11D-03 MaxDP=4.03D-01 DE=-1.26D-02 OVMax= 2.49D-02

 Cycle   3  Pass 1  IDiag  1:
 RMSU=  4.02D-03    CP:  1.08D+00  9.55D-01
 E= -994.823964346061     Delta-E=        0.000892466267 Rises=F Damp=F
 DIIS: error= 4.64D-03 at cycle   3 NSaved=   3.
 NSaved= 3 IEnMin= 2 EnMin= -994.824856812328     IErMin= 2 ErrMin= 3.43D-03
 ErrMax= 4.64D-03  0.00D+00 EMaxC= 1.00D-01 BMatC= 2.87D-03 BMatP= 1.96D-03
 IDIUse=3 WtCom= 1.28D-01 WtEn= 8.72D-01
 Coeff-Com: -0.238D-01 0.559D+00 0.465D+00
 Coeff-En:   0.000D+00 0.575D+00 0.425D+00
 Coeff:     -0.304D-02 0.573D+00 0.430D+00
 Gap=     0.123 Goal=   None    Shift=    0.000
 RMSDP=3.58D-03 MaxDP=3.70D-01 DE= 8.92D-04 OVMax= 2.23D-02

 Cycle   4  Pass 1  IDiag  1:
 RMSU=  2.09D-03    CP:  1.08D+00  1.06D+00  5.58D-01
 E= -994.827058130367     Delta-E=       -0.003093784306 Rises=F Damp=F
 DIIS: error= 4.43D-04 at cycle   4 NSaved=   4.
 NSaved= 4 IEnMin= 4 EnMin= -994.827058130367     IErMin= 4 ErrMin= 4.43D-04
 ErrMax= 4.43D-04  0.00D+00 EMaxC= 1.00D-01 BMatC= 1.10D-04 BMatP= 1.96D-03
 IDIUse=3 WtCom= 9.96D-01 WtEn= 4.43D-03
 Coeff-Com: -0.293D-01 0.210D+00 0.230D+00 0.589D+00
 Coeff-En:   0.000D+00 0.000D+00 0.000D+00 0.100D+01
 Coeff:     -0.292D-01 0.209D+00 0.229D+00 0.591D+00
 Gap=     0.122 Goal=   None    Shift=    0.000
 RMSDP=5.68D-04 MaxDP=4.67D-02 DE=-3.09D-03 OVMax= 2.58D-03

 Cycle   5  Pass 1  IDiag  1:
 RMSU=  4.71D-04    CP:  1.08D+00  1.06D+00  6.33D-01  1.01D+00
 E= -994.827178020445     Delta-E=       -0.000119890078 Rises=F Damp=F
 DIIS: error= 2.32D-04 at cycle   5 NSaved=   5.
 NSaved= 5 IEnMin= 5 EnMin= -994.827178020445     IErMin= 5 ErrMin= 2.32D-04
 ErrMax= 2.32D-04  0.00D+00 EMaxC= 1.00D-01 BMatC= 1.04D-05 BMatP= 1.10D-04
 IDIUse=3 WtCom= 9.98D-01 WtEn= 2.32D-03
 Coeff-Com: -0.559D-02-0.160D-01 0.328D-01 0.173D+00 0.816D+00
 Coeff-En:   0.000D+00 0.000D+00 0.000D+00 0.000D+00 0.100D+01
 Coeff:     -0.558D-02-0.159D-01 0.328D-01 0.172D+00 0.816D+00
 Gap=     0.122 Goal=   None    Shift=    0.000
 RMSDP=4.35D-04 MaxDP=3.58D-02 DE=-1.20D-04 OVMax= 3.15D-03

 Cycle   6  Pass 1  IDiag  1:
 RMSU=  2.15D-04    CP:  1.08D+00  1.05D+00  6.75D-01  1.02D+00  1.19D+00
 E= -994.827197098814     Delta-E=       -0.000019078369 Rises=F Damp=F
 DIIS: error= 1.39D-04 at cycle   6 NSaved=   6.
 NSaved= 6 IEnMin= 6 EnMin= -994.827197098814     IErMin= 6 ErrMin= 1.39D-04
 ErrMax= 1.39D-04  0.00D+00 EMaxC= 1.00D-01 BMatC= 4.45D-06 BMatP= 1.04D-05
 IDIUse=3 WtCom= 9.99D-01 WtEn= 1.39D-03
 Coeff-Com:  0.145D-02-0.434D-01-0.131D-01-0.161D-01 0.474D+00 0.598D+00
 Coeff-En:   0.000D+00 0.000D+00 0.000D+00 0.000D+00 0.000D+00 0.100D+01
 Coeff:      0.145D-02-0.434D-01-0.131D-01-0.161D-01 0.473D+00 0.598D+00
 Gap=     0.122 Goal=   None    Shift=    0.000
 RMSDP=3.02D-04 MaxDP=3.00D-02 DE=-1.91D-05 OVMax= 1.56D-03

 Cycle   7  Pass 1  IDiag  1:
 RMSU=  1.59D-04    CP:  1.08D+00  1.05D+00  7.10D-01  1.09D+00  1.31D+00
                    CP:  9.02D-01
 E= -994.827203339668     Delta-E=       -0.000006240854 Rises=F Damp=F
 DIIS: error= 5.07D-05 at cycle   7 NSaved=   7.
 NSaved= 7 IEnMin= 7 EnMin= -994.827203339668     IErMin= 7 ErrMin= 5.07D-05
 ErrMax= 5.07D-05  0.00D+00 EMaxC= 1.00D-01 BMatC= 9.18D-07 BMatP= 4.45D-06
 IDIUse=1 WtCom= 1.00D+00 WtEn= 0.00D+00
 Coeff-Com:  0.222D-02-0.249D-01-0.145D-01-0.598D-01 0.132D+00 0.356D+00
 Coeff-Com:  0.609D+00
 Coeff:      0.222D-02-0.249D-01-0.145D-01-0.598D-01 0.132D+00 0.356D+00
 Coeff:      0.609D+00
 Gap=     0.122 Goal=   None    Shift=    0.000
 RMSDP=7.96D-05 MaxDP=8.77D-03 DE=-6.24D-06 OVMax= 8.27D-04

 Cycle   8  Pass 1  IDiag  1:
 RMSU=  4.74D-05    CP:  1.08D+00  1.05D+00  7.19D-01  1.08D+00  1.36D+00
                    CP:  9.28D-01  9.94D-01
 E= -994.827204940310     Delta-E=       -0.000001600642 Rises=F Damp=F
 DIIS: error= 2.99D-05 at cycle   8 NSaved=   8.
 NSaved= 8 IEnMin= 8 EnMin= -994.827204940310     IErMin= 8 ErrMin= 2.99D-05
 ErrMax= 2.99D-05  0.00D+00 EMaxC= 1.00D-01 BMatC= 1.65D-07 BMatP= 9.18D-07
 IDIUse=1 WtCom= 1.00D+00 WtEn= 0.00D+00
 Coeff-Com:  0.850D-03-0.204D-02-0.341D-02-0.344D-01-0.483D-01 0.217D-01
 Coeff-Com:  0.311D+00 0.754D+00
 Coeff:      0.850D-03-0.204D-02-0.341D-02-0.344D-01-0.483D-01 0.217D-01
 Coeff:      0.311D+00 0.754D+00
 Gap=     0.122 Goal=   None    Shift=    0.000
 RMSDP=5.69D-05 MaxDP=6.58D-03 DE=-1.60D-06 OVMax= 5.89D-04

 Cycle   9  Pass 1  IDiag  1:
 RMSU=  3.37D-05    CP:  1.08D+00  1.05D+00  7.25D-01  1.08D+00  1.40D+00
                    CP:  9.89D-01  1.03D+00  8.47D-01
 E= -994.827205353394     Delta-E=       -0.000000413084 Rises=F Damp=F
 DIIS: error= 7.30D-06 at cycle   9 NSaved=   9.
 NSaved= 9 IEnMin= 9 EnMin= -994.827205353394     IErMin= 9 ErrMin= 7.30D-06
 ErrMax= 7.30D-06  0.00D+00 EMaxC= 1.00D-01 BMatC= 3.96D-08 BMatP= 1.65D-07
 IDIUse=1 WtCom= 1.00D+00 WtEn= 0.00D+00
 Coeff-Com:  0.959D-04 0.328D-02 0.122D-02-0.942D-02-0.439D-01-0.488D-01
 Coeff-Com:  0.432D-01 0.409D+00 0.645D+00
 Coeff:      0.959D-04 0.328D-02 0.122D-02-0.942D-02-0.439D-01-0.488D-01
 Coeff:      0.432D-01 0.409D+00 0.645D+00
 Gap=     0.122 Goal=   None    Shift=    0.000
 RMSDP=2.16D-05 MaxDP=2.39D-03 DE=-4.13D-07 OVMax= 2.33D-04

 Cycle  10  Pass 1  IDiag  1:
 RMSU=  7.18D-06    CP:  1.08D+00  1.05D+00  7.27D-01  1.07D+00  1.40D+00
                    CP:  9.85D-01  1.07D+00  1.01D+00  1.04D+00
 E= -994.827205425922     Delta-E=       -0.000000072528 Rises=F Damp=F
 DIIS: error= 3.49D-06 at cycle  10 NSaved=  10.
 NSaved=10 IEnMin=10 EnMin= -994.827205425922     IErMin=10 ErrMin= 3.49D-06
 ErrMax= 3.49D-06  0.00D+00 EMaxC= 1.00D-01 BMatC= 5.28D-09 BMatP= 3.96D-08
 IDIUse=1 WtCom= 1.00D+00 WtEn= 0.00D+00
 Coeff-Com: -0.144D-03 0.238D-02 0.159D-02 0.150D-02-0.147D-01-0.314D-01
 Coeff-Com: -0.431D-01 0.763D-01 0.297D+00 0.711D+00
 Coeff:     -0.144D-03 0.238D-02 0.159D-02 0.150D-02-0.147D-01-0.314D-01
 Coeff:     -0.431D-01 0.763D-01 0.297D+00 0.711D+00
 Gap=     0.122 Goal=   None    Shift=    0.000
 RMSDP=1.22D-05 MaxDP=1.09D-03 DE=-7.25D-08 OVMax= 1.33D-04

 Cycle  11  Pass 1  IDiag  1:
 RMSU=  4.14D-06    CP:  1.08D+00  1.05D+00  7.29D-01  1.07D+00  1.40D+00
                    CP:  9.76D-01  1.07D+00  1.08D+00  1.17D+00  1.17D+00
 E= -994.827205440996     Delta-E=       -0.000000015075 Rises=F Damp=F
 DIIS: error= 1.99D-06 at cycle  11 NSaved=  11.
 NSaved=11 IEnMin=11 EnMin= -994.827205440996     IErMin=11 ErrMin= 1.99D-06
 ErrMax= 1.99D-06  0.00D+00 EMaxC= 1.00D-01 BMatC= 8.36D-10 BMatP= 5.28D-09
 IDIUse=1 WtCom= 1.00D+00 WtEn= 0.00D+00
 Coeff-Com: -0.610D-04 0.250D-03 0.363D-03 0.178D-02 0.242D-02-0.118D-02
 Coeff-Com: -0.201D-01-0.366D-01-0.291D-01 0.249D+00 0.833D+00
 Coeff:     -0.610D-04 0.250D-03 0.363D-03 0.178D-02 0.242D-02-0.118D-02
 Coeff:     -0.201D-01-0.366D-01-0.291D-01 0.249D+00 0.833D+00
 Gap=     0.122 Goal=   None    Shift=    0.000
 RMSDP=5.69D-06 MaxDP=5.73D-04 DE=-1.51D-08 OVMax= 7.88D-05

 Cycle  12  Pass 1  IDiag  1:
 RMSU=  1.47D-06    CP:  1.08D+00  1.05D+00  7.29D-01  1.07D+00  1.40D+00
                    CP:  9.72D-01  1.07D+00  1.12D+00  1.20D+00  1.45D+00
                    CP:  1.22D+00
 E= -994.827205445115     Delta-E=       -0.000000004118 Rises=F Damp=F
 DIIS: error= 1.06D-06 at cycle  12 NSaved=  12.
 NSaved=12 IEnMin=12 EnMin= -994.827205445115     IErMin=12 ErrMin= 1.06D-06
 ErrMax= 1.06D-06  0.00D+00 EMaxC= 1.00D-01 BMatC= 2.00D-10 BMatP= 8.36D-10
 IDIUse=1 WtCom= 1.00D+00 WtEn= 0.00D+00
 Coeff-Com:  0.104D-04-0.482D-03-0.262D-03 0.208D-03 0.414D-02 0.738D-02
 Coeff-Com:  0.410D-02-0.296D-01-0.891D-01-0.101D+00 0.337D+00 0.868D+00
 Coeff:      0.104D-04-0.482D-03-0.262D-03 0.208D-03 0.414D-02 0.738D-02
 Coeff:      0.410D-02-0.296D-01-0.891D-01-0.101D+00 0.337D+00 0.868D+00
 Gap=     0.122 Goal=   None    Shift=    0.000
 RMSDP=3.43D-06 MaxDP=2.68D-04 DE=-4.12D-09 OVMax= 5.37D-05

 Cycle  13  Pass 1  IDiag  1:
 RMSU=  9.43D-07    CP:  1.08D+00  1.05D+00  7.29D-01  1.07D+00  1.40D+00
                    CP:  9.69D-01  1.06D+00  1.14D+00  1.24D+00  1.60D+00
                    CP:  1.46D+00  1.15D+00
 E= -994.827205446328     Delta-E=       -0.000000001214 Rises=F Damp=F
 DIIS: error= 4.41D-07 at cycle  13 NSaved=  13.
 NSaved=13 IEnMin=13 EnMin= -994.827205446328     IErMin=13 ErrMin= 4.41D-07
 ErrMax= 4.41D-07  0.00D+00 EMaxC= 1.00D-01 BMatC= 3.49D-11 BMatP= 2.00D-10
 IDIUse=1 WtCom= 1.00D+00 WtEn= 0.00D+00
 Coeff-Com:  0.138D-04-0.211D-03-0.167D-03-0.222D-03 0.963D-03 0.278D-02
 Coeff-Com:  0.501D-02-0.499D-02-0.273D-01-0.860D-01-0.221D-01 0.321D+00
 Coeff-Com:  0.811D+00
 Coeff:      0.138D-04-0.211D-03-0.167D-03-0.222D-03 0.963D-03 0.278D-02
 Coeff:      0.501D-02-0.499D-02-0.273D-01-0.860D-01-0.221D-01 0.321D+00
 Coeff:      0.811D+00
 Gap=     0.122 Goal=   None    Shift=    0.000
 RMSDP=1.03D-06 MaxDP=7.96D-05 DE=-1.21D-09 OVMax= 2.37D-05

 Cycle  14  Pass 1  IDiag  1:
 RMSU=  3.29D-07    CP:  1.08D+00  1.05D+00  7.29D-01  1.07D+00  1.40D+00
                    CP:  9.70D-01  1.06D+00  1.14D+00  1.24D+00  1.65D+00
                    CP:  1.57D+00  1.35D+00  1.14D+00
 E= -994.827205446574     Delta-E=       -0.000000000245 Rises=F Damp=F
 DIIS: error= 1.76D-07 at cycle  14 NSaved=  14.
 NSaved=14 IEnMin=14 EnMin= -994.827205446574     IErMin=14 ErrMin= 1.76D-07
 ErrMax= 1.76D-07  0.00D+00 EMaxC= 1.00D-01 BMatC= 1.03D-11 BMatP= 3.49D-11
 IDIUse=1 WtCom= 1.00D+00 WtEn= 0.00D+00
 Coeff-Com:  0.309D-05 0.234D-04-0.138D-04-0.151D-03-0.575D-03-0.468D-03
 Coeff-Com:  0.189D-02 0.483D-02 0.918D-02-0.199D-01-0.898D-01-0.409D-01
 Coeff-Com:  0.391D+00 0.745D+00
 Coeff:      0.309D-05 0.234D-04-0.138D-04-0.151D-03-0.575D-03-0.468D-03
 Coeff:      0.189D-02 0.483D-02 0.918D-02-0.199D-01-0.898D-01-0.409D-01
 Coeff:      0.391D+00 0.745D+00
 Gap=     0.122 Goal=   None    Shift=    0.000
 RMSDP=5.67D-07 MaxDP=4.28D-05 DE=-2.45D-10 OVMax= 9.56D-06

 Cycle  15  Pass 1  IDiag  1:
 RMSU=  1.62D-07    CP:  1.08D+00  1.05D+00  7.29D-01  1.07D+00  1.40D+00
                    CP:  9.70D-01  1.06D+00  1.15D+00  1.25D+00  1.67D+00
                    CP:  1.61D+00  1.40D+00  1.35D+00  1.23D+00
 E= -994.827205446536     Delta-E=        0.000000000038 Rises=F Damp=F
 DIIS: error= 6.61D-08 at cycle  15 NSaved=  15.
 NSaved=15 IEnMin=14 EnMin= -994.827205446574     IErMin=15 ErrMin= 6.61D-08
 ErrMax= 6.61D-08  0.00D+00 EMaxC= 1.00D-01 BMatC= 1.62D-12 BMatP= 1.03D-11
 IDIUse=1 WtCom= 1.00D+00 WtEn= 0.00D+00
 Coeff-Com: -0.127D-05 0.492D-04 0.234D-04-0.176D-04-0.442D-03-0.753D-03
 Coeff-Com: -0.238D-04 0.244D-02 0.910D-02 0.749D-02-0.328D-01-0.772D-01
 Coeff-Com:  0.998D-02 0.309D+00 0.773D+00
 Coeff:     -0.127D-05 0.492D-04 0.234D-04-0.176D-04-0.442D-03-0.753D-03
 Coeff:     -0.238D-04 0.244D-02 0.910D-02 0.749D-02-0.328D-01-0.772D-01
 Coeff:      0.998D-02 0.309D+00 0.773D+00
 Gap=     0.122 Goal=   None    Shift=    0.000
 RMSDP=2.44D-07 MaxDP=1.88D-05 DE= 3.80D-11 OVMax= 4.02D-06

 Cycle  16  Pass 1  IDiag  1:
 RMSU=  6.72D-08    CP:  1.08D+00  1.05D+00  7.29D-01  1.07D+00  1.40D+00
                    CP:  9.70D-01  1.06D+00  1.15D+00  1.25D+00  1.67D+00
                    CP:  1.61D+00  1.43D+00  1.40D+00  1.37D+00  1.06D+00
 E= -994.827205446672     Delta-E=       -0.000000000136 Rises=F Damp=F
 DIIS: error= 2.33D-08 at cycle  16 NSaved=  16.
 NSaved=16 IEnMin=16 EnMin= -994.827205446672     IErMin=16 ErrMin= 2.33D-08
 ErrMax= 2.33D-08  0.00D+00 EMaxC= 1.00D-01 BMatC= 3.32D-13 BMatP= 1.62D-12
 IDIUse=1 WtCom= 1.00D+00 WtEn= 0.00D+00
 Coeff-Com: -0.107D-05 0.145D-04 0.114D-04 0.246D-04-0.515D-04-0.209D-03
 Coeff-Com: -0.308D-03-0.109D-03 0.210D-02 0.738D-02 0.559D-02-0.238D-01
 Coeff-Com: -0.792D-01-0.315D-01 0.304D+00 0.816D+00
 Coeff:     -0.107D-05 0.145D-04 0.114D-04 0.246D-04-0.515D-04-0.209D-03
 Coeff:     -0.308D-03-0.109D-03 0.210D-02 0.738D-02 0.559D-02-0.238D-01
 Coeff:     -0.792D-01-0.315D-01 0.304D+00 0.816D+00
 Gap=     0.122 Goal=   None    Shift=    0.000
 RMSDP=1.25D-07 MaxDP=9.44D-06 DE=-1.36D-10 OVMax= 1.58D-06

 Cycle  17  Pass 1  IDiag  1:
 RMSU=  2.85D-08    CP:  1.08D+00  1.05D+00  7.29D-01  1.07D+00  1.40D+00
                    CP:  9.70D-01  1.06D+00  1.14D+00  1.25D+00  1.67D+00
                    CP:  1.62D+00  1.43D+00  1.41D+00  1.47D+00  1.21D+00
                    CP:  1.11D+00
 E= -994.827205446595     Delta-E=        0.000000000077 Rises=F Damp=F
 DIIS: error= 1.48D-08 at cycle  17 NSaved=  17.
 NSaved=17 IEnMin=16 EnMin= -994.827205446672     IErMin=17 ErrMin= 1.48D-08
 ErrMax= 1.48D-08  0.00D+00 EMaxC= 1.00D-01 BMatC= 5.10D-14 BMatP= 3.32D-13
 IDIUse=1 WtCom= 1.00D+00 WtEn= 0.00D+00
 Coeff-Com: -0.843D-07-0.512D-05-0.197D-05 0.130D-04 0.756D-04 0.693D-04
 Coeff-Com: -0.100D-03-0.611D-03-0.960D-03 0.697D-03 0.845D-02 0.717D-02
 Coeff-Com: -0.256D-01-0.702D-01-0.470D-01 0.254D+00 0.874D+00
 Coeff:     -0.843D-07-0.512D-05-0.197D-05 0.130D-04 0.756D-04 0.693D-04
 Coeff:     -0.100D-03-0.611D-03-0.960D-03 0.697D-03 0.845D-02 0.717D-02
 Coeff:     -0.256D-01-0.702D-01-0.470D-01 0.254D+00 0.874D+00
 Gap=     0.122 Goal=   None    Shift=    0.000
 RMSDP=6.40D-08 MaxDP=6.20D-06 DE= 7.73D-11 OVMax= 6.56D-07

 Cycle  18  Pass 1  IDiag  1:
 RMSU=  1.04D-08    CP:  1.08D+00  1.05D+00  7.29D-01  1.07D+00  1.40D+00
                    CP:  9.70D-01  1.06D+00  1.14D+00  1.25D+00  1.67D+00
                    CP:  1.62D+00  1.43D+00  1.41D+00  1.48D+00  1.25D+00
                    CP:  1.35D+00  1.32D+00
 E= -994.827205446570     Delta-E=        0.000000000025 Rises=F Damp=F
 DIIS: error= 4.73D-09 at cycle  18 NSaved=  18.
 NSaved=18 IEnMin=16 EnMin= -994.827205446672     IErMin=18 ErrMin= 4.73D-09
 ErrMax= 4.73D-09  0.00D+00 EMaxC= 1.00D-01 BMatC= 1.26D-14 BMatP= 5.10D-14
 IDIUse=1 WtCom= 1.00D+00 WtEn= 0.00D+00
 Coeff-Com:  0.112D-06-0.433D-05-0.281D-05 0.205D-05 0.420D-04 0.575D-04
 Coeff-Com: -0.217D-06-0.233D-03-0.651D-03-0.100D-02 0.262D-02 0.683D-02
 Coeff-Com:  0.308D-02-0.256D-01-0.732D-01-0.299D-01 0.401D+00 0.717D+00
 Coeff:      0.112D-06-0.433D-05-0.281D-05 0.205D-05 0.420D-04 0.575D-04
 Coeff:     -0.217D-06-0.233D-03-0.651D-03-0.100D-02 0.262D-02 0.683D-02
 Coeff:      0.308D-02-0.256D-01-0.732D-01-0.299D-01 0.401D+00 0.717D+00
 Gap=     0.122 Goal=   None    Shift=    0.000
 RMSDP=3.42D-08 MaxDP=2.68D-06 DE= 2.48D-11 OVMax= 2.25D-07

 Cycle  19  Pass 1  IDiag  1:
 RMSU=  5.61D-09    CP:  1.08D+00  1.05D+00  7.29D-01  1.07D+00  1.40D+00
                    CP:  9.70D-01  1.06D+00  1.14D+00  1.25D+00  1.67D+00
                    CP:  1.62D+00  1.43D+00  1.40D+00  1.49D+00  1.25D+00
                    CP:  1.40D+00  1.49D+00  1.19D+00
 E= -994.827205446555     Delta-E=        0.000000000015 Rises=F Damp=F
 DIIS: error= 2.21D-09 at cycle  19 NSaved=  19.
 NSaved=19 IEnMin=16 EnMin= -994.827205446672     IErMin=19 ErrMin= 2.21D-09
 ErrMax= 2.21D-09  0.00D+00 EMaxC= 1.00D-01 BMatC= 1.19D-15 BMatP= 1.26D-14
 IDIUse=1 WtCom= 1.00D+00 WtEn= 0.00D+00
 Large coefficients: NSaved= 19 BigCof=    0.00 CofMax=   10.00 Det=-6.60D-15
 Inversion failed.  Reducing to 18 matrices.
 Large coefficients: NSaved= 18 BigCof=    0.00 CofMax=   10.00 Det=-6.71D-15
 Inversion failed.  Reducing to 17 matrices.
 Large coefficients: NSaved= 17 BigCof=    0.00 CofMax=   10.00 Det=-7.87D-15
 Inversion failed.  Reducing to 16 matrices.
 Large coefficients: NSaved= 16 BigCof=    0.00 CofMax=   10.00 Det=-7.87D-15
 Inversion failed.  Reducing to 15 matrices.
 Coeff-Com:  0.102D-05-0.668D-06-0.132D-05 0.222D-04 0.110D-04-0.180D-03
 Coeff-Com: -0.411D-03 0.233D-03 0.264D-02 0.464D-02-0.626D-02-0.385D-01
 Coeff-Com: -0.546D-01 0.145D+00 0.948D+00
 Coeff:      0.102D-05-0.668D-06-0.132D-05 0.222D-04 0.110D-04-0.180D-03
 Coeff:     -0.411D-03 0.233D-03 0.264D-02 0.464D-02-0.626D-02-0.385D-01
 Coeff:     -0.546D-01 0.145D+00 0.948D+00
 Gap=     0.122 Goal=   None    Shift=    0.000
 RMSDP=9.37D-09 MaxDP=6.10D-07 DE= 1.50D-11 OVMax= 1.23D-07

 SCF Done:  E(RM062X) =  -994.827205447     A.U. after   19 cycles
            NFock= 19  Conv=0.94D-08     -V/T= 2.0029
 KE= 9.919246707588D+02 PE=-3.969730597914D+03 EE= 1.174449257113D+03
 Leave Link  502 at Tue Apr  5 19:49:11 2022, MaxMem=  1879048192 cpu:            1940.5 elap:             277.4
 (Enter /gpfs/software/gaussian16/sse4/tar/g16/l701.exe)
 ... and contract with generalized density number  0.
 Compute integral first derivatives.
 Leave Link  701 at Tue Apr  5 19:49:11 2022, MaxMem=  1879048192 cpu:               1.8 elap:               0.3
 (Enter /gpfs/software/gaussian16/sse4/tar/g16/l702.exe)
 L702 exits ... SP integral derivatives will be done elsewhere.
 Leave Link  702 at Tue Apr  5 19:49:11 2022, MaxMem=  1879048192 cpu:               0.2 elap:               0.0
 (Enter /gpfs/software/gaussian16/sse4/tar/g16/l703.exe)
 Integral derivatives from FoFJK, PRISM(SPDF).
 Compute integral first derivatives, UseDBF=F ICtDFT=           0.
 Calling FoFJK, ICntrl=      2127 FMM=F ISym2X=0 I1Cent= 0 IOpClX= 0 NMat=1 NMatS=1 NMatT=0.
 FoFJK:  IHMeth= 1 ICntrl=    2127 DoSepK=F KAlg= 0 I1Cent=           0 FoldK=F
 IRaf=         0 NMat=       1 IRICut=       1 DoRegI=T DoRafI=F ISym2E= 0 IDoP0=0 IntGTp=1.
 FoFCou: FMM=F IPFlag=           0 FMFlag=      100000 FMFlg1=         800
         NFxFlg=           0 DoJE=F BraDBF=F KetDBF=F FulRan=T
         wScrn=  0.000000 ICntrl=      2127 IOpCl=  0 I1Cent=           0 NGrid=           0
         NMat0=    1 NMatS0=      1 NMatT0=    0 NMatD0=    1 NMtDS0=    0 NMtDT0=    0
 Symmetry not used in FoFCou.
 Leave Link  703 at Tue Apr  5 19:49:46 2022, MaxMem=  1879048192 cpu:             243.4 elap:              34.8
 (Enter /gpfs/software/gaussian16/sse4/tar/g16/l716.exe)
 Dipole        =-2.41841805D+00-5.71834186D-01-4.82851518D-02
 ***** Axes restored to original set *****
 -------------------------------------------------------------------
 Center     Atomic                   Forces (Hartrees/Bohr)
 Number     Number              X              Y              Z
 -------------------------------------------------------------------
      1        6           0.001364983   -0.000795233    0.000763375
      2        6          -0.000477472   -0.008057298   -0.000604786
      3        6           0.004530502    0.000585737    0.002746673
      4        6          -0.002253642    0.003962946   -0.000304216
      5        6           0.003121813   -0.000127331   -0.000375743
      6        6           0.002103020    0.001346798   -0.001567702
      7        1          -0.000920897    0.000179295    0.000477940
      8        1           0.000196073    0.000264429    0.000374745
      9        1           0.000392829   -0.000250558    0.000138994
     10        8          -0.002935530    0.001123429   -0.000655818
     11       17          -0.001610103    0.003199302   -0.000272583
     12        6          -0.009667971   -0.006464555   -0.002334567
     13        6          -0.011744001    0.003327248   -0.000805625
     14        6           0.009831477   -0.011985600   -0.003002613
     15        6           0.006000458    0.007678390    0.003325424
     16        6          -0.006720039    0.005573989    0.000444481
     17        6           0.010605942    0.002980984    0.002076921
     18        1          -0.001817444   -0.002541973   -0.000424901
 -------------------------------------------------------------------
 Cartesian Forces:  Max     0.011985600 RMS     0.004344095
 Leave Link  716 at Tue Apr  5 19:49:46 2022, MaxMem=  1879048192 cpu:               0.2 elap:               0.0
 (Enter /gpfs/software/gaussian16/sse4/tar/g16/l103.exe)

 GradGradGradGradGradGradGradGradGradGradGradGradGradGradGradGradGradGrad
 Berny optimization.
 Using GEDIIS/GDIIS optimizer.
 FormGI is forming the generalized inverse of G from B-inverse, IUseBI=4.
 Internal  Forces:  Max     0.013571613 RMS     0.002637217
 Search for a local minimum.
 Step number   3 out of a maximum of   96
 All quantities printed in internal units (Hartrees-Bohrs-Radians)
 RMS Force = .26372D-02 SwitMx=.10000D-02 MixMth= 1
 Mixed Optimization -- RFO/linear search
 Update second derivatives using D2CorX and points    1    2    3
 DE= -1.10D-02 DEPred=-1.36D-02 R= 8.10D-01
 TightC=F SS=  1.41D+00  RLast= 2.74D-01 DXNew= 8.4853D-01 8.2307D-01
 Trust test= 8.10D-01 RLast= 2.74D-01 DXMaxT set to 8.23D-01
 ITU=  1  1  0
 Use linear search instead of GDIIS.
     Eigenvalues ---    0.00879   0.00908   0.01039   0.01164   0.01573
     Eigenvalues ---    0.01676   0.01701   0.01988   0.02013   0.02085
     Eigenvalues ---    0.02094   0.02157   0.02211   0.02278   0.02301
     Eigenvalues ---    0.15559   0.15997   0.16001   0.16042   0.22294
     Eigenvalues ---    0.22885   0.23433   0.23652   0.24788   0.24990
     Eigenvalues ---    0.24997   0.24999   0.25008   0.25328   0.32175
     Eigenvalues ---    0.32964   0.33202   0.33361   0.35215   0.35239
     Eigenvalues ---    0.35345   0.35565   0.35645   0.35864   0.42704
     Eigenvalues ---    0.43226   0.45918   0.46390   0.46574   0.53298
     Eigenvalues ---    0.56746   0.71428   0.92655
 RFO step:  Lambda=-2.52346432D-03 EMin= 8.79033899D-03
 Quartic linear search produced a step of -0.03940.
 Iteration  1 RMS(Cart)=  0.07797665 RMS(Int)=  0.00301374
 Iteration  2 RMS(Cart)=  0.00358353 RMS(Int)=  0.00011757
 Iteration  3 RMS(Cart)=  0.00000898 RMS(Int)=  0.00011739
 Iteration  4 RMS(Cart)=  0.00000000 RMS(Int)=  0.00011739
 ITry= 1 IFail=0 DXMaxC= 2.90D-01 DCOld= 1.00D+10 DXMaxT= 8.23D-01 DXLimC= 3.00D+00 Rises=F
 Variable       Old X    -DE/DX   Delta X   Delta X   Delta X     New X
                                 (Linear)    (Quad)   (Total)
    R1        2.75478  -0.00236   0.00116  -0.01012  -0.00891   2.74587
    R2        2.74304  -0.00145   0.00130  -0.00737  -0.00602   2.73702
    R3        2.34477   0.00286  -0.00062   0.00411   0.00349   2.34827
    R4        2.58725   0.00265  -0.00081   0.00683   0.00601   2.59326
    R5        3.30009   0.00357  -0.00100   0.01230   0.01131   3.31140
    R6        2.66479  -0.00157   0.00159  -0.00914  -0.00760   2.65719
    R7        2.05184  -0.00025   0.00001  -0.00061  -0.00060   2.05124
    R8        2.58688   0.00291  -0.00089   0.00725   0.00636   2.59324
    R9        2.04899   0.00003  -0.00010   0.00018   0.00008   2.04907
   R10        2.66694  -0.00119   0.00153  -0.00811  -0.00663   2.66031
   R11        2.05546  -0.00012  -0.00004  -0.00018  -0.00023   2.05523
   R12        2.75657  -0.00362   0.00095  -0.01333  -0.01238   2.74419
   R13        2.66801   0.00080  -0.00089   0.00245   0.00153   2.66954
   R14        2.73020   0.00585  -0.00141   0.01510   0.01369   2.74389
   R15        2.35017   0.01357   0.00465   0.01450   0.01913   2.36929
   R16        2.51279   0.01076   0.00099   0.01666   0.01766   2.53044
   R17        2.63707  -0.00012  -0.00075  -0.00105  -0.00177   2.63531
   R18        2.04567  -0.00094   0.00012  -0.00286  -0.00274   2.04294
   R19        2.36620   0.00901   0.00421   0.00579   0.01003   2.37624
    A1        1.97177  -0.00242   0.00108  -0.01272  -0.01174   1.96003
    A2        2.16556  -0.00032  -0.00030  -0.00079  -0.00107   2.16449
    A3        2.14581   0.00274  -0.00078   0.01342   0.01266   2.15847
    A4        2.15092   0.00245  -0.00089   0.01177   0.01074   2.16166
    A5        2.04401  -0.00061   0.00008  -0.00349  -0.00333   2.04067
    A6        2.08815  -0.00184   0.00080  -0.00834  -0.00746   2.08069
    A7        2.12202  -0.00075   0.00025  -0.00243  -0.00248   2.11954
    A8        2.07710  -0.00055   0.00052  -0.00508  -0.00450   2.07259
    A9        2.08378   0.00129  -0.00076   0.00705   0.00635   2.09013
   A10        2.14649   0.00144  -0.00054   0.00805   0.00738   2.15387
   A11        2.01729  -0.00024  -0.00004  -0.00127  -0.00125   2.01604
   A12        2.11941  -0.00120   0.00058  -0.00678  -0.00613   2.11327
   A13        2.12900  -0.00015  -0.00010   0.00020  -0.00013   2.12887
   A14        2.08941   0.00042   0.00018   0.00275   0.00303   2.09244
   A15        2.06468  -0.00026  -0.00008  -0.00284  -0.00282   2.06186
   A16        2.04432  -0.00053   0.00013  -0.00191  -0.00210   2.04222
   A17        2.13033   0.00037  -0.00034   0.00155   0.00131   2.13164
   A18        2.10852   0.00017   0.00021   0.00028   0.00060   2.10912
   A19        2.18839   0.00156  -0.00208   0.01270   0.01066   2.19905
   A20        2.12278  -0.00111   0.00007  -0.00342  -0.00331   2.11946
   A21        1.97124  -0.00044   0.00204  -0.00839  -0.00670   1.96454
   A22        2.15947   0.00324  -0.00186   0.01472   0.01245   2.17192
   A23        2.12701  -0.00467  -0.00001  -0.01176  -0.01211   2.11489
   A24        2.06091   0.00142   0.00119   0.00030   0.00129   2.06220
   A25        2.06288  -0.00359   0.00147  -0.02167  -0.02011   2.04277
   A26        2.15915   0.00217  -0.00265   0.02144   0.01889   2.17804
   A27        2.11370   0.00296  -0.00122   0.01007   0.00861   2.12231
   A28        2.13205  -0.00249  -0.00007  -0.00433  -0.00466   2.12739
    D1       -0.03631   0.00009  -0.00032   0.01601   0.01568  -0.02063
    D2        3.08936   0.00001  -0.00007   0.01187   0.01181   3.10118
    D3        3.11459   0.00027  -0.00021   0.02726   0.02701  -3.14159
    D4       -0.04292   0.00019   0.00004   0.02312   0.02314  -0.01978
    D5        0.03614  -0.00027   0.00052  -0.02406  -0.02353   0.01261
    D6       -3.10748  -0.00017   0.00057  -0.02109  -0.02046  -3.12794
    D7       -3.11464  -0.00047   0.00041  -0.03525  -0.03489   3.13365
    D8        0.02493  -0.00037   0.00047  -0.03228  -0.03182  -0.00689
    D9       -0.00740   0.00048  -0.00040   0.02262   0.02220   0.01480
   D10        3.10813   0.00011   0.00015   0.00192   0.00214   3.11028
   D11       -3.13269   0.00055  -0.00065   0.02681   0.02611  -3.10658
   D12       -0.01716   0.00018  -0.00010   0.00611   0.00605  -0.01110
   D13        0.05261  -0.00081   0.00091  -0.05269  -0.05174   0.00087
   D14       -3.08324  -0.00059   0.00072  -0.03691  -0.03615  -3.11938
   D15       -3.06283  -0.00041   0.00034  -0.03173  -0.03133  -3.09416
   D16        0.08451  -0.00019   0.00015  -0.01595  -0.01573   0.06878
   D17        0.00761  -0.00013   0.00001  -0.00637  -0.00633   0.00128
   D18        3.13457   0.00006   0.00011   0.00261   0.00279   3.13736
   D19       -3.13185  -0.00023  -0.00005  -0.00952  -0.00957  -3.14141
   D20       -0.00489  -0.00004   0.00005  -0.00054  -0.00045  -0.00533
   D21       -0.05290   0.00063  -0.00070   0.04485   0.04421  -0.00869
   D22        3.08302   0.00041  -0.00052   0.02928   0.02883   3.11185
   D23        3.10312   0.00044  -0.00080   0.03594   0.03520   3.13832
   D24       -0.04414   0.00022  -0.00061   0.02037   0.01982  -0.02432
   D25       -2.67419  -0.00124   0.00196  -0.12853  -0.12652  -2.80071
   D26        0.51281  -0.00180   0.00085  -0.15407  -0.15330   0.35951
   D27        0.47336  -0.00101   0.00176  -0.11216  -0.11033   0.36303
   D28       -2.62282  -0.00156   0.00065  -0.13771  -0.13711  -2.75993
   D29        3.13888   0.00049   0.00109   0.01269   0.01383  -3.13048
   D30       -0.04470   0.00098   0.00211   0.03637   0.03861  -0.00609
   D31        3.13742   0.00088  -0.00011   0.03786   0.03771  -3.10805
   D32        0.01865   0.00071  -0.00026   0.03428   0.03396   0.05261
   D33        0.03603   0.00033  -0.00106   0.01474   0.01383   0.04986
   D34       -3.08275   0.00017  -0.00121   0.01117   0.01008  -3.07267
   D35        0.00436  -0.00156  -0.00098  -0.06238  -0.06336  -0.05900
   D36        0.05075   0.00058  -0.00146   0.03265   0.03098   0.08173
   D37        0.01150  -0.00105  -0.00109  -0.04225  -0.04341  -0.03191
   D38        3.12892  -0.00096  -0.00088  -0.03908  -0.03992   3.08900
   D39       -0.05692   0.00064   0.00245   0.02058   0.02282  -0.03410
         Item               Value     Threshold  Converged?
 Maximum Force            0.013572     0.000450     NO 
 RMS     Force            0.002637     0.000300     NO 
 Maximum Displacement     0.289695     0.001800     NO 
 RMS     Displacement     0.078332     0.001200     NO 
 Predicted change in Energy=-1.368245D-03
 Lowest energy point so far.  Saving SCF results.
 GradGradGradGradGradGradGradGradGradGradGradGradGradGradGradGradGradGrad

 Leave Link  103 at Tue Apr  5 19:49:46 2022, MaxMem=  1879048192 cpu:               0.2 elap:               0.1
 (Enter /gpfs/software/gaussian16/sse4/tar/g16/l202.exe)
                          Input orientation:                          
 ---------------------------------------------------------------------
 Center     Atomic      Atomic             Coordinates (Angstroms)
 Number     Number       Type             X           Y           Z
 ---------------------------------------------------------------------
      1          6           0       -3.997515   -0.798219   -0.057251
      2          6           0       -3.259618    0.449007    0.049017
      3          6           0       -1.891846    0.523364    0.131883
      4          6           0       -3.123486   -1.952578   -0.093318
      5          6           0       -1.755870   -1.867413   -0.018883
      6          6           0       -1.091297   -0.632222    0.101425
      7          1           0       -1.424044    1.501722    0.178939
      8          1           0       -1.154133   -2.772917   -0.047373
      9          1           0       -3.620426   -2.911892   -0.185629
     10          8           0       -5.235861   -0.869061   -0.132458
     11         17           0       -4.197595    1.929113    0.039273
     12          6           0        0.355190   -0.573015    0.215191
     13          6           0        1.261122   -1.582262   -0.180180
     14          6           0        2.506507   -1.504831   -0.057827
     15          6           0        1.022734    0.578960    0.794544
     16          6           0        2.416749    0.581270    0.832934
     17          6           0        3.089056   -0.394913    0.413111
     18          1           0        0.393634    1.367827    1.182674
 ---------------------------------------------------------------------
                    Distance matrix (angstroms):
                    1          2          3          4          5
     1  C    0.000000
     2  C    1.453052   0.000000
     3  C    2.493230   1.372295   0.000000
     4  C    1.448368   2.409647   2.774516   0.000000
     5  C    2.483873   2.762548   2.399382   1.372286   0.000000
     6  C    2.915277   2.423514   1.406124   2.431266   1.407774
     7  H    3.459519   2.120005   1.085467   3.859328   3.391212
     8  H    3.461842   3.850084   3.382576   2.133874   1.087582
     9  H    2.150881   3.388345   3.858728   1.084322   2.143667
    10  O    1.242648   2.382389   3.631964   2.374377   3.622147
    11  Cl   2.736364   1.752316   2.702071   4.029741   4.514313
    12  C    4.367035   3.760184   2.501631   3.754938   2.487335
    13  C    5.318186   4.961418   3.804241   4.401075   3.034727
    14  C    6.542294   6.089096   4.847172   5.647881   4.277948
    15  C    5.274949   4.348705   2.989480   4.938434   3.790389
    16  C    6.621043   5.731768   4.365641   6.162186   4.912473
    17  C    7.113606   6.414859   5.072643   6.424832   5.082143
    18  H    5.050877   3.933911   2.653432   5.002337   4.065819
                    6          7          8          9         10
     6  C    0.000000
     7  H    2.161122   0.000000
     8  H    2.146779   4.289127   0.000000
     9  H    3.416985   4.943379   2.474071   0.000000
    10  O    4.157909   4.499726   4.504710   2.604922   0.000000
    11  Cl   4.026586   2.809761   5.601719   4.880475   2.989526
    12  C    1.452162   2.733409   2.680777   4.629960   5.609667
    13  C    2.552597   4.104880   2.696062   5.059392   6.536186
    14  C    3.705536   4.954256   3.874072   6.287723   7.768786
    15  C    2.533082   2.686481   4.084441   5.891156   6.490463
    16  C    3.783392   4.003328   4.977621   7.048910   7.848432
    17  C    4.198668   4.901034   4.885857   7.191023   8.356237
    18  H    2.715569   2.080712   4.588503   6.025025   6.198746
                   11         12         13         14         15
    11  Cl   0.000000
    12  C    5.198024   0.000000
    13  C    6.494267   1.412661   0.000000
    14  C    7.533020   2.360293   1.253774   0.000000
    15  C    5.444739   1.452002   2.382813   2.696350   0.000000
    16  C    6.796774   2.442131   2.653817   2.270094   1.394546
    17  C    7.657424   2.746800   2.259012   1.339053   2.315946
    18  H    4.764640   2.168956   3.363471   3.775611   1.081075
                   16         17         18
    16  C    0.000000
    17  C    1.257450   0.000000
    18  H    2.198633   3.311311   0.000000
 Stoichiometry    C12H4ClO(1-)
 Framework group  C1[X(C12H4ClO)]
 Deg. of freedom    48
 Full point group                 C1      NOp   1
 RotChk:  IX=0 Diff= 1.70D-02
 Largest Abelian subgroup         C1      NOp   1
 Largest concise Abelian subgroup C1      NOp   1
                         Standard orientation:                         
 ---------------------------------------------------------------------
 Center     Atomic      Atomic             Coordinates (Angstroms)
 Number     Number       Type             X           Y           Z
 ---------------------------------------------------------------------
      1          6           0        2.448320    0.956480    0.084403
      2          6           0        1.891051   -0.380874   -0.026481
      3          6           0        0.545416   -0.648031   -0.059470
      4          6           0        1.422107    1.977609    0.128591
      5          6           0        0.078662    1.701021    0.085899
      6          6           0       -0.408701    0.383357   -0.003914
      7          1           0        0.220102   -1.677273   -0.173790
      8          1           0       -0.643444    2.513254    0.126831
      9          1           0        1.781580    2.998255    0.197979
     10          8           0        3.666132    1.201837    0.114538
     11         17           0        3.029627   -1.706903   -0.152587
     12          6           0       -1.836083    0.116314   -0.010484
     13          6           0       -2.852042    1.039984   -0.342554
     14          6           0       -4.078632    0.780758   -0.327454
     15          6           0       -2.365168   -1.182970    0.364006
     16          6           0       -3.744408   -1.376825    0.294204
     17          6           0       -4.523388   -0.451029   -0.048251
     18          1           0       -1.653756   -1.926344    0.695684
 ---------------------------------------------------------------------
 Rotational constants (GHZ):           1.5902668           0.3339912           0.2782604
 Leave Link  202 at Tue Apr  5 19:49:46 2022, MaxMem=  1879048192 cpu:               0.1 elap:               0.0
 (Enter /gpfs/software/gaussian16/sse4/tar/g16/l301.exe)
 Standard basis: 6-311+G(d,p) (5D, 7F)
 Ernie: Thresh=  0.10000D-02 Tol=  0.10000D-05 Strict=F.
 There are   354 symmetry adapted cartesian basis functions of A   symmetry.
 There are   340 symmetry adapted basis functions of A   symmetry.
   340 basis functions,   553 primitive gaussians,   354 cartesian basis functions
    51 alpha electrons       51 beta electrons
       nuclear repulsion energy       808.2414479999 Hartrees.
 IExCor= 4336 DFT=T Ex+Corr=M062X ExCW=0 ScaHFX=  0.540000
 ScaDFX=  1.000000  1.000000  1.000000  1.000000 ScalE2=  1.000000  1.000000
 IRadAn=      5 IRanWt=     -1 IRanGd=            0 ICorTp=0 IEmpDi=  4
 NAtoms=   18 NActive=   18 NUniq=   18 SFac= 1.00D+00 NAtFMM=   60 NAOKFM=F Big=F
 Integral buffers will be    131072 words long.
 Raffenetti 2 integral format.
 Two-electron integral symmetry is turned on.
 Leave Link  301 at Tue Apr  5 19:49:47 2022, MaxMem=  1879048192 cpu:               0.4 elap:               0.1
 (Enter /gpfs/software/gaussian16/sse4/tar/g16/l302.exe)
 NPDir=0 NMtPBC=     1 NCelOv=     1 NCel=       1 NClECP=     1 NCelD=      1
         NCelK=      1 NCelE2=     1 NClLst=     1 CellRange=     0.0.
 One-electron integrals computed using PRISM.
 One-electron integral symmetry used in STVInt
 NBasis=   340 RedAO= T EigKep=  1.44D-06  NBF=   340
 NBsUse=   338 1.00D-06 EigRej=  7.48D-07 NBFU=   338
 Precomputing XC quadrature grid using
 IXCGrd= 4 IRadAn=           5 IRanWt=          -1 IRanGd=           0 AccXCQ= 0.00D+00.
 Generated NRdTot=       0 NPtTot=           0 NUsed=           0 NTot=          32
 NSgBfM=   354   354   354   354   354 MxSgAt=    18 MxSgA2=    18.
 Leave Link  302 at Tue Apr  5 19:49:47 2022, MaxMem=  1879048192 cpu:               3.9 elap:               0.6
 (Enter /gpfs/software/gaussian16/sse4/tar/g16/l303.exe)
 DipDrv:  MaxL=1.
 Leave Link  303 at Tue Apr  5 19:49:47 2022, MaxMem=  1879048192 cpu:               0.3 elap:               0.1
 (Enter /gpfs/software/gaussian16/sse4/tar/g16/l401.exe)
 Initial guess from the checkpoint file:  "checkpoint.chk"
 B after Tr=     0.000000   -0.000000    0.000000
         Rot=    0.999996   -0.002904   -0.000290    0.000430 Ang=  -0.34 deg.
 Guess basis will be translated and rotated to current coordinates.
 JPrj=2 DoOrth=T DoCkMO=T.
 Generating alternative initial guess.
 ExpMin= 4.38D-02 ExpMax= 1.06D+05 ExpMxC= 3.62D+03 IAcc=2 IRadAn=         4 AccDes= 0.00D+00
 Harris functional with IExCor= 1009 and IRadAn=       4 diagonalized for initial guess.
 HarFok:  IExCor= 1009 AccDes= 0.00D+00 IRadAn=         4 IDoV= 1 UseB2=F ITyADJ=14
 ICtDFT=  3500011 ScaDFX=  1.000000  1.000000  1.000000  1.000000
 FoFCou: FMM=F IPFlag=           0 FMFlag=      100000 FMFlg1=           0
         NFxFlg=           0 DoJE=T BraDBF=F KetDBF=T FulRan=T
         wScrn=  0.000000 ICntrl=       500 IOpCl=  0 I1Cent=   200000004 NGrid=           0
         NMat0=    1 NMatS0=      1 NMatT0=    0 NMatD0=    1 NMtDS0=    0 NMtDT0=    0
 Petite list used in FoFCou.
 Harris En= -994.494178130925    
 Leave Link  401 at Tue Apr  5 19:49:49 2022, MaxMem=  1879048192 cpu:              14.9 elap:               2.2
 (Enter /gpfs/software/gaussian16/sse4/tar/g16/l502.exe)
 Integral symmetry usage will be decided dynamically.
 Closed shell SCF:
 Using DIIS extrapolation, IDIIS=  1040.
 NGot=  1879048192 LenX=  1878791817 LenY=  1878666060
 Requested convergence on RMS density matrix=1.00D-08 within 128 cycles.
 Requested convergence on MAX density matrix=1.00D-06.
 Requested convergence on             energy=1.00D-06.
 No special actions if energy rises.
 Fock matrices will be formed incrementally for  20 cycles.

 Cycle   1  Pass 1  IDiag  1:
 FoFJK:  IHMeth= 1 ICntrl=       0 DoSepK=F KAlg= 0 I1Cent=           0 FoldK=F
 IRaf= 880000000 NMat=       1 IRICut=       1 DoRegI=T DoRafI=F ISym2E= 0 IDoP0=0 IntGTp=1.
 FoFCou: FMM=F IPFlag=           0 FMFlag=      100000 FMFlg1=           0
         NFxFlg=           0 DoJE=F BraDBF=F KetDBF=F FulRan=T
         wScrn=  0.000000 ICntrl=         0 IOpCl=  0 I1Cent=           0 NGrid=           0
         NMat0=    1 NMatS0=      1 NMatT0=    0 NMatD0=    1 NMtDS0=    0 NMtDT0=    0
 Symmetry not used in FoFCou.
 E= -994.765224281305    
 DIIS: error= 7.74D-03 at cycle   1 NSaved=   1.
 NSaved= 1 IEnMin= 1 EnMin= -994.765224281305     IErMin= 1 ErrMin= 7.74D-03
 ErrMax= 7.74D-03  0.00D+00 EMaxC= 1.00D-01 BMatC= 2.88D-02 BMatP= 2.88D-02
 IDIUse=3 WtCom= 9.23D-01 WtEn= 7.74D-02
 Coeff-Com:  0.100D+01
 Coeff-En:   0.100D+01
 Coeff:      0.100D+01
 Gap=     0.392 Goal=   None    Shift=    0.000
 GapD=    0.392 DampG=1.000 DampE=1.000 DampFc=1.0000 IDamp=-1.
 RMSDP=1.48D-02 MaxDP=7.81D-01              OVMax= 6.50D-02

 Cycle   2  Pass 1  IDiag  1:
 RMSU=  1.27D-02    CP:  1.08D+00
 E= -994.825409043936     Delta-E=       -0.060184762631 Rises=F Damp=F
 DIIS: error= 1.58D-03 at cycle   2 NSaved=   2.
 NSaved= 2 IEnMin= 2 EnMin= -994.825409043936     IErMin= 2 ErrMin= 1.58D-03
 ErrMax= 1.58D-03  0.00D+00 EMaxC= 1.00D-01 BMatC= 1.29D-03 BMatP= 2.88D-02
 IDIUse=3 WtCom= 9.84D-01 WtEn= 1.58D-02
 Coeff-Com: -0.609D-01 0.106D+01
 Coeff-En:   0.000D+00 0.100D+01
 Coeff:     -0.599D-01 0.106D+01
 Gap=     0.119 Goal=   None    Shift=    0.000
 RMSDP=1.16D-02 MaxDP=8.07D-01 DE=-6.02D-02 OVMax= 3.20D-02

 Cycle   3  Pass 1  IDiag  1:
 RMSU=  7.57D-03    CP:  1.17D+00  1.10D+00
 E= -994.826063319270     Delta-E=       -0.000654275334 Rises=F Damp=F
 DIIS: error= 2.85D-03 at cycle   3 NSaved=   3.
 NSaved= 3 IEnMin= 3 EnMin= -994.826063319270     IErMin= 2 ErrMin= 1.58D-03
 ErrMax= 2.85D-03  0.00D+00 EMaxC= 1.00D-01 BMatC= 2.31D-03 BMatP= 1.29D-03
 IDIUse=3 WtCom= 1.58D-01 WtEn= 8.42D-01
 Coeff-Com: -0.720D-01 0.652D+00 0.420D+00
 Coeff-En:   0.000D+00 0.381D+00 0.619D+00
 Coeff:     -0.114D-01 0.424D+00 0.587D+00
 Gap=     0.121 Goal=   None    Shift=    0.000
 RMSDP=6.87D-03 MaxDP=5.01D-01 DE=-6.54D-04 OVMax= 2.83D-02

 Cycle   4  Pass 1  IDiag  1:
 RMSU=  2.18D-03    CP:  1.11D+00  1.07D+00  4.90D-01
 E= -994.827163139539     Delta-E=       -0.001099820269 Rises=F Damp=F
 DIIS: error= 2.00D-03 at cycle   4 NSaved=   4.
 NSaved= 4 IEnMin= 4 EnMin= -994.827163139539     IErMin= 2 ErrMin= 1.58D-03
 ErrMax= 2.00D-03  0.00D+00 EMaxC= 1.00D-01 BMatC= 1.20D-03 BMatP= 1.29D-03
 IDIUse=3 WtCom= 9.80D-01 WtEn= 2.00D-02
 Coeff-Com: -0.230D-01 0.111D+00 0.416D+00 0.496D+00
 Coeff-En:   0.000D+00 0.000D+00 0.369D+00 0.631D+00
 Coeff:     -0.226D-01 0.109D+00 0.415D+00 0.499D+00
 Gap=     0.123 Goal=   None    Shift=    0.000
 RMSDP=2.04D-03 MaxDP=1.62D-01 DE=-1.10D-03 OVMax= 1.06D-02

 Cycle   5  Pass 1  IDiag  1:
 RMSU=  6.26D-04    CP:  1.13D+00  1.06D+00  6.67D-01  7.51D-01
 E= -994.828320018199     Delta-E=       -0.001156878660 Rises=F Damp=F
 DIIS: error= 4.45D-04 at cycle   5 NSaved=   5.
 NSaved= 5 IEnMin= 5 EnMin= -994.828320018199     IErMin= 5 ErrMin= 4.45D-04
 ErrMax= 4.45D-04  0.00D+00 EMaxC= 1.00D-01 BMatC= 5.52D-05 BMatP= 1.20D-03
 IDIUse=3 WtCom= 9.96D-01 WtEn= 4.45D-03
 Coeff-Com:  0.124D-03-0.714D-01 0.190D+00 0.340D+00 0.541D+00
 Coeff-En:   0.000D+00 0.000D+00 0.000D+00 0.000D+00 0.100D+01
 Coeff:      0.124D-03-0.710D-01 0.189D+00 0.339D+00 0.543D+00
 Gap=     0.121 Goal=   None    Shift=    0.000
 RMSDP=5.36D-04 MaxDP=4.07D-02 DE=-1.16D-03 OVMax= 3.69D-03

 Cycle   6  Pass 1  IDiag  1:
 RMSU=  1.93D-04    CP:  1.13D+00  1.06D+00  7.09D-01  8.23D-01  8.33D-01
 E= -994.828380943434     Delta-E=       -0.000060925235 Rises=F Damp=F
 DIIS: error= 1.11D-04 at cycle   6 NSaved=   6.
 NSaved= 6 IEnMin= 6 EnMin= -994.828380943434     IErMin= 6 ErrMin= 1.11D-04
 ErrMax= 1.11D-04  0.00D+00 EMaxC= 1.00D-01 BMatC= 4.81D-06 BMatP= 5.52D-05
 IDIUse=3 WtCom= 9.99D-01 WtEn= 1.11D-03
 Coeff-Com:  0.299D-02-0.542D-01 0.521D-01 0.124D+00 0.295D+00 0.580D+00
 Coeff-En:   0.000D+00 0.000D+00 0.000D+00 0.000D+00 0.000D+00 0.100D+01
 Coeff:      0.298D-02-0.542D-01 0.521D-01 0.124D+00 0.295D+00 0.581D+00
 Gap=     0.122 Goal=   None    Shift=    0.000
 RMSDP=1.14D-04 MaxDP=8.50D-03 DE=-6.09D-05 OVMax= 8.05D-04

 Cycle   7  Pass 1  IDiag  1:
 RMSU=  7.94D-05    CP:  1.13D+00  1.06D+00  7.14D-01  8.32D-01  7.63D-01
                    CP:  9.17D-01
 E= -994.828386912732     Delta-E=       -0.000005969298 Rises=F Damp=F
 DIIS: error= 2.59D-05 at cycle   7 NSaved=   7.
 NSaved= 7 IEnMin= 7 EnMin= -994.828386912732     IErMin= 7 ErrMin= 2.59D-05
 ErrMax= 2.59D-05  0.00D+00 EMaxC= 1.00D-01 BMatC= 3.14D-07 BMatP= 4.81D-06
 IDIUse=1 WtCom= 1.00D+00 WtEn= 0.00D+00
 Coeff-Com:  0.882D-03-0.639D-02-0.113D-01-0.114D-01 0.980D-02 0.173D+00
 Coeff-Com:  0.846D+00
 Coeff:      0.882D-03-0.639D-02-0.113D-01-0.114D-01 0.980D-02 0.173D+00
 Coeff:      0.846D+00
 Gap=     0.121 Goal=   None    Shift=    0.000
 RMSDP=3.74D-05 MaxDP=1.38D-03 DE=-5.97D-06 OVMax= 7.35D-04

 Cycle   8  Pass 1  IDiag  1:
 RMSU=  3.09D-05    CP:  1.13D+00  1.06D+00  7.13D-01  8.31D-01  7.57D-01
                    CP:  8.63D-01  1.03D+00
 E= -994.828387934278     Delta-E=       -0.000001021546 Rises=F Damp=F
 DIIS: error= 2.01D-05 at cycle   8 NSaved=   8.
 NSaved= 8 IEnMin= 8 EnMin= -994.828387934278     IErMin= 8 ErrMin= 2.01D-05
 ErrMax= 2.01D-05  0.00D+00 EMaxC= 1.00D-01 BMatC= 1.23D-07 BMatP= 3.14D-07
 IDIUse=1 WtCom= 1.00D+00 WtEn= 0.00D+00
 Coeff-Com: -0.589D-05 0.589D-02-0.156D-01-0.281D-01-0.445D-01-0.129D-01
 Coeff-Com:  0.445D+00 0.651D+00
 Coeff:     -0.589D-05 0.589D-02-0.156D-01-0.281D-01-0.445D-01-0.129D-01
 Coeff:      0.445D+00 0.651D+00
 Gap=     0.122 Goal=   None    Shift=    0.000
 RMSDP=3.94D-05 MaxDP=3.71D-03 DE=-1.02D-06 OVMax= 4.36D-04

 Cycle   9  Pass 1  IDiag  1:
 RMSU=  2.34D-05    CP:  1.13D+00  1.06D+00  7.10D-01  8.33D-01  7.64D-01
                    CP:  8.39D-01  1.07D+00  1.17D+00
 E= -994.828388243069     Delta-E=       -0.000000308791 Rises=F Damp=F
 DIIS: error= 9.81D-06 at cycle   9 NSaved=   9.
 NSaved= 9 IEnMin= 9 EnMin= -994.828388243069     IErMin= 9 ErrMin= 9.81D-06
 ErrMax= 9.81D-06  0.00D+00 EMaxC= 1.00D-01 BMatC= 3.47D-08 BMatP= 1.23D-07
 IDIUse=1 WtCom= 1.00D+00 WtEn= 0.00D+00
 Coeff-Com: -0.143D-03 0.440D-02-0.692D-02-0.137D-01-0.254D-01-0.420D-01
 Coeff-Com:  0.807D-01 0.376D+00 0.627D+00
 Coeff:     -0.143D-03 0.440D-02-0.692D-02-0.137D-01-0.254D-01-0.420D-01
 Coeff:      0.807D-01 0.376D+00 0.627D+00
 Gap=     0.122 Goal=   None    Shift=    0.000
 RMSDP=2.32D-05 MaxDP=1.17D-03 DE=-3.09D-07 OVMax= 2.90D-04

 Cycle  10  Pass 1  IDiag  1:
 RMSU=  1.59D-05    CP:  1.13D+00  1.06D+00  7.10D-01  8.35D-01  7.59D-01
                    CP:  8.84D-01  1.13D+00  1.31D+00  6.09D-01
 E= -994.828388342465     Delta-E=       -0.000000099396 Rises=F Damp=F
 DIIS: error= 4.61D-06 at cycle  10 NSaved=  10.
 NSaved=10 IEnMin=10 EnMin= -994.828388342465     IErMin=10 ErrMin= 4.61D-06
 ErrMax= 4.61D-06  0.00D+00 EMaxC= 1.00D-01 BMatC= 9.19D-09 BMatP= 3.47D-08
 IDIUse=1 WtCom= 1.00D+00 WtEn= 0.00D+00
 Coeff-Com: -0.102D-03 0.107D-02 0.413D-03 0.111D-03-0.201D-02-0.226D-01
 Coeff-Com: -0.905D-01 0.138D-01 0.376D+00 0.724D+00
 Coeff:     -0.102D-03 0.107D-02 0.413D-03 0.111D-03-0.201D-02-0.226D-01
 Coeff:     -0.905D-01 0.138D-01 0.376D+00 0.724D+00
 Gap=     0.122 Goal=   None    Shift=    0.000
 RMSDP=1.98D-05 MaxDP=2.06D-03 DE=-9.94D-08 OVMax= 2.42D-04

 Cycle  11  Pass 1  IDiag  1:
 RMSU=  4.40D-06    CP:  1.13D+00  1.06D+00  7.09D-01  8.34D-01  7.64D-01
                    CP:  8.44D-01  1.11D+00  1.55D+00  9.21D-01  1.03D+00
 E= -994.828388381919     Delta-E=       -0.000000039453 Rises=F Damp=F
 DIIS: error= 2.36D-06 at cycle  11 NSaved=  11.
 NSaved=11 IEnMin=11 EnMin= -994.828388381919     IErMin=11 ErrMin= 2.36D-06
 ErrMax= 2.36D-06  0.00D+00 EMaxC= 1.00D-01 BMatC= 1.32D-09 BMatP= 9.19D-09
 IDIUse=1 WtCom= 1.00D+00 WtEn= 0.00D+00
 Coeff-Com: -0.571D-05-0.577D-03 0.169D-02 0.320D-02 0.458D-02 0.361D-03
 Coeff-Com: -0.532D-01-0.795D-01 0.102D-01 0.270D+00 0.843D+00
 Coeff:     -0.571D-05-0.577D-03 0.169D-02 0.320D-02 0.458D-02 0.361D-03
 Coeff:     -0.532D-01-0.795D-01 0.102D-01 0.270D+00 0.843D+00
 Gap=     0.122 Goal=   None    Shift=    0.000
 RMSDP=7.38D-06 MaxDP=4.49D-04 DE=-3.95D-08 OVMax= 1.48D-04

 Cycle  12  Pass 1  IDiag  1:
 RMSU=  2.03D-06    CP:  1.13D+00  1.06D+00  7.08D-01  8.35D-01  7.62D-01
                    CP:  8.41D-01  1.13D+00  1.66D+00  9.48D-01  1.32D+00
                    CP:  1.21D+00
 E= -994.828388391259     Delta-E=       -0.000000009341 Rises=F Damp=F
 DIIS: error= 1.01D-06 at cycle  12 NSaved=  12.
 NSaved=12 IEnMin=12 EnMin= -994.828388391259     IErMin=12 ErrMin= 1.01D-06
 ErrMax= 1.01D-06  0.00D+00 EMaxC= 1.00D-01 BMatC= 4.37D-10 BMatP= 1.32D-09
 IDIUse=1 WtCom= 1.00D+00 WtEn= 0.00D+00
 Coeff-Com:  0.224D-04-0.583D-03 0.846D-03 0.175D-02 0.274D-02 0.543D-02
 Coeff-Com: -0.758D-02-0.437D-01-0.813D-01-0.397D-01 0.436D+00 0.726D+00
 Coeff:      0.224D-04-0.583D-03 0.846D-03 0.175D-02 0.274D-02 0.543D-02
 Coeff:     -0.758D-02-0.437D-01-0.813D-01-0.397D-01 0.436D+00 0.726D+00
 Gap=     0.122 Goal=   None    Shift=    0.000
 RMSDP=4.36D-06 MaxDP=4.46D-04 DE=-9.34D-09 OVMax= 7.33D-05

 Cycle  13  Pass 1  IDiag  1:
 RMSU=  1.02D-06    CP:  1.13D+00  1.06D+00  7.08D-01  8.36D-01  7.63D-01
                    CP:  8.38D-01  1.13D+00  1.71D+00  9.82D-01  1.40D+00
                    CP:  1.42D+00  9.67D-01
 E= -994.828388393463     Delta-E=       -0.000000002203 Rises=F Damp=F
 DIIS: error= 4.89D-07 at cycle  13 NSaved=  13.
 NSaved=13 IEnMin=13 EnMin= -994.828388393463     IErMin=13 ErrMin= 4.89D-07
 ErrMax= 4.89D-07  0.00D+00 EMaxC= 1.00D-01 BMatC= 6.66D-11 BMatP= 4.37D-10
 IDIUse=1 WtCom= 1.00D+00 WtEn= 0.00D+00
 Coeff-Com:  0.992D-05-0.836D-04-0.652D-04-0.840D-04-0.102D-03 0.204D-02
 Coeff-Com:  0.909D-02 0.332D-02-0.298D-01-0.773D-01-0.409D-01 0.266D+00
 Coeff-Com:  0.868D+00
 Coeff:      0.992D-05-0.836D-04-0.652D-04-0.840D-04-0.102D-03 0.204D-02
 Coeff:      0.909D-02 0.332D-02-0.298D-01-0.773D-01-0.409D-01 0.266D+00
 Coeff:      0.868D+00
 Gap=     0.122 Goal=   None    Shift=    0.000
 RMSDP=1.46D-06 MaxDP=9.83D-05 DE=-2.20D-09 OVMax= 3.52D-05

 Cycle  14  Pass 1  IDiag  1:
 RMSU=  3.26D-07    CP:  1.13D+00  1.06D+00  7.08D-01  8.36D-01  7.63D-01
                    CP:  8.38D-01  1.13D+00  1.74D+00  9.93D-01  1.44D+00
                    CP:  1.55D+00  1.07D+00  1.14D+00
 E= -994.828388393912     Delta-E=       -0.000000000449 Rises=F Damp=F
 DIIS: error= 1.75D-07 at cycle  14 NSaved=  14.
 NSaved=14 IEnMin=14 EnMin= -994.828388393912     IErMin=14 ErrMin= 1.75D-07
 ErrMax= 1.75D-07  0.00D+00 EMaxC= 1.00D-01 BMatC= 1.33D-11 BMatP= 6.66D-11
 IDIUse=1 WtCom= 1.00D+00 WtEn= 0.00D+00
 Coeff-Com: -0.265D-05 0.120D-03-0.241D-03-0.468D-03-0.754D-03-0.493D-03
 Coeff-Com:  0.537D-02 0.112D-01 0.762D-02-0.199D-01-0.118D+00-0.559D-01
 Coeff-Com:  0.332D+00 0.839D+00
 Coeff:     -0.265D-05 0.120D-03-0.241D-03-0.468D-03-0.754D-03-0.493D-03
 Coeff:      0.537D-02 0.112D-01 0.762D-02-0.199D-01-0.118D+00-0.559D-01
 Coeff:      0.332D+00 0.839D+00
 Gap=     0.122 Goal=   None    Shift=    0.000
 RMSDP=6.64D-07 MaxDP=4.12D-05 DE=-4.49D-10 OVMax= 1.36D-05

 Cycle  15  Pass 1  IDiag  1:
 RMSU=  1.46D-07    CP:  1.13D+00  1.06D+00  7.08D-01  8.36D-01  7.63D-01
                    CP:  8.38D-01  1.13D+00  1.75D+00  9.90D-01  1.47D+00
                    CP:  1.56D+00  1.16D+00  1.29D+00  1.10D+00
 E= -994.828388393986     Delta-E=       -0.000000000074 Rises=F Damp=F
 DIIS: error= 6.42D-08 at cycle  15 NSaved=  15.
 NSaved=15 IEnMin=15 EnMin= -994.828388393986     IErMin=15 ErrMin= 6.42D-08
 ErrMax= 6.42D-08  0.00D+00 EMaxC= 1.00D-01 BMatC= 2.13D-12 BMatP= 1.33D-11
 IDIUse=1 WtCom= 1.00D+00 WtEn= 0.00D+00
 Coeff-Com: -0.236D-05 0.556D-04-0.827D-04-0.158D-03-0.266D-03-0.423D-03
 Coeff-Com:  0.702D-03 0.320D-02 0.697D-02 0.488D-02-0.351D-01-0.609D-01
 Coeff-Com: -0.198D-01 0.305D+00 0.795D+00
 Coeff:     -0.236D-05 0.556D-04-0.827D-04-0.158D-03-0.266D-03-0.423D-03
 Coeff:      0.702D-03 0.320D-02 0.697D-02 0.488D-02-0.351D-01-0.609D-01
 Coeff:     -0.198D-01 0.305D+00 0.795D+00
 Gap=     0.122 Goal=   None    Shift=    0.000
 RMSDP=2.29D-07 MaxDP=1.87D-05 DE=-7.44D-11 OVMax= 3.53D-06

 Cycle  16  Pass 1  IDiag  1:
 RMSU=  7.37D-08    CP:  1.13D+00  1.06D+00  7.08D-01  8.36D-01  7.63D-01
                    CP:  8.38D-01  1.13D+00  1.75D+00  9.94D-01  1.47D+00
                    CP:  1.57D+00  1.15D+00  1.32D+00  1.26D+00  9.25D-01
 E= -994.828388393956     Delta-E=        0.000000000030 Rises=F Damp=F
 DIIS: error= 2.96D-08 at cycle  16 NSaved=  16.
 NSaved=16 IEnMin=15 EnMin= -994.828388393986     IErMin=16 ErrMin= 2.96D-08
 ErrMax= 2.96D-08  0.00D+00 EMaxC= 1.00D-01 BMatC= 4.61D-13 BMatP= 2.13D-12
 IDIUse=1 WtCom= 1.00D+00 WtEn= 0.00D+00
 Coeff-Com: -0.402D-06-0.359D-07 0.105D-04 0.231D-04 0.272D-04-0.600D-04
 Coeff-Com: -0.695D-03-0.875D-03 0.130D-02 0.598D-02 0.841D-02-0.149D-01
 Coeff-Com: -0.768D-01-0.314D-01 0.360D+00 0.749D+00
 Coeff:     -0.402D-06-0.359D-07 0.105D-04 0.231D-04 0.272D-04-0.600D-04
 Coeff:     -0.695D-03-0.875D-03 0.130D-02 0.598D-02 0.841D-02-0.149D-01
 Coeff:     -0.768D-01-0.314D-01 0.360D+00 0.749D+00
 Gap=     0.122 Goal=   None    Shift=    0.000
 RMSDP=4.75D-08 MaxDP=2.89D-06 DE= 2.98D-11 OVMax= 8.97D-07

 Cycle  17  Pass 1  IDiag  1:
 RMSU=  2.64D-08    CP:  1.13D+00  1.06D+00  7.08D-01  8.36D-01  7.63D-01
                    CP:  8.38D-01  1.13D+00  1.75D+00  9.93D-01  1.47D+00
                    CP:  1.57D+00  1.15D+00  1.33D+00  1.28D+00  1.04D+00
                    CP:  9.78D-01
 E= -994.828388393959     Delta-E=       -0.000000000003 Rises=F Damp=F
 DIIS: error= 7.27D-09 at cycle  17 NSaved=  17.
 NSaved=17 IEnMin=15 EnMin= -994.828388393986     IErMin=17 ErrMin= 7.27D-09
 ErrMax= 7.27D-09  0.00D+00 EMaxC= 1.00D-01 BMatC= 3.72D-14 BMatP= 4.61D-13
 IDIUse=1 WtCom= 1.00D+00 WtEn= 0.00D+00
 Coeff-Com:  0.138D-06-0.641D-05 0.133D-04 0.249D-04 0.338D-04 0.376D-04
 Coeff-Com: -0.253D-03-0.604D-03-0.647D-03 0.679D-03 0.712D-02 0.520D-02
 Coeff-Com: -0.175D-01-0.514D-01-0.568D-02 0.222D+00 0.841D+00
 Coeff:      0.138D-06-0.641D-05 0.133D-04 0.249D-04 0.338D-04 0.376D-04
 Coeff:     -0.253D-03-0.604D-03-0.647D-03 0.679D-03 0.712D-02 0.520D-02
 Coeff:     -0.175D-01-0.514D-01-0.568D-02 0.222D+00 0.841D+00
 Gap=     0.122 Goal=   None    Shift=    0.000
 RMSDP=2.04D-08 MaxDP=1.72D-06 DE=-2.50D-12 OVMax= 2.22D-07

 Cycle  18  Pass 1  IDiag  1:
 RMSU=  8.33D-09    CP:  1.13D+00  1.06D+00  7.08D-01  8.36D-01  7.63D-01
                    CP:  8.38D-01  1.13D+00  1.75D+00  9.93D-01  1.47D+00
                    CP:  1.57D+00  1.15D+00  1.34D+00  1.30D+00  1.06D+00
                    CP:  9.78D-01  1.09D+00
 E= -994.828388393969     Delta-E=       -0.000000000010 Rises=F Damp=F
 DIIS: error= 2.33D-09 at cycle  18 NSaved=  18.
 NSaved=18 IEnMin=15 EnMin= -994.828388393986     IErMin=18 ErrMin= 2.33D-09
 ErrMax= 2.33D-09  0.00D+00 EMaxC= 1.00D-01 BMatC= 4.73D-15 BMatP= 3.72D-14
 IDIUse=1 WtCom= 1.00D+00 WtEn= 0.00D+00
 Coeff-Com:  0.515D-07-0.164D-05 0.291D-05 0.493D-05 0.586D-05 0.169D-04
 Coeff-Com: -0.999D-05-0.926D-04-0.321D-03-0.376D-03 0.149D-02 0.325D-02
 Coeff-Com:  0.189D-02-0.147D-01-0.359D-01 0.937D-02 0.294D+00 0.741D+00
 Coeff:      0.515D-07-0.164D-05 0.291D-05 0.493D-05 0.586D-05 0.169D-04
 Coeff:     -0.999D-05-0.926D-04-0.321D-03-0.376D-03 0.149D-02 0.325D-02
 Coeff:      0.189D-02-0.147D-01-0.359D-01 0.937D-02 0.294D+00 0.741D+00
 Gap=     0.122 Goal=   None    Shift=    0.000
 RMSDP=7.08D-09 MaxDP=4.23D-07 DE=-1.05D-11 OVMax= 7.77D-08

 SCF Done:  E(RM062X) =  -994.828388394     A.U. after   18 cycles
            NFock= 18  Conv=0.71D-08     -V/T= 2.0030
 KE= 9.918386819387D+02 PE=-3.969012895686D+03 EE= 1.174104377353D+03
 Leave Link  502 at Tue Apr  5 19:54:12 2022, MaxMem=  1879048192 cpu:            1836.7 elap:             262.6
 (Enter /gpfs/software/gaussian16/sse4/tar/g16/l701.exe)
 ... and contract with generalized density number  0.
 Compute integral first derivatives.
 Leave Link  701 at Tue Apr  5 19:54:12 2022, MaxMem=  1879048192 cpu:               1.6 elap:               0.3
 (Enter /gpfs/software/gaussian16/sse4/tar/g16/l702.exe)
 L702 exits ... SP integral derivatives will be done elsewhere.
 Leave Link  702 at Tue Apr  5 19:54:12 2022, MaxMem=  1879048192 cpu:               0.2 elap:               0.0
 (Enter /gpfs/software/gaussian16/sse4/tar/g16/l703.exe)
 Integral derivatives from FoFJK, PRISM(SPDF).
 Compute integral first derivatives, UseDBF=F ICtDFT=           0.
 Calling FoFJK, ICntrl=      2127 FMM=F ISym2X=0 I1Cent= 0 IOpClX= 0 NMat=1 NMatS=1 NMatT=0.
 FoFJK:  IHMeth= 1 ICntrl=    2127 DoSepK=F KAlg= 0 I1Cent=           0 FoldK=F
 IRaf=         0 NMat=       1 IRICut=       1 DoRegI=T DoRafI=F ISym2E= 0 IDoP0=0 IntGTp=1.
 FoFCou: FMM=F IPFlag=           0 FMFlag=      100000 FMFlg1=         800
         NFxFlg=           0 DoJE=F BraDBF=F KetDBF=F FulRan=T
         wScrn=  0.000000 ICntrl=      2127 IOpCl=  0 I1Cent=           0 NGrid=           0
         NMat0=    1 NMatS0=      1 NMatT0=    0 NMatD0=    1 NMtDS0=    0 NMtDT0=    0
 Symmetry not used in FoFCou.
 Leave Link  703 at Tue Apr  5 19:54:48 2022, MaxMem=  1879048192 cpu:             248.6 elap:              35.6
 (Enter /gpfs/software/gaussian16/sse4/tar/g16/l716.exe)
 Dipole        =-2.33770451D+00-5.59698596D-01 1.73910300D-02
 ***** Axes restored to original set *****
 -------------------------------------------------------------------
 Center     Atomic                   Forces (Hartrees/Bohr)
 Number     Number              X              Y              Z
 -------------------------------------------------------------------
      1        6          -0.000450675    0.000019967   -0.001241313
      2        6           0.002205628   -0.001394602    0.000638236
      3        6          -0.001641225    0.002856870   -0.001001297
      4        6           0.000062943   -0.000230063    0.000583655
      5        6          -0.001594383   -0.001956352   -0.001360491
      6        6           0.002851010   -0.000295721    0.001817812
      7        1          -0.001926574   -0.000114447   -0.000360032
      8        1          -0.000322483   -0.000034239   -0.000151840
      9        1           0.000389821   -0.000482363    0.000000661
     10        8           0.000240108   -0.000246735    0.000466503
     11       17          -0.000492832    0.001566843    0.000264488
     12        6          -0.002133834   -0.003580194   -0.001098922
     13        6           0.002002452    0.003946633    0.002262903
     14        6          -0.002301894   -0.003456313   -0.001647895
     15        6           0.006377728    0.003978860   -0.000375112
     16        6          -0.004652167   -0.001352124    0.001302247
     17        6           0.000933205    0.001318699   -0.000145894
     18        1           0.000453172   -0.000544719    0.000046292
 -------------------------------------------------------------------
 Cartesian Forces:  Max     0.006377728 RMS     0.001908187
 Leave Link  716 at Tue Apr  5 19:54:48 2022, MaxMem=  1879048192 cpu:               0.2 elap:               0.1
 (Enter /gpfs/software/gaussian16/sse4/tar/g16/l103.exe)

 GradGradGradGradGradGradGradGradGradGradGradGradGradGradGradGradGradGrad
 Berny optimization.
 Using GEDIIS/GDIIS optimizer.
 FormGI is forming the generalized inverse of G from B-inverse, IUseBI=4.
 GSVD:  received Info=                   1 from GESDD.
 Internal  Forces:  Max     0.004183523 RMS     0.001272937
 Search for a local minimum.
 Step number   4 out of a maximum of   96
 All quantities printed in internal units (Hartrees-Bohrs-Radians)
 RMS Force = .12729D-02 SwitMx=.10000D-02 MixMth= 1
 Mixed Optimization -- RFO/linear search
 Update second derivatives using D2CorX and points    2    3    4
 DE= -1.18D-03 DEPred=-1.37D-03 R= 8.65D-01
 TightC=F SS=  1.41D+00  RLast= 3.22D-01 DXNew= 1.3842D+00 9.6469D-01
 Trust test= 8.65D-01 RLast= 3.22D-01 DXMaxT set to 9.65D-01
 ITU=  1  1  1  0
 Use linear search instead of GDIIS.
     Eigenvalues ---    0.00791   0.00931   0.01057   0.01161   0.01577
     Eigenvalues ---    0.01675   0.01748   0.01992   0.02013   0.02048
     Eigenvalues ---    0.02098   0.02204   0.02263   0.02304   0.02537
     Eigenvalues ---    0.13797   0.16000   0.16009   0.16316   0.20283
     Eigenvalues ---    0.22441   0.23435   0.23524   0.24806   0.24986
     Eigenvalues ---    0.24995   0.25007   0.25110   0.27154   0.32094
     Eigenvalues ---    0.32814   0.33222   0.33521   0.35194   0.35239
     Eigenvalues ---    0.35336   0.35609   0.35864   0.39374   0.42318
     Eigenvalues ---    0.43354   0.45526   0.46383   0.47621   0.53284
     Eigenvalues ---    0.57973   0.72099   0.92741
 RFO step:  Lambda=-6.60099424D-04 EMin= 7.91483710D-03
 Quartic linear search produced a step of -0.02445.
 Iteration  1 RMS(Cart)=  0.03765936 RMS(Int)=  0.00059009
 Iteration  2 RMS(Cart)=  0.00080853 RMS(Int)=  0.00007121
 Iteration  3 RMS(Cart)=  0.00000051 RMS(Int)=  0.00007121
 ITry= 1 IFail=0 DXMaxC= 1.19D-01 DCOld= 1.00D+10 DXMaxT= 9.65D-01 DXLimC= 3.00D+00 Rises=F
 Variable       Old X    -DE/DX   Delta X   Delta X   Delta X     New X
                                 (Linear)    (Quad)   (Total)
    R1        2.74587   0.00084   0.00022  -0.00166  -0.00144   2.74443
    R2        2.73702   0.00004   0.00015  -0.00323  -0.00308   2.73394
    R3        2.34827  -0.00025  -0.00009   0.00141   0.00133   2.34959
    R4        2.59326  -0.00111  -0.00015   0.00096   0.00082   2.59408
    R5        3.31140   0.00158  -0.00028   0.00907   0.00879   3.32019
    R6        2.65719   0.00329   0.00019   0.00481   0.00499   2.66218
    R7        2.05124  -0.00095   0.00001  -0.00280  -0.00279   2.04845
    R8        2.59324  -0.00084  -0.00016   0.00154   0.00138   2.59463
    R9        2.04907   0.00025  -0.00000   0.00077   0.00077   2.04984
   R10        2.66031   0.00268   0.00016   0.00344   0.00360   2.66390
   R11        2.05523  -0.00014   0.00001  -0.00042  -0.00042   2.05482
   R12        2.74419   0.00071   0.00030  -0.00284  -0.00254   2.74165
   R13        2.66954  -0.00177  -0.00004  -0.00274  -0.00276   2.66678
   R14        2.74389   0.00333  -0.00033   0.01307   0.01275   2.75664
   R15        2.36929  -0.00261  -0.00047  -0.00495  -0.00542   2.36387
   R16        2.53044   0.00116  -0.00043   0.00594   0.00549   2.53593
   R17        2.63531  -0.00363   0.00004  -0.00787  -0.00782   2.62749
   R18        2.04294  -0.00064   0.00007  -0.00276  -0.00270   2.04024
   R19        2.37624   0.00067  -0.00025  -0.00038  -0.00064   2.37560
    A1        1.96003   0.00019   0.00029  -0.00459  -0.00435   1.95568
    A2        2.16449   0.00018   0.00003   0.00107   0.00102   2.16551
    A3        2.15847  -0.00037  -0.00031   0.00391   0.00353   2.16199
    A4        2.16166   0.00091  -0.00026   0.00745   0.00720   2.16886
    A5        2.04067   0.00027   0.00008  -0.00009  -0.00001   2.04066
    A6        2.08069  -0.00118   0.00018  -0.00736  -0.00719   2.07350
    A7        2.11954  -0.00054   0.00006  -0.00290  -0.00285   2.11669
    A8        2.07259  -0.00147   0.00011  -0.01109  -0.01100   2.06160
    A9        2.09013   0.00201  -0.00016   0.01430   0.01415   2.10428
   A10        2.15387  -0.00015  -0.00018   0.00166   0.00149   2.15536
   A11        2.01604   0.00066   0.00003   0.00363   0.00365   2.01969
   A12        2.11327  -0.00051   0.00015  -0.00529  -0.00515   2.10813
   A13        2.12887   0.00073   0.00000   0.00326   0.00325   2.13212
   A14        2.09244  -0.00067  -0.00007  -0.00255  -0.00263   2.08981
   A15        2.06186  -0.00006   0.00007  -0.00075  -0.00068   2.06118
   A16        2.04222  -0.00114   0.00005  -0.00481  -0.00481   2.03741
   A17        2.13164   0.00348  -0.00003   0.01421   0.01414   2.14578
   A18        2.10912  -0.00233  -0.00001  -0.00907  -0.00913   2.09999
   A19        2.19905  -0.00241  -0.00026  -0.00441  -0.00468   2.19437
   A20        2.11946   0.00418   0.00008   0.01485   0.01492   2.13438
   A21        1.96454  -0.00177   0.00016  -0.01051  -0.01031   1.95423
   A22        2.17192   0.00338  -0.00030   0.01818   0.01789   2.18981
   A23        2.11489  -0.00198   0.00030  -0.01130  -0.01103   2.10387
   A24        2.06220  -0.00055  -0.00003  -0.00247  -0.00276   2.05944
   A25        2.04277   0.00037   0.00049  -0.00625  -0.00604   2.03673
   A26        2.17804   0.00017  -0.00046   0.00797   0.00722   2.18526
   A27        2.12231   0.00137  -0.00021   0.00923   0.00900   2.13132
   A28        2.12739  -0.00041   0.00011  -0.00244  -0.00237   2.12502
    D1       -0.02063   0.00014  -0.00038   0.00815   0.00777  -0.01286
    D2        3.10118   0.00020  -0.00029   0.00802   0.00768   3.10885
    D3       -3.14159  -0.00020  -0.00066  -0.01278  -0.01339   3.12821
    D4       -0.01978  -0.00014  -0.00057  -0.01291  -0.01348  -0.03326
    D5        0.01261  -0.00006   0.00058  -0.00696  -0.00634   0.00627
    D6       -3.12794  -0.00006   0.00050  -0.00391  -0.00339  -3.13133
    D7        3.13365   0.00028   0.00085   0.01384   0.01473  -3.13480
    D8       -0.00689   0.00029   0.00078   0.01689   0.01769   0.01079
    D9        0.01480  -0.00039  -0.00054  -0.01288  -0.01346   0.00134
   D10        3.11028  -0.00008  -0.00005  -0.00479  -0.00497   3.10531
   D11       -3.10658  -0.00047  -0.00064  -0.01283  -0.01344  -3.12003
   D12       -0.01110  -0.00016  -0.00015  -0.00473  -0.00496  -0.01606
   D13        0.00087   0.00051   0.00127   0.01492   0.01614   0.01701
   D14       -3.11938   0.00022   0.00088  -0.00217  -0.00141  -3.12079
   D15       -3.09416   0.00028   0.00077   0.00741   0.00811  -3.08605
   D16        0.06878  -0.00001   0.00038  -0.00968  -0.00944   0.05934
   D17        0.00128   0.00022   0.00015   0.01049   0.01065   0.01193
   D18        3.13736   0.00005  -0.00007   0.00309   0.00297   3.14033
   D19       -3.14141   0.00021   0.00023   0.00728   0.00756  -3.13385
   D20       -0.00533   0.00004   0.00001  -0.00012  -0.00012  -0.00545
   D21       -0.00869  -0.00043  -0.00108  -0.01378  -0.01487  -0.02356
   D22        3.11185  -0.00006  -0.00071   0.00337   0.00249   3.11434
   D23        3.13832  -0.00026  -0.00086  -0.00650  -0.00731   3.13102
   D24       -0.02432   0.00011  -0.00048   0.01065   0.01006  -0.01426
   D25       -2.80071  -0.00015   0.00309  -0.05369  -0.05060  -2.85130
   D26        0.35951   0.00005   0.00375  -0.04928  -0.04551   0.31400
   D27        0.36303  -0.00048   0.00270  -0.07149  -0.06882   0.29422
   D28       -2.75993  -0.00027   0.00335  -0.06708  -0.06373  -2.82366
   D29       -3.13048   0.00024  -0.00034   0.01705   0.01670  -3.11378
   D30       -0.00609   0.00011  -0.00094   0.01321   0.01229   0.00620
   D31       -3.10805  -0.00084  -0.00092  -0.02776  -0.02860  -3.13665
   D32        0.05261   0.00010  -0.00083   0.01347   0.01257   0.06518
   D33        0.04986  -0.00065  -0.00034  -0.02391  -0.02416   0.02570
   D34       -3.07267   0.00029  -0.00025   0.01731   0.01701  -3.05566
   D35       -0.05900   0.00033   0.00155  -0.00305  -0.00155  -0.06055
   D36        0.08173  -0.00016  -0.00076   0.00416   0.00332   0.08505
   D37       -0.03191   0.00090   0.00106   0.02743   0.02860  -0.00331
   D38        3.08900  -0.00012   0.00098  -0.01746  -0.01659   3.07241
   D39       -0.03410  -0.00054  -0.00056  -0.01747  -0.01809  -0.05219
         Item               Value     Threshold  Converged?
 Maximum Force            0.004184     0.000450     NO 
 RMS     Force            0.001273     0.000300     NO 
 Maximum Displacement     0.118501     0.001800     NO 
 RMS     Displacement     0.037621     0.001200     NO 
 Predicted change in Energy=-3.400299D-04
 Lowest energy point so far.  Saving SCF results.
 GradGradGradGradGradGradGradGradGradGradGradGradGradGradGradGradGradGrad

 Leave Link  103 at Tue Apr  5 19:54:48 2022, MaxMem=  1879048192 cpu:               0.2 elap:               0.1
 (Enter /gpfs/software/gaussian16/sse4/tar/g16/l202.exe)
                          Input orientation:                          
 ---------------------------------------------------------------------
 Center     Atomic      Atomic             Coordinates (Angstroms)
 Number     Number       Type             X           Y           Z
 ---------------------------------------------------------------------
      1          6           0       -4.002610   -0.809068   -0.065334
      2          6           0       -3.274675    0.441160    0.061919
      3          6           0       -1.907666    0.534569    0.145230
      4          6           0       -3.116133   -1.951462   -0.111680
      5          6           0       -1.748772   -1.853045   -0.035414
      6          6           0       -1.092588   -0.613923    0.110142
      7          1           0       -1.465674    1.522641    0.203485
      8          1           0       -1.140166   -2.753250   -0.075242
      9          1           0       -3.598266   -2.917488   -0.216457
     10          8           0       -5.241766   -0.890529   -0.126793
     11         17           0       -4.226663    1.917765    0.079084
     12          6           0        0.352984   -0.559165    0.220570
     13          6           0        1.245969   -1.594350   -0.129357
     14          6           0        2.490055   -1.552364   -0.005856
     15          6           0        1.050396    0.607058    0.751129
     16          6           0        2.438887    0.565773    0.811299
     17          6           0        3.094879   -0.436297    0.429379
     18          1           0        0.435107    1.413916    1.119966
 ---------------------------------------------------------------------
                    Distance matrix (angstroms):
                    1          2          3          4          5
     1  C    0.000000
     2  C    1.452292   0.000000
     3  C    2.497696   1.372727   0.000000
     4  C    1.446740   2.404146   2.776103   0.000000
     5  C    2.484064   2.757034   2.399704   1.373018   0.000000
     6  C    2.921832   2.424259   1.408764   2.435765   1.409677
     7  H    3.456179   2.112374   1.083991   3.859110   3.395949
     8  H    3.460278   3.844372   3.383403   2.132752   1.087361
     9  H    2.152154   3.385664   3.860782   1.084729   2.141599
    10  O    1.243351   2.382951   3.636086   2.375737   3.624334
    11  Cl   2.739831   1.756968   2.700991   4.029961   4.513542
    12  C    4.372116   3.766395   2.512462   3.752820   2.481337
    13  C    5.307387   4.961463   3.814854   4.376731   3.007361
    14  C    6.535344   6.100069   4.870119   5.621371   4.249580
    15  C    5.310828   4.382782   3.020348   4.964920   3.808687
    16  C    6.644664   5.763844   4.397402   6.168193   4.909591
    17  C    7.124469   6.440201   5.103800   6.416007   5.067954
    18  H    5.102933   3.978467   2.685507   5.045198   4.096006
                    6          7          8          9         10
     6  C    0.000000
     7  H    2.170900   0.000000
     8  H    2.147872   4.297311   0.000000
     9  H    3.419284   4.943586   2.467624   0.000000
    10  O    4.165133   4.493478   4.505053   2.611071   0.000000
    11  Cl   4.028999   2.791891   5.600773   4.884864   2.993215
    12  C    1.450817   2.764367   2.670396   4.622235   5.615309
    13  C    2.547046   4.144807   2.653228   5.022439   6.525801
    14  C    3.705328   5.014705   3.824323   6.243042   7.761038
    15  C    2.548340   2.732914   4.095500   5.913434   6.527237
    16  C    3.788748   4.065788   4.960997   7.045325   7.873580
    17  C    4.203373   4.968613   4.853713   7.167399   8.367515
    18  H    2.732348   2.112990   4.612513   6.067552   6.252341
                   11         12         13         14         15
    11  Cl   0.000000
    12  C    5.208489   0.000000
    13  C    6.506005   1.411198   0.000000
    14  C    7.560642   2.367443   1.250905   0.000000
    15  C    5.478772   1.458750   2.379012   2.703469   0.000000
    16  C    6.840583   2.442424   2.640836   2.270873   1.390407
    17  C    7.698655   2.752578   2.252052   1.341957   2.317762
    18  H    4.803061   2.169954   3.356779   3.780093   1.079649
                   16         17         18
    16  C    0.000000
    17  C    1.257113   0.000000
    18  H    2.197670   3.312791   0.000000
 Stoichiometry    C12H4ClO(1-)
 Framework group  C1[X(C12H4ClO)]
 Deg. of freedom    48
 Full point group                 C1      NOp   1
 RotChk:  IX=0 Diff= 7.62D-03
 Largest Abelian subgroup         C1      NOp   1
 Largest concise Abelian subgroup C1      NOp   1
                         Standard orientation:                         
 ---------------------------------------------------------------------
 Center     Atomic      Atomic             Coordinates (Angstroms)
 Number     Number       Type             X           Y           Z
 ---------------------------------------------------------------------
      1          6           0        2.447031    0.967753    0.071142
      2          6           0        1.901026   -0.374552   -0.025032
      3          6           0        0.559301   -0.662474   -0.060481
      4          6           0        1.409135    1.974943    0.108505
      5          6           0        0.068193    1.683063    0.065403
      6          6           0       -0.409592    0.358730   -0.005681
      7          1           0        0.261913   -1.699311   -0.168026
      8          1           0       -0.660632    2.489335    0.098510
      9          1           0        1.752044    3.002191    0.170249
     10          8           0        3.662919    1.223600    0.116745
     11         17           0        3.053550   -1.696482   -0.130502
     12          6           0       -1.836067    0.094252   -0.015265
     13          6           0       -2.847402    1.038583   -0.292610
     14          6           0       -4.077437    0.811962   -0.272050
     15          6           0       -2.387314   -1.218879    0.300587
     16          6           0       -3.768362   -1.374331    0.258477
     17          6           0       -4.538959   -0.425943   -0.036603
     18          1           0       -1.684342   -1.979475    0.605490
 ---------------------------------------------------------------------
 Rotational constants (GHZ):           1.5985709           0.3323339           0.2767537
 Leave Link  202 at Tue Apr  5 19:54:48 2022, MaxMem=  1879048192 cpu:               0.1 elap:               0.0
 (Enter /gpfs/software/gaussian16/sse4/tar/g16/l301.exe)
 Standard basis: 6-311+G(d,p) (5D, 7F)
 Ernie: Thresh=  0.10000D-02 Tol=  0.10000D-05 Strict=F.
 There are   354 symmetry adapted cartesian basis functions of A   symmetry.
 There are   340 symmetry adapted basis functions of A   symmetry.
   340 basis functions,   553 primitive gaussians,   354 cartesian basis functions
    51 alpha electrons       51 beta electrons
       nuclear repulsion energy       807.4968041994 Hartrees.
 IExCor= 4336 DFT=T Ex+Corr=M062X ExCW=0 ScaHFX=  0.540000
 ScaDFX=  1.000000  1.000000  1.000000  1.000000 ScalE2=  1.000000  1.000000
 IRadAn=      5 IRanWt=     -1 IRanGd=            0 ICorTp=0 IEmpDi=  4
 NAtoms=   18 NActive=   18 NUniq=   18 SFac= 1.00D+00 NAtFMM=   60 NAOKFM=F Big=F
 Integral buffers will be    131072 words long.
 Raffenetti 2 integral format.
 Two-electron integral symmetry is turned on.
 Leave Link  301 at Tue Apr  5 19:54:48 2022, MaxMem=  1879048192 cpu:               0.4 elap:               0.1
 (Enter /gpfs/software/gaussian16/sse4/tar/g16/l302.exe)
 NPDir=0 NMtPBC=     1 NCelOv=     1 NCel=       1 NClECP=     1 NCelD=      1
         NCelK=      1 NCelE2=     1 NClLst=     1 CellRange=     0.0.
 One-electron integrals computed using PRISM.
 One-electron integral symmetry used in STVInt
 NBasis=   340 RedAO= T EigKep=  1.32D-06  NBF=   340
 NBsUse=   338 1.00D-06 EigRej=  5.85D-07 NBFU=   338
 Precomputing XC quadrature grid using
 IXCGrd= 4 IRadAn=           5 IRanWt=          -1 IRanGd=           0 AccXCQ= 0.00D+00.
 Generated NRdTot=       0 NPtTot=           0 NUsed=           0 NTot=          32
 NSgBfM=   354   354   354   354   354 MxSgAt=    18 MxSgA2=    18.
 Leave Link  302 at Tue Apr  5 19:54:49 2022, MaxMem=  1879048192 cpu:               3.2 elap:               0.5
 (Enter /gpfs/software/gaussian16/sse4/tar/g16/l303.exe)
 DipDrv:  MaxL=1.
 Leave Link  303 at Tue Apr  5 19:54:49 2022, MaxMem=  1879048192 cpu:               0.3 elap:               0.1
 (Enter /gpfs/software/gaussian16/sse4/tar/g16/l401.exe)
 Initial guess from the checkpoint file:  "checkpoint.chk"
 B after Tr=    -0.000000    0.000000   -0.000000
         Rot=    0.999999   -0.000970    0.000273   -0.000848 Ang=  -0.15 deg.
 Guess basis will be translated and rotated to current coordinates.
 JPrj=2 DoOrth=T DoCkMO=T.
 Generating alternative initial guess.
 ExpMin= 4.38D-02 ExpMax= 1.06D+05 ExpMxC= 3.62D+03 IAcc=2 IRadAn=         4 AccDes= 0.00D+00
 Harris functional with IExCor= 1009 and IRadAn=       4 diagonalized for initial guess.
 HarFok:  IExCor= 1009 AccDes= 0.00D+00 IRadAn=         4 IDoV= 1 UseB2=F ITyADJ=14
 ICtDFT=  3500011 ScaDFX=  1.000000  1.000000  1.000000  1.000000
 FoFCou: FMM=F IPFlag=           0 FMFlag=      100000 FMFlg1=           0
         NFxFlg=           0 DoJE=T BraDBF=F KetDBF=T FulRan=T
         wScrn=  0.000000 ICntrl=       500 IOpCl=  0 I1Cent=   200000004 NGrid=           0
         NMat0=    1 NMatS0=      1 NMatT0=    0 NMatD0=    1 NMtDS0=    0 NMtDT0=    0
 Petite list used in FoFCou.
 Harris En= -994.494038210889    
 Leave Link  401 at Tue Apr  5 19:54:51 2022, MaxMem=  1879048192 cpu:              13.6 elap:               2.0
 (Enter /gpfs/software/gaussian16/sse4/tar/g16/l502.exe)
 Integral symmetry usage will be decided dynamically.
 Closed shell SCF:
 Using DIIS extrapolation, IDIIS=  1040.
 NGot=  1879048192 LenX=  1878791817 LenY=  1878666060
 Requested convergence on RMS density matrix=1.00D-08 within 128 cycles.
 Requested convergence on MAX density matrix=1.00D-06.
 Requested convergence on             energy=1.00D-06.
 No special actions if energy rises.
 Fock matrices will be formed incrementally for  20 cycles.

 Cycle   1  Pass 1  IDiag  1:
 FoFJK:  IHMeth= 1 ICntrl=       0 DoSepK=F KAlg= 0 I1Cent=           0 FoldK=F
 IRaf= 880000000 NMat=       1 IRICut=       1 DoRegI=T DoRafI=F ISym2E= 0 IDoP0=0 IntGTp=1.
 FoFCou: FMM=F IPFlag=           0 FMFlag=      100000 FMFlg1=           0
         NFxFlg=           0 DoJE=F BraDBF=F KetDBF=F FulRan=T
         wScrn=  0.000000 ICntrl=         0 IOpCl=  0 I1Cent=           0 NGrid=           0
         NMat0=    1 NMatS0=      1 NMatT0=    0 NMatD0=    1 NMtDS0=    0 NMtDT0=    0
 Symmetry not used in FoFCou.
 E= -994.813261191714    
 DIIS: error= 3.83D-03 at cycle   1 NSaved=   1.
 NSaved= 1 IEnMin= 1 EnMin= -994.813261191714     IErMin= 1 ErrMin= 3.83D-03
 ErrMax= 3.83D-03  0.00D+00 EMaxC= 1.00D-01 BMatC= 7.60D-03 BMatP= 7.60D-03
 IDIUse=3 WtCom= 9.62D-01 WtEn= 3.83D-02
 Coeff-Com:  0.100D+01
 Coeff-En:   0.100D+01
 Coeff:      0.100D+01
 Gap=     0.390 Goal=   None    Shift=    0.000
 GapD=    0.390 DampG=1.000 DampE=1.000 DampFc=1.0000 IDamp=-1.
 RMSDP=1.53D-02 MaxDP=1.14D+00              OVMax= 4.81D-02

 Cycle   2  Pass 1  IDiag  1:
 RMSU=  1.38D-02    CP:  1.06D+00
 E= -994.828085683336     Delta-E=       -0.014824491622 Rises=F Damp=F
 DIIS: error= 8.53D-04 at cycle   2 NSaved=   2.
 NSaved= 2 IEnMin= 2 EnMin= -994.828085683336     IErMin= 2 ErrMin= 8.53D-04
 ErrMax= 8.53D-04  0.00D+00 EMaxC= 1.00D-01 BMatC= 2.97D-04 BMatP= 7.60D-03
 IDIUse=3 WtCom= 9.91D-01 WtEn= 8.53D-03
 Coeff-Com: -0.478D-01 0.105D+01
 Coeff-En:   0.000D+00 0.100D+01
 Coeff:     -0.473D-01 0.105D+01
 Gap=     0.121 Goal=   None    Shift=    0.000
 RMSDP=6.41D-03 MaxDP=5.44D-01 DE=-1.48D-02 OVMax= 1.43D-02

 Cycle   3  Pass 1  IDiag  1:
 RMSU=  2.81D-03    CP:  1.10D+00  1.21D+00
 E= -994.828342140773     Delta-E=       -0.000256457437 Rises=F Damp=F
 DIIS: error= 1.23D-03 at cycle   3 NSaved=   3.
 NSaved= 3 IEnMin= 3 EnMin= -994.828342140773     IErMin= 2 ErrMin= 8.53D-04
 ErrMax= 1.23D-03  0.00D+00 EMaxC= 1.00D-01 BMatC= 4.21D-04 BMatP= 2.97D-04
 IDIUse=3 WtCom= 2.22D-01 WtEn= 7.78D-01
 Coeff-Com: -0.593D-01 0.604D+00 0.456D+00
 Coeff-En:   0.000D+00 0.252D+00 0.748D+00
 Coeff:     -0.132D-01 0.330D+00 0.683D+00
 Gap=     0.123 Goal=   None    Shift=    0.000
 RMSDP=2.81D-03 MaxDP=2.41D-01 DE=-2.56D-04 OVMax= 1.13D-02

 Cycle   4  Pass 1  IDiag  1:
 RMSU=  2.03D-03    CP:  1.09D+00  1.27D+00  6.83D-01
 E= -994.828511888966     Delta-E=       -0.000169748193 Rises=F Damp=F
 DIIS: error= 9.19D-04 at cycle   4 NSaved=   4.
 NSaved= 4 IEnMin= 4 EnMin= -994.828511888966     IErMin= 2 ErrMin= 8.53D-04
 ErrMax= 9.19D-04  0.00D+00 EMaxC= 1.00D-01 BMatC= 2.61D-04 BMatP= 2.97D-04
 IDIUse=3 WtCom= 9.91D-01 WtEn= 9.19D-03
 Coeff-Com: -0.146D-01 0.556D-01 0.442D+00 0.517D+00
 Coeff-En:   0.000D+00 0.000D+00 0.390D+00 0.610D+00
 Coeff:     -0.145D-01 0.551D-01 0.442D+00 0.517D+00
 Gap=     0.122 Goal=   None    Shift=    0.000
 RMSDP=1.52D-03 MaxDP=1.33D-01 DE=-1.70D-04 OVMax= 6.01D-03

 Cycle   5  Pass 1  IDiag  1:
 RMSU=  5.00D-04    CP:  1.10D+00  1.27D+00  9.38D-01  6.50D-01
 E= -994.828761040236     Delta-E=       -0.000249151270 Rises=F Damp=F
 DIIS: error= 1.38D-04 at cycle   5 NSaved=   5.
 NSaved= 5 IEnMin= 5 EnMin= -994.828761040236     IErMin= 5 ErrMin= 1.38D-04
 ErrMax= 1.38D-04  0.00D+00 EMaxC= 1.00D-01 BMatC= 7.38D-06 BMatP= 2.61D-04
 IDIUse=3 WtCom= 9.99D-01 WtEn= 1.38D-03
 Coeff-Com:  0.214D-02-0.803D-01 0.183D+00 0.317D+00 0.578D+00
 Coeff-En:   0.000D+00 0.000D+00 0.000D+00 0.000D+00 0.100D+01
 Coeff:      0.214D-02-0.802D-01 0.183D+00 0.316D+00 0.579D+00
 Gap=     0.122 Goal=   None    Shift=    0.000
 RMSDP=2.95D-04 MaxDP=3.06D-02 DE=-2.49D-04 OVMax= 1.15D-03

 Cycle   6  Pass 1  IDiag  1:
 RMSU=  1.11D-04    CP:  1.10D+00  1.28D+00  9.58D-01  7.45D-01  7.69D-01
 E= -994.828768799916     Delta-E=       -0.000007759680 Rises=F Damp=F
 DIIS: error= 5.24D-05 at cycle   6 NSaved=   6.
 NSaved= 6 IEnMin= 6 EnMin= -994.828768799916     IErMin= 6 ErrMin= 5.24D-05
 ErrMax= 5.24D-05  0.00D+00 EMaxC= 1.00D-01 BMatC= 1.01D-06 BMatP= 7.38D-06
 IDIUse=1 WtCom= 1.00D+00 WtEn= 0.00D+00
 Coeff-Com:  0.278D-02-0.544D-01 0.648D-01 0.139D+00 0.339D+00 0.510D+00
 Coeff:      0.278D-02-0.544D-01 0.648D-01 0.139D+00 0.339D+00 0.510D+00
 Gap=     0.122 Goal=   None    Shift=    0.000
 RMSDP=9.44D-05 MaxDP=6.52D-03 DE=-7.76D-06 OVMax= 5.64D-04

 Cycle   7  Pass 1  IDiag  1:
 RMSU=  5.65D-05    CP:  1.10D+00  1.28D+00  9.52D-01  7.43D-01  8.73D-01
                    CP:  7.89D-01
 E= -994.828770075386     Delta-E=       -0.000001275470 Rises=F Damp=F
 DIIS: error= 2.12D-05 at cycle   7 NSaved=   7.
 NSaved= 7 IEnMin= 7 EnMin= -994.828770075386     IErMin= 7 ErrMin= 2.12D-05
 ErrMax= 2.12D-05  0.00D+00 EMaxC= 1.00D-01 BMatC= 1.31D-07 BMatP= 1.01D-06
 IDIUse=1 WtCom= 1.00D+00 WtEn= 0.00D+00
 Coeff-Com:  0.783D-03-0.698D-02-0.105D-01-0.516D-02 0.857D-02 0.241D+00
 Coeff-Com:  0.772D+00
 Coeff:      0.783D-03-0.698D-02-0.105D-01-0.516D-02 0.857D-02 0.241D+00
 Coeff:      0.772D+00
 Gap=     0.122 Goal=   None    Shift=    0.000
 RMSDP=5.41D-05 MaxDP=4.59D-03 DE=-1.28D-06 OVMax= 3.03D-04

 Cycle   8  Pass 1  IDiag  1:
 RMSU=  2.00D-05    CP:  1.10D+00  1.28D+00  9.61D-01  7.49D-01  8.84D-01
                    CP:  9.39D-01  1.08D+00
 E= -994.828770336565     Delta-E=       -0.000000261179 Rises=F Damp=F
 DIIS: error= 7.56D-06 at cycle   8 NSaved=   8.
 NSaved= 8 IEnMin= 8 EnMin= -994.828770336565     IErMin= 8 ErrMin= 7.56D-06
 ErrMax= 7.56D-06  0.00D+00 EMaxC= 1.00D-01 BMatC= 2.91D-08 BMatP= 1.31D-07
 IDIUse=1 WtCom= 1.00D+00 WtEn= 0.00D+00
 Coeff-Com: -0.119D-03 0.775D-02-0.199D-01-0.322D-01-0.749D-01 0.208D-01
 Coeff-Com:  0.401D+00 0.697D+00
 Coeff:     -0.119D-03 0.775D-02-0.199D-01-0.322D-01-0.749D-01 0.208D-01
 Coeff:      0.401D+00 0.697D+00
 Gap=     0.122 Goal=   None    Shift=    0.000
 RMSDP=1.79D-05 MaxDP=1.64D-03 DE=-2.61D-07 OVMax= 1.52D-04

 Cycle   9  Pass 1  IDiag  1:
 RMSU=  6.49D-06    CP:  1.10D+00  1.28D+00  9.60D-01  7.54D-01  8.81D-01
                    CP:  9.92D-01  1.14D+00  1.06D+00
 E= -994.828770397647     Delta-E=       -0.000000061083 Rises=F Damp=F
 DIIS: error= 5.54D-06 at cycle   9 NSaved=   9.
 NSaved= 9 IEnMin= 9 EnMin= -994.828770397647     IErMin= 9 ErrMin= 5.54D-06
 ErrMax= 5.54D-06  0.00D+00 EMaxC= 1.00D-01 BMatC= 7.54D-09 BMatP= 2.91D-08
 IDIUse=1 WtCom= 1.00D+00 WtEn= 0.00D+00
 Coeff-Com: -0.152D-03 0.526D-02-0.104D-01-0.177D-01-0.449D-01-0.183D-01
 Coeff-Com:  0.126D+00 0.397D+00 0.563D+00
 Coeff:     -0.152D-03 0.526D-02-0.104D-01-0.177D-01-0.449D-01-0.183D-01
 Coeff:      0.126D+00 0.397D+00 0.563D+00
 Gap=     0.122 Goal=   None    Shift=    0.000
 RMSDP=1.53D-05 MaxDP=1.33D-03 DE=-6.11D-08 OVMax= 6.26D-05

 Cycle  10  Pass 1  IDiag  1:
 RMSU=  3.81D-06    CP:  1.10D+00  1.28D+00  9.59D-01  7.50D-01  8.86D-01
                    CP:  9.92D-01  1.20D+00  1.01D+00  1.07D+00
 E= -994.828770410246     Delta-E=       -0.000000012599 Rises=F Damp=F
 DIIS: error= 2.55D-06 at cycle  10 NSaved=  10.
 NSaved=10 IEnMin=10 EnMin= -994.828770410246     IErMin=10 ErrMin= 2.55D-06
 ErrMax= 2.55D-06  0.00D+00 EMaxC= 1.00D-01 BMatC= 1.81D-09 BMatP= 7.54D-09
 IDIUse=1 WtCom= 1.00D+00 WtEn= 0.00D+00
 Coeff-Com: -0.574D-04 0.497D-03 0.917D-03 0.114D-02-0.360D-03-0.173D-01
 Coeff-Com: -0.690D-01-0.131D-01 0.351D+00 0.746D+00
 Coeff:     -0.574D-04 0.497D-03 0.917D-03 0.114D-02-0.360D-03-0.173D-01
 Coeff:     -0.690D-01-0.131D-01 0.351D+00 0.746D+00
 Gap=     0.122 Goal=   None    Shift=    0.000
 RMSDP=5.57D-06 MaxDP=3.03D-04 DE=-1.26D-08 OVMax= 6.49D-05

 Cycle  11  Pass 1  IDiag  1:
 RMSU=  1.78D-06    CP:  1.10D+00  1.28D+00  9.59D-01  7.51D-01  8.77D-01
                    CP:  9.86D-01  1.19D+00  1.01D+00  1.40D+00  1.19D+00
 E= -994.828770415158     Delta-E=       -0.000000004912 Rises=F Damp=F
 DIIS: error= 8.55D-07 at cycle  11 NSaved=  11.
 NSaved=11 IEnMin=11 EnMin= -994.828770415158     IErMin=11 ErrMin= 8.55D-07
 ErrMax= 8.55D-07  0.00D+00 EMaxC= 1.00D-01 BMatC= 3.47D-10 BMatP= 1.81D-09
 IDIUse=1 WtCom= 1.00D+00 WtEn= 0.00D+00
 Coeff-Com: -0.471D-05-0.628D-03 0.224D-02 0.358D-02 0.732D-02-0.625D-02
 Coeff-Com: -0.587D-01-0.727D-01 0.802D-01 0.395D+00 0.650D+00
 Coeff:     -0.471D-05-0.628D-03 0.224D-02 0.358D-02 0.732D-02-0.625D-02
 Coeff:     -0.587D-01-0.727D-01 0.802D-01 0.395D+00 0.650D+00
 Gap=     0.122 Goal=   None    Shift=    0.000
 RMSDP=2.15D-06 MaxDP=1.36D-04 DE=-4.91D-09 OVMax= 2.97D-05

 Cycle  12  Pass 1  IDiag  1:
 RMSU=  8.62D-07    CP:  1.10D+00  1.28D+00  9.59D-01  7.50D-01  8.75D-01
                    CP:  9.80D-01  1.19D+00  1.00D+00  1.51D+00  1.42D+00
                    CP:  1.46D+00
 E= -994.828770416007     Delta-E=       -0.000000000849 Rises=F Damp=F
 DIIS: error= 3.29D-07 at cycle  12 NSaved=  12.
 NSaved=12 IEnMin=12 EnMin= -994.828770416007     IErMin=12 ErrMin= 3.29D-07
 ErrMax= 3.29D-07  0.00D+00 EMaxC= 1.00D-01 BMatC= 5.17D-11 BMatP= 3.47D-10
 IDIUse=1 WtCom= 1.00D+00 WtEn= 0.00D+00
 Coeff-Com:  0.144D-04-0.477D-03 0.938D-03 0.156D-02 0.389D-02 0.664D-03
 Coeff-Com: -0.133D-01-0.300D-01-0.488D-01 0.131D-02 0.278D+00 0.806D+00
 Coeff:      0.144D-04-0.477D-03 0.938D-03 0.156D-02 0.389D-02 0.664D-03
 Coeff:     -0.133D-01-0.300D-01-0.488D-01 0.131D-02 0.278D+00 0.806D+00
 Gap=     0.122 Goal=   None    Shift=    0.000
 RMSDP=1.45D-06 MaxDP=7.21D-05 DE=-8.49D-10 OVMax= 2.02D-05

 Cycle  13  Pass 1  IDiag  1:
 RMSU=  4.44D-07    CP:  1.10D+00  1.28D+00  9.59D-01  7.50D-01  8.74D-01
                    CP:  9.79D-01  1.20D+00  9.92D-01  1.59D+00  1.53D+00
                    CP:  1.76D+00  1.21D+00
 E= -994.828770416228     Delta-E=       -0.000000000221 Rises=F Damp=F
 DIIS: error= 1.48D-07 at cycle  13 NSaved=  13.
 NSaved=13 IEnMin=13 EnMin= -994.828770416228     IErMin=13 ErrMin= 1.48D-07
 ErrMax= 1.48D-07  0.00D+00 EMaxC= 1.00D-01 BMatC= 1.10D-11 BMatP= 5.17D-11
 IDIUse=1 WtCom= 1.00D+00 WtEn= 0.00D+00
 Coeff-Com:  0.747D-05-0.106D-03 0.409D-04 0.738D-04 0.531D-03 0.123D-02
 Coeff-Com:  0.419D-02-0.527D-03-0.329D-01-0.641D-01 0.607D-02 0.342D+00
 Coeff-Com:  0.744D+00
 Coeff:      0.747D-05-0.106D-03 0.409D-04 0.738D-04 0.531D-03 0.123D-02
 Coeff:      0.419D-02-0.527D-03-0.329D-01-0.641D-01 0.607D-02 0.342D+00
 Coeff:      0.744D+00
 Gap=     0.122 Goal=   None    Shift=    0.000
 RMSDP=5.84D-07 MaxDP=4.60D-05 DE=-2.21D-10 OVMax= 8.55D-06

 Cycle  14  Pass 1  IDiag  1:
 RMSU=  1.80D-07    CP:  1.10D+00  1.28D+00  9.59D-01  7.50D-01  8.73D-01
                    CP:  9.78D-01  1.20D+00  9.89D-01  1.62D+00  1.56D+00
                    CP:  1.90D+00  1.37D+00  9.59D-01
 E= -994.828770416317     Delta-E=       -0.000000000090 Rises=F Damp=F
 DIIS: error= 7.99D-08 at cycle  14 NSaved=  14.
 NSaved=14 IEnMin=14 EnMin= -994.828770416317     IErMin=14 ErrMin= 7.99D-08
 ErrMax= 7.99D-08  0.00D+00 EMaxC= 1.00D-01 BMatC= 2.23D-12 BMatP= 1.10D-11
 IDIUse=1 WtCom= 1.00D+00 WtEn= 0.00D+00
 Coeff-Com: -0.204D-05 0.118D-03-0.291D-03-0.493D-03-0.104D-02 0.144D-03
 Coeff-Com:  0.616D-02 0.886D-02 0.366D-02-0.244D-01-0.866D-01-0.132D+00
 Coeff-Com:  0.271D+00 0.955D+00
 Coeff:     -0.204D-05 0.118D-03-0.291D-03-0.493D-03-0.104D-02 0.144D-03
 Coeff:      0.616D-02 0.886D-02 0.366D-02-0.244D-01-0.866D-01-0.132D+00
 Coeff:      0.271D+00 0.955D+00
 Gap=     0.122 Goal=   None    Shift=    0.000
 RMSDP=3.42D-07 MaxDP=2.98D-05 DE=-8.98D-11 OVMax= 6.07D-06

 Cycle  15  Pass 1  IDiag  1:
 RMSU=  5.85D-08    CP:  1.10D+00  1.28D+00  9.59D-01  7.50D-01  8.73D-01
                    CP:  9.78D-01  1.20D+00  9.89D-01  1.63D+00  1.57D+00
                    CP:  1.98D+00  1.43D+00  1.11D+00  1.34D+00
 E= -994.828770416343     Delta-E=       -0.000000000025 Rises=F Damp=F
 DIIS: error= 2.20D-08 at cycle  15 NSaved=  15.
 NSaved=15 IEnMin=15 EnMin= -994.828770416343     IErMin=15 ErrMin= 2.20D-08
 ErrMax= 2.20D-08  0.00D+00 EMaxC= 1.00D-01 BMatC= 2.80D-13 BMatP= 2.23D-12
 IDIUse=1 WtCom= 1.00D+00 WtEn= 0.00D+00
 Coeff-Com: -0.131D-05 0.426D-04-0.808D-04-0.135D-03-0.324D-03-0.104D-03
 Coeff-Com:  0.125D-02 0.194D-02 0.547D-02 0.283D-02-0.232D-01-0.841D-01
 Coeff-Com: -0.282D-01 0.280D+00 0.844D+00
 Coeff:     -0.131D-05 0.426D-04-0.808D-04-0.135D-03-0.324D-03-0.104D-03
 Coeff:      0.125D-02 0.194D-02 0.547D-02 0.283D-02-0.232D-01-0.841D-01
 Coeff:     -0.282D-01 0.280D+00 0.844D+00
 Gap=     0.122 Goal=   None    Shift=    0.000
 RMSDP=1.06D-07 MaxDP=5.17D-06 DE=-2.55D-11 OVMax= 1.50D-06

 Cycle  16  Pass 1  IDiag  1:
 RMSU=  4.96D-08    CP:  1.10D+00  1.28D+00  9.59D-01  7.50D-01  8.73D-01
                    CP:  9.79D-01  1.20D+00  9.89D-01  1.64D+00  1.57D+00
                    CP:  1.99D+00  1.43D+00  1.21D+00  1.42D+00  1.02D+00
 E= -994.828770416351     Delta-E=       -0.000000000008 Rises=F Damp=F
 DIIS: error= 1.36D-08 at cycle  16 NSaved=  16.
 NSaved=16 IEnMin=16 EnMin= -994.828770416351     IErMin=16 ErrMin= 1.36D-08
 ErrMax= 1.36D-08  0.00D+00 EMaxC= 1.00D-01 BMatC= 5.85D-14 BMatP= 2.80D-13
 IDIUse=1 WtCom= 1.00D+00 WtEn= 0.00D+00
 Coeff-Com: -0.287D-06-0.131D-06 0.115D-04 0.186D-04 0.229D-04-0.735D-04
 Coeff-Com: -0.450D-03-0.659D-03 0.163D-02 0.445D-02 0.517D-02-0.113D-01
 Coeff-Com: -0.589D-01-0.460D-01 0.348D+00 0.758D+00
 Coeff:     -0.287D-06-0.131D-06 0.115D-04 0.186D-04 0.229D-04-0.735D-04
 Coeff:     -0.450D-03-0.659D-03 0.163D-02 0.445D-02 0.517D-02-0.113D-01
 Coeff:     -0.589D-01-0.460D-01 0.348D+00 0.758D+00
 Gap=     0.122 Goal=   None    Shift=    0.000
 RMSDP=3.91D-08 MaxDP=4.09D-06 DE=-7.73D-12 OVMax= 5.28D-07

 Cycle  17  Pass 1  IDiag  1:
 RMSU=  9.52D-09    CP:  1.10D+00  1.28D+00  9.59D-01  7.50D-01  8.73D-01
                    CP:  9.79D-01  1.20D+00  9.90D-01  1.64D+00  1.57D+00
                    CP:  1.99D+00  1.42D+00  1.22D+00  1.44D+00  1.15D+00
                    CP:  9.71D-01
 E= -994.828770416376     Delta-E=       -0.000000000025 Rises=F Damp=F
 DIIS: error= 2.92D-09 at cycle  17 NSaved=  17.
 NSaved=17 IEnMin=17 EnMin= -994.828770416376     IErMin=17 ErrMin= 2.92D-09
 ErrMax= 2.92D-09  0.00D+00 EMaxC= 1.00D-01 BMatC= 6.54D-15 BMatP= 5.85D-14
 IDIUse=1 WtCom= 1.00D+00 WtEn= 0.00D+00
 Coeff-Com:  0.800D-07-0.586D-05 0.152D-04 0.242D-04 0.515D-04-0.118D-04
 Coeff-Com: -0.321D-03-0.437D-03-0.221D-03 0.653D-03 0.507D-02 0.896D-02
 Coeff-Com: -0.160D-01-0.559D-01-0.611D-02 0.251D+00 0.813D+00
 Coeff:      0.800D-07-0.586D-05 0.152D-04 0.242D-04 0.515D-04-0.118D-04
 Coeff:     -0.321D-03-0.437D-03-0.221D-03 0.653D-03 0.507D-02 0.896D-02
 Coeff:     -0.160D-01-0.559D-01-0.611D-02 0.251D+00 0.813D+00
 Gap=     0.122 Goal=   None    Shift=    0.000
 RMSDP=2.42D-08 MaxDP=1.26D-06 DE=-2.50D-11 OVMax= 1.58D-07

 Cycle  18  Pass 1  IDiag  1:
 RMSU=  5.57D-09    CP:  1.10D+00  1.28D+00  9.59D-01  7.50D-01  8.73D-01
                    CP:  9.79D-01  1.20D+00  9.90D-01  1.64D+00  1.57D+00
                    CP:  1.99D+00  1.42D+00  1.21D+00  1.44D+00  1.21D+00
                    CP:  9.75D-01  1.31D+00
 E= -994.828770416282     Delta-E=        0.000000000094 Rises=F Damp=F
 DIIS: error= 1.04D-09 at cycle  18 NSaved=  18.
 NSaved=18 IEnMin=17 EnMin= -994.828770416376     IErMin=18 ErrMin= 1.04D-09
 ErrMax= 1.04D-09  0.00D+00 EMaxC= 1.00D-01 BMatC= 7.17D-16 BMatP= 6.54D-15
 IDIUse=1 WtCom= 1.00D+00 WtEn= 0.00D+00
 Large coefficients: NSaved= 18 BigCof=    0.00 CofMax=   10.00 Det=-4.03D-15
 Inversion failed.  Reducing to 17 matrices.
 Large coefficients: NSaved= 17 BigCof=    0.00 CofMax=   10.00 Det=-4.07D-15
 Inversion failed.  Reducing to 16 matrices.
 Large coefficients: NSaved= 16 BigCof=    0.00 CofMax=   10.00 Det=-4.62D-15
 Inversion failed.  Reducing to 15 matrices.
 Coeff-Com: -0.488D-06-0.193D-06 0.793D-06 0.704D-06 0.334D-04-0.980D-04
 Coeff-Com: -0.423D-03 0.390D-03 0.237D-02 0.160D-02-0.690D-02-0.332D-01
 Coeff-Com: -0.275D-02 0.229D+00 0.810D+00
 Coeff:     -0.488D-06-0.193D-06 0.793D-06 0.704D-06 0.334D-04-0.980D-04
 Coeff:     -0.423D-03 0.390D-03 0.237D-02 0.160D-02-0.690D-02-0.332D-01
 Coeff:     -0.275D-02 0.229D+00 0.810D+00
 Gap=     0.122 Goal=   None    Shift=    0.000
 RMSDP=5.96D-09 MaxDP=4.54D-07 DE= 9.37D-11 OVMax= 3.82D-08

 SCF Done:  E(RM062X) =  -994.828770416     A.U. after   18 cycles
            NFock= 18  Conv=0.60D-08     -V/T= 2.0030
 KE= 9.918258892325D+02 PE=-3.967486313220D+03 EE= 1.173334849372D+03
 Leave Link  502 at Tue Apr  5 19:59:13 2022, MaxMem=  1879048192 cpu:            1831.9 elap:             261.9
 (Enter /gpfs/software/gaussian16/sse4/tar/g16/l701.exe)
 ... and contract with generalized density number  0.
 Compute integral first derivatives.
 Leave Link  701 at Tue Apr  5 19:59:13 2022, MaxMem=  1879048192 cpu:               1.8 elap:               0.3
 (Enter /gpfs/software/gaussian16/sse4/tar/g16/l702.exe)
 L702 exits ... SP integral derivatives will be done elsewhere.
 Leave Link  702 at Tue Apr  5 19:59:13 2022, MaxMem=  1879048192 cpu:               0.2 elap:               0.0
 (Enter /gpfs/software/gaussian16/sse4/tar/g16/l703.exe)
 Integral derivatives from FoFJK, PRISM(SPDF).
 Compute integral first derivatives, UseDBF=F ICtDFT=           0.
 Calling FoFJK, ICntrl=      2127 FMM=F ISym2X=0 I1Cent= 0 IOpClX= 0 NMat=1 NMatS=1 NMatT=0.
 FoFJK:  IHMeth= 1 ICntrl=    2127 DoSepK=F KAlg= 0 I1Cent=           0 FoldK=F
 IRaf=         0 NMat=       1 IRICut=       1 DoRegI=T DoRafI=F ISym2E= 0 IDoP0=0 IntGTp=1.
 FoFCou: FMM=F IPFlag=           0 FMFlag=      100000 FMFlg1=         800
         NFxFlg=           0 DoJE=F BraDBF=F KetDBF=F FulRan=T
         wScrn=  0.000000 ICntrl=      2127 IOpCl=  0 I1Cent=           0 NGrid=           0
         NMat0=    1 NMatS0=      1 NMatT0=    0 NMatD0=    1 NMtDS0=    0 NMtDT0=    0
 Symmetry not used in FoFCou.
 Leave Link  703 at Tue Apr  5 19:59:49 2022, MaxMem=  1879048192 cpu:             248.9 elap:              35.6
 (Enter /gpfs/software/gaussian16/sse4/tar/g16/l716.exe)
 Dipole        =-2.29220617D+00-5.65643934D-01 5.62398311D-03
 ***** Axes restored to original set *****
 -------------------------------------------------------------------
 Center     Atomic                   Forces (Hartrees/Bohr)
 Number     Number              X              Y              Z
 -------------------------------------------------------------------
      1        6          -0.001737344    0.000242479    0.001656548
      2        6           0.001957981    0.001329566   -0.000279296
      3        6          -0.001932726    0.000398325   -0.000284869
      4        6           0.001293424   -0.001557878   -0.000626273
      5        6          -0.002315591   -0.000823600   -0.000115171
      6        6           0.001303911   -0.000009420   -0.000024729
      7        1          -0.000109197    0.000206896    0.000176537
      8        1          -0.000217964   -0.000108834   -0.000041920
      9        1           0.000213044   -0.000113168   -0.000028753
     10        8           0.001642698   -0.000232644   -0.000631861
     11       17           0.000028391    0.000100137    0.000131673
     12        6           0.000555706   -0.000931115   -0.000339683
     13        6          -0.001759084    0.003057267    0.000971849
     14        6           0.001626916   -0.002167024   -0.000397281
     15        6           0.001762305   -0.001059053    0.000120662
     16        6          -0.002066747    0.000304244    0.000809907
     17        6          -0.000234796    0.000367529   -0.000665340
     18        1          -0.000010928    0.000996294   -0.000432001
 -------------------------------------------------------------------
 Cartesian Forces:  Max     0.003057267 RMS     0.001091722
 Leave Link  716 at Tue Apr  5 19:59:49 2022, MaxMem=  1879048192 cpu:               0.3 elap:               0.1
 (Enter /gpfs/software/gaussian16/sse4/tar/g16/l103.exe)

 GradGradGradGradGradGradGradGradGradGradGradGradGradGradGradGradGradGrad
 Berny optimization.
 Using GEDIIS/GDIIS optimizer.
 FormGI is forming the generalized inverse of G from B-inverse, IUseBI=4.
 Internal  Forces:  Max     0.001994826 RMS     0.000627327
 Search for a local minimum.
 Step number   5 out of a maximum of   96
 All quantities printed in internal units (Hartrees-Bohrs-Radians)
 RMS Force = .62733D-03 SwitMx=.10000D-02 MixMth= 2
 Mixed Optimization -- En-DIIS/RFO-DIIS
 Update second derivatives using D2CorX and points    2    3    4    5
 DE= -3.82D-04 DEPred=-3.40D-04 R= 1.12D+00
 TightC=F SS=  1.41D+00  RLast= 1.48D-01 DXNew= 1.6224D+00 4.4339D-01
 Trust test= 1.12D+00 RLast= 1.48D-01 DXMaxT set to 9.65D-01
 ITU=  1  1  1  1  0
 Use linear search instead of GDIIS.
     Eigenvalues ---    0.00556   0.00986   0.01062   0.01187   0.01574
     Eigenvalues ---    0.01676   0.01762   0.01990   0.02008   0.02062
     Eigenvalues ---    0.02182   0.02254   0.02291   0.02392   0.02593
     Eigenvalues ---    0.13926   0.15999   0.16040   0.16258   0.19354
     Eigenvalues ---    0.22458   0.23458   0.23503   0.24837   0.24988
     Eigenvalues ---    0.24996   0.25018   0.25866   0.27057   0.32579
     Eigenvalues ---    0.32793   0.33223   0.33697   0.35239   0.35303
     Eigenvalues ---    0.35510   0.35612   0.36085   0.38005   0.43241
     Eigenvalues ---    0.43352   0.44168   0.46378   0.47603   0.53278
     Eigenvalues ---    0.58480   0.71177   0.93488
 RFO step:  Lambda=-2.86976849D-04 EMin= 5.55518690D-03
 Quartic linear search produced a step of  0.17275.
 Iteration  1 RMS(Cart)=  0.04480655 RMS(Int)=  0.00090337
 Iteration  2 RMS(Cart)=  0.00120578 RMS(Int)=  0.00009029
 Iteration  3 RMS(Cart)=  0.00000073 RMS(Int)=  0.00009029
 ITry= 1 IFail=0 DXMaxC= 2.06D-01 DCOld= 1.00D+10 DXMaxT= 9.65D-01 DXLimC= 3.00D+00 Rises=F
 Variable       Old X    -DE/DX   Delta X   Delta X   Delta X     New X
                                 (Linear)    (Quad)   (Total)
    R1        2.74443   0.00119  -0.00025   0.00242   0.00223   2.74666
    R2        2.73394   0.00087  -0.00053   0.00118   0.00070   2.73464
    R3        2.34959  -0.00159   0.00023  -0.00120  -0.00097   2.34862
    R4        2.59408  -0.00169   0.00014  -0.00237  -0.00223   2.59185
    R5        3.32019   0.00007   0.00152   0.00388   0.00540   3.32559
    R6        2.66218   0.00086   0.00086   0.00245   0.00327   2.66545
    R7        2.04845   0.00015  -0.00048  -0.00026  -0.00075   2.04770
    R8        2.59463  -0.00169   0.00024  -0.00210  -0.00186   2.59276
    R9        2.04984   0.00001   0.00013   0.00024   0.00037   2.05021
   R10        2.66390   0.00159   0.00062   0.00456   0.00512   2.66903
   R11        2.05482  -0.00003  -0.00007  -0.00021  -0.00028   2.05454
   R12        2.74165  -0.00010  -0.00044  -0.00268  -0.00312   2.73852
   R13        2.66678  -0.00184  -0.00048  -0.00533  -0.00580   2.66098
   R14        2.75664  -0.00012   0.00220   0.00473   0.00692   2.76356
   R15        2.36387   0.00088  -0.00094   0.00033  -0.00059   2.36328
   R16        2.53593   0.00032   0.00095   0.00280   0.00375   2.53968
   R17        2.62749  -0.00164  -0.00135  -0.00665  -0.00801   2.61948
   R18        2.04024   0.00060  -0.00047   0.00099   0.00053   2.04077
   R19        2.37560   0.00072  -0.00011   0.00050   0.00038   2.37598
    A1        1.95568   0.00065  -0.00075   0.00011  -0.00090   1.95478
    A2        2.16551   0.00013   0.00018   0.00086   0.00053   2.16604
    A3        2.16199  -0.00079   0.00061  -0.00094  -0.00084   2.16115
    A4        2.16886  -0.00021   0.00124   0.00214   0.00348   2.17234
    A5        2.04066   0.00025  -0.00000   0.00073   0.00067   2.04133
    A6        2.07350  -0.00004  -0.00124  -0.00274  -0.00405   2.06945
    A7        2.11669  -0.00009  -0.00049  -0.00144  -0.00194   2.11475
    A8        2.06160  -0.00014  -0.00190  -0.00425  -0.00617   2.05543
    A9        2.10428   0.00023   0.00244   0.00592   0.00835   2.11263
   A10        2.15536  -0.00067   0.00026  -0.00208  -0.00173   2.15363
   A11        2.01969   0.00058   0.00063   0.00411   0.00469   2.02438
   A12        2.10813   0.00009  -0.00089  -0.00201  -0.00295   2.10518
   A13        2.13212   0.00029   0.00056   0.00254   0.00309   2.13521
   A14        2.08981  -0.00039  -0.00045  -0.00277  -0.00323   2.08658
   A15        2.06118   0.00011  -0.00012   0.00030   0.00018   2.06136
   A16        2.03741   0.00003  -0.00083  -0.00146  -0.00236   2.03505
   A17        2.14578  -0.00011   0.00244   0.00337   0.00583   2.15161
   A18        2.09999   0.00008  -0.00158  -0.00190  -0.00346   2.09653
   A19        2.19437  -0.00055  -0.00081  -0.00168  -0.00248   2.19189
   A20        2.13438   0.00076   0.00258   0.00721   0.00979   2.14417
   A21        1.95423  -0.00021  -0.00178  -0.00549  -0.00729   1.94694
   A22        2.18981   0.00163   0.00309   0.01323   0.01632   2.20613
   A23        2.10387  -0.00199  -0.00190  -0.01228  -0.01418   2.08968
   A24        2.05944  -0.00008  -0.00048  -0.00173  -0.00230   2.05715
   A25        2.03673   0.00044  -0.00104  -0.00019  -0.00127   2.03547
   A26        2.18526  -0.00034   0.00125   0.00251   0.00373   2.18899
   A27        2.13132   0.00035   0.00156   0.00431   0.00580   2.13711
   A28        2.12502   0.00030  -0.00041   0.00140   0.00096   2.12598
    D1       -0.01286  -0.00019   0.00134  -0.01434  -0.01302  -0.02588
    D2        3.10885  -0.00010   0.00133  -0.00710  -0.00580   3.10305
    D3        3.12821   0.00034  -0.00231   0.04100   0.03870  -3.11628
    D4       -0.03326   0.00043  -0.00233   0.04824   0.04591   0.01265
    D5        0.00627   0.00028  -0.00110   0.01871   0.01761   0.02388
    D6       -3.13133   0.00021  -0.00059   0.01506   0.01445  -3.11687
    D7       -3.13480  -0.00025   0.00255  -0.03650  -0.03393   3.11445
    D8        0.01079  -0.00032   0.00306  -0.04016  -0.03709  -0.02630
    D9        0.00134   0.00001  -0.00233   0.00243   0.00009   0.00143
   D10        3.10531   0.00015  -0.00086   0.00942   0.00850   3.11380
   D11       -3.12003  -0.00009  -0.00232  -0.00498  -0.00728  -3.12731
   D12       -0.01606   0.00006  -0.00086   0.00201   0.00112  -0.01494
   D13        0.01701   0.00008   0.00279   0.00646   0.00925   0.02626
   D14       -3.12079   0.00010  -0.00024   0.00252   0.00225  -3.11854
   D15       -3.08605  -0.00006   0.00140  -0.00048   0.00089  -3.08516
   D16        0.05934  -0.00004  -0.00163  -0.00442  -0.00611   0.05323
   D17        0.01193  -0.00021   0.00184  -0.01152  -0.00968   0.00225
   D18        3.14033  -0.00011   0.00051  -0.00500  -0.00451   3.13583
   D19       -3.13385  -0.00013   0.00131  -0.00768  -0.00637  -3.14022
   D20       -0.00545  -0.00003  -0.00002  -0.00115  -0.00119  -0.00664
   D21       -0.02356   0.00000  -0.00257  -0.00211  -0.00468  -0.02825
   D22        3.11434  -0.00001   0.00043   0.00173   0.00210   3.11644
   D23        3.13102  -0.00009  -0.00126  -0.00851  -0.00977   3.12125
   D24       -0.01426  -0.00010   0.00174  -0.00467  -0.00298  -0.01724
   D25       -2.85130  -0.00026  -0.00874  -0.05969  -0.06843  -2.91973
   D26        0.31400  -0.00029  -0.00786  -0.06195  -0.06980   0.24421
   D27        0.29422  -0.00025  -0.01189  -0.06377  -0.07567   0.21855
   D28       -2.82366  -0.00027  -0.01101  -0.06603  -0.07704  -2.90070
   D29       -3.11378   0.00001   0.00288   0.00569   0.00863  -3.10514
   D30        0.00620   0.00005   0.00212   0.00789   0.01007   0.01627
   D31       -3.13665  -0.00004  -0.00494  -0.00614  -0.01102   3.13551
   D32        0.06518  -0.00041   0.00217  -0.01625  -0.01406   0.05111
   D33        0.02570  -0.00006  -0.00417  -0.00814  -0.01224   0.01346
   D34       -3.05566  -0.00043   0.00294  -0.01825  -0.01528  -3.07094
   D35       -0.06055  -0.00003  -0.00027  -0.00902  -0.00931  -0.06986
   D36        0.08505   0.00008   0.00057   0.01101   0.01146   0.09652
   D37       -0.00331   0.00015   0.00494   0.01145   0.01644   0.01313
   D38        3.07241   0.00059  -0.00287   0.02239   0.01956   3.09197
   D39       -0.05219  -0.00024  -0.00312  -0.01304  -0.01622  -0.06841
         Item               Value     Threshold  Converged?
 Maximum Force            0.001995     0.000450     NO 
 RMS     Force            0.000627     0.000300     NO 
 Maximum Displacement     0.206202     0.001800     NO 
 RMS     Displacement     0.044834     0.001200     NO 
 Predicted change in Energy=-1.564481D-04
 Lowest energy point so far.  Saving SCF results.
 GradGradGradGradGradGradGradGradGradGradGradGradGradGradGradGradGradGrad

 Leave Link  103 at Tue Apr  5 19:59:49 2022, MaxMem=  1879048192 cpu:               0.2 elap:               0.1
 (Enter /gpfs/software/gaussian16/sse4/tar/g16/l202.exe)
                          Input orientation:                          
 ---------------------------------------------------------------------
 Center     Atomic      Atomic             Coordinates (Angstroms)
 Number     Number       Type             X           Y           Z
 ---------------------------------------------------------------------
      1          6           0       -4.004954   -0.817201   -0.053189
      2          6           0       -3.281338    0.435308    0.088858
      3          6           0       -1.916150    0.537897    0.171814
      4          6           0       -3.112002   -1.953204   -0.132295
      5          6           0       -1.746472   -1.847457   -0.050945
      6          6           0       -1.093689   -0.606871    0.121289
      7          1           0       -1.488282    1.530394    0.249655
      8          1           0       -1.134578   -2.744014   -0.112625
      9          1           0       -3.584432   -2.921014   -0.263495
     10          8           0       -5.240922   -0.900431   -0.153672
     11         17           0       -4.240640    1.909889    0.137216
     12          6           0        0.350243   -0.554112    0.232450
     13          6           0        1.233693   -1.611203   -0.058940
     14          6           0        2.477908   -1.594445    0.066073
     15          6           0        1.067161    0.631958    0.699265
     16          6           0        2.449839    0.566272    0.772389
     17          6           0        3.094830   -0.460984    0.441375
     18          1           0        0.463086    1.471157    1.010848
 ---------------------------------------------------------------------
                    Distance matrix (angstroms):
                    1          2          3          4          5
     1  C    0.000000
     2  C    1.453470   0.000000
     3  C    2.500004   1.371549   0.000000
     4  C    1.447109   2.404698   2.779951   0.000000
     5  C    2.482373   2.754337   2.401734   1.372032   0.000000
     6  C    2.924063   2.423427   1.410493   2.439366   1.412389
     7  H    3.454932   2.107160   1.083596   3.862358   3.401014
     8  H    3.457630   3.841519   3.385661   2.129783   1.087214
     9  H    2.155713   3.388350   3.864806   1.084924   2.139112
    10  O    1.242835   2.383901   3.637147   2.375097   3.621959
    11  Cl   2.743869   1.759825   2.699409   4.033602   4.513748
    12  C    4.372476   3.766690   2.516485   3.752018   2.479771
    13  C    5.298481   4.959391   3.820130   4.359749   2.989526
    14  C    6.530378   6.106500   4.885265   5.604923   4.233568
    15  C    5.328471   4.395533   3.031039   4.983970   3.824506
    16  C    6.652814   5.773280   4.407194   6.172544   4.910499
    17  C    7.125898   6.448498   5.116673   6.409414   5.059930
    18  H    5.131485   3.992964   2.689928   5.080775   4.125863
                    6          7          8          9         10
     6  C    0.000000
     7  H    2.177174   0.000000
     8  H    2.150294   4.304291   0.000000
     9  H    3.421566   4.946939   2.460869   0.000000
    10  O    4.166692   4.489308   4.501394   2.615105   0.000000
    11  Cl   4.029595   2.780671   5.600790   4.891707   2.997178
    12  C    1.449165   2.779503   2.668227   4.618425   5.615171
    13  C    2.541234   4.168214   2.625805   4.997177   6.514200
    14  C    3.706030   5.052621   3.795194   6.214529   7.753082
    15  C    2.556956   2.745837   4.111448   5.931933   6.547337
    16  C    3.789035   4.087980   4.958759   7.046038   7.883946
    17  C    4.203264   5.000725   4.838081   7.152701   8.368509
    18  H    2.744643   2.095414   4.645685   6.107169   6.286194
                   11         12         13         14         15
    11  Cl   0.000000
    12  C    5.211197   0.000000
    13  C    6.511903   1.408131   0.000000
    14  C    7.577882   2.374223   1.250592   0.000000
    15  C    5.488328   1.462413   2.373685   2.710722   0.000000
    16  C    6.853558   2.440308   2.628976   2.273404   1.386168
    17  C    7.715093   2.754103   2.244359   1.343941   2.317860
    18  H    4.804243   2.172638   3.352496   3.788143   1.079928
                   16         17         18
    16  C    0.000000
    17  C    1.257314   0.000000
    18  H    2.196103   3.314144   0.000000
 Stoichiometry    C12H4ClO(1-)
 Framework group  C1[X(C12H4ClO)]
 Deg. of freedom    48
 Full point group                 C1      NOp   1
 RotChk:  IX=0 Diff= 9.58D-03
 Largest Abelian subgroup         C1      NOp   1
 Largest concise Abelian subgroup C1      NOp   1
                         Standard orientation:                         
 ---------------------------------------------------------------------
 Center     Atomic      Atomic             Coordinates (Angstroms)
 Number     Number       Type             X           Y           Z
 ---------------------------------------------------------------------
      1          6           0        2.444990    0.974078    0.074277
      2          6           0        1.904397   -0.372132   -0.015461
      3          6           0        0.566165   -0.670273   -0.052784
      4          6           0        1.402203    1.977367    0.085669
      5          6           0        0.064184    1.676325    0.046294
      6          6           0       -0.409881    0.346921   -0.006535
      7          1           0        0.283502   -1.712103   -0.146982
      8          1           0       -0.667143    2.480633    0.063164
      9          1           0        1.735482    3.008998    0.127175
     10          8           0        3.659387    1.238322    0.081667
     11         17           0        3.063701   -1.693488   -0.099240
     12          6           0       -1.834730    0.082707   -0.015129
     13          6           0       -2.844682    1.041551   -0.223574
     14          6           0       -4.078277    0.837652   -0.198128
     15          6           0       -2.396688   -1.245803    0.225533
     16          6           0       -3.776117   -1.380027    0.200582
     17          6           0       -4.543954   -0.412145   -0.032805
     18          1           0       -1.695522   -2.032143    0.462769
 ---------------------------------------------------------------------
 Rotational constants (GHZ):           1.6005448           0.3321153           0.2759756
 Leave Link  202 at Tue Apr  5 19:59:49 2022, MaxMem=  1879048192 cpu:               0.1 elap:               0.0
 (Enter /gpfs/software/gaussian16/sse4/tar/g16/l301.exe)
 Standard basis: 6-311+G(d,p) (5D, 7F)
 Ernie: Thresh=  0.10000D-02 Tol=  0.10000D-05 Strict=F.
 There are   354 symmetry adapted cartesian basis functions of A   symmetry.
 There are   340 symmetry adapted basis functions of A   symmetry.
   340 basis functions,   553 primitive gaussians,   354 cartesian basis functions
    51 alpha electrons       51 beta electrons
       nuclear repulsion energy       807.2290623509 Hartrees.
 IExCor= 4336 DFT=T Ex+Corr=M062X ExCW=0 ScaHFX=  0.540000
 ScaDFX=  1.000000  1.000000  1.000000  1.000000 ScalE2=  1.000000  1.000000
 IRadAn=      5 IRanWt=     -1 IRanGd=            0 ICorTp=0 IEmpDi=  4
 NAtoms=   18 NActive=   18 NUniq=   18 SFac= 1.00D+00 NAtFMM=   60 NAOKFM=F Big=F
 Integral buffers will be    131072 words long.
 Raffenetti 2 integral format.
 Two-electron integral symmetry is turned on.
 Leave Link  301 at Tue Apr  5 19:59:49 2022, MaxMem=  1879048192 cpu:               0.4 elap:               0.1
 (Enter /gpfs/software/gaussian16/sse4/tar/g16/l302.exe)
 NPDir=0 NMtPBC=     1 NCelOv=     1 NCel=       1 NClECP=     1 NCelD=      1
         NCelK=      1 NCelE2=     1 NClLst=     1 CellRange=     0.0.
 One-electron integrals computed using PRISM.
 One-electron integral symmetry used in STVInt
 NBasis=   340 RedAO= T EigKep=  1.01D-06  NBF=   340
 NBsUse=   338 1.00D-06 EigRej=  4.58D-07 NBFU=   338
 Precomputing XC quadrature grid using
 IXCGrd= 4 IRadAn=           5 IRanWt=          -1 IRanGd=           0 AccXCQ= 0.00D+00.
 Generated NRdTot=       0 NPtTot=           0 NUsed=           0 NTot=          32
 NSgBfM=   354   354   354   354   354 MxSgAt=    18 MxSgA2=    18.
 Leave Link  302 at Tue Apr  5 19:59:49 2022, MaxMem=  1879048192 cpu:               3.3 elap:               0.5
 (Enter /gpfs/software/gaussian16/sse4/tar/g16/l303.exe)
 DipDrv:  MaxL=1.
 Leave Link  303 at Tue Apr  5 19:59:49 2022, MaxMem=  1879048192 cpu:               0.3 elap:               0.1
 (Enter /gpfs/software/gaussian16/sse4/tar/g16/l401.exe)
 Initial guess from the checkpoint file:  "checkpoint.chk"
 B after Tr=    -0.000000    0.000000   -0.000000
         Rot=    1.000000   -0.000645    0.000094   -0.000453 Ang=  -0.09 deg.
 Guess basis will be translated and rotated to current coordinates.
 JPrj=2 DoOrth=T DoCkMO=T.
 Generating alternative initial guess.
 ExpMin= 4.38D-02 ExpMax= 1.06D+05 ExpMxC= 3.62D+03 IAcc=2 IRadAn=         4 AccDes= 0.00D+00
 Harris functional with IExCor= 1009 and IRadAn=       4 diagonalized for initial guess.
 HarFok:  IExCor= 1009 AccDes= 0.00D+00 IRadAn=         4 IDoV= 1 UseB2=F ITyADJ=14
 ICtDFT=  3500011 ScaDFX=  1.000000  1.000000  1.000000  1.000000
 FoFCou: FMM=F IPFlag=           0 FMFlag=      100000 FMFlg1=           0
         NFxFlg=           0 DoJE=T BraDBF=F KetDBF=T FulRan=T
         wScrn=  0.000000 ICntrl=       500 IOpCl=  0 I1Cent=   200000004 NGrid=           0
         NMat0=    1 NMatS0=      1 NMatT0=    0 NMatD0=    1 NMtDS0=    0 NMtDT0=    0
 Petite list used in FoFCou.
 Harris En= -994.493671403689    
 Leave Link  401 at Tue Apr  5 19:59:52 2022, MaxMem=  1879048192 cpu:              14.9 elap:               2.2
 (Enter /gpfs/software/gaussian16/sse4/tar/g16/l502.exe)
 Integral symmetry usage will be decided dynamically.
 Closed shell SCF:
 Using DIIS extrapolation, IDIIS=  1040.
 NGot=  1879048192 LenX=  1878791817 LenY=  1878666060
 Requested convergence on RMS density matrix=1.00D-08 within 128 cycles.
 Requested convergence on MAX density matrix=1.00D-06.
 Requested convergence on             energy=1.00D-06.
 No special actions if energy rises.
 Fock matrices will be formed incrementally for  20 cycles.

 Cycle   1  Pass 1  IDiag  1:
 FoFJK:  IHMeth= 1 ICntrl=       0 DoSepK=F KAlg= 0 I1Cent=           0 FoldK=F
 IRaf= 880000000 NMat=       1 IRICut=       1 DoRegI=T DoRafI=F ISym2E= 0 IDoP0=0 IntGTp=1.
 FoFCou: FMM=F IPFlag=           0 FMFlag=      100000 FMFlg1=           0
         NFxFlg=           0 DoJE=F BraDBF=F KetDBF=F FulRan=T
         wScrn=  0.000000 ICntrl=         0 IOpCl=  0 I1Cent=           0 NGrid=           0
         NMat0=    1 NMatS0=      1 NMatT0=    0 NMatD0=    1 NMtDS0=    0 NMtDT0=    0
 Symmetry not used in FoFCou.
 E= -994.810278195295    
 DIIS: error= 4.50D-03 at cycle   1 NSaved=   1.
 NSaved= 1 IEnMin= 1 EnMin= -994.810278195295     IErMin= 1 ErrMin= 4.50D-03
 ErrMax= 4.50D-03  0.00D+00 EMaxC= 1.00D-01 BMatC= 8.42D-03 BMatP= 8.42D-03
 IDIUse=3 WtCom= 9.55D-01 WtEn= 4.50D-02
 Coeff-Com:  0.100D+01
 Coeff-En:   0.100D+01
 Coeff:      0.100D+01
 Gap=     0.390 Goal=   None    Shift=    0.000
 GapD=    0.390 DampG=1.000 DampE=1.000 DampFc=1.0000 IDamp=-1.
 RMSDP=1.90D-02 MaxDP=1.32D+00              OVMax= 5.04D-02

 Cycle   2  Pass 1  IDiag  1:
 RMSU=  1.36D-02    CP:  1.11D+00
 E= -994.827900195635     Delta-E=       -0.017622000340 Rises=F Damp=F
 DIIS: error= 1.17D-03 at cycle   2 NSaved=   2.
 NSaved= 2 IEnMin= 2 EnMin= -994.827900195635     IErMin= 2 ErrMin= 1.17D-03
 ErrMax= 1.17D-03  0.00D+00 EMaxC= 1.00D-01 BMatC= 3.96D-04 BMatP= 8.42D-03
 IDIUse=3 WtCom= 9.88D-01 WtEn= 1.17D-02
 Coeff-Com: -0.543D-01 0.105D+01
 Coeff-En:   0.000D+00 0.100D+01
 Coeff:     -0.536D-01 0.105D+01
 Gap=     0.122 Goal=   None    Shift=    0.000
 RMSDP=1.02D-02 MaxDP=8.05D-01 DE=-1.76D-02 OVMax= 1.66D-02

 Cycle   3  Pass 1  IDiag  1:
 RMSU=  4.45D-03    CP:  1.17D+00  1.29D+00
 E= -994.828265401875     Delta-E=       -0.000365206240 Rises=F Damp=F
 DIIS: error= 1.71D-03 at cycle   3 NSaved=   3.
 NSaved= 3 IEnMin= 3 EnMin= -994.828265401875     IErMin= 2 ErrMin= 1.17D-03
 ErrMax= 1.71D-03  0.00D+00 EMaxC= 1.00D-01 BMatC= 5.23D-04 BMatP= 3.96D-04
 IDIUse=3 WtCom= 1.95D-01 WtEn= 8.05D-01
 Coeff-Com: -0.696D-01 0.601D+00 0.469D+00
 Coeff-En:   0.000D+00 0.221D+00 0.779D+00
 Coeff:     -0.135D-01 0.295D+00 0.719D+00
 Gap=     0.123 Goal=   None    Shift=    0.000
 RMSDP=4.10D-03 MaxDP=3.72D-01 DE=-3.65D-04 OVMax= 1.55D-02

 Cycle   4  Pass 1  IDiag  1:
 RMSU=  2.70D-03    CP:  1.15D+00  1.18D+00  7.74D-01
 E= -994.828450216130     Delta-E=       -0.000184814255 Rises=F Damp=F
 DIIS: error= 1.49D-03 at cycle   4 NSaved=   4.
 NSaved= 4 IEnMin= 4 EnMin= -994.828450216130     IErMin= 2 ErrMin= 1.17D-03
 ErrMax= 1.49D-03  0.00D+00 EMaxC= 1.00D-01 BMatC= 3.63D-04 BMatP= 3.96D-04
 IDIUse=3 WtCom= 9.85D-01 WtEn= 1.49D-02
 Coeff-Com: -0.126D-01 0.772D-02 0.462D+00 0.543D+00
 Coeff-En:   0.000D+00 0.000D+00 0.411D+00 0.589D+00
 Coeff:     -0.125D-01 0.761D-02 0.461D+00 0.544D+00
 Gap=     0.122 Goal=   None    Shift=    0.000
 RMSDP=2.98D-03 MaxDP=2.27D-01 DE=-1.85D-04 OVMax= 7.53D-03

 Cycle   5  Pass 1  IDiag  1:
 RMSU=  4.12D-04    CP:  1.17D+00  1.25D+00  1.09D+00  7.09D-01
 E= -994.828813821141     Delta-E=       -0.000363605012 Rises=F Damp=F
 DIIS: error= 1.08D-04 at cycle   5 NSaved=   5.
 NSaved= 5 IEnMin= 5 EnMin= -994.828813821141     IErMin= 5 ErrMin= 1.08D-04
 ErrMax= 1.08D-04  0.00D+00 EMaxC= 1.00D-01 BMatC= 6.20D-06 BMatP= 3.63D-04
 IDIUse=3 WtCom= 9.99D-01 WtEn= 1.08D-03
 Coeff-Com:  0.373D-02-0.902D-01 0.184D+00 0.302D+00 0.601D+00
 Coeff-En:   0.000D+00 0.000D+00 0.000D+00 0.000D+00 0.100D+01
 Coeff:      0.373D-02-0.901D-01 0.183D+00 0.302D+00 0.601D+00
 Gap=     0.123 Goal=   None    Shift=    0.000
 RMSDP=3.19D-04 MaxDP=3.06D-02 DE=-3.64D-04 OVMax= 9.46D-04

 Cycle   6  Pass 1  IDiag  1:
 RMSU=  9.33D-05    CP:  1.17D+00  1.24D+00  1.08D+00  8.01D-01  7.64D-01
 E= -994.828820491343     Delta-E=       -0.000006670202 Rises=F Damp=F
 DIIS: error= 5.10D-05 at cycle   6 NSaved=   6.
 NSaved= 6 IEnMin= 6 EnMin= -994.828820491343     IErMin= 6 ErrMin= 5.10D-05
 ErrMax= 5.10D-05  0.00D+00 EMaxC= 1.00D-01 BMatC= 5.77D-07 BMatP= 6.20D-06
 IDIUse=1 WtCom= 1.00D+00 WtEn= 0.00D+00
 Coeff-Com:  0.288D-02-0.475D-01 0.575D-01 0.112D+00 0.305D+00 0.570D+00
 Coeff:      0.288D-02-0.475D-01 0.575D-01 0.112D+00 0.305D+00 0.570D+00
 Gap=     0.123 Goal=   None    Shift=    0.000
 RMSDP=7.77D-05 MaxDP=4.07D-03 DE=-6.67D-06 OVMax= 4.50D-04

 Cycle   7  Pass 1  IDiag  1:
 RMSU=  3.97D-05    CP:  1.17D+00  1.24D+00  1.09D+00  7.95D-01  8.71D-01
                    CP:  1.00D+00
 E= -994.828821138577     Delta-E=       -0.000000647234 Rises=F Damp=F
 DIIS: error= 2.45D-05 at cycle   7 NSaved=   7.
 NSaved= 7 IEnMin= 7 EnMin= -994.828821138577     IErMin= 7 ErrMin= 2.45D-05
 ErrMax= 2.45D-05  0.00D+00 EMaxC= 1.00D-01 BMatC= 1.72D-07 BMatP= 5.77D-07
 IDIUse=1 WtCom= 1.00D+00 WtEn= 0.00D+00
 Coeff-Com:  0.741D-03-0.369D-02-0.172D-01-0.168D-01 0.160D-01 0.359D+00
 Coeff-Com:  0.662D+00
 Coeff:      0.741D-03-0.369D-02-0.172D-01-0.168D-01 0.160D-01 0.359D+00
 Coeff:      0.662D+00
 Gap=     0.123 Goal=   None    Shift=    0.000
 RMSDP=8.41D-05 MaxDP=8.36D-03 DE=-6.47D-07 OVMax= 3.14D-04

 Cycle   8  Pass 1  IDiag  1:
 RMSU=  2.71D-05    CP:  1.17D+00  1.24D+00  1.09D+00  8.17D-01  8.30D-01
                    CP:  1.19D+00  7.91D-01
 E= -994.828821418834     Delta-E=       -0.000000280257 Rises=F Damp=F
 DIIS: error= 1.03D-05 at cycle   8 NSaved=   8.
 NSaved= 8 IEnMin= 8 EnMin= -994.828821418834     IErMin= 8 ErrMin= 1.03D-05
 ErrMax= 1.03D-05  0.00D+00 EMaxC= 1.00D-01 BMatC= 4.27D-08 BMatP= 1.72D-07
 IDIUse=1 WtCom= 1.00D+00 WtEn= 0.00D+00
 Coeff-Com: -0.812D-04 0.715D-02-0.222D-01-0.327D-01-0.544D-01 0.763D-01
 Coeff-Com:  0.404D+00 0.622D+00
 Coeff:     -0.812D-04 0.715D-02-0.222D-01-0.327D-01-0.544D-01 0.763D-01
 Coeff:      0.404D+00 0.622D+00
 Gap=     0.123 Goal=   None    Shift=    0.000
 RMSDP=2.00D-05 MaxDP=1.53D-03 DE=-2.80D-07 OVMax= 1.66D-04

 Cycle   9  Pass 1  IDiag  1:
 RMSU=  6.54D-06    CP:  1.17D+00  1.24D+00  1.09D+00  8.14D-01  8.43D-01
                    CP:  1.22D+00  9.23D-01  8.51D-01
 E= -994.828821487343     Delta-E=       -0.000000068509 Rises=F Damp=F
 DIIS: error= 3.59D-06 at cycle   9 NSaved=   9.
 NSaved= 9 IEnMin= 9 EnMin= -994.828821487343     IErMin= 9 ErrMin= 3.59D-06
 ErrMax= 3.59D-06  0.00D+00 EMaxC= 1.00D-01 BMatC= 4.07D-09 BMatP= 4.27D-08
 IDIUse=1 WtCom= 1.00D+00 WtEn= 0.00D+00
 Coeff-Com: -0.155D-03 0.380D-02-0.684D-02-0.111D-01-0.266D-01-0.280D-01
 Coeff-Com:  0.758D-01 0.259D+00 0.735D+00
 Coeff:     -0.155D-03 0.380D-02-0.684D-02-0.111D-01-0.266D-01-0.280D-01
 Coeff:      0.758D-01 0.259D+00 0.735D+00
 Gap=     0.123 Goal=   None    Shift=    0.000
 RMSDP=1.42D-05 MaxDP=1.21D-03 DE=-6.85D-08 OVMax= 7.26D-05

 Cycle  10  Pass 1  IDiag  1:
 RMSU=  2.89D-06    CP:  1.17D+00  1.24D+00  1.09D+00  8.12D-01  8.43D-01
                    CP:  1.21D+00  9.40D-01  7.75D-01  1.27D+00
 E= -994.828821497112     Delta-E=       -0.000000009769 Rises=F Damp=F
 DIIS: error= 1.69D-06 at cycle  10 NSaved=  10.
 NSaved=10 IEnMin=10 EnMin= -994.828821497112     IErMin=10 ErrMin= 1.69D-06
 ErrMax= 1.69D-06  0.00D+00 EMaxC= 1.00D-01 BMatC= 1.13D-09 BMatP= 4.07D-09
 IDIUse=1 WtCom= 1.00D+00 WtEn= 0.00D+00
 Coeff-Com: -0.635D-04 0.438D-03 0.116D-02 0.126D-02-0.193D-02-0.300D-01
 Coeff-Com: -0.470D-01-0.230D-01 0.363D+00 0.736D+00
 Coeff:     -0.635D-04 0.438D-03 0.116D-02 0.126D-02-0.193D-02-0.300D-01
 Coeff:     -0.470D-01-0.230D-01 0.363D+00 0.736D+00
 Gap=     0.123 Goal=   None    Shift=    0.000
 RMSDP=5.18D-06 MaxDP=3.20D-04 DE=-9.77D-09 OVMax= 3.96D-05

 Cycle  11  Pass 1  IDiag  1:
 RMSU=  1.97D-06    CP:  1.17D+00  1.24D+00  1.09D+00  8.12D-01  8.35D-01
                    CP:  1.21D+00  9.08D-01  7.77D-01  1.52D+00  1.12D+00
 E= -994.828821499672     Delta-E=       -0.000000002560 Rises=F Damp=F
 DIIS: error= 6.08D-07 at cycle  11 NSaved=  11.
 NSaved=11 IEnMin=11 EnMin= -994.828821499672     IErMin=11 ErrMin= 6.08D-07
 ErrMax= 6.08D-07  0.00D+00 EMaxC= 1.00D-01 BMatC= 2.32D-10 BMatP= 1.13D-09
 IDIUse=1 WtCom= 1.00D+00 WtEn= 0.00D+00
 Coeff-Com: -0.389D-05-0.467D-03 0.183D-02 0.269D-02 0.383D-02-0.110D-01
 Coeff-Com: -0.359D-01-0.559D-01 0.649D-01 0.383D+00 0.647D+00
 Coeff:     -0.389D-05-0.467D-03 0.183D-02 0.269D-02 0.383D-02-0.110D-01
 Coeff:     -0.359D-01-0.559D-01 0.649D-01 0.383D+00 0.647D+00
 Gap=     0.123 Goal=   None    Shift=    0.000
 RMSDP=3.30D-06 MaxDP=2.88D-04 DE=-2.56D-09 OVMax= 1.76D-05

 Cycle  12  Pass 1  IDiag  1:
 RMSU=  8.02D-07    CP:  1.17D+00  1.24D+00  1.09D+00  8.11D-01  8.35D-01
                    CP:  1.20D+00  9.15D-01  7.48D-01  1.58D+00  1.38D+00
                    CP:  1.22D+00
 E= -994.828821500138     Delta-E=       -0.000000000466 Rises=F Damp=F
 DIIS: error= 4.71D-07 at cycle  12 NSaved=  12.
 NSaved=12 IEnMin=12 EnMin= -994.828821500138     IErMin=12 ErrMin= 4.71D-07
 ErrMax= 4.71D-07  0.00D+00 EMaxC= 1.00D-01 BMatC= 6.33D-11 BMatP= 2.32D-10
 IDIUse=1 WtCom= 1.00D+00 WtEn= 0.00D+00
 Coeff-Com:  0.129D-04-0.403D-03 0.885D-03 0.140D-02 0.284D-02-0.976D-03
 Coeff-Com: -0.128D-01-0.303D-01-0.427D-01 0.712D-01 0.385D+00 0.626D+00
 Coeff:      0.129D-04-0.403D-03 0.885D-03 0.140D-02 0.284D-02-0.976D-03
 Coeff:     -0.128D-01-0.303D-01-0.427D-01 0.712D-01 0.385D+00 0.626D+00
 Gap=     0.123 Goal=   None    Shift=    0.000
 RMSDP=1.27D-06 MaxDP=7.60D-05 DE=-4.66D-10 OVMax= 1.10D-05

 Cycle  13  Pass 1  IDiag  1:
 RMSU=  4.29D-07    CP:  1.17D+00  1.24D+00  1.09D+00  8.11D-01  8.33D-01
                    CP:  1.20D+00  9.04D-01  7.47D-01  1.62D+00  1.42D+00
                    CP:  1.33D+00  1.04D+00
 E= -994.828821500252     Delta-E=       -0.000000000113 Rises=F Damp=F
 DIIS: error= 1.49D-07 at cycle  13 NSaved=  13.
 NSaved=13 IEnMin=13 EnMin= -994.828821500252     IErMin=13 ErrMin= 1.49D-07
 ErrMax= 1.49D-07  0.00D+00 EMaxC= 1.00D-01 BMatC= 1.28D-11 BMatP= 6.33D-11
 IDIUse=1 WtCom= 1.00D+00 WtEn= 0.00D+00
 Coeff-Com:  0.819D-05-0.134D-03 0.141D-03 0.256D-03 0.865D-03 0.170D-02
 Coeff-Com:  0.316D-03-0.527D-02-0.357D-01-0.363D-01 0.765D-01 0.354D+00
 Coeff-Com:  0.643D+00
 Coeff:      0.819D-05-0.134D-03 0.141D-03 0.256D-03 0.865D-03 0.170D-02
 Coeff:      0.316D-03-0.527D-02-0.357D-01-0.363D-01 0.765D-01 0.354D+00
 Coeff:      0.643D+00
 Gap=     0.123 Goal=   None    Shift=    0.000
 RMSDP=4.62D-07 MaxDP=2.73D-05 DE=-1.13D-10 OVMax= 6.00D-06

 Cycle  14  Pass 1  IDiag  1:
 RMSU=  1.71D-07    CP:  1.17D+00  1.24D+00  1.09D+00  8.11D-01  8.33D-01
                    CP:  1.20D+00  9.02D-01  7.41D-01  1.62D+00  1.48D+00
                    CP:  1.44D+00  1.20D+00  1.02D+00
 E= -994.828821500397     Delta-E=       -0.000000000145 Rises=F Damp=F
 DIIS: error= 8.42D-08 at cycle  14 NSaved=  14.
 NSaved=14 IEnMin=14 EnMin= -994.828821500397     IErMin=14 ErrMin= 8.42D-08
 ErrMax= 8.42D-08  0.00D+00 EMaxC= 1.00D-01 BMatC= 1.67D-12 BMatP= 1.28D-11
 IDIUse=1 WtCom= 1.00D+00 WtEn= 0.00D+00
 Coeff-Com: -0.181D-05 0.965D-04-0.263D-03-0.410D-03-0.696D-03 0.108D-02
 Coeff-Com:  0.458D-02 0.820D-02-0.665D-04-0.374D-01-0.102D+00-0.655D-01
 Coeff-Com:  0.210D+00 0.982D+00
 Coeff:     -0.181D-05 0.965D-04-0.263D-03-0.410D-03-0.696D-03 0.108D-02
 Coeff:      0.458D-02 0.820D-02-0.665D-04-0.374D-01-0.102D+00-0.655D-01
 Coeff:      0.210D+00 0.982D+00
 Gap=     0.123 Goal=   None    Shift=    0.000
 RMSDP=3.90D-07 MaxDP=2.71D-05 DE=-1.45D-10 OVMax= 5.31D-06

 Cycle  15  Pass 1  IDiag  1:
 RMSU=  6.86D-08    CP:  1.17D+00  1.24D+00  1.09D+00  8.11D-01  8.32D-01
                    CP:  1.20D+00  8.99D-01  7.41D-01  1.62D+00  1.51D+00
                    CP:  1.52D+00  1.31D+00  1.28D+00  1.32D+00
 E= -994.828821500305     Delta-E=        0.000000000092 Rises=F Damp=F
 DIIS: error= 2.52D-08 at cycle  15 NSaved=  15.
 NSaved=15 IEnMin=14 EnMin= -994.828821500397     IErMin=15 ErrMin= 2.52D-08
 ErrMax= 2.52D-08  0.00D+00 EMaxC= 1.00D-01 BMatC= 2.72D-13 BMatP= 1.67D-12
 IDIUse=1 WtCom= 1.00D+00 WtEn= 0.00D+00
 Coeff-Com: -0.155D-05 0.435D-04-0.895D-04-0.143D-03-0.315D-03 0.147D-03
 Coeff-Com:  0.113D-02 0.249D-02 0.523D-02-0.236D-02-0.370D-01-0.684D-01
 Coeff-Com: -0.526D-01 0.265D+00 0.887D+00
 Coeff:     -0.155D-05 0.435D-04-0.895D-04-0.143D-03-0.315D-03 0.147D-03
 Coeff:      0.113D-02 0.249D-02 0.523D-02-0.236D-02-0.370D-01-0.684D-01
 Coeff:     -0.526D-01 0.265D+00 0.887D+00
 Gap=     0.123 Goal=   None    Shift=    0.000
 RMSDP=9.67D-08 MaxDP=5.22D-06 DE= 9.16D-11 OVMax= 1.75D-06

 Cycle  16  Pass 1  IDiag  1:
 RMSU=  3.38D-08    CP:  1.17D+00  1.24D+00  1.09D+00  8.11D-01  8.32D-01
                    CP:  1.20D+00  8.98D-01  7.41D-01  1.62D+00  1.53D+00
                    CP:  1.52D+00  1.33D+00  1.34D+00  1.56D+00  1.17D+00
 E= -994.828821500333     Delta-E=       -0.000000000028 Rises=F Damp=F
 DIIS: error= 1.17D-08 at cycle  16 NSaved=  16.
 NSaved=16 IEnMin=14 EnMin= -994.828821500397     IErMin=16 ErrMin= 1.17D-08
 ErrMax= 1.17D-08  0.00D+00 EMaxC= 1.00D-01 BMatC= 7.26D-14 BMatP= 2.72D-13
 IDIUse=1 WtCom= 1.00D+00 WtEn= 0.00D+00
 Coeff-Com: -0.339D-06-0.124D-06 0.131D-04 0.185D-04-0.539D-06-0.125D-03
 Coeff-Com: -0.459D-03-0.652D-03 0.207D-02 0.684D-02 0.628D-02-0.151D-01
 Coeff-Com: -0.714D-01-0.100D+00 0.392D+00 0.781D+00
 Coeff:     -0.339D-06-0.124D-06 0.131D-04 0.185D-04-0.539D-06-0.125D-03
 Coeff:     -0.459D-03-0.652D-03 0.207D-02 0.684D-02 0.628D-02-0.151D-01
 Coeff:     -0.714D-01-0.100D+00 0.392D+00 0.781D+00
 Gap=     0.123 Goal=   None    Shift=    0.000
 RMSDP=4.60D-08 MaxDP=3.25D-06 DE=-2.77D-11 OVMax= 7.36D-07

 Cycle  17  Pass 1  IDiag  1:
 RMSU=  1.09D-08    CP:  1.17D+00  1.24D+00  1.09D+00  8.11D-01  8.32D-01
                    CP:  1.20D+00  8.98D-01  7.42D-01  1.62D+00  1.53D+00
                    CP:  1.52D+00  1.34D+00  1.37D+00  1.61D+00  1.28D+00
                    CP:  1.21D+00
 E= -994.828821500296     Delta-E=        0.000000000037 Rises=F Damp=F
 DIIS: error= 4.14D-09 at cycle  17 NSaved=  17.
 NSaved=17 IEnMin=14 EnMin= -994.828821500397     IErMin=17 ErrMin= 4.14D-09
 ErrMax= 4.14D-09  0.00D+00 EMaxC= 1.00D-01 BMatC= 7.06D-15 BMatP= 7.26D-14
 IDIUse=1 WtCom= 1.00D+00 WtEn= 0.00D+00
 Coeff-Com:  0.106D-06-0.570D-05 0.148D-04 0.224D-04 0.442D-04-0.438D-04
 Coeff-Com: -0.261D-03-0.460D-03-0.560D-03 0.147D-02 0.747D-02 0.825D-02
 Coeff-Com: -0.891D-02-0.685D-01-0.447D-01 0.219D+00 0.887D+00
 Coeff:      0.106D-06-0.570D-05 0.148D-04 0.224D-04 0.442D-04-0.438D-04
 Coeff:     -0.261D-03-0.460D-03-0.560D-03 0.147D-02 0.747D-02 0.825D-02
 Coeff:     -0.891D-02-0.685D-01-0.447D-01 0.219D+00 0.887D+00
 Gap=     0.123 Goal=   None    Shift=    0.000
 RMSDP=2.50D-08 MaxDP=1.51D-06 DE= 3.71D-11 OVMax= 2.26D-07

 Cycle  18  Pass 1  IDiag  1:
 RMSU=  5.36D-09    CP:  1.17D+00  1.24D+00  1.09D+00  8.11D-01  8.32D-01
                    CP:  1.20D+00  8.98D-01  7.42D-01  1.62D+00  1.53D+00
                    CP:  1.53D+00  1.34D+00  1.36D+00  1.61D+00  1.33D+00
                    CP:  1.34D+00  1.26D+00
 E= -994.828821500256     Delta-E=        0.000000000039 Rises=F Damp=F
 DIIS: error= 1.79D-09 at cycle  18 NSaved=  18.
 NSaved=18 IEnMin=14 EnMin= -994.828821500397     IErMin=18 ErrMin= 1.79D-09
 ErrMax= 1.79D-09  0.00D+00 EMaxC= 1.00D-01 BMatC= 9.84D-16 BMatP= 7.06D-15
 IDIUse=1 WtCom= 1.00D+00 WtEn= 0.00D+00
 Large coefficients: NSaved= 18 BigCof=    0.00 CofMax=   10.00 Det=-4.26D-15
 Inversion failed.  Reducing to 17 matrices.
 Large coefficients: NSaved= 17 BigCof=    0.00 CofMax=   10.00 Det=-4.31D-15
 Inversion failed.  Reducing to 16 matrices.
 Large coefficients: NSaved= 16 BigCof=    0.00 CofMax=   10.00 Det=-4.76D-15
 Inversion failed.  Reducing to 15 matrices.
 Coeff-Com: -0.226D-06 0.288D-05 0.791D-06-0.193D-05 0.167D-04-0.251D-03
 Coeff-Com: -0.325D-03 0.107D-02 0.264D-02 0.297D-02-0.982D-02-0.451D-01
 Coeff-Com:  0.546D-02 0.290D+00 0.753D+00
 Coeff:     -0.226D-06 0.288D-05 0.791D-06-0.193D-05 0.167D-04-0.251D-03
 Coeff:     -0.325D-03 0.107D-02 0.264D-02 0.297D-02-0.982D-02-0.451D-01
 Coeff:      0.546D-02 0.290D+00 0.753D+00
 Gap=     0.123 Goal=   None    Shift=    0.000
 RMSDP=6.33D-09 MaxDP=3.75D-07 DE= 3.93D-11 OVMax= 3.59D-08

 SCF Done:  E(RM062X) =  -994.828821500     A.U. after   18 cycles
            NFock= 18  Conv=0.63D-08     -V/T= 2.0030
 KE= 9.918228310255D+02 PE=-3.966925567415D+03 EE= 1.173044852539D+03
 Leave Link  502 at Tue Apr  5 20:04:14 2022, MaxMem=  1879048192 cpu:            1836.3 elap:             262.5
 (Enter /gpfs/software/gaussian16/sse4/tar/g16/l701.exe)
 ... and contract with generalized density number  0.
 Compute integral first derivatives.
 Leave Link  701 at Tue Apr  5 20:04:14 2022, MaxMem=  1879048192 cpu:               1.6 elap:               0.3
 (Enter /gpfs/software/gaussian16/sse4/tar/g16/l702.exe)
 L702 exits ... SP integral derivatives will be done elsewhere.
 Leave Link  702 at Tue Apr  5 20:04:14 2022, MaxMem=  1879048192 cpu:               0.2 elap:               0.0
 (Enter /gpfs/software/gaussian16/sse4/tar/g16/l703.exe)
 Integral derivatives from FoFJK, PRISM(SPDF).
 Compute integral first derivatives, UseDBF=F ICtDFT=           0.
 Calling FoFJK, ICntrl=      2127 FMM=F ISym2X=0 I1Cent= 0 IOpClX= 0 NMat=1 NMatS=1 NMatT=0.
 FoFJK:  IHMeth= 1 ICntrl=    2127 DoSepK=F KAlg= 0 I1Cent=           0 FoldK=F
 IRaf=         0 NMat=       1 IRICut=       1 DoRegI=T DoRafI=F ISym2E= 0 IDoP0=0 IntGTp=1.
 FoFCou: FMM=F IPFlag=           0 FMFlag=      100000 FMFlg1=         800
         NFxFlg=           0 DoJE=F BraDBF=F KetDBF=F FulRan=T
         wScrn=  0.000000 ICntrl=      2127 IOpCl=  0 I1Cent=           0 NGrid=           0
         NMat0=    1 NMatS0=      1 NMatT0=    0 NMatD0=    1 NMtDS0=    0 NMtDT0=    0
 Symmetry not used in FoFCou.
 Leave Link  703 at Tue Apr  5 20:04:50 2022, MaxMem=  1879048192 cpu:             248.2 elap:              35.5
 (Enter /gpfs/software/gaussian16/sse4/tar/g16/l716.exe)
 Dipole        =-2.22798159D+00-5.61643481D-01 1.13642403D-02
 ***** Axes restored to original set *****
 -------------------------------------------------------------------
 Center     Atomic                   Forces (Hartrees/Bohr)
 Number     Number              X              Y              Z
 -------------------------------------------------------------------
      1        6          -0.001101664    0.000858726   -0.005566713
      2        6           0.000307848    0.001878611    0.001665629
      3        6          -0.001253785   -0.001102305    0.000419258
      4        6           0.001115567   -0.001398738    0.001288129
      5        6          -0.001163822    0.000627082    0.000727954
      6        6          -0.000273882   -0.000381956   -0.000782341
      7        1           0.000536844    0.000072022    0.000148142
      8        1           0.000104839   -0.000077112   -0.000059523
      9        1          -0.000083503    0.000259661   -0.000075592
     10        8           0.001263826   -0.000242581    0.002447912
     11       17           0.000269783   -0.000897273   -0.000184008
     12        6           0.001209833    0.000579144    0.000156660
     13        6          -0.001503193    0.001594903    0.000171805
     14        6           0.002107073   -0.001258052    0.000014287
     15        6          -0.001829642   -0.002414306   -0.000266693
     16        6           0.001368894    0.001243393    0.000873710
     17        6          -0.001381012   -0.000161367   -0.000632527
     18        1           0.000305996    0.000820148   -0.000346091
 -------------------------------------------------------------------
 Cartesian Forces:  Max     0.005566713 RMS     0.001280745
 Leave Link  716 at Tue Apr  5 20:04:50 2022, MaxMem=  1879048192 cpu:               0.2 elap:               0.0
 (Enter /gpfs/software/gaussian16/sse4/tar/g16/l103.exe)

 GradGradGradGradGradGradGradGradGradGradGradGradGradGradGradGradGradGrad
 Berny optimization.
 Using GEDIIS/GDIIS optimizer.
 FormGI is forming the generalized inverse of G from B-inverse, IUseBI=4.
 Internal  Forces:  Max     0.001438541 RMS     0.000558626
 Search for a local minimum.
 Step number   6 out of a maximum of   96
 All quantities printed in internal units (Hartrees-Bohrs-Radians)
 RMS Force = .55863D-03 SwitMx=.10000D-02 MixMth= 2
 Mixed Optimization -- En-DIIS/RFO-DIIS
 Swapping is turned off.
 Update second derivatives using D2CorX and points    3    4    5    6
 DE= -5.11D-05 DEPred=-1.56D-04 R= 3.27D-01
 Trust test= 3.27D-01 RLast= 1.78D-01 DXMaxT set to 9.65D-01
 ITU=  0  1  1  1  1  0
     Eigenvalues ---    0.00268   0.01032   0.01154   0.01569   0.01657
     Eigenvalues ---    0.01701   0.01977   0.02002   0.02026   0.02179
     Eigenvalues ---    0.02205   0.02274   0.02324   0.02525   0.03342
     Eigenvalues ---    0.14178   0.15998   0.16035   0.16204   0.18372
     Eigenvalues ---    0.22427   0.23451   0.23554   0.24821   0.24924
     Eigenvalues ---    0.24996   0.25123   0.25489   0.27969   0.32565
     Eigenvalues ---    0.33211   0.33243   0.33767   0.35242   0.35299
     Eigenvalues ---    0.35529   0.35617   0.36007   0.37936   0.43041
     Eigenvalues ---    0.43561   0.43811   0.46297   0.48598   0.53286
     Eigenvalues ---    0.57866   0.69163   0.93529
 En-DIIS/RFO-DIIS/Sim-DIIS IScMMF=       -3 using points:     6    5
 RFO step:  Lambda=-3.85341022D-04.
 NNeg= 0 NGDIIS= 2 SimSw=  2.50D-01 Rises=F DC= -5.11D-05 SmlDif=  1.00D-05
 NRisDI= 0 DoIntr=F SqrtH=F CThrHd= 10.0 CDAdj=  3.0
 RMS Error=  0.2319355558D-01 NUsed= 2 OKEnD=T EnDIS=F
 InvSVX:  RCond= 6.56D-03 Info=           0 Equed=N FErr=  5.05D-15 BErr=  0.00D+00
 DidBck=F Rises=F RFO-DIIS coefs:    1.61592   -0.61592
 Iteration  1 RMS(Cart)=  0.05598313 RMS(Int)=  0.00141086
 Iteration  2 RMS(Cart)=  0.00184550 RMS(Int)=  0.00021336
 Iteration  3 RMS(Cart)=  0.00000162 RMS(Int)=  0.00021336
 Iteration  4 RMS(Cart)=  0.00000000 RMS(Int)=  0.00021336
 ITry= 1 IFail=0 DXMaxC= 2.72D-01 DCOld= 1.00D+10 DXMaxT= 9.65D-01 DXLimC= 3.00D+00 Rises=F
 Variable       Old X    -DE/DX   Delta X   Delta X   Delta X     New X
                                 (Linear)    (Quad)   (Total)
    R1        2.74666   0.00032   0.00137   0.00016   0.00165   2.74831
    R2        2.73464   0.00066   0.00043   0.00044   0.00099   2.73563
    R3        2.34862  -0.00144  -0.00060  -0.00079  -0.00139   2.34723
    R4        2.59185  -0.00082  -0.00137  -0.00092  -0.00229   2.58957
    R5        3.32559  -0.00090   0.00333   0.00199   0.00531   3.33090
    R6        2.66545  -0.00031   0.00201   0.00085   0.00275   2.66819
    R7        2.04770   0.00029  -0.00046  -0.00024  -0.00070   2.04700
    R8        2.59276  -0.00095  -0.00115  -0.00083  -0.00198   2.59079
    R9        2.05021  -0.00019   0.00023  -0.00011   0.00011   2.05032
   R10        2.66903  -0.00030   0.00316   0.00111   0.00415   2.67318
   R11        2.05454   0.00013  -0.00017   0.00005  -0.00012   2.05442
   R12        2.73852   0.00029  -0.00192  -0.00157  -0.00350   2.73503
   R13        2.66098  -0.00075  -0.00357  -0.00301  -0.00657   2.65441
   R14        2.76356  -0.00116   0.00426   0.00325   0.00750   2.77106
   R15        2.36328   0.00121  -0.00036   0.00300   0.00266   2.36593
   R16        2.53968  -0.00009   0.00231   0.00344   0.00576   2.54544
   R17        2.61948   0.00085  -0.00493  -0.00258  -0.00754   2.61194
   R18        2.04077   0.00037   0.00033   0.00004   0.00037   2.04114
   R19        2.37598   0.00034   0.00023   0.00213   0.00236   2.37834
    A1        1.95478   0.00038  -0.00056   0.00032  -0.00096   1.95382
    A2        2.16604  -0.00001   0.00033   0.00194   0.00105   2.16710
    A3        2.16115  -0.00027  -0.00052   0.00265   0.00092   2.16207
    A4        2.17234  -0.00064   0.00214   0.00108   0.00341   2.17575
    A5        2.04133  -0.00014   0.00041  -0.00044  -0.00013   2.04120
    A6        2.06945   0.00078  -0.00249  -0.00070  -0.00329   2.06616
    A7        2.11475   0.00040  -0.00119   0.00009  -0.00118   2.11358
    A8        2.05543   0.00027  -0.00380  -0.00251  -0.00630   2.04913
    A9        2.11263  -0.00067   0.00514   0.00252   0.00767   2.12030
   A10        2.15363  -0.00037  -0.00107  -0.00074  -0.00163   2.15200
   A11        2.02438  -0.00001   0.00289   0.00142   0.00421   2.02859
   A12        2.10518   0.00038  -0.00181  -0.00068  -0.00259   2.10259
   A13        2.13521   0.00010   0.00190   0.00174   0.00358   2.13879
   A14        2.08658  -0.00001  -0.00199  -0.00091  -0.00287   2.08371
   A15        2.06136  -0.00009   0.00011  -0.00082  -0.00068   2.06068
   A16        2.03505   0.00016  -0.00146  -0.00098  -0.00265   2.03240
   A17        2.15161  -0.00066   0.00359   0.00229   0.00595   2.15755
   A18        2.09653   0.00050  -0.00213  -0.00127  -0.00333   2.09319
   A19        2.19189   0.00001  -0.00153  -0.00071  -0.00222   2.18967
   A20        2.14417  -0.00012   0.00603   0.00461   0.01066   2.15483
   A21        1.94694   0.00011  -0.00449  -0.00384  -0.00837   1.93857
   A22        2.20613   0.00074   0.01005   0.00930   0.01933   2.22547
   A23        2.08968  -0.00137  -0.00874  -0.00958  -0.01831   2.07138
   A24        2.05715   0.00036  -0.00141   0.00014  -0.00136   2.05578
   A25        2.03547   0.00043  -0.00078  -0.00075  -0.00150   2.03397
   A26        2.18899  -0.00077   0.00230   0.00088   0.00321   2.19220
   A27        2.13711  -0.00089   0.00357   0.00107   0.00453   2.14164
   A28        2.12598   0.00104   0.00059   0.00224   0.00278   2.12877
    D1       -0.02588   0.00079  -0.00802   0.04079   0.03277   0.00690
    D2        3.10305   0.00065  -0.00357   0.03552   0.03195   3.13500
    D3       -3.11628  -0.00108   0.02383  -0.06309  -0.03923   3.12767
    D4        0.01265  -0.00122   0.02828  -0.06836  -0.04005  -0.02740
    D5        0.02388  -0.00077   0.01085  -0.03972  -0.02885  -0.00497
    D6       -3.11687  -0.00068   0.00890  -0.03475  -0.02583   3.14048
    D7        3.11445   0.00110  -0.02090   0.06380   0.04291  -3.12582
    D8       -0.02630   0.00120  -0.02285   0.06877   0.04593   0.01963
    D9        0.00143  -0.00025   0.00006  -0.01072  -0.01063  -0.00920
   D10        3.11380  -0.00023   0.00523  -0.00677  -0.00157   3.11224
   D11       -3.12731  -0.00010  -0.00449  -0.00537  -0.00982  -3.13713
   D12       -0.01494  -0.00008   0.00069  -0.00142  -0.00076  -0.01569
   D13        0.02626  -0.00037   0.00570  -0.02346  -0.01775   0.00850
   D14       -3.11854  -0.00008   0.00138  -0.00628  -0.00487  -3.12341
   D15       -3.08516  -0.00040   0.00055  -0.02745  -0.02694  -3.11210
   D16        0.05323  -0.00011  -0.00376  -0.01028  -0.01406   0.03917
   D17        0.00225   0.00024  -0.00596   0.00922   0.00327   0.00552
   D18        3.13583   0.00029  -0.00278   0.00955   0.00677  -3.14059
   D19       -3.14022   0.00014  -0.00392   0.00403   0.00013  -3.14009
   D20       -0.00664   0.00019  -0.00073   0.00435   0.00363  -0.00302
   D21       -0.02825   0.00037  -0.00289   0.02431   0.02141  -0.00683
   D22        3.11644   0.00010   0.00129   0.00770   0.00901   3.12545
   D23        3.12125   0.00033  -0.00601   0.02400   0.01797   3.13922
   D24       -0.01724   0.00005  -0.00184   0.00739   0.00557  -0.01168
   D25       -2.91973  -0.00021  -0.04215  -0.05300  -0.09516  -3.01489
   D26        0.24421  -0.00026  -0.04299  -0.05673  -0.09972   0.14448
   D27        0.21855   0.00009  -0.04661  -0.03524  -0.08185   0.13670
   D28       -2.90070   0.00003  -0.04745  -0.03897  -0.08641  -2.98711
   D29       -3.10514  -0.00002   0.00532   0.00573   0.01121  -3.09394
   D30        0.01627   0.00003   0.00620   0.00919   0.01549   0.03176
   D31        3.13551   0.00008  -0.00679  -0.00198  -0.00865   3.12687
   D32        0.05111  -0.00031  -0.00866  -0.00685  -0.01545   0.03567
   D33        0.01346   0.00003  -0.00754  -0.00526  -0.01266   0.00080
   D34       -3.07094  -0.00036  -0.00941  -0.01013  -0.01946  -3.09040
   D35       -0.06986  -0.00005  -0.00574  -0.01103  -0.01678  -0.08664
   D36        0.09652   0.00011   0.00706   0.00915   0.01599   0.11251
   D37        0.01313  -0.00002   0.01012   0.00483   0.01499   0.02812
   D38        3.09197   0.00046   0.01205   0.01011   0.02229   3.11426
   D39       -0.06841  -0.00012  -0.00999  -0.00683  -0.01694  -0.08535
         Item               Value     Threshold  Converged?
 Maximum Force            0.001439     0.000450     NO 
 RMS     Force            0.000559     0.000300     NO 
 Maximum Displacement     0.271800     0.001800     NO 
 RMS     Displacement     0.056107     0.001200     NO 
 Predicted change in Energy=-2.027292D-04
 Lowest energy point so far.  Saving SCF results.
 GradGradGradGradGradGradGradGradGradGradGradGradGradGradGradGradGradGrad

 Leave Link  103 at Tue Apr  5 20:04:50 2022, MaxMem=  1879048192 cpu:               0.2 elap:               0.1
 (Enter /gpfs/software/gaussian16/sse4/tar/g16/l202.exe)
                          Input orientation:                          
 ---------------------------------------------------------------------
 Center     Atomic      Atomic             Coordinates (Angstroms)
 Number     Number       Type             X           Y           Z
 ---------------------------------------------------------------------
      1          6           0       -4.005130   -0.820331   -0.087826
      2          6           0       -3.288301    0.429133    0.112433
      3          6           0       -1.925763    0.539184    0.208399
      4          6           0       -3.106820   -1.952790   -0.166670
      5          6           0       -1.743961   -1.840762   -0.068344
      6          6           0       -1.094582   -0.599255    0.126637
      7          1           0       -1.513146    1.533369    0.329734
      8          1           0       -1.128847   -2.734499   -0.137374
      9          1           0       -3.569852   -2.922756   -0.314842
     10          8           0       -5.241829   -0.911282   -0.159364
     11         17           0       -4.256998    1.897984    0.217273
     12          6           0        0.347195   -0.548774    0.242611
     13          6           0        1.220417   -1.627383    0.025506
     14          6           0        2.465093   -1.639600    0.160161
     15          6           0        1.085439    0.657444    0.630307
     16          6           0        2.461755    0.569051    0.721759
     17          6           0        3.094391   -0.486659    0.458651
     18          1           0        0.494239    1.529866    0.867018
 ---------------------------------------------------------------------
                    Distance matrix (angstroms):
                    1          2          3          4          5
     1  C    0.000000
     2  C    1.454342   0.000000
     3  C    2.501959   1.370339   0.000000
     4  C    1.447632   2.405076   2.783075   0.000000
     5  C    2.480835   2.751380   2.402869   1.370986   0.000000
     6  C    2.926800   2.422847   1.411946   2.442782   1.414585
     7  H    3.453150   2.101840   1.083226   3.865167   3.405364
     8  H    3.455358   3.838518   3.386981   2.127041   1.087151
     9  H    2.158980   3.390722   3.868054   1.084983   2.136668
    10  O    1.242101   2.384714   3.638048   2.375512   3.620400
    11  Cl   2.746954   1.762636   2.698346   4.037174   4.513884
    12  C    4.373290   3.766972   2.520151   3.750865   2.477672
    13  C    5.288717   4.956345   3.824384   4.343708   2.973530
    14  C    6.526598   6.114203   4.901943   5.590270   4.220050
    15  C    5.349152   4.410206   3.042915   5.002352   3.838574
    16  C    6.663813   5.783943   4.417549   6.177217   4.911161
    17  C    7.128336   6.457345   5.130003   6.402779   5.051828
    18  H    5.165218   4.011062   2.696598   5.115176   4.152779
                    6          7          8          9         10
     6  C    0.000000
     7  H    2.182780   0.000000
     8  H    2.151777   4.310520   0.000000
     9  H    3.423525   4.950007   2.454677   0.000000
    10  O    4.168791   4.485378   4.499025   2.620250   0.000000
    11  Cl   4.030545   2.770256   5.600982   4.898454   3.000620
    12  C    1.447314   2.793525   2.664673   4.614087   5.615175
    13  C    2.535054   4.189902   2.602168   4.973983   6.504430
    14  C    3.708737   5.091451   3.768785   6.188108   7.747851
    15  C    2.566217   2.758665   4.122824   5.948351   6.566491
    16  C    3.790335   4.108945   4.954188   7.046101   7.893856
    17  C    4.203618   5.032548   4.821179   7.137576   8.369875
    18  H    2.757839   2.078048   4.672047   6.143246   6.317843
                   11         12         13         14         15
    11  Cl   0.000000
    12  C    5.214006   0.000000
    13  C    6.516676   1.404653   0.000000
    14  C    7.596333   2.383735   1.251998   0.000000
    15  C    5.500106   1.466382   2.367370   2.720459   0.000000
    16  C    6.867475   2.439360   2.617253   2.278935   1.382180
    17  C    7.732251   2.756378   2.236212   1.346991   2.318260
    18  H    4.809567   2.175374   3.347193   3.798608   1.080124
                   16         17         18
    16  C    0.000000
    17  C    1.258563   0.000000
    18  H    2.194398   3.315709   0.000000
 Stoichiometry    C12H4ClO(1-)
 Framework group  C1[X(C12H4ClO)]
 Deg. of freedom    48
 Full point group                 C1      NOp   1
 RotChk:  IX=0 Diff= 1.32D-02
 Largest Abelian subgroup         C1      NOp   1
 Largest concise Abelian subgroup C1      NOp   1
                         Standard orientation:                         
 ---------------------------------------------------------------------
 Center     Atomic      Atomic             Coordinates (Angstroms)
 Number     Number       Type             X           Y           Z
 ---------------------------------------------------------------------
      1          6           0        2.444014    0.982156    0.028170
      2          6           0        1.908003   -0.369139   -0.014268
      3          6           0        0.573072   -0.677594   -0.039653
      4          6           0        1.395227    1.979757    0.050062
      5          6           0        0.060141    1.668953    0.026686
      6          6           0       -0.410126    0.335464   -0.014644
      7          1           0        0.304456   -1.725313   -0.098894
      8          1           0       -0.674511    2.470121    0.044393
      9          1           0        1.718640    3.014891    0.083084
     10          8           0        3.656120    1.250930    0.065233
     11         17           0        3.074143   -1.690252   -0.055073
     12          6           0       -1.833129    0.071318   -0.017494
     13          6           0       -2.841758    1.041469   -0.138007
     14          6           0       -4.080266    0.862560   -0.098139
     15          6           0       -2.406783   -1.270151    0.129667
     16          6           0       -3.784125   -1.385685    0.128220
     17          6           0       -4.549272   -0.397889   -0.022742
     18          1           0       -1.707963   -2.080168    0.278636
 ---------------------------------------------------------------------
 Rotational constants (GHZ):           1.6024946           0.3317589           0.2751843
 Leave Link  202 at Tue Apr  5 20:04:50 2022, MaxMem=  1879048192 cpu:               0.1 elap:               0.0
 (Enter /gpfs/software/gaussian16/sse4/tar/g16/l301.exe)
 Standard basis: 6-311+G(d,p) (5D, 7F)
 Ernie: Thresh=  0.10000D-02 Tol=  0.10000D-05 Strict=F.
 There are   354 symmetry adapted cartesian basis functions of A   symmetry.
 There are   340 symmetry adapted basis functions of A   symmetry.
   340 basis functions,   553 primitive gaussians,   354 cartesian basis functions
    51 alpha electrons       51 beta electrons
       nuclear repulsion energy       806.8862377913 Hartrees.
 IExCor= 4336 DFT=T Ex+Corr=M062X ExCW=0 ScaHFX=  0.540000
 ScaDFX=  1.000000  1.000000  1.000000  1.000000 ScalE2=  1.000000  1.000000
 IRadAn=      5 IRanWt=     -1 IRanGd=            0 ICorTp=0 IEmpDi=  4
 NAtoms=   18 NActive=   18 NUniq=   18 SFac= 1.00D+00 NAtFMM=   60 NAOKFM=F Big=F
 Integral buffers will be    131072 words long.
 Raffenetti 2 integral format.
 Two-electron integral symmetry is turned on.
 Leave Link  301 at Tue Apr  5 20:04:50 2022, MaxMem=  1879048192 cpu:               0.4 elap:               0.1
 (Enter /gpfs/software/gaussian16/sse4/tar/g16/l302.exe)
 NPDir=0 NMtPBC=     1 NCelOv=     1 NCel=       1 NClECP=     1 NCelD=      1
         NCelK=      1 NCelE2=     1 NClLst=     1 CellRange=     0.0.
 One-electron integrals computed using PRISM.
 One-electron integral symmetry used in STVInt
 NBasis=   340 RedAO= T EigKep=  1.47D-06  NBF=   340
 NBsUse=   337 1.00D-06 EigRej=  7.04D-07 NBFU=   337
 Precomputing XC quadrature grid using
 IXCGrd= 4 IRadAn=           5 IRanWt=          -1 IRanGd=           0 AccXCQ= 0.00D+00.
 Generated NRdTot=       0 NPtTot=           0 NUsed=           0 NTot=          32
 NSgBfM=   354   354   354   354   354 MxSgAt=    18 MxSgA2=    18.
 Leave Link  302 at Tue Apr  5 20:04:51 2022, MaxMem=  1879048192 cpu:               3.9 elap:               0.6
 (Enter /gpfs/software/gaussian16/sse4/tar/g16/l303.exe)
 DipDrv:  MaxL=1.
 Leave Link  303 at Tue Apr  5 20:04:51 2022, MaxMem=  1879048192 cpu:               0.3 elap:               0.1
 (Enter /gpfs/software/gaussian16/sse4/tar/g16/l401.exe)
 Initial guess from the checkpoint file:  "checkpoint.chk"
 B after Tr=     0.000000   -0.000000   -0.000000
         Rot=    1.000000   -0.000379    0.000067   -0.000447 Ang=  -0.07 deg.
 Guess basis will be translated and rotated to current coordinates.
 JPrj=2 DoOrth=T DoCkMO=T.
 Generating alternative initial guess.
 ExpMin= 4.38D-02 ExpMax= 1.06D+05 ExpMxC= 3.62D+03 IAcc=2 IRadAn=         4 AccDes= 0.00D+00
 Harris functional with IExCor= 1009 and IRadAn=       4 diagonalized for initial guess.
 HarFok:  IExCor= 1009 AccDes= 0.00D+00 IRadAn=         4 IDoV= 1 UseB2=F ITyADJ=14
 ICtDFT=  3500011 ScaDFX=  1.000000  1.000000  1.000000  1.000000
 FoFCou: FMM=F IPFlag=           0 FMFlag=      100000 FMFlg1=           0
         NFxFlg=           0 DoJE=T BraDBF=F KetDBF=T FulRan=T
         wScrn=  0.000000 ICntrl=       500 IOpCl=  0 I1Cent=   200000004 NGrid=           0
         NMat0=    1 NMatS0=      1 NMatT0=    0 NMatD0=    1 NMtDS0=    0 NMtDT0=    0
 Petite list used in FoFCou.
 Harris En= -994.492747297972    
 Leave Link  401 at Tue Apr  5 20:04:53 2022, MaxMem=  1879048192 cpu:              15.3 elap:               2.2
 (Enter /gpfs/software/gaussian16/sse4/tar/g16/l502.exe)
 Integral symmetry usage will be decided dynamically.
 Closed shell SCF:
 Using DIIS extrapolation, IDIIS=  1040.
 NGot=  1879048192 LenX=  1878791817 LenY=  1878666060
 Requested convergence on RMS density matrix=1.00D-08 within 128 cycles.
 Requested convergence on MAX density matrix=1.00D-06.
 Requested convergence on             energy=1.00D-06.
 No special actions if energy rises.
 Fock matrices will be formed incrementally for  20 cycles.

 Cycle   1  Pass 1  IDiag  1:
 FoFJK:  IHMeth= 1 ICntrl=       0 DoSepK=F KAlg= 0 I1Cent=           0 FoldK=F
 IRaf= 880000000 NMat=       1 IRICut=       1 DoRegI=T DoRafI=F ISym2E= 0 IDoP0=0 IntGTp=1.
 FoFCou: FMM=F IPFlag=           0 FMFlag=      100000 FMFlg1=           0
         NFxFlg=           0 DoJE=F BraDBF=F KetDBF=F FulRan=T
         wScrn=  0.000000 ICntrl=         0 IOpCl=  0 I1Cent=           0 NGrid=           0
         NMat0=    1 NMatS0=      1 NMatT0=    0 NMatD0=    1 NMtDS0=    0 NMtDT0=    0
 Symmetry not used in FoFCou.
 E= -994.797739837310    
 DIIS: error= 6.01D-03 at cycle   1 NSaved=   1.
 NSaved= 1 IEnMin= 1 EnMin= -994.797739837310     IErMin= 1 ErrMin= 6.01D-03
 ErrMax= 6.01D-03  0.00D+00 EMaxC= 1.00D-01 BMatC= 1.36D-02 BMatP= 1.36D-02
 IDIUse=3 WtCom= 9.40D-01 WtEn= 6.01D-02
 Coeff-Com:  0.100D+01
 Coeff-En:   0.100D+01
 Coeff:      0.100D+01
 Gap=     0.390 Goal=   None    Shift=    0.000
 GapD=    0.390 DampG=1.000 DampE=1.000 DampFc=1.0000 IDamp=-1.
 RMSDP=1.04D-02 MaxDP=5.61D-01              OVMax= 7.07D-02

 Cycle   2  Pass 1  IDiag  1:
 RMSU=  9.99D-03    CP:  1.02D+00
 E= -994.827254096055     Delta-E=       -0.029514258745 Rises=F Damp=F
 DIIS: error= 1.51D-03 at cycle   2 NSaved=   2.
 NSaved= 2 IEnMin= 2 EnMin= -994.827254096055     IErMin= 2 ErrMin= 1.51D-03
 ErrMax= 1.51D-03  0.00D+00 EMaxC= 1.00D-01 BMatC= 6.65D-04 BMatP= 1.36D-02
 IDIUse=3 WtCom= 9.85D-01 WtEn= 1.51D-02
 Coeff-Com: -0.530D-01 0.105D+01
 Coeff-En:   0.000D+00 0.100D+01
 Coeff:     -0.522D-01 0.105D+01
 Gap=     0.120 Goal=   None    Shift=    0.000
 RMSDP=1.50D-02 MaxDP=1.52D+00 DE=-2.95D-02 OVMax= 2.47D-02

 Cycle   3  Pass 1  IDiag  1:
 RMSU=  8.37D-03    CP:  1.12D+00  1.21D+00
 E= -994.827800425854     Delta-E=       -0.000546329799 Rises=F Damp=F
 DIIS: error= 2.33D-03 at cycle   3 NSaved=   3.
 NSaved= 3 IEnMin= 3 EnMin= -994.827800425854     IErMin= 2 ErrMin= 1.51D-03
 ErrMax= 2.33D-03  0.00D+00 EMaxC= 1.00D-01 BMatC= 9.85D-04 BMatP= 6.65D-04
 IDIUse=3 WtCom= 1.71D-01 WtEn= 8.29D-01
 Coeff-Com: -0.717D-01 0.618D+00 0.454D+00
 Coeff-En:   0.000D+00 0.276D+00 0.724D+00
 Coeff:     -0.123D-01 0.334D+00 0.678D+00
 Gap=     0.124 Goal=   None    Shift=    0.000
 RMSDP=4.54D-03 MaxDP=2.73D-01 DE=-5.46D-04 OVMax= 2.24D-02

 Cycle   4  Pass 1  IDiag  1:
 RMSU=  1.69D-03    CP:  1.09D+00  1.16D+00  8.65D-01
 E= -994.828240806717     Delta-E=       -0.000440380863 Rises=F Damp=F
 DIIS: error= 1.86D-03 at cycle   4 NSaved=   4.
 NSaved= 4 IEnMin= 4 EnMin= -994.828240806717     IErMin= 2 ErrMin= 1.51D-03
 ErrMax= 1.86D-03  0.00D+00 EMaxC= 1.00D-01 BMatC= 5.82D-04 BMatP= 6.65D-04
 IDIUse=3 WtCom= 9.81D-01 WtEn= 1.86D-02
 Coeff-Com: -0.115D-01-0.736D-02 0.442D+00 0.577D+00
 Coeff-En:   0.000D+00 0.000D+00 0.378D+00 0.622D+00
 Coeff:     -0.113D-01-0.722D-02 0.441D+00 0.578D+00
 Gap=     0.123 Goal=   None    Shift=    0.000
 RMSDP=3.88D-03 MaxDP=3.39D-01 DE=-4.40D-04 OVMax= 9.89D-03

 Cycle   5  Pass 1  IDiag  1:
 RMSU=  3.12D-04    CP:  1.11D+00  1.21D+00  1.10D+00  6.83D-01
 E= -994.828809749280     Delta-E=       -0.000568942563 Rises=F Damp=F
 DIIS: error= 1.40D-04 at cycle   5 NSaved=   5.
 NSaved= 5 IEnMin= 5 EnMin= -994.828809749280     IErMin= 5 ErrMin= 1.40D-04
 ErrMax= 1.40D-04  0.00D+00 EMaxC= 1.00D-01 BMatC= 8.61D-06 BMatP= 5.82D-04
 IDIUse=3 WtCom= 9.99D-01 WtEn= 1.40D-03
 Coeff-Com:  0.349D-02-0.887D-01 0.171D+00 0.305D+00 0.609D+00
 Coeff-En:   0.000D+00 0.000D+00 0.000D+00 0.000D+00 0.100D+01
 Coeff:      0.349D-02-0.886D-01 0.171D+00 0.305D+00 0.610D+00
 Gap=     0.122 Goal=   None    Shift=    0.000
 RMSDP=3.53D-04 MaxDP=4.12D-02 DE=-5.69D-04 OVMax= 1.30D-03

 Cycle   6  Pass 1  IDiag  1:
 RMSU=  8.14D-05    CP:  1.12D+00  1.21D+00  1.13D+00  7.55D-01  8.92D-01
 E= -994.828818868196     Delta-E=       -0.000009118916 Rises=F Damp=F
 DIIS: error= 7.39D-05 at cycle   6 NSaved=   6.
 NSaved= 6 IEnMin= 6 EnMin= -994.828818868196     IErMin= 6 ErrMin= 7.39D-05
 ErrMax= 7.39D-05  0.00D+00 EMaxC= 1.00D-01 BMatC= 1.41D-06 BMatP= 8.61D-06
 IDIUse=1 WtCom= 1.00D+00 WtEn= 0.00D+00
 Coeff-Com:  0.303D-02-0.520D-01 0.617D-01 0.128D+00 0.355D+00 0.504D+00
 Coeff:      0.303D-02-0.520D-01 0.617D-01 0.128D+00 0.355D+00 0.504D+00
 Gap=     0.123 Goal=   None    Shift=    0.000
 RMSDP=1.07D-04 MaxDP=9.54D-03 DE=-9.12D-06 OVMax= 5.79D-04

 Cycle   7  Pass 1  IDiag  1:
 RMSU=  3.22D-05    CP:  1.12D+00  1.21D+00  1.13D+00  7.54D-01  9.17D-01
                    CP:  9.71D-01
 E= -994.828820392627     Delta-E=       -0.000001524431 Rises=F Damp=F
 DIIS: error= 2.27D-05 at cycle   7 NSaved=   7.
 NSaved= 7 IEnMin= 7 EnMin= -994.828820392627     IErMin= 7 ErrMin= 2.27D-05
 ErrMax= 2.27D-05  0.00D+00 EMaxC= 1.00D-01 BMatC= 2.24D-07 BMatP= 1.41D-06
 IDIUse=1 WtCom= 1.00D+00 WtEn= 0.00D+00
 Coeff-Com:  0.765D-03-0.499D-02-0.125D-01-0.123D-01 0.348D-01 0.277D+00
 Coeff-Com:  0.717D+00
 Coeff:      0.765D-03-0.499D-02-0.125D-01-0.123D-01 0.348D-01 0.277D+00
 Coeff:      0.717D+00
 Gap=     0.122 Goal=   None    Shift=    0.000
 RMSDP=1.26D-04 MaxDP=1.26D-02 DE=-1.52D-06 OVMax= 3.92D-04

 Cycle   8  Pass 1  IDiag  1:
 RMSU=  2.31D-05    CP:  1.12D+00  1.21D+00  1.14D+00  7.56D-01  9.35D-01
                    CP:  1.19D+00  1.03D+00
 E= -994.828820795532     Delta-E=       -0.000000402904 Rises=F Damp=F
 DIIS: error= 1.52D-05 at cycle   8 NSaved=   8.
 NSaved= 8 IEnMin= 8 EnMin= -994.828820795532     IErMin= 8 ErrMin= 1.52D-05
 ErrMax= 1.52D-05  0.00D+00 EMaxC= 1.00D-01 BMatC= 7.51D-08 BMatP= 2.24D-07
 IDIUse=1 WtCom= 1.00D+00 WtEn= 0.00D+00
 Coeff-Com: -0.400D-04 0.661D-02-0.199D-01-0.322D-01-0.488D-01 0.434D-01
 Coeff-Com:  0.438D+00 0.613D+00
 Coeff:     -0.400D-04 0.661D-02-0.199D-01-0.322D-01-0.488D-01 0.434D-01
 Coeff:      0.438D+00 0.613D+00
 Gap=     0.122 Goal=   None    Shift=    0.000
 RMSDP=9.13D-06 MaxDP=7.25D-04 DE=-4.03D-07 OVMax= 2.07D-04

 Cycle   9  Pass 1  IDiag  1:
 RMSU=  5.71D-06    CP:  1.12D+00  1.21D+00  1.14D+00  7.57D-01  9.42D-01
                    CP:  1.22D+00  1.16D+00  1.02D+00
 E= -994.828820912017     Delta-E=       -0.000000116486 Rises=F Damp=F
 DIIS: error= 3.98D-06 at cycle   9 NSaved=   9.
 NSaved= 9 IEnMin= 9 EnMin= -994.828820912017     IErMin= 9 ErrMin= 3.98D-06
 ErrMax= 3.98D-06  0.00D+00 EMaxC= 1.00D-01 BMatC= 6.84D-09 BMatP= 7.51D-08
 IDIUse=1 WtCom= 1.00D+00 WtEn= 0.00D+00
 Coeff-Com: -0.128D-03 0.369D-02-0.692D-02-0.120D-01-0.261D-01-0.300D-01
 Coeff-Com:  0.816D-01 0.246D+00 0.744D+00
 Coeff:     -0.128D-03 0.369D-02-0.692D-02-0.120D-01-0.261D-01-0.300D-01
 Coeff:      0.816D-01 0.246D+00 0.744D+00
 Gap=     0.122 Goal=   None    Shift=    0.000
 RMSDP=1.41D-05 MaxDP=1.01D-03 DE=-1.16D-07 OVMax= 9.79D-05

 Cycle  10  Pass 1  IDiag  1:
 RMSU=  3.62D-06    CP:  1.12D+00  1.21D+00  1.14D+00  7.58D-01  9.37D-01
                    CP:  1.23D+00  1.19D+00  1.03D+00  1.39D+00
 E= -994.828820928304     Delta-E=       -0.000000016287 Rises=F Damp=F
 DIIS: error= 2.87D-06 at cycle  10 NSaved=  10.
 NSaved=10 IEnMin=10 EnMin= -994.828820928304     IErMin=10 ErrMin= 2.87D-06
 ErrMax= 2.87D-06  0.00D+00 EMaxC= 1.00D-01 BMatC= 2.27D-09 BMatP= 6.84D-09
 IDIUse=1 WtCom= 1.00D+00 WtEn= 0.00D+00
 Coeff-Com: -0.642D-04 0.501D-03 0.834D-03 0.105D-02-0.202D-02-0.260D-01
 Coeff-Com: -0.527D-01-0.218D-01 0.403D+00 0.697D+00
 Coeff:     -0.642D-04 0.501D-03 0.834D-03 0.105D-02-0.202D-02-0.260D-01
 Coeff:     -0.527D-01-0.218D-01 0.403D+00 0.697D+00
 Gap=     0.122 Goal=   None    Shift=    0.000
 RMSDP=9.36D-06 MaxDP=9.37D-04 DE=-1.63D-08 OVMax= 4.88D-05

 Cycle  11  Pass 1  IDiag  1:
 RMSU=  3.01D-06    CP:  1.12D+00  1.21D+00  1.14D+00  7.57D-01  9.32D-01
                    CP:  1.24D+00  1.16D+00  1.06D+00  1.68D+00  9.78D-01
 E= -994.828820933026     Delta-E=       -0.000000004722 Rises=F Damp=F
 DIIS: error= 1.12D-06 at cycle  11 NSaved=  11.
 NSaved=11 IEnMin=11 EnMin= -994.828820933026     IErMin=11 ErrMin= 1.12D-06
 ErrMax= 1.12D-06  0.00D+00 EMaxC= 1.00D-01 BMatC= 4.65D-10 BMatP= 2.27D-09
 IDIUse=1 WtCom= 1.00D+00 WtEn= 0.00D+00
 Coeff-Com: -0.156D-04-0.284D-03 0.147D-02 0.235D-02 0.278D-02-0.107D-01
 Coeff-Com: -0.417D-01-0.515D-01 0.985D-01 0.378D+00 0.621D+00
 Coeff:     -0.156D-04-0.284D-03 0.147D-02 0.235D-02 0.278D-02-0.107D-01
 Coeff:     -0.417D-01-0.515D-01 0.985D-01 0.378D+00 0.621D+00
 Gap=     0.122 Goal=   None    Shift=    0.000
 RMSDP=2.21D-06 MaxDP=9.34D-05 DE=-4.72D-09 OVMax= 2.36D-05

 Cycle  12  Pass 1  IDiag  1:
 RMSU=  8.64D-07    CP:  1.12D+00  1.21D+00  1.14D+00  7.57D-01  9.29D-01
                    CP:  1.24D+00  1.17D+00  1.07D+00  1.82D+00  1.26D+00
                    CP:  9.69D-01
 E= -994.828820933950     Delta-E=       -0.000000000924 Rises=F Damp=F
 DIIS: error= 5.44D-07 at cycle  12 NSaved=  12.
 NSaved=12 IEnMin=12 EnMin= -994.828820933950     IErMin=12 ErrMin= 5.44D-07
 ErrMax= 5.44D-07  0.00D+00 EMaxC= 1.00D-01 BMatC= 1.25D-10 BMatP= 4.65D-10
 IDIUse=1 WtCom= 1.00D+00 WtEn= 0.00D+00
 Coeff-Com:  0.113D-04-0.373D-03 0.773D-03 0.133D-02 0.262D-02 0.468D-03
 Coeff-Com: -0.111D-01-0.251D-01-0.537D-01 0.334D-01 0.384D+00 0.668D+00
 Coeff:      0.113D-04-0.373D-03 0.773D-03 0.133D-02 0.262D-02 0.468D-03
 Coeff:     -0.111D-01-0.251D-01-0.537D-01 0.334D-01 0.384D+00 0.668D+00
 Gap=     0.122 Goal=   None    Shift=    0.000
 RMSDP=2.54D-06 MaxDP=2.24D-04 DE=-9.24D-10 OVMax= 1.60D-05

 Cycle  13  Pass 1  IDiag  1:
 RMSU=  3.67D-07    CP:  1.12D+00  1.21D+00  1.14D+00  7.57D-01  9.28D-01
                    CP:  1.24D+00  1.16D+00  1.07D+00  1.89D+00  1.36D+00
                    CP:  1.12D+00  9.34D-01
 E= -994.828820934220     Delta-E=       -0.000000000270 Rises=F Damp=F
 DIIS: error= 2.21D-07 at cycle  13 NSaved=  13.
 NSaved=13 IEnMin=13 EnMin= -994.828820934220     IErMin=13 ErrMin= 2.21D-07
 ErrMax= 2.21D-07  0.00D+00 EMaxC= 1.00D-01 BMatC= 1.52D-11 BMatP= 1.25D-10
 IDIUse=1 WtCom= 1.00D+00 WtEn= 0.00D+00
 Coeff-Com:  0.783D-05-0.130D-03 0.134D-03 0.250D-03 0.791D-03 0.181D-02
 Coeff-Com:  0.107D-02-0.376D-02-0.406D-01-0.461D-01 0.844D-01 0.301D+00
 Coeff-Com:  0.701D+00
 Coeff:      0.783D-05-0.130D-03 0.134D-03 0.250D-03 0.791D-03 0.181D-02
 Coeff:      0.107D-02-0.376D-02-0.406D-01-0.461D-01 0.844D-01 0.301D+00
 Coeff:      0.701D+00
 Gap=     0.122 Goal=   None    Shift=    0.000
 RMSDP=4.42D-07 MaxDP=2.51D-05 DE=-2.70D-10 OVMax= 8.07D-06

 Cycle  14  Pass 1  IDiag  1:
 RMSU=  1.11D-07    CP:  1.12D+00  1.21D+00  1.14D+00  7.57D-01  9.28D-01
                    CP:  1.24D+00  1.16D+00  1.07D+00  1.92D+00  1.40D+00
                    CP:  1.18D+00  1.10D+00  1.20D+00
 E= -994.828820934310     Delta-E=       -0.000000000090 Rises=F Damp=F
 DIIS: error= 1.02D-07 at cycle  14 NSaved=  14.
 NSaved=14 IEnMin=14 EnMin= -994.828820934310     IErMin=14 ErrMin= 1.02D-07
 ErrMax= 1.02D-07  0.00D+00 EMaxC= 1.00D-01 BMatC= 2.93D-12 BMatP= 1.52D-11
 IDIUse=1 WtCom= 1.00D+00 WtEn= 0.00D+00
 Coeff-Com: -0.124D-05 0.821D-04-0.214D-03-0.364D-03-0.600D-03 0.664D-03
 Coeff-Com:  0.422D-02 0.688D-02 0.265D-02-0.284D-01-0.875D-01-0.113D+00
 Coeff-Com:  0.236D+00 0.979D+00
 Coeff:     -0.124D-05 0.821D-04-0.214D-03-0.364D-03-0.600D-03 0.664D-03
 Coeff:      0.422D-02 0.688D-02 0.265D-02-0.284D-01-0.875D-01-0.113D+00
 Coeff:      0.236D+00 0.979D+00
 Gap=     0.122 Goal=   None    Shift=    0.000
 RMSDP=3.33D-07 MaxDP=2.12D-05 DE=-8.98D-11 OVMax= 6.58D-06

 Cycle  15  Pass 1  IDiag  1:
 RMSU=  5.89D-08    CP:  1.12D+00  1.21D+00  1.14D+00  7.57D-01  9.27D-01
                    CP:  1.24D+00  1.16D+00  1.07D+00  1.94D+00  1.44D+00
                    CP:  1.23D+00  1.17D+00  1.50D+00  1.31D+00
 E= -994.828820934319     Delta-E=       -0.000000000009 Rises=F Damp=F
 DIIS: error= 3.52D-08 at cycle  15 NSaved=  15.
 NSaved=15 IEnMin=15 EnMin= -994.828820934319     IErMin=15 ErrMin= 3.52D-08
 ErrMax= 3.52D-08  0.00D+00 EMaxC= 1.00D-01 BMatC= 3.25D-13 BMatP= 2.93D-12
 IDIUse=1 WtCom= 1.00D+00 WtEn= 0.00D+00
 Coeff-Com: -0.124D-05 0.321D-04-0.594D-04-0.100D-03-0.217D-03-0.515D-05
 Coeff-Com:  0.563D-03 0.130D-02 0.588D-02 0.258D-02-0.236D-01-0.606D-01
 Coeff-Com: -0.653D-01 0.151D+00 0.989D+00
 Coeff:     -0.124D-05 0.321D-04-0.594D-04-0.100D-03-0.217D-03-0.515D-05
 Coeff:      0.563D-03 0.130D-02 0.588D-02 0.258D-02-0.236D-01-0.606D-01
 Coeff:     -0.653D-01 0.151D+00 0.989D+00
 Gap=     0.122 Goal=   None    Shift=    0.000
 RMSDP=1.27D-07 MaxDP=8.10D-06 DE=-9.09D-12 OVMax= 2.30D-06

 Cycle  16  Pass 1  IDiag  1:
 RMSU=  3.00D-08    CP:  1.12D+00  1.21D+00  1.14D+00  7.57D-01  9.27D-01
                    CP:  1.24D+00  1.16D+00  1.07D+00  1.95D+00  1.44D+00
                    CP:  1.24D+00  1.16D+00  1.62D+00  1.53D+00  1.20D+00
 E= -994.828820934347     Delta-E=       -0.000000000029 Rises=F Damp=F
 DIIS: error= 1.39D-08 at cycle  16 NSaved=  16.
 NSaved=16 IEnMin=16 EnMin= -994.828820934347     IErMin=16 ErrMin= 1.39D-08
 ErrMax= 1.39D-08  0.00D+00 EMaxC= 1.00D-01 BMatC= 9.05D-14 BMatP= 3.25D-13
 IDIUse=1 WtCom= 1.00D+00 WtEn= 0.00D+00
 Coeff-Com: -0.363D-06 0.149D-05 0.636D-05 0.103D-04-0.132D-05-0.765D-04
 Coeff-Com: -0.396D-03-0.540D-03 0.163D-02 0.521D-02 0.495D-02-0.506D-02
 Coeff-Com: -0.675D-01-0.105D+00 0.413D+00 0.754D+00
 Coeff:     -0.363D-06 0.149D-05 0.636D-05 0.103D-04-0.132D-05-0.765D-04
 Coeff:     -0.396D-03-0.540D-03 0.163D-02 0.521D-02 0.495D-02-0.506D-02
 Coeff:     -0.675D-01-0.105D+00 0.413D+00 0.754D+00
 Gap=     0.122 Goal=   None    Shift=    0.000
 RMSDP=4.48D-08 MaxDP=2.86D-06 DE=-2.86D-11 OVMax= 7.78D-07

 Cycle  17  Pass 1  IDiag  1:
 RMSU=  1.20D-08    CP:  1.12D+00  1.21D+00  1.14D+00  7.57D-01  9.27D-01
                    CP:  1.24D+00  1.16D+00  1.07D+00  1.95D+00  1.45D+00
                    CP:  1.24D+00  1.16D+00  1.64D+00  1.54D+00  1.38D+00
                    CP:  1.15D+00
 E= -994.828820934325     Delta-E=        0.000000000023 Rises=F Damp=F
 DIIS: error= 4.48D-09 at cycle  17 NSaved=  17.
 NSaved=17 IEnMin=16 EnMin= -994.828820934347     IErMin=17 ErrMin= 4.48D-09
 ErrMax= 4.48D-09  0.00D+00 EMaxC= 1.00D-01 BMatC= 1.23D-14 BMatP= 9.05D-14
 IDIUse=1 WtCom= 1.00D+00 WtEn= 0.00D+00
 Coeff-Com:  0.832D-07-0.494D-05 0.123D-04 0.198D-04 0.374D-04-0.194D-04
 Coeff-Com: -0.222D-03-0.366D-03-0.694D-03 0.874D-03 0.624D-02 0.103D-01
 Coeff-Com: -0.100D-01-0.630D-01-0.533D-01 0.263D+00 0.847D+00
 Coeff:      0.832D-07-0.494D-05 0.123D-04 0.198D-04 0.374D-04-0.194D-04
 Coeff:     -0.222D-03-0.366D-03-0.694D-03 0.874D-03 0.624D-02 0.103D-01
 Coeff:     -0.100D-01-0.630D-01-0.533D-01 0.263D+00 0.847D+00
 Gap=     0.122 Goal=   None    Shift=    0.000
 RMSDP=1.68D-08 MaxDP=8.01D-07 DE= 2.25D-11 OVMax= 2.86D-07

 Cycle  18  Pass 1  IDiag  1:
 RMSU=  4.59D-09    CP:  1.12D+00  1.21D+00  1.14D+00  7.57D-01  9.27D-01
                    CP:  1.24D+00  1.16D+00  1.07D+00  1.95D+00  1.45D+00
                    CP:  1.25D+00  1.16D+00  1.64D+00  1.54D+00  1.46D+00
                    CP:  1.22D+00  1.44D+00
 E= -994.828820934369     Delta-E=       -0.000000000044 Rises=F Damp=F
 DIIS: error= 1.30D-09 at cycle  18 NSaved=  18.
 NSaved=18 IEnMin=18 EnMin= -994.828820934369     IErMin=18 ErrMin= 1.30D-09
 ErrMax= 1.30D-09  0.00D+00 EMaxC= 1.00D-01 BMatC= 1.01D-15 BMatP= 1.23D-14
 IDIUse=1 WtCom= 1.00D+00 WtEn= 0.00D+00
 Large coefficients: NSaved= 18 BigCof=    0.00 CofMax=   10.00 Det=-5.32D-15
 Inversion failed.  Reducing to 17 matrices.
 Large coefficients: NSaved= 17 BigCof=    0.00 CofMax=   10.00 Det=-5.38D-15
 Inversion failed.  Reducing to 16 matrices.
 Large coefficients: NSaved= 16 BigCof=    0.00 CofMax=   10.00 Det=-6.22D-15
 Inversion failed.  Reducing to 15 matrices.
 Coeff-Com: -0.400D-06 0.971D-06 0.166D-05 0.896D-05 0.331D-04-0.212D-03
 Coeff-Com: -0.316D-03 0.455D-03 0.208D-02 0.275D-02-0.276D-02-0.476D-01
 Coeff-Com:  0.154D-02 0.202D+00 0.842D+00
 Coeff:     -0.400D-06 0.971D-06 0.166D-05 0.896D-05 0.331D-04-0.212D-03
 Coeff:     -0.316D-03 0.455D-03 0.208D-02 0.275D-02-0.276D-02-0.476D-01
 Coeff:      0.154D-02 0.202D+00 0.842D+00
 Gap=     0.122 Goal=   None    Shift=    0.000
 RMSDP=5.07D-09 MaxDP=2.66D-07 DE=-4.43D-11 OVMax= 6.60D-08

 SCF Done:  E(RM062X) =  -994.828820934     A.U. after   18 cycles
            NFock= 18  Conv=0.51D-08     -V/T= 2.0030
 KE= 9.918109708690D+02 PE=-3.966199521494D+03 EE= 1.172673491899D+03
 Leave Link  502 at Tue Apr  5 20:09:14 2022, MaxMem=  1879048192 cpu:            1825.2 elap:             261.0
 (Enter /gpfs/software/gaussian16/sse4/tar/g16/l701.exe)
 ... and contract with generalized density number  0.
 Compute integral first derivatives.
 Leave Link  701 at Tue Apr  5 20:09:14 2022, MaxMem=  1879048192 cpu:               1.6 elap:               0.3
 (Enter /gpfs/software/gaussian16/sse4/tar/g16/l702.exe)
 L702 exits ... SP integral derivatives will be done elsewhere.
 Leave Link  702 at Tue Apr  5 20:09:14 2022, MaxMem=  1879048192 cpu:               0.2 elap:               0.0
 (Enter /gpfs/software/gaussian16/sse4/tar/g16/l703.exe)
 Integral derivatives from FoFJK, PRISM(SPDF).
 Compute integral first derivatives, UseDBF=F ICtDFT=           0.
 Calling FoFJK, ICntrl=      2127 FMM=F ISym2X=0 I1Cent= 0 IOpClX= 0 NMat=1 NMatS=1 NMatT=0.
 FoFJK:  IHMeth= 1 ICntrl=    2127 DoSepK=F KAlg= 0 I1Cent=           0 FoldK=F
 IRaf=         0 NMat=       1 IRICut=       1 DoRegI=T DoRafI=F ISym2E= 0 IDoP0=0 IntGTp=1.
 FoFCou: FMM=F IPFlag=           0 FMFlag=      100000 FMFlg1=         800
         NFxFlg=           0 DoJE=F BraDBF=F KetDBF=F FulRan=T
         wScrn=  0.000000 ICntrl=      2127 IOpCl=  0 I1Cent=           0 NGrid=           0
         NMat0=    1 NMatS0=      1 NMatT0=    0 NMatD0=    1 NMtDS0=    0 NMtDT0=    0
 Symmetry not used in FoFCou.
 Leave Link  703 at Tue Apr  5 20:09:50 2022, MaxMem=  1879048192 cpu:             247.9 elap:              35.5
 (Enter /gpfs/software/gaussian16/sse4/tar/g16/l716.exe)
 Dipole        =-2.16139296D+00-5.54122117D-01-1.77452025D-03
 ***** Axes restored to original set *****
 -------------------------------------------------------------------
 Center     Atomic                   Forces (Hartrees/Bohr)
 Number     Number              X              Y              Z
 -------------------------------------------------------------------
      1        6          -0.001107228   -0.000210149    0.003678996
      2        6          -0.001188183    0.002806523   -0.000868594
      3        6          -0.000323888   -0.002025982   -0.000610973
      4        6           0.000843930   -0.000661408   -0.001186067
      5        6           0.000121205    0.001795416    0.000144248
      6        6          -0.002135328   -0.000687016   -0.000014576
      7        1           0.001076209   -0.000068684    0.000398435
      8        1           0.000302450   -0.000099616    0.000111173
      9        1          -0.000377923    0.000475526    0.000091968
     10        8           0.001208801    0.000250121   -0.001362558
     11       17           0.000608192   -0.001825945   -0.000252899
     12        6           0.002298076    0.002160785    0.000572233
     13        6           0.001137273   -0.000037565   -0.000040971
     14        6           0.000783762    0.000672761    0.000066384
     15        6          -0.005202134   -0.003772116   -0.000716679
     16        6           0.005391752    0.000954163    0.001028906
     17        6          -0.003998571   -0.000484690   -0.000621006
     18        1           0.000561604    0.000757876   -0.000418023
 -------------------------------------------------------------------
 Cartesian Forces:  Max     0.005391752 RMS     0.001679963
 Leave Link  716 at Tue Apr  5 20:09:50 2022, MaxMem=  1879048192 cpu:               0.2 elap:               0.0
 (Enter /gpfs/software/gaussian16/sse4/tar/g16/l103.exe)

 GradGradGradGradGradGradGradGradGradGradGradGradGradGradGradGradGradGrad
 Berny optimization.
 Using GEDIIS/GDIIS optimizer.
 FormGI is forming the generalized inverse of G from B-inverse, IUseBI=4.
 Internal  Forces:  Max     0.002993497 RMS     0.000820057
 Search for a local minimum.
 Step number   7 out of a maximum of   96
 All quantities printed in internal units (Hartrees-Bohrs-Radians)
 RMS Force = .82006D-03 SwitMx=.10000D-02 MixMth= 2
 Mixed Optimization -- En-DIIS/RFO-DIIS
 Swapping is turned off.
 Update second derivatives using D2CorX and points    4    5    6    7
 DE=  5.66D-07 DEPred=-2.03D-04 R=-2.79D-03
 Trust test=-2.79D-03 RLast= 2.25D-01 DXMaxT set to 4.82D-01
 ITU= -1  0  1  1  1  1  0
     Eigenvalues ---    0.00365   0.01032   0.01158   0.01566   0.01661
     Eigenvalues ---    0.01696   0.01969   0.01996   0.02003   0.02188
     Eigenvalues ---    0.02210   0.02292   0.02301   0.02453   0.04411
     Eigenvalues ---    0.14983   0.15989   0.16022   0.16121   0.17880
     Eigenvalues ---    0.22425   0.23457   0.23574   0.24625   0.24835
     Eigenvalues ---    0.25003   0.25043   0.25455   0.28565   0.32513
     Eigenvalues ---    0.33211   0.33503   0.33693   0.35242   0.35297
     Eigenvalues ---    0.35490   0.35606   0.36046   0.38938   0.42961
     Eigenvalues ---    0.43669   0.45641   0.46905   0.51231   0.53338
     Eigenvalues ---    0.57480   0.68600   0.93487
 En-DIIS/RFO-DIIS/Sim-DIIS IScMMF=       -3 using points:     7    6    5
 RFO step:  Lambda=-2.31265837D-04.
 NNeg= 0 NGDIIS= 3 SimSw=  2.50D-03 Rises=T DC=  5.66D-07 SmlDif=  1.00D-05
 NRisDI= 1 DoIntr=F SqrtH=F CThrHd= 10.0 CDAdj=  3.0
 RMS Error=  0.1064557296D-01 NUsed= 3 OKEnD=T EnDIS=T
 InvSVX:  RCond= 3.00D-03 Info=           0 Equed=N FErr=  3.99D-15 BErr=  2.97D-17
 EnCoef did     2 forward-backward iterations
 IWarn =    0
 DidBck=T Rises=T En-DIIS coefs:    0.42021    0.30002    0.27977
 Iteration  1 RMS(Cart)=  0.02486105 RMS(Int)=  0.00028029
 Iteration  2 RMS(Cart)=  0.00035259 RMS(Int)=  0.00004594
 Iteration  3 RMS(Cart)=  0.00000008 RMS(Int)=  0.00004594
 ITry= 1 IFail=0 DXMaxC= 1.09D-01 DCOld= 1.00D+10 DXMaxT= 4.82D-01 DXLimC= 3.00D+00 Rises=F
 Variable       Old X    -DE/DX   Delta X   Delta X   Delta X     New X
                                 (Linear)    (Quad)   (Total)
    R1        2.74831  -0.00032  -0.00158   0.00117  -0.00042   2.74789
    R2        2.73563   0.00031  -0.00077   0.00159   0.00081   2.73644
    R3        2.34723  -0.00114   0.00108  -0.00154  -0.00046   2.34677
    R4        2.58957   0.00010   0.00195  -0.00157   0.00038   2.58994
    R5        3.33090  -0.00187  -0.00459  -0.00107  -0.00566   3.32524
    R6        2.66819  -0.00128  -0.00251   0.00054  -0.00195   2.66624
    R7        2.04700   0.00039   0.00061   0.00020   0.00081   2.04781
    R8        2.59079  -0.00016   0.00167  -0.00166   0.00001   2.59080
    R9        2.05032  -0.00028  -0.00017  -0.00033  -0.00050   2.04983
   R10        2.67318  -0.00171  -0.00384   0.00048  -0.00334   2.66984
   R11        2.05442   0.00025   0.00015   0.00028   0.00043   2.05484
   R12        2.73503   0.00097   0.00290   0.00084   0.00374   2.73877
   R13        2.65441   0.00032   0.00543  -0.00286   0.00256   2.65697
   R14        2.77106  -0.00238  -0.00629  -0.00012  -0.00640   2.76466
   R15        2.36593  -0.00088  -0.00137   0.00033  -0.00107   2.36486
   R16        2.54544  -0.00149  -0.00439   0.00063  -0.00377   2.54167
   R17        2.61194   0.00299   0.00661  -0.00021   0.00642   2.61836
   R18        2.04114   0.00021  -0.00036   0.00061   0.00025   2.04139
   R19        2.37834  -0.00135  -0.00147   0.00029  -0.00118   2.37716
    A1        1.95382   0.00020   0.00081   0.00099   0.00190   1.95572
    A2        2.16710  -0.00008  -0.00076   0.00007  -0.00052   2.16657
    A3        2.16207  -0.00010  -0.00030  -0.00106  -0.00120   2.16088
    A4        2.17575  -0.00103  -0.00295  -0.00113  -0.00410   2.17165
    A5        2.04120  -0.00033  -0.00011  -0.00044  -0.00054   2.04066
    A6        2.06616   0.00136   0.00304   0.00158   0.00464   2.07080
    A7        2.11358   0.00073   0.00122   0.00101   0.00226   2.11584
    A8        2.04913   0.00068   0.00538  -0.00028   0.00511   2.05424
    A9        2.12030  -0.00142  -0.00678  -0.00063  -0.00741   2.11289
   A10        2.15200  -0.00009   0.00143  -0.00140   0.00001   2.15201
   A11        2.02859  -0.00051  -0.00375   0.00048  -0.00327   2.02532
   A12        2.10259   0.00060   0.00233   0.00092   0.00326   2.10585
   A13        2.13879  -0.00013  -0.00294   0.00126  -0.00166   2.13712
   A14        2.08371   0.00028   0.00257  -0.00074   0.00183   2.08554
   A15        2.06068  -0.00015   0.00035  -0.00051  -0.00017   2.06051
   A16        2.03240   0.00032   0.00220  -0.00073   0.00150   2.03390
   A17        2.15755  -0.00121  -0.00508   0.00064  -0.00445   2.15310
   A18        2.09319   0.00089   0.00290   0.00010   0.00299   2.09618
   A19        2.18967   0.00066   0.00198  -0.00097   0.00100   2.19067
   A20        2.15483  -0.00095  -0.00892   0.00359  -0.00535   2.14949
   A21        1.93857   0.00029   0.00689  -0.00258   0.00435   1.94292
   A22        2.22547  -0.00015  -0.01578   0.00765  -0.00812   2.21734
   A23        2.07138  -0.00048   0.01458  -0.00898   0.00559   2.07697
   A24        2.05578   0.00051   0.00143   0.00072   0.00222   2.05800
   A25        2.03397   0.00054   0.00122   0.00269   0.00389   2.03785
   A26        2.19220  -0.00103  -0.00291  -0.00291  -0.00585   2.18635
   A27        2.14164  -0.00241  -0.00425  -0.00286  -0.00702   2.13463
   A28        2.12877   0.00225  -0.00188   0.00546   0.00362   2.13238
    D1        0.00690  -0.00057  -0.01536   0.00044  -0.01492  -0.00803
    D2        3.13500  -0.00049  -0.01690   0.00234  -0.01456   3.12044
    D3        3.12767   0.00063   0.01192   0.00058   0.01251   3.14018
    D4       -0.02740   0.00072   0.01038   0.00249   0.01287  -0.01453
    D5       -0.00497   0.00053   0.01180   0.00107   0.01286   0.00789
    D6        3.14048   0.00043   0.01093  -0.00021   0.01072  -3.13198
    D7       -3.12582  -0.00068  -0.01539   0.00091  -0.01447  -3.14029
    D8        0.01963  -0.00077  -0.01625  -0.00037  -0.01661   0.00302
    D9       -0.00920   0.00029   0.00614  -0.00030   0.00582  -0.00337
   D10        3.11224   0.00032  -0.00147   0.00508   0.00364   3.11587
   D11       -3.13713   0.00022   0.00773  -0.00221   0.00549  -3.13163
   D12       -0.01569   0.00024   0.00012   0.00316   0.00331  -0.01239
   D13        0.00850   0.00008   0.00771  -0.00126   0.00644   0.01494
   D14       -3.12341  -0.00006   0.00219  -0.00254  -0.00037  -3.12378
   D15       -3.11210   0.00003   0.01537  -0.00685   0.00855  -3.10356
   D16        0.03917  -0.00011   0.00986  -0.00814   0.00174   0.04091
   D17        0.00552  -0.00023   0.00081  -0.00277  -0.00195   0.00357
   D18       -3.14059  -0.00021  -0.00266  -0.00059  -0.00325   3.13934
   D19       -3.14009  -0.00013   0.00171  -0.00144   0.00027  -3.13982
   D20       -0.00302  -0.00011  -0.00177   0.00073  -0.00103  -0.00404
   D21       -0.00683  -0.00011  -0.01110   0.00276  -0.00833  -0.01517
   D22        3.12545   0.00001  -0.00581   0.00401  -0.00181   3.12365
   D23        3.13922  -0.00013  -0.00769   0.00062  -0.00706   3.13216
   D24       -0.01168  -0.00001  -0.00239   0.00186  -0.00053  -0.01221
   D25       -3.01489   0.00017   0.07432  -0.02964   0.04469  -2.97021
   D26        0.14448   0.00006   0.07735  -0.03279   0.04455   0.18904
   D27        0.13670   0.00003   0.06862  -0.03096   0.03766   0.17436
   D28       -2.98711  -0.00007   0.07165  -0.03412   0.03753  -2.94958
   D29       -3.09394  -0.00010  -0.00891   0.00194  -0.00710  -3.10104
   D30        0.03176  -0.00002  -0.01180   0.00481  -0.00706   0.02470
   D31        3.12687   0.00005   0.00810  -0.00505   0.00296   3.12983
   D32        0.03567  -0.00031   0.01289  -0.01520  -0.00236   0.03330
   D33        0.00080  -0.00005   0.01077  -0.00781   0.00286   0.00365
   D34       -3.09040  -0.00040   0.01556  -0.01796  -0.00247  -3.09287
   D35       -0.08664   0.00011   0.01233  -0.00316   0.00918  -0.07746
   D36        0.11251   0.00009  -0.01248   0.00556  -0.00676   0.10575
   D37        0.02812   0.00001  -0.01329   0.01113  -0.00218   0.02594
   D38        3.11426   0.00046  -0.01839   0.02248   0.00398   3.11824
   D39       -0.08535  -0.00007   0.01436  -0.01032   0.00412  -0.08123
         Item               Value     Threshold  Converged?
 Maximum Force            0.002993     0.000450     NO 
 RMS     Force            0.000820     0.000300     NO 
 Maximum Displacement     0.109168     0.001800     NO 
 RMS     Displacement     0.024867     0.001200     NO 
 Predicted change in Energy=-1.162577D-04
 GradGradGradGradGradGradGradGradGradGradGradGradGradGradGradGradGradGrad

 Leave Link  103 at Tue Apr  5 20:09:50 2022, MaxMem=  1879048192 cpu:               0.2 elap:               0.1
 (Enter /gpfs/software/gaussian16/sse4/tar/g16/l202.exe)
                          Input orientation:                          
 ---------------------------------------------------------------------
 Center     Atomic      Atomic             Coordinates (Angstroms)
 Number     Number       Type             X           Y           Z
 ---------------------------------------------------------------------
      1          6           0       -4.004444   -0.817679   -0.074481
      2          6           0       -3.284540    0.433410    0.101532
      3          6           0       -1.921004    0.536367    0.193973
      4          6           0       -3.109667   -1.953527   -0.152591
      5          6           0       -1.746112   -1.845400   -0.059610
      6          6           0       -1.094939   -0.605422    0.126077
      7          1           0       -1.496751    1.527885    0.299867
      8          1           0       -1.132448   -2.740722   -0.124445
      9          1           0       -3.579433   -2.921033   -0.293558
     10          8           0       -5.240539   -0.904869   -0.156170
     11         17           0       -4.248765    1.903291    0.179406
     12          6           0        0.348907   -0.552494    0.239907
     13          6           0        1.227840   -1.620460   -0.012636
     14          6           0        2.472746   -1.618621    0.114985
     15          6           0        1.074864    0.645378    0.662338
     16          6           0        2.455818    0.570749    0.747280
     17          6           0        3.092285   -0.472609    0.449407
     18          1           0        0.479483    1.507696    0.924787
 ---------------------------------------------------------------------
                    Distance matrix (angstroms):
                    1          2          3          4          5
     1  C    0.000000
     2  C    1.454119   0.000000
     3  C    2.499245   1.370539   0.000000
     4  C    1.448060   2.406788   2.780755   0.000000
     5  C    2.481228   2.754215   2.401605   1.370991   0.000000
     6  C    2.924122   2.423660   1.410913   2.440117   1.412817
     7  H    3.454031   2.105565   1.083657   3.863476   3.401537
     8  H    3.456725   3.841572   3.385635   2.128347   1.087377
     9  H    2.157018   3.390478   3.865448   1.084721   2.138406
    10  O    1.241856   2.383973   3.635804   2.374935   3.620075
    11  Cl   2.743688   1.759643   2.699474   4.035197   4.513655
    12  C    4.372736   3.767372   2.517981   3.752157   2.480005
    13  C    5.293871   4.959132   3.822279   4.352526   2.982817
    14  C    6.529271   6.112066   4.894410   5.598847   4.228555
    15  C    5.336928   4.400436   3.034217   4.992866   3.831852
    16  C    6.658679   5.778198   4.411792   6.177083   4.913763
    17  C    7.124400   6.450254   5.120190   6.404664   5.055071
    18  H    5.148932   3.999964   2.690707   5.101255   4.143134
                    6          7          8          9         10
     6  C    0.000000
     7  H    2.177763   0.000000
     8  H    2.150273   4.305085   0.000000
     9  H    3.422113   4.947989   2.459440   0.000000
    10  O    4.165973   4.488008   4.499752   2.615926   0.000000
    11  Cl   4.030273   2.780112   5.600947   4.893445   2.996996
    12  C    1.449293   2.781731   2.667491   4.618053   5.614530
    13  C    2.538671   4.175300   2.615043   4.988014   6.509424
    14  C    3.708783   5.068686   3.783366   6.204196   7.750982
    15  C    2.561273   2.742882   4.117878   5.941002   6.554199
    16  C    3.791721   4.091343   4.959980   7.049833   7.888446
    17  C    4.201788   5.008351   4.829287   7.145529   8.365974
    18  H    2.753544   2.072783   4.663503   6.129666   6.301395
                   11         12         13         14         15
    11  Cl   0.000000
    12  C    5.212785   0.000000
    13  C    6.515129   1.406006   0.000000
    14  C    7.588591   2.379689   1.251431   0.000000
    15  C    5.491501   1.462996   2.369180   2.716498   0.000000
    16  C    6.859270   2.440938   2.624271   2.278908   1.385576
    17  C    7.720674   2.752525   2.237677   1.344994   2.316295
    18  H    4.802959   2.174970   3.350248   3.795093   1.080254
                   16         17         18
    16  C    0.000000
    17  C    1.257940   0.000000
    18  H    2.194375   3.312752   0.000000
 Stoichiometry    C12H4ClO(1-)
 Framework group  C1[X(C12H4ClO)]
 Deg. of freedom    48
 Full point group                 C1      NOp   1
 RotChk:  IX=0 Diff= 5.88D-03
 Largest Abelian subgroup         C1      NOp   1
 Largest concise Abelian subgroup C1      NOp   1
                         Standard orientation:                         
 ---------------------------------------------------------------------
 Center     Atomic      Atomic             Coordinates (Angstroms)
 Number     Number       Type             X           Y           Z
 ---------------------------------------------------------------------
      1          6           0        2.444346    0.977275    0.047028
      2          6           0        1.906031   -0.372108   -0.014993
      3          6           0        0.569099   -0.672440   -0.043072
      4          6           0        1.399149    1.979326    0.065353
      5          6           0        0.062923    1.673849    0.037059
      6          6           0       -0.409660    0.343196   -0.008550
      7          1           0        0.288826   -1.716808   -0.114171
      8          1           0       -0.670250    2.476665    0.055301
      9          1           0        1.729820    3.011771    0.101871
     10          8           0        3.657104    1.243197    0.073679
     11         17           0        3.068568   -1.691607   -0.076436
     12          6           0       -1.834401    0.077625   -0.014458
     13          6           0       -2.844393    1.042205   -0.176805
     14          6           0       -4.080846    0.851558   -0.146500
     15          6           0       -2.400094   -1.258373    0.173844
     16          6           0       -3.779724   -1.386112    0.162659
     17          6           0       -4.544120   -0.405690   -0.029391
     18          1           0       -1.700730   -2.061748    0.353925
 ---------------------------------------------------------------------
 Rotational constants (GHZ):           1.6017164           0.3320508           0.2756003
 Leave Link  202 at Tue Apr  5 20:09:50 2022, MaxMem=  1879048192 cpu:               0.2 elap:               0.0
 (Enter /gpfs/software/gaussian16/sse4/tar/g16/l301.exe)
 Standard basis: 6-311+G(d,p) (5D, 7F)
 Ernie: Thresh=  0.10000D-02 Tol=  0.10000D-05 Strict=F.
 There are   354 symmetry adapted cartesian basis functions of A   symmetry.
 There are   340 symmetry adapted basis functions of A   symmetry.
   340 basis functions,   553 primitive gaussians,   354 cartesian basis functions
    51 alpha electrons       51 beta electrons
       nuclear repulsion energy       807.1570516919 Hartrees.
 IExCor= 4336 DFT=T Ex+Corr=M062X ExCW=0 ScaHFX=  0.540000
 ScaDFX=  1.000000  1.000000  1.000000  1.000000 ScalE2=  1.000000  1.000000
 IRadAn=      5 IRanWt=     -1 IRanGd=            0 ICorTp=0 IEmpDi=  4
 NAtoms=   18 NActive=   18 NUniq=   18 SFac= 1.00D+00 NAtFMM=   60 NAOKFM=F Big=F
 Integral buffers will be    131072 words long.
 Raffenetti 2 integral format.
 Two-electron integral symmetry is turned on.
 Leave Link  301 at Tue Apr  5 20:09:50 2022, MaxMem=  1879048192 cpu:               0.4 elap:               0.1
 (Enter /gpfs/software/gaussian16/sse4/tar/g16/l302.exe)
 NPDir=0 NMtPBC=     1 NCelOv=     1 NCel=       1 NClECP=     1 NCelD=      1
         NCelK=      1 NCelE2=     1 NClLst=     1 CellRange=     0.0.
 One-electron integrals computed using PRISM.
 One-electron integral symmetry used in STVInt
 NBasis=   340 RedAO= T EigKep=  1.50D-06  NBF=   340
 NBsUse=   337 1.00D-06 EigRej=  8.10D-07 NBFU=   337
 Precomputing XC quadrature grid using
 IXCGrd= 4 IRadAn=           5 IRanWt=          -1 IRanGd=           0 AccXCQ= 0.00D+00.
 Generated NRdTot=       0 NPtTot=           0 NUsed=           0 NTot=          32
 NSgBfM=   354   354   354   354   354 MxSgAt=    18 MxSgA2=    18.
 Leave Link  302 at Tue Apr  5 20:09:51 2022, MaxMem=  1879048192 cpu:               3.2 elap:               0.5
 (Enter /gpfs/software/gaussian16/sse4/tar/g16/l303.exe)
 DipDrv:  MaxL=1.
 Leave Link  303 at Tue Apr  5 20:09:51 2022, MaxMem=  1879048192 cpu:               0.3 elap:               0.1
 (Enter /gpfs/software/gaussian16/sse4/tar/g16/l401.exe)
 Initial guess from the checkpoint file:  "checkpoint.chk"
 B after Tr=    -0.000000    0.000000    0.000000
         Rot=    1.000000    0.000111   -0.000036    0.000221 Ang=   0.03 deg.
 Guess basis will be translated and rotated to current coordinates.
 JPrj=2 DoOrth=T DoCkMO=T.
 Generating alternative initial guess.
 ExpMin= 4.38D-02 ExpMax= 1.06D+05 ExpMxC= 3.62D+03 IAcc=2 IRadAn=         4 AccDes= 0.00D+00
 Harris functional with IExCor= 1009 and IRadAn=       4 diagonalized for initial guess.
 HarFok:  IExCor= 1009 AccDes= 0.00D+00 IRadAn=         4 IDoV= 1 UseB2=F ITyADJ=14
 ICtDFT=  3500011 ScaDFX=  1.000000  1.000000  1.000000  1.000000
 FoFCou: FMM=F IPFlag=           0 FMFlag=      100000 FMFlg1=           0
         NFxFlg=           0 DoJE=T BraDBF=F KetDBF=T FulRan=T
         wScrn=  0.000000 ICntrl=       500 IOpCl=  0 I1Cent=   200000004 NGrid=           0
         NMat0=    1 NMatS0=      1 NMatT0=    0 NMatD0=    1 NMtDS0=    0 NMtDT0=    0
 Petite list used in FoFCou.
 Harris En= -994.493481987913    
 Leave Link  401 at Tue Apr  5 20:09:53 2022, MaxMem=  1879048192 cpu:              13.6 elap:               2.0
 (Enter /gpfs/software/gaussian16/sse4/tar/g16/l502.exe)
 Integral symmetry usage will be decided dynamically.
 Closed shell SCF:
 Using DIIS extrapolation, IDIIS=  1040.
 NGot=  1879048192 LenX=  1878791817 LenY=  1878666060
 Requested convergence on RMS density matrix=1.00D-08 within 128 cycles.
 Requested convergence on MAX density matrix=1.00D-06.
 Requested convergence on             energy=1.00D-06.
 No special actions if energy rises.
 Fock matrices will be formed incrementally for  20 cycles.

 Cycle   1  Pass 1  IDiag  1:
 FoFJK:  IHMeth= 1 ICntrl=       0 DoSepK=F KAlg= 0 I1Cent=           0 FoldK=F
 IRaf= 880000000 NMat=       1 IRICut=       1 DoRegI=T DoRafI=F ISym2E= 0 IDoP0=0 IntGTp=1.
 FoFCou: FMM=F IPFlag=           0 FMFlag=      100000 FMFlg1=           0
         NFxFlg=           0 DoJE=F BraDBF=F KetDBF=F FulRan=T
         wScrn=  0.000000 ICntrl=         0 IOpCl=  0 I1Cent=           0 NGrid=           0
         NMat0=    1 NMatS0=      1 NMatT0=    0 NMatD0=    1 NMtDS0=    0 NMtDT0=    0
 Symmetry not used in FoFCou.
 E= -994.822904633662    
 DIIS: error= 2.41D-03 at cycle   1 NSaved=   1.
 NSaved= 1 IEnMin= 1 EnMin= -994.822904633662     IErMin= 1 ErrMin= 2.41D-03
 ErrMax= 2.41D-03  0.00D+00 EMaxC= 1.00D-01 BMatC= 2.78D-03 BMatP= 2.78D-03
 IDIUse=3 WtCom= 9.76D-01 WtEn= 2.41D-02
 Coeff-Com:  0.100D+01
 Coeff-En:   0.100D+01
 Coeff:      0.100D+01
 Gap=     0.389 Goal=   None    Shift=    0.000
 GapD=    0.389 DampG=1.000 DampE=1.000 DampFc=1.0000 IDamp=-1.
 RMSDP=4.77D-03 MaxDP=2.90D-01              OVMax= 3.29D-02

 Cycle   2  Pass 1  IDiag  1:
 RMSU=  4.75D-03    CP:  1.00D+00
 E= -994.828620560002     Delta-E=       -0.005715926340 Rises=F Damp=F
 DIIS: error= 7.92D-04 at cycle   2 NSaved=   2.
 NSaved= 2 IEnMin= 2 EnMin= -994.828620560002     IErMin= 2 ErrMin= 7.92D-04
 ErrMax= 7.92D-04  0.00D+00 EMaxC= 1.00D-01 BMatC= 1.67D-04 BMatP= 2.78D-03
 IDIUse=3 WtCom= 9.92D-01 WtEn= 7.92D-03
 Coeff-Com: -0.278D-01 0.103D+01
 Coeff-En:   0.000D+00 0.100D+01
 Coeff:     -0.275D-01 0.103D+01
 Gap=     0.121 Goal=   None    Shift=    0.000
 RMSDP=1.48D-03 MaxDP=1.49D-01 DE=-5.72D-03 OVMax= 1.00D-02

 Cycle   3  Pass 1  IDiag  1:
 RMSU=  1.16D-03    CP:  9.99D-01  1.16D+00
 E= -994.828733142963     Delta-E=       -0.000112582961 Rises=F Damp=F
 DIIS: error= 1.11D-03 at cycle   3 NSaved=   3.
 NSaved= 3 IEnMin= 3 EnMin= -994.828733142963     IErMin= 2 ErrMin= 7.92D-04
 ErrMax= 1.11D-03  0.00D+00 EMaxC= 1.00D-01 BMatC= 2.19D-04 BMatP= 1.67D-04
 IDIUse=3 WtCom= 2.31D-01 WtEn= 7.69D-01
 Coeff-Com: -0.686D-01 0.586D+00 0.482D+00
 Coeff-En:   0.000D+00 0.315D+00 0.685D+00
 Coeff:     -0.158D-01 0.378D+00 0.638D+00
 Gap=     0.123 Goal=   None    Shift=    0.000
 RMSDP=1.17D-03 MaxDP=9.10D-02 DE=-1.13D-04 OVMax= 7.84D-03

 Cycle   4  Pass 1  IDiag  1:
 RMSU=  8.68D-04    CP:  9.93D-01  1.16D+00  1.06D+00
 E= -994.828886670793     Delta-E=       -0.000153527830 Rises=F Damp=F
 DIIS: error= 6.84D-04 at cycle   4 NSaved=   4.
 NSaved= 4 IEnMin= 4 EnMin= -994.828886670793     IErMin= 4 ErrMin= 6.84D-04
 ErrMax= 6.84D-04  0.00D+00 EMaxC= 1.00D-01 BMatC= 7.64D-05 BMatP= 1.67D-04
 IDIUse=3 WtCom= 9.93D-01 WtEn= 6.84D-03
 Coeff-Com: -0.187D-01 0.568D-01 0.383D+00 0.579D+00
 Coeff-En:   0.000D+00 0.000D+00 0.256D+00 0.744D+00
 Coeff:     -0.185D-01 0.564D-01 0.382D+00 0.580D+00
 Gap=     0.123 Goal=   None    Shift=    0.000
 RMSDP=1.16D-03 MaxDP=9.89D-02 DE=-1.54D-04 OVMax= 3.21D-03

 Cycle   5  Pass 1  IDiag  1:
 RMSU=  4.10D-04    CP:  9.86D-01  1.16D+00  1.44D+00  1.16D+00
 E= -994.828961005603     Delta-E=       -0.000074334810 Rises=F Damp=F
 DIIS: error= 7.47D-05 at cycle   5 NSaved=   5.
 NSaved= 5 IEnMin= 5 EnMin= -994.828961005603     IErMin= 5 ErrMin= 7.47D-05
 ErrMax= 7.47D-05  0.00D+00 EMaxC= 1.00D-01 BMatC= 2.94D-06 BMatP= 7.64D-05
 IDIUse=1 WtCom= 1.00D+00 WtEn= 0.00D+00
 Coeff-Com:  0.367D-02-0.965D-01 0.126D+00 0.350D+00 0.617D+00
 Coeff:      0.367D-02-0.965D-01 0.126D+00 0.350D+00 0.617D+00
 Gap=     0.123 Goal=   None    Shift=    0.000
 RMSDP=1.11D-04 MaxDP=6.36D-03 DE=-7.43D-05 OVMax= 7.67D-04

 Cycle   6  Pass 1  IDiag  1:
 RMSU=  5.04D-05    CP:  9.87D-01  1.17D+00  1.49D+00  1.22D+00  9.26D-01
 E= -994.828964170546     Delta-E=       -0.000003164943 Rises=F Damp=F
 DIIS: error= 2.67D-05 at cycle   6 NSaved=   6.
 NSaved= 6 IEnMin= 6 EnMin= -994.828964170546     IErMin= 6 ErrMin= 2.67D-05
 ErrMax= 2.67D-05  0.00D+00 EMaxC= 1.00D-01 BMatC= 1.34D-07 BMatP= 2.94D-06
 IDIUse=1 WtCom= 1.00D+00 WtEn= 0.00D+00
 Coeff-Com:  0.273D-02-0.467D-01 0.337D-01 0.123D+00 0.262D+00 0.624D+00
 Coeff:      0.273D-02-0.467D-01 0.337D-01 0.123D+00 0.262D+00 0.624D+00
 Gap=     0.122 Goal=   None    Shift=    0.000
 RMSDP=3.68D-05 MaxDP=3.23D-03 DE=-3.16D-06 OVMax= 2.39D-04

 Cycle   7  Pass 1  IDiag  1:
 RMSU=  1.36D-05    CP:  9.87D-01  1.17D+00  1.51D+00  1.23D+00  9.57D-01
                    CP:  1.19D+00
 E= -994.828964341339     Delta-E=       -0.000000170793 Rises=F Damp=F
 DIIS: error= 1.85D-05 at cycle   7 NSaved=   7.
 NSaved= 7 IEnMin= 7 EnMin= -994.828964341339     IErMin= 7 ErrMin= 1.85D-05
 ErrMax= 1.85D-05  0.00D+00 EMaxC= 1.00D-01 BMatC= 5.42D-08 BMatP= 1.34D-07
 IDIUse=1 WtCom= 1.00D+00 WtEn= 0.00D+00
 Coeff-Com:  0.747D-03-0.289D-02-0.136D-01-0.183D-01-0.909D-02 0.394D+00
 Coeff-Com:  0.649D+00
 Coeff:      0.747D-03-0.289D-02-0.136D-01-0.183D-01-0.909D-02 0.394D+00
 Coeff:      0.649D+00
 Gap=     0.122 Goal=   None    Shift=    0.000
 RMSDP=3.12D-05 MaxDP=2.21D-03 DE=-1.71D-07 OVMax= 1.92D-04

 Cycle   8  Pass 1  IDiag  1:
 RMSU=  1.16D-05    CP:  9.86D-01  1.17D+00  1.51D+00  1.25D+00  9.77D-01
                    CP:  1.24D+00  6.27D-01
 E= -994.828964433940     Delta-E=       -0.000000092601 Rises=F Damp=F
 DIIS: error= 7.72D-06 at cycle   8 NSaved=   8.
 NSaved= 8 IEnMin= 8 EnMin= -994.828964433940     IErMin= 8 ErrMin= 7.72D-06
 ErrMax= 7.72D-06  0.00D+00 EMaxC= 1.00D-01 BMatC= 1.27D-08 BMatP= 5.42D-08
 IDIUse=1 WtCom= 1.00D+00 WtEn= 0.00D+00
 Coeff-Com: -0.905D-04 0.764D-02-0.151D-01-0.357D-01-0.577D-01 0.903D-01
 Coeff-Com:  0.391D+00 0.620D+00
 Coeff:     -0.905D-04 0.764D-02-0.151D-01-0.357D-01-0.577D-01 0.903D-01
 Coeff:      0.391D+00 0.620D+00
 Gap=     0.122 Goal=   None    Shift=    0.000
 RMSDP=6.18D-06 MaxDP=4.04D-04 DE=-9.26D-08 OVMax= 8.20D-05

 Cycle   9  Pass 1  IDiag  1:
 RMSU=  3.39D-06    CP:  9.86D-01  1.17D+00  1.51D+00  1.25D+00  9.80D-01
                    CP:  1.27D+00  7.29D-01  9.89D-01
 E= -994.828964456720     Delta-E=       -0.000000022781 Rises=F Damp=F
 DIIS: error= 2.04D-06 at cycle   9 NSaved=   9.
 NSaved= 9 IEnMin= 9 EnMin= -994.828964456720     IErMin= 9 ErrMin= 2.04D-06
 ErrMax= 2.04D-06  0.00D+00 EMaxC= 1.00D-01 BMatC= 1.61D-09 BMatP= 1.27D-08
 IDIUse=1 WtCom= 1.00D+00 WtEn= 0.00D+00
 Coeff-Com: -0.182D-03 0.395D-02-0.388D-02-0.119D-01-0.226D-01-0.472D-01
 Coeff-Com:  0.506D-01 0.292D+00 0.739D+00
 Coeff:     -0.182D-03 0.395D-02-0.388D-02-0.119D-01-0.226D-01-0.472D-01
 Coeff:      0.506D-01 0.292D+00 0.739D+00
 Gap=     0.122 Goal=   None    Shift=    0.000
 RMSDP=3.54D-06 MaxDP=2.02D-04 DE=-2.28D-08 OVMax= 5.20D-05

 Cycle  10  Pass 1  IDiag  1:
 RMSU=  1.65D-06    CP:  9.86D-01  1.17D+00  1.51D+00  1.25D+00  9.76D-01
                    CP:  1.27D+00  7.47D-01  1.01D+00  1.39D+00
 E= -994.828964461229     Delta-E=       -0.000000004509 Rises=F Damp=F
 DIIS: error= 1.46D-06 at cycle  10 NSaved=  10.
 NSaved=10 IEnMin=10 EnMin= -994.828964461229     IErMin=10 ErrMin= 1.46D-06
 ErrMax= 1.46D-06  0.00D+00 EMaxC= 1.00D-01 BMatC= 5.22D-10 BMatP= 1.61D-09
 IDIUse=1 WtCom= 1.00D+00 WtEn= 0.00D+00
 Coeff-Com: -0.876D-04 0.908D-03 0.396D-03-0.487D-03-0.273D-02-0.444D-01
 Coeff-Com: -0.404D-01 0.454D-01 0.422D+00 0.620D+00
 Coeff:     -0.876D-04 0.908D-03 0.396D-03-0.487D-03-0.273D-02-0.444D-01
 Coeff:     -0.404D-01 0.454D-01 0.422D+00 0.620D+00
 Gap=     0.122 Goal=   None    Shift=    0.000
 RMSDP=3.92D-06 MaxDP=4.05D-04 DE=-4.51D-09 OVMax= 2.91D-05

 Cycle  11  Pass 1  IDiag  1:
 RMSU=  8.22D-07    CP:  9.86D-01  1.17D+00  1.51D+00  1.25D+00  9.72D-01
                    CP:  1.25D+00  7.23D-01  1.09D+00  1.56D+00  1.02D+00
 E= -994.828964462414     Delta-E=       -0.000000001184 Rises=F Damp=F
 DIIS: error= 9.38D-07 at cycle  11 NSaved=  11.
 NSaved=11 IEnMin=11 EnMin= -994.828964462414     IErMin=11 ErrMin= 9.38D-07
 ErrMax= 9.38D-07  0.00D+00 EMaxC= 1.00D-01 BMatC= 1.41D-10 BMatP= 5.22D-10
 IDIUse=1 WtCom= 1.00D+00 WtEn= 0.00D+00
 Coeff-Com:  0.669D-05-0.756D-03 0.158D-02 0.376D-02 0.572D-02-0.134D-01
 Coeff-Com: -0.415D-01-0.677D-01 0.376D-01 0.390D+00 0.685D+00
 Coeff:      0.669D-05-0.756D-03 0.158D-02 0.376D-02 0.572D-02-0.134D-01
 Coeff:     -0.415D-01-0.677D-01 0.376D-01 0.390D+00 0.685D+00
 Gap=     0.122 Goal=   None    Shift=    0.000
 RMSDP=2.23D-06 MaxDP=1.36D-04 DE=-1.18D-09 OVMax= 2.15D-05

 Cycle  12  Pass 1  IDiag  1:
 RMSU=  5.34D-07    CP:  9.86D-01  1.17D+00  1.51D+00  1.24D+00  9.69D-01
                    CP:  1.24D+00  7.38D-01  1.10D+00  1.73D+00  1.42D+00
                    CP:  1.05D+00
 E= -994.828964462833     Delta-E=       -0.000000000420 Rises=F Damp=F
 DIIS: error= 3.14D-07 at cycle  12 NSaved=  12.
 NSaved=12 IEnMin=12 EnMin= -994.828964462833     IErMin=12 ErrMin= 3.14D-07
 ErrMax= 3.14D-07  0.00D+00 EMaxC= 1.00D-01 BMatC= 2.56D-11 BMatP= 1.41D-10
 IDIUse=1 WtCom= 1.00D+00 WtEn= 0.00D+00
 Coeff-Com:  0.194D-04-0.563D-03 0.750D-03 0.206D-02 0.334D-02 0.181D-02
 Coeff-Com: -0.144D-01-0.466D-01-0.637D-01 0.865D-01 0.369D+00 0.662D+00
 Coeff:      0.194D-04-0.563D-03 0.750D-03 0.206D-02 0.334D-02 0.181D-02
 Coeff:     -0.144D-01-0.466D-01-0.637D-01 0.865D-01 0.369D+00 0.662D+00
 Gap=     0.122 Goal=   None    Shift=    0.000
 RMSDP=1.33D-06 MaxDP=1.20D-04 DE=-4.20D-10 OVMax= 1.05D-05

 Cycle  13  Pass 1  IDiag  1:
 RMSU=  1.50D-07    CP:  9.86D-01  1.17D+00  1.51D+00  1.24D+00  9.68D-01
                    CP:  1.24D+00  7.28D-01  1.11D+00  1.80D+00  1.52D+00
                    CP:  1.33D+00  1.06D+00
 E= -994.828964462880     Delta-E=       -0.000000000047 Rises=F Damp=F
 DIIS: error= 1.30D-07 at cycle  13 NSaved=  13.
 NSaved=13 IEnMin=13 EnMin= -994.828964462880     IErMin=13 ErrMin= 1.30D-07
 ErrMax= 1.30D-07  0.00D+00 EMaxC= 1.00D-01 BMatC= 4.16D-12 BMatP= 2.56D-11
 IDIUse=1 WtCom= 1.00D+00 WtEn= 0.00D+00
 Coeff-Com:  0.702D-05-0.535D-04-0.663D-04-0.514D-04-0.681D-04 0.414D-02
 Coeff-Com:  0.380D-02-0.263D-02-0.344D-01-0.549D-01-0.154D-01 0.280D+00
 Coeff-Com:  0.820D+00
 Coeff:      0.702D-05-0.535D-04-0.663D-04-0.514D-04-0.681D-04 0.414D-02
 Coeff:      0.380D-02-0.263D-02-0.344D-01-0.549D-01-0.154D-01 0.280D+00
 Coeff:      0.820D+00
 Gap=     0.122 Goal=   None    Shift=    0.000
 RMSDP=3.60D-07 MaxDP=1.78D-05 DE=-4.66D-11 OVMax= 6.41D-06

 Cycle  14  Pass 1  IDiag  1:
 RMSU=  9.00D-08    CP:  9.86D-01  1.17D+00  1.51D+00  1.24D+00  9.67D-01
                    CP:  1.24D+00  7.28D-01  1.11D+00  1.83D+00  1.61D+00
                    CP:  1.45D+00  1.18D+00  1.22D+00
 E= -994.828964462909     Delta-E=       -0.000000000029 Rises=F Damp=F
 DIIS: error= 5.47D-08 at cycle  14 NSaved=  14.
 NSaved=14 IEnMin=14 EnMin= -994.828964462909     IErMin=14 ErrMin= 5.47D-08
 ErrMax= 5.47D-08  0.00D+00 EMaxC= 1.00D-01 BMatC= 9.42D-13 BMatP= 4.16D-12
 IDIUse=1 WtCom= 1.00D+00 WtEn= 0.00D+00
 Coeff-Com: -0.261D-05 0.141D-03-0.247D-03-0.632D-03-0.100D-02 0.173D-02
 Coeff-Com:  0.577D-02 0.114D-01-0.537D-03-0.468D-01-0.106D+00-0.410D-01
 Coeff-Com:  0.341D+00 0.837D+00
 Coeff:     -0.261D-05 0.141D-03-0.247D-03-0.632D-03-0.100D-02 0.173D-02
 Coeff:      0.577D-02 0.114D-01-0.537D-03-0.468D-01-0.106D+00-0.410D-01
 Coeff:      0.341D+00 0.837D+00
 Gap=     0.122 Goal=   None    Shift=    0.000
 RMSDP=1.66D-07 MaxDP=8.36D-06 DE=-2.91D-11 OVMax= 3.51D-06

 Cycle  15  Pass 1  IDiag  1:
 RMSU=  4.86D-08    CP:  9.86D-01  1.17D+00  1.51D+00  1.24D+00  9.67D-01
                    CP:  1.24D+00  7.28D-01  1.12D+00  1.85D+00  1.66D+00
                    CP:  1.52D+00  1.28D+00  1.36D+00  1.02D+00
 E= -994.828964462926     Delta-E=       -0.000000000017 Rises=F Damp=F
 DIIS: error= 2.10D-08 at cycle  15 NSaved=  15.
 NSaved=15 IEnMin=15 EnMin= -994.828964462926     IErMin=15 ErrMin= 2.10D-08
 ErrMax= 2.10D-08  0.00D+00 EMaxC= 1.00D-01 BMatC= 1.94D-13 BMatP= 9.42D-13
 IDIUse=1 WtCom= 1.00D+00 WtEn= 0.00D+00
 Coeff-Com: -0.261D-05 0.778D-04-0.106D-03-0.297D-03-0.465D-03 0.176D-03
 Coeff-Com:  0.201D-02 0.567D-02 0.522D-02-0.106D-01-0.437D-01-0.629D-01
 Coeff-Com: -0.665D-02 0.361D+00 0.751D+00
 Coeff:     -0.261D-05 0.778D-04-0.106D-03-0.297D-03-0.465D-03 0.176D-03
 Coeff:      0.201D-02 0.567D-02 0.522D-02-0.106D-01-0.437D-01-0.629D-01
 Coeff:     -0.665D-02 0.361D+00 0.751D+00
 Gap=     0.122 Goal=   None    Shift=    0.000
 RMSDP=6.91D-08 MaxDP=2.82D-06 DE=-1.66D-11 OVMax= 1.12D-06

 Cycle  16  Pass 1  IDiag  1:
 RMSU=  1.23D-08    CP:  9.86D-01  1.17D+00  1.51D+00  1.24D+00  9.67D-01
                    CP:  1.24D+00  7.27D-01  1.12D+00  1.85D+00  1.67D+00
                    CP:  1.54D+00  1.30D+00  1.41D+00  1.11D+00  1.27D+00
 E= -994.828964462932     Delta-E=       -0.000000000006 Rises=F Damp=F
 DIIS: error= 8.31D-09 at cycle  16 NSaved=  16.
 NSaved=16 IEnMin=16 EnMin= -994.828964462932     IErMin=16 ErrMin= 8.31D-09
 ErrMax= 8.31D-09  0.00D+00 EMaxC= 1.00D-01 BMatC= 2.66D-14 BMatP= 1.94D-13
 IDIUse=1 WtCom= 1.00D+00 WtEn= 0.00D+00
 Coeff-Com: -0.298D-06-0.431D-05 0.164D-04 0.345D-04 0.564D-04-0.251D-03
 Coeff-Com: -0.587D-03-0.644D-03 0.121D-02 0.697D-02 0.889D-02-0.658D-02
 Coeff-Com: -0.806D-01-0.667D-01 0.220D+00 0.918D+00
 Coeff:     -0.298D-06-0.431D-05 0.164D-04 0.345D-04 0.564D-04-0.251D-03
 Coeff:     -0.587D-03-0.644D-03 0.121D-02 0.697D-02 0.889D-02-0.658D-02
 Coeff:     -0.806D-01-0.667D-01 0.220D+00 0.918D+00
 Gap=     0.122 Goal=   None    Shift=    0.000
 RMSDP=2.14D-08 MaxDP=9.30D-07 DE=-6.37D-12 OVMax= 4.59D-07

 Cycle  17  Pass 1  IDiag  1:
 RMSU=  5.96D-09    CP:  9.86D-01  1.17D+00  1.51D+00  1.24D+00  9.67D-01
                    CP:  1.24D+00  7.27D-01  1.12D+00  1.86D+00  1.67D+00
                    CP:  1.54D+00  1.30D+00  1.45D+00  1.16D+00  1.42D+00
                    CP:  1.38D+00
 E= -994.828964462940     Delta-E=       -0.000000000008 Rises=F Damp=F
 DIIS: error= 3.01D-09 at cycle  17 NSaved=  17.
 NSaved=17 IEnMin=17 EnMin= -994.828964462940     IErMin=17 ErrMin= 3.01D-09
 ErrMax= 3.01D-09  0.00D+00 EMaxC= 1.00D-01 BMatC= 4.14D-15 BMatP= 2.66D-14
 IDIUse=1 WtCom= 1.00D+00 WtEn= 0.00D+00
 Coeff-Com:  0.209D-06-0.105D-04 0.173D-04 0.457D-04 0.697D-04-0.834D-04
 Coeff-Com: -0.426D-03-0.894D-03-0.516D-03 0.344D-02 0.795D-02 0.769D-02
 Coeff-Com: -0.224D-01-0.678D-01-0.383D-01 0.312D+00 0.799D+00
 Coeff:      0.209D-06-0.105D-04 0.173D-04 0.457D-04 0.697D-04-0.834D-04
 Coeff:     -0.426D-03-0.894D-03-0.516D-03 0.344D-02 0.795D-02 0.769D-02
 Coeff:     -0.224D-01-0.678D-01-0.383D-01 0.312D+00 0.799D+00
 Gap=     0.122 Goal=   None    Shift=    0.000
 RMSDP=5.11D-09 MaxDP=3.62D-07 DE=-8.19D-12 OVMax= 1.08D-07

 SCF Done:  E(RM062X) =  -994.828964463     A.U. after   17 cycles
            NFock= 17  Conv=0.51D-08     -V/T= 2.0030
 KE= 9.918229174629D+02 PE=-3.966765509862D+03 EE= 1.172956576244D+03
 Leave Link  502 at Tue Apr  5 20:14:00 2022, MaxMem=  1879048192 cpu:            1732.7 elap:             247.7
 (Enter /gpfs/software/gaussian16/sse4/tar/g16/l701.exe)
 ... and contract with generalized density number  0.
 Compute integral first derivatives.
 Leave Link  701 at Tue Apr  5 20:14:01 2022, MaxMem=  1879048192 cpu:               1.8 elap:               0.3
 (Enter /gpfs/software/gaussian16/sse4/tar/g16/l702.exe)
 L702 exits ... SP integral derivatives will be done elsewhere.
 Leave Link  702 at Tue Apr  5 20:14:01 2022, MaxMem=  1879048192 cpu:               0.2 elap:               0.0
 (Enter /gpfs/software/gaussian16/sse4/tar/g16/l703.exe)
 Integral derivatives from FoFJK, PRISM(SPDF).
 Compute integral first derivatives, UseDBF=F ICtDFT=           0.
 Calling FoFJK, ICntrl=      2127 FMM=F ISym2X=0 I1Cent= 0 IOpClX= 0 NMat=1 NMatS=1 NMatT=0.
 FoFJK:  IHMeth= 1 ICntrl=    2127 DoSepK=F KAlg= 0 I1Cent=           0 FoldK=F
 IRaf=         0 NMat=       1 IRICut=       1 DoRegI=T DoRafI=F ISym2E= 0 IDoP0=0 IntGTp=1.
 FoFCou: FMM=F IPFlag=           0 FMFlag=      100000 FMFlg1=         800
         NFxFlg=           0 DoJE=F BraDBF=F KetDBF=F FulRan=T
         wScrn=  0.000000 ICntrl=      2127 IOpCl=  0 I1Cent=           0 NGrid=           0
         NMat0=    1 NMatS0=      1 NMatT0=    0 NMatD0=    1 NMtDS0=    0 NMtDT0=    0
 Symmetry not used in FoFCou.
 Leave Link  703 at Tue Apr  5 20:14:36 2022, MaxMem=  1879048192 cpu:             248.1 elap:              35.5
 (Enter /gpfs/software/gaussian16/sse4/tar/g16/l716.exe)
 Dipole        =-2.19254516D+00-5.50993989D-01-5.13466420D-04
 ***** Axes restored to original set *****
 -------------------------------------------------------------------
 Center     Atomic                   Forces (Hartrees/Bohr)
 Number     Number              X              Y              Z
 -------------------------------------------------------------------
      1        6          -0.000446491   -0.000071557    0.000117377
      2        6          -0.000452177    0.001388681    0.000029680
      3        6          -0.000191613   -0.000904524    0.000007366
      4        6           0.000334378   -0.000349871   -0.000127135
      5        6           0.000009345    0.000645350    0.000191801
      6        6          -0.000566919   -0.000208905   -0.000266965
      7        1           0.000351247   -0.000014655    0.000132087
      8        1           0.000119638   -0.000070056    0.000035204
      9        1          -0.000176391    0.000192143    0.000020288
     10        8           0.000503159    0.000033987   -0.000001846
     11       17           0.000347737   -0.000857000   -0.000118111
     12        6           0.000515577    0.001168114    0.000199829
     13        6           0.000142326    0.000882714    0.000146896
     14        6           0.001237546   -0.000801922    0.000035387
     15        6          -0.002236443   -0.002451193   -0.000448033
     16        6           0.002763023    0.001238731    0.000638899
     17        6          -0.002592521   -0.000208742   -0.000442987
     18        1           0.000338577    0.000388704   -0.000149736
 -------------------------------------------------------------------
 Cartesian Forces:  Max     0.002763023 RMS     0.000843324
 Leave Link  716 at Tue Apr  5 20:14:36 2022, MaxMem=  1879048192 cpu:               0.2 elap:               0.0
 (Enter /gpfs/software/gaussian16/sse4/tar/g16/l103.exe)

 GradGradGradGradGradGradGradGradGradGradGradGradGradGradGradGradGradGrad
 Berny optimization.
 Using GEDIIS/GDIIS optimizer.
 FormGI is forming the generalized inverse of G from B-inverse, IUseBI=4.
 Internal  Forces:  Max     0.001700397 RMS     0.000411598
 Search for a local minimum.
 Step number   8 out of a maximum of   96
 All quantities printed in internal units (Hartrees-Bohrs-Radians)
 RMS Force = .41160D-03 SwitMx=.10000D-02 MixMth= 2
 Mixed Optimization -- En-DIIS/RFO-DIIS
 Swapping is turned off.
 Update second derivatives using D2CorX and points    4    5    6    7    8
 DE= -1.44D-04 DEPred=-1.16D-04 R= 1.23D+00
 TightC=F SS=  1.41D+00  RLast= 9.79D-02 DXNew= 8.1121D-01 2.9381D-01
 Trust test= 1.23D+00 RLast= 9.79D-02 DXMaxT set to 4.82D-01
 ITU=  1 -1  0  1  1  1  1  0
     Eigenvalues ---    0.00372   0.01035   0.01155   0.01571   0.01659
     Eigenvalues ---    0.01694   0.01889   0.01989   0.02001   0.02148
     Eigenvalues ---    0.02208   0.02215   0.02304   0.02567   0.04474
     Eigenvalues ---    0.12996   0.15988   0.16055   0.16210   0.16923
     Eigenvalues ---    0.20197   0.22453   0.23546   0.23781   0.24850
     Eigenvalues ---    0.24999   0.25105   0.25594   0.27574   0.32160
     Eigenvalues ---    0.32747   0.33309   0.33743   0.35235   0.35300
     Eigenvalues ---    0.35511   0.35611   0.36110   0.38259   0.42177
     Eigenvalues ---    0.43240   0.44203   0.46445   0.47439   0.53297
     Eigenvalues ---    0.57599   0.68236   0.92668
 En-DIIS/RFO-DIIS/Sim-DIIS IScMMF=       -3 using points:     8    7    6    5
 RFO step:  Lambda=-1.13869330D-04.
 NNeg= 0 NGDIIS= 4 SimSw=  2.50D-03 Rises=F DC= -1.44D-04 SmlDif=  1.00D-05
 NRisDI= 0 DoIntr=F SqrtH=F CThrHd= 10.0 CDAdj=  3.0
 RMS Error=  0.7594990998D-02 NUsed= 4 OKEnD=T EnDIS=F
 InvSVX:  RCond= 7.02D-05 Info=           0 Equed=N FErr=  3.18D-14 BErr=  7.52D-17
 DidBck=F Rises=F RFO-DIIS coefs:    2.30249   -0.63897   -0.32321   -0.34031
 Iteration  1 RMS(Cart)=  0.02116069 RMS(Int)=  0.00024821
 Iteration  2 RMS(Cart)=  0.00029055 RMS(Int)=  0.00005240
 Iteration  3 RMS(Cart)=  0.00000006 RMS(Int)=  0.00005240
 ITry= 1 IFail=0 DXMaxC= 1.06D-01 DCOld= 1.00D+10 DXMaxT= 4.82D-01 DXLimC= 3.00D+00 Rises=F
 Variable       Old X    -DE/DX   Delta X   Delta X   Delta X     New X
                                 (Linear)    (Quad)   (Total)
    R1        2.74789   0.00003   0.00130   0.00006   0.00138   2.74927
    R2        2.73644   0.00010   0.00195  -0.00054   0.00143   2.73786
    R3        2.34677  -0.00050  -0.00185  -0.00010  -0.00195   2.34481
    R4        2.58994  -0.00005  -0.00178   0.00046  -0.00132   2.58862
    R5        3.32524  -0.00091  -0.00201  -0.00350  -0.00551   3.31974
    R6        2.66624  -0.00051   0.00039  -0.00111  -0.00073   2.66550
    R7        2.04781   0.00014   0.00034  -0.00009   0.00025   2.04806
    R8        2.59080  -0.00008  -0.00193   0.00060  -0.00134   2.58946
    R9        2.04983  -0.00010  -0.00045  -0.00015  -0.00059   2.04923
   R10        2.66984  -0.00056   0.00015  -0.00161  -0.00148   2.66835
   R11        2.05484   0.00012   0.00038   0.00046   0.00084   2.05568
   R12        2.73877   0.00017   0.00149   0.00037   0.00186   2.74062
   R13        2.65697  -0.00004  -0.00300   0.00047  -0.00252   2.65444
   R14        2.76466  -0.00124  -0.00100  -0.00345  -0.00446   2.76020
   R15        2.36486  -0.00000   0.00017  -0.00009   0.00009   2.36495
   R16        2.54167  -0.00053   0.00019  -0.00089  -0.00069   2.54098
   R17        2.61836   0.00137   0.00063   0.00448   0.00510   2.62346
   R18        2.04139   0.00009   0.00075  -0.00048   0.00027   2.04165
   R19        2.37716  -0.00037   0.00016  -0.00029  -0.00013   2.37703
    A1        1.95572   0.00010   0.00153   0.00007   0.00148   1.95719
    A2        2.16657  -0.00004   0.00020  -0.00032  -0.00033   2.16624
    A3        2.16088  -0.00006  -0.00123   0.00025  -0.00118   2.15969
    A4        2.17165  -0.00042  -0.00189  -0.00131  -0.00317   2.16848
    A5        2.04066  -0.00010  -0.00056  -0.00036  -0.00093   2.03973
    A6        2.07080   0.00052   0.00248   0.00165   0.00411   2.07491
    A7        2.11584   0.00030   0.00150   0.00123   0.00271   2.11855
    A8        2.05424   0.00019   0.00037   0.00028   0.00064   2.05488
    A9        2.11289  -0.00049  -0.00172  -0.00157  -0.00330   2.10960
   A10        2.15201  -0.00007  -0.00165   0.00043  -0.00120   2.15081
   A11        2.02532  -0.00021   0.00014  -0.00228  -0.00216   2.02316
   A12        2.10585   0.00028   0.00152   0.00185   0.00336   2.10921
   A13        2.13712  -0.00003   0.00126  -0.00030   0.00093   2.13806
   A14        2.08554   0.00008  -0.00063   0.00064   0.00001   2.08555
   A15        2.06051  -0.00005  -0.00061  -0.00034  -0.00094   2.05957
   A16        2.03390   0.00012  -0.00060  -0.00006  -0.00071   2.03319
   A17        2.15310  -0.00030   0.00013   0.00125   0.00139   2.15449
   A18        2.09618   0.00018   0.00050  -0.00119  -0.00068   2.09550
   A19        2.19067  -0.00001  -0.00101  -0.00193  -0.00294   2.18773
   A20        2.14949   0.00006   0.00344   0.00344   0.00689   2.15638
   A21        1.94292  -0.00005  -0.00237  -0.00158  -0.00398   1.93893
   A22        2.21734   0.00055   0.00780   0.00441   0.01219   2.22954
   A23        2.07697  -0.00115  -0.00969  -0.00875  -0.01845   2.05852
   A24        2.05800   0.00049   0.00120   0.00423   0.00530   2.06330
   A25        2.03785   0.00022   0.00363   0.00184   0.00541   2.04326
   A26        2.18635  -0.00070  -0.00422  -0.00575  -0.01003   2.17632
   A27        2.13463  -0.00155  -0.00416  -0.01032  -0.01454   2.12009
   A28        2.13238   0.00170   0.00688   0.01142   0.01826   2.15065
    D1       -0.00803  -0.00002  -0.00212   0.00066  -0.00146  -0.00949
    D2        3.12044  -0.00003   0.00026  -0.00077  -0.00051   3.11993
    D3        3.14018   0.00001   0.00343  -0.00052   0.00292  -3.14008
    D4       -0.01453   0.00000   0.00582  -0.00195   0.00388  -0.01065
    D5        0.00789   0.00001   0.00361  -0.00251   0.00110   0.00899
    D6       -3.13198  -0.00000   0.00175  -0.00252  -0.00077  -3.13275
    D7       -3.14029  -0.00002  -0.00193  -0.00135  -0.00326   3.13963
    D8        0.00302  -0.00003  -0.00378  -0.00135  -0.00513  -0.00211
    D9       -0.00337   0.00006   0.00057   0.00303   0.00360   0.00023
   D10        3.11587   0.00005   0.00659   0.00009   0.00666   3.12254
   D11       -3.13163   0.00007  -0.00184   0.00449   0.00267  -3.12897
   D12       -0.01239   0.00006   0.00419   0.00156   0.00573  -0.00666
   D13        0.01494  -0.00007  -0.00025  -0.00474  -0.00499   0.00995
   D14       -3.12378  -0.00004  -0.00294  -0.00382  -0.00676  -3.13053
   D15       -3.10356  -0.00007  -0.00644  -0.00174  -0.00820  -3.11175
   D16        0.04091  -0.00004  -0.00914  -0.00082  -0.00997   0.03095
   D17        0.00357  -0.00003  -0.00367   0.00075  -0.00291   0.00065
   D18        3.13934  -0.00001  -0.00128  -0.00010  -0.00137   3.13797
   D19       -3.13982  -0.00002  -0.00173   0.00075  -0.00097  -3.14079
   D20       -0.00404  -0.00000   0.00066  -0.00009   0.00058  -0.00347
   D21       -0.01517   0.00006   0.00176   0.00296   0.00471  -0.01045
   D22        3.12365   0.00003   0.00434   0.00208   0.00642   3.13007
   D23        3.13216   0.00004  -0.00059   0.00379   0.00319   3.13535
   D24       -0.01221   0.00001   0.00199   0.00291   0.00490  -0.00731
   D25       -2.97021  -0.00004  -0.02822  -0.00328  -0.03148  -3.00169
   D26        0.18904  -0.00004  -0.03189   0.00234  -0.02957   0.15947
   D27        0.17436  -0.00000  -0.03100  -0.00233  -0.03331   0.14105
   D28       -2.94958  -0.00001  -0.03467   0.00329  -0.03140  -2.98098
   D29       -3.10104  -0.00000   0.00113   0.00269   0.00388  -3.09716
   D30        0.02470   0.00000   0.00451  -0.00231   0.00226   0.02696
   D31        3.12983   0.00008  -0.00563   0.00327  -0.00228   3.12754
   D32        0.03330  -0.00016  -0.01811  -0.00376  -0.02194   0.01137
   D33        0.00365   0.00008  -0.00885   0.00819  -0.00060   0.00305
   D34       -3.09287  -0.00016  -0.02133   0.00116  -0.02025  -3.11312
   D35       -0.07746  -0.00003  -0.00235  -0.00552  -0.00777  -0.08523
   D36        0.10575   0.00013   0.00571   0.00886   0.01451   0.12026
   D37        0.02594  -0.00010   0.01270  -0.00653   0.00613   0.03207
   D38        3.11824   0.00019   0.02662   0.00141   0.02790  -3.13705
   D39       -0.08123  -0.00007  -0.01140  -0.00272  -0.01430  -0.09553
         Item               Value     Threshold  Converged?
 Maximum Force            0.001700     0.000450     NO 
 RMS     Force            0.000412     0.000300     NO 
 Maximum Displacement     0.106201     0.001800     NO 
 RMS     Displacement     0.021165     0.001200     NO 
 Predicted change in Energy=-5.247855D-05
 Lowest energy point so far.  Saving SCF results.
 GradGradGradGradGradGradGradGradGradGradGradGradGradGradGradGradGradGrad

 Leave Link  103 at Tue Apr  5 20:14:36 2022, MaxMem=  1879048192 cpu:               0.3 elap:               0.1
 (Enter /gpfs/software/gaussian16/sse4/tar/g16/l202.exe)
                          Input orientation:                          
 ---------------------------------------------------------------------
 Center     Atomic      Atomic             Coordinates (Angstroms)
 Number     Number       Type             X           Y           Z
 ---------------------------------------------------------------------
      1          6           0       -4.004458   -0.819549   -0.078127
      2          6           0       -3.289118    0.432922    0.112135
      3          6           0       -1.926722    0.535088    0.211629
      4          6           0       -3.106732   -1.953492   -0.163714
      5          6           0       -1.744650   -1.842201   -0.063586
      6          6           0       -1.097116   -0.603010    0.133742
      7          1           0       -1.502775    1.524925    0.334452
      8          1           0       -1.127757   -2.735479   -0.133257
      9          1           0       -3.576136   -2.919336   -0.314527
     10          8           0       -5.238663   -0.909167   -0.169493
     11         17           0       -4.258328    1.895524    0.198878
     12          6           0        0.347720   -0.548106    0.246591
     13          6           0        1.222133   -1.623453    0.018271
     14          6           0        2.467145   -1.638522    0.144426
     15          6           0        1.081566    0.651281    0.642067
     16          6           0        2.464896    0.575017    0.730851
     17          6           0        3.083851   -0.482641    0.447144
     18          1           0        0.498442    1.532138    0.868588
 ---------------------------------------------------------------------
                    Distance matrix (angstroms):
                    1          2          3          4          5
     1  C    0.000000
     2  C    1.454852   0.000000
     3  C    2.497196   1.369840   0.000000
     4  C    1.448815   2.409218   2.779629   0.000000
     5  C    2.480476   2.755440   2.400082   1.370284   0.000000
     6  C    2.923083   2.424561   1.410524   2.439434   1.412032
     7  H    3.453288   2.105450   1.083787   3.862672   3.399188
     8  H    3.456767   3.843237   3.384361   2.128091   1.087822
     9  H    2.156027   3.391468   3.863994   1.084407   2.139517
    10  O    1.240823   2.383535   3.633191   2.373979   3.617996
    11  Cl   2.740949   1.756729   2.699507   4.033928   4.511990
    12  C    4.372708   3.769229   2.519448   3.751893   2.479698
    13  C    5.288932   4.958717   3.822560   4.345240   2.975962
    14  C    6.527012   6.117719   4.902567   5.591266   4.221844
    15  C    5.343188   4.408105   3.041146   4.997596   3.834435
    16  C    6.667219   5.788928   4.422386   6.183579   4.918775
    17  C    7.115725   6.447110   5.118308   6.392172   5.042189
    18  H    5.167476   4.015733   2.703170   5.119819   4.157713
                    6          7          8          9         10
     6  C    0.000000
     7  H    2.175535   0.000000
     8  H    2.149338   4.302376   0.000000
     9  H    3.422259   4.946863   2.461955   0.000000
    10  O    4.163904   4.487274   4.498474   2.612625   0.000000
    11  Cl   4.029910   2.783666   5.599730   4.889974   2.993835
    12  C    1.450276   2.780199   2.665693   4.618899   5.613480
    13  C    2.536444   4.175808   2.604140   4.981310   6.502871
    14  C    3.711651   5.079741   3.768786   6.194544   7.746611
    15  C    2.564818   2.745304   4.117327   5.946307   6.560405
    16  C    3.798976   4.099009   4.961172   7.056727   7.896724
    17  C    4.194424   5.008009   4.811423   7.132535   8.356219
    18  H    2.764898   2.071285   4.675551   6.149599   6.320756
                   11         12         13         14         15
    11  Cl   0.000000
    12  C    5.214334   0.000000
    13  C    6.515464   1.404670   0.000000
    14  C    7.597660   2.385667   1.251478   0.000000
    15  C    5.500820   1.460637   2.362899   2.722255   0.000000
    16  C    6.872298   2.445066   2.624024   2.289902   1.388273
    17  C    7.721716   2.744252   2.225169   1.344628   2.309312
    18  H    4.817409   2.176468   3.347315   3.801748   1.080395
                   16         17         18
    16  C    0.000000
    17  C    1.257869   0.000000
    18  H    2.191345   3.304737   0.000000
 Stoichiometry    C12H4ClO(1-)
 Framework group  C1[X(C12H4ClO)]
 Deg. of freedom    48
 Full point group                 C1      NOp   1
 RotChk:  IX=0 Diff= 3.33D-03
 Largest Abelian subgroup         C1      NOp   1
 Largest concise Abelian subgroup C1      NOp   1
                         Standard orientation:                         
 ---------------------------------------------------------------------
 Center     Atomic      Atomic             Coordinates (Angstroms)
 Number     Number       Type             X           Y           Z
 ---------------------------------------------------------------------
      1          6           0        2.442686    0.978131    0.040773
      2          6           0        1.908532   -0.374157   -0.010125
      3          6           0        0.572270   -0.674836   -0.031538
      4          6           0        1.395086    1.978848    0.053731
      5          6           0        0.060433    1.669183    0.031629
      6          6           0       -0.409076    0.338002   -0.005149
      7          1           0        0.291301   -1.720042   -0.088074
      8          1           0       -0.675507    2.470136    0.046549
      9          1           0        1.726003    3.011125    0.082634
     10          8           0        3.653711    1.247841    0.058525
     11         17           0        3.074671   -1.686880   -0.064645
     12          6           0       -1.834404    0.070271   -0.012789
     13          6           0       -2.842546    1.039098   -0.147398
     14          6           0       -4.081454    0.864912   -0.116321
     15          6           0       -2.405907   -1.264618    0.145060
     16          6           0       -3.788313   -1.391905    0.137640
     17          6           0       -4.538491   -0.397015   -0.034581
     18          1           0       -1.713787   -2.082483    0.284057
 ---------------------------------------------------------------------
 Rotational constants (GHZ):           1.6047404           0.3318952           0.2754049
 Leave Link  202 at Tue Apr  5 20:14:37 2022, MaxMem=  1879048192 cpu:               0.1 elap:               0.0
 (Enter /gpfs/software/gaussian16/sse4/tar/g16/l301.exe)
 Standard basis: 6-311+G(d,p) (5D, 7F)
 Ernie: Thresh=  0.10000D-02 Tol=  0.10000D-05 Strict=F.
 There are   354 symmetry adapted cartesian basis functions of A   symmetry.
 There are   340 symmetry adapted basis functions of A   symmetry.
   340 basis functions,   553 primitive gaussians,   354 cartesian basis functions
    51 alpha electrons       51 beta electrons
       nuclear repulsion energy       807.2664840144 Hartrees.
 IExCor= 4336 DFT=T Ex+Corr=M062X ExCW=0 ScaHFX=  0.540000
 ScaDFX=  1.000000  1.000000  1.000000  1.000000 ScalE2=  1.000000  1.000000
 IRadAn=      5 IRanWt=     -1 IRanGd=            0 ICorTp=0 IEmpDi=  4
 NAtoms=   18 NActive=   18 NUniq=   18 SFac= 1.00D+00 NAtFMM=   60 NAOKFM=F Big=F
 Integral buffers will be    131072 words long.
 Raffenetti 2 integral format.
 Two-electron integral symmetry is turned on.
 Leave Link  301 at Tue Apr  5 20:14:37 2022, MaxMem=  1879048192 cpu:               0.4 elap:               0.1
 (Enter /gpfs/software/gaussian16/sse4/tar/g16/l302.exe)
 NPDir=0 NMtPBC=     1 NCelOv=     1 NCel=       1 NClECP=     1 NCelD=      1
         NCelK=      1 NCelE2=     1 NClLst=     1 CellRange=     0.0.
 One-electron integrals computed using PRISM.
 One-electron integral symmetry used in STVInt
 NBasis=   340 RedAO= T EigKep=  1.50D-06  NBF=   340
 NBsUse=   337 1.00D-06 EigRej=  7.14D-07 NBFU=   337
 Precomputing XC quadrature grid using
 IXCGrd= 4 IRadAn=           5 IRanWt=          -1 IRanGd=           0 AccXCQ= 0.00D+00.
 Generated NRdTot=       0 NPtTot=           0 NUsed=           0 NTot=          32
 NSgBfM=   354   354   354   354   354 MxSgAt=    18 MxSgA2=    18.
 Leave Link  302 at Tue Apr  5 20:14:37 2022, MaxMem=  1879048192 cpu:               3.2 elap:               0.5
 (Enter /gpfs/software/gaussian16/sse4/tar/g16/l303.exe)
 DipDrv:  MaxL=1.
 Leave Link  303 at Tue Apr  5 20:14:37 2022, MaxMem=  1879048192 cpu:               0.4 elap:               0.1
 (Enter /gpfs/software/gaussian16/sse4/tar/g16/l401.exe)
 Initial guess from the checkpoint file:  "checkpoint.chk"
 B after Tr=     0.000000   -0.000000    0.000000
         Rot=    1.000000   -0.000177    0.000044   -0.000217 Ang=  -0.03 deg.
 Guess basis will be translated and rotated to current coordinates.
 JPrj=2 DoOrth=T DoCkMO=T.
 Generating alternative initial guess.
 ExpMin= 4.38D-02 ExpMax= 1.06D+05 ExpMxC= 3.62D+03 IAcc=2 IRadAn=         4 AccDes= 0.00D+00
 Harris functional with IExCor= 1009 and IRadAn=       4 diagonalized for initial guess.
 HarFok:  IExCor= 1009 AccDes= 0.00D+00 IRadAn=         4 IDoV= 1 UseB2=F ITyADJ=14
 ICtDFT=  3500011 ScaDFX=  1.000000  1.000000  1.000000  1.000000
 FoFCou: FMM=F IPFlag=           0 FMFlag=      100000 FMFlg1=           0
         NFxFlg=           0 DoJE=T BraDBF=F KetDBF=T FulRan=T
         wScrn=  0.000000 ICntrl=       500 IOpCl=  0 I1Cent=   200000004 NGrid=           0
         NMat0=    1 NMatS0=      1 NMatT0=    0 NMatD0=    1 NMtDS0=    0 NMtDT0=    0
 Petite list used in FoFCou.
 Harris En= -994.493643382920    
 Leave Link  401 at Tue Apr  5 20:14:39 2022, MaxMem=  1879048192 cpu:              14.6 elap:               2.1
 (Enter /gpfs/software/gaussian16/sse4/tar/g16/l502.exe)
 Integral symmetry usage will be decided dynamically.
 Closed shell SCF:
 Using DIIS extrapolation, IDIIS=  1040.
 NGot=  1879048192 LenX=  1878791817 LenY=  1878666060
 Requested convergence on RMS density matrix=1.00D-08 within 128 cycles.
 Requested convergence on MAX density matrix=1.00D-06.
 Requested convergence on             energy=1.00D-06.
 No special actions if energy rises.
 Fock matrices will be formed incrementally for  20 cycles.

 Cycle   1  Pass 1  IDiag  1:
 FoFJK:  IHMeth= 1 ICntrl=       0 DoSepK=F KAlg= 0 I1Cent=           0 FoldK=F
 IRaf= 880000000 NMat=       1 IRICut=       1 DoRegI=T DoRafI=F ISym2E= 0 IDoP0=0 IntGTp=1.
 FoFCou: FMM=F IPFlag=           0 FMFlag=      100000 FMFlg1=           0
         NFxFlg=           0 DoJE=F BraDBF=F KetDBF=F FulRan=T
         wScrn=  0.000000 ICntrl=         0 IOpCl=  0 I1Cent=           0 NGrid=           0
         NMat0=    1 NMatS0=      1 NMatT0=    0 NMatD0=    1 NMtDS0=    0 NMtDT0=    0
 Symmetry not used in FoFCou.
 E= -994.825763304234    
 DIIS: error= 1.31D-03 at cycle   1 NSaved=   1.
 NSaved= 1 IEnMin= 1 EnMin= -994.825763304234     IErMin= 1 ErrMin= 1.31D-03
 ErrMax= 1.31D-03  0.00D+00 EMaxC= 1.00D-01 BMatC= 1.46D-03 BMatP= 1.46D-03
 IDIUse=3 WtCom= 9.87D-01 WtEn= 1.31D-02
 Coeff-Com:  0.100D+01
 Coeff-En:   0.100D+01
 Coeff:      0.100D+01
 Gap=     0.389 Goal=   None    Shift=    0.000
 GapD=    0.389 DampG=1.000 DampE=1.000 DampFc=1.0000 IDamp=-1.
 RMSDP=4.50D-03 MaxDP=2.20D-01              OVMax= 2.67D-02

 Cycle   2  Pass 1  IDiag  1:
 RMSU=  4.50D-03    CP:  9.99D-01
 E= -994.828881647580     Delta-E=       -0.003118343346 Rises=F Damp=F
 DIIS: error= 4.67D-04 at cycle   2 NSaved=   2.
 NSaved= 2 IEnMin= 2 EnMin= -994.828881647580     IErMin= 2 ErrMin= 4.67D-04
 ErrMax= 4.67D-04  0.00D+00 EMaxC= 1.00D-01 BMatC= 8.19D-05 BMatP= 1.46D-03
 IDIUse=3 WtCom= 9.95D-01 WtEn= 4.67D-03
 Coeff-Com: -0.527D-01 0.105D+01
 Coeff-En:   0.000D+00 0.100D+01
 Coeff:     -0.525D-01 0.105D+01
 Gap=     0.123 Goal=   None    Shift=    0.000
 RMSDP=2.83D-03 MaxDP=3.26D-01 DE=-3.12D-03 OVMax= 7.99D-03

 Cycle   3  Pass 1  IDiag  1:
 RMSU=  1.78D-03    CP:  1.01D+00  1.10D+00
 E= -994.828957975464     Delta-E=       -0.000076327884 Rises=F Damp=F
 DIIS: error= 6.48D-04 at cycle   3 NSaved=   3.
 NSaved= 3 IEnMin= 3 EnMin= -994.828957975464     IErMin= 2 ErrMin= 4.67D-04
 ErrMax= 6.48D-04  0.00D+00 EMaxC= 1.00D-01 BMatC= 1.12D-04 BMatP= 8.19D-05
 IDIUse=3 WtCom= 2.82D-01 WtEn= 7.18D-01
 Coeff-Com: -0.743D-01 0.609D+00 0.466D+00
 Coeff-En:   0.000D+00 0.216D+00 0.784D+00
 Coeff:     -0.210D-01 0.327D+00 0.694D+00
 Gap=     0.123 Goal=   None    Shift=    0.000
 RMSDP=7.95D-04 MaxDP=5.20D-02 DE=-7.63D-05 OVMax= 6.43D-03

 Cycle   4  Pass 1  IDiag  1:
 RMSU=  5.85D-04    CP:  1.01D+00  1.11D+00  8.44D-01
 E= -994.828990790238     Delta-E=       -0.000032814774 Rises=F Damp=F
 DIIS: error= 5.26D-04 at cycle   4 NSaved=   4.
 NSaved= 4 IEnMin= 4 EnMin= -994.828990790238     IErMin= 2 ErrMin= 4.67D-04
 ErrMax= 5.26D-04  0.00D+00 EMaxC= 1.00D-01 BMatC= 8.86D-05 BMatP= 8.19D-05
 IDIUse=3 WtCom= 9.95D-01 WtEn= 5.26D-03
 Coeff-Com: -0.255D-01 0.967D-01 0.471D+00 0.458D+00
 Coeff-En:   0.000D+00 0.000D+00 0.433D+00 0.567D+00
 Coeff:     -0.254D-01 0.961D-01 0.471D+00 0.459D+00
 Gap=     0.123 Goal=   None    Shift=    0.000
 RMSDP=1.25D-03 MaxDP=1.25D-01 DE=-3.28D-05 OVMax= 2.78D-03

 Cycle   5  Pass 1  IDiag  1:
 RMSU=  1.78D-04    CP:  1.02D+00  1.10D+00  1.22D+00  6.77D-01
 E= -994.829078477887     Delta-E=       -0.000087687648 Rises=F Damp=F
 DIIS: error= 6.89D-05 at cycle   5 NSaved=   5.
 NSaved= 5 IEnMin= 5 EnMin= -994.829078477887     IErMin= 5 ErrMin= 6.89D-05
 ErrMax= 6.89D-05  0.00D+00 EMaxC= 1.00D-01 BMatC= 2.25D-06 BMatP= 8.19D-05
 IDIUse=1 WtCom= 1.00D+00 WtEn= 0.00D+00
 Coeff-Com:  0.511D-02-0.109D+00 0.172D+00 0.278D+00 0.653D+00
 Coeff:      0.511D-02-0.109D+00 0.172D+00 0.278D+00 0.653D+00
 Gap=     0.123 Goal=   None    Shift=    0.000
 RMSDP=1.32D-04 MaxDP=1.09D-02 DE=-8.77D-05 OVMax= 1.44D-03

 Cycle   6  Pass 1  IDiag  1:
 RMSU=  5.54D-05    CP:  1.02D+00  1.10D+00  1.25D+00  7.55D-01  9.99D-01
 E= -994.829081628672     Delta-E=       -0.000003150786 Rises=F Damp=F
 DIIS: error= 4.07D-05 at cycle   6 NSaved=   6.
 NSaved= 6 IEnMin= 6 EnMin= -994.829081628672     IErMin= 6 ErrMin= 4.07D-05
 ErrMax= 4.07D-05  0.00D+00 EMaxC= 1.00D-01 BMatC= 3.60D-07 BMatP= 2.25D-06
 IDIUse=1 WtCom= 1.00D+00 WtEn= 0.00D+00
 Coeff-Com:  0.511D-02-0.711D-01 0.503D-01 0.105D+00 0.389D+00 0.521D+00
 Coeff:      0.511D-02-0.711D-01 0.503D-01 0.105D+00 0.389D+00 0.521D+00
 Gap=     0.123 Goal=   None    Shift=    0.000
 RMSDP=3.55D-05 MaxDP=1.39D-03 DE=-3.15D-06 OVMax= 2.81D-04

 Cycle   7  Pass 1  IDiag  1:
 RMSU=  2.25D-05    CP:  1.02D+00  1.10D+00  1.26D+00  7.41D-01  1.01D+00
                    CP:  7.05D-01
 E= -994.829082067133     Delta-E=       -0.000000438461 Rises=F Damp=F
 DIIS: error= 8.20D-06 at cycle   7 NSaved=   7.
 NSaved= 7 IEnMin= 7 EnMin= -994.829082067133     IErMin= 7 ErrMin= 8.20D-06
 ErrMax= 8.20D-06  0.00D+00 EMaxC= 1.00D-01 BMatC= 3.24D-08 BMatP= 3.60D-07
 IDIUse=1 WtCom= 1.00D+00 WtEn= 0.00D+00
 Coeff-Com:  0.602D-03 0.508D-02-0.355D-01-0.522D-01-0.129D-01 0.151D+00
 Coeff-Com:  0.944D+00
 Coeff:      0.602D-03 0.508D-02-0.355D-01-0.522D-01-0.129D-01 0.151D+00
 Coeff:      0.944D+00
 Gap=     0.123 Goal=   None    Shift=    0.000
 RMSDP=5.08D-05 MaxDP=4.51D-03 DE=-4.38D-07 OVMax= 2.11D-04

 Cycle   8  Pass 1  IDiag  1:
 RMSU=  8.18D-06    CP:  1.02D+00  1.10D+00  1.27D+00  7.35D-01  1.09D+00
                    CP:  8.49D-01  1.13D+00
 E= -994.829082151332     Delta-E=       -0.000000084198 Rises=F Damp=F
 DIIS: error= 3.54D-06 at cycle   8 NSaved=   8.
 NSaved= 8 IEnMin= 8 EnMin= -994.829082151332     IErMin= 8 ErrMin= 3.54D-06
 ErrMax= 3.54D-06  0.00D+00 EMaxC= 1.00D-01 BMatC= 7.47D-09 BMatP= 3.24D-08
 IDIUse=1 WtCom= 1.00D+00 WtEn= 0.00D+00
 Coeff-Com: -0.319D-03 0.111D-01-0.228D-01-0.381D-01-0.486D-01-0.882D-02
 Coeff-Com:  0.444D+00 0.664D+00
 Coeff:     -0.319D-03 0.111D-01-0.228D-01-0.381D-01-0.486D-01-0.882D-02
 Coeff:      0.444D+00 0.664D+00
 Gap=     0.123 Goal=   None    Shift=    0.000
 RMSDP=5.30D-06 MaxDP=2.96D-04 DE=-8.42D-08 OVMax= 6.09D-05

 Cycle   9  Pass 1  IDiag  1:
 RMSU=  2.44D-06    CP:  1.02D+00  1.10D+00  1.27D+00  7.30D-01  1.09D+00
                    CP:  8.25D-01  1.25D+00  1.09D+00
 E= -994.829082163364     Delta-E=       -0.000000012033 Rises=F Damp=F
 DIIS: error= 1.50D-06 at cycle   9 NSaved=   9.
 NSaved= 9 IEnMin= 9 EnMin= -994.829082163364     IErMin= 9 ErrMin= 1.50D-06
 ErrMax= 1.50D-06  0.00D+00 EMaxC= 1.00D-01 BMatC= 9.14D-10 BMatP= 7.47D-09
 IDIUse=1 WtCom= 1.00D+00 WtEn= 0.00D+00
 Coeff-Com: -0.227D-03 0.351D-02-0.292D-02-0.618D-02-0.149D-01-0.340D-01
 Coeff-Com:  0.120D-01 0.267D+00 0.776D+00
 Coeff:     -0.227D-03 0.351D-02-0.292D-02-0.618D-02-0.149D-01-0.340D-01
 Coeff:      0.120D-01 0.267D+00 0.776D+00
 Gap=     0.123 Goal=   None    Shift=    0.000
 RMSDP=6.37D-06 MaxDP=4.44D-04 DE=-1.20D-08 OVMax= 3.22D-05

 Cycle  10  Pass 1  IDiag  1:
 RMSU=  1.09D-06    CP:  1.02D+00  1.10D+00  1.27D+00  7.28D-01  1.08D+00
                    CP:  8.10D-01  1.30D+00  1.15D+00  1.31D+00
 E= -994.829082165272     Delta-E=       -0.000000001908 Rises=F Damp=F
 DIIS: error= 1.05D-06 at cycle  10 NSaved=  10.
 NSaved=10 IEnMin=10 EnMin= -994.829082165272     IErMin=10 ErrMin= 1.05D-06
 ErrMax= 1.05D-06  0.00D+00 EMaxC= 1.00D-01 BMatC= 2.41D-10 BMatP= 9.14D-10
 IDIUse=1 WtCom= 1.00D+00 WtEn= 0.00D+00
 Coeff-Com: -0.679D-04 0.225D-03 0.164D-02 0.207D-02-0.450D-03-0.174D-01
 Coeff-Com: -0.564D-01 0.473D-01 0.407D+00 0.616D+00
 Coeff:     -0.679D-04 0.225D-03 0.164D-02 0.207D-02-0.450D-03-0.174D-01
 Coeff:     -0.564D-01 0.473D-01 0.407D+00 0.616D+00
 Gap=     0.123 Goal=   None    Shift=    0.000
 RMSDP=2.24D-06 MaxDP=1.68D-04 DE=-1.91D-09 OVMax= 1.51D-05

 Cycle  11  Pass 1  IDiag  1:
 RMSU=  5.00D-07    CP:  1.02D+00  1.10D+00  1.27D+00  7.27D-01  1.08D+00
                    CP:  8.07D-01  1.30D+00  1.20D+00  1.46D+00  1.15D+00
 E= -994.829082165688     Delta-E=       -0.000000000416 Rises=F Damp=F
 DIIS: error= 5.88D-07 at cycle  11 NSaved=  11.
 NSaved=11 IEnMin=11 EnMin= -994.829082165688     IErMin=11 ErrMin= 5.88D-07
 ErrMax= 5.88D-07  0.00D+00 EMaxC= 1.00D-01 BMatC= 9.36D-11 BMatP= 2.41D-10
 IDIUse=1 WtCom= 1.00D+00 WtEn= 0.00D+00
 Coeff-Com:  0.173D-04-0.855D-03 0.199D-02 0.319D-02 0.419D-02-0.230D-02
 Coeff-Com: -0.428D-01-0.434D-01 0.604D-01 0.430D+00 0.589D+00
 Coeff:      0.173D-04-0.855D-03 0.199D-02 0.319D-02 0.419D-02-0.230D-02
 Coeff:     -0.428D-01-0.434D-01 0.604D-01 0.430D+00 0.589D+00
 Gap=     0.123 Goal=   None    Shift=    0.000
 RMSDP=9.62D-07 MaxDP=7.14D-05 DE=-4.16D-10 OVMax= 1.13D-05

 Cycle  12  Pass 1  IDiag  1:
 RMSU=  3.52D-07    CP:  1.02D+00  1.10D+00  1.27D+00  7.26D-01  1.08D+00
                    CP:  8.03D-01  1.31D+00  1.24D+00  1.59D+00  1.40D+00
                    CP:  9.58D-01
 E= -994.829082165893     Delta-E=       -0.000000000204 Rises=F Damp=F
 DIIS: error= 1.58D-07 at cycle  12 NSaved=  12.
 NSaved=12 IEnMin=12 EnMin= -994.829082165893     IErMin=12 ErrMin= 1.58D-07
 ErrMax= 1.58D-07  0.00D+00 EMaxC= 1.00D-01 BMatC= 1.13D-11 BMatP= 9.36D-11
 IDIUse=1 WtCom= 1.00D+00 WtEn= 0.00D+00
 Coeff-Com:  0.220D-04-0.514D-03 0.774D-03 0.136D-02 0.228D-02 0.191D-02
 Coeff-Com: -0.139D-01-0.320D-01-0.413D-01 0.123D+00 0.303D+00 0.655D+00
 Coeff:      0.220D-04-0.514D-03 0.774D-03 0.136D-02 0.228D-02 0.191D-02
 Coeff:     -0.139D-01-0.320D-01-0.413D-01 0.123D+00 0.303D+00 0.655D+00
 Gap=     0.123 Goal=   None    Shift=    0.000
 RMSDP=3.51D-07 MaxDP=2.19D-05 DE=-2.04D-10 OVMax= 6.68D-06

 Cycle  13  Pass 1  IDiag  1:
 RMSU=  1.30D-07    CP:  1.02D+00  1.10D+00  1.27D+00  7.26D-01  1.08D+00
                    CP:  8.05D-01  1.32D+00  1.24D+00  1.65D+00  1.49D+00
                    CP:  1.03D+00  1.11D+00
 E= -994.829082165907     Delta-E=       -0.000000000015 Rises=F Damp=F
 DIIS: error= 1.08D-07 at cycle  13 NSaved=  13.
 NSaved=13 IEnMin=13 EnMin= -994.829082165907     IErMin=13 ErrMin= 1.08D-07
 ErrMax= 1.08D-07  0.00D+00 EMaxC= 1.00D-01 BMatC= 2.91D-12 BMatP= 1.13D-11
 IDIUse=1 WtCom= 1.00D+00 WtEn= 0.00D+00
 Coeff-Com:  0.408D-05 0.497D-04-0.291D-03-0.414D-03-0.404D-03 0.186D-02
 Coeff-Com:  0.769D-02 0.624D-03-0.379D-01-0.887D-01-0.668D-01 0.308D+00
 Coeff-Com:  0.876D+00
 Coeff:      0.408D-05 0.497D-04-0.291D-03-0.414D-03-0.404D-03 0.186D-02
 Coeff:      0.769D-02 0.624D-03-0.379D-01-0.887D-01-0.668D-01 0.308D+00
 Coeff:      0.876D+00
 Gap=     0.123 Goal=   None    Shift=    0.000
 RMSDP=3.72D-07 MaxDP=4.35D-05 DE=-1.46D-11 OVMax= 6.23D-06

 Cycle  14  Pass 1  IDiag  1:
 RMSU=  8.64D-08    CP:  1.02D+00  1.10D+00  1.27D+00  7.26D-01  1.08D+00
                    CP:  8.06D-01  1.32D+00  1.25D+00  1.69D+00  1.58D+00
                    CP:  1.11D+00  1.39D+00  1.44D+00
 E= -994.829082165958     Delta-E=       -0.000000000050 Rises=F Damp=F
 DIIS: error= 5.15D-08 at cycle  14 NSaved=  14.
 NSaved=14 IEnMin=14 EnMin= -994.829082165958     IErMin=14 ErrMin= 5.15D-08
 ErrMax= 5.15D-08  0.00D+00 EMaxC= 1.00D-01 BMatC= 5.81D-13 BMatP= 2.91D-12
 IDIUse=1 WtCom= 1.00D+00 WtEn= 0.00D+00
 Coeff-Com: -0.482D-05 0.166D-03-0.327D-03-0.538D-03-0.831D-03 0.386D-03
 Coeff-Com:  0.720D-02 0.923D-02-0.450D-02-0.711D-01-0.110D+00-0.484D-01
 Coeff-Com:  0.351D+00 0.868D+00
 Coeff:     -0.482D-05 0.166D-03-0.327D-03-0.538D-03-0.831D-03 0.386D-03
 Coeff:      0.720D-02 0.923D-02-0.450D-02-0.711D-01-0.110D+00-0.484D-01
 Coeff:      0.351D+00 0.868D+00
 Gap=     0.123 Goal=   None    Shift=    0.000
 RMSDP=1.68D-07 MaxDP=1.32D-05 DE=-5.05D-11 OVMax= 3.53D-06

 Cycle  15  Pass 1  IDiag  1:
 RMSU=  3.20D-08    CP:  1.02D+00  1.10D+00  1.27D+00  7.26D-01  1.08D+00
                    CP:  8.07D-01  1.32D+00  1.26D+00  1.71D+00  1.63D+00
                    CP:  1.13D+00  1.55D+00  1.80D+00  1.26D+00
 E= -994.829082165913     Delta-E=        0.000000000045 Rises=F Damp=F
 DIIS: error= 1.90D-08 at cycle  15 NSaved=  15.
 NSaved=15 IEnMin=14 EnMin= -994.829082165958     IErMin=15 ErrMin= 1.90D-08
 ErrMax= 1.90D-08  0.00D+00 EMaxC= 1.00D-01 BMatC= 8.49D-14 BMatP= 5.81D-13
 IDIUse=1 WtCom= 1.00D+00 WtEn= 0.00D+00
 Coeff-Com: -0.240D-05 0.438D-04-0.501D-04-0.928D-04-0.214D-03-0.251D-03
 Coeff-Com:  0.787D-03 0.277D-02 0.582D-02-0.628D-02-0.198D-01-0.739D-01
 Coeff-Com: -0.559D-01 0.275D+00 0.872D+00
 Coeff:     -0.240D-05 0.438D-04-0.501D-04-0.928D-04-0.214D-03-0.251D-03
 Coeff:      0.787D-03 0.277D-02 0.582D-02-0.628D-02-0.198D-01-0.739D-01
 Coeff:     -0.559D-01 0.275D+00 0.872D+00
 Gap=     0.123 Goal=   None    Shift=    0.000
 RMSDP=8.67D-08 MaxDP=7.78D-06 DE= 4.46D-11 OVMax= 1.39D-06

 Cycle  16  Pass 1  IDiag  1:
 RMSU=  1.10D-08    CP:  1.02D+00  1.10D+00  1.27D+00  7.26D-01  1.08D+00
                    CP:  8.08D-01  1.32D+00  1.26D+00  1.72D+00  1.64D+00
                    CP:  1.13D+00  1.60D+00  1.97D+00  1.43D+00  1.37D+00
 E= -994.829082165935     Delta-E=       -0.000000000022 Rises=F Damp=F
 DIIS: error= 6.55D-09 at cycle  16 NSaved=  16.
 NSaved=16 IEnMin=14 EnMin= -994.829082165958     IErMin=16 ErrMin= 6.55D-09
 ErrMax= 6.55D-09  0.00D+00 EMaxC= 1.00D-01 BMatC= 1.44D-14 BMatP= 8.49D-14
 IDIUse=1 WtCom= 1.00D+00 WtEn= 0.00D+00
 Coeff-Com: -0.572D-07-0.120D-04 0.371D-04 0.569D-04 0.652D-04-0.157D-03
 Coeff-Com: -0.859D-03-0.517D-03 0.261D-02 0.882D-02 0.116D-01-0.187D-01
 Coeff-Com: -0.785D-01-0.461D-01 0.312D+00 0.809D+00
 Coeff:     -0.572D-07-0.120D-04 0.371D-04 0.569D-04 0.652D-04-0.157D-03
 Coeff:     -0.859D-03-0.517D-03 0.261D-02 0.882D-02 0.116D-01-0.187D-01
 Coeff:     -0.785D-01-0.461D-01 0.312D+00 0.809D+00
 Gap=     0.123 Goal=   None    Shift=    0.000
 RMSDP=2.86D-08 MaxDP=3.09D-06 DE=-2.23D-11 OVMax= 4.84D-07

 Cycle  17  Pass 1  IDiag  1:
 RMSU=  4.80D-09    CP:  1.02D+00  1.10D+00  1.27D+00  7.26D-01  1.08D+00
                    CP:  8.08D-01  1.33D+00  1.26D+00  1.72D+00  1.64D+00
                    CP:  1.13D+00  1.62D+00  2.04D+00  1.52D+00  1.51D+00
                    CP:  1.26D+00
 E= -994.829082165978     Delta-E=       -0.000000000043 Rises=F Damp=F
 DIIS: error= 2.61D-09 at cycle  17 NSaved=  17.
 NSaved=17 IEnMin=17 EnMin= -994.829082165978     IErMin=17 ErrMin= 2.61D-09
 ErrMax= 2.61D-09  0.00D+00 EMaxC= 1.00D-01 BMatC= 2.65D-15 BMatP= 1.44D-14
 IDIUse=1 WtCom= 1.00D+00 WtEn= 0.00D+00
 Coeff-Com:  0.274D-06-0.106D-04 0.215D-04 0.353D-04 0.538D-04-0.380D-04
 Coeff-Com: -0.465D-03-0.567D-03 0.227D-03 0.426D-02 0.783D-02 0.179D-02
 Coeff-Com: -0.233D-01-0.594D-01 0.733D-02 0.327D+00 0.735D+00
 Coeff:      0.274D-06-0.106D-04 0.215D-04 0.353D-04 0.538D-04-0.380D-04
 Coeff:     -0.465D-03-0.567D-03 0.227D-03 0.426D-02 0.783D-02 0.179D-02
 Coeff:     -0.233D-01-0.594D-01 0.733D-02 0.327D+00 0.735D+00
 Gap=     0.123 Goal=   None    Shift=    0.000
 RMSDP=1.11D-08 MaxDP=7.56D-07 DE=-4.25D-11 OVMax= 1.56D-07

 Cycle  18  Pass 1  IDiag  1:
 RMSU=  1.84D-09    CP:  1.02D+00  1.10D+00  1.27D+00  7.26D-01  1.08D+00
                    CP:  8.08D-01  1.33D+00  1.26D+00  1.72D+00  1.64D+00
                    CP:  1.13D+00  1.62D+00  2.06D+00  1.54D+00  1.59D+00
                    CP:  1.40D+00  1.29D+00
 E= -994.829082165960     Delta-E=        0.000000000018 Rises=F Damp=F
 DIIS: error= 1.32D-09 at cycle  18 NSaved=  18.
 NSaved=18 IEnMin=17 EnMin= -994.829082165978     IErMin=18 ErrMin= 1.32D-09
 ErrMax= 1.32D-09  0.00D+00 EMaxC= 1.00D-01 BMatC= 3.74D-16 BMatP= 2.65D-15
 IDIUse=1 WtCom= 1.00D+00 WtEn= 0.00D+00
 Large coefficients: NSaved= 18 BigCof=    0.00 CofMax=   10.00 Det=-1.90D-15
 Inversion failed.  Reducing to 17 matrices.
 Large coefficients: NSaved= 17 BigCof=    0.00 CofMax=   10.00 Det=-1.95D-15
 Inversion failed.  Reducing to 16 matrices.
 Large coefficients: NSaved= 16 BigCof=    0.00 CofMax=   10.00 Det=-2.20D-15
 Inversion failed.  Reducing to 15 matrices.
 Coeff-Com: -0.193D-06 0.202D-05 0.457D-05 0.140D-04-0.849D-05-0.208D-03
 Coeff-Com: -0.390D-03 0.331D-03 0.177D-02 0.563D-02-0.854D-02-0.370D-01
 Coeff-Com: -0.415D-01 0.201D+00 0.879D+00
 Coeff:     -0.193D-06 0.202D-05 0.457D-05 0.140D-04-0.849D-05-0.208D-03
 Coeff:     -0.390D-03 0.331D-03 0.177D-02 0.563D-02-0.854D-02-0.370D-01
 Coeff:     -0.415D-01 0.201D+00 0.879D+00
 Gap=     0.123 Goal=   None    Shift=    0.000
 RMSDP=5.77D-09 MaxDP=3.66D-07 DE= 1.82D-11 OVMax= 6.80D-08

 SCF Done:  E(RM062X) =  -994.829082166     A.U. after   18 cycles
            NFock= 18  Conv=0.58D-08     -V/T= 2.0030
 KE= 9.918371110641D+02 PE=-3.966981212097D+03 EE= 1.173048534852D+03
 Leave Link  502 at Tue Apr  5 20:18:59 2022, MaxMem=  1879048192 cpu:            1813.8 elap:             259.3
 (Enter /gpfs/software/gaussian16/sse4/tar/g16/l701.exe)
 ... and contract with generalized density number  0.
 Compute integral first derivatives.
 Leave Link  701 at Tue Apr  5 20:18:59 2022, MaxMem=  1879048192 cpu:               1.8 elap:               0.3
 (Enter /gpfs/software/gaussian16/sse4/tar/g16/l702.exe)
 L702 exits ... SP integral derivatives will be done elsewhere.
 Leave Link  702 at Tue Apr  5 20:18:59 2022, MaxMem=  1879048192 cpu:               0.2 elap:               0.0
 (Enter /gpfs/software/gaussian16/sse4/tar/g16/l703.exe)
 Integral derivatives from FoFJK, PRISM(SPDF).
 Compute integral first derivatives, UseDBF=F ICtDFT=           0.
 Calling FoFJK, ICntrl=      2127 FMM=F ISym2X=0 I1Cent= 0 IOpClX= 0 NMat=1 NMatS=1 NMatT=0.
 FoFJK:  IHMeth= 1 ICntrl=    2127 DoSepK=F KAlg= 0 I1Cent=           0 FoldK=F
 IRaf=         0 NMat=       1 IRICut=       1 DoRegI=T DoRafI=F ISym2E= 0 IDoP0=0 IntGTp=1.
 FoFCou: FMM=F IPFlag=           0 FMFlag=      100000 FMFlg1=         800
         NFxFlg=           0 DoJE=F BraDBF=F KetDBF=F FulRan=T
         wScrn=  0.000000 ICntrl=      2127 IOpCl=  0 I1Cent=           0 NGrid=           0
         NMat0=    1 NMatS0=      1 NMatT0=    0 NMatD0=    1 NMtDS0=    0 NMtDT0=    0
 Symmetry not used in FoFCou.
 Leave Link  703 at Tue Apr  5 20:19:34 2022, MaxMem=  1879048192 cpu:             247.9 elap:              35.5
 (Enter /gpfs/software/gaussian16/sse4/tar/g16/l716.exe)
 Dipole        =-2.16578089D+00-5.23447086D-01-4.88217203D-03
 ***** Axes restored to original set *****
 -------------------------------------------------------------------
 Center     Atomic                   Forces (Hartrees/Bohr)
 Number     Number              X              Y              Z
 -------------------------------------------------------------------
      1        6           0.000872263   -0.000124768   -0.000635997
      2        6          -0.000583898   -0.000396623    0.000047414
      3        6           0.000846694    0.000156765    0.000056661
      4        6          -0.000499514    0.000437583    0.000256290
      5        6           0.000607337   -0.000259269    0.000114902
      6        6          -0.000031790    0.000164149   -0.000173637
      7        1           0.000122666    0.000066365    0.000042181
      8        1          -0.000052127   -0.000008272   -0.000039538
      9        1          -0.000025448   -0.000077931   -0.000023208
     10        8          -0.000813640   -0.000017294    0.000215608
     11       17           0.000043295    0.000072180    0.000046901
     12        6          -0.001212850    0.000639893    0.000659727
     13        6           0.000591680    0.001088409    0.000044626
     14        6           0.001546109   -0.001804338   -0.000306089
     15        6          -0.000616341   -0.001404750   -0.001019533
     16        6           0.002280506    0.001887737    0.000664369
     17        6          -0.002748611   -0.000359991   -0.000114780
     18        1          -0.000326330   -0.000059844    0.000164102
 -------------------------------------------------------------------
 Cartesian Forces:  Max     0.002748611 RMS     0.000796011
 Leave Link  716 at Tue Apr  5 20:19:35 2022, MaxMem=  1879048192 cpu:               0.2 elap:               0.1
 (Enter /gpfs/software/gaussian16/sse4/tar/g16/l103.exe)

 GradGradGradGradGradGradGradGradGradGradGradGradGradGradGradGradGradGrad
 Berny optimization.
 Using GEDIIS/GDIIS optimizer.
 FormGI is forming the generalized inverse of G from B-inverse, IUseBI=4.
 GSVD:  received Info=                   1 from GESDD.
 Internal  Forces:  Max     0.002248748 RMS     0.000449278
 Search for a local minimum.
 Step number   9 out of a maximum of   96
 All quantities printed in internal units (Hartrees-Bohrs-Radians)
 RMS Force = .44928D-03 SwitMx=.10000D-02 MixMth= 2
 Mixed Optimization -- En-DIIS/RFO-DIIS
 Swapping is turned off.
 Update second derivatives using D2CorX and points    4    5    6    7    8
                                                      9
 DE= -1.18D-04 DEPred=-5.25D-05 R= 2.24D+00
 TightC=F SS=  1.41D+00  RLast= 9.01D-02 DXNew= 8.1121D-01 2.7026D-01
 Trust test= 2.24D+00 RLast= 9.01D-02 DXMaxT set to 4.82D-01
 ITU=  1  1 -1  0  1  1  1  1  0
     Eigenvalues ---    0.00154   0.01034   0.01154   0.01451   0.01623
     Eigenvalues ---    0.01700   0.01767   0.01991   0.02004   0.02187
     Eigenvalues ---    0.02214   0.02251   0.02315   0.02682   0.04326
     Eigenvalues ---    0.06513   0.15935   0.16027   0.16154   0.17489
     Eigenvalues ---    0.19621   0.22478   0.23738   0.23923   0.24853
     Eigenvalues ---    0.25007   0.25411   0.26499   0.28314   0.32627
     Eigenvalues ---    0.33220   0.33604   0.35175   0.35300   0.35444
     Eigenvalues ---    0.35502   0.35780   0.37851   0.39047   0.41977
     Eigenvalues ---    0.43929   0.44374   0.46592   0.48473   0.53294
     Eigenvalues ---    0.61945   0.69867   1.01524
 En-DIIS/RFO-DIIS/Sim-DIIS IScMMF=       -3 using points:     9    8    7    6    5
 RFO step:  Lambda=-5.19858286D-04.
 NNeg= 0 NGDIIS= 5 SimSw=  2.50D-03 Rises=F DC= -1.18D-04 SmlDif=  1.00D-05
 NRisDI= 0 DoIntr=F SqrtH=F CThrHd= 10.0 CDAdj=  3.0
 RMS Error=  0.4404956716D-01 NUsed= 5 OKEnD=T EnDIS=F
 InvSVX:  RCond= 1.73D-05 Info=           0 Equed=N FErr=  5.11D-12 BErr=  3.67D-17
 DidBck=F Rises=F RFO-DIIS coefs:    2.75698    0.97805   -1.14896   -0.88110   -0.70497
 Iteration  1 RMS(Cart)=  0.08885255 RMS(Int)=  0.00396786
 Iteration  2 RMS(Cart)=  0.00505788 RMS(Int)=  0.00041285
 Iteration  3 RMS(Cart)=  0.00001388 RMS(Int)=  0.00041266
 Iteration  4 RMS(Cart)=  0.00000001 RMS(Int)=  0.00041266
 ITry= 1 IFail=0 DXMaxC= 4.72D-01 DCOld= 1.00D+10 DXMaxT= 4.82D-01 DXLimC= 3.00D+00 Rises=F
 Variable       Old X    -DE/DX   Delta X   Delta X   Delta X     New X
                                 (Linear)    (Quad)   (Total)
    R1        2.74927  -0.00005   0.00547  -0.00074   0.00477   2.75405
    R2        2.73786  -0.00019   0.00678  -0.00254   0.00427   2.74214
    R3        2.34481   0.00079  -0.00758   0.00181  -0.00577   2.33904
    R4        2.58862   0.00053  -0.00648   0.00224  -0.00422   2.58440
    R5        3.31974   0.00004  -0.01292  -0.00067  -0.01358   3.30615
    R6        2.66550  -0.00030   0.00003  -0.00092  -0.00092   2.66458
    R7        2.04806   0.00011   0.00102  -0.00045   0.00057   2.04863
    R8        2.58946   0.00048  -0.00677   0.00246  -0.00432   2.58514
    R9        2.04923   0.00008  -0.00196   0.00048  -0.00148   2.04775
   R10        2.66835   0.00006  -0.00155  -0.00037  -0.00197   2.66638
   R11        2.05568  -0.00002   0.00226   0.00015   0.00241   2.05809
   R12        2.74062  -0.00048   0.00574  -0.00228   0.00346   2.74408
   R13        2.65444   0.00048  -0.01195   0.00203  -0.00992   2.64452
   R14        2.76020  -0.00065  -0.00856  -0.00201  -0.01070   2.74951
   R15        2.36495   0.00014   0.00102  -0.00141  -0.00030   2.36465
   R16        2.54098  -0.00000   0.00025   0.00017   0.00057   2.54155
   R17        2.62346   0.00092   0.00891   0.00465   0.01346   2.63692
   R18        2.04165   0.00016   0.00210  -0.00073   0.00137   2.04302
   R19        2.37703   0.00029   0.00056   0.00006   0.00063   2.37766
    A1        1.95719  -0.00006   0.00563  -0.00154   0.00379   1.96099
    A2        2.16624  -0.00005   0.00003  -0.00026  -0.00070   2.16554
    A3        2.15969   0.00012  -0.00448   0.00185  -0.00310   2.15659
    A4        2.16848   0.00009  -0.00892   0.00133  -0.00751   2.16096
    A5        2.03973   0.00009  -0.00283   0.00039  -0.00249   2.03724
    A6        2.07491  -0.00018   0.01183  -0.00172   0.01006   2.08497
    A7        2.11855  -0.00015   0.00772  -0.00077   0.00685   2.12540
    A8        2.05488   0.00017   0.00075  -0.00130  -0.00065   2.05423
    A9        2.10960  -0.00001  -0.00800   0.00206  -0.00604   2.10356
   A10        2.15081   0.00013  -0.00588   0.00191  -0.00394   2.14687
   A11        2.02316  -0.00006  -0.00274  -0.00159  -0.00436   2.01880
   A12        2.10921  -0.00008   0.00864  -0.00032   0.00829   2.11750
   A13        2.13806  -0.00023   0.00494  -0.00115   0.00373   2.14179
   A14        2.08555   0.00006  -0.00181   0.00031  -0.00149   2.08406
   A15        2.05957   0.00017  -0.00307   0.00083  -0.00223   2.05733
   A16        2.03319   0.00023  -0.00300   0.00023  -0.00286   2.03033
   A17        2.15449  -0.00057   0.00380   0.00162   0.00543   2.15992
   A18        2.09550   0.00035  -0.00075  -0.00185  -0.00258   2.09292
   A19        2.18773   0.00047  -0.00769  -0.00030  -0.00782   2.17991
   A20        2.15638  -0.00034   0.02130   0.00415   0.02562   2.18199
   A21        1.93893  -0.00012  -0.01352  -0.00383  -0.01771   1.92123
   A22        2.22954   0.00084   0.04138   0.00937   0.05067   2.28021
   A23        2.05852  -0.00177  -0.05616  -0.01571  -0.07172   1.98680
   A24        2.06330   0.00061   0.01159   0.00590   0.01640   2.07970
   A25        2.04326  -0.00058   0.01686  -0.00417   0.01217   2.05543
   A26        2.17632  -0.00003  -0.02590  -0.00212  -0.02849   2.14783
   A27        2.12009  -0.00180  -0.03347  -0.01489  -0.04870   2.07139
   A28        2.15065   0.00225   0.04707   0.01884   0.06561   2.21625
    D1       -0.00949   0.00010  -0.00058   0.00236   0.00181  -0.00768
    D2        3.11993   0.00013   0.00587   0.00317   0.00904   3.12897
    D3       -3.14008  -0.00013   0.00441  -0.00187   0.00258  -3.13750
    D4       -0.01065  -0.00011   0.01086  -0.00105   0.00980  -0.00085
    D5        0.00899  -0.00010   0.00377  -0.00401  -0.00025   0.00874
    D6       -3.13275  -0.00008  -0.00279  -0.00250  -0.00528  -3.13803
    D7        3.13963   0.00013  -0.00118   0.00018  -0.00100   3.13863
    D8       -0.00211   0.00015  -0.00774   0.00169  -0.00603  -0.00814
    D9        0.00023  -0.00004   0.00547  -0.00058   0.00492   0.00515
   D10        3.12254  -0.00001   0.02516  -0.00077   0.02441  -3.13624
   D11       -3.12897  -0.00007  -0.00099  -0.00142  -0.00241  -3.13138
   D12       -0.00666  -0.00003   0.01870  -0.00161   0.01708   0.01042
   D13        0.00995  -0.00003  -0.01280   0.00015  -0.01265  -0.00270
   D14       -3.13053   0.00002  -0.01901   0.00019  -0.01883   3.13382
   D15       -3.11175  -0.00007  -0.03314   0.00038  -0.03275   3.13868
   D16        0.03095  -0.00002  -0.03935   0.00042  -0.03893  -0.00798
   D17        0.00065   0.00004  -0.01210   0.00400  -0.00811  -0.00746
   D18        3.13797   0.00004  -0.00374   0.00119  -0.00257   3.13540
   D19       -3.14079   0.00002  -0.00525   0.00242  -0.00280   3.13960
   D20       -0.00347   0.00002   0.00311  -0.00039   0.00274  -0.00073
   D21       -0.01045   0.00003   0.01615  -0.00183   0.01432   0.00386
   D22        3.13007  -0.00002   0.02211  -0.00186   0.02025  -3.13286
   D23        3.13535   0.00003   0.00791   0.00094   0.00886  -3.13898
   D24       -0.00731  -0.00002   0.01388   0.00091   0.01479   0.00748
   D25       -3.00169   0.00005  -0.13227   0.00069  -0.13130  -3.13299
   D26        0.15947  -0.00010  -0.13746  -0.00101  -0.13875   0.02072
   D27        0.14105   0.00011  -0.13868   0.00072  -0.13769   0.00336
   D28       -2.98098  -0.00005  -0.14388  -0.00098  -0.14514  -3.12612
   D29       -3.09716   0.00003   0.01126   0.00508   0.01642  -3.08074
   D30        0.02696   0.00017   0.01633   0.00667   0.02333   0.05029
   D31        3.12754  -0.00001  -0.01740  -0.00145  -0.01860   3.10894
   D32        0.01137   0.00015  -0.07942   0.01448  -0.06575  -0.05438
   D33        0.00305  -0.00015  -0.02195  -0.00296  -0.02514  -0.02208
   D34       -3.11312   0.00001  -0.08397   0.01297  -0.07228   3.09778
   D35       -0.08523   0.00004  -0.02173  -0.00605  -0.02639  -0.11162
   D36        0.12026  -0.00003   0.04045   0.00363   0.04450   0.16476
   D37        0.03207   0.00000   0.04017   0.00007   0.03936   0.07143
   D38       -3.13705  -0.00018   0.10903  -0.01720   0.08983  -3.04722
   D39       -0.09553  -0.00001  -0.05216  -0.00111  -0.05474  -0.15026
         Item               Value     Threshold  Converged?
 Maximum Force            0.002249     0.000450     NO 
 RMS     Force            0.000449     0.000300     NO 
 Maximum Displacement     0.472225     0.001800     NO 
 RMS     Displacement     0.089337     0.001200     NO 
 Predicted change in Energy=-2.406058D-04
 Lowest energy point so far.  Saving SCF results.
 GradGradGradGradGradGradGradGradGradGradGradGradGradGradGradGradGradGrad

 Leave Link  103 at Tue Apr  5 20:19:35 2022, MaxMem=  1879048192 cpu:               0.2 elap:               0.1
 (Enter /gpfs/software/gaussian16/sse4/tar/g16/l202.exe)
                          Input orientation:                          
 ---------------------------------------------------------------------
 Center     Atomic      Atomic             Coordinates (Angstroms)
 Number     Number       Type             X           Y           Z
 ---------------------------------------------------------------------
      1          6           0       -4.004295   -0.825752   -0.094770
      2          6           0       -3.305288    0.428062    0.156810
      3          6           0       -1.946984    0.531075    0.278228
      4          6           0       -3.095158   -1.950633   -0.211963
      5          6           0       -1.738437   -1.828503   -0.086251
      6          6           0       -1.103596   -0.592754    0.160309
      7          1           0       -1.531323    1.513701    0.470374
      8          1           0       -1.110904   -2.713753   -0.179333
      9          1           0       -3.559015   -2.911113   -0.403160
     10          8           0       -5.232806   -0.923919   -0.209633
[truncated: 936,473 more chars]
