# Supplementary material for: Gas Phase Reactivity of Isomeric Hydroxylated Polychlorinated Biphenyls
Source: J Am Soc Mass Spectrom. 2024 Apr 19;35(5):1021–9. doi: 10.1021/jasms.4c00035 (PMC11066962; doi:10.1021/jasms.4c00035)
Supplement: Supplementary file 3 — js4c00035_si_003.zip [file js4c00035_si_003.zip › Claculated geometries/4-OH-CB35__5_4_2.out]

 Entering Gaussian System, Link 0=/gpfs/software/gaussian16/sse4/tar/g16/g16
 Initial command:
 /gpfs/software/gaussian16/sse4/tar/g16/l1.exe "/tmp/Gau-219018.inp" -scrdir="/tmp/"
 Entering Link 1 = /gpfs/software/gaussian16/sse4/tar/g16/l1.exe PID=    219019.
  
 Copyright (c) 1988,1990,1992,1993,1995,1998,2003,2009,2016,
            Gaussian, Inc.  All Rights Reserved.
  
 This is part of the Gaussian(R) 16 program.  It is based on
 the Gaussian(R) 09 system (copyright 2009, Gaussian, Inc.),
 the Gaussian(R) 03 system (copyright 2003, Gaussian, Inc.),
 the Gaussian(R) 98 system (copyright 1998, Gaussian, Inc.),
 the Gaussian(R) 94 system (copyright 1995, Gaussian, Inc.),
 the Gaussian 92(TM) system (copyright 1992, Gaussian, Inc.),
 the Gaussian 90(TM) system (copyright 1990, Gaussian, Inc.),
 the Gaussian 88(TM) system (copyright 1988, Gaussian, Inc.),
 the Gaussian 86(TM) system (copyright 1986, Carnegie Mellon
 University), and the Gaussian 82(TM) system (copyright 1983,
 Carnegie Mellon University). Gaussian is a federally registered
 trademark of Gaussian, Inc.
  
 This software contains proprietary and confidential information,
 including trade secrets, belonging to Gaussian, Inc.
  
 This software is provided under written license and may be
 used, copied, transmitted, or stored only in accord with that
 written license.
  
 The following legend is applicable only to US Government
 contracts under FAR:
  
                    RESTRICTED RIGHTS LEGEND
  
 Use, reproduction and disclosure by the US Government is
 subject to restrictions as set forth in subparagraphs (a)
 and (c) of the Commercial Computer Software - Restricted
 Rights clause in FAR 52.227-19.
  
 Gaussian, Inc.
 340 Quinnipiac St., Bldg. 40, Wallingford CT 06492
  
  
 ---------------------------------------------------------------
 Warning -- This program may not be used in any manner that
 competes with the business of Gaussian, Inc. or will provide
 assistance to any competitor of Gaussian, Inc.  The licensee
 of this program is prohibited from giving any competitor of
 Gaussian, Inc. access to this program.  By using this program,
 the user acknowledges that Gaussian, Inc. is engaged in the
 business of creating and licensing software in the field of
 computational chemistry and represents and warrants to the
 licensee that it is not a competitor of Gaussian, Inc. and that
 it will not use this program in any manner prohibited above.
 ---------------------------------------------------------------
  

 Cite this work as:
 Gaussian 16, Revision A.03,
 M. J. Frisch, G. W. Trucks, H. B. Schlegel, G. E. Scuseria, 
 M. A. Robb, J. R. Cheeseman, G. Scalmani, V. Barone, 
 G. A. Petersson, H. Nakatsuji, X. Li, M. Caricato, A. V. Marenich, 
 J. Bloino, B. G. Janesko, R. Gomperts, B. Mennucci, H. P. Hratchian, 
 J. V. Ortiz, A. F. Izmaylov, J. L. Sonnenberg, D. Williams-Young, 
 F. Ding, F. Lipparini, F. Egidi, J. Goings, B. Peng, A. Petrone, 
 T. Henderson, D. Ranasinghe, V. G. Zakrzewski, J. Gao, N. Rega, 
 G. Zheng, W. Liang, M. Hada, M. Ehara, K. Toyota, R. Fukuda, 
 J. Hasegawa, M. Ishida, T. Nakajima, Y. Honda, O. Kitao, H. Nakai, 
 T. Vreven, K. Throssell, J. A. Montgomery, Jr., J. E. Peralta, 
 F. Ogliaro, M. J. Bearpark, J. J. Heyd, E. N. Brothers, K. N. Kudin, 
 V. N. Staroverov, T. A. Keith, R. Kobayashi, J. Normand, 
 K. Raghavachari, A. P. Rendell, J. C. Burant, S. S. Iyengar, 
 J. Tomasi, M. Cossi, J. M. Millam, M. Klene, C. Adamo, R. Cammi, 
 J. W. Ochterski, R. L. Martin, K. Morokuma, O. Farkas, 
 J. B. Foresman, and D. J. Fox, Gaussian, Inc., Wallingford CT, 2016.
 
 ******************************************
 Gaussian 16:  ES64L-G16RevA.03 25-Dec-2016
                 6-Jul-2022 
 ******************************************
 %Chk=checkpoint
 %Mem=5gb
 %NProc=5
 Will use up to    5 processors via shared memory.
 -------------------------------------------------
 #p M062X/6-311+G** opt int=ultrafine freq pop=nbo
 -------------------------------------------------
 1/18=20,19=15,26=4,38=1/1,3;
 2/9=110,12=2,17=6,18=5,40=1/2;
 3/5=4,6=6,7=111,11=2,25=1,30=1,71=1,74=-55,75=-5/1,2,3;
 4//1;
 5/5=2,38=5/2;
 6/7=2,8=2,9=2,10=2,28=1,40=1/1,7;
 7//1,2,3,16;
 1/18=20,19=15,26=4/3(2);
 2/9=110/2;
 99//99;
 2/9=110/2;
 3/5=4,6=6,7=111,11=2,25=1,30=1,71=1,74=-55,75=-5/1,2,3;
 4/5=5,16=3,69=1/1;
 5/5=2,38=5/2;
 7//1,2,3,16;
 1/18=20,19=15,26=4/3(-5);
 2/9=110/2;
 6/7=2,8=2,9=2,10=2,19=2,28=1,40=1/1,7;
 99/9=1/99;
 Leave Link    1 at Wed Jul  6 06:03:30 2022, MaxMem=   671088640 cpu:             302.6 elap:              75.8
 (Enter /gpfs/software/gaussian16/sse4/tar/g16/l101.exe)
 ---
 ...
 ---
 Symbolic Z-matrix:
 Charge = -1 Multiplicity = 1
 C                    -8.01982  -1.76602   6.88718 
 C                    -7.02401  -2.77787   7.35127 
 C                    -5.9283   -2.73681   6.66427 
 C                    -7.55078  -0.92485   5.71648 
 C                    -6.21919  -1.08789   5.11362 
 C                    -5.35011  -2.01693   5.58179 
 H                    -5.98315  -0.42083   4.29316 
 Cl                   -8.60566   0.28138   5.09835 
 O                    -9.1096   -1.65085   7.42968 
 H                    -7.23896  -3.43098   8.18198 
 C                    -3.97743  -2.26175   5.08148 
 C                    -3.43869  -1.55249   3.99428 
 C                    -2.13236  -1.79299   3.55879 
 C                    -3.15551  -3.22376   5.7 
 C                    -1.84866  -3.46091   5.25722 
 C                    -1.33567  -2.74184   4.18499 
 Cl                   -1.48897  -0.90449   2.23519 
 H                    -1.22789  -4.20435   5.74982 
 H                    -3.5173   -3.80704   6.54532 
 H                    -4.0181   -0.80069   3.46732 
 
 ITRead=  0  0  0  0  0  0  0  0  0  0  0  0  0  0  0  0  0  0  0  0
 MicOpt= -1 -1 -1 -1 -1 -1 -1 -1 -1 -1 -1 -1 -1 -1 -1 -1 -1 -1 -1 -1
 NAtoms=     20 NQM=       20 NQMF=       0 NMMI=      0 NMMIF=      0
                NMic=       0 NMicF=      0.
                    Isotopes and Nuclear Properties:
 (Nuclear quadrupole moments (NQMom) in fm**2, nuclear magnetic moments (NMagM)
  in nuclear magnetons)

  Atom         1           2           3           4           5           6           7           8           9          10
 IAtWgt=          12          12          12          12          12          12           1          35          16           1
 AtmWgt=  12.0000000  12.0000000  12.0000000  12.0000000  12.0000000  12.0000000   1.0078250  34.9688527  15.9949146   1.0078250
 NucSpn=           0           0           0           0           0           0           1           3           0           1
 AtZEff=  -0.0000000  -0.0000000  -0.0000000  -0.0000000  -0.0000000  -0.0000000  -0.0000000  -0.0000000  -0.0000000  -0.0000000
 NQMom=    0.0000000   0.0000000   0.0000000   0.0000000   0.0000000   0.0000000   0.0000000  -8.1650000   0.0000000   0.0000000
 NMagM=    0.0000000   0.0000000   0.0000000   0.0000000   0.0000000   0.0000000   2.7928460   0.8218740   0.0000000   2.7928460
 AtZNuc=   6.0000000   6.0000000   6.0000000   6.0000000   6.0000000   6.0000000   1.0000000  17.0000000   8.0000000   1.0000000

  Atom        11          12          13          14          15          16          17          18          19          20
 IAtWgt=          12          12          12          12          12          12          35           1           1           1
 AtmWgt=  12.0000000  12.0000000  12.0000000  12.0000000  12.0000000  12.0000000  34.9688527   1.0078250   1.0078250   1.0078250
 NucSpn=           0           0           0           0           0           0           3           1           1           1
 AtZEff=  -0.0000000  -0.0000000  -0.0000000  -0.0000000  -0.0000000  -0.0000000  -0.0000000  -0.0000000  -0.0000000  -0.0000000
 NQMom=    0.0000000   0.0000000   0.0000000   0.0000000   0.0000000   0.0000000  -8.1650000   0.0000000   0.0000000   0.0000000
 NMagM=    0.0000000   0.0000000   0.0000000   0.0000000   0.0000000   0.0000000   0.8218740   2.7928460   2.7928460   2.7928460
 AtZNuc=   6.0000000   6.0000000   6.0000000   6.0000000   6.0000000   6.0000000  17.0000000   1.0000000   1.0000000   1.0000000
 Leave Link  101 at Wed Jul  6 06:03:30 2022, MaxMem=   671088640 cpu:               0.8 elap:               0.2
 (Enter /gpfs/software/gaussian16/sse4/tar/g16/l103.exe)

 GradGradGradGradGradGradGradGradGradGradGradGradGradGradGradGradGradGrad
 Berny optimization.
 Initialization pass.
                           ----------------------------
                           !    Initial Parameters    !
                           ! (Angstroms and Degrees)  !
 --------------------------                            --------------------------
 ! Name  Definition              Value          Derivative Info.                !
 --------------------------------------------------------------------------------
 ! R1    R(1,2)                  1.4936         estimate D2E/DX2                !
 ! R2    R(1,4)                  1.5159         estimate D2E/DX2                !
 ! R3    R(1,9)                  1.2228         estimate D2E/DX2                !
 ! R4    R(2,3)                  1.2939         estimate D2E/DX2                !
 ! R5    R(2,10)                 1.0783         estimate D2E/DX2                !
 ! R6    R(3,6)                  1.4228         estimate D2E/DX2                !
 ! R7    R(4,5)                  1.4708         estimate D2E/DX2                !
 ! R8    R(4,8)                  1.7175         estimate D2E/DX2                !
 ! R9    R(5,6)                  1.3556         estimate D2E/DX2                !
 ! R10   R(5,7)                  1.0834         estimate D2E/DX2                !
 ! R11   R(6,11)                 1.4814         estimate D2E/DX2                !
 ! R12   R(11,12)                1.4055         estimate D2E/DX2                !
 ! R13   R(11,14)                1.4084         estimate D2E/DX2                !
 ! R14   R(12,13)                1.3979         estimate D2E/DX2                !
 ! R15   R(12,20)                1.0856         estimate D2E/DX2                !
 ! R16   R(13,16)                1.3882         estimate D2E/DX2                !
 ! R17   R(13,17)                1.7191         estimate D2E/DX2                !
 ! R18   R(14,15)                1.4001         estimate D2E/DX2                !
 ! R19   R(14,19)                1.0889         estimate D2E/DX2                !
 ! R20   R(15,16)                1.3892         estimate D2E/DX2                !
 ! R21   R(15,18)                1.0866         estimate D2E/DX2                !
 ! A1    A(2,1,4)              114.1782         estimate D2E/DX2                !
 ! A2    A(2,1,9)              121.3424         estimate D2E/DX2                !
 ! A3    A(4,1,9)              124.4792         estimate D2E/DX2                !
 ! A4    A(1,2,3)              112.2168         estimate D2E/DX2                !
 ! A5    A(1,2,10)             121.1159         estimate D2E/DX2                !
 ! A6    A(3,2,10)             126.6576         estimate D2E/DX2                !
 ! A7    A(2,3,6)              139.8304         estimate D2E/DX2                !
 ! A8    A(1,4,5)              122.3546         estimate D2E/DX2                !
 ! A9    A(1,4,8)              118.5288         estimate D2E/DX2                !
 ! A10   A(5,4,8)              119.1045         estimate D2E/DX2                !
 ! A11   A(4,5,6)              120.9878         estimate D2E/DX2                !
 ! A12   A(4,5,7)              116.0655         estimate D2E/DX2                !
 ! A13   A(6,5,7)              122.9441         estimate D2E/DX2                !
 ! A14   A(3,6,5)              110.4254         estimate D2E/DX2                !
 ! A15   A(3,6,11)             123.3599         estimate D2E/DX2                !
 ! A16   A(5,6,11)             126.206          estimate D2E/DX2                !
 ! A17   A(6,11,12)            122.2117         estimate D2E/DX2                !
 ! A18   A(6,11,14)            120.353          estimate D2E/DX2                !
 ! A19   A(12,11,14)           117.4337         estimate D2E/DX2                !
 ! A20   A(11,12,13)           120.8236         estimate D2E/DX2                !
 ! A21   A(11,12,20)           121.3569         estimate D2E/DX2                !
 ! A22   A(13,12,20)           117.8194         estimate D2E/DX2                !
 ! A23   A(12,13,16)           120.8895         estimate D2E/DX2                !
 ! A24   A(12,13,17)           120.0465         estimate D2E/DX2                !
 ! A25   A(16,13,17)           119.0636         estimate D2E/DX2                !
 ! A26   A(11,14,15)           121.4359         estimate D2E/DX2                !
 ! A27   A(11,14,19)           120.8585         estimate D2E/DX2                !
 ! A28   A(15,14,19)           117.7051         estimate D2E/DX2                !
 ! A29   A(14,15,16)           120.0733         estimate D2E/DX2                !
 ! A30   A(14,15,18)           120.3831         estimate D2E/DX2                !
 ! A31   A(16,15,18)           119.5433         estimate D2E/DX2                !
 ! A32   A(13,16,15)           119.3422         estimate D2E/DX2                !
 ! D1    D(4,1,2,3)              0.5905         estimate D2E/DX2                !
 ! D2    D(4,1,2,10)           179.5246         estimate D2E/DX2                !
 ! D3    D(9,1,2,3)           -179.2573         estimate D2E/DX2                !
 ! D4    D(9,1,2,10)            -0.3232         estimate D2E/DX2                !
 ! D5    D(2,1,4,5)             -0.9127         estimate D2E/DX2                !
 ! D6    D(2,1,4,8)           -179.6348         estimate D2E/DX2                !
 ! D7    D(9,1,4,5)            178.9296         estimate D2E/DX2                !
 ! D8    D(9,1,4,8)              0.2076         estimate D2E/DX2                !
 ! D9    D(1,2,3,6)              0.1764         estimate D2E/DX2                !
 ! D10   D(10,2,3,6)          -178.686          estimate D2E/DX2                !
 ! D11   D(2,3,6,5)             -0.6252         estimate D2E/DX2                !
 ! D12   D(2,3,6,11)           178.3631         estimate D2E/DX2                !
 ! D13   D(1,4,5,6)              0.4915         estimate D2E/DX2                !
 ! D14   D(1,4,5,7)           -178.9288         estimate D2E/DX2                !
 ! D15   D(8,4,5,6)            179.2065         estimate D2E/DX2                !
 ! D16   D(8,4,5,7)             -0.2138         estimate D2E/DX2                !
 ! D17   D(4,5,6,3)              0.2052         estimate D2E/DX2                !
 ! D18   D(4,5,6,11)          -178.7476         estimate D2E/DX2                !
 ! D19   D(7,5,6,3)            179.5847         estimate D2E/DX2                !
 ! D20   D(7,5,6,11)             0.6319         estimate D2E/DX2                !
 ! D21   D(3,6,11,12)          178.8311         estimate D2E/DX2                !
 ! D22   D(3,6,11,14)           -1.6454         estimate D2E/DX2                !
 ! D23   D(5,6,11,12)           -2.3439         estimate D2E/DX2                !
 ! D24   D(5,6,11,14)          177.1796         estimate D2E/DX2                !
 ! D25   D(6,11,12,13)         179.0317         estimate D2E/DX2                !
 ! D26   D(6,11,12,20)          -0.8083         estimate D2E/DX2                !
 ! D27   D(14,11,12,13)         -0.505          estimate D2E/DX2                !
 ! D28   D(14,11,12,20)        179.655          estimate D2E/DX2                !
 ! D29   D(6,11,14,15)        -179.1366         estimate D2E/DX2                !
 ! D30   D(6,11,14,19)           0.6066         estimate D2E/DX2                !
 ! D31   D(12,11,14,15)          0.4092         estimate D2E/DX2                !
 ! D32   D(12,11,14,19)       -179.8477         estimate D2E/DX2                !
 ! D33   D(11,12,13,16)          0.2641         estimate D2E/DX2                !
 ! D34   D(11,12,13,17)       -179.4856         estimate D2E/DX2                !
 ! D35   D(20,12,13,16)       -179.8904         estimate D2E/DX2                !
 ! D36   D(20,12,13,17)          0.3598         estimate D2E/DX2                !
 ! D37   D(12,13,16,15)          0.0947         estimate D2E/DX2                !
 ! D38   D(17,13,16,15)        179.8469         estimate D2E/DX2                !
 ! D39   D(11,14,15,16)         -0.066          estimate D2E/DX2                !
 ! D40   D(11,14,15,18)        179.736          estimate D2E/DX2                !
 ! D41   D(19,14,15,16)       -179.817          estimate D2E/DX2                !
 ! D42   D(19,14,15,18)         -0.015          estimate D2E/DX2                !
 ! D43   D(14,15,16,13)         -0.192          estimate D2E/DX2                !
 ! D44   D(18,15,16,13)       -179.9956         estimate D2E/DX2                !
 --------------------------------------------------------------------------------
 Trust Radius=3.00D-01 FncErr=1.00D-07 GrdErr=1.00D-06 EigMax=2.50D+02 EigMin=1.00D-04
 Number of steps in this run=    107 maximum allowed number of steps=    120.
 GradGradGradGradGradGradGradGradGradGradGradGradGradGradGradGradGradGrad

 Leave Link  103 at Wed Jul  6 06:03:30 2022, MaxMem=   671088640 cpu:               0.1 elap:               0.0
 (Enter /gpfs/software/gaussian16/sse4/tar/g16/l202.exe)
                          Input orientation:                          
 ---------------------------------------------------------------------
 Center     Atomic      Atomic             Coordinates (Angstroms)
 Number     Number       Type             X           Y           Z
 ---------------------------------------------------------------------
      1          6           0       -8.019820   -1.766020    6.887180
      2          6           0       -7.024010   -2.777870    7.351270
      3          6           0       -5.928300   -2.736810    6.664270
      4          6           0       -7.550780   -0.924850    5.716480
      5          6           0       -6.219190   -1.087890    5.113620
      6          6           0       -5.350110   -2.016930    5.581790
      7          1           0       -5.983150   -0.420830    4.293160
      8         17           0       -8.605660    0.281380    5.098350
      9          8           0       -9.109600   -1.650850    7.429680
     10          1           0       -7.238960   -3.430980    8.181980
     11          6           0       -3.977430   -2.261750    5.081480
     12          6           0       -3.438690   -1.552490    3.994280
     13          6           0       -2.132360   -1.792990    3.558790
     14          6           0       -3.155510   -3.223760    5.700000
     15          6           0       -1.848660   -3.460910    5.257220
     16          6           0       -1.335670   -2.741840    4.184990
     17         17           0       -1.488970   -0.904490    2.235190
     18          1           0       -1.227890   -4.204350    5.749820
     19          1           0       -3.517300   -3.807040    6.545320
     20          1           0       -4.018100   -0.800690    3.467320
 ---------------------------------------------------------------------
                    Distance matrix (angstroms):
                    1          2          3          4          5
     1  C    0.000000
     2  C    1.493606   0.000000
     3  C    2.316588   1.293922   0.000000
     4  C    1.515950   2.526600   2.610354   0.000000
     5  C    2.616800   2.917335   2.282120   1.470767   0.000000
     6  C    2.982340   2.551868   1.422777   2.460433   1.355581
     7  H    3.561811   3.998883   3.314956   2.176543   1.083438
     8  Cl   2.781181   4.115371   4.327798   1.717512   2.751431
     9  O    1.222780   2.371921   3.447583   2.427355   3.746402
    10  H    2.249076   1.078348   2.122062   3.529392   3.993098
    11  C    4.455022   3.834055   2.556717   3.867733   2.530705
    12  C    5.422289   5.062159   3.837919   4.502132   3.033143
    13  C    6.763216   6.267466   4.994393   5.896488   4.429090
    14  C    5.214970   4.229752   2.975786   4.960207   3.780465
    15  C    6.603986   5.624574   4.375794   6.257531   4.975277
    16  C    7.275432   6.510287   5.219110   6.653909   5.238957
    17  Cl   8.064443   7.766627   6.533131   6.990374   5.540214
    18  H    7.305433   6.180169   5.008368   7.122862   5.918627
    19  H    4.955332   3.742427   2.640542   5.026227   4.091913
    20  H    5.351735   5.294318   4.197370   4.189745   2.763618
                    6          7          8          9         10
     6  C    0.000000
     7  H    2.146821   0.000000
     8  Cl   4.014293   2.831782   0.000000
     9  O    4.205054   4.596237   3.069620   0.000000
    10  H    3.511165   5.075528   5.015801   2.689630   0.000000
    11  C    1.481384   2.834316   5.280938   5.676831   4.649492
    12  C    2.527730   2.800761   5.592819   6.631053   5.958826
    13  C    3.807439   4.153397   6.969711   7.980343   7.080555
    14  C    2.507326   4.222696   6.507851   6.396642   4.783067
    15  C    3.801391   5.221638   7.725738   7.792121   6.132736
    16  C    4.311876   5.195946   7.926338   8.494249   7.162379
    17  Cl   5.229307   4.966570   7.762168   9.252772   8.649269
    18  H    4.669661   6.248950   8.658965   8.453617   6.530426
    19  H    2.737166   4.755950   6.685829   6.058471   4.082993
    20  H    2.779294   2.165116   4.987669   6.507414   6.286524
                   11         12         13         14         15
    11  C    0.000000
    12  C    1.405452   0.000000
    13  C    2.437746   1.397852   0.000000
    14  C    1.408397   2.404748   2.771050   0.000000
    15  C    2.449598   2.786625   2.397313   1.400054   0.000000
    16  C    2.830738   2.423555   1.388221   2.416468   1.389208
    17  Cl   4.016958   2.704757   1.719099   4.490131   3.974585
    18  H    3.432250   3.873231   3.381322   2.163275   1.086606
    19  H    2.177721   3.405434   3.859251   1.088886   2.136204
    20  H    2.177582   1.085636   2.132848   3.405905   3.871302
                   16         17         18         19         20
    16  C    0.000000
    17  Cl   2.683482   0.000000
    18  H    2.144585   4.828029   0.000000
    19  H    3.386048   5.578184   2.456028   0.000000
    20  H    3.388000   2.815212   4.957820   4.331631   0.000000
 Stoichiometry    C12H5Cl2O(1-)
 Framework group  C1[X(C12H5Cl2O)]
 Deg. of freedom    54
 Full point group                 C1      NOp   1
 Largest Abelian subgroup         C1      NOp   1
 Largest concise Abelian subgroup C1      NOp   1
                         Standard orientation:                         
 ---------------------------------------------------------------------
 Center     Atomic      Atomic             Coordinates (Angstroms)
 Number     Number       Type             X           Y           Z
 ---------------------------------------------------------------------
      1          6           0        3.401790    0.714439   -0.005170
      2          6           0        2.563730    1.950449   -0.033326
      3          6           0        1.297789    1.683050   -0.044546
      4          6           0        2.605776   -0.575694   -0.010020
      5          6           0        1.135148   -0.593137   -0.020208
      6          6           0        0.423579    0.560565   -0.035709
      7          1           0        0.670543   -1.571779   -0.004727
      8         17           0        3.458656   -2.065934    0.030320
      9          8           0        4.622796    0.774361    0.022096
     10          1           0        3.014814    2.929883   -0.025122
     11          6           0       -1.053056    0.678174   -0.021040
     12          6           0       -1.894450   -0.447483   -0.036789
     13          6           0       -3.284411   -0.303302   -0.002013
     14          6           0       -1.665686    1.945691    0.019789
     15          6           0       -3.058635    2.082735    0.052378
     16          6           0       -3.869509    0.954772    0.043458
     17         17           0       -4.294513   -1.694327   -0.008754
     18          1           0       -3.513149    3.069073    0.088000
     19          1           0       -1.067107    2.855222    0.031230
     20          1           0       -1.490292   -1.454413   -0.073586
 ---------------------------------------------------------------------
 Rotational constants (GHZ):           1.0003446           0.2217755           0.1815562
 Leave Link  202 at Wed Jul  6 06:03:30 2022, MaxMem=   671088640 cpu:               0.1 elap:               0.0
 (Enter /gpfs/software/gaussian16/sse4/tar/g16/l301.exe)
 Standard basis: 6-311+G(d,p) (5D, 7F)
 Ernie: Thresh=  0.10000D-02 Tol=  0.10000D-05 Strict=F.
 There are   391 symmetry adapted cartesian basis functions of A   symmetry.
 There are   376 symmetry adapted basis functions of A   symmetry.
   376 basis functions,   614 primitive gaussians,   391 cartesian basis functions
    60 alpha electrons       60 beta electrons
       nuclear repulsion energy      1007.6939180312 Hartrees.
 IExCor= 4336 DFT=T Ex+Corr=M062X ExCW=0 ScaHFX=  0.540000
 ScaDFX=  1.000000  1.000000  1.000000  1.000000 ScalE2=  1.000000  1.000000
 IRadAn=      5 IRanWt=     -1 IRanGd=            0 ICorTp=0 IEmpDi=  4
 NAtoms=   20 NActive=   20 NUniq=   20 SFac= 1.00D+00 NAtFMM=   60 NAOKFM=F Big=F
 Integral buffers will be    131072 words long.
 Raffenetti 2 integral format.
 Two-electron integral symmetry is turned on.
 Leave Link  301 at Wed Jul  6 06:03:30 2022, MaxMem=   671088640 cpu:               0.3 elap:               0.1
 (Enter /gpfs/software/gaussian16/sse4/tar/g16/l302.exe)
 NPDir=0 NMtPBC=     1 NCelOv=     1 NCel=       1 NClECP=     1 NCelD=      1
         NCelK=      1 NCelE2=     1 NClLst=     1 CellRange=     0.0.
 One-electron integrals computed using PRISM.
 One-electron integral symmetry used in STVInt
 NBasis=   376 RedAO= T EigKep=  1.54D-06  NBF=   376
 NBsUse=   372 1.00D-06 EigRej=  8.44D-07 NBFU=   372
 Precomputing XC quadrature grid using
 IXCGrd= 4 IRadAn=           5 IRanWt=          -1 IRanGd=           0 AccXCQ= 0.00D+00.
 Generated NRdTot=       0 NPtTot=           0 NUsed=           0 NTot=          32
 NSgBfM=   388   388   388   388   388 MxSgAt=    20 MxSgA2=    20.
 Leave Link  302 at Wed Jul  6 06:03:30 2022, MaxMem=   671088640 cpu:               1.7 elap:               0.4
 (Enter /gpfs/software/gaussian16/sse4/tar/g16/l303.exe)
 DipDrv:  MaxL=1.
 Leave Link  303 at Wed Jul  6 06:03:30 2022, MaxMem=   671088640 cpu:               0.2 elap:               0.1
 (Enter /gpfs/software/gaussian16/sse4/tar/g16/l401.exe)
 ExpMin= 4.38D-02 ExpMax= 1.06D+05 ExpMxC= 3.62D+03 IAcc=3 IRadAn=         5 AccDes= 0.00D+00
 Harris functional with IExCor= 1009 and IRadAn=       5 diagonalized for initial guess.
 HarFok:  IExCor= 1009 AccDes= 0.00D+00 IRadAn=         5 IDoV= 1 UseB2=F ITyADJ=14
 ICtDFT=  3500011 ScaDFX=  1.000000  1.000000  1.000000  1.000000
 FoFCou: FMM=F IPFlag=           0 FMFlag=      100000 FMFlg1=           0
         NFxFlg=           0 DoJE=T BraDBF=F KetDBF=T FulRan=T
         wScrn=  0.000000 ICntrl=       500 IOpCl=  0 I1Cent=   200000004 NGrid=           0
         NMat0=    1 NMatS0=      1 NMatT0=    0 NMatD0=    1 NMtDS0=    0 NMtDT0=    0
 Petite list used in FoFCou.
 Harris En= -1455.08322318709    
 JPrj=0 DoOrth=F DoCkMO=F.
 Leave Link  401 at Wed Jul  6 06:03:34 2022, MaxMem=   671088640 cpu:              17.5 elap:               3.5
 (Enter /gpfs/software/gaussian16/sse4/tar/g16/l502.exe)
 Integral symmetry usage will be decided dynamically.
 Closed shell SCF:
 Using DIIS extrapolation, IDIIS=  1040.
 NGot=   671088640 LenX=   670776934 LenY=   670623612
 Requested convergence on RMS density matrix=1.00D-08 within 128 cycles.
 Requested convergence on MAX density matrix=1.00D-06.
 Requested convergence on             energy=1.00D-06.
 No special actions if energy rises.
 Fock matrices will be formed incrementally for  20 cycles.

 Cycle   1  Pass 1  IDiag  1:
 FoFJK:  IHMeth= 1 ICntrl=       0 DoSepK=F KAlg= 0 I1Cent=           0 FoldK=F
 IRaf= 830000000 NMat=       1 IRICut=       1 DoRegI=T DoRafI=F ISym2E= 0 IDoP0=0 IntGTp=1.
 FoFCou: FMM=F IPFlag=           0 FMFlag=      100000 FMFlg1=           0
         NFxFlg=           0 DoJE=F BraDBF=F KetDBF=F FulRan=T
         wScrn=  0.000000 ICntrl=         0 IOpCl=  0 I1Cent=           0 NGrid=           0
         NMat0=    1 NMatS0=      1 NMatT0=    0 NMatD0=    1 NMtDS0=    0 NMtDT0=    0
 Symmetry not used in FoFCou.
 E= -1454.72507509508    
 DIIS: error= 5.41D-02 at cycle   1 NSaved=   1.
 NSaved= 1 IEnMin= 1 EnMin= -1454.72507509508     IErMin= 1 ErrMin= 5.41D-02
 ErrMax= 5.41D-02  0.00D+00 EMaxC= 1.00D-01 BMatC= 8.31D-01 BMatP= 8.31D-01
 IDIUse=3 WtCom= 4.59D-01 WtEn= 5.41D-01
 Coeff-Com:  0.100D+01
 Coeff-En:   0.100D+01
 Coeff:      0.100D+01
 Gap=    -0.284 Goal=   None    Shift=    0.000
 GapD=   -0.284 DampG=0.250 DampE=0.500 DampFc=0.2500 IDamp=-1.
 Damping current iteration by 2.50D-01
 RMSDP=1.46D+00 MaxDP=7.87D+01              OVMax= 9.83D-01

 Cycle   2  Pass 1  IDiag  1:
 RMSU=  3.18D-01    CP:  3.00D+00
 E= -1454.81495131505     Delta-E=       -0.089876219977 Rises=F Damp=T
 DIIS: error= 2.00D-02 at cycle   2 NSaved=   2.
 NSaved= 2 IEnMin= 2 EnMin= -1454.81495131505     IErMin= 2 ErrMin= 2.00D-02
 ErrMax= 2.00D-02  0.00D+00 EMaxC= 1.00D-01 BMatC= 1.88D-01 BMatP= 8.31D-01
 IDIUse=3 WtCom= 8.00D-01 WtEn= 2.00D-01
 Coeff-Com: -0.197D+00 0.120D+01
 Coeff-En:   0.430D+00 0.570D+00
 Coeff:     -0.714D-01 0.107D+01
 Gap=     0.238 Goal=   None    Shift=    0.000
 RMSDP=3.70D-01 MaxDP=2.03D+01 DE=-8.99D-02 OVMax= 9.83D-01

 Cycle   3  Pass 1  IDiag  1:
 RMSU=  2.70D-02    CP:  9.35D-01 -5.55D-03
 E= -1455.08941804695     Delta-E=       -0.274466731896 Rises=F Damp=F
 DIIS: error= 4.02D-02 at cycle   3 NSaved=   3.
 NSaved= 3 IEnMin= 3 EnMin= -1455.08941804695     IErMin= 2 ErrMin= 2.00D-02
 ErrMax= 4.02D-02  0.00D+00 EMaxC= 1.00D-01 BMatC= 3.35D-01 BMatP= 1.88D-01
 IDIUse=2 WtCom= 0.00D+00 WtEn= 1.00D+00
 Coeff-En:   0.000D+00 0.306D+00 0.694D+00
 Coeff:      0.000D+00 0.306D+00 0.694D+00
 Gap=     0.065 Goal=   None    Shift=    0.000
 RMSDP=6.28D-02 MaxDP=3.18D+00 DE=-2.74D-01 OVMax= 7.60D-01

 Cycle   4  Pass 1  IDiag  1:
 RMSU=  5.49D-02    CP:  1.07D+00  8.39D-02  1.03D+00
 E= -1453.61865205040     Delta-E=        1.470765996549 Rises=F Damp=F
 DIIS: error= 5.82D-02 at cycle   4 NSaved=   4.
 NSaved= 4 IEnMin= 3 EnMin= -1455.08941804695     IErMin= 2 ErrMin= 2.00D-02
 ErrMax= 5.82D-02  0.00D+00 EMaxC= 1.00D-01 BMatC= 1.39D+00 BMatP= 1.88D-01
 IDIUse=2 WtCom= 0.00D+00 WtEn= 1.00D+00
 Coeff-En:   0.000D+00 0.000D+00 0.716D+00 0.284D+00
 Coeff:      0.000D+00 0.000D+00 0.716D+00 0.284D+00
 Gap=     0.068 Goal=   None    Shift=    0.000
 RMSDP=6.36D-02 MaxDP=3.14D+00 DE= 1.47D+00 OVMax= 9.85D-01

 Cycle   5  Pass 1  IDiag  1:
 RMSU=  2.70D-02    CP:  8.80D-01 -1.73D-03  4.90D-01  1.60D-01
 E= -1455.26036613519     Delta-E=       -1.641714084793 Rises=F Damp=F
 DIIS: error= 4.73D-02 at cycle   5 NSaved=   5.
 NSaved= 5 IEnMin= 5 EnMin= -1455.26036613519     IErMin= 2 ErrMin= 2.00D-02
 ErrMax= 4.73D-02  0.00D+00 EMaxC= 1.00D-01 BMatC= 3.01D-01 BMatP= 1.88D-01
 IDIUse=2 WtCom= 0.00D+00 WtEn= 1.00D+00
 EnCoef did     5 forward-backward iterations
 Coeff-En:   0.000D+00 0.000D+00 0.454D+00 0.781D-01 0.468D+00
 Coeff:      0.000D+00 0.000D+00 0.454D+00 0.781D-01 0.468D+00
 Gap=    -0.178 Goal=   None    Shift=    0.000
 RMSDP=2.50D-02 MaxDP=1.23D+00 DE=-1.64D+00 OVMax= 9.09D-01

 Cycle   6  Pass 1  IDiag  1:
 RMSU=  1.88D-02    CP:  1.00D+00  3.01D-02  7.20D-01  2.64D-01  9.77D-01
 E= -1454.51432934299     Delta-E=        0.746036792204 Rises=F Damp=F
 DIIS: error= 8.12D-02 at cycle   6 NSaved=   6.
 NSaved= 6 IEnMin= 5 EnMin= -1455.26036613519     IErMin= 2 ErrMin= 2.00D-02
 ErrMax= 8.12D-02  0.00D+00 EMaxC= 1.00D-01 BMatC= 6.39D-01 BMatP= 1.88D-01
 IDIUse=2 WtCom= 0.00D+00 WtEn= 1.00D+00
 EnCoef did     4 forward-backward iterations
 Coeff-En:   0.000D+00 0.000D+00 0.289D+00 0.000D+00 0.483D+00 0.229D+00
 Coeff:      0.000D+00 0.000D+00 0.289D+00 0.000D+00 0.483D+00 0.229D+00
 Gap=     0.044 Goal=   None    Shift=    0.000
 RMSDP=1.95D-02 MaxDP=1.00D+00 DE= 7.46D-01 OVMax= 9.13D-01

 Cycle   7  Pass 1  IDiag  1:
 RMSU=  1.09D-02    CP:  9.74D-01  4.90D-03  6.88D-01  1.64D-01  9.99D-01
                    CP:  3.25D-01
 E= -1455.63335673607     Delta-E=       -1.119027393082 Rises=F Damp=F
 DIIS: error= 5.56D-03 at cycle   7 NSaved=   7.
 NSaved= 7 IEnMin= 7 EnMin= -1455.63335673607     IErMin= 7 ErrMin= 5.56D-03
 ErrMax= 5.56D-03  0.00D+00 EMaxC= 1.00D-01 BMatC= 1.51D-02 BMatP= 1.88D-01
 IDIUse=3 WtCom= 9.44D-01 WtEn= 5.56D-02
 Coeff-Com:  0.937D-07 0.571D-01 0.432D-01-0.799D-02 0.736D-01 0.108D+00
 Coeff-Com:  0.726D+00
 Coeff-En:   0.000D+00 0.000D+00 0.000D+00 0.000D+00 0.000D+00 0.307D-01
 Coeff-En:   0.969D+00
 Coeff:      0.885D-07 0.539D-01 0.408D-01-0.755D-02 0.695D-01 0.104D+00
 Coeff:      0.739D+00
 Gap=     0.068 Goal=   None    Shift=    0.000
 RMSDP=5.63D-03 MaxDP=3.63D-01 DE=-1.12D+00 OVMax= 7.72D-02

 Cycle   8  Pass 1  IDiag  1:
 RMSU=  4.43D-03    CP:  9.66D-01 -4.35D-04  6.63D-01  1.77D-01  9.06D-01
                    CP:  3.36D-01  8.95D-01
 E= -1455.64525050058     Delta-E=       -0.011893764510 Rises=F Damp=F
 DIIS: error= 7.47D-03 at cycle   8 NSaved=   8.
 NSaved= 8 IEnMin= 8 EnMin= -1455.64525050058     IErMin= 7 ErrMin= 5.56D-03
 ErrMax= 7.47D-03  0.00D+00 EMaxC= 1.00D-01 BMatC= 8.80D-03 BMatP= 1.51D-02
 IDIUse=3 WtCom= 9.44D-01 WtEn= 5.56D-02
 Coeff-Com: -0.488D-02 0.285D-01-0.172D-01 0.100D-01-0.694D-01 0.401D-01
 Coeff-Com:  0.420D+00 0.593D+00
 Coeff-En:   0.000D+00 0.000D+00 0.000D+00 0.000D+00 0.000D+00 0.000D+00
 Coeff-En:   0.901D-01 0.910D+00
 Coeff:     -0.461D-02 0.269D-01-0.163D-01 0.947D-02-0.655D-01 0.379D-01
 Coeff:      0.402D+00 0.611D+00
 Gap=     0.062 Goal=   None    Shift=    0.000
 RMSDP=3.73D-03 MaxDP=1.96D-01 DE=-1.19D-02 OVMax= 4.55D-02

 Cycle   9  Pass 1  IDiag  1:
 RMSU=  2.23D-03    CP:  9.81D-01  2.23D-03  7.02D-01  1.80D-01  9.83D-01
                    CP:  3.78D-01  9.53D-01  9.32D-01
 E= -1455.65106655686     Delta-E=       -0.005816056275 Rises=F Damp=F
 DIIS: error= 2.43D-03 at cycle   9 NSaved=   9.
 NSaved= 9 IEnMin= 9 EnMin= -1455.65106655686     IErMin= 9 ErrMin= 2.43D-03
 ErrMax= 2.43D-03  0.00D+00 EMaxC= 1.00D-01 BMatC= 2.43D-03 BMatP= 8.80D-03
 IDIUse=3 WtCom= 9.76D-01 WtEn= 2.43D-02
 Coeff-Com: -0.275D-01 0.430D-01-0.815D-03 0.375D-02-0.269D-01 0.220D-01
 Coeff-Com: -0.537D-01 0.307D+00 0.733D+00
 Coeff-En:   0.000D+00 0.000D+00 0.000D+00 0.000D+00 0.000D+00 0.000D+00
 Coeff-En:   0.000D+00 0.110D+00 0.890D+00
 Coeff:     -0.269D-01 0.420D-01-0.795D-03 0.366D-02-0.263D-01 0.215D-01
 Coeff:     -0.524D-01 0.302D+00 0.737D+00
 Gap=     0.063 Goal=   None    Shift=    0.000
 RMSDP=1.88D-03 MaxDP=7.32D-02 DE=-5.82D-03 OVMax= 1.98D-02

 Cycle  10  Pass 1  IDiag  1:
 RMSU=  1.17D-03    CP:  9.82D-01  2.32D-03  6.92D-01  1.90D-01  9.64D-01
                    CP:  3.88D-01  9.42D-01  1.19D+00  7.96D-01
 E= -1455.65337251286     Delta-E=       -0.002305956000 Rises=F Damp=F
 DIIS: error= 2.30D-03 at cycle  10 NSaved=  10.
 NSaved=10 IEnMin=10 EnMin= -1455.65337251286     IErMin=10 ErrMin= 2.30D-03
 ErrMax= 2.30D-03  0.00D+00 EMaxC= 1.00D-01 BMatC= 7.92D-04 BMatP= 2.43D-03
 IDIUse=3 WtCom= 9.77D-01 WtEn= 2.30D-02
 Coeff-Com: -0.235D-01 0.323D-01 0.317D-02-0.155D-03-0.225D-02 0.150D-01
 Coeff-Com: -0.140D+00-0.311D-02 0.267D+00 0.851D+00
 Coeff-En:   0.000D+00 0.000D+00 0.000D+00 0.000D+00 0.000D+00 0.000D+00
 Coeff-En:   0.000D+00 0.000D+00 0.000D+00 0.100D+01
 Coeff:     -0.229D-01 0.315D-01 0.310D-02-0.151D-03-0.220D-02 0.146D-01
 Coeff:     -0.137D+00-0.304D-02 0.261D+00 0.855D+00
 Gap=     0.061 Goal=   None    Shift=    0.000
 RMSDP=1.09D-03 MaxDP=4.79D-02 DE=-2.31D-03 OVMax= 2.38D-02

 Cycle  11  Pass 1  IDiag  1:
 RMSU=  3.80D-04    CP:  9.86D-01  3.41D-03  6.97D-01  1.95D-01  9.63D-01
                    CP:  4.10D-01  9.54D-01  1.31D+00  8.01D-01  1.40D+00
 E= -1455.65449483766     Delta-E=       -0.001122324806 Rises=F Damp=F
 DIIS: error= 1.21D-03 at cycle  11 NSaved=  11.
 NSaved=11 IEnMin=11 EnMin= -1455.65449483766     IErMin=11 ErrMin= 1.21D-03
 ErrMax= 1.21D-03  0.00D+00 EMaxC= 1.00D-01 BMatC= 1.65D-04 BMatP= 7.92D-04
 IDIUse=3 WtCom= 9.88D-01 WtEn= 1.21D-02
 Coeff-Com: -0.228D-02 0.213D-02-0.128D-02 0.575D-03 0.519D-02 0.337D-02
 Coeff-Com: -0.299D-01-0.119D+00-0.217D+00 0.363D+00 0.995D+00
 Coeff-En:   0.000D+00 0.000D+00 0.000D+00 0.000D+00 0.000D+00 0.000D+00
 Coeff-En:   0.000D+00 0.000D+00 0.000D+00 0.000D+00 0.100D+01
 Coeff:     -0.225D-02 0.210D-02-0.126D-02 0.568D-03 0.513D-02 0.333D-02
 Coeff:     -0.296D-01-0.117D+00-0.214D+00 0.359D+00 0.995D+00
 Gap=     0.061 Goal=   None    Shift=    0.000
 RMSDP=1.37D-03 MaxDP=7.04D-02 DE=-1.12D-03 OVMax= 2.19D-02

 Cycle  12  Pass 1  IDiag  1:
 RMSU=  3.44D-04    CP:  9.94D-01  4.02D-03  7.10D-01  2.01D-01  9.78D-01
                    CP:  4.34D-01  9.95D-01  1.40D+00  8.47D-01  1.88D+00
                    CP:  1.49D+00
 E= -1455.65480307649     Delta-E=       -0.000308238830 Rises=F Damp=F
 DIIS: error= 6.88D-04 at cycle  12 NSaved=  12.
 NSaved=12 IEnMin=12 EnMin= -1455.65480307649     IErMin=12 ErrMin= 6.88D-04
 ErrMax= 6.88D-04  0.00D+00 EMaxC= 1.00D-01 BMatC= 7.31D-05 BMatP= 1.65D-04
 IDIUse=3 WtCom= 9.93D-01 WtEn= 6.88D-03
 Coeff-Com:  0.112D-03-0.123D-03-0.177D-03 0.198D-03 0.484D-02-0.633D-03
 Coeff-Com:  0.140D-01-0.265D-01-0.843D-01 0.921D-01 0.373D+00 0.627D+00
 Coeff-En:   0.000D+00 0.000D+00 0.000D+00 0.000D+00 0.000D+00 0.000D+00
 Coeff-En:   0.000D+00 0.000D+00 0.000D+00 0.000D+00 0.000D+00 0.100D+01
 Coeff:      0.111D-03-0.123D-03-0.176D-03 0.196D-03 0.481D-02-0.629D-03
 Coeff:      0.139D-01-0.263D-01-0.837D-01 0.915D-01 0.370D+00 0.630D+00
 Gap=     0.062 Goal=   None    Shift=    0.000
 RMSDP=3.34D-04 MaxDP=2.30D-02 DE=-3.08D-04 OVMax= 6.29D-03

 Cycle  13  Pass 1  IDiag  1:
 RMSU=  1.40D-04    CP:  9.93D-01  3.96D-03  7.08D-01  2.00D-01  9.77D-01
                    CP:  4.30D-01  9.95D-01  1.35D+00  8.23D-01  1.82D+00
                    CP:  1.53D+00  1.03D+00
 E= -1455.65487767941     Delta-E=       -0.000074602918 Rises=F Damp=F
 DIIS: error= 3.67D-04 at cycle  13 NSaved=  13.
 NSaved=13 IEnMin=13 EnMin= -1455.65487767941     IErMin=13 ErrMin= 3.67D-04
 ErrMax= 3.67D-04  0.00D+00 EMaxC= 1.00D-01 BMatC= 3.78D-05 BMatP= 7.31D-05
 IDIUse=3 WtCom= 9.96D-01 WtEn= 3.67D-03
 Coeff-Com: -0.477D-03 0.386D-03-0.160D-03-0.289D-04 0.385D-02-0.475D-03
 Coeff-Com:  0.140D-01 0.827D-02 0.381D-02 0.635D-01 0.446D-01 0.288D+00
 Coeff-Com:  0.574D+00
 Coeff-En:   0.000D+00 0.000D+00 0.000D+00 0.000D+00 0.000D+00 0.000D+00
 Coeff-En:   0.000D+00 0.000D+00 0.000D+00 0.000D+00 0.000D+00 0.000D+00
 Coeff-En:   0.100D+01
 Coeff:     -0.475D-03 0.385D-03-0.159D-03-0.288D-04 0.384D-02-0.473D-03
 Coeff:      0.139D-01 0.824D-02 0.380D-02 0.633D-01 0.444D-01 0.287D+00
 Coeff:      0.576D+00
 Gap=     0.063 Goal=   None    Shift=    0.000
 RMSDP=2.63D-04 MaxDP=1.18D-02 DE=-7.46D-05 OVMax= 3.78D-03

 Cycle  14  Pass 1  IDiag  1:
 RMSU=  6.62D-05    CP:  9.92D-01  3.88D-03  7.07D-01  1.98D-01  9.77D-01
                    CP:  4.26D-01  9.91D-01  1.31D+00  8.11D-01  1.71D+00
                    CP:  1.47D+00  1.09D+00  1.18D+00
 E= -1455.65492991319     Delta-E=       -0.000052233774 Rises=F Damp=F
 DIIS: error= 2.02D-04 at cycle  14 NSaved=  14.
 NSaved=14 IEnMin=14 EnMin= -1455.65492991319     IErMin=14 ErrMin= 2.02D-04
 ErrMax= 2.02D-04  0.00D+00 EMaxC= 1.00D-01 BMatC= 1.18D-05 BMatP= 3.78D-05
 IDIUse=3 WtCom= 9.98D-01 WtEn= 2.02D-03
 Coeff-Com: -0.487D-03 0.140D-03-0.463D-03 0.256D-04 0.335D-02-0.137D-03
 Coeff-Com:  0.473D-02 0.171D-03 0.282D-02 0.511D-01-0.729D-01-0.538D-01
 Coeff-Com:  0.797D-02 0.106D+01
 Coeff-En:   0.000D+00 0.000D+00 0.000D+00 0.000D+00 0.000D+00 0.000D+00
 Coeff-En:   0.000D+00 0.000D+00 0.000D+00 0.000D+00 0.000D+00 0.000D+00
 Coeff-En:   0.000D+00 0.100D+01
 Coeff:     -0.486D-03 0.140D-03-0.462D-03 0.256D-04 0.335D-02-0.136D-03
 Coeff:      0.472D-02 0.171D-03 0.281D-02 0.510D-01-0.728D-01-0.536D-01
 Coeff:      0.795D-02 0.106D+01
 Gap=     0.063 Goal=   None    Shift=    0.000
 RMSDP=1.51D-04 MaxDP=8.80D-03 DE=-5.22D-05 OVMax= 9.77D-03

 Cycle  15  Pass 1  IDiag  1:
 RMSU=  4.00D-05    CP:  9.91D-01  3.90D-03  7.07D-01  1.98D-01  9.78D-01
                    CP:  4.24D-01  9.88D-01  1.29D+00  8.03D-01  1.69D+00
                    CP:  1.49D+00  1.11D+00  1.53D+00  1.88D+00
 E= -1455.65498693962     Delta-E=       -0.000057026432 Rises=F Damp=F
 DIIS: error= 1.72D-04 at cycle  15 NSaved=  15.
 NSaved=15 IEnMin=15 EnMin= -1455.65498693962     IErMin=15 ErrMin= 1.72D-04
 ErrMax= 1.72D-04  0.00D+00 EMaxC= 1.00D-01 BMatC= 7.00D-06 BMatP= 1.18D-05
 IDIUse=3 WtCom= 9.98D-01 WtEn= 1.72D-03
 Coeff-Com:  0.126D-03-0.805D-03-0.104D-02 0.996D-04 0.313D-02 0.309D-03
 Coeff-Com:  0.129D-03-0.120D-01-0.282D-01 0.247D-01-0.835D-01-0.126D+00
 Coeff-Com: -0.286D+00 0.298D+00 0.121D+01
 Coeff-En:   0.000D+00 0.000D+00 0.000D+00 0.000D+00 0.000D+00 0.000D+00
 Coeff-En:   0.000D+00 0.000D+00 0.000D+00 0.000D+00 0.000D+00 0.000D+00
 Coeff-En:   0.000D+00 0.000D+00 0.100D+01
 Coeff:      0.126D-03-0.803D-03-0.103D-02 0.994D-04 0.312D-02 0.309D-03
 Coeff:      0.129D-03-0.119D-01-0.282D-01 0.247D-01-0.833D-01-0.126D+00
 Coeff:     -0.285D+00 0.297D+00 0.121D+01
 Gap=     0.064 Goal=   None    Shift=    0.000
 RMSDP=1.64D-04 MaxDP=7.93D-03 DE=-5.70D-05 OVMax= 1.69D-02

 Cycle  16  Pass 1  IDiag  1:
 RMSU=  3.40D-05    CP:  9.91D-01  4.05D-03  7.07D-01  1.98D-01  9.79D-01
                    CP:  4.25D-01  9.82D-01  1.28D+00  8.01D-01  1.72D+00
                    CP:  1.57D+00  1.14D+00  1.99D+00  2.83D+00  2.74D+00
 E= -1455.65506445359     Delta-E=       -0.000077513975 Rises=F Damp=F
 DIIS: error= 1.72D-04 at cycle  16 NSaved=  16.
 NSaved=16 IEnMin=16 EnMin= -1455.65506445359     IErMin=15 ErrMin= 1.72D-04
 ErrMax= 1.72D-04  0.00D+00 EMaxC= 1.00D-01 BMatC= 7.54D-06 BMatP= 7.00D-06
 IDIUse=3 WtCom= 9.98D-01 WtEn= 1.72D-03
 Coeff-Com:  0.144D-03-0.680D-03-0.978D-03 0.117D-03 0.326D-02 0.564D-03
 Coeff-Com:  0.431D-02-0.473D-02-0.347D-01 0.142D-01-0.501D-01 0.901D-01
 Coeff-Com:  0.155D+00-0.935D+00 0.441D+00 0.132D+01
 Coeff-En:   0.000D+00 0.000D+00 0.000D+00 0.000D+00 0.000D+00 0.000D+00
 Coeff-En:   0.000D+00 0.000D+00 0.000D+00 0.000D+00 0.000D+00 0.000D+00
 Coeff-En:   0.000D+00 0.000D+00 0.000D+00 0.100D+01
 Coeff:      0.144D-03-0.679D-03-0.976D-03 0.117D-03 0.326D-02 0.563D-03
 Coeff:      0.430D-02-0.472D-02-0.347D-01 0.142D-01-0.500D-01 0.900D-01
 Coeff:      0.155D+00-0.933D+00 0.441D+00 0.132D+01
 Gap=     0.064 Goal=   None    Shift=    0.000
 RMSDP=2.32D-04 MaxDP=9.23D-03 DE=-7.75D-05 OVMax= 2.08D-02

 Cycle  17  Pass 1  IDiag  1:
 RMSU=  1.14D-04    CP:  9.91D-01  4.23D-03  7.07D-01  1.99D-01  9.78D-01
                    CP:  4.26D-01  9.72D-01  1.28D+00  7.85D-01  1.80D+00
                    CP:  1.69D+00  1.14D+00  2.37D+00  3.00D+00  3.00D+00
                    CP:  2.31D+00
 E= -1455.65514510430     Delta-E=       -0.000080650704 Rises=F Damp=F
 DIIS: error= 1.50D-04 at cycle  17 NSaved=  17.
 NSaved=17 IEnMin=17 EnMin= -1455.65514510430     IErMin=17 ErrMin= 1.50D-04
 ErrMax= 1.50D-04  0.00D+00 EMaxC= 1.00D-01 BMatC= 5.90D-06 BMatP= 7.00D-06
 IDIUse=3 WtCom= 9.99D-01 WtEn= 1.50D-03
 Coeff-Com: -0.221D-03-0.925D-04-0.671D-03 0.130D-03 0.248D-02 0.225D-03
 Coeff-Com:  0.970D-02 0.102D-01-0.995D-02 0.171D-01-0.463D-01 0.189D+00
 Coeff-Com:  0.524D+00-0.854D+00-0.810D+00 0.502D+00 0.147D+01
 Coeff-En:   0.000D+00 0.000D+00 0.000D+00 0.000D+00 0.000D+00 0.000D+00
 Coeff-En:   0.000D+00 0.000D+00 0.000D+00 0.000D+00 0.000D+00 0.000D+00
 Coeff-En:   0.000D+00 0.000D+00 0.000D+00 0.000D+00 0.100D+01
 Coeff:     -0.221D-03-0.923D-04-0.670D-03 0.129D-03 0.247D-02 0.225D-03
 Coeff:      0.969D-02 0.102D-01-0.994D-02 0.170D-01-0.463D-01 0.189D+00
 Coeff:      0.523D+00-0.853D+00-0.809D+00 0.501D+00 0.147D+01
 Gap=     0.064 Goal=   None    Shift=    0.000
 RMSDP=3.24D-04 MaxDP=1.32D-02 DE=-8.07D-05 OVMax= 2.68D-02

 Cycle  18  Pass 1  IDiag  1:
 RMSU=  5.89D-05    CP:  9.90D-01  4.51D-03  7.07D-01  2.01D-01  9.78D-01
                    CP:  4.29D-01  9.60D-01  1.29D+00  7.75D-01  1.94D+00
                    CP:  1.84D+00  1.13D+00  2.88D+00  3.00D+00  3.00D+00
                    CP:  3.00D+00  2.41D+00
 E= -1455.65521601305     Delta-E=       -0.000070908750 Rises=F Damp=F
 DIIS: error= 1.23D-04 at cycle  18 NSaved=  18.
 NSaved=18 IEnMin=18 EnMin= -1455.65521601305     IErMin=18 ErrMin= 1.23D-04
 ErrMax= 1.23D-04  0.00D+00 EMaxC= 1.00D-01 BMatC= 2.99D-06 BMatP= 5.90D-06
 IDIUse=3 WtCom= 9.99D-01 WtEn= 1.23D-03
 Coeff-Com: -0.272D-03 0.149D-03-0.334D-03 0.806D-04 0.135D-02-0.612D-04
 Coeff-Com:  0.505D-02 0.198D-02-0.322D-02 0.184D-01-0.334D-01-0.417D-01
 Coeff-Com: -0.317D-02 0.284D+00-0.282D-02-0.815D+00 0.218D+00 0.137D+01
 Coeff-En:   0.000D+00 0.000D+00 0.000D+00 0.000D+00 0.000D+00 0.000D+00
 Coeff-En:   0.000D+00 0.000D+00 0.000D+00 0.000D+00 0.000D+00 0.000D+00
 Coeff-En:   0.000D+00 0.000D+00 0.000D+00 0.000D+00 0.000D+00 0.100D+01
 Coeff:     -0.272D-03 0.149D-03-0.333D-03 0.805D-04 0.135D-02-0.611D-04
 Coeff:      0.504D-02 0.198D-02-0.322D-02 0.184D-01-0.334D-01-0.417D-01
 Coeff:     -0.317D-02 0.284D+00-0.282D-02-0.814D+00 0.218D+00 0.137D+01
 Gap=     0.065 Goal=   None    Shift=    0.000
 RMSDP=2.23D-04 MaxDP=8.81D-03 DE=-7.09D-05 OVMax= 1.73D-02

 Cycle  19  Pass 1  IDiag  1:
 RMSU=  5.65D-05    CP:  9.90D-01  4.68D-03  7.07D-01  2.02D-01  9.77D-01
                    CP:  4.30D-01  9.50D-01  1.28D+00  7.58D-01  2.01D+00
                    CP:  1.93D+00  1.14D+00  3.00D+00  3.00D+00  3.00D+00
                    CP:  3.00D+00  3.00D+00  1.78D+00
 E= -1455.65523932497     Delta-E=       -0.000023311926 Rises=F Damp=F
 DIIS: error= 5.87D-05 at cycle  19 NSaved=  19.
 NSaved=19 IEnMin=19 EnMin= -1455.65523932497     IErMin=19 ErrMin= 5.87D-05
 ErrMax= 5.87D-05  0.00D+00 EMaxC= 1.00D-01 BMatC= 7.39D-07 BMatP= 2.99D-06
 IDIUse=1 WtCom= 1.00D+00 WtEn= 0.00D+00
 Coeff-Com: -0.384D-04-0.466D-05-0.236D-03 0.191D-04 0.477D-03-0.396D-04
 Coeff-Com: -0.163D-05-0.556D-02-0.707D-02 0.690D-02-0.689D-02-0.112D+00
 Coeff-Com: -0.261D+00 0.406D+00 0.607D+00-0.567D+00-0.668D+00 0.687D+00
 Coeff-Com:  0.920D+00
 Coeff:     -0.384D-04-0.466D-05-0.236D-03 0.191D-04 0.477D-03-0.396D-04
 Coeff:     -0.163D-05-0.556D-02-0.707D-02 0.690D-02-0.689D-02-0.112D+00
 Coeff:     -0.261D+00 0.406D+00 0.607D+00-0.567D+00-0.668D+00 0.687D+00
 Coeff:      0.920D+00
 Gap=     0.065 Goal=   None    Shift=    0.000
 RMSDP=7.94D-05 MaxDP=4.46D-03 DE=-2.33D-05 OVMax= 5.74D-03

 Cycle  20  Pass 1  IDiag  1:
 RMSU=  1.40D-05    CP:  9.89D-01  4.72D-03  7.06D-01  2.02D-01  9.78D-01
                    CP:  4.30D-01  9.46D-01  1.28D+00  7.54D-01  2.04D+00
                    CP:  1.95D+00  1.15D+00  3.00D+00  3.00D+00  3.00D+00
                    CP:  3.00D+00  3.00D+00  2.15D+00  1.72D+00
 E= -1455.65524254546     Delta-E=       -0.000003220483 Rises=F Damp=F
 DIIS: error= 1.24D-05 at cycle  20 NSaved=  20.
 NSaved=20 IEnMin=20 EnMin= -1455.65524254546     IErMin=20 ErrMin= 1.24D-05
 ErrMax= 1.24D-05  0.00D+00 EMaxC= 1.00D-01 BMatC= 5.28D-08 BMatP= 7.39D-07
 IDIUse=1 WtCom= 1.00D+00 WtEn= 0.00D+00
 Coeff-Com:  0.402D-04-0.542D-04-0.109D-03 0.230D-05 0.904D-04 0.103D-04
 Coeff-Com: -0.568D-03-0.232D-02-0.343D-02-0.131D-02 0.440D-02-0.232D-01
 Coeff-Com: -0.700D-01 0.411D-01 0.212D+00-0.461D-01-0.235D+00-0.270D-01
 Coeff-Com:  0.355D+00 0.797D+00
 Coeff:      0.402D-04-0.542D-04-0.109D-03 0.230D-05 0.904D-04 0.103D-04
 Coeff:     -0.568D-03-0.232D-02-0.343D-02-0.131D-02 0.440D-02-0.232D-01
 Coeff:     -0.700D-01 0.411D-01 0.212D+00-0.461D-01-0.235D+00-0.270D-01
 Coeff:      0.355D+00 0.797D+00
 Gap=     0.065 Goal=   None    Shift=    0.000
 RMSDP=1.74D-05 MaxDP=7.06D-04 DE=-3.22D-06 OVMax= 1.35D-03

 Cycle  21  Pass 1  IDiag  1:
 Restarting incremental Fock formation.
 E= -1455.65524277699     Delta-E=       -0.000000231534 Rises=F Damp=F
 DIIS: error= 1.01D-05 at cycle  21 NSaved=  20.
 NSaved=20 IEnMin=20 EnMin= -1455.65524277699     IErMin=20 ErrMin= 1.01D-05
 ErrMax= 1.01D-05  0.00D+00 EMaxC= 1.00D-01 BMatC= 1.22D-08 BMatP= 5.28D-08
 IDIUse=1 WtCom= 1.00D+00 WtEn= 0.00D+00
 Coeff-Com:  0.986D-05-0.575D-05-0.148D-04-0.276D-04 0.451D-05-0.217D-03
 Coeff-Com: -0.235D-03 0.754D-05-0.132D-02 0.309D-02 0.343D-02 0.476D-02
 Coeff-Com: -0.121D-01 0.119D-01 0.595D-02-0.292D-01-0.619D-01 0.554D-01
 Coeff-Com:  0.314D+00 0.706D+00
 Coeff:      0.986D-05-0.575D-05-0.148D-04-0.276D-04 0.451D-05-0.217D-03
 Coeff:     -0.235D-03 0.754D-05-0.132D-02 0.309D-02 0.343D-02 0.476D-02
 Coeff:     -0.121D-01 0.119D-01 0.595D-02-0.292D-01-0.619D-01 0.554D-01
 Coeff:      0.314D+00 0.706D+00
 Gap=     0.065 Goal=   None    Shift=    0.000
 RMSDP=1.37D-05 MaxDP=5.37D-04 DE=-2.32D-07 OVMax= 9.35D-04

 Cycle  22  Pass 1  IDiag  1:
 RMSU=  1.37D-05    CP:  1.00D+00
 E= -1455.65524283238     Delta-E=       -0.000000055392 Rises=F Damp=F
 DIIS: error= 1.63D-06 at cycle  22 NSaved=  20.
 NSaved=20 IEnMin=20 EnMin= -1455.65524283238     IErMin=20 ErrMin= 1.63D-06
 ErrMax= 1.63D-06  0.00D+00 EMaxC= 1.00D-01 BMatC= 1.35D-09 BMatP= 1.22D-08
 IDIUse=1 WtCom= 1.00D+00 WtEn= 0.00D+00
 Coeff-Com: -0.329D-05 0.447D-05 0.107D-04-0.316D-04 0.410D-04 0.304D-03
 Coeff-Com:  0.820D-03-0.244D-03-0.364D-03 0.466D-02 0.142D-01-0.639D-02
 Coeff-Com: -0.323D-01 0.333D-02 0.328D-01-0.824D-02-0.494D-01-0.462D-01
 Coeff-Com:  0.266D+00 0.821D+00
 Coeff:     -0.329D-05 0.447D-05 0.107D-04-0.316D-04 0.410D-04 0.304D-03
 Coeff:      0.820D-03-0.244D-03-0.364D-03 0.466D-02 0.142D-01-0.639D-02
 Coeff:     -0.323D-01 0.333D-02 0.328D-01-0.824D-02-0.494D-01-0.462D-01
 Coeff:      0.266D+00 0.821D+00
 Gap=     0.065 Goal=   None    Shift=    0.000
 RMSDP=1.44D-06 MaxDP=7.27D-05 DE=-5.54D-08 OVMax= 3.33D-05

 Cycle  23  Pass 1  IDiag  1:
 RMSU=  1.13D-06    CP:  1.00D+00  1.06D+00
 E= -1455.65524283573     Delta-E=       -0.000000003344 Rises=F Damp=F
 DIIS: error= 1.05D-06 at cycle  23 NSaved=  20.
 NSaved=20 IEnMin=20 EnMin= -1455.65524283573     IErMin=20 ErrMin= 1.05D-06
 ErrMax= 1.05D-06  0.00D+00 EMaxC= 1.00D-01 BMatC= 2.18D-10 BMatP= 1.35D-09
 IDIUse=1 WtCom= 1.00D+00 WtEn= 0.00D+00
 Coeff-Com: -0.185D-05 0.444D-05-0.126D-04 0.683D-04 0.436D-04 0.184D-03
 Coeff-Com:  0.105D-03-0.661D-03-0.360D-03 0.203D-05 0.270D-02-0.505D-02
 Coeff-Com: -0.239D-02 0.761D-02 0.132D-01-0.166D-01-0.611D-01-0.755D-01
 Coeff-Com:  0.713D-01 0.107D+01
 Coeff:     -0.185D-05 0.444D-05-0.126D-04 0.683D-04 0.436D-04 0.184D-03
 Coeff:      0.105D-03-0.661D-03-0.360D-03 0.203D-05 0.270D-02-0.505D-02
 Coeff:     -0.239D-02 0.761D-02 0.132D-01-0.166D-01-0.611D-01-0.755D-01
 Coeff:      0.713D-01 0.107D+01
 Gap=     0.065 Goal=   None    Shift=    0.000
 RMSDP=1.36D-06 MaxDP=8.22D-05 DE=-3.34D-09 OVMax= 4.01D-05

 Cycle  24  Pass 1  IDiag  1:
 RMSU=  1.22D-06    CP:  1.00D+00  1.08D+00  1.07D+00
 E= -1455.65524283679     Delta-E=       -0.000000001060 Rises=F Damp=F
 DIIS: error= 3.94D-07 at cycle  24 NSaved=  20.
 NSaved=20 IEnMin=20 EnMin= -1455.65524283679     IErMin=20 ErrMin= 3.94D-07
 ErrMax= 3.94D-07  0.00D+00 EMaxC= 1.00D-01 BMatC= 4.33D-11 BMatP= 2.18D-10
 IDIUse=1 WtCom= 1.00D+00 WtEn= 0.00D+00
 Coeff-Com:  0.181D-05-0.278D-05 0.213D-04-0.173D-04 0.148D-04 0.107D-03
 Coeff-Com: -0.309D-03-0.849D-03-0.209D-02 0.291D-02 0.249D-02-0.252D-02
 Coeff-Com: -0.247D-02 0.812D-02 0.715D-03-0.184D-01-0.702D-01-0.109D+00
 Coeff-Com:  0.426D+00 0.766D+00
 Coeff:      0.181D-05-0.278D-05 0.213D-04-0.173D-04 0.148D-04 0.107D-03
 Coeff:     -0.309D-03-0.849D-03-0.209D-02 0.291D-02 0.249D-02-0.252D-02
 Coeff:     -0.247D-02 0.812D-02 0.715D-03-0.184D-01-0.702D-01-0.109D+00
 Coeff:      0.426D+00 0.766D+00
 Gap=     0.065 Goal=   None    Shift=    0.000
 RMSDP=5.20D-07 MaxDP=2.32D-05 DE=-1.06D-09 OVMax= 1.70D-05

 Cycle  25  Pass 1  IDiag  1:
 RMSU=  3.84D-07    CP:  1.00D+00  1.09D+00  1.09D+00  1.20D+00
 E= -1455.65524283689     Delta-E=       -0.000000000108 Rises=F Damp=F
 DIIS: error= 1.88D-07 at cycle  25 NSaved=  20.
 NSaved=20 IEnMin=20 EnMin= -1455.65524283689     IErMin=20 ErrMin= 1.88D-07
 ErrMax= 1.88D-07  0.00D+00 EMaxC= 1.00D-01 BMatC= 1.03D-11 BMatP= 4.33D-11
 IDIUse=1 WtCom= 1.00D+00 WtEn= 0.00D+00
 Coeff-Com: -0.303D-06-0.215D-05-0.150D-05-0.119D-07 0.226D-04-0.953D-04
 Coeff-Com: -0.274D-03-0.638D-03 0.952D-03 0.141D-02-0.113D-02-0.218D-02
 Coeff-Com:  0.198D-02 0.314D-02 0.270D-02-0.150D-01-0.602D-01-0.150D-01
 Coeff-Com:  0.288D+00 0.796D+00
 Coeff:     -0.303D-06-0.215D-05-0.150D-05-0.119D-07 0.226D-04-0.953D-04
 Coeff:     -0.274D-03-0.638D-03 0.952D-03 0.141D-02-0.113D-02-0.218D-02
 Coeff:      0.198D-02 0.314D-02 0.270D-02-0.150D-01-0.602D-01-0.150D-01
 Coeff:      0.288D+00 0.796D+00
 Gap=     0.065 Goal=   None    Shift=    0.000
 RMSDP=3.15D-07 MaxDP=1.58D-05 DE=-1.08D-10 OVMax= 1.32D-05

 Cycle  26  Pass 1  IDiag  1:
 RMSU=  1.11D-07    CP:  1.00D+00  1.11D+00  1.14D+00  1.32D+00  1.24D+00
 E= -1455.65524283696     Delta-E=       -0.000000000064 Rises=F Damp=F
 DIIS: error= 1.15D-07 at cycle  26 NSaved=  20.
 NSaved=20 IEnMin=20 EnMin= -1455.65524283696     IErMin=20 ErrMin= 1.15D-07
 ErrMax= 1.15D-07  0.00D+00 EMaxC= 1.00D-01 BMatC= 1.92D-12 BMatP= 1.03D-11
 IDIUse=1 WtCom= 1.00D+00 WtEn= 0.00D+00
 Coeff-Com: -0.349D-05 0.301D-05-0.148D-05-0.141D-04 0.186D-05 0.231D-04
 Coeff-Com:  0.133D-03 0.507D-05 0.153D-03-0.176D-03-0.633D-03-0.356D-03
 Coeff-Com:  0.950D-03 0.361D-02 0.489D-02-0.264D-02-0.630D-01-0.519D-01
 Coeff-Com:  0.187D+00 0.922D+00
 Coeff:     -0.349D-05 0.301D-05-0.148D-05-0.141D-04 0.186D-05 0.231D-04
 Coeff:      0.133D-03 0.507D-05 0.153D-03-0.176D-03-0.633D-03-0.356D-03
 Coeff:      0.950D-03 0.361D-02 0.489D-02-0.264D-02-0.630D-01-0.519D-01
 Coeff:      0.187D+00 0.922D+00
 Gap=     0.065 Goal=   None    Shift=    0.000
 RMSDP=1.72D-07 MaxDP=8.39D-06 DE=-6.41D-11 OVMax= 8.58D-06

 Cycle  27  Pass 1  IDiag  1:
 RMSU=  4.78D-08    CP:  1.00D+00  1.12D+00  1.15D+00  1.38D+00  1.34D+00
                    CP:  1.27D+00
 E= -1455.65524283691     Delta-E=        0.000000000053 Rises=F Damp=F
 DIIS: error= 5.54D-08 at cycle  27 NSaved=  20.
 NSaved=20 IEnMin=19 EnMin= -1455.65524283696     IErMin=20 ErrMin= 5.54D-08
 ErrMax= 5.54D-08  0.00D+00 EMaxC= 1.00D-01 BMatC= 6.53D-13 BMatP= 1.92D-12
 IDIUse=1 WtCom= 1.00D+00 WtEn= 0.00D+00
 Coeff-Com:  0.309D-06-0.238D-05-0.326D-05 0.326D-06 0.146D-04 0.106D-03
 Coeff-Com:  0.164D-04-0.127D-03-0.828D-04 0.187D-03-0.187D-04-0.117D-03
 Coeff-Com:  0.130D-03 0.174D-02 0.558D-02 0.410D-03-0.484D-01-0.120D+00
 Coeff-Com:  0.133D+00 0.103D+01
 Coeff:      0.309D-06-0.238D-05-0.326D-05 0.326D-06 0.146D-04 0.106D-03
 Coeff:      0.164D-04-0.127D-03-0.828D-04 0.187D-03-0.187D-04-0.117D-03
 Coeff:      0.130D-03 0.174D-02 0.558D-02 0.410D-03-0.484D-01-0.120D+00
 Coeff:      0.133D+00 0.103D+01
 Gap=     0.065 Goal=   None    Shift=    0.000
 RMSDP=5.77D-08 MaxDP=3.89D-06 DE= 5.32D-11 OVMax= 3.33D-06

 Cycle  28  Pass 1  IDiag  1:
 RMSU=  2.05D-08    CP:  1.00D+00  1.12D+00  1.17D+00  1.38D+00  1.30D+00
                    CP:  1.47D+00  1.26D+00
 E= -1455.65524283692     Delta-E=       -0.000000000012 Rises=F Damp=F
 DIIS: error= 2.43D-08 at cycle  28 NSaved=  20.
 NSaved=20 IEnMin=18 EnMin= -1455.65524283696     IErMin=20 ErrMin= 2.43D-08
 ErrMax= 2.43D-08  0.00D+00 EMaxC= 1.00D-01 BMatC= 1.27D-13 BMatP= 6.53D-13
 IDIUse=1 WtCom= 1.00D+00 WtEn= 0.00D+00
 Coeff-Com:  0.381D-06 0.849D-07-0.493D-05-0.125D-04 0.265D-05 0.690D-04
 Coeff-Com: -0.327D-04-0.106D-03 0.606D-04 0.162D-03 0.546D-04-0.237D-03
 Coeff-Com: -0.524D-03-0.640D-04 0.626D-02-0.952D-03-0.511D-01-0.699D-01
 Coeff-Com:  0.170D+00 0.946D+00
 Coeff:      0.381D-06 0.849D-07-0.493D-05-0.125D-04 0.265D-05 0.690D-04
 Coeff:     -0.327D-04-0.106D-03 0.606D-04 0.162D-03 0.546D-04-0.237D-03
 Coeff:     -0.524D-03-0.640D-04 0.626D-02-0.952D-03-0.511D-01-0.699D-01
 Coeff:      0.170D+00 0.946D+00
 Gap=     0.065 Goal=   None    Shift=    0.000
 RMSDP=1.72D-08 MaxDP=7.72D-07 DE=-1.18D-11 OVMax= 4.56D-07

 Cycle  29  Pass 1  IDiag  1:
 RMSU=  4.87D-09    CP:  1.00D+00  1.12D+00  1.17D+00  1.38D+00  1.30D+00
                    CP:  1.54D+00  1.36D+00  1.21D+00
 E= -1455.65524283699     Delta-E=       -0.000000000077 Rises=F Damp=F
 DIIS: error= 1.04D-08 at cycle  29 NSaved=  20.
 NSaved=20 IEnMin=20 EnMin= -1455.65524283699     IErMin=20 ErrMin= 1.04D-08
 ErrMax= 1.04D-08  0.00D+00 EMaxC= 1.00D-01 BMatC= 1.68D-14 BMatP= 1.27D-13
 IDIUse=1 WtCom= 1.00D+00 WtEn= 0.00D+00
 Coeff-Com:  0.785D-06-0.456D-06-0.222D-05-0.101D-04 0.239D-04 0.968D-05
 Coeff-Com: -0.271D-04-0.350D-04 0.582D-04 0.357D-04-0.952D-04-0.551D-03
 Coeff-Com: -0.636D-03 0.237D-02 0.604D-02-0.265D-02-0.298D-01-0.821D-01
 Coeff-Com:  0.215D+00 0.892D+00
 Coeff:      0.785D-06-0.456D-06-0.222D-05-0.101D-04 0.239D-04 0.968D-05
 Coeff:     -0.271D-04-0.350D-04 0.582D-04 0.357D-04-0.952D-04-0.551D-03
 Coeff:     -0.636D-03 0.237D-02 0.604D-02-0.265D-02-0.298D-01-0.821D-01
 Coeff:      0.215D+00 0.892D+00
 Gap=     0.065 Goal=   None    Shift=    0.000
 RMSDP=1.06D-08 MaxDP=4.33D-07 DE=-7.69D-11 OVMax= 4.11D-07

 Cycle  30  Pass 1  IDiag  1:
 RMSU=  2.75D-09    CP:  1.00D+00  1.12D+00  1.18D+00  1.38D+00  1.29D+00
                    CP:  1.56D+00  1.39D+00  1.27D+00  1.19D+00
 E= -1455.65524283702     Delta-E=       -0.000000000022 Rises=F Damp=F
 DIIS: error= 2.68D-09 at cycle  30 NSaved=  20.
 NSaved=20 IEnMin=20 EnMin= -1455.65524283702     IErMin=20 ErrMin= 2.68D-09
 ErrMax= 2.68D-09  0.00D+00 EMaxC= 1.00D-01 BMatC= 1.73D-15 BMatP= 1.68D-14
 IDIUse=1 WtCom= 1.00D+00 WtEn= 0.00D+00
 Large coefficients: NSaved= 20 BigCof=    0.00 CofMax=   10.00 Det=-3.93D-15
 Inversion failed.  Reducing to 19 matrices.
 Large coefficients: NSaved= 19 BigCof=    0.00 CofMax=   10.00 Det=-4.00D-15
 Inversion failed.  Reducing to 18 matrices.
 Large coefficients: NSaved= 18 BigCof=    0.00 CofMax=   10.00 Det=-4.01D-15
 Inversion failed.  Reducing to 17 matrices.
 Large coefficients: NSaved= 17 BigCof=    0.00 CofMax=   10.00 Det=-4.22D-15
 Inversion failed.  Reducing to 16 matrices.
 Large coefficients: NSaved= 16 BigCof=    0.00 CofMax=   10.00 Det=-4.22D-15
 Inversion failed.  Reducing to 15 matrices.
 Coeff-Com:  0.108D-04-0.122D-04-0.145D-04-0.125D-04 0.266D-05-0.483D-04
 Coeff-Com:  0.159D-03 0.745D-03 0.969D-03 0.208D-03-0.293D-02-0.422D-01
 Coeff-Com: -0.718D-01 0.326D+00 0.789D+00
 Coeff:      0.108D-04-0.122D-04-0.145D-04-0.125D-04 0.266D-05-0.483D-04
 Coeff:      0.159D-03 0.745D-03 0.969D-03 0.208D-03-0.293D-02-0.422D-01
 Coeff:     -0.718D-01 0.326D+00 0.789D+00
 Gap=     0.065 Goal=   None    Shift=    0.000
 RMSDP=3.02D-09 MaxDP=1.42D-07 DE=-2.18D-11 OVMax= 1.42D-07

 SCF Done:  E(RM062X) =  -1455.65524284     A.U. after   30 cycles
            NFock= 30  Conv=0.30D-08     -V/T= 2.0028
 KE= 1.451571229105D+03 PE=-5.463886538806D+03 EE= 1.548966148832D+03
 Leave Link  502 at Wed Jul  6 06:13:03 2022, MaxMem=   671088640 cpu:            2706.5 elap:             569.1
 (Enter /gpfs/software/gaussian16/sse4/tar/g16/l601.exe)
 Copying SCF densities to generalized density rwf, IOpCl= 0 IROHF=0.

 **********************************************************************

            Population analysis using the SCF density.

 **********************************************************************

 Orbital symmetries:
       Occupied  (A) (A) (A) (A) (A) (A) (A) (A) (A) (A) (A) (A)
                 (A) (A) (A) (A) (A) (A) (A) (A) (A) (A) (A) (A)
                 (A) (A) (A) (A) (A) (A) (A) (A) (A) (A) (A) (A)
                 (A) (A) (A) (A) (A) (A) (A) (A) (A) (A) (A) (A)
                 (A) (A) (A) (A) (A) (A) (A) (A) (A) (A) (A) (A)
       Virtual   (A) (A) (A) (A) (A) (A) (A) (A) (A) (A) (A) (A)
                 (A) (A) (A) (A) (A) (A) (A) (A) (A) (A) (A) (A)
                 (A) (A) (A) (A) (A) (A) (A) (A) (A) (A) (A) (A)
                 (A) (A) (A) (A) (A) (A) (A) (A) (A) (A) (A) (A)
                 (A) (A) (A) (A) (A) (A) (A) (A) (A) (A) (A) (A)
                 (A) (A) (A) (A) (A) (A) (A) (A) (A) (A) (A) (A)
                 (A) (A) (A) (A) (A) (A) (A) (A) (A) (A) (A) (A)
                 (A) (A) (A) (A) (A) (A) (A) (A) (A) (A) (A) (A)
                 (A) (A) (A) (A) (A) (A) (A) (A) (A) (A) (A) (A)
                 (A) (A) (A) (A) (A) (A) (A) (A) (A) (A) (A) (A)
                 (A) (A) (A) (A) (A) (A) (A) (A) (A) (A) (A) (A)
                 (A) (A) (A) (A) (A) (A) (A) (A) (A) (A) (A) (A)
                 (A) (A) (A) (A) (A) (A) (A) (A) (A) (A) (A) (A)
                 (A) (A) (A) (A) (A) (A) (A) (A) (A) (A) (A) (A)
                 (A) (A) (A) (A) (A) (A) (A) (A) (A) (A) (A) (A)
                 (A) (A) (A) (A) (A) (A) (A) (A) (A) (A) (A) (A)
                 (A) (A) (A) (A) (A) (A) (A) (A) (A) (A) (A) (A)
                 (A) (A) (A) (A) (A) (A) (A) (A) (A) (A) (A) (A)
                 (A) (A) (A) (A) (A) (A) (A) (A) (A) (A) (A) (A)
                 (A) (A) (A) (A) (A) (A) (A) (A) (A) (A) (A) (A)
                 (A) (A) (A) (A) (A) (A) (A) (A) (A) (A) (A) (A)
                 (A) (A) (A) (A) (A) (A) (A) (A) (A) (A) (A) (A)
                 (A) (A) (A) (A) (A) (A) (A) (A) (A) (A) (A) (A)
                 (A) (A) (A) (A) (A) (A) (A) (A) (A) (A) (A) (A)
                 (A) (A) (A) (A) (A) (A) (A) (A) (A) (A) (A) (A)
                 (A) (A) (A) (A) (A) (A) (A) (A) (A) (A) (A) (A)
 The electronic state is 1-A.
 Alpha  occ. eigenvalues -- -102.58105-102.54275 -19.50064 -10.54079 -10.51257
 Alpha  occ. eigenvalues --  -10.51026 -10.47774 -10.47636 -10.47070 -10.46464
 Alpha  occ. eigenvalues --  -10.45041 -10.43422 -10.43016 -10.41475 -10.37607
 Alpha  occ. eigenvalues --   -9.72357  -9.68654  -7.44866  -7.44212  -7.44194
 Alpha  occ. eigenvalues --   -7.41128  -7.40520  -7.40496  -1.05467  -0.89380
 Alpha  occ. eigenvalues --   -0.86696  -0.85484  -0.81402  -0.77246  -0.71606
 Alpha  occ. eigenvalues --   -0.70466  -0.66811  -0.60571  -0.57093  -0.55583
 Alpha  occ. eigenvalues --   -0.53102  -0.48782  -0.46848  -0.44835  -0.42786
 Alpha  occ. eigenvalues --   -0.40081  -0.39976  -0.39852  -0.38829  -0.36753
 Alpha  occ. eigenvalues --   -0.36649  -0.34881  -0.33937  -0.32313  -0.31723
 Alpha  occ. eigenvalues --   -0.28991  -0.28196  -0.27270  -0.24590  -0.23446
 Alpha  occ. eigenvalues --   -0.23007  -0.18401  -0.17125  -0.12492  -0.08798
 Alpha virt. eigenvalues --   -0.02325   0.09662   0.09979   0.10547   0.11542
 Alpha virt. eigenvalues --    0.11861   0.12407   0.13743   0.13865   0.14476
 Alpha virt. eigenvalues --    0.14984   0.15085   0.16183   0.16720   0.17152
 Alpha virt. eigenvalues --    0.17190   0.17855   0.18002   0.18721   0.19193
 Alpha virt. eigenvalues --    0.19432   0.19895   0.19956   0.20831   0.21148
 Alpha virt. eigenvalues --    0.22290   0.22685   0.23481   0.23506   0.24249
 Alpha virt. eigenvalues --    0.24477   0.24662   0.25340   0.25992   0.26071
 Alpha virt. eigenvalues --    0.26570   0.27119   0.28417   0.28524   0.28859
 Alpha virt. eigenvalues --    0.29285   0.29509   0.29942   0.30178   0.30361
 Alpha virt. eigenvalues --    0.30905   0.31300   0.31787   0.32023   0.33021
 Alpha virt. eigenvalues --    0.33338   0.33371   0.34459   0.34873   0.35422
 Alpha virt. eigenvalues --    0.35615   0.36754   0.36887   0.37297   0.38098
 Alpha virt. eigenvalues --    0.38405   0.39657   0.40639   0.41079   0.41417
 Alpha virt. eigenvalues --    0.42269   0.43429   0.43813   0.44425   0.44907
 Alpha virt. eigenvalues --    0.45466   0.46442   0.47061   0.48385   0.49525
 Alpha virt. eigenvalues --    0.50272   0.50705   0.52092   0.55801   0.57023
 Alpha virt. eigenvalues --    0.58684   0.59024   0.59557   0.60260   0.61378
 Alpha virt. eigenvalues --    0.62771   0.64065   0.64638   0.65711   0.67129
 Alpha virt. eigenvalues --    0.68650   0.68999   0.69439   0.69865   0.70290
 Alpha virt. eigenvalues --    0.71674   0.72255   0.72808   0.73712   0.74458
 Alpha virt. eigenvalues --    0.75911   0.76325   0.77363   0.78433   0.78513
 Alpha virt. eigenvalues --    0.79585   0.80663   0.80747   0.81076   0.82010
 Alpha virt. eigenvalues --    0.83621   0.84429   0.84663   0.85677   0.86594
 Alpha virt. eigenvalues --    0.87483   0.89129   0.89904   0.91275   0.91528
 Alpha virt. eigenvalues --    0.94836   0.98735   0.99308   0.99705   1.00475
 Alpha virt. eigenvalues --    1.00994   1.02347   1.02532   1.03193   1.03374
 Alpha virt. eigenvalues --    1.03625   1.04865   1.06464   1.06609   1.06886
 Alpha virt. eigenvalues --    1.08072   1.09357   1.09989   1.10634   1.11689
 Alpha virt. eigenvalues --    1.11959   1.12557   1.14289   1.15135   1.15345
 Alpha virt. eigenvalues --    1.16918   1.18337   1.18862   1.20583   1.21213
 Alpha virt. eigenvalues --    1.24413   1.24937   1.26873   1.28266   1.28907
 Alpha virt. eigenvalues --    1.30066   1.34022   1.35269   1.35690   1.36415
 Alpha virt. eigenvalues --    1.37153   1.39283   1.39663   1.42754   1.42808
 Alpha virt. eigenvalues --    1.44376   1.44672   1.47352   1.49537   1.51457
 Alpha virt. eigenvalues --    1.57945   1.59617   1.62254   1.67074   1.68244
 Alpha virt. eigenvalues --    1.69010   1.69373   1.69542   1.73249   1.74659
 Alpha virt. eigenvalues --    1.74772   1.77304   1.80696   1.81035   1.82371
 Alpha virt. eigenvalues --    1.84895   1.86101   1.88530   1.89734   1.90794
 Alpha virt. eigenvalues --    1.91613   1.91929   1.93858   1.94519   1.97859
 Alpha virt. eigenvalues --    2.00530   2.03603   2.05614   2.06432   2.07758
 Alpha virt. eigenvalues --    2.08260   2.08977   2.10172   2.12883   2.14339
 Alpha virt. eigenvalues --    2.14900   2.16454   2.17460   2.18480   2.19847
 Alpha virt. eigenvalues --    2.24914   2.25515   2.27090   2.32146   2.39142
 Alpha virt. eigenvalues --    2.39899   2.40198   2.42728   2.43583   2.45028
 Alpha virt. eigenvalues --    2.47319   2.48472   2.52068   2.52898   2.55558
 Alpha virt. eigenvalues --    2.59018   2.59217   2.62467   2.64355   2.66593
 Alpha virt. eigenvalues --    2.69733   2.71156   2.76110   2.77882   2.78855
 Alpha virt. eigenvalues --    2.80305   2.81949   2.83718   2.84268   2.85102
 Alpha virt. eigenvalues --    2.89065   2.89120   2.90567   2.93451   2.96625
 Alpha virt. eigenvalues --    2.97730   2.99045   3.01383   3.01667   3.03406
 Alpha virt. eigenvalues --    3.06152   3.09325   3.10697   3.11399   3.14627
 Alpha virt. eigenvalues --    3.17427   3.19307   3.20065   3.20680   3.27085
 Alpha virt. eigenvalues --    3.32106   3.34210   3.37147   3.40285   3.42465
 Alpha virt. eigenvalues --    3.49163   3.52474   3.54160   3.57843   3.60122
 Alpha virt. eigenvalues --    3.69937   3.70410   3.73779   3.77412   3.83309
 Alpha virt. eigenvalues --    3.87486   3.92910   3.98626   4.05742   4.25552
 Alpha virt. eigenvalues --    4.25900   4.27858   4.33086   4.66149   4.72848
 Alpha virt. eigenvalues --    4.97394   5.29030   5.44424   5.94098  10.08086
 Alpha virt. eigenvalues --   10.11827  23.64123  23.79623  23.87937  24.01828
 Alpha virt. eigenvalues --   24.02416  24.11184  24.13787  24.24452  24.26208
 Alpha virt. eigenvalues --   24.33332  24.35159  24.56174  26.04248  26.07148
 Alpha virt. eigenvalues --   26.35373  26.39054  26.80168  26.82068  50.24145
 Alpha virt. eigenvalues --  216.18188 216.22094
          Condensed to atoms (all electrons):
               1          2          3          4          5          6
     1  C   13.671868  -0.446547   0.752486  -2.391615  -4.882569  -0.299902
     2  C   -0.446547  14.592255  -4.760622  -3.070737   4.726979  -2.250179
     3  C    0.752486  -4.760622  19.065921   0.775635  -3.779728  -1.344924
     4  C   -2.391615  -3.070737   0.775635  18.542310  -4.878911  -1.989892
     5  C   -4.882569   4.726979  -3.779728  -4.878911  19.596249  -0.624577
     6  C   -0.299902  -2.250179  -1.344924  -1.989892  -0.624577  11.872436
     7  H    0.048431  -0.027525  -0.052501  -0.024888   0.198958   0.071099
     8  Cl  -0.059757   0.305366   0.105297  -1.389497   0.694609  -0.439011
     9  O    0.378661  -0.255023   0.062597  -0.046106  -0.060667  -0.054972
    10  H    0.025674   0.397408   0.006501  -0.012680  -0.017879  -0.039629
    11  C   -0.049667  -1.913947  -1.701215   0.325955  -2.911957   3.072028
    12  C   -0.187039   0.870958  -3.234422  -2.347824   2.943998   0.806560
    13  C    0.180781  -0.786230  -2.226598   1.435323  -0.860507  -1.790021
    14  C    0.103130  -0.821721   3.570214  -0.111580  -2.773415   0.606747
    15  C   -0.108271  -0.095816  -0.947814   0.112756  -0.910610  -0.878383
    16  C    0.033117  -0.142343  -0.374506   0.099831   0.381333  -0.673730
    17  Cl  -0.003111  -0.000897  -0.092718  -0.017389  -0.113213  -0.149731
    18  H   -0.000083  -0.004792  -0.018363   0.000200   0.001073  -0.024988
    19  H   -0.002681  -0.037846  -0.036684   0.005037   0.026598   0.058027
    20  H   -0.000862  -0.009471  -0.022178   0.047754   0.039255  -0.000657
               7          8          9         10         11         12
     1  C    0.048431  -0.059757   0.378661   0.025674  -0.049667  -0.187039
     2  C   -0.027525   0.305366  -0.255023   0.397408  -1.913947   0.870958
     3  C   -0.052501   0.105297   0.062597   0.006501  -1.701215  -3.234422
     4  C   -0.024888  -1.389497  -0.046106  -0.012680   0.325955  -2.347824
     5  C    0.198958   0.694609  -0.060667  -0.017879  -2.911957   2.943998
     6  C    0.071099  -0.439011  -0.054972  -0.039629   3.072028   0.806560
     7  H    0.495453  -0.025627  -0.000413   0.000043   0.101670   0.003866
     8  Cl  -0.025627  17.647947   0.058347   0.001021  -0.149443   0.023386
     9  O   -0.000413   0.058347   8.239492  -0.009670  -0.004338  -0.006106
    10  H    0.000043   0.001021  -0.009670   0.489009  -0.021413  -0.005593
    11  C    0.101670  -0.149443  -0.004338  -0.021413  11.763132  -0.342469
    12  C    0.003866   0.023386  -0.006106  -0.005593  -0.342469  19.793066
    13  C    0.013725  -0.012234  -0.000138  -0.000588  -1.196250  -3.361811
    14  C    0.017678  -0.070485   0.008839   0.010525  -0.519332  -2.926541
    15  C    0.003413  -0.003870   0.001621  -0.001175  -0.297784  -3.007306
    16  C   -0.011474  -0.001477  -0.000137  -0.000048  -0.423896  -2.288679
    17  Cl   0.001294  -0.000452   0.000007  -0.000004  -0.306590   0.166970
    18  H   -0.000002  -0.000001  -0.000000  -0.000003   0.060033  -0.041752
    19  H   -0.000069   0.000086  -0.000011  -0.000113   0.131668   0.042014
    20  H   -0.000972   0.000223   0.000004  -0.000001   0.037129   0.179208
              13         14         15         16         17         18
     1  C    0.180781   0.103130  -0.108271   0.033117  -0.003111  -0.000083
     2  C   -0.786230  -0.821721  -0.095816  -0.142343  -0.000897  -0.004792
     3  C   -2.226598   3.570214  -0.947814  -0.374506  -0.092718  -0.018363
     4  C    1.435323  -0.111580   0.112756   0.099831  -0.017389   0.000200
     5  C   -0.860507  -2.773415  -0.910610   0.381333  -0.113213   0.001073
     6  C   -1.790021   0.606747  -0.878383  -0.673730  -0.149731  -0.024988
     7  H    0.013725   0.017678   0.003413  -0.011474   0.001294  -0.000002
     8  Cl  -0.012234  -0.070485  -0.003870  -0.001477  -0.000452  -0.000001
     9  O   -0.000138   0.008839   0.001621  -0.000137   0.000007  -0.000000
    10  H   -0.000588   0.010525  -0.001175  -0.000048  -0.000004  -0.000003
    11  C   -1.196250  -0.519332  -0.297784  -0.423896  -0.306590   0.060033
    12  C   -3.361811  -2.926541  -3.007306  -2.288679   0.166970  -0.041752
    13  C   16.596019  -1.153679   0.682129  -1.497687  -0.359160   0.011931
    14  C   -1.153679  14.933580  -3.025817  -1.569026  -0.004962  -0.313390
    15  C    0.682129  -3.025817  13.780713   1.213399   0.092156   0.519284
    16  C   -1.497687  -1.569026   1.213399  11.649325  -0.537175   0.072651
    17  Cl  -0.359160  -0.004962   0.092156  -0.537175  17.958845   0.006590
    18  H    0.011931  -0.313390   0.519284   0.072651   0.006590   0.601234
    19  H    0.004002   0.232083  -0.118711   0.013760   0.001244  -0.003011
    20  H    0.038979  -0.057822   0.017504   0.066772  -0.026946   0.000148
              19         20
     1  C   -0.002681  -0.000862
     2  C   -0.037846  -0.009471
     3  C   -0.036684  -0.022178
     4  C    0.005037   0.047754
     5  C    0.026598   0.039255
     6  C    0.058027  -0.000657
     7  H   -0.000069  -0.000972
     8  Cl   0.000086   0.000223
     9  O   -0.000011   0.000004
    10  H   -0.000113  -0.000001
    11  C    0.131668   0.037129
    12  C    0.042014   0.179208
    13  C    0.004002   0.038979
    14  C    0.232083  -0.057822
    15  C   -0.118711   0.017504
    16  C    0.013760   0.066772
    17  Cl   0.001244  -0.026946
    18  H   -0.003011   0.000148
    19  H    0.539240  -0.000047
    20  H   -0.000047   0.538990
 Mulliken charges:
               1
     1  C   -0.762044
     2  C   -0.269270
     3  C    0.253622
     4  C    0.936318
     5  C   -0.795016
     6  C    0.073699
     7  H    0.187842
     8  Cl   0.315569
     9  O   -0.311987
    10  H    0.178616
    11  C    0.346687
    12  C   -1.080482
    13  C    0.282015
    14  C   -0.135025
    15  C   -1.027420
    16  C   -0.010011
    17  Cl   0.385243
    18  H    0.133239
    19  H    0.145414
    20  H    0.152991
 Sum of Mulliken charges =  -1.00000
 Mulliken charges with hydrogens summed into heavy atoms:
               1
     1  C   -0.762044
     2  C   -0.090654
     3  C    0.253622
     4  C    0.936318
     5  C   -0.607175
     6  C    0.073699
     8  Cl   0.315569
     9  O   -0.311987
    11  C    0.346687
    12  C   -0.927492
    13  C    0.282015
    14  C    0.010389
    15  C   -0.894180
    16  C   -0.010011
    17  Cl   0.385243
 Electronic spatial extent (au):  <R**2>=           5314.8737
 Charge=             -1.0000 electrons
 Dipole moment (field-independent basis, Debye):
    X=              4.0521    Y=             -0.2870    Z=              0.0832  Tot=              4.0631
 Quadrupole moment (field-independent basis, Debye-Ang):
   XX=           -201.8541   YY=           -105.9684   ZZ=           -108.0274
   XY=              4.4498   XZ=             -0.3541   YZ=              0.3755
 Traceless Quadrupole moment (field-independent basis, Debye-Ang):
   XX=            -63.2375   YY=             32.6482   ZZ=             30.5892
   XY=              4.4498   XZ=             -0.3541   YZ=              0.3755
 Octapole moment (field-independent basis, Debye-Ang**2):
  XXX=             83.7662  YYY=             -6.9368  ZZZ=              0.3644  XYY=             28.1561
  XXY=            -26.2844  XXZ=              0.3521  XZZ=             14.9878  YZZ=            -12.1111
  YYZ=              0.9364  XYZ=             -0.7245
 Hexadecapole moment (field-independent basis, Debye-Ang**3):
 XXXX=          -8061.1508 YYYY=          -1384.9642 ZZZZ=           -132.3900 XXXY=             35.3616
 XXXZ=             -5.6216 YYYX=             47.2497 YYYZ=              3.3729 ZZZX=              2.2968
 ZZZY=             -0.0962 XXYY=          -1283.7616 XXZZ=          -1030.4001 YYZZ=           -279.0644
 XXYZ=              0.3022 YYXZ=             -0.1441 ZZXY=             15.4470
 N-N= 1.007693918031D+03 E-N=-5.463886538259D+03  KE= 1.451571229105D+03
 No NMR shielding tensors so no spin-rotation constants.
 Leave Link  601 at Wed Jul  6 06:13:03 2022, MaxMem=   671088640 cpu:               0.9 elap:               0.2
 (Enter /gpfs/software/gaussian16/sse4/tar/g16/l607.exe)
 ******************************Gaussian NBO Version 3.1******************************
             N A T U R A L   A T O M I C   O R B I T A L   A N D
          N A T U R A L   B O N D   O R B I T A L   A N A L Y S I S
 ******************************Gaussian NBO Version 3.1******************************
       /RESON  / : Allow strongly delocalized NBO set

 Analyzing the SCF density

 Job title: ...                                                             

 Storage needed:    425842 in NPA,    567062 in NBO ( 671086480 available)
 GSVD:  LWork=       46336 too small for GESVD, short by      141800 words or      141800 for optimal perf.
 Remove ICRem=  248 ICRemI=  114 L=1 PNAO number  256 atom   13 type 153 NPNAO=  376
   due to symmetric orthogonalization 2, value= 0.00D+00.
 Remove ICRem=  248 ICRemI=  114 L=1 PNAO number  252 atom   13 type 152 NPNAO=  375
   due to symmetric orthogonalization 2, value= 0.00D+00.
 Remove ICRem=  248 ICRemI=  114 L=1 PNAO number  248 atom   13 type 151 NPNAO=  374
   due to symmetric orthogonalization 2, value= 0.00D+00.
 GSVD:  LWork=       48934 too small for GESVD, short by      134033 words or      134033 for optimal perf.
 Remove ICRem=  248 ICRemI=  114 L=1 PNAO number  254 atom   13 type 153 NPNAO=  373
   due to symmetric orthogonalization 2, value= 0.00D+00.
 Remove ICRem=  248 ICRemI=  114 L=1 PNAO number  251 atom   13 type 152 NPNAO=  372
   due to symmetric orthogonalization 2, value= 0.00D+00.
 Remove ICRem=  248 ICRemI=  114 L=1 PNAO number  248 atom   13 type 151 NPNAO=  371
   due to symmetric orthogonalization 2, value= 0.00D+00.
 GSVD:  LWork=       51496 too small for GESVD, short by      126374 words or      126374 for optimal perf.
 Remove ICRem=  308 ICRemI=  114 L=1 PNAO number  316 atom   16 type 153 NPNAO=  370
   due to symmetric orthogonalization 2, value= 0.00D+00.
 Remove ICRem=  308 ICRemI=  114 L=1 PNAO number  312 atom   16 type 152 NPNAO=  369
   due to symmetric orthogonalization 2, value= 0.00D+00.
 Remove ICRem=  308 ICRemI=  114 L=1 PNAO number  308 atom   16 type 151 NPNAO=  368
   due to symmetric orthogonalization 2, value= 0.00D+00.
 GSVD:  LWork=       54022 too small for GESVD, short by      118823 words or      118823 for optimal perf.
 Remove ICRem=  308 ICRemI=  114 L=1 PNAO number  314 atom   16 type 153 NPNAO=  367
   due to symmetric orthogonalization 2, value= 0.00D+00.
 Remove ICRem=  308 ICRemI=  114 L=1 PNAO number  311 atom   16 type 152 NPNAO=  366
   due to symmetric orthogonalization 2, value= 0.00D+00.
 Remove ICRem=  308 ICRemI=  114 L=1 PNAO number  308 atom   16 type 151 NPNAO=  365
   due to symmetric orthogonalization 2, value= 0.00D+00.
 GSVD:  LWork=       56512 too small for GESVD, short by      111380 words or      111380 for optimal perf.
 Remove ICRem=  199 ICRemI=  114 L=0 PNAO number  199 atom   11 type  51 NPNAO=  364
   due to symmetric orthogonalization 2, value= 0.00D+00.
 GSVD:  LWork=       57334 too small for GESVD, short by      108923 words or      108923 for optimal perf.
 Remove ICRem=  148 ICRemI=   92 L=1 PNAO number  160 atom    8 type 153 NPNAO=  363
   due to symmetric orthogonalization 2, value= 0.00D+00.
 Remove ICRem=  148 ICRemI=   92 L=1 PNAO number  154 atom    8 type 152 NPNAO=  362
   due to symmetric orthogonalization 2, value= 0.00D+00.
 Remove ICRem=  148 ICRemI=   92 L=1 PNAO number  148 atom    8 type 151 NPNAO=  361
   due to symmetric orthogonalization 2, value= 0.00D+00.
 GSVD:  LWork=       59776 too small for GESVD, short by      101624 words or      101624 for optimal perf.
 Remove ICRem=  134 ICRemI=  122 L=0 PNAO number  134 atom    7 type  51 NPNAO=  360
   due to symmetric orthogonalization 2, value= 0.00D+00.
 GSVD:  LWork=       60582 too small for GESVD, short by       99215 words or       99215 for optimal perf.
 Remove ICRem=   99 ICRemI=  122 L=1 PNAO number  103 atom    5 type 153 NPNAO=  359
   due to symmetric orthogonalization 2, value= 0.00D+00.
 Remove ICRem=   99 ICRemI=  122 L=1 PNAO number   99 atom    5 type 152 NPNAO=  358
   due to symmetric orthogonalization 2, value= 0.00D+00.
 Remove ICRem=   99 ICRemI=  122 L=1 PNAO number   95 atom    5 type 151 NPNAO=  357
   due to symmetric orthogonalization 2, value= 0.00D+00.
 GSVD:  LWork=       62976 too small for GESVD, short by       92060 words or       92060 for optimal perf.

 Computed number of electrons  119.91941650 does not match expected value of   120.


 NATURAL POPULATIONS:  Natural atomic orbital occupancies 
                                                          
   NAO  Atom  No  lang   Type(AO)    Occupancy      Energy
 ----------------------------------------------------------
     1    C    1  S      Cor( 1S)     1.99915     -10.41179
     2    C    1  S      Val( 2S)     0.83080      -0.05999
     3    C    1  S      Ryd( 3S)     0.00573       0.95526
     4    C    1  S      Ryd( 4S)     0.00024       1.62805
     5    C    1  S      Ryd( 5S)     0.00004      22.27671
     6    C    1  px     Val( 2p)     0.82463       0.08099
     7    C    1  px     Ryd( 4p)     0.01879       1.16854
     8    C    1  px     Ryd( 3p)     0.00064       0.54216
     9    C    1  px     Ryd( 5p)     0.00007       3.03058
    10    C    1  py     Val( 2p)     0.99326       0.01996
    11    C    1  py     Ryd( 4p)     0.00443       1.33745
    12    C    1  py     Ryd( 3p)     0.00065       0.52148
    13    C    1  py     Ryd( 5p)     0.00016       2.82178
    14    C    1  pz     Val( 2p)     0.86208      -0.01867
    15    C    1  pz     Ryd( 4p)     0.00083       0.80153
    16    C    1  pz     Ryd( 3p)     0.00060       0.37389
    17    C    1  pz     Ryd( 5p)     0.00005       2.71238
    18    C    1  dxy    Ryd( 3d)     0.00408       2.56823
    19    C    1  dxz    Ryd( 3d)     0.00470       1.77552
    20    C    1  dyz    Ryd( 3d)     0.00046       1.67967
    21    C    1  dx2y2  Ryd( 3d)     0.00122       2.61645
    22    C    1  dz2    Ryd( 3d)     0.00046       2.08070

    23    C    2  S      Cor( 1S)     1.99886     -10.31816
    24    C    2  S      Val( 2S)     0.99466      -0.11368
    25    C    2  S      Ryd( 4S)     0.00456       0.96433
    26    C    2  S      Ryd( 3S)     0.00013       0.93006
    27    C    2  S      Ryd( 5S)     0.00003      22.96012
    28    C    2  px     Val( 2p)     1.12519      -0.02274
    29    C    2  px     Ryd( 4p)     0.00690       0.97701
    30    C    2  px     Ryd( 3p)     0.00034       0.63289
    31    C    2  px     Ryd( 5p)     0.00015       3.03243
    32    C    2  py     Val( 2p)     1.17237      -0.02037
    33    C    2  py     Ryd( 4p)     0.00457       1.10687
    34    C    2  py     Ryd( 3p)     0.00036       0.61611
    35    C    2  py     Ryd( 5p)     0.00016       2.99896
    36    C    2  pz     Val( 2p)     1.11108      -0.05112
    37    C    2  pz     Ryd( 4p)     0.00324       0.64932
    38    C    2  pz     Ryd( 3p)     0.00052       0.41677
    39    C    2  pz     Ryd( 5p)     0.00004       2.77123
    40    C    2  dxy    Ryd( 3d)     0.00061       2.63188
    41    C    2  dxz    Ryd( 3d)     0.00096       1.80305
    42    C    2  dyz    Ryd( 3d)     0.00051       1.73300
    43    C    2  dx2y2  Ryd( 3d)     0.00089       2.67931
    44    C    2  dz2    Ryd( 3d)     0.00050       2.23379

    45    C    3  S      Cor( 1S)     1.99880     -10.36325
    46    C    3  S      Val( 2S)     0.96647      -0.11531
    47    C    3  S      Ryd( 3S)     0.00136       1.09398
    48    C    3  S      Ryd( 4S)     0.00009       3.15001
    49    C    3  S      Ryd( 5S)     0.00002      20.82009
    50    C    3  px     Val( 2p)     0.94376       0.06838
    51    C    3  px     Ryd( 4p)     0.00430       1.20778
    52    C    3  px     Ryd( 3p)     0.00036       0.83024
    53    C    3  px     Ryd( 5p)     0.00027       3.51223
    54    C    3  py     Val( 2p)     0.78170       0.03374
    55    C    3  py     Ryd( 4p)     0.00815       0.72110
    56    C    3  py     Ryd( 3p)     0.00041       0.62635
    57    C    3  py     Ryd( 5p)     0.00012       3.15354
    58    C    3  pz     Val( 2p)     0.97679      -0.02750
    59    C    3  pz     Ryd( 4p)     0.00083       0.64074
    60    C    3  pz     Ryd( 3p)     0.00067       0.43456
    61    C    3  pz     Ryd( 5p)     0.00005       2.86320
    62    C    3  dxy    Ryd( 3d)     0.00058       2.42723
    63    C    3  dxz    Ryd( 3d)     0.00129       1.82055
    64    C    3  dyz    Ryd( 3d)     0.00070       1.63960
    65    C    3  dx2y2  Ryd( 3d)     0.00066       2.54674
    66    C    3  dz2    Ryd( 3d)     0.00048       2.07909

    67    C    4  S      Cor( 1S)     1.99903     -10.39933
    68    C    4  S      Val( 2S)     1.00383      -0.19950
    69    C    4  S      Ryd( 3S)     0.00530       0.59736
    70    C    4  S      Ryd( 4S)     0.00153       0.91960
    71    C    4  S      Ryd( 5S)     0.00001      23.56611
    72    C    4  px     Val( 2p)     1.02826      -0.02046
    73    C    4  px     Ryd( 4p)     0.00671       0.89883
    74    C    4  px     Ryd( 3p)     0.00075       0.67845
    75    C    4  px     Ryd( 5p)     0.00034       3.34884
    76    C    4  py     Val( 2p)     0.95701      -0.05638
    77    C    4  py     Ryd( 3p)     0.01190       0.83296
    78    C    4  py     Ryd( 4p)     0.00088       0.93192
    79    C    4  py     Ryd( 5p)     0.00029       3.21248
    80    C    4  pz     Val( 2p)     1.19588      -0.07325
    81    C    4  pz     Ryd( 4p)     0.00251       0.62188
    82    C    4  pz     Ryd( 3p)     0.00063       0.46450
    83    C    4  pz     Ryd( 5p)     0.00005       2.82590
    84    C    4  dxy    Ryd( 3d)     0.00158       2.27112
    85    C    4  dxz    Ryd( 3d)     0.00081       1.69175
    86    C    4  dyz    Ryd( 3d)     0.00106       1.62140
    87    C    4  dx2y2  Ryd( 3d)     0.00122       2.33451
    88    C    4  dz2    Ryd( 3d)     0.00108       2.04600

    89    C    5  S      Cor( 1S)     1.99898     -10.32149
    90    C    5  S      Val( 2S)     0.94309      -0.09747
    91    C    5  S      Ryd( 4S)     0.00123       1.00673
    92    C    5  S      Ryd( 3S)     0.00082       0.89218
    93    C    5  S      Ryd( 5S)     0.00002      23.10911
    94    C    5  px     Val( 2p)     1.06303       0.00133
    95    C    5  px     Ryd( 3p)     0.00253       0.94106
    96    C    5  px     Ryd( 4p)     0.00066       3.18204
    97    C    5  py     Val( 2p)     1.12794       0.01545
    98    C    5  py     Ryd( 3p)     0.00260       0.82767
    99    C    5  py     Ryd( 4p)     0.00020       3.12203
   100    C    5  pz     Val( 2p)     0.98679      -0.03836
   101    C    5  pz     Ryd( 3p)     0.00057       0.73502
   102    C    5  pz     Ryd( 4p)     0.00002       2.85581
   103    C    5  dxy    Ryd( 3d)     0.00077       2.65093
   104    C    5  dxz    Ryd( 3d)     0.00071       1.74208
   105    C    5  dyz    Ryd( 3d)     0.00071       1.77316
   106    C    5  dx2y2  Ryd( 3d)     0.00060       2.60722
   107    C    5  dz2    Ryd( 3d)     0.00048       2.11099

   108    C    6  S      Cor( 1S)     1.99890     -10.31944
   109    C    6  S      Val( 2S)     0.87743      -0.04399
   110    C    6  S      Ryd( 3S)     0.00302       0.93278
   111    C    6  S      Ryd( 4S)     0.00015       3.97457
   112    C    6  S      Ryd( 5S)     0.00005      20.11175
   113    C    6  px     Val( 2p)     1.12065      -0.00405
   114    C    6  px     Ryd( 4p)     0.00866       1.15236
   115    C    6  px     Ryd( 3p)     0.00023       0.82736
   116    C    6  px     Ryd( 5p)     0.00011       3.56336
   117    C    6  py     Val( 2p)     1.09504      -0.01344
   118    C    6  py     Ryd( 4p)     0.00776       1.31144
   119    C    6  py     Ryd( 3p)     0.00039       0.82961
   120    C    6  py     Ryd( 5p)     0.00010       3.44292
   121    C    6  pz     Val( 2p)     1.09692      -0.03350
   122    C    6  pz     Ryd( 4p)     0.00190       0.69114
   123    C    6  pz     Ryd( 3p)     0.00137       0.46602
   124    C    6  pz     Ryd( 5p)     0.00002       2.93400
   125    C    6  dxy    Ryd( 3d)     0.00080       2.80068
   126    C    6  dxz    Ryd( 3d)     0.00124       1.79689
   127    C    6  dyz    Ryd( 3d)     0.00061       1.77166
   128    C    6  dx2y2  Ryd( 3d)     0.00074       2.58897
   129    C    6  dz2    Ryd( 3d)     0.00044       2.22024

   130    H    7  S      Val( 1S)     0.76377       0.15540
   131    H    7  S      Ryd( 2S)     0.00086       2.30333
   132    H    7  px     Ryd( 2p)     0.00011       2.21525
   133    H    7  py     Ryd( 2p)     0.00039       2.69706
   134    H    7  pz     Ryd( 2p)     0.00009       1.72783

   135   Cl    8  S      Cor( 1S)     2.00000    -101.13057
   136   Cl    8  S      Cor( 2S)     1.99966     -10.83027
   137   Cl    8  S      Val( 3S)     1.81074      -0.98662
   138   Cl    8  S      Ryd( 5S)     0.00261       1.28290
   139   Cl    8  S      Ryd( 4S)     0.00021       0.47985
   140   Cl    8  S      Ryd( 6S)     0.00000      17.83826
   141   Cl    8  S      Ryd( 7S)     0.00000     207.83594
   142   Cl    8  px     Cor( 2p)     1.99997      -7.43733
   143   Cl    8  px     Val( 3p)     1.79672      -0.26490
   144   Cl    8  px     Ryd( 4p)     0.00171       0.63084
   145   Cl    8  px     Ryd( 5p)     0.00002       4.63051
   146   Cl    8  px     Ryd( 6p)     0.00000      24.07151
   147   Cl    8  py     Cor( 2p)     1.99992      -7.43976
   148   Cl    8  py     Val( 3p)     1.42468      -0.21914
   149   Cl    8  py     Ryd( 4p)     0.00202       0.60266
   150   Cl    8  py     Ryd( 5p)     0.00003       4.85414
   151   Cl    8  py     Ryd( 6p)     0.00000      24.00988
   152   Cl    8  pz     Cor( 2p)     1.99999      -7.43652
   153   Cl    8  pz     Val( 3p)     1.92758      -0.28442
   154   Cl    8  pz     Ryd( 4p)     0.00314       0.61606
   155   Cl    8  pz     Ryd( 5p)     0.00001       4.21144
   156   Cl    8  pz     Ryd( 6p)     0.00000      24.11536
   157   Cl    8  dxy    Ryd( 3d)     0.00388       1.36888
   158   Cl    8  dxz    Ryd( 3d)     0.00097       1.05451
   159   Cl    8  dyz    Ryd( 3d)     0.00243       1.08912
   160   Cl    8  dx2y2  Ryd( 3d)     0.00222       1.32718
   161   Cl    8  dz2    Ryd( 3d)     0.00159       1.15411

   162    O    9  S      Cor( 1S)     1.99977     -19.23105
   163    O    9  S      Val( 2S)     1.68684      -0.86259
   164    O    9  S      Ryd( 3S)     0.00191       1.40485
   165    O    9  S      Ryd( 4S)     0.00014       1.55414
   166    O    9  S      Ryd( 5S)     0.00000      49.83574
   167    O    9  px     Val( 2p)     1.57969      -0.24722
   168    O    9  px     Ryd( 3p)     0.00092       0.79267
   169    O    9  px     Ryd( 4p)     0.00017       1.04650
   170    O    9  px     Ryd( 5p)     0.00013       5.53497
   171    O    9  py     Val( 2p)     1.80847      -0.21946
   172    O    9  py     Ryd( 3p)     0.00453       0.75533
   173    O    9  py     Ryd( 4p)     0.00008       1.13657
   174    O    9  py     Ryd( 5p)     0.00001       5.31585
   175    O    9  pz     Val( 2p)     1.52864      -0.18449
   176    O    9  pz     Ryd( 3p)     0.00311       0.66607
   177    O    9  pz     Ryd( 4p)     0.00002       1.03258
   178    O    9  pz     Ryd( 5p)     0.00003       5.21724
   179    O    9  dxy    Ryd( 3d)     0.00156       3.39062
   180    O    9  dxz    Ryd( 3d)     0.00178       3.28286
   181    O    9  dyz    Ryd( 3d)     0.00001       3.03574
   182    O    9  dx2y2  Ryd( 3d)     0.00152       3.72627
   183    O    9  dz2    Ryd( 3d)     0.00045       3.26430

   184    H   10  S      Val( 1S)     0.73772       0.14328
   185    H   10  S      Ryd( 2S)     0.00271       0.45782
   186    H   10  S      Ryd( 3S)     0.00036       2.45152
   187    H   10  px     Ryd( 2p)     0.00015       2.22323
   188    H   10  py     Ryd( 2p)     0.00035       2.69121
   189    H   10  pz     Ryd( 2p)     0.00010       1.72464

   190    C   11  S      Cor( 1S)     1.99884     -10.30001
   191    C   11  S      Val( 2S)     0.85298      -0.02266
   192    C   11  S      Ryd( 3S)     0.00135       0.87751
   193    C   11  S      Ryd( 4S)     0.00007      23.47460
   194    C   11  px     Val( 2p)     1.03904       0.05434
   195    C   11  px     Ryd( 4p)     0.00612       1.29473
   196    C   11  px     Ryd( 3p)     0.00289       0.78744
   197    C   11  px     Ryd( 5p)     0.00021       3.56437
   198    C   11  py     Val( 2p)     1.11018       0.02805
   199    C   11  py     Ryd( 4p)     0.00555       1.39694
   200    C   11  py     Ryd( 3p)     0.00341       0.78842
   201    C   11  py     Ryd( 5p)     0.00017       3.53785
   202    C   11  pz     Val( 2p)     1.06188      -0.00273
   203    C   11  pz     Ryd( 4p)     0.00151       0.68689
   204    C   11  pz     Ryd( 3p)     0.00314       0.43053
   205    C   11  pz     Ryd( 5p)     0.00002       2.97252
   206    C   11  dxy    Ryd( 3d)     0.00072       2.74952
   207    C   11  dxz    Ryd( 3d)     0.00058       1.79808
   208    C   11  dyz    Ryd( 3d)     0.00071       1.80832
   209    C   11  dx2y2  Ryd( 3d)     0.00060       2.65359
   210    C   11  dz2    Ryd( 3d)     0.00054       2.18714

   211    C   12  S      Cor( 1S)     1.99911     -10.27622
   212    C   12  S      Val( 2S)     0.94082      -0.04436
   213    C   12  S      Ryd( 4S)     0.00607       1.09689
   214    C   12  S      Ryd( 3S)     0.00032       0.94208
   215    C   12  S      Ryd( 5S)     0.00003      23.39096
   216    C   12  px     Val( 2p)     1.11578       0.02290
   217    C   12  px     Ryd( 4p)     0.00900       0.95763
   218    C   12  px     Ryd( 3p)     0.00125       0.85932
   219    C   12  px     Ryd( 5p)     0.00017       3.58899
   220    C   12  py     Val( 2p)     1.15701       0.04274
   221    C   12  py     Ryd( 4p)     0.01680       0.92192
   222    C   12  py     Ryd( 3p)     0.00089       0.73719
   223    C   12  py     Ryd( 5p)     0.00015       3.55655
   224    C   12  pz     Val( 2p)     1.02945      -0.00299
   225    C   12  pz     Ryd( 4p)     0.00188       0.69796
   226    C   12  pz     Ryd( 3p)     0.00326       0.48768
   227    C   12  pz     Ryd( 5p)     0.00001       2.93733
   228    C   12  dxy    Ryd( 3d)     0.00073       2.71318
   229    C   12  dxz    Ryd( 3d)     0.00029       1.80117
   230    C   12  dyz    Ryd( 3d)     0.00036       1.78670
   231    C   12  dx2y2  Ryd( 3d)     0.00071       2.72597
   232    C   12  dz2    Ryd( 3d)     0.00074       2.13089

   233    C   13  S      Cor( 1S)     1.99866     -10.32894
   234    C   13  S      Val( 2S)     0.94920      -0.10304
   235    C   13  S      Ryd( 3S)     0.00713       1.37776
   236    C   13  S      Ryd( 4S)     0.00178       2.14735
   237    C   13  S      Ryd( 5S)     0.00002      23.25770
   238    C   13  px     Val( 2p)     0.99667       0.06419
   239    C   13  px     Ryd( 3p)     0.00768       1.24384
   240    C   13  py     Val( 2p)     0.98403       0.03044
   241    C   13  py     Ryd( 3p)     0.00420       1.02538
   242    C   13  pz     Val( 2p)     1.05833       0.00891
   243    C   13  pz     Ryd( 3p)     0.00163       0.67472
   244    C   13  dxy    Ryd( 3d)     0.00284       2.45789
   245    C   13  dxz    Ryd( 3d)     0.00092       1.76604
   246    C   13  dyz    Ryd( 3d)     0.00089       1.70708
   247    C   13  dx2y2  Ryd( 3d)     0.00453       2.59081
   248    C   13  dz2    Ryd( 3d)     0.00082       2.11562

   249    C   14  S      Cor( 1S)     1.99915     -10.27796
   250    C   14  S      Val( 2S)     0.95058      -0.05455
   251    C   14  S      Ryd( 3S)     0.00157       0.99695
   252    C   14  S      Ryd( 4S)     0.00014       1.75820
   253    C   14  S      Ryd( 5S)     0.00006      22.50835
   254    C   14  px     Val( 2p)     1.11325       0.04900
   255    C   14  px     Ryd( 3p)     0.00440       1.18892
   256    C   14  px     Ryd( 4p)     0.00053       1.21126
   257    C   14  px     Ryd( 5p)     0.00028       3.30373
   258    C   14  py     Val( 2p)     1.12143       0.05597
   259    C   14  py     Ryd( 4p)     0.00391       1.00493
   260    C   14  py     Ryd( 3p)     0.00128       0.75691
   261    C   14  py     Ryd( 5p)     0.00029       3.22815
   262    C   14  pz     Val( 2p)     1.01159       0.00177
   263    C   14  pz     Ryd( 4p)     0.00171       0.66158
   264    C   14  pz     Ryd( 3p)     0.00104       0.49292
   265    C   14  pz     Ryd( 5p)     0.00002       2.85159
   266    C   14  dxy    Ryd( 3d)     0.00074       2.66771
   267    C   14  dxz    Ryd( 3d)     0.00068       1.80356
   268    C   14  dyz    Ryd( 3d)     0.00040       1.80009
   269    C   14  dx2y2  Ryd( 3d)     0.00058       2.72275
   270    C   14  dz2    Ryd( 3d)     0.00052       2.17673

   271    C   15  S      Cor( 1S)     1.99928     -10.26365
   272    C   15  S      Val( 2S)     0.97096      -0.05516
   273    C   15  S      Ryd( 3S)     0.00606       0.96780
   274    C   15  S      Ryd( 4S)     0.00049       1.06918
   275    C   15  S      Ryd( 5S)     0.00002      23.52314
   276    C   15  px     Val( 2p)     1.08860       0.06566
   277    C   15  px     Ryd( 3p)     0.01747       0.76947
   278    C   15  px     Ryd( 4p)     0.00140       0.91981
   279    C   15  px     Ryd( 5p)     0.00043       3.57390
   280    C   15  py     Val( 2p)     1.19107       0.04234
   281    C   15  py     Ryd( 4p)     0.01382       0.95176
   282    C   15  py     Ryd( 3p)     0.00037       0.51470
   283    C   15  py     Ryd( 5p)     0.00030       3.52360
   284    C   15  pz     Val( 2p)     1.02896       0.01438
   285    C   15  pz     Ryd( 3p)     0.00142       0.66248
   286    C   15  pz     Ryd( 4p)     0.00334       0.69786
   287    C   15  pz     Ryd( 5p)     0.00001       2.93434
   288    C   15  dxy    Ryd( 3d)     0.00071       2.63264
   289    C   15  dxz    Ryd( 3d)     0.00047       1.83606
   290    C   15  dyz    Ryd( 3d)     0.00018       1.78725
   291    C   15  dx2y2  Ryd( 3d)     0.00156       2.71328
   292    C   15  dz2    Ryd( 3d)     0.00047       2.14403

   293    C   16  S      Cor( 1S)     1.99897     -10.22375
   294    C   16  S      Val( 2S)     1.12572      -0.07326
   295    C   16  S      Ryd( 4S)     0.00785       1.65172
   296    C   16  S      Ryd( 3S)     0.00429       1.01684
   297    C   16  S      Ryd( 5S)     0.00003      22.01345
   298    C   16  px     Val( 2p)     1.36256       0.06028
   299    C   16  px     Ryd( 3p)     0.00602       0.96471
   300    C   16  py     Val( 2p)     0.90320       0.17324
   301    C   16  py     Ryd( 3p)     0.00401       1.11429
   302    C   16  pz     Val( 2p)     0.72489       0.10020
   303    C   16  pz     Ryd( 3p)     0.00100       0.69492
   304    C   16  dxy    Ryd( 3d)     0.00542       2.68503
   305    C   16  dxz    Ryd( 3d)     0.00231       1.72085
   306    C   16  dyz    Ryd( 3d)     0.00010       1.88570
   307    C   16  dx2y2  Ryd( 3d)     0.00159       2.35392
   308    C   16  dz2    Ryd( 3d)     0.00370       2.03014

   309   Cl   17  S      Cor( 1S)     2.00000    -101.11554
   310   Cl   17  S      Cor( 2S)     1.99970     -10.77244
   311   Cl   17  S      Val( 3S)     1.81312      -0.95071
   312   Cl   17  S      Ryd( 5S)     0.00791       1.44325
   313   Cl   17  S      Ryd( 4S)     0.00044       1.21955
   314   Cl   17  S      Ryd( 6S)     0.00001      18.18981
   315   Cl   17  S      Ryd( 7S)     0.00000     207.60558
   316   Cl   17  px     Cor( 2p)     1.99997      -7.40062
   317   Cl   17  px     Val( 3p)     1.73700      -0.22598
   318   Cl   17  px     Ryd( 5p)     0.00598       0.73726
   319   Cl   17  px     Ryd( 4p)     0.00152       0.48310
   320   Cl   17  px     Ryd( 6p)     0.00040       3.41972
   321   Cl   17  px     Ryd( 7p)     0.00000      25.13044
   322   Cl   17  py     Cor( 2p)     1.99993      -7.40167
   323   Cl   17  py     Val( 3p)     1.53860      -0.19962
   324   Cl   17  py     Ryd( 5p)     0.00881       0.70733
   325   Cl   17  py     Ryd( 4p)     0.00117       0.53606
   326   Cl   17  py     Ryd( 6p)     0.00058       3.56361
   327   Cl   17  py     Ryd( 7p)     0.00001      25.15376
   328   Cl   17  pz     Cor( 2p)     1.99999      -7.39933
   329   Cl   17  pz     Val( 3p)     1.93381      -0.25427
   330   Cl   17  pz     Ryd( 5p)     0.00571       0.70725
   331   Cl   17  pz     Ryd( 4p)     0.00358       0.42009
   332   Cl   17  pz     Ryd( 6p)     0.00002       3.19215
   333   Cl   17  pz     Ryd( 7p)     0.00000      25.07910
   334   Cl   17  dxy    Ryd( 3d)     0.00357       1.37262
   335   Cl   17  dxz    Ryd( 3d)     0.00072       1.09061
   336   Cl   17  dyz    Ryd( 3d)     0.00106       1.10891
   337   Cl   17  dx2y2  Ryd( 3d)     0.00076       1.22884
   338   Cl   17  dz2    Ryd( 3d)     0.00105       1.19643

   339    H   18  S      Val( 1S)     0.81372       0.18577
   340    H   18  S      Ryd( 2S)     0.00081       0.71854
   341    H   18  S      Ryd( 3S)     0.00029       2.43797
   342    H   18  px     Ryd( 2p)     0.00121       2.18784
   343    H   18  py     Ryd( 2p)     0.00081       2.68764
   344    H   18  pz     Ryd( 2p)     0.00028       1.76038

   345    H   19  S      Val( 1S)     0.79986       0.16698
   346    H   19  S      Ryd( 2S)     0.00252       0.93732
   347    H   19  S      Ryd( 3S)     0.00027       2.03728
   348    H   19  px     Ryd( 2p)     0.00020       2.31751
   349    H   19  py     Ryd( 2p)     0.00040       2.62030
   350    H   19  pz     Ryd( 2p)     0.00012       1.74841

   351    H   20  S      Val( 1S)     0.79886       0.16493
   352    H   20  S      Ryd( 2S)     0.00109       0.81114
   353    H   20  S      Ryd( 3S)     0.00035       2.22155
   354    H   20  px     Ryd( 2p)     0.00146       2.14330
   355    H   20  py     Ryd( 2p)     0.00058       2.72141
   356    H   20  pz     Ryd( 2p)     0.00032       1.75403

 WARNING:  1 low occupancy (<1.9990e) core orbital  found on  C    2
           1 low occupancy (<1.9990e) core orbital  found on  C    3
           1 low occupancy (<1.9990e) core orbital  found on  C    5
           1 low occupancy (<1.9990e) core orbital  found on  C    6
           1 low occupancy (<1.9990e) core orbital  found on  C   11
           1 low occupancy (<1.9990e) core orbital  found on  C   13
           1 low occupancy (<1.9990e) core orbital  found on  C   16

 WARNING:  Population inversion found on atom  C    1
           Population inversion found on atom  C    2
           Population inversion found on atom  C    3
           Population inversion found on atom  C    4
           Population inversion found on atom  C    5
           Population inversion found on atom  C    6
           Population inversion found on atom Cl    8
           Population inversion found on atom  O    9
           Population inversion found on atom  C   11
           Population inversion found on atom  C   12
           Population inversion found on atom  C   14
           Population inversion found on atom  C   15
           Population inversion found on atom  C   16
           Population inversion found on atom Cl   17


 Summary of Natural Population Analysis:                  
                                                          
                                       Natural Population 
                Natural  -----------------------------------------------
    Atom  No    Charge         Core      Valence    Rydberg      Total
 -----------------------------------------------------------------------
      C    1    0.44692      1.99915     3.51077    0.04316     5.55308
      C    2   -0.42662      1.99886     4.40330    0.02446     6.42662
      C    3    0.31213      1.99880     3.66872    0.02034     5.68787
      C    4   -0.22064      1.99903     4.18497    0.03664     6.22064
      C    5   -0.13178      1.99898     4.12086    0.01194     6.13178
      C    6   -0.21652      1.99890     4.19004    0.02758     6.21652
      H    7    0.23478      0.00000     0.76377    0.00145     0.76522
     Cl    8    0.01989      9.99955     6.95972    0.02084    16.98011
      O    9   -0.61977      1.99977     6.60364    0.01636     8.61977
      H   10    0.25861      0.00000     0.73772    0.00367     0.74139
      C   11   -0.09050      1.99884     4.06408    0.02759     6.09050
      C   12   -0.28484      1.99911     4.24307    0.04266     6.28484
      C   13   -0.01935      1.99866     3.98823    0.03245     6.01935
      C   14   -0.21414      1.99915     4.19685    0.01814     6.21414
      C   15   -0.32736      1.99928     4.27959    0.04850     6.32736
      C   16   -0.15166      1.99897     4.11637    0.03632     6.15166
     Cl   17   -0.06542      9.99960     7.02254    0.04328    17.06542
      H   18    0.18289      0.00000     0.81372    0.00339     0.81711
      H   19    0.19662      0.00000     0.79986    0.00352     0.80338
      H   20    0.19734      0.00000     0.79886    0.00380     0.80266
 =======================================================================
   * Total *   -0.91942     45.98665    73.46669    0.46608   119.91942

                                 Natural Population      
 --------------------------------------------------------
   Core                      45.98665 ( 99.9710% of  46)
   Valence                   73.46669 ( 99.2793% of  74)
   Natural Minimal Basis    119.45333 ( 99.5444% of 120)
   Natural Rydberg Basis      0.46608 (  0.3884% of 120)
 --------------------------------------------------------

    Atom  No          Natural Electron Configuration
 ----------------------------------------------------------------------------
      C    1      [core]2S( 0.83)2p( 2.68)3S( 0.01)3d( 0.01)4p( 0.02)
      C    2      [core]2S( 0.99)2p( 3.41)4p( 0.01)
      C    3      [core]2S( 0.97)2p( 2.70)4p( 0.01)
      C    4      [core]2S( 1.00)2p( 3.18)3S( 0.01)3p( 0.01)3d( 0.01)4p( 0.01)
      C    5      [core]2S( 0.94)2p( 3.18)3p( 0.01)
      C    6      [core]2S( 0.88)2p( 3.31)4p( 0.02)
      H    7            1S( 0.76)
     Cl    8      [core]3S( 1.81)3p( 5.15)3d( 0.01)4p( 0.01)
      O    9      [core]2S( 1.69)2p( 4.92)3p( 0.01)3d( 0.01)
      H   10            1S( 0.74)
      C   11      [core]2S( 0.85)2p( 3.21)3p( 0.01)4p( 0.01)
      C   12      [core]2S( 0.94)2p( 3.30)3p( 0.01)4S( 0.01)4p( 0.03)
      C   13      [core]2S( 0.95)2p( 3.04)3S( 0.01)3p( 0.01)3d( 0.01)
      C   14      [core]2S( 0.95)2p( 3.25)3p( 0.01)4p( 0.01)
      C   15      [core]2S( 0.97)2p( 3.31)3S( 0.01)3p( 0.02)4p( 0.02)
      C   16      [core]2S( 1.13)2p( 2.99)3p( 0.01)4S( 0.01)3d( 0.01)
     Cl   17      [core]3S( 1.81)3p( 5.21)3d( 0.01)4p( 0.01)5S( 0.01)5p( 0.02)
      H   18            1S( 0.81)
      H   19            1S( 0.80)
      H   20            1S( 0.80)


 NATURAL BOND ORBITAL ANALYSIS:

                       Occupancies       Lewis Structure    Low   High
           Occ.    -------------------  -----------------   occ   occ
  Cycle   Thresh.   Lewis   Non-Lewis     CR  BD  3C  LP    (L)   (NL)   Dev
 =============================================================================
   1(1)    1.90   112.04042   7.95958     23  22   0  15     8     11    1.01
   2(2)    1.90   112.04042   7.95958     23  22   0  15     8     11    1.01
   3(1)    1.80   113.91261   6.08739     23  24   0  13     6      7    0.44
   4(2)    1.80   113.91261   6.08739     23  24   0  13     6      7    0.44
   5(1)    1.70   115.79490   4.20510     23  27   0  10     2      7    0.42
   6(2)    1.70   115.23186   4.76814     23  27   0  10     4      8    0.37
   7(3)    1.70   115.23186   4.76814     23  27   0  10     4      8    0.37
   8(4)    1.70   115.27187   4.72813     23  27   0  10     4      8    0.42
   9(5)    1.70   115.23186   4.76814     23  27   0  10     4      8    0.37
  10(6)    1.70   115.23186   4.76814     23  27   0  10     4      8    0.37
  11(7)    1.70   115.27187   4.72813     23  27   0  10     4      8    0.42
  12(8)    1.70   115.23186   4.76814     23  27   0  10     4      8    0.37
  13(9)    1.70   115.23186   4.76814     23  27   0  10     4      8    0.37
  14(1)    1.60   115.98989   4.01011     23  27   0  10     2      7    0.42
  15(2)    1.60   115.98989   4.01011     23  27   0  10     2      7    0.42
  16(1)    1.50   115.73298   4.26702     23  27   0  10     0      7    0.59
  17(2)    1.50   115.73298   4.26702     23  27   0  10     0      7    0.59
  18(1)    1.60   115.98989   4.01011     23  27   0  10     2      7    0.42
 -----------------------------------------------------------------------------

 Structure accepted: RESONANCE keyword permits strongly delocalized structure

 WARNING:  1 low occupancy (<1.9990e) core orbital  found on  C    2
           1 low occupancy (<1.9990e) core orbital  found on  C    3
           1 low occupancy (<1.9990e) core orbital  found on  C    5
           1 low occupancy (<1.9990e) core orbital  found on  C    6
           1 low occupancy (<1.9990e) core orbital  found on  C   11
           1 low occupancy (<1.9990e) core orbital  found on  C   13
           1 low occupancy (<1.9990e) core orbital  found on  C   16

 --------------------------------------------------------
   Core                     45.98664 ( 99.971% of  46)
   Valence Lewis            70.00326 ( 94.599% of  74)
  ==================       ============================
   Total Lewis             115.98989 ( 96.658% of 120)
  -----------------------------------------------------
   Valence non-Lewis         3.60463 (  3.004% of 120)
   Rydberg non-Lewis         0.40548 (  0.338% of 120)
  ==================       ============================
   Total non-Lewis           4.01011 (  3.342% of 120)
 --------------------------------------------------------


       (Occupancy)   Bond orbital/ Coefficients/ Hybrids
 ---------------------------------------------------------------------------------
     1. (1.89353) BD ( 1) C   1 - C   2  
                ( 48.08%)   0.6934* C   1 s( 32.41%)p 2.08( 67.56%)d 0.00(  0.03%)
                                            0.0004  0.5690  0.0177 -0.0012  0.0001
                                           -0.4234 -0.0253  0.0169 -0.0034  0.6890
                                           -0.0114 -0.0011 -0.0024  0.1430  0.0048
                                            0.0043  0.0014 -0.0139 -0.0028 -0.0019
                                           -0.0070 -0.0081
                ( 51.92%)   0.7206* C   2 s( 31.23%)p 2.20( 68.73%)d 0.00(  0.04%)
                                           -0.0005  0.5587  0.0117  0.0017  0.0014
                                            0.4953 -0.0278  0.0017 -0.0002 -0.6550
                                           -0.0158  0.0118 -0.0010  0.1083  0.0067
                                            0.0029  0.0005 -0.0087  0.0000 -0.0027
                                           -0.0131 -0.0128
     2. (1.98020) BD ( 1) C   1 - C   4  
                ( 48.39%)   0.6957* C   1 s( 35.43%)p 1.82( 64.54%)d 0.00(  0.03%)
                                           -0.0002  0.5951  0.0116  0.0020  0.0002
                                           -0.3737 -0.0245  0.0101 -0.0007 -0.7064
                                            0.0052  0.0126  0.0048 -0.0765 -0.0019
                                           -0.0018 -0.0002  0.0151  0.0008  0.0005
                                           -0.0073 -0.0075
                ( 51.61%)   0.7184* C   4 s( 36.01%)p 1.78( 63.96%)d 0.00(  0.04%)
                                            0.0000  0.5986  0.0397  0.0099  0.0005
                                            0.4481 -0.0124  0.0032  0.0027  0.6618
                                            0.0087 -0.0018  0.0063 -0.0232 -0.0017
                                           -0.0002 -0.0004  0.0123  0.0002 -0.0001
                                           -0.0060 -0.0129
     3. (1.99495) BD ( 1) C   1 - O   9  
                ( 34.67%)   0.5888* C   1 s( 28.73%)p 2.47( 71.09%)d 0.01(  0.17%)
                                           -0.0000  0.5340 -0.0465 -0.0014 -0.0016
                                            0.8025 -0.0655 -0.0101  0.0010 -0.0006
                                           -0.0065 -0.0014 -0.0006  0.2499  0.0042
                                            0.0059  0.0015 -0.0001  0.0189  0.0008
                                            0.0319 -0.0191
                ( 65.33%)   0.8083* O   9 s( 41.11%)p 1.43( 58.77%)d 0.00(  0.12%)
                                            0.0000  0.6406 -0.0268 -0.0019 -0.0000
                                           -0.7293  0.0195 -0.0040 -0.0018 -0.0879
                                           -0.0000 -0.0004  0.0001  0.2185 -0.0008
                                            0.0005 -0.0010  0.0045 -0.0064 -0.0007
                                            0.0299 -0.0160
     4. (1.96528) BD ( 2) C   1 - O   9  
                ( 29.92%)   0.5470* C   1 s(  3.17%)p30.44( 96.35%)d 0.15(  0.48%)
                                            0.0004 -0.1778  0.0064 -0.0009 -0.0005
                                           -0.1777  0.0197  0.0008  0.0003 -0.1598
                                           -0.0113 -0.0037  0.0001  0.9511  0.0245
                                            0.0242  0.0056 -0.0151  0.0672  0.0063
                                           -0.0049  0.0053
                ( 70.08%)   0.8371* O   9 s(  1.65%)p59.65( 98.23%)d 0.08(  0.13%)
                                            0.0000 -0.1282  0.0068  0.0002  0.0000
                                            0.1975 -0.0052 -0.0000  0.0010 -0.2311
                                            0.0025  0.0011  0.0010  0.9433 -0.0081
                                            0.0024 -0.0045  0.0072 -0.0336 -0.0009
                                           -0.0078  0.0026
     5. (1.98354) BD ( 1) C   2 - C   3  
                ( 51.88%)   0.7203* C   2 s( 37.39%)p 1.67( 62.56%)d 0.00(  0.05%)
                                           -0.0001  0.6104 -0.0359  0.0015 -0.0003
                                           -0.7859  0.0305  0.0046 -0.0052 -0.0735
                                           -0.0373  0.0104 -0.0021  0.0074  0.0015
                                            0.0004 -0.0001  0.0073 -0.0006  0.0005
                                            0.0166 -0.0133
                ( 48.12%)   0.6937* C   3 s( 49.86%)p 1.00( 50.10%)d 0.00(  0.05%)
                                           -0.0001  0.7059 -0.0181 -0.0010  0.0002
                                            0.6547 -0.0167  0.0021  0.0116  0.2651
                                           -0.0276 -0.0047  0.0016  0.0282 -0.0019
                                            0.0009 -0.0004  0.0011 -0.0017  0.0002
                                            0.0167 -0.0134
     6. (1.76134) BD ( 2) C   2 - C   3  
                ( 59.35%)   0.7704* C   2 s(  0.21%)p99.99( 99.68%)d 0.51(  0.11%)
                                            0.0000 -0.0461  0.0015  0.0009 -0.0003
                                           -0.0358 -0.0020 -0.0003  0.0002  0.0981
                                            0.0026 -0.0013 -0.0005  0.9928  0.0112
                                            0.0135  0.0010 -0.0017 -0.0281 -0.0170
                                            0.0022  0.0010
                ( 40.65%)   0.6376* C   3 s(  0.43%)p99.99( 99.28%)d 0.66(  0.28%)
                                            0.0002  0.0644  0.0129  0.0017 -0.0012
                                           -0.2940 -0.0151 -0.0050  0.0012  0.4702
                                            0.0269 -0.0001 -0.0039  0.8269 -0.0004
                                           -0.0240 -0.0053  0.0074  0.0508  0.0090
                                            0.0014  0.0107
     7. (1.95825) BD ( 1) C   2 - H  10  
                ( 62.99%)   0.7937* C   2 s( 31.21%)p 2.20( 68.76%)d 0.00(  0.03%)
                                           -0.0002  0.5583  0.0206 -0.0023 -0.0013
                                            0.3624 -0.0009 -0.0023 -0.0022  0.7450
                                            0.0037 -0.0052 -0.0038 -0.0345 -0.0031
                                           -0.0011 -0.0002  0.0064 -0.0003  0.0017
                                           -0.0113 -0.0112
                ( 37.01%)   0.6084* H  10 s( 99.96%)p 0.00(  0.04%)
                                            0.9998 -0.0001  0.0028 -0.0080 -0.0181
                                           -0.0006
     8. (1.97621) BD ( 1) C   3 - C   6  
                ( 48.79%)   0.6985* C   3 s( 48.09%)p 1.08( 51.87%)d 0.00(  0.03%)
                                           -0.0002  0.6934  0.0111  0.0001  0.0010
                                           -0.5669  0.0017 -0.0065 -0.0039 -0.4440
                                            0.0084 -0.0095 -0.0035 -0.0033 -0.0007
                                            0.0011 -0.0003  0.0117 -0.0037  0.0010
                                           -0.0089 -0.0107
                ( 51.21%)   0.7156* C   6 s( 28.96%)p 2.45( 70.99%)d 0.00(  0.05%)
                                           -0.0001  0.5382 -0.0024  0.0010 -0.0016
                                            0.4426  0.0252  0.0012 -0.0009  0.7146
                                           -0.0085  0.0045 -0.0003 -0.0508  0.0009
                                            0.0003  0.0004  0.0172 -0.0019 -0.0010
                                           -0.0044 -0.0130
     9. (1.54226) BD ( 2) C   3 - C   6  
                ( 41.68%)   0.6456* C   3 s(  1.63%)p60.28( 98.16%)d 0.13(  0.21%)
                                           -0.0007 -0.1264 -0.0170 -0.0021  0.0022
                                            0.3982  0.0265  0.0076 -0.0023 -0.7111
                                           -0.0420  0.0000  0.0045  0.5604 -0.0273
                                            0.0109 -0.0035 -0.0092 -0.0245 -0.0354
                                           -0.0046 -0.0121
                ( 58.32%)   0.7637* C   6 s(  0.56%)p99.99( 99.37%)d 0.12(  0.07%)
                                            0.0003  0.0729  0.0162  0.0003  0.0004
                                            0.1300 -0.0066 -0.0032 -0.0017 -0.0651
                                           -0.0110 -0.0030  0.0029  0.9861 -0.0035
                                           -0.0085  0.0009  0.0006  0.0235  0.0057
                                            0.0102 -0.0014
    10. (1.97728) BD ( 1) C   4 - C   5  
                ( 50.75%)   0.7124* C   4 s( 38.76%)p 1.58( 61.20%)d 0.00(  0.03%)
                                            0.0000  0.6220 -0.0270  0.0023  0.0002
                                           -0.7804  0.0145  0.0017 -0.0090 -0.0322
                                            0.0333 -0.0058  0.0021  0.0238  0.0005
                                           -0.0004  0.0000  0.0011  0.0000  0.0001
                                            0.0119 -0.0140
                ( 49.25%)   0.7018* C   5 s( 33.02%)p 2.03( 66.96%)d 0.00(  0.03%)
                                           -0.0001  0.5745  0.0090  0.0058 -0.0000
                                            0.8176 -0.0074 -0.0020  0.0030  0.0213
                                           -0.0013  0.0252 -0.0012 -0.0001  0.0050
                                            0.0017 -0.0001  0.0112 -0.0115
    11. (1.76131) BD ( 2) C   4 - C   5  
                ( 57.79%)   0.7602* C   4 s(  0.03%)p99.99( 99.95%)d 0.49(  0.02%)
                                            0.0001 -0.0161  0.0077  0.0006  0.0000
                                            0.0156  0.0016  0.0006  0.0006  0.0386
                                           -0.0022  0.0015 -0.0003  0.9987  0.0058
                                           -0.0170  0.0006  0.0004 -0.0121 -0.0031
                                            0.0000  0.0012
                ( 42.21%)   0.6497* C   5 s(  0.18%)p99.99( 99.76%)d 0.36(  0.06%)
                                           -0.0005  0.0421 -0.0022 -0.0010  0.0004
                                           -0.0605 -0.0009  0.0003  0.0932 -0.0019
                                            0.0009  0.9924 -0.0191 -0.0045 -0.0023
                                            0.0221  0.0124  0.0001  0.0003
    12. (1.99052) BD ( 1) C   4 -Cl   8  
                ( 45.81%)   0.6768* C   4 s( 25.23%)p 2.95( 74.56%)d 0.01(  0.21%)
                                           -0.0002  0.5018 -0.0205 -0.0097 -0.0010
                                            0.4334 -0.0056  0.0112 -0.0085 -0.7456
                                            0.0178 -0.0147  0.0138  0.0304  0.0006
                                           -0.0000 -0.0004 -0.0322  0.0019 -0.0018
                                           -0.0198 -0.0257
                ( 54.19%)   0.7362*Cl   8 s( 20.18%)p 3.93( 79.27%)d 0.03(  0.54%)
                                            0.0000  0.0001  0.4471  0.0436 -0.0025
                                            0.0001 -0.0000 -0.0000 -0.4330  0.0169
                                           -0.0014  0.0002  0.0001  0.7771 -0.0288
                                            0.0022 -0.0002  0.0000 -0.0158 -0.0000
                                           -0.0001 -0.0000 -0.0552  0.0010 -0.0016
                                           -0.0321 -0.0369
    13. (1.94594) BD ( 1) C   5 - C   6  
                ( 47.83%)   0.6916* C   5 s( 37.42%)p 1.67( 62.54%)d 0.00(  0.05%)
                                            0.0001  0.6115 -0.0065  0.0123  0.0015
                                           -0.4290  0.0185 -0.0030  0.6540  0.0164
                                            0.0103 -0.1135  0.0014 -0.0004 -0.0129
                                            0.0026 -0.0045 -0.0066 -0.0154
                ( 52.17%)   0.7223* C   6 s( 35.11%)p 1.85( 64.85%)d 0.00(  0.04%)
                                           -0.0001  0.5923  0.0165 -0.0004 -0.0002
                                            0.3837  0.0095  0.0028 -0.0011 -0.6935
                                            0.0244 -0.0075 -0.0011 -0.1400 -0.0014
                                            0.0017 -0.0003 -0.0145 -0.0044  0.0007
                                           -0.0034 -0.0129
    14. (1.95777) BD ( 1) C   5 - H   7  
                ( 61.45%)   0.7839* C   5 s( 29.37%)p 2.40( 70.58%)d 0.00(  0.05%)
                                            0.0007 -0.5417 -0.0006  0.0145  0.0012
                                            0.3783  0.0068 -0.0021  0.7496  0.0157
                                           -0.0014 -0.0243 -0.0004 -0.0001 -0.0155
                                            0.0016 -0.0000  0.0116  0.0097
                ( 38.55%)   0.6209* H   7 s( 99.96%)p 0.00(  0.04%)
                                           -0.9998 -0.0031 -0.0062 -0.0195  0.0001
    15. (1.96720) BD ( 1) C   6 - C  11  
                ( 51.98%)   0.7210* C   6 s( 35.38%)p 1.83( 64.60%)d 0.00(  0.01%)
                                           -0.0000  0.5947 -0.0151 -0.0005  0.0013
                                           -0.7992 -0.0189  0.0011 -0.0006  0.0524
                                            0.0059 -0.0016  0.0008  0.0649  0.0010
                                           -0.0009  0.0001 -0.0016  0.0008 -0.0003
                                            0.0080 -0.0089
                ( 48.02%)   0.6930* C  11 s( 31.46%)p 2.18( 68.51%)d 0.00(  0.03%)
                                            0.0001  0.5609  0.0029  0.0003  0.8239
                                            0.0102 -0.0099  0.0007 -0.0766 -0.0012
                                           -0.0053 -0.0004  0.0120 -0.0003  0.0004
                                           -0.0003 -0.0020  0.0006 -0.0002  0.0123
                                           -0.0105
    16. (1.96723) BD ( 1) C  11 - C  12  
                ( 50.94%)   0.7137* C  11 s( 34.35%)p 1.91( 65.62%)d 0.00(  0.03%)
                                            0.0001  0.5861 -0.0005  0.0001 -0.4607
                                           -0.0050 -0.0018 -0.0008 -0.6660  0.0129
                                            0.0041 -0.0023 -0.0140  0.0008  0.0001
                                           -0.0001  0.0110  0.0002  0.0003 -0.0030
                                           -0.0133
                ( 49.06%)   0.7005* C  12 s( 36.15%)p 1.77( 63.82%)d 0.00(  0.03%)
                                           -0.0001  0.6012 -0.0014 -0.0016  0.0030
                                            0.4960 -0.0127 -0.0138  0.0037  0.6255
                                            0.0155 -0.0169  0.0049  0.0047  0.0010
                                           -0.0001  0.0001  0.0130  0.0002  0.0002
                                           -0.0063 -0.0117
    17. (1.66262) BD ( 2) C  11 - C  12  
                ( 51.28%)   0.7161* C  11 s(  0.02%)p99.99( 99.95%)d 1.10(  0.02%)
                                            0.0001 -0.0140  0.0051  0.0002 -0.0075
                                            0.0049  0.0053  0.0001 -0.0281  0.0023
                                            0.0043  0.0002  0.9987  0.0155  0.0322
                                           -0.0032  0.0003 -0.0115 -0.0106 -0.0008
                                            0.0002
                ( 48.72%)   0.6980* C  12 s(  0.00%)p 1.00( 99.96%)d 0.00(  0.04%)
                                           -0.0002  0.0067 -0.0007  0.0003 -0.0000
                                            0.0105  0.0005 -0.0006  0.0006 -0.0224
                                           -0.0005 -0.0015  0.0004  0.9992  0.0164
                                            0.0163  0.0018 -0.0000  0.0087  0.0180
                                            0.0004  0.0003
    18. (1.97021) BD ( 1) C  11 - C  14  
                ( 51.49%)   0.7176* C  11 s( 34.11%)p 1.93( 65.85%)d 0.00(  0.04%)
                                            0.0001  0.5840  0.0014 -0.0002 -0.3292
                                           -0.0086 -0.0067 -0.0013  0.7410 -0.0119
                                           -0.0086  0.0023  0.0267 -0.0001 -0.0004
                                            0.0001 -0.0108 -0.0001  0.0016 -0.0077
                                           -0.0132
                ( 48.51%)   0.6965* C  14 s( 35.64%)p 1.80( 64.32%)d 0.00(  0.03%)
                                            0.0001  0.5969 -0.0125  0.0006  0.0019
                                            0.3706 -0.0245 -0.0038  0.0004 -0.7105
                                            0.0067  0.0126 -0.0051 -0.0164  0.0009
                                            0.0004 -0.0001 -0.0105  0.0004  0.0010
                                           -0.0100 -0.0116
    19. (1.96992) BD ( 1) C  12 - C  13  
                ( 51.86%)   0.7202* C  12 s( 36.51%)p 1.74( 63.49%)d 0.00(  0.00%)
                                            0.0002  0.6026  0.0442 -0.0001 -0.0013
                                           -0.7925  0.0456  0.0184  0.0086  0.0496
                                            0.0428  0.0021 -0.0025  0.0055  0.0006
                                           -0.0003  0.0002 -0.0007  0.0004 -0.0006
                                            0.0044  0.0028
                ( 48.14%)   0.6938* C  13 s( 37.02%)p 1.70( 62.76%)d 0.01(  0.22%)
                                           -0.0002  0.6073  0.0324 -0.0198  0.0021
                                            0.7784  0.0192 -0.1448  0.0072 -0.0180
                                            0.0002 -0.0056 -0.0020 -0.0002  0.0396
                                           -0.0237
    20. (1.98053) BD ( 1) C  12 - H  20  
                ( 60.25%)   0.7762* C  12 s( 27.50%)p 2.64( 72.47%)d 0.00(  0.04%)
                                            0.0003 -0.5231  0.0370 -0.0015  0.0010
                                           -0.3466 -0.0141  0.0012  0.0006  0.7768
                                            0.0180 -0.0032  0.0023  0.0246  0.0005
                                           -0.0001  0.0001  0.0118  0.0004 -0.0014
                                            0.0095  0.0115
                ( 39.75%)   0.6305* H  20 s( 99.95%)p 0.00(  0.05%)
                                           -0.9998  0.0006 -0.0016  0.0013 -0.0215
                                           -0.0006
    21. (1.93243) BD ( 1) C  13 - C  16  
                ( 54.93%)   0.7412* C  13 s( 39.60%)p 1.52( 60.27%)d 0.00(  0.14%)
                                            0.0005  0.6288 -0.0146  0.0199 -0.0007
                                           -0.3603  0.0310  0.6849  0.0172  0.0507
                                           -0.0012 -0.0172  0.0000  0.0014 -0.0326
                                           -0.0001
                ( 45.07%)   0.6713* C  16 s( 34.89%)p 1.86( 64.76%)d 0.01(  0.36%)
                                           -0.0001  0.5890 -0.0121 -0.0426  0.0001
                                            0.3202 -0.0252 -0.7367  0.0393  0.0094
                                            0.0001 -0.0553 -0.0016  0.0010  0.0050
                                           -0.0219
    22. (1.97731) BD ( 1) C  13 -Cl  17  
                ( 43.53%)   0.6597* C  13 s( 23.39%)p 3.26( 76.35%)d 0.01(  0.26%)
                                           -0.0006  0.4832 -0.0188 -0.0048 -0.0018
                                           -0.5077  0.0082 -0.7111 -0.0057 -0.0009
                                           -0.0005  0.0443  0.0007 -0.0000 -0.0225
                                           -0.0128
                ( 56.47%)   0.7515*Cl  17 s( 21.43%)p 3.65( 78.24%)d 0.02(  0.33%)
                                            0.0000  0.0004  0.4578  0.0690 -0.0055
                                            0.0004 -0.0000  0.0001  0.5231 -0.0395
                                           -0.0285 -0.0007 -0.0002  0.0001  0.7086
                                           -0.0612 -0.0211  0.0023 -0.0005  0.0000
                                            0.0053 -0.0005  0.0004  0.0000 -0.0000
                                            0.0488  0.0002  0.0004 -0.0088 -0.0284
    23. (1.97848) BD ( 1) C  14 - C  15  
                ( 51.32%)   0.7164* C  14 s( 36.92%)p 1.71( 63.05%)d 0.00(  0.03%)
                                           -0.0000  0.6076 -0.0098 -0.0010  0.0009
                                           -0.7857  0.0097  0.0076 -0.0037  0.0991
                                           -0.0361  0.0055  0.0002  0.0424 -0.0003
                                            0.0002  0.0001 -0.0007 -0.0006  0.0000
                                            0.0132 -0.0114
                ( 48.68%)   0.6977* C  15 s( 35.06%)p 1.85( 64.90%)d 0.00(  0.04%)
                                            0.0000  0.5921  0.0001 -0.0038  0.0013
                                            0.8027 -0.0182  0.0220  0.0076 -0.0475
                                           -0.0390 -0.0020  0.0037  0.0008  0.0003
                                           -0.0006  0.0001 -0.0054 -0.0003  0.0003
                                            0.0149 -0.0106
    24. (1.70391) BD ( 2) C  14 - C  15  
                ( 49.30%)   0.7021* C  14 s(  0.03%)p99.99( 99.92%)d 1.46(  0.05%)
                                           -0.0001 -0.0176  0.0009  0.0003 -0.0001
                                            0.0380  0.0020 -0.0001  0.0000 -0.0181
                                           -0.0000 -0.0008  0.0002  0.9984  0.0217
                                            0.0163 -0.0044  0.0003 -0.0198 -0.0077
                                           -0.0011  0.0010
                ( 50.70%)   0.7120* C  15 s(  0.06%)p99.99( 99.89%)d 0.73(  0.05%)
                                            0.0002 -0.0251  0.0017  0.0002  0.0001
                                            0.0168 -0.0021 -0.0006  0.0003 -0.0111
                                           -0.0008  0.0013 -0.0007  0.9988  0.0233
                                           -0.0197  0.0013 -0.0004  0.0197 -0.0084
                                            0.0007 -0.0013
    25. (1.96897) BD ( 1) C  14 - H  19  
                ( 59.96%)   0.7744* C  14 s( 27.39%)p 2.65( 72.58%)d 0.00(  0.04%)
                                           -0.0004  0.5229  0.0196  0.0000 -0.0017
                                            0.4921  0.0130 -0.0034 -0.0015  0.6952
                                            0.0013  0.0024 -0.0006  0.0030  0.0002
                                            0.0004 -0.0001  0.0168  0.0003  0.0007
                                           -0.0051 -0.0087
                ( 40.04%)   0.6327* H  19 s( 99.96%)p 0.00(  0.04%)
                                            0.9998  0.0041  0.0006 -0.0089 -0.0177
                                           -0.0000
    26. (1.95395) BD ( 1) C  15 - C  16  
                ( 55.02%)   0.7417* C  15 s( 36.92%)p 1.71( 63.07%)d 0.00(  0.01%)
                                           -0.0005 -0.6067  0.0334  0.0064  0.0007
                                            0.4829 -0.0781  0.0064 -0.0024  0.6251
                                            0.0062  0.0154 -0.0072 -0.0166  0.0013
                                            0.0023 -0.0001 -0.0073  0.0004  0.0002
                                            0.0015  0.0008
                ( 44.98%)   0.6707* C  16 s( 35.44%)p 1.81( 64.21%)d 0.01(  0.34%)
                                            0.0013 -0.5912  0.0663 -0.0239 -0.0009
                                           -0.4462 -0.0072 -0.6632  0.0120 -0.0547
                                            0.0020 -0.0507 -0.0018 -0.0012 -0.0023
                                            0.0293
    27. (1.98275) BD ( 1) C  15 - H  18  
                ( 59.88%)   0.7739* C  15 s( 28.00%)p 2.57( 71.96%)d 0.00(  0.04%)
                                            0.0004 -0.5279 -0.0350 -0.0093  0.0004
                                            0.3418 -0.0031  0.0043  0.0005 -0.7752
                                           -0.0321 -0.0019 -0.0030 -0.0276 -0.0009
                                            0.0000 -0.0000  0.0103  0.0006 -0.0009
                                            0.0130  0.0110
                ( 40.12%)   0.6334* H  18 s( 99.96%)p 0.00(  0.04%)
                                           -0.9998 -0.0003 -0.0024 -0.0133  0.0164
                                            0.0006
    28. (1.99915) CR ( 1) C   1           s(100.00%)p 0.00(  0.00%)
                                            1.0000 -0.0000 -0.0000  0.0000  0.0000
                                            0.0002 -0.0000 -0.0000  0.0000 -0.0003
                                            0.0000  0.0000  0.0000 -0.0005 -0.0000
                                           -0.0000 -0.0000  0.0000 -0.0000 -0.0000
                                            0.0000 -0.0000
    29. (1.99887) CR ( 1) C   2           s(100.00%)p 0.00(  0.00%)
                                            1.0000  0.0004  0.0000  0.0000  0.0000
                                            0.0003 -0.0000  0.0000 -0.0000 -0.0002
                                           -0.0000  0.0000 -0.0000  0.0000  0.0000
                                            0.0000  0.0000 -0.0000  0.0000 -0.0000
                                           -0.0000 -0.0000
    30. (1.99878) CR ( 1) C   3           s(100.00%)p 0.00(  0.00%)
                                            1.0000  0.0001 -0.0000 -0.0000  0.0000
                                            0.0003  0.0000  0.0000 -0.0000 -0.0006
                                           -0.0000 -0.0000  0.0000  0.0003 -0.0000
                                            0.0000 -0.0000 -0.0000 -0.0000 -0.0000
                                           -0.0000 -0.0000
    31. (1.99903) CR ( 1) C   4           s(100.00%)p 0.00(  0.00%)
                                            1.0000  0.0000 -0.0000 -0.0000 -0.0000
                                            0.0001 -0.0000  0.0000 -0.0000 -0.0002
                                            0.0000 -0.0000  0.0000 -0.0001 -0.0000
                                            0.0000 -0.0000 -0.0000  0.0000 -0.0000
                                           -0.0000 -0.0000
    32. (1.99899) CR ( 1) C   5           s(100.00%)p 0.00(  0.00%)
                                            1.0000  0.0004  0.0000 -0.0000 -0.0000
                                           -0.0001 -0.0000  0.0000 -0.0005 -0.0000
                                            0.0000  0.0006 -0.0000 -0.0000  0.0000
                                            0.0000  0.0000 -0.0000 -0.0000
    33. (1.99890) CR ( 1) C   6           s(100.00%)p 0.00(  0.00%)
                                            1.0000  0.0001 -0.0000 -0.0000 -0.0000
                                            0.0000  0.0000  0.0000  0.0000  0.0000
                                            0.0000  0.0000 -0.0000 -0.0003  0.0000
                                            0.0000 -0.0000  0.0000 -0.0000 -0.0000
                                           -0.0000 -0.0000
    34. (2.00000) CR ( 1)Cl   8           s(100.00%)
                                            1.0000 -0.0000  0.0000 -0.0000  0.0000
                                           -0.0000  0.0000  0.0000  0.0000 -0.0000
                                            0.0000  0.0000 -0.0000 -0.0000  0.0000
                                           -0.0000 -0.0000 -0.0000 -0.0000 -0.0000
                                            0.0000  0.0000  0.0000  0.0000 -0.0000
                                            0.0000  0.0000
    35. (1.99966) CR ( 2)Cl   8           s(100.00%)p 0.00(  0.00%)
                                           -0.0000  1.0000  0.0002 -0.0000  0.0000
                                           -0.0000  0.0000  0.0000  0.0001 -0.0000
                                            0.0000  0.0000 -0.0000 -0.0003  0.0000
                                           -0.0000 -0.0000 -0.0000 -0.0000 -0.0000
                                            0.0000  0.0000  0.0000  0.0000  0.0000
                                            0.0000  0.0000
    36. (1.99997) CR ( 3)Cl   8           s(  0.00%)p 1.00(100.00%)
                                            0.0000  0.0000 -0.0001  0.0000  0.0000
                                            0.0000 -0.0000  1.0000  0.0000  0.0000
                                           -0.0000 -0.0000  0.0000  0.0001 -0.0000
                                            0.0000  0.0000  0.0000  0.0000  0.0000
                                           -0.0000 -0.0000 -0.0000 -0.0000  0.0000
                                           -0.0000 -0.0000
    37. (1.99992) CR ( 4)Cl   8           s(  0.00%)p 1.00(100.00%)
                                           -0.0000 -0.0000  0.0001 -0.0000  0.0000
                                           -0.0000  0.0000  0.0000  0.0001 -0.0000
                                            0.0000  0.0000  1.0000 -0.0001  0.0000
                                           -0.0000 -0.0000 -0.0000 -0.0000 -0.0000
                                            0.0000  0.0000  0.0000  0.0000  0.0000
                                            0.0000  0.0000
    38. (1.99999) CR ( 5)Cl   8           s(  0.00%)p 1.00(100.00%)
                                           -0.0000 -0.0000 -0.0000 -0.0000  0.0000
                                           -0.0000  0.0000  0.0000  0.0000 -0.0000
                                            0.0000 -0.0000 -0.0000 -0.0000  0.0000
                                           -0.0000  0.0000  1.0000 -0.0001 -0.0000
                                            0.0000  0.0000  0.0000  0.0000 -0.0000
                                            0.0000  0.0000
    39. (1.99977) CR ( 1) O   9           s(100.00%)p 0.00(  0.00%)
                                            1.0000  0.0003  0.0000  0.0000  0.0000
                                            0.0003 -0.0000 -0.0000  0.0000  0.0000
                                            0.0000 -0.0000  0.0000 -0.0000 -0.0000
                                           -0.0000  0.0000 -0.0000  0.0000 -0.0000
                                           -0.0000  0.0000
    40. (1.99884) CR ( 1) C  11           s(100.00%)
                                            1.0000 -0.0002 -0.0000 -0.0000 -0.0000
                                           -0.0000  0.0000  0.0000  0.0000 -0.0000
                                            0.0000  0.0000 -0.0001 -0.0000 -0.0000
                                            0.0000 -0.0000  0.0000  0.0000 -0.0000
                                            0.0000
    41. (1.99911) CR ( 1) C  12           s(100.00%)p 0.00(  0.00%)
                                            1.0000  0.0001 -0.0000  0.0000  0.0000
                                            0.0003 -0.0000 -0.0000 -0.0000 -0.0002
                                           -0.0000 -0.0000  0.0000  0.0002  0.0000
                                            0.0000  0.0000 -0.0000  0.0000  0.0000
                                           -0.0000 -0.0000
    42. (1.99869) CR ( 1) C  13           s(100.00%)p 0.00(  0.00%)
                                            1.0000  0.0001  0.0000 -0.0000 -0.0000
                                           -0.0000 -0.0000 -0.0008 -0.0000 -0.0000
                                            0.0000  0.0000  0.0000 -0.0000  0.0000
                                           -0.0000
    43. (1.99915) CR ( 1) C  14           s(100.00%)p 0.00(  0.00%)
                                            1.0000  0.0002  0.0000 -0.0000 -0.0000
                                            0.0001  0.0000 -0.0000 -0.0000  0.0003
                                           -0.0000  0.0000  0.0000  0.0001  0.0000
                                            0.0000 -0.0000  0.0000 -0.0000 -0.0000
                                           -0.0000 -0.0000
    44. (1.99928) CR ( 1) C  15           s(100.00%)p 0.00(  0.00%)
                                            1.0000 -0.0001  0.0000  0.0000  0.0000
                                            0.0001 -0.0000  0.0000 -0.0000  0.0007
                                            0.0000  0.0000 -0.0000 -0.0002 -0.0000
                                            0.0000 -0.0000 -0.0000 -0.0000  0.0000
                                           -0.0000 -0.0000
    45. (1.99894) CR ( 1) C  16           s(100.00%)p 0.00(  0.00%)d 0.00(  0.00%)
                                            1.0000 -0.0003 -0.0002  0.0000  0.0000
                                            0.0022  0.0001  0.0006  0.0000  0.0002
                                           -0.0000  0.0001  0.0000  0.0000  0.0001
                                           -0.0001
    46. (2.00000) CR ( 1)Cl  17           s(100.00%)
                                            1.0000 -0.0000  0.0000 -0.0000  0.0000
                                           -0.0000  0.0000 -0.0000 -0.0000  0.0000
                                            0.0000  0.0000 -0.0000 -0.0000 -0.0000
                                            0.0000  0.0000 -0.0000 -0.0000 -0.0000
                                           -0.0000 -0.0000 -0.0000 -0.0000  0.0000
                                           -0.0000 -0.0000 -0.0000  0.0000  0.0000
    47. (1.99970) CR ( 2)Cl  17           s(100.00%)p 0.00(  0.00%)
                                           -0.0000  1.0000  0.0001 -0.0000  0.0000
                                           -0.0000  0.0000 -0.0000 -0.0003  0.0000
                                            0.0000  0.0000 -0.0000 -0.0000 -0.0004
                                            0.0000  0.0000 -0.0000  0.0000 -0.0000
                                           -0.0000  0.0000 -0.0000 -0.0000  0.0000
                                           -0.0000 -0.0000 -0.0000  0.0000  0.0000
    48. (1.99997) CR ( 3)Cl  17           s(  0.00%)p 1.00(100.00%)
                                           -0.0000 -0.0000  0.0000 -0.0000  0.0000
                                           -0.0000  0.0000  1.0000 -0.0000  0.0000
                                            0.0000  0.0000  0.0000 -0.0000 -0.0001
                                            0.0000  0.0000 -0.0000 -0.0000 -0.0000
                                            0.0000  0.0000 -0.0000  0.0000 -0.0000
                                           -0.0000 -0.0000 -0.0000  0.0000  0.0000
    49. (1.99993) CR ( 4)Cl  17           s(  0.00%)p 1.00(100.00%)
                                           -0.0000 -0.0000  0.0001 -0.0000  0.0000
                                           -0.0000  0.0000 -0.0000 -0.0001  0.0000
                                            0.0000  0.0000 -0.0000  1.0000 -0.0001
                                            0.0000  0.0000 -0.0000  0.0000 -0.0000
                                           -0.0000 -0.0000 -0.0000 -0.0000  0.0000
                                           -0.0000 -0.0000 -0.0000  0.0000  0.0000
    50. (1.99999) CR ( 5)Cl  17           s(  0.00%)p 1.00(100.00%)
                                           -0.0000 -0.0000 -0.0000 -0.0000  0.0000
                                           -0.0000  0.0000 -0.0000 -0.0000  0.0000
                                            0.0000 -0.0000  0.0000 -0.0000 -0.0000
                                            0.0000  0.0000 -0.0000 -0.0000  1.0000
                                           -0.0000 -0.0000 -0.0000 -0.0000  0.0000
                                           -0.0000 -0.0000 -0.0000  0.0000  0.0000
    51. (1.99220) LP ( 1)Cl   8           s( 79.83%)p 0.25( 20.16%)d 0.00(  0.02%)
                                           -0.0000 -0.0003  0.8934 -0.0115  0.0009
                                           -0.0000  0.0000  0.0001  0.2511 -0.0073
                                           -0.0001  0.0003 -0.0002 -0.3713  0.0102
                                            0.0004 -0.0005  0.0000  0.0216 -0.0001
                                           -0.0000  0.0000  0.0097 -0.0003  0.0006
                                            0.0046  0.0061
    52. (1.96300) LP ( 2)Cl   8           s(  0.12%)p99.99( 99.86%)d 0.15(  0.02%)
                                           -0.0000 -0.0001  0.0339 -0.0031 -0.0043
                                           -0.0001  0.0000  0.0001 -0.8639 -0.0056
                                            0.0009 -0.0002 -0.0000 -0.4995 -0.0018
                                            0.0003 -0.0003 -0.0000  0.0531  0.0010
                                            0.0000 -0.0000 -0.0046 -0.0002  0.0006
                                            0.0125 -0.0016
    53. (1.92863) LP ( 3)Cl   8           s(  0.02%)p99.99( 99.96%)d 1.27(  0.03%)
                                           -0.0000 -0.0000  0.0141 -0.0004 -0.0003
                                            0.0000 -0.0000  0.0000 -0.0336  0.0004
                                           -0.0001 -0.0000 -0.0000 -0.0471 -0.0004
                                           -0.0000 -0.0000 -0.0001 -0.9980 -0.0159
                                            0.0002  0.0005 -0.0001  0.0088 -0.0131
                                            0.0012  0.0006
    54. (1.97812) LP ( 1) O   9           s( 56.99%)p 0.75( 42.99%)d 0.00(  0.02%)
                                           -0.0005  0.7547  0.0154  0.0010  0.0000
                                            0.6466 -0.0065 -0.0003  0.0066  0.1082
                                            0.0025 -0.0003  0.0002 -0.0065 -0.0004
                                           -0.0000  0.0002 -0.0031  0.0003 -0.0006
                                           -0.0107  0.0071
    55. (1.82903) LP ( 2) O   9           s(  0.33%)p99.99( 99.59%)d 0.25(  0.08%)
                                           -0.0000  0.0571 -0.0007  0.0019  0.0000
                                            0.0920  0.0002 -0.0006  0.0000 -0.9624
                                           -0.0120  0.0035  0.0020 -0.2473 -0.0030
                                           -0.0004  0.0006  0.0273  0.0075  0.0010
                                           -0.0032  0.0008
    56. (1.05841) LP ( 1) C  13           s(  0.04%)p99.99( 99.95%)d 0.19(  0.01%)
                                           -0.0000  0.0205  0.0014  0.0016  0.0001
                                           -0.0321  0.0018  0.0381  0.0005 -0.9984
                                            0.0150 -0.0004 -0.0089  0.0018 -0.0002
                                            0.0004
    57. (1.65133) LP ( 1) C  16           s( 30.34%)p 2.29( 69.42%)d 0.01(  0.24%)
                                            0.0020  0.5492  0.0421  0.0070 -0.0007
                                           -0.8256 -0.0435  0.0771 -0.0191 -0.0666
                                            0.0026  0.0039 -0.0039 -0.0008 -0.0290
                                            0.0391
    58. (0.72192) LP*( 2) C  16           s(  0.01%)p 1.00( 99.68%)d 0.00(  0.31%)
                                           -0.0000 -0.0011  0.0083  0.0015 -0.0006
                                           -0.0826 -0.0035 -0.0245 -0.0024  0.9943
                                           -0.0283 -0.0017  0.0551  0.0029 -0.0023
                                            0.0055
    59. (1.99174) LP ( 1)Cl  17           s( 78.81%)p 0.27( 21.18%)d 0.00(  0.01%)
                                           -0.0000 -0.0003  0.8875 -0.0193  0.0020
                                           -0.0001  0.0000 -0.0001 -0.3090  0.0096
                                            0.0035  0.0011 -0.0004 -0.0002 -0.3406
                                            0.0135  0.0023  0.0008 -0.0004 -0.0000
                                            0.0022  0.0002  0.0000  0.0000 -0.0000
                                           -0.0090 -0.0001  0.0001  0.0011  0.0052
    60. (1.97146) LP ( 2)Cl  17           s(  0.17%)p99.99( 99.80%)d 0.12(  0.02%)
                                           -0.0000 -0.0000  0.0412 -0.0060  0.0028
                                            0.0006 -0.0000 -0.0001  0.7910  0.0171
                                            0.0046 -0.0023  0.0003  0.0000 -0.6099
                                           -0.0106 -0.0029 -0.0003 -0.0003 -0.0000
                                            0.0056  0.0002  0.0002  0.0001 -0.0000
                                            0.0014  0.0001 -0.0002  0.0144 -0.0016
    61. (1.93542) LP ( 3)Cl  17           s(  0.00%)p 1.00( 99.98%)d 0.00(  0.02%)
                                           -0.0000 -0.0000  0.0046 -0.0001 -0.0000
                                            0.0000 -0.0000  0.0000  0.0066  0.0002
                                           -0.0002 -0.0002  0.0000 -0.0000 -0.0004
                                            0.0000  0.0002  0.0000 -0.0000 -0.0000
                                           -0.9996 -0.0216 -0.0114 -0.0014  0.0003
                                            0.0003 -0.0106 -0.0106  0.0001 -0.0002
    62. (0.01590) RY*( 1) C   1           s( 13.31%)p 6.46( 86.01%)d 0.05(  0.68%)
                                            0.0000  0.0662  0.3579 -0.0013 -0.0251
                                            0.0515  0.9248 -0.0310 -0.0166  0.0014
                                            0.0065  0.0142 -0.0065  0.0060  0.0239
                                           -0.0030 -0.0021  0.0131 -0.0782 -0.0066
                                            0.0150  0.0152
    63. (0.00724) RY*( 2) C   1           s(  0.43%)p99.99( 43.99%)d99.99( 55.57%)
                                           -0.0000 -0.0031  0.0247  0.0586  0.0163
                                            0.0038 -0.0528 -0.0274 -0.0038  0.0148
                                            0.6333  0.1711 -0.0014  0.0475 -0.0571
                                            0.0025 -0.0185  0.6455 -0.3486 -0.0034
                                           -0.1318  0.0137
    64. (0.00635) RY*( 3) C   1           s(  4.68%)p 2.06(  9.63%)d18.32( 85.69%)
                                           -0.0000 -0.0108  0.2148 -0.0015  0.0231
                                            0.0113 -0.1503  0.0337 -0.0145 -0.0204
                                           -0.2546 -0.0488  0.0240  0.0550 -0.0162
                                           -0.0112 -0.0246 -0.2499 -0.8883 -0.0647
                                           -0.0344  0.0085
    65. (0.00268) RY*( 4) C   1           s( 15.16%)p 3.42( 51.84%)d 2.18( 33.00%)
                                            0.0000 -0.0114  0.3829 -0.0654  0.0228
                                            0.0187 -0.1438  0.0517 -0.0286  0.0064
                                           -0.6180  0.3324 -0.0362 -0.0051  0.0130
                                            0.0027  0.0018  0.5444  0.1280  0.0199
                                           -0.1171  0.0556
    66. (0.00190) RY*( 5) C   1           s( 57.83%)p 0.40( 23.15%)d 0.33( 19.02%)
                                            0.0000 -0.0050  0.7577  0.0618  0.0187
                                            0.0387 -0.2702  0.1186 -0.0703 -0.0031
                                            0.3476 -0.0729 -0.0487 -0.0144  0.0944
                                           -0.0040  0.0176 -0.2883  0.2280 -0.0279
                                           -0.2204  0.0760
    67. (0.00053) RY*( 6) C   1           s( 31.41%)p 1.29( 40.65%)d 0.89( 27.94%)
                                            0.0000  0.0056 -0.1768  0.5270 -0.0713
                                            0.0212  0.0945  0.4841  0.0524  0.0006
                                           -0.1089 -0.1530  0.3423 -0.0029  0.0840
                                            0.0075  0.0214  0.0451  0.0136 -0.0423
                                           -0.5241  0.0261
    68. (0.00045) RY*( 7) C   1           s(  0.26%)p40.81( 10.61%)d99.99( 89.13%)
                                            0.0000  0.0004  0.0325  0.0376 -0.0114
                                            0.0039  0.0006  0.0658  0.0067  0.0007
                                            0.0012  0.0020 -0.0327 -0.0023 -0.2093
                                            0.1968 -0.1345 -0.0518 -0.0389  0.9386
                                           -0.0523 -0.0580
    69. (0.00033) RY*( 8) C   1           s(  0.73%)p99.99( 93.05%)d 8.46(  6.22%)
                                           -0.0000 -0.0012  0.0575  0.0540 -0.0336
                                            0.0033  0.0104  0.1120  0.0257 -0.0006
                                           -0.0133  0.0017 -0.0575  0.0241 -0.9266
                                           -0.1495 -0.1791 -0.0443  0.0716 -0.2212
                                           -0.0336 -0.0709
    70. (0.00013) RY*( 9) C   1           s( 15.07%)p 1.54( 23.14%)d 4.10( 61.79%)
                                           -0.0000 -0.0198  0.1638  0.3341  0.1088
                                           -0.0112 -0.0442  0.2562  0.3320 -0.0016
                                           -0.0087 -0.1440 -0.1479 -0.0016  0.0909
                                            0.0207  0.0464  0.1336 -0.0031 -0.0244
                                            0.4740 -0.6122
    71. (0.00009) RY*(10) C   1           s(  2.13%)p30.65( 65.28%)d15.30( 32.58%)
    72. (0.00007) RY*(11) C   1           s( 38.39%)p 1.35( 51.84%)d 0.25(  9.77%)
    73. (0.00004) RY*(12) C   1           s( 24.76%)p 2.72( 67.41%)d 0.32(  7.83%)
    74. (0.00003) RY*(13) C   1           s(  0.02%)p99.99( 94.08%)d99.99(  5.91%)
    75. (0.00004) RY*(14) C   1           s(  1.70%)p25.60( 43.57%)d32.15( 54.72%)
    76. (0.00001) RY*(15) C   1           s(  0.07%)p99.99( 99.74%)d 2.67(  0.19%)
    77. (0.00000) RY*(16) C   1           s(  2.14%)p44.15( 94.53%)d 1.56(  3.33%)
    78. (0.00001) RY*(17) C   1           s( 92.18%)p 0.02(  1.91%)d 0.06(  5.91%)
    79. (0.00632) RY*( 1) C   2           s( 12.58%)p 6.54( 82.27%)d 0.41(  5.14%)
                                            0.0000 -0.0011  0.3538  0.0245  0.0067
                                           -0.0420 -0.8224 -0.0151  0.0490  0.0154
                                           -0.1658 -0.0119 -0.0218 -0.0079  0.3334
                                            0.0471  0.0143 -0.1749  0.0972 -0.0426
                                            0.0979 -0.0026
    80. (0.00373) RY*( 2) C   2           s( 11.64%)p 7.28( 84.75%)d 0.31(  3.61%)
                                            0.0000  0.0265  0.3390  0.0039 -0.0284
                                           -0.0411 -0.2124  0.0710  0.0776 -0.0179
                                            0.8005 -0.0944  0.0745  0.0018 -0.3632
                                           -0.0441 -0.0169  0.1482 -0.0795  0.0332
                                           -0.0715 -0.0394
    81. (0.00257) RY*( 3) C   2           s( 12.46%)p 6.73( 83.82%)d 0.30(  3.72%)
                                            0.0000  0.0079  0.3445  0.0736 -0.0225
                                           -0.0085  0.4223 -0.0568  0.0239 -0.0098
                                            0.3290 -0.0201  0.0035 -0.0057  0.7319
                                            0.0985  0.0425 -0.0793  0.1571 -0.0521
                                           -0.0495 -0.0321
    82. (0.00146) RY*( 4) C   2           s( 58.49%)p 0.67( 39.42%)d 0.04(  2.09%)
                                            0.0000 -0.0096  0.7626 -0.0378  0.0422
                                           -0.0164  0.2566 -0.1961 -0.0820 -0.0083
                                           -0.4032 -0.0337  0.0463  0.0042 -0.3389
                                           -0.0235 -0.0403 -0.0310 -0.0193  0.0046
                                           -0.1303 -0.0504
    83. (0.00040) RY*( 5) C   2           s(  0.77%)p54.90( 42.51%)d73.25( 56.71%)
                                            0.0000 -0.0015  0.0789  0.0343  0.0184
                                            0.0006  0.0022  0.1286 -0.0479 -0.0026
                                           -0.0578 -0.0646  0.0028 -0.0108  0.2322
                                           -0.5440  0.2209  0.0633 -0.7063  0.2521
                                            0.0238 -0.0130
    84. (0.00039) RY*( 6) C   2           s(  3.33%)p19.08( 63.50%)d 9.97( 33.17%)
                                           -0.0000  0.0008  0.1558  0.0703 -0.0638
                                            0.0100  0.1598  0.5764  0.2490  0.0008
                                           -0.0115  0.0398 -0.4392  0.0012 -0.1414
                                           -0.0228 -0.0094 -0.3293  0.0442 -0.0369
                                            0.4688  0.0138
    85. (0.00022) RY*( 7) C   2           s(  2.76%)p19.08( 52.67%)d16.14( 44.57%)
                                           -0.0000 -0.0042  0.1134 -0.0974  0.0725
                                            0.0035 -0.0152  0.5663 -0.0941 -0.0040
                                           -0.1679 -0.1803  0.0972  0.0000  0.1192
                                            0.3300 -0.0602  0.6257  0.0339  0.1844
                                           -0.0542  0.1271
    86. (0.00016) RY*( 8) C   2           s( 35.09%)p 1.25( 43.90%)d 0.60( 21.01%)
                                           -0.0000  0.0016 -0.0293  0.5850  0.0880
                                            0.0048  0.0062  0.1516 -0.3219 -0.0016
                                           -0.0356 -0.4175  0.2189  0.0031 -0.0530
                                           -0.2804  0.0859  0.0235  0.2096 -0.3941
                                            0.0948 -0.0371
    87. (0.00012) RY*( 9) C   2           s( 18.98%)p 1.93( 36.57%)d 2.34( 44.45%)
                                           -0.0000  0.0008 -0.0446  0.4333  0.0040
                                            0.0041  0.0103 -0.1522 -0.1407 -0.0008
                                            0.0265 -0.2419  0.0462 -0.0048 -0.0366
                                            0.4720 -0.1928 -0.2352 -0.2423  0.5256
                                            0.1842 -0.1427
    88. (0.00007) RY*(10) C   2           s( 12.29%)p 3.84( 47.14%)d 3.30( 40.58%)
    89. (0.00003) RY*(11) C   2           s( 12.85%)p 5.92( 76.16%)d 0.85( 10.99%)
    90. (0.00003) RY*(12) C   2           s( 23.98%)p 2.95( 70.64%)d 0.22(  5.38%)
    91. (0.00003) RY*(13) C   2           s( 20.13%)p 0.82( 16.42%)d 3.15( 63.46%)
    92. (0.00001) RY*(14) C   2           s(  0.17%)p99.99( 21.91%)d99.99( 77.91%)
    93. (0.00000) RY*(15) C   2           s(  0.20%)p99.99( 96.91%)d14.71(  2.89%)
    94. (0.00000) RY*(16) C   2           s( 71.01%)p 0.39( 27.61%)d 0.02(  1.38%)
    95. (0.00001) RY*(17) C   2           s(  3.24%)p 4.34( 14.05%)d25.57( 82.71%)
    96. (0.00811) RY*( 1) C   3           s(  0.16%)p99.99( 94.95%)d29.76(  4.89%)
                                            0.0000 -0.0015  0.0282  0.0290  0.0028
                                            0.0481 -0.4534 -0.0563 -0.0332 -0.0496
                                            0.8480 -0.0603  0.0488 -0.0000  0.0565
                                           -0.0810  0.0061 -0.1465  0.1277  0.0812
                                           -0.0496 -0.0454
    97. (0.00279) RY*( 2) C   3           s(  0.17%)p99.99( 37.16%)d99.99( 62.66%)
                                           -0.0000  0.0005  0.0332 -0.0245  0.0044
                                           -0.0277 -0.3304 -0.0469 -0.0438  0.0456
                                            0.0032 -0.0641  0.0215  0.0106 -0.3936
                                            0.3096  0.0027 -0.0150 -0.6269 -0.4742
                                           -0.0895 -0.0240
    98. (0.00224) RY*( 3) C   3           s(  2.70%)p33.81( 91.14%)d 2.29(  6.16%)
                                            0.0000 -0.0177  0.1419 -0.0753  0.0290
                                           -0.0054 -0.7879 -0.1364  0.1141 -0.0288
                                           -0.4822 -0.0185  0.0151 -0.0023  0.1304
                                           -0.0894 -0.0045  0.0480  0.1852  0.1523
                                           -0.0198  0.0382
    99. (0.00069) RY*( 4) C   3           s( 67.25%)p 0.22( 14.64%)d 0.27( 18.12%)
                                            0.0000  0.0072  0.8197  0.0051  0.0233
                                            0.0221  0.0840 -0.0645  0.0188 -0.0108
                                            0.0730  0.2847 -0.1734  0.0032  0.0593
                                           -0.1187  0.0112 -0.0629 -0.1648 -0.0246
                                            0.3359  0.1914
   100. (0.00054) RY*( 5) C   3           s(  1.02%)p60.76( 62.10%)d36.08( 36.88%)
                                            0.0000  0.0014  0.0908 -0.0425 -0.0128
                                            0.0030 -0.0072  0.0134  0.0770 -0.0097
                                            0.0243  0.1257 -0.0536 -0.0188 -0.5739
                                            0.5122 -0.0582 -0.0020  0.5797 -0.0058
                                            0.1580  0.0876
   101. (0.00041) RY*( 6) C   3           s( 26.69%)p 1.54( 41.17%)d 1.20( 32.13%)
                                            0.0000  0.0001  0.4847 -0.1776  0.0215
                                            0.0255  0.1040  0.1464 -0.3173  0.0066
                                           -0.0153 -0.4930  0.0653 -0.0004  0.0437
                                            0.1690 -0.0122  0.1588  0.1128  0.0765
                                           -0.5211 -0.0773
   102. (0.00021) RY*( 7) C   3           s(  2.97%)p20.85( 61.93%)d11.81( 35.10%)
                                           -0.0000 -0.0005  0.0930  0.1098  0.0949
                                           -0.0220 -0.0617  0.6870  0.1979  0.0064
                                           -0.0964 -0.2390  0.1925  0.0009 -0.0128
                                           -0.0092 -0.0079 -0.5092 -0.0148  0.0070
                                            0.2328 -0.1930
   103. (0.00019) RY*( 8) C   3           s(  1.26%)p67.85( 85.38%)d10.62( 13.36%)
                                           -0.0000 -0.0055  0.0812  0.0711  0.0299
                                            0.0046  0.0730 -0.1544  0.2453 -0.0040
                                            0.0040 -0.3903  0.1051 -0.0240 -0.4438
                                           -0.6351 -0.0109  0.1729  0.1590 -0.2734
                                            0.0593  0.0115
   104. (0.00016) RY*( 9) C   3           s(  0.37%)p99.99( 80.75%)d50.78( 18.88%)
                                            0.0000 -0.0103  0.0185  0.0567 -0.0074
                                           -0.0014  0.0908 -0.3603  0.3880 -0.0037
                                            0.0573 -0.5476  0.0736  0.0151  0.2376
                                            0.3914  0.0221  0.0856 -0.1301  0.1690
                                            0.3662  0.0435
   105. (0.00009) RY*(10) C   3           s(  7.99%)p 3.28( 26.23%)d 8.24( 65.78%)
   106. (0.00008) RY*(11) C   3           s(  2.78%)p 6.60( 18.36%)d28.37( 78.86%)
   107. (0.00006) RY*(12) C   3           s( 49.95%)p 0.78( 39.13%)d 0.22( 10.92%)
   108. (0.00004) RY*(13) C   3           s( 32.52%)p 1.18( 38.31%)d 0.90( 29.17%)
   109. (0.00001) RY*(14) C   3           s(  3.14%)p29.12( 91.31%)d 1.77(  5.55%)
   110. (0.00001) RY*(15) C   3           s(  3.95%)p 4.77( 18.81%)d19.57( 77.24%)
   111. (0.00001) RY*(16) C   3           s( 96.98%)p 0.01(  1.08%)d 0.02(  1.94%)
   112. (0.00000) RY*(17) C   3           s(  0.10%)p99.99( 98.13%)d17.10(  1.77%)
   113. (0.01143) RY*( 1) C   4           s(  2.99%)p31.97( 95.51%)d 0.50(  1.50%)
                                           -0.0000  0.0320  0.1084  0.1296 -0.0175
                                           -0.0226 -0.1901 -0.1467 -0.0010 -0.0124
                                           -0.9432 -0.0839  0.0099 -0.0013  0.0039
                                           -0.0006 -0.0001 -0.0666 -0.0070 -0.0059
                                           -0.1022  0.0075
   114. (0.00692) RY*( 2) C   4           s(  5.00%)p18.10( 90.57%)d 0.89(  4.43%)
                                            0.0000 -0.0048  0.1891 -0.1192  0.0065
                                           -0.0225 -0.9214  0.1310  0.0928 -0.0146
                                            0.1662  0.0193  0.0028  0.0009 -0.0457
                                           -0.0065 -0.0025  0.1875 -0.0213 -0.0069
                                           -0.0921  0.0130
   115. (0.00364) RY*( 3) C   4           s( 35.22%)p 1.49( 52.46%)d 0.35( 12.32%)
                                            0.0000  0.0060  0.5812 -0.1195 -0.0045
                                           -0.0143  0.1341  0.0409  0.0499 -0.0267
                                           -0.0054  0.2076  0.0074 -0.0003  0.6413
                                            0.2133  0.0409  0.1102  0.3177 -0.0988
                                           -0.0192  0.0032
   116. (0.00253) RY*( 4) C   4           s( 40.76%)p 0.84( 34.36%)d 0.61( 24.87%)
                                           -0.0000  0.0088  0.5643 -0.2982 -0.0117
                                           -0.0129  0.2100  0.0283  0.0444 -0.0275
                                           -0.0536  0.2594 -0.0007 -0.0080 -0.4264
                                           -0.2092  0.0037  0.1109 -0.3507  0.3358
                                           -0.0028 -0.0254
   117. (0.00127) RY*( 5) C   4           s( 51.13%)p 0.22( 11.19%)d 0.74( 37.68%)
                                            0.0000 -0.0078  0.0861  0.7096  0.0158
                                           -0.0070  0.0371  0.1854  0.1138 -0.0122
                                            0.1044 -0.0470  0.1285 -0.0026  0.1617
                                           -0.0243  0.0818  0.1317 -0.1656  0.4552
                                           -0.3530  0.0133
   118. (0.00094) RY*( 6) C   4           s(  4.50%)p 6.46( 29.06%)d14.77( 66.44%)
                                            0.0000  0.0008  0.0757  0.1981 -0.0034
                                           -0.0075  0.1504  0.1561  0.1425 -0.0120
                                           -0.0098  0.1830  0.1194  0.0021 -0.3965
                                           -0.0039 -0.1343  0.2980  0.2095 -0.6065
                                           -0.4034  0.0330
   119. (0.00062) RY*( 7) C   4           s( 41.30%)p 0.94( 38.85%)d 0.48( 19.85%)
                                            0.0000 -0.0072  0.5073  0.3943  0.0107
                                           -0.0078 -0.0535 -0.3193 -0.2076 -0.0178
                                            0.1967 -0.3849 -0.0418 -0.0009 -0.2165
                                           -0.0274 -0.0630 -0.2622  0.0783 -0.2001
                                            0.2709  0.1011
   120. (0.00051) RY*( 8) C   4           s(  0.02%)p99.99( 67.13%)d99.99( 32.84%)
                                            0.0000 -0.0010  0.0122  0.0098  0.0010
                                           -0.0008  0.0017 -0.0152 -0.0356  0.0004
                                            0.0211 -0.0235 -0.0233 -0.0207  0.4014
                                           -0.7038 -0.1063 -0.0053 -0.4357 -0.3675
                                           -0.0592 -0.0030
   121. (0.00039) RY*( 9) C   4           s(  5.83%)p 6.95( 40.53%)d 9.20( 53.64%)
                                            0.0000  0.0068 -0.0060  0.2413  0.0009
                                            0.0088 -0.0182  0.4529  0.3243 -0.0132
                                           -0.1282  0.1662  0.1973 -0.0018 -0.0334
                                           -0.0969 -0.0296  0.0336  0.0306 -0.0706
                                            0.7276 -0.0041
   122. (0.00019) RY*(10) C   4           s(  2.93%)p 7.46( 21.83%)d25.70( 75.25%)
                                           -0.0000  0.0195 -0.0372 -0.1157  0.1188
                                            0.0143  0.1084 -0.1100  0.0454 -0.0230
                                           -0.0494 -0.4285  0.0170  0.0004  0.0454
                                            0.0475  0.0313  0.6839 -0.0857  0.0314
                                            0.1603  0.5007
   123. (0.00016) RY*(11) C   4           s( 10.51%)p 7.08( 74.33%)d 1.44( 15.17%)
                                           -0.0000  0.0182 -0.1267  0.2685 -0.1287
                                            0.0159 -0.1055 -0.3419 -0.4065 -0.0167
                                            0.0066  0.6573 -0.1287  0.0005  0.0113
                                            0.0242  0.0117  0.2252 -0.0508  0.0097
                                            0.1850  0.2531
   124. (0.00005) RY*(12) C   4           s(  0.24%)p99.99( 40.37%)d99.99( 59.39%)
   125. (0.00005) RY*(13) C   4           s(  1.44%)p19.28( 27.71%)d49.31( 70.85%)
   126. (0.00001) RY*(14) C   4           s(  0.68%)p99.99( 96.03%)d 4.81(  3.29%)
   127. (0.00001) RY*(15) C   4           s(  1.07%)p75.13( 80.18%)d17.57( 18.75%)
   128. (0.00000) RY*(16) C   4           s( 96.35%)p 0.03(  3.20%)d 0.00(  0.45%)
   129. (0.00000) RY*(17) C   4           s(  0.01%)p 1.00( 97.03%)d 0.03(  2.97%)
   130. (0.00250) RY*( 1) C   5           s( 11.82%)p 6.93( 81.86%)d 0.54(  6.33%)
                                            0.0000 -0.0094  0.3416  0.0374  0.0043
                                           -0.0031  0.7674 -0.0404 -0.0239  0.4751
                                            0.0242  0.0081  0.0283  0.0171 -0.0871
                                           -0.1953  0.1218  0.0381 -0.0354
   131. (0.00193) RY*( 2) C   5           s( 12.19%)p 6.83( 83.23%)d 0.38(  4.58%)
                                           -0.0000 -0.0063  0.3491 -0.0016  0.0036
                                           -0.0198 -0.6123 -0.0673 -0.0035  0.6629
                                           -0.1136  0.0023 -0.0047  0.0072 -0.1256
                                           -0.1094  0.0660 -0.1168  0.0098
   132. (0.00112) RY*( 3) C   5           s(  7.91%)p 0.77(  6.07%)d10.88( 86.02%)
                                            0.0000  0.0020 -0.1309  0.2470 -0.0309
                                            0.0038 -0.0828 -0.0658  0.0099 -0.1754
                                           -0.0050  0.0125  0.1241  0.0554  0.2244
                                           -0.7367  0.4663 -0.2108 -0.0721
   133. (0.00095) RY*( 4) C   5           s( 50.53%)p 0.85( 43.11%)d 0.13(  6.35%)
                                            0.0000  0.0027  0.6369  0.3137 -0.0359
                                            0.0022 -0.0313 -0.4806  0.0023 -0.4322
                                            0.0977 -0.0019 -0.0474 -0.0237 -0.1510
                                            0.0928 -0.0609 -0.1663  0.0275
   134. (0.00069) RY*( 5) C   5           s( 30.40%)p 1.71( 51.88%)d 0.58( 17.71%)
                                           -0.0000  0.0010  0.4970 -0.2316  0.0586
                                            0.0040 -0.0027  0.6897  0.0209 -0.2018
                                           -0.0409 -0.0007 -0.0018  0.0153  0.2830
                                           -0.0011 -0.0003 -0.3066 -0.0551
   135. (0.00038) RY*( 6) C   5           s(  0.31%)p99.99( 90.88%)d28.31(  8.81%)
                                           -0.0000  0.0012 -0.0106  0.0541 -0.0085
                                           -0.0015 -0.0042  0.0979 -0.0023 -0.0301
                                           -0.0165 -0.0122 -0.9444 -0.0772 -0.0918
                                           -0.2516 -0.0780  0.1011 -0.0034
   136. (0.00028) RY*( 7) C   5           s( 33.82%)p 0.94( 31.88%)d 1.01( 34.30%)
                                            0.0000  0.0035  0.0375  0.5801  0.0155
                                           -0.0057 -0.0792  0.5097 -0.0178 -0.0520
                                            0.1416  0.0039  0.1716  0.0149 -0.4669
                                           -0.0322  0.0358  0.3457  0.0558
   137. (0.00022) RY*( 8) C   5           s( 42.64%)p 0.20(  8.39%)d 1.15( 48.97%)
                                            0.0000 -0.0075 -0.2166  0.6125 -0.0652
                                            0.0040  0.0999  0.0746 -0.0119  0.2256
                                           -0.0859 -0.0016 -0.0924 -0.0372  0.2937
                                            0.2537 -0.2241 -0.5357  0.0431
   138. (0.00009) RY*( 9) C   5           s(  9.14%)p 8.62( 78.75%)d 1.33( 12.11%)
   139. (0.00006) RY*(10) C   5           s(  0.42%)p11.68(  4.86%)d99.99( 94.72%)
   140. (0.00004) RY*(11) C   5           s( 10.02%)p 0.18(  1.79%)d 8.80( 88.19%)
   141. (0.00004) RY*(12) C   5           s(  2.25%)p 5.51( 12.37%)d38.01( 85.38%)
   142. (0.00001) RY*(13) C   5           s(  0.04%)p99.99( 99.09%)d20.57(  0.87%)
   143. (0.00001) RY*(14) C   5           s( 88.54%)p 0.07(  6.00%)d 0.06(  5.47%)
   144. (0.01056) RY*( 1) C   6           s(  1.04%)p91.03( 94.85%)d 3.95(  4.11%)
                                            0.0000  0.0132  0.0974  0.0274 -0.0001
                                            0.0221 -0.7733 -0.0901 -0.0321 -0.0005
                                           -0.5790 -0.0456  0.0334 -0.0205  0.0325
                                           -0.0317  0.0051 -0.0907  0.0299  0.0258
                                            0.1764  0.0145
   145. (0.00557) RY*( 2) C   6           s(  0.47%)p99.99( 97.96%)d 3.35(  1.57%)
                                            0.0000 -0.0062  0.0675 -0.0106  0.0010
                                            0.0159 -0.5693 -0.0396 -0.0351  0.0237
                                            0.7919 -0.1439 -0.0610  0.0027 -0.0129
                                            0.0130 -0.0016  0.1019 -0.0002 -0.0083
                                            0.0726  0.0045
   146. (0.00285) RY*( 3) C   6           s( 63.89%)p 0.49( 31.52%)d 0.07(  4.59%)
                                            0.0000 -0.0018  0.7991 -0.0168  0.0112
                                           -0.0178  0.1662 -0.0215  0.0551  0.0109
                                            0.0256 -0.1167  0.0178 -0.0133  0.4600
                                           -0.2355  0.0427  0.0064  0.0762  0.0330
                                            0.1947  0.0324
   147. (0.00178) RY*( 4) C   6           s( 17.12%)p 4.30( 73.67%)d 0.54(  9.21%)
                                            0.0000  0.0002  0.4138  0.0022  0.0045
                                           -0.0102  0.0462  0.0040  0.0786  0.0085
                                           -0.0092 -0.0083 -0.0401 -0.0155 -0.8468
                                           -0.0857 -0.0414 -0.0525  0.2836  0.0921
                                            0.0171  0.0136
   148. (0.00146) RY*( 5) C   6           s(  9.25%)p 7.28( 67.38%)d 2.53( 23.37%)
                                            0.0000 -0.0005  0.3040 -0.0101  0.0039
                                           -0.0067  0.0059  0.0497  0.0769  0.0073
                                           -0.0294 -0.0735 -0.0366  0.0136 -0.0510
                                            0.8070 -0.0603 -0.0916 -0.4518  0.1385
                                           -0.0428  0.0130
   149. (0.00073) RY*( 6) C   6           s(  0.18%)p99.99( 20.06%)d99.99( 79.76%)
                                            0.0000  0.0012  0.0395  0.0150  0.0015
                                           -0.0001 -0.0006  0.0212  0.0136 -0.0003
                                           -0.0124 -0.0015 -0.0190 -0.0069  0.1053
                                            0.4337  0.0161 -0.0205  0.5951 -0.6655
                                           -0.0083  0.0083
   150. (0.00061) RY*( 7) C   6           s(  2.00%)p 6.46( 12.93%)d42.48( 85.07%)
                                            0.0000  0.0006  0.1384 -0.0041 -0.0290
                                           -0.0020 -0.0528  0.0660  0.0788  0.0049
                                           -0.0172 -0.0210 -0.0640  0.0146 -0.1483
                                           -0.2981  0.0005 -0.1517 -0.5509 -0.6887
                                           -0.2202  0.0372
   151. (0.00026) RY*( 8) C   6           s( 13.42%)p 1.95( 26.21%)d 4.50( 60.37%)
                                           -0.0000 -0.0031  0.0005  0.3482  0.1137
                                            0.0016  0.0617 -0.1415  0.0403 -0.0116
                                            0.0307  0.4350  0.1801 -0.0009 -0.1051
                                            0.0481 -0.0239  0.3580 -0.1920 -0.1806
                                            0.6157 -0.1641
   152. (0.00020) RY*( 9) C   6           s( 29.45%)p 1.56( 45.90%)d 0.84( 24.65%)
                                            0.0000  0.0084  0.0618  0.5282 -0.1077
                                           -0.0045  0.0352 -0.6438 -0.1883 -0.0019
                                           -0.0002 -0.0589  0.0610  0.0001  0.0056
                                            0.0244 -0.0016  0.0794  0.0061  0.0177
                                           -0.3406  0.3518
   153. (0.00015) RY*(10) C   6           s( 19.35%)p 2.72( 52.55%)d 1.45( 28.10%)
                                           -0.0000 -0.0021  0.1809  0.3489  0.1977
                                           -0.0030 -0.1628  0.3755 -0.0984  0.0023
                                            0.0534  0.5768  0.0438  0.0018  0.1019
                                           -0.0169  0.0127 -0.0943  0.0868  0.1149
                                           -0.4637 -0.1906
   154. (0.00009) RY*(11) C   6           s( 28.09%)p 2.04( 57.17%)d 0.52( 14.74%)
   155. (0.00006) RY*(12) C   6           s(  2.54%)p10.33( 26.26%)d27.99( 71.19%)
   156. (0.00006) RY*(13) C   6           s( 41.89%)p 0.78( 32.77%)d 0.61( 25.34%)
   157. (0.00004) RY*(14) C   6           s( 13.57%)p 5.32( 72.25%)d 1.04( 14.18%)
   158. (0.00002) RY*(15) C   6           s( 43.25%)p 1.30( 56.32%)d 0.01(  0.43%)
   159. (0.00001) RY*(16) C   6           s( 14.46%)p 2.25( 32.56%)d 3.67( 52.98%)
   160. (0.00000) RY*(17) C   6           s(  0.00%)p 1.00( 99.83%)d 0.00(  0.17%)
   161. (0.00089) RY*( 1) H   7           s( 97.35%)p 0.03(  2.65%)
                                            0.0002  0.9867 -0.0811 -0.1407  0.0112
   162. (0.00008) RY*( 2) H   7           s(  0.00%)p 1.00(100.00%)
   163. (0.00009) RY*( 3) H   7           s(  0.02%)p99.99( 99.98%)
   164. (0.00005) RY*( 4) H   7           s(  2.67%)p36.47( 97.33%)
   165. (0.00548) RY*( 1)Cl   8           s(  0.07%)p99.99( 47.90%)d99.99( 52.03%)
                                           -0.0000 -0.0000 -0.0001  0.0255  0.0080
                                           -0.0008  0.0001 -0.0000  0.0002 -0.0468
                                            0.0058 -0.0016  0.0000 -0.0007  0.0068
                                            0.0073  0.0008 -0.0000  0.0003  0.6892
                                            0.0398  0.0054  0.0227  0.3765 -0.6136
                                           -0.0351  0.0162
   166. (0.00267) RY*( 2)Cl   8           s(  1.30%)p51.37( 66.55%)d24.82( 32.15%)
                                            0.0000  0.0000  0.0019  0.0746  0.0858
                                            0.0039  0.0002  0.0000  0.0005  0.6413
                                           -0.0064  0.0052 -0.0000  0.0041  0.5028
                                           -0.0236  0.0005 -0.0000  0.0006  0.0283
                                            0.0014  0.0002 -0.2420  0.0339 -0.0249
                                            0.5110  0.0038
   167. (0.00094) RY*( 3)Cl   8           s( 32.74%)p 1.36( 44.54%)d 0.69( 22.71%)
                                           -0.0000 -0.0000 -0.0174  0.5444  0.1754
                                            0.0017  0.0014 -0.0000  0.0360  0.3581
                                            0.0405 -0.0111  0.0000 -0.0711 -0.5476
                                            0.0935  0.0186  0.0000  0.0016  0.0088
                                            0.0014 -0.0010 -0.4151 -0.0078 -0.0077
                                           -0.2102 -0.1026
   168. (0.00017) RY*( 4)Cl   8           s( 62.05%)p 0.10(  6.12%)d 0.51( 31.83%)
                                            0.0000  0.0000  0.0089  0.2007  0.7610
                                           -0.0315 -0.0013  0.0000 -0.0207 -0.0339
                                           -0.0256 -0.0060 -0.0000  0.0229  0.1087
                                            0.2017 -0.0077 -0.0000 -0.0035  0.0750
                                            0.0142  0.0001  0.3679 -0.1017  0.0732
                                           -0.0351  0.4075
   169. (0.00011) RY*( 5)Cl   8           s( 16.52%)p 2.58( 42.60%)d 2.47( 40.88%)
                                           -0.0000 -0.0000 -0.0068  0.3551 -0.1938
                                           -0.0384  0.0027 -0.0000  0.0065 -0.1091
                                           -0.0399  0.0002  0.0000 -0.0179  0.3895
                                            0.0819  0.0120  0.0000 -0.0161  0.4905
                                            0.1132  0.0043 -0.0073 -0.4212  0.3327
                                           -0.2468 -0.2443
   170. (0.00007) RY*( 6)Cl   8           s(  1.67%)p25.04( 41.72%)d33.99( 56.62%)
   171. (0.00008) RY*( 7)Cl   8           s( 26.06%)p 0.85( 22.10%)d 1.99( 51.84%)
   172. (0.00003) RY*( 8)Cl   8           s( 27.57%)p 0.93( 25.77%)d 1.69( 46.66%)
   173. (0.00001) RY*( 9)Cl   8           s( 10.40%)p 8.58( 89.17%)d 0.04(  0.43%)
   174. (0.00002) RY*(10)Cl   8           s(  0.36%)p30.59( 11.04%)d99.99( 88.60%)
   175. (0.00001) RY*(11)Cl   8           s( 19.62%)p 0.73( 14.33%)d 3.37( 66.05%)
   176. (0.00000) RY*(12)Cl   8           s(  0.07%)p99.99( 92.34%)d99.99(  7.59%)
   177. (0.00000) RY*(13)Cl   8           s(  0.00%)p 1.00( 99.77%)d 0.00(  0.23%)
   178. (0.00001) RY*(14)Cl   8           s(  1.84%)p52.68( 97.09%)d 0.58(  1.06%)
   179. (0.00000) RY*(15)Cl   8           s(  0.03%)p99.99( 99.86%)d 4.21(  0.11%)
   180. (0.00000) RY*(16)Cl   8           s(100.00%)p 0.00(  0.00%)d 0.00(  0.00%)
   181. (0.00000) RY*(17)Cl   8           s(  0.04%)p99.99( 99.76%)d 4.25(  0.19%)
   182. (0.00000) RY*(18)Cl   8           s( 99.51%)p 0.00(  0.09%)d 0.00(  0.40%)
   183. (0.00472) RY*( 1) O   9           s(  0.57%)p99.99( 98.02%)d 2.46(  1.41%)
                                            0.0000  0.0006  0.0054  0.0756 -0.0001
                                            0.0012  0.0563  0.0353 -0.0148  0.0090
                                           -0.8796 -0.0069 -0.0162 -0.0000 -0.4481
                                            0.0175 -0.0190 -0.1093 -0.0449 -0.0047
                                            0.0080 -0.0079
   184. (0.00299) RY*( 2) O   9           s(  0.08%)p99.99( 98.72%)d14.52(  1.19%)
                                           -0.0000  0.0004 -0.0106  0.0265 -0.0022
                                            0.0017 -0.0494 -0.0085  0.0144 -0.0012
                                           -0.4487 -0.0115 -0.0048  0.0119  0.8841
                                           -0.0015  0.0365 -0.0645  0.0863 -0.0019
                                            0.0161 -0.0081
   185. (0.00071) RY*( 3) O   9           s( 62.22%)p 0.60( 37.12%)d 0.01(  0.66%)
                                            0.0000  0.0021  0.7572 -0.2211 -0.0043
                                           -0.0163  0.5046  0.3121  0.0672 -0.0034
                                            0.0083  0.1060 -0.0193  0.0001  0.0498
                                            0.0163  0.0034 -0.0398 -0.0032 -0.0073
                                           -0.0697 -0.0089
   186. (0.00022) RY*( 4) O   9           s( 39.94%)p 1.42( 56.66%)d 0.09(  3.40%)
                                            0.0000  0.0045  0.6074  0.1739 -0.0115
                                           -0.0249 -0.5328 -0.3804  0.2130 -0.0016
                                           -0.0150 -0.2972 -0.0158 -0.0008 -0.0461
                                           -0.0336  0.0024  0.0545  0.0083  0.0066
                                            0.1712  0.0402
   187. (0.00009) RY*( 5) O   9           s( 43.25%)p 1.10( 47.51%)d 0.21(  9.24%)
   188. (0.00007) RY*( 6) O   9           s( 18.37%)p 3.59( 66.03%)d 0.85( 15.60%)
   189. (0.00003) RY*( 7) O   9           s(  2.99%)p28.62( 85.71%)d 3.77( 11.30%)
   190. (0.00001) RY*( 8) O   9           s( 31.59%)p 2.17( 68.40%)d 0.00(  0.01%)
   191. (0.00002) RY*( 9) O   9           s(  0.19%)p99.99( 80.42%)d99.99( 19.39%)
   192. (0.00000) RY*(10) O   9           s( 99.26%)p 0.01(  0.61%)d 0.00(  0.13%)
   193. (0.00000) RY*(11) O   9           s(  0.24%)p99.99( 99.67%)d 0.38(  0.09%)
   194. (0.00000) RY*(12) O   9           s(  0.00%)p 1.00( 99.94%)d 0.00(  0.06%)
   195. (0.00000) RY*(13) O   9           s(  0.09%)p40.70(  3.79%)d99.99( 96.11%)
   196. (0.00000) RY*(14) O   9           s(  0.00%)p 1.00(  8.73%)d10.46( 91.27%)
   197. (0.00000) RY*(15) O   9           s(  0.01%)p 1.00( 10.22%)d 8.79( 89.77%)
   198. (0.00000) RY*(16) O   9           s(  0.99%)p36.03( 35.59%)d64.21( 63.42%)
   199. (0.00000) RY*(17) O   9           s(  0.13%)p24.62(  3.27%)d99.99( 96.60%)
   200. (0.00274) RY*( 1) H  10           s( 98.94%)p 0.01(  1.06%)
                                            0.0018  0.9947  0.0037  0.0862  0.0547
                                           -0.0123
   201. (0.00040) RY*( 2) H  10           s( 90.06%)p 0.11(  9.94%)
                                            0.0032 -0.0298  0.9485  0.1622  0.2467
                                            0.1106
   202. (0.00010) RY*( 3) H  10           s(  1.80%)p54.63( 98.20%)
   203. (0.00007) RY*( 4) H  10           s(  0.30%)p99.99( 99.70%)
   204. (0.00004) RY*( 5) H  10           s(  8.94%)p10.19( 91.06%)
   205. (0.00726) RY*( 1) C  11           s(  5.06%)p17.90( 90.65%)d 0.85(  4.29%)
                                           -0.0000  0.0060  0.2246 -0.0121 -0.0115
                                            0.7592  0.1777  0.0559  0.0018 -0.4286
                                            0.3315  0.0096 -0.0073  0.0376  0.0082
                                            0.0033  0.1478 -0.0222 -0.0093  0.1379
                                            0.0382
   206. (0.00536) RY*( 2) C  11           s(  0.15%)p99.99( 97.29%)d17.11(  2.56%)
                                           -0.0000  0.0022  0.0386  0.0014  0.0089
                                           -0.5697  0.1968 -0.0375 -0.0119 -0.7506
                                            0.1985  0.0683  0.0031 -0.0091 -0.0178
                                            0.0016  0.1194  0.0241  0.0041 -0.1030
                                            0.0136
   207. (0.00417) RY*( 3) C  11           s(  1.97%)p48.12( 94.77%)d 1.66(  3.26%)
                                           -0.0000  0.0097  0.1395 -0.0118  0.0105
                                           -0.1703  0.6057  0.0583  0.0147  0.4516
                                            0.5347 -0.0614 -0.0127  0.2233  0.0661
                                            0.0082  0.0711 -0.0862 -0.0171 -0.1376
                                            0.0301
   208. (0.00398) RY*( 4) C  11           s(  0.00%)p 1.00( 85.85%)d 0.16( 14.14%)
                                           -0.0000 -0.0008  0.0049  0.0039 -0.0009
                                           -0.0037 -0.0493 -0.0111 -0.0013 -0.0799
                                           -0.1337  0.0110 -0.0371  0.2360  0.8795
                                           -0.0301 -0.0171 -0.2656 -0.2654 -0.0039
                                           -0.0116
   209. (0.00212) RY*( 5) C  11           s( 27.11%)p 2.54( 68.91%)d 0.15(  3.98%)
                                           -0.0000  0.0021  0.5198 -0.0292 -0.0006
                                            0.0254  0.4418 -0.0279 -0.0079 -0.0554
                                           -0.6616 -0.0093 -0.0010  0.1769 -0.1405
                                            0.0197 -0.1106 -0.0765  0.0473 -0.0891
                                            0.1075
   210. (0.00131) RY*( 6) C  11           s(  0.21%)p99.99( 94.07%)d27.26(  5.72%)
                                            0.0000 -0.0047  0.0174  0.0421 -0.0010
                                           -0.0341 -0.3364 -0.0455 -0.0014 -0.0523
                                            0.0942  0.0506 -0.0041  0.8367 -0.3198
                                            0.0885 -0.0423 -0.2066 -0.0769  0.0383
                                           -0.0730
   211. (0.00066) RY*( 7) C  11           s(  7.75%)p 1.26(  9.73%)d10.65( 82.52%)
                                            0.0000 -0.0029  0.2704  0.0660 -0.0001
                                           -0.0664 -0.2070 -0.0385 -0.0005  0.0319
                                            0.1106  0.0568 -0.0003 -0.0500  0.1703
                                           -0.0245  0.0051 -0.3369  0.8425  0.0419
                                            0.0074
   212. (0.00049) RY*( 8) C  11           s( 53.36%)p 0.53( 28.17%)d 0.35( 18.47%)
                                            0.0000 -0.0033  0.7213  0.1155 -0.0014
                                           -0.1626 -0.3749 -0.0776  0.0043  0.1365
                                            0.1793  0.0711 -0.0012 -0.2276 -0.0298
                                           -0.0107  0.1603  0.0316 -0.3836  0.0903
                                            0.0519
   213. (0.00023) RY*( 9) C  11           s(  8.68%)p 3.02( 26.24%)d 7.50( 65.08%)
                                           -0.0000 -0.0048  0.0479  0.2906  0.0010
                                            0.0479  0.0058  0.3995 -0.0114 -0.0783
                                            0.1110  0.1964 -0.0006 -0.1838 -0.0933
                                           -0.0301 -0.6253 -0.3125 -0.1380 -0.2686
                                           -0.2664
   214. (0.00019) RY*(10) C  11           s(  9.76%)p 6.98( 68.16%)d 2.26( 22.07%)
                                            0.0000 -0.0043  0.0632  0.3060 -0.0002
                                           -0.0657 -0.0580  0.7368  0.0052 -0.0060
                                           -0.1212 -0.3077  0.0007  0.1310  0.0668
                                           -0.0091  0.3448  0.2578  0.1014  0.0378
                                           -0.1539
   215. (0.00013) RY*(11) C  11           s(  0.89%)p44.03( 39.10%)d67.59( 60.02%)
                                           -0.0000  0.0046  0.0817  0.0467  0.0012
                                            0.0511 -0.0730  0.0669 -0.0047  0.0300
                                            0.0595  0.5453 -0.0010  0.2002  0.1890
                                            0.0302 -0.1955  0.6448  0.1570 -0.2430
                                            0.2501
   216. (0.00012) RY*(12) C  11           s(  2.25%)p15.23( 34.19%)d28.31( 63.57%)
                                           -0.0000 -0.0013  0.1298  0.0749 -0.0064
                                           -0.0791  0.0207 -0.1510 -0.0057 -0.0745
                                            0.1326 -0.5193 -0.0006  0.0864  0.1091
                                           -0.0136 -0.5843  0.3446  0.0686  0.4127
                                           -0.0215
   217. (0.00008) RY*(13) C  11           s(  2.08%)p17.53( 36.42%)d29.60( 61.50%)
   218. (0.00006) RY*(14) C  11           s( 12.08%)p 0.31(  3.75%)d 6.97( 84.17%)
   219. (0.00001) RY*(15) C  11           s( 68.50%)p 0.34( 23.03%)d 0.12(  8.48%)
   220. (0.00000) RY*(16) C  11           s(  0.22%)p99.99( 99.74%)d 0.22(  0.05%)
   221. (0.01711) RY*( 1) C  12           s(  1.64%)p58.88( 96.71%)d 1.00(  1.65%)
                                            0.0000 -0.0328  0.0883 -0.0860  0.0126
                                            0.0441  0.3207 -0.1040  0.0028 -0.0249
                                            0.9207 -0.0525  0.0032 -0.0009  0.0207
                                            0.0019  0.0019  0.1139  0.0072 -0.0022
                                           -0.0068  0.0582
   222. (0.00694) RY*( 2) C  12           s( 14.66%)p 5.39( 78.94%)d 0.44(  6.41%)
                                            0.0000 -0.0164  0.3765  0.0666  0.0095
                                            0.0426  0.8129  0.1611 -0.0635  0.0134
                                           -0.2970  0.0618 -0.0231  0.0006 -0.0578
                                            0.0236  0.0027 -0.0357  0.0033 -0.0074
                                           -0.2198  0.1200
   223. (0.00325) RY*( 3) C  12           s(  0.13%)p99.99( 87.35%)d96.25( 12.52%)
                                            0.0000  0.0012  0.0360 -0.0017  0.0018
                                            0.0016 -0.0704  0.0637 -0.0034 -0.0024
                                            0.0371 -0.0010 -0.0092  0.0004 -0.4401
                                            0.8180  0.0136  0.0060 -0.2668 -0.2322
                                            0.0038 -0.0031
   224. (0.00210) RY*( 4) C  12           s( 73.92%)p 0.28( 20.39%)d 0.08(  5.69%)
                                            0.0000  0.0057  0.8596 -0.0101 -0.0128
                                            0.0289 -0.4355  0.0471  0.0492 -0.0361
                                            0.0450 -0.0382 -0.0047 -0.0005  0.0386
                                           -0.0497  0.0021  0.0869  0.0288  0.0023
                                           -0.1163  0.1870
   225. (0.00120) RY*( 5) C  12           s(  0.28%)p99.99( 89.47%)d35.98( 10.24%)
                                            0.0000  0.0007  0.0157  0.0497  0.0112
                                            0.0029 -0.0391  0.0239  0.0017  0.0011
                                            0.0563  0.1122 -0.0388  0.0141 -0.8689
                                           -0.3464  0.0097 -0.0674  0.1874  0.2422
                                            0.0499 -0.0402
   226. (0.00078) RY*( 6) C  12           s( 17.96%)p 3.76( 67.52%)d 0.81( 14.52%)
                                            0.0000  0.0038  0.0831  0.4116  0.0568
                                            0.0182 -0.0198  0.0014  0.0778  0.0091
                                            0.1149  0.7851 -0.1323 -0.0005  0.1401
                                            0.0401 -0.0090 -0.2706 -0.0302 -0.0566
                                            0.2597 -0.0203
   227. (0.00042) RY*( 7) C  12           s(  1.33%)p52.19( 69.37%)d22.05( 29.30%)
                                            0.0000 -0.0096  0.0843  0.0746  0.0230
                                            0.0204 -0.0083  0.7764 -0.0762 -0.0006
                                            0.1231 -0.2405 -0.0702  0.0001  0.0681
                                           -0.0453 -0.0042 -0.1605 -0.0226 -0.0039
                                            0.2683 -0.4413
   228. (0.00031) RY*( 8) C  12           s(  7.07%)p 5.23( 37.01%)d 7.91( 55.92%)
                                           -0.0000 -0.0071  0.2041 -0.1703 -0.0015
                                           -0.0082  0.0261 -0.4640 -0.2190  0.0006
                                           -0.0137 -0.0659 -0.3170  0.0000  0.0176
                                            0.0248 -0.0101 -0.3742 -0.0345  0.0012
                                           -0.1370 -0.6318
   229. (0.00016) RY*( 9) C  12           s(  5.38%)p 4.28( 23.06%)d13.30( 71.56%)
                                            0.0000  0.0005  0.2100 -0.0967 -0.0194
                                            0.0070  0.1472 -0.2480 -0.1078 -0.0122
                                           -0.1380  0.0380  0.3385 -0.0003 -0.0225
                                           -0.0015  0.0062  0.4223 -0.0718  0.0325
                                            0.6856 -0.2470
   230. (0.00010) RY*(10) C  12           s(  4.59%)p14.81( 68.00%)d 5.97( 27.41%)
                                            0.0000 -0.0065  0.0661 -0.0481  0.1980
                                            0.0024  0.0377 -0.0778  0.4442  0.0002
                                            0.0236 -0.0963  0.6813 -0.0020 -0.0004
                                            0.0330  0.0105 -0.5146  0.0142  0.0387
                                           -0.0273 -0.0826
   231. (0.00010) RY*(11) C  12           s(  0.01%)p 1.00(  2.95%)d32.86( 97.04%)
   232. (0.00003) RY*(12) C  12           s(  3.20%)p 6.40( 20.50%)d23.83( 76.29%)
   233. (0.00002) RY*(13) C  12           s( 74.45%)p 0.30( 22.30%)d 0.04(  3.25%)
   234. (0.00000) RY*(14) C  12           s( 92.31%)p 0.06(  5.53%)d 0.02(  2.16%)
   235. (0.00001) RY*(15) C  12           s(  0.03%)p99.99( 20.25%)d99.99( 79.72%)
   236. (0.00000) RY*(16) C  12           s(  0.02%)p99.99( 99.35%)d30.63(  0.63%)
   237. (0.00000) RY*(17) C  12           s(  2.85%)p32.16( 91.58%)d 1.96(  5.58%)
   238. (0.01209) RY*( 1) C  13           s( 42.70%)p 0.97( 41.40%)d 0.37( 15.90%)
                                           -0.0000  0.0152  0.6524  0.0335 -0.0053
                                           -0.0496 -0.5118 -0.0040  0.3838  0.0027
                                            0.0482 -0.2261  0.0034 -0.0169  0.3223
                                           -0.0604
   239. (0.00508) RY*( 2) C  13           s( 20.53%)p 3.36( 69.05%)d 0.51( 10.41%)
                                            0.0000 -0.0268  0.3302  0.3083  0.0219
                                           -0.0063  0.7515 -0.0352  0.3526  0.0010
                                            0.0161 -0.2775  0.0202 -0.0088 -0.1004
                                            0.1286
   240. (0.00276) RY*( 3) C  13           s( 25.25%)p 2.12( 53.47%)d 0.84( 21.28%)
                                            0.0000  0.0111  0.4646  0.1876 -0.0362
                                            0.0038 -0.0845 -0.0063 -0.7253  0.0009
                                            0.0381 -0.2323  0.0077 -0.0306 -0.3964
                                            0.0274
   241. (0.00225) RY*( 4) C  13           s(  0.28%)p99.99( 51.76%)d99.99( 47.96%)
                                            0.0000  0.0006  0.0524  0.0045 -0.0040
                                           -0.0006 -0.0205 -0.0014 -0.0085 -0.0127
                                           -0.7190 -0.0253  0.3476  0.5983 -0.0090
                                            0.0126
   242. (0.00075) RY*( 5) C  13           s(  4.77%)p 4.74( 22.63%)d15.21( 72.59%)
                                            0.0000  0.0023 -0.0995  0.1930  0.0239
                                            0.0057 -0.0410 -0.0012 -0.0143 -0.0004
                                            0.4737  0.0080  0.8438  0.0873  0.0541
                                           -0.0582
   243. (0.00060) RY*( 6) C  13           s( 38.47%)p 0.57( 21.91%)d 1.03( 39.63%)
                                            0.0000  0.0109 -0.4032  0.4675  0.0589
                                            0.0395 -0.3676 -0.0336  0.2802 -0.0022
                                           -0.0520 -0.4378 -0.1068 -0.0025 -0.4393
                                            0.0147
   244. (0.00033) RY*( 7) C  13           s( 58.89%)p 0.08(  4.68%)d 0.62( 36.43%)
                                           -0.0000 -0.0005  0.0146  0.7637  0.0743
                                            0.0044 -0.0174  0.0121 -0.1309 -0.0007
                                           -0.1709  0.4526 -0.1052 -0.1258  0.3301
                                           -0.1536
   245. (0.00021) RY*( 8) C  13           s(  7.68%)p 1.44( 11.08%)d10.58( 81.24%)
                                            0.0000 -0.0138  0.2662 -0.0560  0.0510
                                            0.0332 -0.0834  0.0177  0.3192 -0.0008
                                            0.0223  0.6053  0.0574 -0.0083 -0.6473
                                           -0.1539
   246. (0.00011) RY*( 9) C  13           s(  1.32%)p16.82( 22.27%)d57.74( 76.41%)
                                            0.0000 -0.0003  0.0122  0.1143  0.0038
                                            0.0018  0.0018  0.0010 -0.0230  0.0119
                                            0.4711  0.0900 -0.3724  0.7845  0.0361
                                            0.0220
   247. (0.00002) RY*(10) C  13           s(  3.99%)p 0.49(  1.96%)d23.60( 94.05%)
   248. (0.00001) RY*(11) C  13           s( 96.07%)p 0.00(  0.46%)d 0.04(  3.47%)
   249. (0.00533) RY*( 1) C  14           s(  0.12%)p99.99( 95.81%)d34.51(  4.07%)
                                            0.0000 -0.0130  0.0204  0.0187 -0.0157
                                            0.0125 -0.7447  0.0170 -0.0799  0.0200
                                           -0.5978  0.1963  0.0200  0.0010  0.0024
                                            0.0061  0.0030 -0.1912 -0.0128  0.0035
                                            0.0372  0.0509
   250. (0.00231) RY*( 2) C  14           s(  6.44%)p14.27( 91.93%)d 0.25(  1.62%)
                                           -0.0000 -0.0150  0.2225 -0.1096  0.0521
                                            0.0147  0.5246 -0.3252 -0.1551 -0.0194
                                           -0.4849  0.5189 -0.0075  0.0016 -0.0888
                                           -0.0362  0.0079  0.0162  0.0680 -0.0495
                                           -0.0022 -0.0942
   251. (0.00195) RY*( 3) C  14           s(  0.14%)p99.99( 95.61%)d30.73(  4.25%)
                                           -0.0000 -0.0016  0.0329 -0.0173  0.0012
                                            0.0003  0.0684 -0.0259 -0.0170 -0.0020
                                           -0.0629  0.0302  0.0090 -0.0255  0.7760
                                            0.5850  0.0209  0.0033 -0.0261  0.2044
                                           -0.0040  0.0061
   252. (0.00094) RY*( 4) C  14           s( 11.29%)p 1.38( 15.59%)d 6.48( 73.12%)
                                            0.0000  0.0031  0.3336 -0.0272  0.0294
                                           -0.0148 -0.1126 -0.2255 -0.0760 -0.0024
                                            0.1891  0.0965  0.1558 -0.0092 -0.0376
                                           -0.1201 -0.0331  0.0365 -0.7624  0.3726
                                           -0.0991 -0.0026
   253. (0.00082) RY*( 5) C  14           s( 64.80%)p 0.22( 14.32%)d 0.32( 20.88%)
                                           -0.0000  0.0105  0.8029  0.0569 -0.0036
                                           -0.0165 -0.0984 -0.0893 -0.0609 -0.0134
                                            0.1226 -0.2200  0.2356  0.0044  0.0188
                                            0.0366  0.0272 -0.1084  0.3590 -0.1854
                                           -0.1228  0.1366
   254. (0.00067) RY*( 6) C  14           s(  2.64%)p24.95( 65.98%)d11.87( 31.38%)
                                            0.0000 -0.0079  0.0340 -0.1077  0.1167
                                           -0.0194 -0.3260 -0.0534 -0.0790  0.0111
                                            0.4779  0.5526 -0.0161  0.0049 -0.0044
                                            0.0981  0.0164  0.2403  0.2280 -0.0786
                                            0.0850 -0.4366
   255. (0.00058) RY*( 7) C  14           s( 18.83%)p 2.30( 43.39%)d 2.01( 37.78%)
                                           -0.0000 -0.0040  0.3721  0.1357  0.1773
                                            0.0077  0.0183  0.1571  0.3351 -0.0122
                                           -0.1188 -0.1067 -0.5194 -0.0017 -0.0035
                                           -0.0137 -0.0299  0.1125 -0.1053  0.0508
                                            0.5601 -0.1943
   256. (0.00024) RY*( 8) C  14           s(  2.45%)p26.43( 64.87%)d13.31( 32.68%)
                                           -0.0000 -0.0043 -0.0135 -0.0128  0.1555
                                            0.0141  0.0320  0.2176 -0.6082 -0.0153
                                           -0.1684 -0.2851  0.3432 -0.0010  0.0142
                                           -0.0401  0.0267  0.4214 -0.0342  0.0006
                                            0.3380 -0.1838
   257. (0.00014) RY*( 9) C  14           s(  4.03%)p19.95( 80.35%)d 3.88( 15.62%)
                                           -0.0000  0.0004  0.1661  0.1126  0.0017
                                           -0.0015  0.0858  0.7126 -0.1527 -0.0044
                                            0.0335  0.3624 -0.1601 -0.0019  0.1963
                                           -0.2613  0.0123  0.0928 -0.0626 -0.0261
                                           -0.2588  0.2757
   258. (0.00010) RY*(10) C  14           s( 83.61%)p 0.12(  9.87%)d 0.08(  6.53%)
   259. (0.00007) RY*(11) C  14           s(  5.45%)p16.70( 91.08%)d 0.64(  3.46%)
   260. (0.00007) RY*(12) C  14           s(  7.78%)p 2.92( 22.70%)d 8.93( 69.52%)
   261. (0.00003) RY*(13) C  14           s( 15.17%)p 3.77( 57.19%)d 1.82( 27.64%)
   262. (0.00000) RY*(14) C  14           s(  0.01%)p 1.00( 99.77%)d 0.00(  0.22%)
   263. (0.00001) RY*(15) C  14           s(  0.09%)p47.01(  4.18%)d99.99( 95.73%)
   264. (0.00000) RY*(16) C  14           s( 73.52%)p 0.34( 24.88%)d 0.02(  1.60%)
   265. (0.00001) RY*(17) C  14           s(  3.63%)p 6.23( 22.63%)d20.29( 73.74%)
   266. (0.01600) RY*( 1) C  15           s(  9.84%)p 8.22( 80.91%)d 0.94(  9.25%)
                                            0.0000 -0.0130  0.2975 -0.0977  0.0132
                                           -0.0368  0.1042  0.0514  0.1089  0.0224
                                           -0.8814  0.0204 -0.0625 -0.0003 -0.0136
                                            0.0210 -0.0019  0.1480  0.0125 -0.0025
                                            0.2571 -0.0656
   267. (0.01221) RY*( 2) C  15           s(  7.52%)p12.14( 91.35%)d 0.15(  1.13%)
                                           -0.0000  0.0371  0.2667 -0.0503 -0.0131
                                           -0.0478 -0.9312 -0.1793  0.0815 -0.0553
                                            0.0021  0.0347 -0.0196 -0.0019  0.0216
                                            0.0151  0.0001  0.0746  0.0107  0.0057
                                           -0.0109 -0.0739
   268. (0.00266) RY*( 3) C  15           s(  0.24%)p99.99( 85.99%)d56.61( 13.77%)
                                           -0.0000  0.0005  0.0323  0.0365  0.0076
                                            0.0001  0.0132  0.0627  0.0043 -0.0041
                                            0.0494 -0.0243 -0.0129  0.0140 -0.0672
                                            0.9200  0.0380 -0.0186  0.3440  0.1312
                                            0.0359 -0.0228
   269. (0.00126) RY*( 4) C  15           s( 56.35%)p 0.53( 29.77%)d 0.25( 13.89%)
                                           -0.0000 -0.0042  0.7478 -0.0622 -0.0186
                                            0.0129  0.1986  0.1556 -0.0554 -0.0382
                                            0.3959  0.0024 -0.2594 -0.0032  0.0108
                                           -0.0720 -0.0036 -0.0497 -0.0167 -0.0046
                                            0.3058 -0.2064
   270. (0.00065) RY*( 5) C  15           s(  0.68%)p99.99( 89.46%)d14.39(  9.85%)
                                            0.0000 -0.0011  0.0706 -0.0316 -0.0294
                                            0.0104  0.0431 -0.2384 -0.0993 -0.0002
                                           -0.0099 -0.0728 -0.0041  0.0125 -0.8983
                                           -0.1152  0.0148  0.0132  0.2348 -0.1540
                                           -0.1231 -0.0659
   271. (0.00062) RY*( 6) C  15           s(  8.38%)p 8.89( 74.51%)d 2.04( 17.11%)
                                            0.0000 -0.0038  0.2068 -0.1776 -0.0974
                                            0.0311  0.1982 -0.7005 -0.2907  0.0000
                                           -0.0589 -0.1927 -0.0245 -0.0022  0.2776
                                            0.1065 -0.0069  0.0786 -0.1020  0.0705
                                           -0.3698 -0.1132
   272. (0.00026) RY*( 7) C  15           s( 58.93%)p 0.51( 30.23%)d 0.18( 10.83%)
                                           -0.0000  0.0020  0.2753  0.7161 -0.0271
                                            0.0054  0.0179 -0.0454 -0.2422 -0.0145
                                           -0.0148 -0.0006  0.4901 -0.0008  0.0164
                                           -0.0151  0.0109  0.2286 -0.0028 -0.0090
                                            0.0590  0.2291
   273. (0.00014) RY*( 8) C  15           s(  7.58%)p 4.62( 35.03%)d 7.57( 57.39%)
                                           -0.0000 -0.0034  0.2599 -0.0874 -0.0257
                                           -0.0117 -0.0815  0.3574 -0.1440 -0.0151
                                           -0.1639 -0.3847  0.1405  0.0006 -0.0020
                                           -0.0132  0.0068 -0.5877 -0.0144  0.0065
                                           -0.4015  0.2590
   274. (0.00010) RY*( 9) C  15           s( 10.22%)p 7.11( 72.67%)d 1.67( 17.11%)
                                            0.0000 -0.0036  0.1826  0.2301  0.1261
                                            0.0119  0.1374 -0.3368  0.7307 -0.0116
                                            0.0150  0.2436  0.0103 -0.0005 -0.0021
                                            0.0129 -0.0193 -0.3569 -0.0087 -0.0010
                                           -0.1493  0.1462
   275. (0.00005) RY*(10) C  15           s( 11.99%)p 3.07( 36.83%)d 4.27( 51.18%)
   276. (0.00002) RY*(11) C  15           s(  0.16%)p99.99( 16.82%)d99.99( 83.01%)
   277. (0.00002) RY*(12) C  15           s(  0.53%)p99.99( 67.97%)d59.31( 31.50%)
   278. (0.00001) RY*(13) C  15           s( 25.22%)p 2.72( 68.70%)d 0.24(  6.08%)
   279. (0.00000) RY*(14) C  15           s( 96.68%)p 0.03(  2.84%)d 0.00(  0.48%)
   280. (0.00000) RY*(15) C  15           s(  0.00%)p 1.00(  9.07%)d10.02( 90.92%)
   281. (0.00000) RY*(16) C  15           s(  0.00%)p 1.00( 97.25%)d 0.03(  2.74%)
   282. (0.00001) RY*(17) C  15           s(  5.61%)p 1.92( 10.75%)d14.90( 83.64%)
   283. (0.00548) RY*( 1) C  16           s( 37.33%)p 1.49( 55.53%)d 0.19(  7.14%)
                                            0.0000 -0.0034  0.2611  0.5522  0.0113
                                            0.0459 -0.4587 -0.0503 -0.5833 -0.0027
                                           -0.0019  0.2490  0.0022  0.0001 -0.0079
                                           -0.0967
   284. (0.00159) RY*( 2) C  16           s( 34.33%)p 1.72( 59.08%)d 0.19(  6.59%)
                                           -0.0000  0.0296  0.0319  0.5841  0.0167
                                           -0.0052  0.7661 -0.0469 -0.0306 -0.0027
                                           -0.0275  0.0264  0.0151  0.0070 -0.2406
                                            0.0835
   285. (0.00110) RY*( 3) C  16           s( 93.73%)p 0.02(  2.24%)d 0.04(  4.03%)
                                            0.0000  0.0222  0.9295 -0.2527  0.0946
                                            0.0607  0.1220  0.0517  0.0225 -0.0020
                                           -0.0250 -0.1537  0.0059  0.0062 -0.1273
                                           -0.0201
   286. (0.00060) RY*( 4) C  16           s( 29.26%)p 1.97( 57.53%)d 0.45( 13.20%)
                                            0.0000 -0.0089  0.1255  0.5156 -0.1047
                                            0.0161 -0.3666  0.0385  0.6625 -0.0015
                                           -0.0182 -0.3451  0.0078  0.0000  0.0049
                                            0.1133
   287. (0.00041) RY*( 5) C  16           s(  0.13%)p99.99( 97.95%)d14.70(  1.92%)
                                            0.0000  0.0003  0.0227  0.0170 -0.0224
                                            0.0038  0.0134  0.0024 -0.0053  0.0347
                                            0.9890 -0.0331 -0.1213  0.0452 -0.0314
                                            0.0189
   288. (0.00014) RY*( 6) C  16           s(  0.12%)p 8.92(  1.10%)d99.99( 98.77%)
                                            0.0000  0.0016 -0.0068  0.0178  0.0295
                                            0.0028  0.0205  0.0075 -0.0801  0.0368
                                           -0.0527 -0.1514 -0.6544 -0.7272  0.0655
                                            0.0586
   289. (0.00013) RY*( 7) C  16           s(  3.99%)p 2.70( 10.77%)d21.38( 85.24%)
                                           -0.0000  0.0164 -0.0010  0.0799  0.1823
                                            0.0012  0.1202  0.0259 -0.3042 -0.0067
                                            0.0042 -0.5441  0.1077  0.1446  0.6703
                                            0.2729
   290. (0.00004) RY*( 8) C  16           s(  9.54%)p 0.81(  7.69%)d 8.68( 82.77%)
   291. (0.00002) RY*( 9) C  16           s(  0.30%)p 5.52(  1.63%)d99.99( 98.08%)
   292. (0.00002) RY*(10) C  16           s(  1.31%)p 2.89(  3.79%)d72.39( 94.90%)
   293. (0.00001) RY*(11) C  16           s( 89.28%)p 0.05(  4.60%)d 0.07(  6.12%)
   294. (0.00934) RY*( 1)Cl  17           s(  0.03%)p99.99( 86.21%)d99.99( 13.76%)
                                            0.0000 -0.0000 -0.0006  0.0178  0.0037
                                           -0.0001  0.0001 -0.0000 -0.0017  0.0069
                                           -0.0216  0.0089 -0.0001  0.0000 -0.0020
                                           -0.0380  0.0027  0.0017  0.0014  0.0000
                                           -0.0033  0.7148 -0.5898  0.0337 -0.0091
                                           -0.0139 -0.2260 -0.2935 -0.0118 -0.0037
   295. (0.00725) RY*( 2)Cl  17           s(  1.45%)p66.35( 96.36%)d 1.50(  2.18%)
                                            0.0000  0.0000  0.0101  0.0884  0.0787
                                           -0.0203  0.0001  0.0000  0.0299 -0.5443
                                            0.2308  0.1273 -0.0081 -0.0000  0.0145
                                            0.7422  0.0945  0.1880  0.0092 -0.0000
                                           -0.0006  0.0388 -0.0072  0.0018  0.0004
                                           -0.0690 -0.0074 -0.0011  0.1293 -0.0170
   296. (0.00542) RY*( 3)Cl  17           s( 35.01%)p 1.65( 57.65%)d 0.21(  7.34%)
                                            0.0000 -0.0000 -0.0201  0.5476  0.2233
                                            0.0042  0.0001 -0.0000 -0.0444 -0.4527
                                           -0.2330  0.2015  0.0014  0.0000 -0.0681
                                           -0.4067 -0.3047  0.1000  0.0289  0.0000
                                           -0.0004 -0.0257  0.0166 -0.0049  0.0008
                                           -0.2467  0.0026  0.0094  0.1033 -0.0416
   297. (0.00155) RY*( 4)Cl  17           s( 25.80%)p 2.15( 55.40%)d 0.73( 18.81%)
                                           -0.0000  0.0000  0.0087  0.5031 -0.0670
                                           -0.0168  0.0019  0.0000  0.0083  0.4982
                                            0.1209  0.0467  0.0071 -0.0000  0.0203
                                            0.0683  0.3604  0.3916 -0.0180 -0.0000
                                            0.0002 -0.0099  0.0095  0.0087 -0.0007
                                           -0.3122 -0.0030 -0.0045  0.1704  0.2480
   298. (0.00016) RY*( 5)Cl  17           s( 11.99%)p 4.32( 51.85%)d 3.01( 36.16%)
                                           -0.0000  0.0000  0.0141 -0.1981  0.2836
                                            0.0086 -0.0007  0.0000  0.0329  0.2526
                                            0.3132  0.4095 -0.0178 -0.0000  0.0459
                                            0.1021 -0.3977 -0.1202  0.0445 -0.0000
                                            0.0002 -0.0057  0.0166 -0.0014  0.0007
                                           -0.4973  0.0088 -0.0497 -0.3255  0.0759
   299. (0.00012) RY*( 6)Cl  17           s(  0.03%)p99.99( 81.08%)d99.99( 18.89%)
                                           -0.0000  0.0000  0.0007 -0.0039  0.0161
                                            0.0018 -0.0000  0.0000  0.0019  0.0033
                                           -0.0169  0.0138 -0.0020 -0.0000  0.0016
                                            0.0222  0.0102 -0.0045  0.0013 -0.0000
                                            0.0120 -0.4263 -0.7760 -0.1599 -0.0078
                                           -0.0200  0.3795  0.2109 -0.0052  0.0026
   300. (0.00006) RY*( 7)Cl  17           s( 22.63%)p 1.96( 44.30%)d 1.46( 33.07%)
   301. (0.00004) RY*( 8)Cl  17           s(  6.84%)p 2.55( 17.43%)d11.07( 75.74%)
   302. (0.00002) RY*( 9)Cl  17           s( 42.26%)p 1.16( 48.96%)d 0.21(  8.78%)
   303. (0.00002) RY*(10)Cl  17           s( 20.09%)p 2.52( 50.54%)d 1.46( 29.37%)
   304. (0.00003) RY*(11)Cl  17           s( 14.25%)p 2.52( 35.86%)d 3.50( 49.89%)
   305. (0.00001) RY*(12)Cl  17           s( 15.30%)p 4.64( 71.08%)d 0.89( 13.61%)
   306. (0.00000) RY*(13)Cl  17           s(  0.07%)p99.99( 99.18%)d10.46(  0.75%)
   307. (0.00000) RY*(14)Cl  17           s( 97.85%)p 0.02(  1.83%)d 0.00(  0.32%)
   308. (0.00000) RY*(15)Cl  17           s(  0.01%)p 1.00( 97.59%)d 0.02(  2.40%)
   309. (0.00000) RY*(16)Cl  17           s(  0.00%)p 1.00( 99.95%)d 0.00(  0.04%)
   310. (0.00000) RY*(17)Cl  17           s(100.00%)p 0.00(  0.00%)d 0.00(  0.00%)
   311. (0.00000) RY*(18)Cl  17           s(  0.00%)p 1.00( 25.25%)d 2.96( 74.74%)
   312. (0.00000) RY*(19)Cl  17           s(  0.09%)p99.99( 99.35%)d 6.46(  0.56%)
   313. (0.00000) RY*(20)Cl  17           s(  4.77%)p10.42( 49.68%)d 9.56( 45.56%)
   314. (0.00000) RY*(21)Cl  17           s(  1.11%)p28.17( 31.23%)d61.02( 67.66%)
   315. (0.00170) RY*( 1) H  18           s( 11.61%)p 7.62( 88.39%)
                                           -0.0017  0.3333  0.0703  0.7719  0.5367
                                           -0.0083
   316. (0.00070) RY*( 2) H  18           s( 88.82%)p 0.13( 11.18%)
                                           -0.0008  0.9393 -0.0768 -0.2360 -0.2345
                                           -0.0343
   317. (0.00029) RY*( 3) H  18           s( 89.85%)p 0.11( 10.15%)
                                           -0.0070  0.0272  0.9475  0.0610 -0.2319
                                           -0.2098
   318. (0.00028) RY*( 4) H  18           s(  4.12%)p23.26( 95.88%)
                                           -0.0012  0.0410  0.1989  0.0178 -0.0620
                                            0.9770
   319. (0.00009) RY*( 5) H  18           s(  5.65%)p16.69( 94.35%)
   320. (0.00256) RY*( 1) H  19           s( 98.85%)p 0.01(  1.15%)
                                           -0.0021  0.9942  0.0014  0.0227  0.1037
                                           -0.0146
   321. (0.00028) RY*( 2) H  19           s( 94.07%)p 0.06(  5.93%)
                                           -0.0003 -0.0087  0.9699 -0.0992  0.0614
                                           -0.2137
   322. (0.00013) RY*( 3) H  19           s(  1.24%)p79.72( 98.76%)
                                           -0.0028  0.0383  0.1045  0.8199 -0.5574
                                           -0.0682
   323. (0.00012) RY*( 4) H  19           s(  4.35%)p22.00( 95.65%)
                                            0.0068 -0.0202  0.2074  0.2330  0.2687
                                            0.9110
   324. (0.00008) RY*( 5) H  19           s(  1.53%)p64.35( 98.47%)
   325. (0.00169) RY*( 1) H  20           s( 21.38%)p 3.68( 78.62%)
                                            0.0043  0.4598  0.0481 -0.8517 -0.2453
                                            0.0254
   326. (0.00097) RY*( 2) H  20           s( 75.87%)p 0.32( 24.13%)
                                            0.0029  0.8680 -0.0726  0.4857 -0.0736
                                           -0.0003
   327. (0.00036) RY*( 3) H  20           s( 96.36%)p 0.04(  3.64%)
                                           -0.0054  0.0741  0.9788  0.0415  0.1834
                                           -0.0328
   328. (0.00032) RY*( 4) H  20           s(  0.14%)p99.99( 99.86%)
                                           -0.0005 -0.0129  0.0350  0.0276 -0.0095
                                            0.9989
   329. (0.00009) RY*( 5) H  20           s(  6.30%)p14.86( 93.70%)
   330. (0.08696) BD*( 1) C   1 - C   2  
                ( 51.92%)   0.7206* C   1 s( 32.41%)p 2.08( 67.56%)d 0.00(  0.03%)
                                            0.0004  0.5690  0.0177 -0.0012  0.0001
                                           -0.4234 -0.0253  0.0169 -0.0034  0.6890
                                           -0.0114 -0.0011 -0.0024  0.1430  0.0048
                                            0.0043  0.0014 -0.0139 -0.0028 -0.0019
                                           -0.0070 -0.0081
                ( 48.08%)  -0.6934* C   2 s( 31.23%)p 2.20( 68.73%)d 0.00(  0.04%)
                                           -0.0005  0.5587  0.0117  0.0017  0.0014
                                            0.4953 -0.0278  0.0017 -0.0002 -0.6550
                                           -0.0158  0.0118 -0.0010  0.1083  0.0067
                                            0.0029  0.0005 -0.0087  0.0000 -0.0027
                                           -0.0131 -0.0128
   331. (0.08070) BD*( 1) C   1 - C   4  
                ( 51.61%)   0.7184* C   1 s( 35.43%)p 1.82( 64.54%)d 0.00(  0.03%)
                                           -0.0002  0.5951  0.0116  0.0020  0.0002
                                           -0.3737 -0.0245  0.0101 -0.0007 -0.7064
                                            0.0052  0.0126  0.0048 -0.0765 -0.0019
                                           -0.0018 -0.0002  0.0151  0.0008  0.0005
                                           -0.0073 -0.0075
                ( 48.39%)  -0.6957* C   4 s( 36.01%)p 1.78( 63.96%)d 0.00(  0.04%)
                                            0.0000  0.5986  0.0397  0.0099  0.0005
                                            0.4481 -0.0124  0.0032  0.0027  0.6618
                                            0.0087 -0.0018  0.0063 -0.0232 -0.0017
                                           -0.0002 -0.0004  0.0123  0.0002 -0.0001
                                           -0.0060 -0.0129
   332. (0.04030) BD*( 1) C   1 - O   9  
                ( 65.33%)   0.8083* C   1 s( 28.73%)p 2.47( 71.09%)d 0.01(  0.17%)
                                           -0.0000  0.5340 -0.0465 -0.0014 -0.0016
                                            0.8025 -0.0655 -0.0101  0.0010 -0.0006
                                           -0.0065 -0.0014 -0.0006  0.2499  0.0042
                                            0.0059  0.0015 -0.0001  0.0189  0.0008
                                            0.0319 -0.0191
                ( 34.67%)  -0.5888* O   9 s( 41.11%)p 1.43( 58.77%)d 0.00(  0.12%)
                                            0.0000  0.6406 -0.0268 -0.0019 -0.0000
                                           -0.7293  0.0195 -0.0040 -0.0018 -0.0879
                                           -0.0000 -0.0004  0.0001  0.2185 -0.0008
                                            0.0005 -0.0010  0.0045 -0.0064 -0.0007
                                            0.0299 -0.0160
   333. (0.36611) BD*( 2) C   1 - O   9  
                ( 70.08%)   0.8371* C   1 s(  3.17%)p30.44( 96.35%)d 0.15(  0.48%)
                                            0.0004 -0.1778  0.0064 -0.0009 -0.0005
                                           -0.1777  0.0197  0.0008  0.0003 -0.1598
                                           -0.0113 -0.0037  0.0001  0.9511  0.0245
                                            0.0242  0.0056 -0.0151  0.0672  0.0063
                                           -0.0049  0.0053
                ( 29.92%)  -0.5470* O   9 s(  1.65%)p59.65( 98.23%)d 0.08(  0.13%)
                                            0.0000 -0.1282  0.0068  0.0002  0.0000
                                            0.1975 -0.0052 -0.0000  0.0010 -0.2311
                                            0.0025  0.0011  0.0010  0.9433 -0.0081
                                            0.0024 -0.0045  0.0072 -0.0336 -0.0009
                                           -0.0078  0.0026
   334. (0.01640) BD*( 1) C   2 - C   3  
                ( 48.12%)   0.6937* C   2 s( 37.39%)p 1.67( 62.56%)d 0.00(  0.05%)
                                            0.0001 -0.6104  0.0359 -0.0015  0.0003
                                            0.7859 -0.0305 -0.0046  0.0052  0.0735
                                            0.0373 -0.0104  0.0021 -0.0074 -0.0015
                                           -0.0004  0.0001 -0.0073  0.0006 -0.0005
                                           -0.0166  0.0133
                ( 51.88%)  -0.7203* C   3 s( 49.86%)p 1.00( 50.10%)d 0.00(  0.05%)
                                            0.0001 -0.7059  0.0181  0.0010 -0.0002
                                           -0.6547  0.0167 -0.0021 -0.0116 -0.2651
                                            0.0276  0.0047 -0.0016 -0.0282  0.0019
                                           -0.0009  0.0004 -0.0011  0.0017 -0.0002
                                           -0.0167  0.0134
   335. (0.15642) BD*( 2) C   2 - C   3  
                ( 40.65%)   0.6376* C   2 s(  0.21%)p99.99( 99.68%)d 0.51(  0.11%)
                                           -0.0000  0.0461 -0.0015 -0.0009  0.0003
                                            0.0358  0.0020  0.0003 -0.0002 -0.0981
                                           -0.0026  0.0013  0.0005 -0.9928 -0.0112
                                           -0.0135 -0.0010  0.0017  0.0281  0.0170
                                           -0.0022 -0.0010
                ( 59.35%)  -0.7704* C   3 s(  0.43%)p99.99( 99.28%)d 0.66(  0.28%)
                                           -0.0002 -0.0644 -0.0129 -0.0017  0.0012
                                            0.2940  0.0151  0.0050 -0.0012 -0.4702
                                           -0.0269  0.0001  0.0039 -0.8269  0.0004
                                            0.0240  0.0053 -0.0074 -0.0508 -0.0090
                                           -0.0014 -0.0107
   336. (0.02111) BD*( 1) C   2 - H  10  
                ( 37.01%)   0.6084* C   2 s( 31.21%)p 2.20( 68.76%)d 0.00(  0.03%)
                                            0.0002 -0.5583 -0.0206  0.0023  0.0013
                                           -0.3624  0.0009  0.0023  0.0022 -0.7450
                                           -0.0037  0.0052  0.0038  0.0345  0.0031
                                            0.0011  0.0002 -0.0064  0.0003 -0.0017
                                            0.0113  0.0112
                ( 62.99%)  -0.7937* H  10 s( 99.96%)p 0.00(  0.04%)
                                           -0.9998  0.0001 -0.0028  0.0080  0.0181
                                            0.0006
   337. (0.03934) BD*( 1) C   3 - C   6  
                ( 51.21%)   0.7156* C   3 s( 48.09%)p 1.08( 51.87%)d 0.00(  0.03%)
                                           -0.0002  0.6934  0.0111  0.0001  0.0010
                                           -0.5669  0.0017 -0.0065 -0.0039 -0.4440
                                            0.0084 -0.0095 -0.0035 -0.0033 -0.0007
                                            0.0011 -0.0003  0.0117 -0.0037  0.0010
                                           -0.0089 -0.0107
                ( 48.79%)  -0.6985* C   6 s( 28.96%)p 2.45( 70.99%)d 0.00(  0.05%)
                                           -0.0001  0.5382 -0.0024  0.0010 -0.0016
                                            0.4426  0.0252  0.0012 -0.0009  0.7146
                                           -0.0085  0.0045 -0.0003 -0.0508  0.0009
                                            0.0003  0.0004  0.0172 -0.0019 -0.0010
                                           -0.0044 -0.0130
   338. (0.47075) BD*( 2) C   3 - C   6  
                ( 58.32%)   0.7637* C   3 s(  1.63%)p60.28( 98.16%)d 0.13(  0.21%)
                                           -0.0007 -0.1264 -0.0170 -0.0021  0.0022
                                            0.3982  0.0265  0.0076 -0.0023 -0.7111
                                           -0.0420  0.0000  0.0045  0.5604 -0.0273
                                            0.0109 -0.0035 -0.0092 -0.0245 -0.0354
                                           -0.0046 -0.0121
                ( 41.68%)  -0.6456* C   6 s(  0.56%)p99.99( 99.37%)d 0.12(  0.07%)
                                            0.0003  0.0729  0.0162  0.0003  0.0004
                                            0.1300 -0.0066 -0.0032 -0.0017 -0.0651
                                           -0.0110 -0.0030  0.0029  0.9861 -0.0035
                                           -0.0085  0.0009  0.0006  0.0235  0.0057
                                            0.0102 -0.0014
   339. (0.02542) BD*( 1) C   4 - C   5  
                ( 49.25%)   0.7018* C   4 s( 38.76%)p 1.58( 61.20%)d 0.00(  0.03%)
                                           -0.0000 -0.6220  0.0270 -0.0023 -0.0002
                                            0.7804 -0.0145 -0.0017  0.0090  0.0322
                                           -0.0333  0.0058 -0.0021 -0.0238 -0.0005
                                            0.0004 -0.0000 -0.0011 -0.0000 -0.0001
                                           -0.0119  0.0140
                ( 50.75%)  -0.7124* C   5 s( 33.02%)p 2.03( 66.96%)d 0.00(  0.03%)
                                            0.0001 -0.5745 -0.0090 -0.0058  0.0000
                                           -0.8176  0.0074  0.0020 -0.0030 -0.0213
                                            0.0013 -0.0252  0.0012  0.0001 -0.0050
                                           -0.0017  0.0001 -0.0112  0.0115
   340. (0.41780) BD*( 2) C   4 - C   5  
                ( 42.21%)   0.6497* C   4 s(  0.03%)p99.99( 99.95%)d 0.49(  0.02%)
                                           -0.0001  0.0161 -0.0077 -0.0006 -0.0000
                                           -0.0156 -0.0016 -0.0006 -0.0006 -0.0386
                                            0.0022 -0.0015  0.0003 -0.9987 -0.0058
                                            0.0170 -0.0006 -0.0004  0.0121  0.0031
                                           -0.0000 -0.0012
                ( 57.79%)  -0.7602* C   5 s(  0.18%)p99.99( 99.76%)d 0.36(  0.06%)
                                            0.0005 -0.0421  0.0022  0.0010 -0.0004
                                            0.0605  0.0009 -0.0003 -0.0932  0.0019
                                           -0.0009 -0.9924  0.0191  0.0045  0.0023
                                           -0.0221 -0.0124 -0.0001 -0.0003
   341. (0.01832) BD*( 1) C   4 -Cl   8  
                ( 54.19%)   0.7362* C   4 s( 25.23%)p 2.95( 74.56%)d 0.01(  0.21%)
                                           -0.0002  0.5018 -0.0205 -0.0097 -0.0010
                                            0.4334 -0.0056  0.0112 -0.0085 -0.7456
                                            0.0178 -0.0147  0.0138  0.0304  0.0006
                                           -0.0000 -0.0004 -0.0322  0.0019 -0.0018
                                           -0.0198 -0.0257
                ( 45.81%)  -0.6768*Cl   8 s( 20.18%)p 3.93( 79.27%)d 0.03(  0.54%)
                                            0.0000  0.0001  0.4471  0.0436 -0.0025
                                            0.0001 -0.0000 -0.0000 -0.4330  0.0169
                                           -0.0014  0.0002  0.0001  0.7771 -0.0288
                                            0.0022 -0.0002  0.0000 -0.0158 -0.0000
                                           -0.0001 -0.0000 -0.0552  0.0010 -0.0016
                                           -0.0321 -0.0369
   342. (0.02536) BD*( 1) C   5 - C   6  
                ( 52.17%)   0.7223* C   5 s( 37.42%)p 1.67( 62.54%)d 0.00(  0.05%)
                                            0.0001  0.6115 -0.0065  0.0123  0.0015
                                           -0.4290  0.0185 -0.0030  0.6540  0.0164
                                            0.0103 -0.1135  0.0014 -0.0004 -0.0129
                                            0.0026 -0.0045 -0.0066 -0.0154
                ( 47.83%)  -0.6916* C   6 s( 35.11%)p 1.85( 64.85%)d 0.00(  0.04%)
                                           -0.0001  0.5923  0.0165 -0.0004 -0.0002
                                            0.3837  0.0095  0.0028 -0.0011 -0.6935
                                            0.0244 -0.0075 -0.0011 -0.1400 -0.0014
                                            0.0017 -0.0003 -0.0145 -0.0044  0.0007
                                           -0.0034 -0.0129
   343. (0.01522) BD*( 1) C   5 - H   7  
                ( 38.55%)   0.6209* C   5 s( 29.37%)p 2.40( 70.58%)d 0.00(  0.05%)
                                           -0.0007  0.5417  0.0006 -0.0145 -0.0012
                                           -0.3783 -0.0068  0.0021 -0.7496 -0.0157
                                            0.0014  0.0243  0.0004  0.0001  0.0155
                                           -0.0016  0.0000 -0.0116 -0.0097
                ( 61.45%)  -0.7839* H   7 s( 99.96%)p 0.00(  0.04%)
                                            0.9998  0.0031  0.0062  0.0195 -0.0001
   344. (0.03412) BD*( 1) C   6 - C  11  
                ( 48.02%)   0.6930* C   6 s( 35.38%)p 1.83( 64.60%)d 0.00(  0.01%)
                                            0.0000 -0.5947  0.0151  0.0005 -0.0013
                                            0.7992  0.0189 -0.0011  0.0006 -0.0524
                                           -0.0059  0.0016 -0.0008 -0.0649 -0.0010
                                            0.0009 -0.0001  0.0016 -0.0008  0.0003
                                           -0.0080  0.0089
                ( 51.98%)  -0.7210* C  11 s( 31.46%)p 2.18( 68.51%)d 0.00(  0.03%)
                                           -0.0001 -0.5609 -0.0029 -0.0003 -0.8239
                                           -0.0102  0.0099 -0.0007  0.0766  0.0012
                                            0.0053  0.0004 -0.0120  0.0003 -0.0004
                                            0.0003  0.0020 -0.0006  0.0002 -0.0123
                                            0.0105
   345. (0.02679) BD*( 1) C  11 - C  12  
                ( 49.06%)   0.7005* C  11 s( 34.35%)p 1.91( 65.62%)d 0.00(  0.03%)
                                           -0.0001 -0.5861  0.0005 -0.0001  0.4607
                                            0.0050  0.0018  0.0008  0.6660 -0.0129
                                           -0.0041  0.0023  0.0140 -0.0008 -0.0001
                                            0.0001 -0.0110 -0.0002 -0.0003  0.0030
                                            0.0133
                ( 50.94%)  -0.7137* C  12 s( 36.15%)p 1.77( 63.82%)d 0.00(  0.03%)
                                            0.0001 -0.6012  0.0014  0.0016 -0.0030
                                           -0.4960  0.0127  0.0138 -0.0037 -0.6255
                                           -0.0155  0.0169 -0.0049 -0.0047 -0.0010
                                            0.0001 -0.0001 -0.0130 -0.0002 -0.0002
                                            0.0063  0.0117
   346. (0.42972) BD*( 2) C  11 - C  12  
                ( 48.72%)   0.6980* C  11 s(  0.02%)p99.99( 99.95%)d 1.10(  0.02%)
                                           -0.0001  0.0140 -0.0051 -0.0002  0.0075
                                           -0.0049 -0.0053 -0.0001  0.0281 -0.0023
                                           -0.0043 -0.0002 -0.9987 -0.0155 -0.0322
                                            0.0032 -0.0003  0.0115  0.0106  0.0008
                                           -0.0002
                ( 51.28%)  -0.7161* C  12 s(  0.00%)p 1.00( 99.96%)d 0.00(  0.04%)
                                            0.0002 -0.0067  0.0007 -0.0003  0.0000
                                           -0.0105 -0.0005  0.0006 -0.0006  0.0224
                                            0.0005  0.0015 -0.0004 -0.9992 -0.0164
                                           -0.0163 -0.0018  0.0000 -0.0087 -0.0180
                                           -0.0004 -0.0003
   347. (0.02378) BD*( 1) C  11 - C  14  
                ( 48.51%)   0.6965* C  11 s( 34.11%)p 1.93( 65.85%)d 0.00(  0.04%)
                                           -0.0001 -0.5840 -0.0014  0.0002  0.3292
                                            0.0086  0.0067  0.0013 -0.7410  0.0119
                                            0.0086 -0.0023 -0.0267  0.0001  0.0004
                                           -0.0001  0.0108  0.0001 -0.0016  0.0077
                                            0.0132
                ( 51.49%)  -0.7176* C  14 s( 35.64%)p 1.80( 64.32%)d 0.00(  0.03%)
                                           -0.0001 -0.5969  0.0125 -0.0006 -0.0019
                                           -0.3706  0.0245  0.0038 -0.0004  0.7105
                                           -0.0067 -0.0126  0.0051  0.0164 -0.0009
                                           -0.0004  0.0001  0.0105 -0.0004 -0.0010
                                            0.0100  0.0116
   348. (0.04412) BD*( 1) C  12 - C  13  
                ( 48.14%)   0.6938* C  12 s( 36.51%)p 1.74( 63.49%)d 0.00(  0.00%)
                                           -0.0002 -0.6026 -0.0442  0.0001  0.0013
                                            0.7925 -0.0456 -0.0184 -0.0086 -0.0496
                                           -0.0428 -0.0021  0.0025 -0.0055 -0.0006
                                            0.0003 -0.0002  0.0007 -0.0004  0.0006
                                           -0.0044 -0.0028
                ( 51.86%)  -0.7202* C  13 s( 37.02%)p 1.70( 62.76%)d 0.01(  0.22%)
                                            0.0002 -0.6073 -0.0324  0.0198 -0.0021
                                           -0.7784 -0.0192  0.1448 -0.0072  0.0180
                                           -0.0002  0.0056  0.0020  0.0002 -0.0396
                                            0.0237
   349. (0.01973) BD*( 1) C  12 - H  20  
                ( 39.75%)   0.6305* C  12 s( 27.50%)p 2.64( 72.47%)d 0.00(  0.04%)
                                           -0.0003  0.5231 -0.0370  0.0015 -0.0010
                                            0.3466  0.0141 -0.0012 -0.0006 -0.7768
                                           -0.0180  0.0032 -0.0023 -0.0246 -0.0005
                                            0.0001 -0.0001 -0.0118 -0.0004  0.0014
                                           -0.0095 -0.0115
                ( 60.25%)  -0.7762* H  20 s( 99.95%)p 0.00(  0.05%)
                                            0.9998 -0.0006  0.0016 -0.0013  0.0215
                                            0.0006
   350. (0.02301) BD*( 1) C  13 - C  16  
                ( 45.07%)   0.6713* C  13 s( 39.60%)p 1.52( 60.27%)d 0.00(  0.14%)
                                           -0.0005 -0.6288  0.0146 -0.0199  0.0007
                                            0.3603 -0.0310 -0.6849 -0.0172 -0.0507
                                            0.0012  0.0172 -0.0000 -0.0014  0.0326
                                            0.0001
                ( 54.93%)  -0.7412* C  16 s( 34.89%)p 1.86( 64.76%)d 0.01(  0.36%)
                                            0.0001 -0.5890  0.0121  0.0426 -0.0001
                                           -0.3202  0.0252  0.7367 -0.0393 -0.0094
                                           -0.0001  0.0553  0.0016 -0.0010 -0.0050
                                            0.0219
   351. (0.06088) BD*( 1) C  13 -Cl  17  
                ( 56.47%)   0.7515* C  13 s( 23.39%)p 3.26( 76.35%)d 0.01(  0.26%)
                                           -0.0006  0.4832 -0.0188 -0.0048 -0.0018
                                           -0.5077  0.0082 -0.7111 -0.0057 -0.0009
                                           -0.0005  0.0443  0.0007 -0.0000 -0.0225
                                           -0.0128
                ( 43.53%)  -0.6597*Cl  17 s( 21.43%)p 3.65( 78.24%)d 0.02(  0.33%)
                                            0.0000  0.0004  0.4578  0.0690 -0.0055
                                            0.0004 -0.0000  0.0001  0.5231 -0.0395
                                           -0.0285 -0.0007 -0.0002  0.0001  0.7086
                                           -0.0612 -0.0211  0.0023 -0.0005  0.0000
                                            0.0053 -0.0005  0.0004  0.0000 -0.0000
                                            0.0488  0.0002  0.0004 -0.0088 -0.0284
   352. (0.03726) BD*( 1) C  14 - C  15  
                ( 48.68%)   0.6977* C  14 s( 36.92%)p 1.71( 63.05%)d 0.00(  0.03%)
                                            0.0000 -0.6076  0.0098  0.0010 -0.0009
                                            0.7857 -0.0097 -0.0076  0.0037 -0.0991
                                            0.0361 -0.0055 -0.0002 -0.0424  0.0003
                                           -0.0002 -0.0001  0.0007  0.0006 -0.0000
                                           -0.0132  0.0114
                ( 51.32%)  -0.7164* C  15 s( 35.06%)p 1.85( 64.90%)d 0.00(  0.04%)
                                           -0.0000 -0.5921 -0.0001  0.0038 -0.0013
                                           -0.8027  0.0182 -0.0220 -0.0076  0.0475
                                            0.0390  0.0020 -0.0037 -0.0008 -0.0003
                                            0.0006 -0.0001  0.0054  0.0003 -0.0003
                                           -0.0149  0.0106
   353. (0.33847) BD*( 2) C  14 - C  15  
                ( 50.70%)   0.7120* C  14 s(  0.03%)p99.99( 99.92%)d 1.46(  0.05%)
                                           -0.0001 -0.0176  0.0009  0.0003 -0.0001
                                            0.0380  0.0020 -0.0001  0.0000 -0.0181
                                           -0.0000 -0.0008  0.0002  0.9984  0.0217
                                            0.0163 -0.0044  0.0003 -0.0198 -0.0077
                                           -0.0011  0.0010
                ( 49.30%)  -0.7021* C  15 s(  0.06%)p99.99( 99.89%)d 0.73(  0.05%)
                                            0.0002 -0.0251  0.0017  0.0002  0.0001
                                            0.0168 -0.0021 -0.0006  0.0003 -0.0111
                                           -0.0008  0.0013 -0.0007  0.9988  0.0233
                                           -0.0197  0.0013 -0.0004  0.0197 -0.0084
                                            0.0007 -0.0013
   354. (0.01985) BD*( 1) C  14 - H  19  
                ( 40.04%)   0.6327* C  14 s( 27.39%)p 2.65( 72.58%)d 0.00(  0.04%)
                                            0.0004 -0.5229 -0.0196 -0.0000  0.0017
                                           -0.4921 -0.0130  0.0034  0.0015 -0.6952
                                           -0.0013 -0.0024  0.0006 -0.0030 -0.0002
                                           -0.0004  0.0001 -0.0168 -0.0003 -0.0007
                                            0.0051  0.0087
                ( 59.96%)  -0.7744* H  19 s( 99.96%)p 0.00(  0.04%)
                                           -0.9998 -0.0041 -0.0006  0.0089  0.0177
                                            0.0000
   355. (0.01360) BD*( 1) C  15 - C  16  
                ( 44.98%)   0.6707* C  15 s( 36.92%)p 1.71( 63.07%)d 0.00(  0.01%)
                                            0.0005  0.6067 -0.0334 -0.0064 -0.0007
                                           -0.4829  0.0781 -0.0064  0.0024 -0.6251
                                           -0.0062 -0.0154  0.0072  0.0166 -0.0013
                                           -0.0023  0.0001  0.0073 -0.0004 -0.0002
                                           -0.0015 -0.0008
                ( 55.02%)  -0.7417* C  16 s( 35.44%)p 1.81( 64.21%)d 0.01(  0.34%)
                                           -0.0013  0.5912 -0.0663  0.0239  0.0009
                                            0.4462  0.0072  0.6632 -0.0120  0.0547
                                           -0.0020  0.0507  0.0018  0.0012  0.0023
                                           -0.0293
   356. (0.03118) BD*( 1) C  15 - H  18  
                ( 40.12%)   0.6334* C  15 s( 28.00%)p 2.57( 71.96%)d 0.00(  0.04%)
                                           -0.0004  0.5279  0.0350  0.0093 -0.0004
                                           -0.3418  0.0031 -0.0043 -0.0005  0.7752
                                            0.0321  0.0019  0.0030  0.0276  0.0009
                                           -0.0000  0.0000 -0.0103 -0.0006  0.0009
                                           -0.0130 -0.0110
                ( 59.88%)  -0.7739* H  18 s( 99.96%)p 0.00(  0.04%)
                                            0.9998  0.0003  0.0024  0.0133 -0.0164
                                           -0.0006


 NHO Directionality and "Bond Bending" (deviations from line of nuclear centers)

         [Thresholds for printing:  angular deviation  >  1.0 degree]
                                    hybrid p-character > 25.0%
                                    orbital occupancy  >  0.10e

                                Line of Centers        Hybrid 1              Hybrid 2
                                ---------------  -------------------   ------------------
                NBO               Theta   Phi    Theta   Phi    Dev    Theta   Phi    Dev
 ========================================================================================
     1. BD (   1) C   1 - C   2    91.1  124.1    79.2  122.8  12.0     81.7  305.4   7.4
     2. BD (   1) C   1 - C   4    90.2  238.3    95.8  240.4   6.0     91.8   56.8   2.5
     3. BD (   1) C   1 - O   9    88.7    2.8    70.2  359.3  18.8     73.2  187.0  18.5
     4. BD (   2) C   1 - O   9    88.7    2.8   166.9   48.1  82.1    162.3  130.5  78.1
     5. BD (   1) C   2 - C   3    90.5  191.9    89.3  187.7   4.4     87.8   19.8   8.0
     6. BD (   2) C   2 - C   3    90.5  191.9   174.1  291.0  90.4     36.2  122.4 101.5
     7. BD (   1) C   2 - H  10    89.6   65.3    92.7   64.2   3.3      --     --    --
     8. BD (   1) C   3 - C   6    89.6  232.1    90.3  217.9  14.2     93.3   56.6   5.4
     9. BD (   2) C   3 - C   6    89.6  232.1   122.1  119.9 108.9      8.2  327.2  89.6
    10. BD (   1) C   4 - C   5    90.4  180.7    88.2  180.2   2.2     88.3    1.6   1.6
    11. BD (   2) C   4 - C   5    90.4  180.7   177.6  243.8  88.5      6.5  123.5  93.1
    12. BD (   1) C   4 -Cl   8    88.7  299.8    87.9  300.6   1.1      --     --    --
    13. BD (   1) C   5 - C   6    90.7  121.7    98.0  121.3   7.4    100.1  300.2  10.9
    14. BD (   1) C   5 - H   7    89.2  244.6    88.3  243.4   1.5      --     --    --
    15. BD (   1) C   6 - C  11    89.4  175.4    85.5  176.0   4.0     89.2  354.2   1.8
    16. BD (   1) C  11 - C  12    90.6  233.2    90.9  234.3   1.1      --     --    --
    17. BD (   2) C  11 - C  12    90.6  233.2   178.8   97.3  90.2      1.5  294.5  90.1
    19. BD (   1) C  12 - C  13    88.6  174.1    89.5  172.7   1.7     91.3  350.2   3.9
    20. BD (   1) C  12 - H  20    91.9  291.9    91.6  294.3   2.5      --     --    --
    21. BD (   1) C  13 - C  16    88.1  114.9    86.3  115.1   1.8     89.3  292.9   3.3
    22. BD (   1) C  13 -Cl  17    90.2  234.0    90.1  235.1   1.1      --     --    --
    23. BD (   1) C  14 - C  15    88.7  174.4    86.9  174.9   1.9     90.0  354.1   1.4
    24. BD (   2) C  14 - C  15    88.7  174.4   177.6  155.0  89.0    179.0  141.6  89.5
    25. BD (   1) C  14 - H  19    89.4   56.7    89.8   54.4   2.3      --     --    --
    26. BD (   1) C  15 - C  16    90.4  234.3    89.0  237.4   3.4     86.2   55.2   3.5
    27. BD (   1) C  15 - H  18    88.1  114.7    88.1  112.9   1.8      --     --    --
    52. LP (   2)Cl   8             --     --     86.9  210.0   --       --     --    --
    53. LP (   3)Cl   8             --     --    176.7  235.0   --       --     --    --
    54. LP (   1) O   9             --     --     90.6    9.7   --       --     --    --
    55. LP (   2) O   9             --     --    104.4  275.4   --       --     --    --
    56. LP (   1) C  13             --     --    177.1  128.2   --       --     --    --
    57. LP (   1) C  16             --     --     94.2  176.2   --       --     --    --
    58. LP*(   2) C  16             --     --      5.3  197.4   --       --     --    --
    60. LP (   2)Cl  17             --     --     89.7  322.4   --       --     --    --
    61. LP (   3)Cl  17             --     --    179.7  358.1   --       --     --    --
   333. BD*(   2) C   1 - O   9    88.7    2.8   166.9   48.1  82.1    162.3  130.5  78.1
   335. BD*(   2) C   2 - C   3    90.5  191.9   174.1  291.0  90.4     36.2  122.4 101.5
   338. BD*(   2) C   3 - C   6    89.6  232.1   122.1  119.9 108.9      8.2  327.2  89.6
   340. BD*(   2) C   4 - C   5    90.4  180.7   177.6  243.8  88.5      6.5  123.5  93.1
   346. BD*(   2) C  11 - C  12    90.6  233.2   178.8   97.3  90.2      1.5  294.5  90.1
   353. BD*(   2) C  14 - C  15    88.7  174.4   177.6  155.0  89.0    179.0  141.6  89.5


 Second Order Perturbation Theory Analysis of Fock Matrix in NBO Basis

     Threshold for printing:   0.50 kcal/mol
                                                                              E(2)  E(j)-E(i) F(i,j)
         Donor NBO (i)                     Acceptor NBO (j)                 kcal/mol   a.u.    a.u. 
 ===================================================================================================

 within unit  1
   1. BD (   1) C   1 - C   2        / 96. RY*(   1) C   3                    1.81    1.25    0.044
   1. BD (   1) C   1 - C   2        / 98. RY*(   3) C   3                    1.14    1.95    0.043
   1. BD (   1) C   1 - C   2        /114. RY*(   2) C   4                    1.26    1.48    0.040
   1. BD (   1) C   1 - C   2        /183. RY*(   1) O   9                    1.30    1.37    0.039
   1. BD (   1) C   1 - C   2        /332. BD*(   1) C   1 - O   9            1.02    1.36    0.034
   1. BD (   1) C   1 - C   2        /333. BD*(   2) C   1 - O   9            1.57    0.80    0.034
   1. BD (   1) C   1 - C   2        /334. BD*(   1) C   2 - C   3            2.42    2.72    0.074
   1. BD (   1) C   1 - C   2        /335. BD*(   2) C   2 - C   3            1.49    0.79    0.031
   1. BD (   1) C   1 - C   2        /336. BD*(   1) C   2 - H  10            0.71    1.18    0.026
   1. BD (   1) C   1 - C   2        /337. BD*(   1) C   3 - C   6            0.71    2.41    0.037
   1. BD (   1) C   1 - C   2        /338. BD*(   2) C   3 - C   6            8.94    0.69    0.078
   1. BD (   1) C   1 - C   2        /341. BD*(   1) C   4 -Cl   8            0.93    3.36    0.051
   1. BD (   1) C   1 - C   2        /345. BD*(   1) C  11 - C  12            0.56    0.27    0.011
   2. BD (   1) C   1 - C   4        / 79. RY*(   1) C   2                    1.11    1.78    0.040
   2. BD (   1) C   1 - C   4        / 81. RY*(   3) C   2                    0.66    1.41    0.027
   2. BD (   1) C   1 - C   4        /131. RY*(   2) C   5                    0.81    1.73    0.034
   2. BD (   1) C   1 - C   4        /166. RY*(   2)Cl   8                    0.67    1.43    0.028
   2. BD (   1) C   1 - C   4        /183. RY*(   1) O   9                    0.96    1.40    0.033
   2. BD (   1) C   1 - C   4        /226. RY*(   6) C  12                    0.50    0.33    0.012
   2. BD (   1) C   1 - C   4        /229. RY*(   9) C  12                    4.79    0.07    0.017
   2. BD (   1) C   1 - C   4        /259. RY*(  11) C  14                    1.69    0.01    0.004
   2. BD (   1) C   1 - C   4        /330. BD*(   1) C   1 - C   2            0.55    1.20    0.023
   2. BD (   1) C   1 - C   4        /332. BD*(   1) C   1 - O   9            1.42    1.38    0.040
   2. BD (   1) C   1 - C   4        /336. BD*(   1) C   2 - H  10            1.70    1.21    0.041
   2. BD (   1) C   1 - C   4        /339. BD*(   1) C   4 - C   5            4.01    0.40    0.036
   3. BD (   1) C   1 - O   9        / 62. RY*(   1) C   1                    1.70    2.07    0.053
   3. BD (   1) C   1 - O   9        /102. RY*(   7) C   3                    1.53    0.85    0.032
   3. BD (   1) C   1 - O   9        /114. RY*(   2) C   4                    0.55    1.90    0.029
   3. BD (   1) C   1 - O   9        /206. RY*(   2) C  11                    0.94    1.70    0.036
   3. BD (   1) C   1 - O   9        /207. RY*(   3) C  11                    0.56    1.18    0.023
   3. BD (   1) C   1 - O   9        /229. RY*(   9) C  12                    1.67    0.47    0.025
   3. BD (   1) C   1 - O   9        /252. RY*(   4) C  14                    4.13    0.73    0.049
   3. BD (   1) C   1 - O   9        /255. RY*(   7) C  14                    1.57    2.17    0.052
   3. BD (   1) C   1 - O   9        /256. RY*(   8) C  14                    2.12    1.68    0.053
   3. BD (   1) C   1 - O   9        /258. RY*(  10) C  14                    1.67    0.86    0.034
   3. BD (   1) C   1 - O   9        /259. RY*(  11) C  14                    3.02    0.40    0.031
   3. BD (   1) C   1 - O   9        /260. RY*(  12) C  14                    0.53    3.51    0.038
   3. BD (   1) C   1 - O   9        /270. RY*(   5) C  15                    0.56    1.66    0.027
   3. BD (   1) C   1 - O   9        /272. RY*(   7) C  15                    0.53    3.40    0.038
   3. BD (   1) C   1 - O   9        /274. RY*(   9) C  15                    0.76    2.66    0.040
   3. BD (   1) C   1 - O   9        /278. RY*(  13) C  15                    0.66    2.53    0.036
   3. BD (   1) C   1 - O   9        /323. RY*(   4) H  19                    2.05    0.78    0.036
   3. BD (   1) C   1 - O   9        /330. BD*(   1) C   1 - C   2            0.85    1.59    0.034
   3. BD (   1) C   1 - O   9        /331. BD*(   1) C   1 - C   4            1.44    1.58    0.043
   3. BD (   1) C   1 - O   9        /333. BD*(   2) C   1 - O   9            0.55    1.22    0.025
   3. BD (   1) C   1 - O   9        /339. BD*(   1) C   4 - C   5            1.82    0.79    0.034
   3. BD (   1) C   1 - O   9        /345. BD*(   1) C  11 - C  12            4.31    0.69    0.049
   3. BD (   1) C   1 - O   9        /348. BD*(   1) C  12 - C  13            5.15    1.29    0.074
   3. BD (   1) C   1 - O   9        /354. BD*(   1) C  14 - H  19            2.74    0.73    0.040
   4. BD (   2) C   1 - O   9        / 56. LP (   1) C  13                   37.64    0.08    0.071
   4. BD (   2) C   1 - O   9        / 69. RY*(   8) C   1                    1.43    1.05    0.035
   4. BD (   2) C   1 - O   9        / 73. RY*(  12) C   1                    0.60    1.62    0.028
   4. BD (   2) C   1 - O   9        / 86. RY*(   8) C   2                    3.29    1.22    0.057
   4. BD (   2) C   1 - O   9        / 87. RY*(   9) C   2                    2.93    1.48    0.059
   4. BD (   2) C   1 - O   9        / 88. RY*(  10) C   2                    2.70    2.42    0.073
   4. BD (   2) C   1 - O   9        / 95. RY*(  17) C   2                    1.05    3.43    0.054
   4. BD (   2) C   1 - O   9        / 96. RY*(   1) C   3                    0.64    1.02    0.023
   4. BD (   2) C   1 - O   9        / 99. RY*(   4) C   3                    0.62    1.67    0.029
   4. BD (   2) C   1 - O   9        /101. RY*(   6) C   3                    3.46    1.83    0.072
   4. BD (   2) C   1 - O   9        /102. RY*(   7) C   3                  158.34    0.20    0.160
   4. BD (   2) C   1 - O   9        /104. RY*(   9) C   3                    1.30    1.57    0.041
   4. BD (   2) C   1 - O   9        /108. RY*(  13) C   3                    1.17    2.39    0.048
   4. BD (   2) C   1 - O   9        /114. RY*(   2) C   4                    2.49    1.25    0.050
   4. BD (   2) C   1 - O   9        /116. RY*(   4) C   4                    0.61    1.14    0.024
   4. BD (   2) C   1 - O   9        /119. RY*(   7) C   4                    5.99    0.94    0.067
   4. BD (   2) C   1 - O   9        /120. RY*(   8) C   4                    1.10    1.28    0.034
   4. BD (   2) C   1 - O   9        /129. RY*(  17) C   4                    0.65    3.11    0.040
   4. BD (   2) C   1 - O   9        /133. RY*(   4) C   5                    1.30    1.63    0.042
   4. BD (   2) C   1 - O   9        /144. RY*(   1) C   6                    1.07    1.46    0.036
   4. BD (   2) C   1 - O   9        /146. RY*(   3) C   6                    2.95    1.16    0.053
   4. BD (   2) C   1 - O   9        /147. RY*(   4) C   6                    0.75    1.14    0.026
   4. BD (   2) C   1 - O   9        /154. RY*(  11) C   6                    1.55    2.40    0.055
   4. BD (   2) C   1 - O   9        /157. RY*(  14) C   6                    1.60    3.66    0.069
   4. BD (   2) C   1 - O   9        /195. RY*(  13) O   9                    6.92    2.65    0.122
   4. BD (   2) C   1 - O   9        /196. RY*(  14) O   9                    4.00    2.93    0.097
   4. BD (   2) C   1 - O   9        /197. RY*(  15) O   9                    5.77    2.28    0.103
   4. BD (   2) C   1 - O   9        /205. RY*(   1) C  11                   11.11    0.80    0.085
   4. BD (   2) C   1 - O   9        /206. RY*(   2) C  11                   15.96    1.05    0.116
   4. BD (   2) C   1 - O   9        /207. RY*(   3) C  11                   21.60    0.53    0.096
   4. BD (   2) C   1 - O   9        /209. RY*(   5) C  11                   40.82    0.31    0.101
   4. BD (   2) C   1 - O   9        /212. RY*(   8) C  11                    0.52    1.81    0.028
   4. BD (   2) C   1 - O   9        /226. RY*(   6) C  12                  216.84    0.07    0.114
   4. BD (   2) C   1 - O   9        /228. RY*(   8) C  12                    2.25    2.11    0.062
   4. BD (   2) C   1 - O   9        /231. RY*(  11) C  12                    1.91    1.37    0.046
   4. BD (   2) C   1 - O   9        /235. RY*(  15) C  12                    1.73    1.82    0.051
   4. BD (   2) C   1 - O   9        /237. RY*(  17) C  12                    2.24    4.32    0.089
   4. BD (   2) C   1 - O   9        /243. RY*(   6) C  13                    0.69    1.86    0.032
   4. BD (   2) C   1 - O   9        /252. RY*(   4) C  14                    5.58    0.09    0.020
   4. BD (   2) C   1 - O   9        /253. RY*(   5) C  14                    1.92    1.36    0.046
   4. BD (   2) C   1 - O   9        /255. RY*(   7) C  14                   24.95    1.53    0.176
   4. BD (   2) C   1 - O   9        /256. RY*(   8) C  14                   27.95    1.03    0.153
   4. BD (   2) C   1 - O   9        /260. RY*(  12) C  14                   10.96    2.87    0.160
   4. BD (   2) C   1 - O   9        /261. RY*(  13) C  14                    2.33    5.52    0.102
   4. BD (   2) C   1 - O   9        /265. RY*(  17) C  14                    0.52    3.73    0.040
   4. BD (   2) C   1 - O   9        /269. RY*(   4) C  15                    2.40    1.55    0.055
   4. BD (   2) C   1 - O   9        /270. RY*(   5) C  15                    3.93    1.02    0.057
   4. BD (   2) C   1 - O   9        /272. RY*(   7) C  15                    6.04    2.75    0.116
   4. BD (   2) C   1 - O   9        /273. RY*(   8) C  15                   11.30    0.40    0.060
   4. BD (   2) C   1 - O   9        /274. RY*(   9) C  15                    8.42    2.01    0.117
   4. BD (   2) C   1 - O   9        /275. RY*(  10) C  15                    0.62    0.58    0.017
   4. BD (   2) C   1 - O   9        /277. RY*(  12) C  15                   21.77    0.37    0.081
   4. BD (   2) C   1 - O   9        /278. RY*(  13) C  15                   11.57    1.88    0.133
   4. BD (   2) C   1 - O   9        /281. RY*(  16) C  15                   15.44    0.75    0.097
   4. BD (   2) C   1 - O   9        /285. RY*(   3) C  16                    0.70    2.21    0.035
   4. BD (   2) C   1 - O   9        /291. RY*(   9) C  16                    5.05    1.22    0.071
   4. BD (   2) C   1 - O   9        /292. RY*(  10) C  16                    0.83    1.73    0.034
   4. BD (   2) C   1 - O   9        /296. RY*(   3)Cl  17                    1.21    1.51    0.038
   4. BD (   2) C   1 - O   9        /298. RY*(   5)Cl  17                    0.76    1.27    0.028
   4. BD (   2) C   1 - O   9        /301. RY*(   8)Cl  17                    0.62    1.53    0.028
   4. BD (   2) C   1 - O   9        /308. RY*(  15)Cl  17                    0.98    3.49    0.053
   4. BD (   2) C   1 - O   9        /318. RY*(   4) H  18                    1.72    0.42    0.024
   4. BD (   2) C   1 - O   9        /323. RY*(   4) H  19                   81.00    0.13    0.094
   4. BD (   2) C   1 - O   9        /330. BD*(   1) C   1 - C   2            0.91    0.95    0.027
   4. BD (   2) C   1 - O   9        /333. BD*(   2) C   1 - O   9            0.92    0.57    0.022
   4. BD (   2) C   1 - O   9        /334. BD*(   1) C   2 - C   3            1.06    2.49    0.046
   4. BD (   2) C   1 - O   9        /335. BD*(   2) C   2 - C   3            5.36    0.56    0.050
   4. BD (   2) C   1 - O   9        /338. BD*(   2) C   3 - C   6            0.88    0.47    0.020
   4. BD (   2) C   1 - O   9        /339. BD*(   1) C   4 - C   5            3.57    0.14    0.020
   4. BD (   2) C   1 - O   9        /345. BD*(   1) C  11 - C  12          416.12    0.04    0.118
   4. BD (   2) C   1 - O   9        /348. BD*(   1) C  12 - C  13           85.53    0.65    0.210
   4. BD (   2) C   1 - O   9        /351. BD*(   1) C  13 -Cl  17           53.48    0.09    0.062
   4. BD (   2) C   1 - O   9        /353. BD*(   2) C  14 - C  15          267.29    0.11    0.164
   4. BD (   2) C   1 - O   9        /354. BD*(   1) C  14 - H  19          673.11    0.08    0.211
   5. BD (   1) C   2 - C   3        / 56. LP (   1) C  13                    1.40    0.50    0.034
   5. BD (   1) C   2 - C   3        / 65. RY*(   4) C   1                    1.45    2.46    0.053
   5. BD (   1) C   2 - C   3        / 86. RY*(   8) C   2                    1.46    1.64    0.044
   5. BD (   1) C   2 - C   3        / 98. RY*(   3) C   3                    0.63    2.14    0.033
   5. BD (   1) C   2 - C   3        /101. RY*(   6) C   3                    0.69    2.25    0.035
   5. BD (   1) C   2 - C   3        /102. RY*(   7) C   3                   13.79    0.62    0.083
   5. BD (   1) C   2 - C   3        /110. RY*(  15) C   3                    0.73    2.45    0.038
   5. BD (   1) C   2 - C   3        /119. RY*(   7) C   4                    1.91    1.35    0.046
   5. BD (   1) C   2 - C   3        /145. RY*(   2) C   6                    2.43    2.21    0.066
   5. BD (   1) C   2 - C   3        /146. RY*(   3) C   6                    0.72    1.57    0.030
   5. BD (   1) C   2 - C   3        /153. RY*(  10) C   6                    0.68    4.09    0.047
   5. BD (   1) C   2 - C   3        /200. RY*(   1) H  10                    2.40    1.17    0.047
   5. BD (   1) C   2 - C   3        /206. RY*(   2) C  11                    0.62    1.47    0.027
   5. BD (   1) C   2 - C   3        /207. RY*(   3) C  11                    1.15    0.95    0.030
   5. BD (   1) C   2 - C   3        /217. RY*(  13) C  11                    0.61    3.19    0.039
   5. BD (   1) C   2 - C   3        /226. RY*(   6) C  12                    3.33    0.49    0.036
   5. BD (   1) C   2 - C   3        /229. RY*(   9) C  12                    6.81    0.24    0.036
   5. BD (   1) C   2 - C   3        /231. RY*(  11) C  12                    0.55    1.79    0.028
   5. BD (   1) C   2 - C   3        /251. RY*(   3) C  14                    0.80    0.98    0.025
   5. BD (   1) C   2 - C   3        /252. RY*(   4) C  14                   66.00    0.51    0.164
   5. BD (   1) C   2 - C   3        /253. RY*(   5) C  14                    1.39    1.78    0.044
   5. BD (   1) C   2 - C   3        /255. RY*(   7) C  14                    5.15    1.95    0.090
   5. BD (   1) C   2 - C   3        /256. RY*(   8) C  14                   40.28    1.45    0.217
   5. BD (   1) C   2 - C   3        /258. RY*(  10) C  14                   30.63    0.64    0.125
   5. BD (   1) C   2 - C   3        /259. RY*(  11) C  14                    0.72    0.18    0.010
   5. BD (   1) C   2 - C   3        /260. RY*(  12) C  14                   20.92    3.28    0.235
   5. BD (   1) C   2 - C   3        /261. RY*(  13) C  14                    2.18    5.94    0.102
   5. BD (   1) C   2 - C   3        /265. RY*(  17) C  14                    0.85    4.15    0.053
   5. BD (   1) C   2 - C   3        /272. RY*(   7) C  15                    1.45    3.17    0.061
   5. BD (   1) C   2 - C   3        /273. RY*(   8) C  15                    1.11    0.81    0.027
   5. BD (   1) C   2 - C   3        /274. RY*(   9) C  15                    1.84    2.43    0.060
   5. BD (   1) C   2 - C   3        /277. RY*(  12) C  15                    2.68    0.79    0.041
   5. BD (   1) C   2 - C   3        /278. RY*(  13) C  15                    4.52    2.30    0.091
   5. BD (   1) C   2 - C   3        /281. RY*(  16) C  15                    0.50    1.17    0.022
   5. BD (   1) C   2 - C   3        /317. RY*(   3) H  18                    3.81    0.10    0.018
   5. BD (   1) C   2 - C   3        /322. RY*(   3) H  19                    0.99    1.16    0.030
   5. BD (   1) C   2 - C   3        /323. RY*(   4) H  19                    1.22    0.55    0.023
   5. BD (   1) C   2 - C   3        /330. BD*(   1) C   1 - C   2            1.24    1.37    0.037
   5. BD (   1) C   2 - C   3        /332. BD*(   1) C   1 - O   9            2.72    1.55    0.058
   5. BD (   1) C   2 - C   3        /336. BD*(   1) C   2 - H  10            3.70    1.37    0.064
   5. BD (   1) C   2 - C   3        /337. BD*(   1) C   3 - C   6            0.80    2.60    0.041
   5. BD (   1) C   2 - C   3        /344. BD*(   1) C   6 - C  11            0.68    3.28    0.042
   5. BD (   1) C   2 - C   3        /345. BD*(   1) C  11 - C  12            8.83    0.46    0.057
   5. BD (   1) C   2 - C   3        /348. BD*(   1) C  12 - C  13            4.44    1.07    0.062
   5. BD (   1) C   2 - C   3        /351. BD*(   1) C  13 -Cl  17            0.77    0.51    0.018
   5. BD (   1) C   2 - C   3        /354. BD*(   1) C  14 - H  19            3.30    0.50    0.036
   6. BD (   2) C   2 - C   3        /102. RY*(   7) C   3                   56.45    0.05    0.049
   6. BD (   2) C   2 - C   3        /119. RY*(   7) C   4                    0.73    0.78    0.023
   6. BD (   2) C   2 - C   3        /146. RY*(   3) C   6                    1.28    1.00    0.034
   6. BD (   2) C   2 - C   3        /197. RY*(  15) O   9                    0.51    2.12    0.031
   6. BD (   2) C   2 - C   3        /206. RY*(   2) C  11                    1.50    0.90    0.035
   6. BD (   2) C   2 - C   3        /207. RY*(   3) C  11                    2.85    0.38    0.031
   6. BD (   2) C   2 - C   3        /209. RY*(   5) C  11                    2.50    0.15    0.019
   6. BD (   2) C   2 - C   3        /255. RY*(   7) C  14                    2.55    1.37    0.056
   6. BD (   2) C   2 - C   3        /256. RY*(   8) C  14                    8.34    0.88    0.081
   6. BD (   2) C   2 - C   3        /258. RY*(  10) C  14                   16.39    0.06    0.031
   6. BD (   2) C   2 - C   3        /260. RY*(  12) C  14                    2.77    2.71    0.082
   6. BD (   2) C   2 - C   3        /261. RY*(  13) C  14                    0.53    5.36    0.051
   6. BD (   2) C   2 - C   3        /274. RY*(   9) C  15                    0.85    1.86    0.038
   6. BD (   2) C   2 - C   3        /277. RY*(  12) C  15                    1.77    0.22    0.019
   6. BD (   2) C   2 - C   3        /278. RY*(  13) C  15                    1.20    1.73    0.043
   6. BD (   2) C   2 - C   3        /332. BD*(   1) C   1 - O   9            1.75    0.98    0.039
   6. BD (   2) C   2 - C   3        /333. BD*(   2) C   1 - O   9           25.42    0.42    0.095
   6. BD (   2) C   2 - C   3        /335. BD*(   2) C   2 - C   3            1.37    0.41    0.021
   6. BD (   2) C   2 - C   3        /336. BD*(   1) C   2 - H  10            0.82    0.80    0.024
   6. BD (   2) C   2 - C   3        /337. BD*(   1) C   3 - C   6            0.94    2.03    0.041
   6. BD (   2) C   2 - C   3        /338. BD*(   2) C   3 - C   6            0.92    0.31    0.016
   6. BD (   2) C   2 - C   3        /342. BD*(   1) C   5 - C   6            0.94    1.87    0.039
   6. BD (   2) C   2 - C   3        /348. BD*(   1) C  12 - C  13            6.30    0.49    0.052
   7. BD (   1) C   2 - H  10        / 56. LP (   1) C  13                    0.93    0.22    0.018
   7. BD (   1) C   2 - H  10        / 62. RY*(   1) C   1                    0.60    1.56    0.028
   7. BD (   1) C   2 - H  10        / 66. RY*(   5) C   1                    0.52    1.92    0.029
   7. BD (   1) C   2 - H  10        / 96. RY*(   1) C   3                    0.63    1.16    0.024
   7. BD (   1) C   2 - H  10        / 98. RY*(   3) C   3                    0.86    1.86    0.036
   7. BD (   1) C   2 - H  10        /101. RY*(   6) C   3                    0.70    1.97    0.034
   7. BD (   1) C   2 - H  10        /102. RY*(   7) C   3                    6.02    0.34    0.041
   7. BD (   1) C   2 - H  10        /119. RY*(   7) C   4                    0.90    1.07    0.028
   7. BD (   1) C   2 - H  10        /205. RY*(   1) C  11                    0.60    0.94    0.021
   7. BD (   1) C   2 - H  10        /206. RY*(   2) C  11                    0.95    1.19    0.030
   7. BD (   1) C   2 - H  10        /207. RY*(   3) C  11                    1.90    0.67    0.032
   7. BD (   1) C   2 - H  10        /209. RY*(   5) C  11                    2.20    0.45    0.028
   7. BD (   1) C   2 - H  10        /226. RY*(   6) C  12                    7.94    0.21    0.037
   7. BD (   1) C   2 - H  10        /252. RY*(   4) C  14                    1.54    0.23    0.017
   7. BD (   1) C   2 - H  10        /255. RY*(   7) C  14                    1.51    1.67    0.045
   7. BD (   1) C   2 - H  10        /256. RY*(   8) C  14                    4.52    1.17    0.066
   7. BD (   1) C   2 - H  10        /260. RY*(  12) C  14                    2.15    3.01    0.073
   7. BD (   1) C   2 - H  10        /274. RY*(   9) C  15                    0.66    2.15    0.034
   7. BD (   1) C   2 - H  10        /277. RY*(  12) C  15                    0.59    0.51    0.016
   7. BD (   1) C   2 - H  10        /278. RY*(  13) C  15                    0.77    2.02    0.036
   7. BD (   1) C   2 - H  10        /323. RY*(   4) H  19                    0.59    0.27    0.011
   7. BD (   1) C   2 - H  10        /331. BD*(   1) C   1 - C   4            2.30    1.07    0.045
   7. BD (   1) C   2 - H  10        /333. BD*(   2) C   1 - O   9            1.06    0.71    0.027
   7. BD (   1) C   2 - H  10        /334. BD*(   1) C   2 - C   3            1.75    2.63    0.061
   7. BD (   1) C   2 - H  10        /337. BD*(   1) C   3 - C   6            2.62    2.32    0.070
   7. BD (   1) C   2 - H  10        /338. BD*(   2) C   3 - C   6            2.35    0.61    0.038
   7. BD (   1) C   2 - H  10        /345. BD*(   1) C  11 - C  12            5.73    0.18    0.029
   7. BD (   1) C   2 - H  10        /348. BD*(   1) C  12 - C  13            3.81    0.79    0.049
   7. BD (   1) C   2 - H  10        /351. BD*(   1) C  13 -Cl  17            1.48    0.23    0.016
   7. BD (   1) C   2 - H  10        /353. BD*(   2) C  14 - C  15            6.91    0.25    0.040
   7. BD (   1) C   2 - H  10        /354. BD*(   1) C  14 - H  19           16.66    0.22    0.055
   8. BD (   1) C   3 - C   6        / 56. LP (   1) C  13                   27.53    0.44    0.142
   8. BD (   1) C   3 - C   6        / 65. RY*(   4) C   1                    1.04    2.40    0.045
   8. BD (   1) C   3 - C   6        / 69. RY*(   8) C   1                    3.06    1.41    0.059
   8. BD (   1) C   3 - C   6        / 70. RY*(   9) C   1                    0.80    2.57    0.041
   8. BD (   1) C   3 - C   6        / 72. RY*(  11) C   1                    0.61    1.68    0.029
   8. BD (   1) C   3 - C   6        / 73. RY*(  12) C   1                    2.16    1.98    0.059
   8. BD (   1) C   3 - C   6        / 79. RY*(   1) C   2                    2.91    1.89    0.066
   8. BD (   1) C   3 - C   6        / 80. RY*(   2) C   2                    1.21    1.71    0.041
   8. BD (   1) C   3 - C   6        / 84. RY*(   6) C   2                    1.07    2.68    0.048
   8. BD (   1) C   3 - C   6        / 85. RY*(   7) C   2                    0.61    2.27    0.033
   8. BD (   1) C   3 - C   6        / 86. RY*(   8) C   2                   14.80    1.58    0.137
   8. BD (   1) C   3 - C   6        / 87. RY*(   9) C   2                    9.53    1.84    0.119
   8. BD (   1) C   3 - C   6        / 88. RY*(  10) C   2                   11.49    2.79    0.161
   8. BD (   1) C   3 - C   6        / 89. RY*(  11) C   2                    1.25    2.17    0.047
   8. BD (   1) C   3 - C   6        / 91. RY*(  13) C   2                    1.63    3.00    0.063
   8. BD (   1) C   3 - C   6        / 95. RY*(  17) C   2                    4.67    3.79    0.119
   8. BD (   1) C   3 - C   6        / 96. RY*(   1) C   3                    3.68    1.39    0.064
   8. BD (   1) C   3 - C   6        / 99. RY*(   4) C   3                    3.35    2.03    0.074
   8. BD (   1) C   3 - C   6        /100. RY*(   5) C   3                    0.91    1.66    0.035
   8. BD (   1) C   3 - C   6        /101. RY*(   6) C   3                   13.08    2.19    0.152
   8. BD (   1) C   3 - C   6        /102. RY*(   7) C   3                  286.75    0.56    0.360
   8. BD (   1) C   3 - C   6        /103. RY*(   8) C   3                    0.66    1.79    0.031
   8. BD (   1) C   3 - C   6        /104. RY*(   9) C   3                    8.12    1.93    0.112
   8. BD (   1) C   3 - C   6        /105. RY*(  10) C   3                    1.49    2.13    0.051
   8. BD (   1) C   3 - C   6        /106. RY*(  11) C   3                    0.50    3.72    0.039
   8. BD (   1) C   3 - C   6        /108. RY*(  13) C   3                    3.90    2.75    0.093
   8. BD (   1) C   3 - C   6        /109. RY*(  14) C   3                    2.24    3.47    0.079
   8. BD (   1) C   3 - C   6        /110. RY*(  15) C   3                    2.16    2.39    0.064
   8. BD (   1) C   3 - C   6        /112. RY*(  17) C   3                    1.50    3.54    0.066
   8. BD (   1) C   3 - C   6        /114. RY*(   2) C   4                    4.36    1.62    0.075
   8. BD (   1) C   3 - C   6        /116. RY*(   4) C   4                    1.90    1.50    0.048
   8. BD (   1) C   3 - C   6        /118. RY*(   6) C   4                    0.84    2.18    0.038
   8. BD (   1) C   3 - C   6        /119. RY*(   7) C   4                   41.56    1.30    0.208
   8. BD (   1) C   3 - C   6        /120. RY*(   8) C   4                    0.82    1.64    0.033
   8. BD (   1) C   3 - C   6        /122. RY*(  10) C   4                    0.58    2.77    0.036
   8. BD (   1) C   3 - C   6        /123. RY*(  11) C   4                    0.96    2.86    0.047
   8. BD (   1) C   3 - C   6        /125. RY*(  13) C   4                    0.74    3.22    0.044
   8. BD (   1) C   3 - C   6        /129. RY*(  17) C   4                    2.49    3.47    0.084
   8. BD (   1) C   3 - C   6        /133. RY*(   4) C   5                    3.02    1.99    0.070
   8. BD (   1) C   3 - C   6        /134. RY*(   5) C   5                    0.85    3.15    0.046
   8. BD (   1) C   3 - C   6        /137. RY*(   8) C   5                    0.91    2.24    0.041
   8. BD (   1) C   3 - C   6        /144. RY*(   1) C   6                    2.32    1.82    0.058
   8. BD (   1) C   3 - C   6        /145. RY*(   2) C   6                    0.51    2.16    0.030
   8. BD (   1) C   3 - C   6        /146. RY*(   3) C   6                    5.38    1.52    0.081
   8. BD (   1) C   3 - C   6        /147. RY*(   4) C   6                    1.98    1.50    0.049
   8. BD (   1) C   3 - C   6        /148. RY*(   5) C   6                    1.02    1.54    0.036
   8. BD (   1) C   3 - C   6        /152. RY*(   9) C   6                    1.14    2.38    0.047
   8. BD (   1) C   3 - C   6        /153. RY*(  10) C   6                    1.79    4.03    0.076
   8. BD (   1) C   3 - C   6        /154. RY*(  11) C   6                    4.14    2.76    0.096
   8. BD (   1) C   3 - C   6        /155. RY*(  12) C   6                    1.12    2.72    0.049
   8. BD (   1) C   3 - C   6        /157. RY*(  14) C   6                    6.92    4.02    0.150
   8. BD (   1) C   3 - C   6        /158. RY*(  15) C   6                    1.77   12.45    0.133
   8. BD (   1) C   3 - C   6        /159. RY*(  16) C   6                    2.06    3.36    0.075
   8. BD (   1) C   3 - C   6        /164. RY*(   4) H   7                    0.72    3.45    0.045
   8. BD (   1) C   3 - C   6        /169. RY*(   5)Cl   8                    0.76    1.53    0.031
   8. BD (   1) C   3 - C   6        /171. RY*(   7)Cl   8                    0.70    1.89    0.033
   8. BD (   1) C   3 - C   6        /172. RY*(   8)Cl   8                    0.60    2.21    0.033
   8. BD (   1) C   3 - C   6        /195. RY*(  13) O   9                   19.42    3.01    0.217
   8. BD (   1) C   3 - C   6        /196. RY*(  14) O   9                   11.81    3.29    0.177
   8. BD (   1) C   3 - C   6        /197. RY*(  15) O   9                   20.56    2.64    0.209
   8. BD (   1) C   3 - C   6        /205. RY*(   1) C  11                   13.58    1.16    0.112
   8. BD (   1) C   3 - C   6        /206. RY*(   2) C  11                   50.32    1.41    0.239
   8. BD (   1) C   3 - C   6        /207. RY*(   3) C  11                   36.75    0.89    0.162
   8. BD (   1) C   3 - C   6        /209. RY*(   5) C  11                   31.13    0.67    0.129
   8. BD (   1) C   3 - C   6        /212. RY*(   8) C  11                    0.70    2.17    0.035
   8. BD (   1) C   3 - C   6        /213. RY*(   9) C  11                    2.27    4.64    0.092
   8. BD (   1) C   3 - C   6        /226. RY*(   6) C  12                  189.01    0.43    0.257
   8. BD (   1) C   3 - C   6        /228. RY*(   8) C  12                    6.65    2.47    0.115
   8. BD (   1) C   3 - C   6        /229. RY*(   9) C  12                  132.04    0.18    0.138
   8. BD (   1) C   3 - C   6        /230. RY*(  10) C  12                    2.93    5.77    0.117
   8. BD (   1) C   3 - C   6        /231. RY*(  11) C  12                    1.86    1.73    0.051
   8. BD (   1) C   3 - C   6        /235. RY*(  15) C  12                    5.04    2.18    0.094
   8. BD (   1) C   3 - C   6        /236. RY*(  16) C  12                    1.09    3.65    0.057
   8. BD (   1) C   3 - C   6        /237. RY*(  17) C  12                    5.59    4.68    0.145
   8. BD (   1) C   3 - C   6        /238. RY*(   1) C  13                    1.25    2.33    0.048
   8. BD (   1) C   3 - C   6        /239. RY*(   2) C  13                    0.71    2.27    0.036
   8. BD (   1) C   3 - C   6        /243. RY*(   6) C  13                    1.35    2.22    0.049
   8. BD (   1) C   3 - C   6        /251. RY*(   3) C  14                    1.35    0.92    0.032
   8. BD (   1) C   3 - C   6        /252. RY*(   4) C  14                  185.73    0.45    0.259
   8. BD (   1) C   3 - C   6        /253. RY*(   5) C  14                   15.42    1.72    0.146
   8. BD (   1) C   3 - C   6        /255. RY*(   7) C  14                   80.25    1.89    0.350
   8. BD (   1) C   3 - C   6        /256. RY*(   8) C  14                  325.84    1.39    0.605
   8. BD (   1) C   3 - C   6        /258. RY*(  10) C  14                   51.12    0.58    0.154
   8. BD (   1) C   3 - C   6        /259. RY*(  11) C  14                  300.98    0.12    0.169
   8. BD (   1) C   3 - C   6        /260. RY*(  12) C  14                  169.88    3.23    0.665
   8. BD (   1) C   3 - C   6        /261. RY*(  13) C  14                   20.63    5.88    0.313
   8. BD (   1) C   3 - C   6        /265. RY*(  17) C  14                    9.59    4.09    0.178
   8. BD (   1) C   3 - C   6        /269. RY*(   4) C  15                    2.22    1.91    0.058
   8. BD (   1) C   3 - C   6        /270. RY*(   5) C  15                    3.10    1.38    0.059
   8. BD (   1) C   3 - C   6        /272. RY*(   7) C  15                   19.10    3.11    0.219
   8. BD (   1) C   3 - C   6        /273. RY*(   8) C  15                    8.34    0.76    0.071
   8. BD (   1) C   3 - C   6        /274. RY*(   9) C  15                   33.13    2.37    0.252
   8. BD (   1) C   3 - C   6        /275. RY*(  10) C  15                    4.96    0.94    0.061
   8. BD (   1) C   3 - C   6        /277. RY*(  12) C  15                   30.72    0.73    0.135
   8. BD (   1) C   3 - C   6        /278. RY*(  13) C  15                   51.99    2.24    0.307
   8. BD (   1) C   3 - C   6        /279. RY*(  14) C  15                    1.20   23.34    0.150
   8. BD (   1) C   3 - C   6        /281. RY*(  16) C  15                    9.57    1.11    0.093
   8. BD (   1) C   3 - C   6        /285. RY*(   3) C  16                    1.09    2.57    0.047
   8. BD (   1) C   3 - C   6        /288. RY*(   6) C  16                    3.59    1.46    0.065
   8. BD (   1) C   3 - C   6        /291. RY*(   9) C  16                    2.34    1.58    0.055
   8. BD (   1) C   3 - C   6        /292. RY*(  10) C  16                    6.30    2.09    0.103
   8. BD (   1) C   3 - C   6        /296. RY*(   3)Cl  17                    1.69    1.87    0.051
   8. BD (   1) C   3 - C   6        /298. RY*(   5)Cl  17                    0.99    1.63    0.036
   8. BD (   1) C   3 - C   6        /299. RY*(   6)Cl  17                    0.52    1.23    0.023
   8. BD (   1) C   3 - C   6        /301. RY*(   8)Cl  17                    2.26    1.89    0.059
   8. BD (   1) C   3 - C   6        /305. RY*(  12)Cl  17                    0.67    3.56    0.044
   8. BD (   1) C   3 - C   6        /308. RY*(  15)Cl  17                    2.82    3.85    0.094
   8. BD (   1) C   3 - C   6        /317. RY*(   3) H  18                    7.50    0.05    0.017
   8. BD (   1) C   3 - C   6        /318. RY*(   4) H  18                    2.32    0.78    0.038
   8. BD (   1) C   3 - C   6        /322. RY*(   3) H  19                    4.58    1.11    0.064
   8. BD (   1) C   3 - C   6        /323. RY*(   4) H  19                    4.92    0.50    0.044
   8. BD (   1) C   3 - C   6        /328. RY*(   4) H  20                    0.53    0.87    0.019
   8. BD (   1) C   3 - C   6        /336. BD*(   1) C   2 - H  10            1.58    1.32    0.041
   8. BD (   1) C   3 - C   6        /338. BD*(   2) C   3 - C   6            3.37    0.83    0.053
   8. BD (   1) C   3 - C   6        /339. BD*(   1) C   4 - C   5            1.55    0.51    0.025
   8. BD (   1) C   3 - C   6        /342. BD*(   1) C   5 - C   6            6.14    2.38    0.108
   8. BD (   1) C   3 - C   6        /344. BD*(   1) C   6 - C  11            2.56    3.23    0.081
   8. BD (   1) C   3 - C   6        /345. BD*(   1) C  11 - C  12          212.38    0.40    0.261
   8. BD (   1) C   3 - C   6        /348. BD*(   1) C  12 - C  13          138.18    1.01    0.335
   8. BD (   1) C   3 - C   6        /351. BD*(   1) C  13 -Cl  17           13.72    0.45    0.071
   8. BD (   1) C   3 - C   6        /353. BD*(   2) C  14 - C  15          160.03    0.47    0.266
   8. BD (   1) C   3 - C   6        /354. BD*(   1) C  14 - H  19          327.27    0.44    0.340
   8. BD (   1) C   3 - C   6        /356. BD*(   1) C  15 - H  18            1.09    1.50    0.036
   9. BD (   2) C   3 - C   6        / 74. RY*(  13) C   1                    0.78    0.93    0.027
   9. BD (   2) C   3 - C   6        / 79. RY*(   1) C   2                    1.22    1.31    0.041
   9. BD (   2) C   3 - C   6        / 92. RY*(  14) C   2                    2.02    1.34    0.053
   9. BD (   2) C   3 - C   6        /115. RY*(   3) C   4                    1.88    0.81    0.040
   9. BD (   2) C   3 - C   6        /116. RY*(   4) C   4                    1.12    0.92    0.033
   9. BD (   2) C   3 - C   6        /119. RY*(   7) C   4                    1.03    0.72    0.028
   9. BD (   2) C   3 - C   6        /133. RY*(   4) C   5                    0.80    1.42    0.034
   9. BD (   2) C   3 - C   6        /135. RY*(   6) C   5                    0.56    0.99    0.024
   9. BD (   2) C   3 - C   6        /136. RY*(   7) C   5                    0.86    2.07    0.043
   9. BD (   2) C   3 - C   6        /137. RY*(   8) C   5                    0.97    1.67    0.041
   9. BD (   2) C   3 - C   6        /147. RY*(   4) C   6                    1.04    0.92    0.031
   9. BD (   2) C   3 - C   6        /155. RY*(  12) C   6                    0.85    2.14    0.043
   9. BD (   2) C   3 - C   6        /197. RY*(  15) O   9                    0.65    2.06    0.037
   9. BD (   2) C   3 - C   6        /200. RY*(   1) H  10                    1.23    0.53    0.026
   9. BD (   2) C   3 - C   6        /205. RY*(   1) C  11                    5.32    0.58    0.056
   9. BD (   2) C   3 - C   6        /208. RY*(   4) C  11                    0.53    0.74    0.020
   9. BD (   2) C   3 - C   6        /209. RY*(   5) C  11                   27.95    0.09    0.051
   9. BD (   2) C   3 - C   6        /210. RY*(   6) C  11                    1.70    1.02    0.042
   9. BD (   2) C   3 - C   6        /217. RY*(  13) C  11                    1.65    2.55    0.066
   9. BD (   2) C   3 - C   6        /224. RY*(   4) C  12                    1.27    0.96    0.035
   9. BD (   2) C   3 - C   6        /228. RY*(   8) C  12                    4.22    1.89    0.091
   9. BD (   2) C   3 - C   6        /231. RY*(  11) C  12                    7.74    1.15    0.096
   9. BD (   2) C   3 - C   6        /251. RY*(   3) C  14                    5.69    0.34    0.045
   9. BD (   2) C   3 - C   6        /255. RY*(   7) C  14                    1.85    1.31    0.050
   9. BD (   2) C   3 - C   6        /256. RY*(   8) C  14                    3.62    0.82    0.055
   9. BD (   2) C   3 - C   6        /261. RY*(  13) C  14                    1.24    5.30    0.082
   9. BD (   2) C   3 - C   6        /273. RY*(   8) C  15                   26.49    0.18    0.070
   9. BD (   2) C   3 - C   6        /275. RY*(  10) C  15                    3.69    0.36    0.037
   9. BD (   2) C   3 - C   6        /277. RY*(  12) C  15                   27.97    0.16    0.067
   9. BD (   2) C   3 - C   6        /278. RY*(  13) C  15                    2.22    1.66    0.062
   9. BD (   2) C   3 - C   6        /281. RY*(  16) C  15                   10.99    0.54    0.078
   9. BD (   2) C   3 - C   6        /288. RY*(   6) C  16                    3.07    0.88    0.053
   9. BD (   2) C   3 - C   6        /291. RY*(   9) C  16                    2.33    1.00    0.049
   9. BD (   2) C   3 - C   6        /292. RY*(  10) C  16                    1.10    1.51    0.041
   9. BD (   2) C   3 - C   6        /301. RY*(   8)Cl  17                    0.60    1.31    0.028
   9. BD (   2) C   3 - C   6        /302. RY*(   9)Cl  17                    0.72    0.97    0.027
   9. BD (   2) C   3 - C   6        /303. RY*(  10)Cl  17                    0.50    1.00    0.023
   9. BD (   2) C   3 - C   6        /313. RY*(  20)Cl  17                    0.59    1.76    0.033
   9. BD (   2) C   3 - C   6        /315. RY*(   1) H  18                    2.06    0.46    0.031
   9. BD (   2) C   3 - C   6        /328. RY*(   4) H  20                    0.63    0.29    0.014
   9. BD (   2) C   3 - C   6        /330. BD*(   1) C   1 - C   2            6.14    0.73    0.066
   9. BD (   2) C   3 - C   6        /334. BD*(   1) C   2 - C   3            0.54    2.27    0.036
   9. BD (   2) C   3 - C   6        /335. BD*(   2) C   2 - C   3            4.25    0.34    0.037
   9. BD (   2) C   3 - C   6        /336. BD*(   1) C   2 - H  10            4.19    0.74    0.056
   9. BD (   2) C   3 - C   6        /337. BD*(   1) C   3 - C   6            0.77    1.96    0.039
   9. BD (   2) C   3 - C   6        /338. BD*(   2) C   3 - C   6            1.20    0.25    0.015
   9. BD (   2) C   3 - C   6        /342. BD*(   1) C   5 - C   6            3.61    1.80    0.081
   9. BD (   2) C   3 - C   6        /348. BD*(   1) C  12 - C  13            2.98    0.43    0.036
   9. BD (   2) C   3 - C   6        /356. BD*(   1) C  15 - H  18            4.46    0.92    0.065
  10. BD (   1) C   4 - C   5        / 66. RY*(   5) C   1                    0.83    2.05    0.037
  10. BD (   1) C   4 - C   5        /119. RY*(   7) C   4                    0.70    1.21    0.026
  10. BD (   1) C   4 - C   5        /144. RY*(   1) C   6                    1.88    1.73    0.051
  10. BD (   1) C   4 - C   5        /145. RY*(   2) C   6                    0.70    2.07    0.034
  10. BD (   1) C   4 - C   5        /205. RY*(   1) C  11                    1.40    1.07    0.035
  10. BD (   1) C   4 - C   5        /207. RY*(   3) C  11                    1.15    0.80    0.027
  10. BD (   1) C   4 - C   5        /209. RY*(   5) C  11                    2.44    0.58    0.034
  10. BD (   1) C   4 - C   5        /226. RY*(   6) C  12                    5.37    0.35    0.039
  10. BD (   1) C   4 - C   5        /228. RY*(   8) C  12                    5.57    2.38    0.103
  10. BD (   1) C   4 - C   5        /229. RY*(   9) C  12                   12.60    0.09    0.030
  10. BD (   1) C   4 - C   5        /231. RY*(  11) C  12                    1.77    1.64    0.048
  10. BD (   1) C   4 - C   5        /259. RY*(  11) C  14                   26.13    0.03    0.025
  10. BD (   1) C   4 - C   5        /331. BD*(   1) C   1 - C   4            0.95    1.20    0.031
  10. BD (   1) C   4 - C   5        /332. BD*(   1) C   1 - O   9            1.85    1.40    0.046
  10. BD (   1) C   4 - C   5        /333. BD*(   2) C   1 - O   9            0.72    0.84    0.024
  10. BD (   1) C   4 - C   5        /342. BD*(   1) C   5 - C   6            2.03    2.29    0.061
  10. BD (   1) C   4 - C   5        /344. BD*(   1) C   6 - C  11            1.64    3.14    0.064
  10. BD (   1) C   4 - C   5        /348. BD*(   1) C  12 - C  13            1.52    0.92    0.033
  10. BD (   1) C   4 - C   5        /351. BD*(   1) C  13 -Cl  17            3.54    0.36    0.032
  10. BD (   1) C   4 - C   5        /353. BD*(   2) C  14 - C  15            3.23    0.38    0.034
  10. BD (   1) C   4 - C   5        /354. BD*(   1) C  14 - H  19           11.15    0.35    0.056
  11. BD (   2) C   4 - C   5        / 69. RY*(   8) C   1                    1.86    0.87    0.038
  11. BD (   2) C   4 - C   5        /102. RY*(   7) C   3                  117.21    0.02    0.050
  11. BD (   2) C   4 - C   5        /119. RY*(   7) C   4                    1.88    0.76    0.036
  11. BD (   2) C   4 - C   5        /147. RY*(   4) C   6                    1.74    0.96    0.039
  11. BD (   2) C   4 - C   5        /165. RY*(   1)Cl   8                    3.21    1.03    0.055
  11. BD (   2) C   4 - C   5        /195. RY*(  13) O   9                    1.00    2.47    0.047
  11. BD (   2) C   4 - C   5        /196. RY*(  14) O   9                    0.67    2.75    0.041
  11. BD (   2) C   4 - C   5        /197. RY*(  15) O   9                    0.84    2.10    0.040
  11. BD (   2) C   4 - C   5        /205. RY*(   1) C  11                    2.74    0.62    0.039
  11. BD (   2) C   4 - C   5        /206. RY*(   2) C  11                    0.96    0.87    0.028
  11. BD (   2) C   4 - C   5        /207. RY*(   3) C  11                    3.05    0.35    0.031
  11. BD (   2) C   4 - C   5        /209. RY*(   5) C  11                   14.37    0.13    0.041
  11. BD (   2) C   4 - C   5        /228. RY*(   8) C  12                    1.78    1.93    0.056
  11. BD (   2) C   4 - C   5        /231. RY*(  11) C  12                    1.78    1.20    0.044
  11. BD (   2) C   4 - C   5        /255. RY*(   7) C  14                    1.55    1.35    0.044
  11. BD (   2) C   4 - C   5        /256. RY*(   8) C  14                    1.69    0.86    0.036
  11. BD (   2) C   4 - C   5        /258. RY*(  10) C  14                   23.60    0.04    0.030
  11. BD (   2) C   4 - C   5        /260. RY*(  12) C  14                    0.86    2.69    0.046
  11. BD (   2) C   4 - C   5        /273. RY*(   8) C  15                    0.83    0.22    0.013
  11. BD (   2) C   4 - C   5        /274. RY*(   9) C  15                    0.67    1.84    0.033
  11. BD (   2) C   4 - C   5        /277. RY*(  12) C  15                    1.63    0.20    0.017
  11. BD (   2) C   4 - C   5        /281. RY*(  16) C  15                    0.52    0.58    0.016
  11. BD (   2) C   4 - C   5        /332. BD*(   1) C   1 - O   9            0.59    0.95    0.022
  11. BD (   2) C   4 - C   5        /333. BD*(   2) C   1 - O   9           22.33    0.39    0.087
  11. BD (   2) C   4 - C   5        /338. BD*(   2) C   3 - C   6           20.26    0.29    0.073
  11. BD (   2) C   4 - C   5        /348. BD*(   1) C  12 - C  13            8.39    0.47    0.059
  12. BD (   1) C   4 -Cl   8        / 56. LP (   1) C  13                   13.17    0.50    0.105
  12. BD (   1) C   4 -Cl   8        / 62. RY*(   1) C   1                    3.03    1.84    0.067
  12. BD (   1) C   4 -Cl   8        / 65. RY*(   4) C   1                    2.47    2.46    0.070
  12. BD (   1) C   4 -Cl   8        / 67. RY*(   6) C   1                    0.60    2.89    0.037
  12. BD (   1) C   4 -Cl   8        / 69. RY*(   8) C   1                    6.14    1.47    0.085
  12. BD (   1) C   4 -Cl   8        / 70. RY*(   9) C   1                    3.01    2.63    0.080
  12. BD (   1) C   4 -Cl   8        / 73. RY*(  12) C   1                    3.11    2.04    0.071
  12. BD (   1) C   4 -Cl   8        / 74. RY*(  13) C   1                    0.63    1.56    0.028
  12. BD (   1) C   4 -Cl   8        / 82. RY*(   4) C   2                    0.71    1.93    0.033
  12. BD (   1) C   4 -Cl   8        / 85. RY*(   7) C   2                    2.16    2.33    0.063
  12. BD (   1) C   4 -Cl   8        / 86. RY*(   8) C   2                    6.80    1.64    0.094
  12. BD (   1) C   4 -Cl   8        / 87. RY*(   9) C   2                    7.09    1.90    0.104
  12. BD (   1) C   4 -Cl   8        / 88. RY*(  10) C   2                    8.67    2.84    0.140
  12. BD (   1) C   4 -Cl   8        / 91. RY*(  13) C   2                    1.46    3.06    0.060
  12. BD (   1) C   4 -Cl   8        / 92. RY*(  14) C   2                    7.23    1.98    0.107
  12. BD (   1) C   4 -Cl   8        / 95. RY*(  17) C   2                    3.86    3.84    0.109
  12. BD (   1) C   4 -Cl   8        / 96. RY*(   1) C   3                    2.48    1.44    0.053
  12. BD (   1) C   4 -Cl   8        / 98. RY*(   3) C   3                    3.12    2.14    0.073
  12. BD (   1) C   4 -Cl   8        / 99. RY*(   4) C   3                    1.46    2.09    0.049
  12. BD (   1) C   4 -Cl   8        /100. RY*(   5) C   3                    0.67    1.71    0.030
  12. BD (   1) C   4 -Cl   8        /101. RY*(   6) C   3                    8.86    2.25    0.126
  12. BD (   1) C   4 -Cl   8        /102. RY*(   7) C   3                  174.11    0.62    0.294
  12. BD (   1) C   4 -Cl   8        /104. RY*(   9) C   3                    5.54    1.99    0.094
  12. BD (   1) C   4 -Cl   8        /108. RY*(  13) C   3                    3.61    2.81    0.090
  12. BD (   1) C   4 -Cl   8        /110. RY*(  15) C   3                    1.15    2.45    0.047
  12. BD (   1) C   4 -Cl   8        /111. RY*(  16) C   3                    0.52   21.96    0.095
  12. BD (   1) C   4 -Cl   8        /112. RY*(  17) C   3                    0.88    3.60    0.050
  12. BD (   1) C   4 -Cl   8        /113. RY*(   1) C   4                    1.84    1.57    0.048
  12. BD (   1) C   4 -Cl   8        /114. RY*(   2) C   4                   11.60    1.67    0.124
  12. BD (   1) C   4 -Cl   8        /115. RY*(   3) C   4                    0.80    1.45    0.030
  12. BD (   1) C   4 -Cl   8        /116. RY*(   4) C   4                    4.83    1.56    0.078
  12. BD (   1) C   4 -Cl   8        /117. RY*(   5) C   4                    1.72    1.98    0.052
  12. BD (   1) C   4 -Cl   8        /118. RY*(   6) C   4                    1.57    2.23    0.053
  12. BD (   1) C   4 -Cl   8        /119. RY*(   7) C   4                   40.09    1.35    0.208
  12. BD (   1) C   4 -Cl   8        /122. RY*(  10) C   4                    2.01    2.82    0.067
  12. BD (   1) C   4 -Cl   8        /123. RY*(  11) C   4                    0.93    2.91    0.047
  12. BD (   1) C   4 -Cl   8        /128. RY*(  16) C   4                    0.68   23.22    0.112
  12. BD (   1) C   4 -Cl   8        /129. RY*(  17) C   4                    3.31    3.53    0.097
  12. BD (   1) C   4 -Cl   8        /130. RY*(   1) C   5                    0.76    1.70    0.032
  12. BD (   1) C   4 -Cl   8        /132. RY*(   3) C   5                    0.63    2.44    0.035
  12. BD (   1) C   4 -Cl   8        /133. RY*(   4) C   5                   13.29    2.05    0.148
  12. BD (   1) C   4 -Cl   8        /134. RY*(   5) C   5                    0.78    3.20    0.045
  12. BD (   1) C   4 -Cl   8        /136. RY*(   7) C   5                    2.06    2.70    0.067
  12. BD (   1) C   4 -Cl   8        /140. RY*(  11) C   5                    0.74    3.16    0.043
  12. BD (   1) C   4 -Cl   8        /144. RY*(   1) C   6                    4.53    1.88    0.082
  12. BD (   1) C   4 -Cl   8        /145. RY*(   2) C   6                    1.70    2.21    0.055
  12. BD (   1) C   4 -Cl   8        /146. RY*(   3) C   6                    6.25    1.57    0.089
  12. BD (   1) C   4 -Cl   8        /147. RY*(   4) C   6                    3.02    1.55    0.061
  12. BD (   1) C   4 -Cl   8        /148. RY*(   5) C   6                    1.15    1.60    0.038
  12. BD (   1) C   4 -Cl   8        /152. RY*(   9) C   6                    2.34    2.44    0.068
  12. BD (   1) C   4 -Cl   8        /153. RY*(  10) C   6                    1.69    4.09    0.074
  12. BD (   1) C   4 -Cl   8        /154. RY*(  11) C   6                    9.22    2.82    0.144
  12. BD (   1) C   4 -Cl   8        /155. RY*(  12) C   6                    3.55    2.78    0.089
  12. BD (   1) C   4 -Cl   8        /157. RY*(  14) C   6                    8.87    4.08    0.170
  12. BD (   1) C   4 -Cl   8        /159. RY*(  16) C   6                    0.70    3.42    0.044
  12. BD (   1) C   4 -Cl   8        /162. RY*(   2) H   7                    0.56    2.89    0.036
  12. BD (   1) C   4 -Cl   8        /164. RY*(   4) H   7                    1.55    3.51    0.066
  12. BD (   1) C   4 -Cl   8        /171. RY*(   7)Cl   8                    0.54    1.95    0.029
  12. BD (   1) C   4 -Cl   8        /172. RY*(   8)Cl   8                    0.64    2.26    0.034
  12. BD (   1) C   4 -Cl   8        /195. RY*(  13) O   9                   30.53    3.06    0.274
  12. BD (   1) C   4 -Cl   8        /196. RY*(  14) O   9                   16.58    3.35    0.211
  12. BD (   1) C   4 -Cl   8        /197. RY*(  15) O   9                   28.17    2.70    0.247
  12. BD (   1) C   4 -Cl   8        /199. RY*(  17) O   9                    1.50    3.81    0.068
  12. BD (   1) C   4 -Cl   8        /200. RY*(   1) H  10                    4.44    1.17    0.064
  12. BD (   1) C   4 -Cl   8        /201. RY*(   2) H  10                    1.66    3.13    0.064
  12. BD (   1) C   4 -Cl   8        /205. RY*(   1) C  11                   58.09    1.22    0.237
  12. BD (   1) C   4 -Cl   8        /206. RY*(   2) C  11                   17.02    1.47    0.141
  12. BD (   1) C   4 -Cl   8        /207. RY*(   3) C  11                   51.75    0.95    0.198
  12. BD (   1) C   4 -Cl   8        /209. RY*(   5) C  11                  126.90    0.73    0.271
  12. BD (   1) C   4 -Cl   8        /210. RY*(   6) C  11                    1.07    1.66    0.038
  12. BD (   1) C   4 -Cl   8        /212. RY*(   8) C  11                    1.63    2.23    0.054
  12. BD (   1) C   4 -Cl   8        /213. RY*(   9) C  11                    0.60    4.69    0.047
  12. BD (   1) C   4 -Cl   8        /215. RY*(  11) C  11                    0.60    3.04    0.038
  12. BD (   1) C   4 -Cl   8        /216. RY*(  12) C  11                    0.68    3.65    0.045
  12. BD (   1) C   4 -Cl   8        /217. RY*(  13) C  11                    8.98    3.19    0.151
  12. BD (   1) C   4 -Cl   8        /220. RY*(  16) C  11                    0.78    3.82    0.049
  12. BD (   1) C   4 -Cl   8        /224. RY*(   4) C  12                    3.25    1.59    0.064
  12. BD (   1) C   4 -Cl   8        /226. RY*(   6) C  12                  277.54    0.49    0.331
  12. BD (   1) C   4 -Cl   8        /228. RY*(   8) C  12                   51.62    2.53    0.323
  12. BD (   1) C   4 -Cl   8        /229. RY*(   9) C  12                  834.90    0.24    0.398
  12. BD (   1) C   4 -Cl   8        /230. RY*(  10) C  12                    6.91    5.83    0.180
  12. BD (   1) C   4 -Cl   8        /231. RY*(  11) C  12                   46.11    1.79    0.257
  12. BD (   1) C   4 -Cl   8        /232. RY*(  12) C  12                    1.25    3.84    0.062
  12. BD (   1) C   4 -Cl   8        /235. RY*(  15) C  12                    7.28    2.24    0.114
  12. BD (   1) C   4 -Cl   8        /236. RY*(  16) C  12                    0.75    3.71    0.047
  12. BD (   1) C   4 -Cl   8        /237. RY*(  17) C  12                    4.73    4.74    0.134
  12. BD (   1) C   4 -Cl   8        /238. RY*(   1) C  13                    1.21    2.39    0.048
  12. BD (   1) C   4 -Cl   8        /240. RY*(   3) C  13                    0.66    1.94    0.032
  12. BD (   1) C   4 -Cl   8        /241. RY*(   4) C  13                    0.72    1.89    0.033
  12. BD (   1) C   4 -Cl   8        /243. RY*(   6) C  13                    5.13    2.28    0.097
  12. BD (   1) C   4 -Cl   8        /245. RY*(   8) C  13                    1.12    3.04    0.052
  12. BD (   1) C   4 -Cl   8        /251. RY*(   3) C  14                    5.10    0.98    0.063
  12. BD (   1) C   4 -Cl   8        /252. RY*(   4) C  14                   64.76    0.51    0.162
  12. BD (   1) C   4 -Cl   8        /253. RY*(   5) C  14                    3.09    1.78    0.066
  12. BD (   1) C   4 -Cl   8        /255. RY*(   7) C  14                   35.62    1.95    0.236
  12. BD (   1) C   4 -Cl   8        /256. RY*(   8) C  14                   55.23    1.45    0.253
  12. BD (   1) C   4 -Cl   8        /258. RY*(  10) C  14                   68.45    0.64    0.187
  12. BD (   1) C   4 -Cl   8        /259. RY*(  11) C  14                  417.48    0.18    0.242
  12. BD (   1) C   4 -Cl   8        /260. RY*(  12) C  14                   40.44    3.28    0.326
  12. BD (   1) C   4 -Cl   8        /261. RY*(  13) C  14                    1.22    5.93    0.076
  12. BD (   1) C   4 -Cl   8        /264. RY*(  16) C  14                    0.53   18.94    0.089
  12. BD (   1) C   4 -Cl   8        /265. RY*(  17) C  14                    2.18    4.15    0.085
  12. BD (   1) C   4 -Cl   8        /269. RY*(   4) C  15                    4.01    1.96    0.079
  12. BD (   1) C   4 -Cl   8        /270. RY*(   5) C  15                    2.19    1.44    0.050
  12. BD (   1) C   4 -Cl   8        /272. RY*(   7) C  15                    9.82    3.17    0.158
  12. BD (   1) C   4 -Cl   8        /273. RY*(   8) C  15                    1.00    0.81    0.026
  12. BD (   1) C   4 -Cl   8        /274. RY*(   9) C  15                   23.23    2.43    0.213
  12. BD (   1) C   4 -Cl   8        /275. RY*(  10) C  15                    4.95    1.00    0.063
  12. BD (   1) C   4 -Cl   8        /277. RY*(  12) C  15                    5.38    0.79    0.058
  12. BD (   1) C   4 -Cl   8        /278. RY*(  13) C  15                   10.99    2.30    0.142
  12. BD (   1) C   4 -Cl   8        /279. RY*(  14) C  15                    1.24   23.40    0.152
  12. BD (   1) C   4 -Cl   8        /281. RY*(  16) C  15                    2.42    1.17    0.048
  12. BD (   1) C   4 -Cl   8        /285. RY*(   3) C  16                    0.87    2.62    0.043
  12. BD (   1) C   4 -Cl   8        /288. RY*(   6) C  16                    2.72    1.51    0.057
  12. BD (   1) C   4 -Cl   8        /291. RY*(   9) C  16                    2.56    1.64    0.058
  12. BD (   1) C   4 -Cl   8        /292. RY*(  10) C  16                    7.69    2.15    0.115
  12. BD (   1) C   4 -Cl   8        /296. RY*(   3)Cl  17                    3.57    1.93    0.074
  12. BD (   1) C   4 -Cl   8        /298. RY*(   5)Cl  17                    4.47    1.69    0.078
  12. BD (   1) C   4 -Cl   8        /302. RY*(   9)Cl  17                    2.03    1.61    0.051
  12. BD (   1) C   4 -Cl   8        /303. RY*(  10)Cl  17                    2.33    1.63    0.055
  12. BD (   1) C   4 -Cl   8        /308. RY*(  15)Cl  17                    3.33    3.91    0.102
  12. BD (   1) C   4 -Cl   8        /313. RY*(  20)Cl  17                    0.89    2.40    0.041
  12. BD (   1) C   4 -Cl   8        /314. RY*(  21)Cl  17                    0.76    2.15    0.036
  12. BD (   1) C   4 -Cl   8        /315. RY*(   1) H  18                    3.14    1.10    0.052
  12. BD (   1) C   4 -Cl   8        /317. RY*(   3) H  18                   18.25    0.10    0.039
  12. BD (   1) C   4 -Cl   8        /318. RY*(   4) H  18                    2.92    0.84    0.044
  12. BD (   1) C   4 -Cl   8        /323. RY*(   4) H  19                   17.84    0.55    0.089
  12. BD (   1) C   4 -Cl   8        /328. RY*(   4) H  20                    1.97    0.93    0.038
  12. BD (   1) C   4 -Cl   8        /330. BD*(   1) C   1 - C   2            1.64    1.37    0.043
  12. BD (   1) C   4 -Cl   8        /334. BD*(   1) C   2 - C   3            0.90    2.91    0.046
  12. BD (   1) C   4 -Cl   8        /338. BD*(   2) C   3 - C   6            2.55    0.89    0.048
  12. BD (   1) C   4 -Cl   8        /342. BD*(   1) C   5 - C   6            3.35    2.44    0.081
  12. BD (   1) C   4 -Cl   8        /345. BD*(   1) C  11 - C  12           46.21    0.46    0.131
  12. BD (   1) C   4 -Cl   8        /348. BD*(   1) C  12 - C  13          103.97    1.06    0.300
  12. BD (   1) C   4 -Cl   8        /351. BD*(   1) C  13 -Cl  17          123.89    0.51    0.227
  12. BD (   1) C   4 -Cl   8        /353. BD*(   2) C  14 - C  15          393.89    0.53    0.444
  12. BD (   1) C   4 -Cl   8        /354. BD*(   1) C  14 - H  19          505.96    0.50    0.450
  12. BD (   1) C   4 -Cl   8        /356. BD*(   1) C  15 - H  18            3.41    1.56    0.065
  13. BD (   1) C   5 - C   6        / 74. RY*(  13) C   1                    1.14    1.47    0.037
  13. BD (   1) C   5 - C   6        / 85. RY*(   7) C   2                    0.67    2.24    0.035
  13. BD (   1) C   5 - C   6        / 86. RY*(   8) C   2                    1.08    1.55    0.037
  13. BD (   1) C   5 - C   6        / 87. RY*(   9) C   2                    1.22    1.81    0.043
  13. BD (   1) C   5 - C   6        / 88. RY*(  10) C   2                    1.09    2.75    0.050
  13. BD (   1) C   5 - C   6        / 92. RY*(  14) C   2                    6.65    1.89    0.101
  13. BD (   1) C   5 - C   6        / 96. RY*(   1) C   3                    1.70    1.35    0.043
  13. BD (   1) C   5 - C   6        / 99. RY*(   4) C   3                    0.75    2.00    0.035
  13. BD (   1) C   5 - C   6        /101. RY*(   6) C   3                    0.56    2.16    0.031
  13. BD (   1) C   5 - C   6        /102. RY*(   7) C   3                   13.24    0.53    0.076
  13. BD (   1) C   5 - C   6        /104. RY*(   9) C   3                    1.38    1.90    0.046
  13. BD (   1) C   5 - C   6        /108. RY*(  13) C   3                    0.93    2.72    0.046
  13. BD (   1) C   5 - C   6        /113. RY*(   1) C   4                    1.93    1.48    0.048
  13. BD (   1) C   5 - C   6        /114. RY*(   2) C   4                    1.21    1.58    0.039
  13. BD (   1) C   5 - C   6        /115. RY*(   3) C   4                    2.01    1.36    0.047
  13. BD (   1) C   5 - C   6        /116. RY*(   4) C   4                    1.66    1.47    0.045
  13. BD (   1) C   5 - C   6        /119. RY*(   7) C   4                    2.07    1.26    0.046
  13. BD (   1) C   5 - C   6        /121. RY*(   9) C   4                    0.77    2.81    0.042
  13. BD (   1) C   5 - C   6        /122. RY*(  10) C   4                    0.64    2.73    0.038
  13. BD (   1) C   5 - C   6        /133. RY*(   4) C   5                    2.58    1.96    0.064
  13. BD (   1) C   5 - C   6        /136. RY*(   7) C   5                    1.48    2.61    0.056
  13. BD (   1) C   5 - C   6        /137. RY*(   8) C   5                    1.70    2.21    0.056
  13. BD (   1) C   5 - C   6        /140. RY*(  11) C   5                    0.93    3.07    0.048
  13. BD (   1) C   5 - C   6        /146. RY*(   3) C   6                    0.98    1.48    0.035
  13. BD (   1) C   5 - C   6        /152. RY*(   9) C   6                    1.86    2.35    0.060
  13. BD (   1) C   5 - C   6        /155. RY*(  12) C   6                    0.59    2.69    0.036
  13. BD (   1) C   5 - C   6        /156. RY*(  13) C   6                    0.65    9.65    0.072
  13. BD (   1) C   5 - C   6        /157. RY*(  14) C   6                    1.10    3.99    0.060
  13. BD (   1) C   5 - C   6        /195. RY*(  13) O   9                    0.86    2.97    0.046
  13. BD (   1) C   5 - C   6        /197. RY*(  15) O   9                    2.14    2.61    0.068
  13. BD (   1) C   5 - C   6        /200. RY*(   1) H  10                    0.71    1.08    0.025
  13. BD (   1) C   5 - C   6        /205. RY*(   1) C  11                    7.43    1.13    0.083
  13. BD (   1) C   5 - C   6        /206. RY*(   2) C  11                    1.78    1.38    0.045
  13. BD (   1) C   5 - C   6        /207. RY*(   3) C  11                    0.99    0.86    0.026
  13. BD (   1) C   5 - C   6        /209. RY*(   5) C  11                    5.80    0.64    0.055
  13. BD (   1) C   5 - C   6        /221. RY*(   1) C  12                    0.76    1.65    0.032
  13. BD (   1) C   5 - C   6        /223. RY*(   3) C  12                    8.27    1.89    0.113
  13. BD (   1) C   5 - C   6        /226. RY*(   6) C  12                   23.82    0.40    0.089
  13. BD (   1) C   5 - C   6        /228. RY*(   8) C  12                    6.88    2.44    0.117
  13. BD (   1) C   5 - C   6        /229. RY*(   9) C  12                  256.22    0.15    0.176
  13. BD (   1) C   5 - C   6        /232. RY*(  12) C  12                    2.24    3.75    0.083
  13. BD (   1) C   5 - C   6        /237. RY*(  17) C  12                    2.24    4.65    0.092
  13. BD (   1) C   5 - C   6        /250. RY*(   2) C  14                    1.23    2.13    0.046
  13. BD (   1) C   5 - C   6        /251. RY*(   3) C  14                    1.20    0.89    0.029
  13. BD (   1) C   5 - C   6        /252. RY*(   4) C  14                   36.37    0.42    0.111
  13. BD (   1) C   5 - C   6        /256. RY*(   8) C  14                    5.89    1.36    0.081
  13. BD (   1) C   5 - C   6        /258. RY*(  10) C  14                   30.67    0.55    0.117
  13. BD (   1) C   5 - C   6        /259. RY*(  11) C  14                    1.24    0.09    0.009
  13. BD (   1) C   5 - C   6        /260. RY*(  12) C  14                    9.69    3.19    0.159
  13. BD (   1) C   5 - C   6        /273. RY*(   8) C  15                    2.03    0.72    0.035
  13. BD (   1) C   5 - C   6        /274. RY*(   9) C  15                    1.31    2.34    0.050
  13. BD (   1) C   5 - C   6        /275. RY*(  10) C  15                    1.46    0.91    0.033
  13. BD (   1) C   5 - C   6        /281. RY*(  16) C  15                    2.33    1.08    0.045
  13. BD (   1) C   5 - C   6        /288. RY*(   6) C  16                    2.79    1.42    0.057
  13. BD (   1) C   5 - C   6        /291. RY*(   9) C  16                    1.19    1.55    0.039
  13. BD (   1) C   5 - C   6        /292. RY*(  10) C  16                    1.42    2.06    0.049
  13. BD (   1) C   5 - C   6        /302. RY*(   9)Cl  17                    1.46    1.52    0.043
  13. BD (   1) C   5 - C   6        /303. RY*(  10)Cl  17                    0.63    1.55    0.028
  13. BD (   1) C   5 - C   6        /313. RY*(  20)Cl  17                    0.89    2.31    0.041
  13. BD (   1) C   5 - C   6        /317. RY*(   3) H  18                   77.08    0.01    0.029
  13. BD (   1) C   5 - C   6        /323. RY*(   4) H  19                    4.10    0.46    0.039
  13. BD (   1) C   5 - C   6        /328. RY*(   4) H  20                    0.64    0.84    0.021
  13. BD (   1) C   5 - C   6        /334. BD*(   1) C   2 - C   3            0.71    2.82    0.040
  13. BD (   1) C   5 - C   6        /335. BD*(   2) C   2 - C   3            3.48    0.89    0.051
  13. BD (   1) C   5 - C   6        /337. BD*(   1) C   3 - C   6            2.03    2.51    0.064
  13. BD (   1) C   5 - C   6        /339. BD*(   1) C   4 - C   5            0.57    0.47    0.015
  13. BD (   1) C   5 - C   6        /342. BD*(   1) C   5 - C   6            3.12    2.35    0.077
  13. BD (   1) C   5 - C   6        /344. BD*(   1) C   6 - C  11            2.14    3.19    0.074
  13. BD (   1) C   5 - C   6        /351. BD*(   1) C  13 -Cl  17            7.93    0.42    0.051
  13. BD (   1) C   5 - C   6        /353. BD*(   2) C  14 - C  15          322.64    0.44    0.361
  13. BD (   1) C   5 - C   6        /354. BD*(   1) C  14 - H  19            2.06    0.41    0.026
  13. BD (   1) C   5 - C   6        /356. BD*(   1) C  15 - H  18            1.89    1.47    0.047
  14. BD (   1) C   5 - H   7        / 56. LP (   1) C  13                    1.33    0.21    0.021
  14. BD (   1) C   5 - H   7        / 69. RY*(   8) C   1                    1.17    1.17    0.033
  14. BD (   1) C   5 - H   7        / 70. RY*(   9) C   1                    0.74    2.34    0.038
  14. BD (   1) C   5 - H   7        / 73. RY*(  12) C   1                    0.75    1.74    0.033
  14. BD (   1) C   5 - H   7        / 74. RY*(  13) C   1                    1.93    1.27    0.045
  14. BD (   1) C   5 - H   7        / 85. RY*(   7) C   2                    0.71    2.04    0.034
  14. BD (   1) C   5 - H   7        / 86. RY*(   8) C   2                    2.17    1.35    0.049
  14. BD (   1) C   5 - H   7        / 87. RY*(   9) C   2                    2.19    1.60    0.054
  14. BD (   1) C   5 - H   7        / 88. RY*(  10) C   2                    2.47    2.55    0.072
  14. BD (   1) C   5 - H   7        / 92. RY*(  14) C   2                   14.10    1.69    0.139
  14. BD (   1) C   5 - H   7        / 95. RY*(  17) C   2                    0.82    3.55    0.049
  14. BD (   1) C   5 - H   7        /101. RY*(   6) C   3                    0.74    1.95    0.034
  14. BD (   1) C   5 - H   7        /102. RY*(   7) C   3                   52.79    0.33    0.118
  14. BD (   1) C   5 - H   7        /104. RY*(   9) C   3                    2.06    1.69    0.053
  14. BD (   1) C   5 - H   7        /108. RY*(  13) C   3                    1.27    2.52    0.051
  14. BD (   1) C   5 - H   7        /113. RY*(   1) C   4                    3.16    1.28    0.057
  14. BD (   1) C   5 - H   7        /114. RY*(   2) C   4                    5.79    1.38    0.080
  14. BD (   1) C   5 - H   7        /115. RY*(   3) C   4                    2.48    1.15    0.048
  14. BD (   1) C   5 - H   7        /116. RY*(   4) C   4                    5.42    1.27    0.075
  14. BD (   1) C   5 - H   7        /118. RY*(   6) C   4                    0.86    1.94    0.037
  14. BD (   1) C   5 - H   7        /119. RY*(   7) C   4                    5.78    1.06    0.071
  14. BD (   1) C   5 - H   7        /120. RY*(   8) C   4                    0.86    1.41    0.031
  14. BD (   1) C   5 - H   7        /121. RY*(   9) C   4                    0.97    2.60    0.045
  14. BD (   1) C   5 - H   7        /122. RY*(  10) C   4                    0.64    2.53    0.036
  14. BD (   1) C   5 - H   7        /129. RY*(  17) C   4                    0.50    3.24    0.036
  14. BD (   1) C   5 - H   7        /130. RY*(   1) C   5                    1.06    1.41    0.035
  14. BD (   1) C   5 - H   7        /132. RY*(   3) C   5                    1.45    2.15    0.050
  14. BD (   1) C   5 - H   7        /133. RY*(   4) C   5                   10.72    1.76    0.124
  14. BD (   1) C   5 - H   7        /136. RY*(   7) C   5                    3.78    2.41    0.086
  14. BD (   1) C   5 - H   7        /137. RY*(   8) C   5                    2.02    2.01    0.057
  14. BD (   1) C   5 - H   7        /138. RY*(   9) C   5                    0.68    5.54    0.056
  14. BD (   1) C   5 - H   7        /140. RY*(  11) C   5                    1.07    2.86    0.050
  14. BD (   1) C   5 - H   7        /146. RY*(   3) C   6                    2.57    1.28    0.052
  14. BD (   1) C   5 - H   7        /147. RY*(   4) C   6                    1.28    1.26    0.036
  14. BD (   1) C   5 - H   7        /152. RY*(   9) C   6                    1.35    2.15    0.049
  14. BD (   1) C   5 - H   7        /154. RY*(  11) C   6                    2.02    2.53    0.065
  14. BD (   1) C   5 - H   7        /155. RY*(  12) C   6                    2.26    2.49    0.068
  14. BD (   1) C   5 - H   7        /157. RY*(  14) C   6                    2.81    3.79    0.093
  14. BD (   1) C   5 - H   7        /161. RY*(   1) H   7                    1.09    2.85    0.050
  14. BD (   1) C   5 - H   7        /164. RY*(   4) H   7                    0.57    3.21    0.039
  14. BD (   1) C   5 - H   7        /195. RY*(  13) O   9                    4.29    2.77    0.098
  14. BD (   1) C   5 - H   7        /196. RY*(  14) O   9                    2.61    3.05    0.081
  14. BD (   1) C   5 - H   7        /197. RY*(  15) O   9                    5.69    2.40    0.106
  14. BD (   1) C   5 - H   7        /199. RY*(  17) O   9                    0.81    3.51    0.048
  14. BD (   1) C   5 - H   7        /200. RY*(   1) H  10                    5.86    0.87    0.065
  14. BD (   1) C   5 - H   7        /201. RY*(   2) H  10                    0.72    2.84    0.041
  14. BD (   1) C   5 - H   7        /205. RY*(   1) C  11                   14.55    0.92    0.104
  14. BD (   1) C   5 - H   7        /206. RY*(   2) C  11                    0.77    1.18    0.027
  14. BD (   1) C   5 - H   7        /207. RY*(   3) C  11                    9.72    0.66    0.072
  14. BD (   1) C   5 - H   7        /209. RY*(   5) C  11                   28.84    0.43    0.101
  14. BD (   1) C   5 - H   7        /216. RY*(  12) C  11                    0.59    3.36    0.040
  14. BD (   1) C   5 - H   7        /217. RY*(  13) C  11                    4.12    2.89    0.098
  14. BD (   1) C   5 - H   7        /221. RY*(   1) C  12                    1.14    1.44    0.036
  14. BD (   1) C   5 - H   7        /223. RY*(   3) C  12                   13.02    1.69    0.134
  14. BD (   1) C   5 - H   7        /224. RY*(   4) C  12                    1.94    1.30    0.045
  14. BD (   1) C   5 - H   7        /226. RY*(   6) C  12                  108.22    0.20    0.132
  14. BD (   1) C   5 - H   7        /228. RY*(   8) C  12                    1.10    2.23    0.045
  14. BD (   1) C   5 - H   7        /231. RY*(  11) C  12                    4.66    1.50    0.075
  14. BD (   1) C   5 - H   7        /232. RY*(  12) C  12                    0.92    3.55    0.052
  14. BD (   1) C   5 - H   7        /235. RY*(  15) C  12                    1.68    1.95    0.052
  14. BD (   1) C   5 - H   7        /237. RY*(  17) C  12                    4.63    4.45    0.129
  14. BD (   1) C   5 - H   7        /243. RY*(   6) C  13                    1.30    1.99    0.046
  14. BD (   1) C   5 - H   7        /247. RY*(  10) C  13                    0.52    3.67    0.039
  14. BD (   1) C   5 - H   7        /250. RY*(   2) C  14                    0.53    1.93    0.029
  14. BD (   1) C   5 - H   7        /251. RY*(   3) C  14                    7.22    0.68    0.063
  14. BD (   1) C   5 - H   7        /252. RY*(   4) C  14                  294.20    0.21    0.226
  14. BD (   1) C   5 - H   7        /255. RY*(   7) C  14                    1.80    1.65    0.049
  14. BD (   1) C   5 - H   7        /256. RY*(   8) C  14                    1.32    1.16    0.035
  14. BD (   1) C   5 - H   7        /258. RY*(  10) C  14                  135.52    0.34    0.194
  14. BD (   1) C   5 - H   7        /260. RY*(  12) C  14                    7.65    2.99    0.136
  14. BD (   1) C   5 - H   7        /265. RY*(  17) C  14                    0.74    3.85    0.048
  14. BD (   1) C   5 - H   7        /273. RY*(   8) C  15                    2.73    0.52    0.034
  14. BD (   1) C   5 - H   7        /277. RY*(  12) C  15                    6.18    0.50    0.050
  14. BD (   1) C   5 - H   7        /278. RY*(  13) C  15                    2.05    2.01    0.058
  14. BD (   1) C   5 - H   7        /281. RY*(  16) C  15                    0.84    0.88    0.025
  14. BD (   1) C   5 - H   7        /283. RY*(   1) C  16                    1.08    2.42    0.046
  14. BD (   1) C   5 - H   7        /291. RY*(   9) C  16                    0.51    1.35    0.024
  14. BD (   1) C   5 - H   7        /292. RY*(  10) C  16                    1.21    1.86    0.043
  14. BD (   1) C   5 - H   7        /296. RY*(   3)Cl  17                    0.80    1.64    0.033
  14. BD (   1) C   5 - H   7        /298. RY*(   5)Cl  17                    1.72    1.39    0.044
  14. BD (   1) C   5 - H   7        /302. RY*(   9)Cl  17                    2.91    1.31    0.056
  14. BD (   1) C   5 - H   7        /303. RY*(  10)Cl  17                    2.23    1.34    0.049
  14. BD (   1) C   5 - H   7        /308. RY*(  15)Cl  17                    0.61    3.62    0.042
  14. BD (   1) C   5 - H   7        /313. RY*(  20)Cl  17                    1.89    2.11    0.057
  14. BD (   1) C   5 - H   7        /318. RY*(   4) H  18                    1.76    0.55    0.028
  14. BD (   1) C   5 - H   7        /328. RY*(   4) H  20                    1.91    0.64    0.031
  14. BD (   1) C   5 - H   7        /331. BD*(   1) C   1 - C   4            5.12    1.06    0.066
  14. BD (   1) C   5 - H   7        /337. BD*(   1) C   3 - C   6            3.02    2.31    0.075
  14. BD (   1) C   5 - H   7        /338. BD*(   2) C   3 - C   6            2.45    0.59    0.038
  14. BD (   1) C   5 - H   7        /339. BD*(   1) C   4 - C   5            3.26    0.27    0.027
  14. BD (   1) C   5 - H   7        /345. BD*(   1) C  11 - C  12            1.13    0.17    0.012
  14. BD (   1) C   5 - H   7        /348. BD*(   1) C  12 - C  13            3.04    0.77    0.043
  14. BD (   1) C   5 - H   7        /351. BD*(   1) C  13 -Cl  17           74.58    0.21    0.113
  14. BD (   1) C   5 - H   7        /353. BD*(   2) C  14 - C  15          895.90    0.23    0.441
  14. BD (   1) C   5 - H   7        /354. BD*(   1) C  14 - H  19           57.97    0.21    0.099
  15. BD (   1) C   6 - C  11        / 56. LP (   1) C  13                   16.44    0.33    0.094
  15. BD (   1) C   6 - C  11        / 65. RY*(   4) C   1                    1.36    2.29    0.050
  15. BD (   1) C   6 - C  11        / 69. RY*(   8) C   1                    2.14    1.30    0.047
  15. BD (   1) C   6 - C  11        / 70. RY*(   9) C   1                    0.79    2.46    0.040
  15. BD (   1) C   6 - C  11        / 73. RY*(  12) C   1                    2.17    1.87    0.057
  15. BD (   1) C   6 - C  11        / 82. RY*(   4) C   2                    0.55    1.76    0.028
  15. BD (   1) C   6 - C  11        / 85. RY*(   7) C   2                    1.02    2.16    0.042
  15. BD (   1) C   6 - C  11        / 86. RY*(   8) C   2                   15.80    1.47    0.137
  15. BD (   1) C   6 - C  11        / 87. RY*(   9) C   2                    9.43    1.72    0.115
  15. BD (   1) C   6 - C  11        / 88. RY*(  10) C   2                    7.54    2.67    0.128
  15. BD (   1) C   6 - C  11        / 91. RY*(  13) C   2                    1.48    2.89    0.059
  15. BD (   1) C   6 - C  11        / 92. RY*(  14) C   2                    8.34    1.81    0.111
  15. BD (   1) C   6 - C  11        / 95. RY*(  17) C   2                    1.88    3.67    0.075
  15. BD (   1) C   6 - C  11        / 98. RY*(   3) C   3                    0.94    1.97    0.039
  15. BD (   1) C   6 - C  11        / 99. RY*(   4) C   3                    2.03    1.91    0.056
  15. BD (   1) C   6 - C  11        /100. RY*(   5) C   3                    0.51    1.54    0.025
  15. BD (   1) C   6 - C  11        /101. RY*(   6) C   3                    7.46    2.07    0.112
  15. BD (   1) C   6 - C  11        /102. RY*(   7) C   3                  256.75    0.45    0.305
  15. BD (   1) C   6 - C  11        /104. RY*(   9) C   3                    6.68    1.81    0.099
  15. BD (   1) C   6 - C  11        /105. RY*(  10) C   3                    1.65    2.02    0.052
  15. BD (   1) C   6 - C  11        /106. RY*(  11) C   3                    1.79    3.60    0.072
  15. BD (   1) C   6 - C  11        /108. RY*(  13) C   3                    4.20    2.64    0.095
  15. BD (   1) C   6 - C  11        /109. RY*(  14) C   3                    1.25    3.36    0.058
  15. BD (   1) C   6 - C  11        /110. RY*(  15) C   3                    2.12    2.27    0.062
  15. BD (   1) C   6 - C  11        /112. RY*(  17) C   3                    1.12    3.43    0.056
  15. BD (   1) C   6 - C  11        /114. RY*(   2) C   4                    4.23    1.50    0.072
  15. BD (   1) C   6 - C  11        /115. RY*(   3) C   4                    1.69    1.27    0.042
  15. BD (   1) C   6 - C  11        /116. RY*(   4) C   4                    3.76    1.39    0.065
  15. BD (   1) C   6 - C  11        /118. RY*(   6) C   4                    1.13    2.06    0.043
  15. BD (   1) C   6 - C  11        /119. RY*(   7) C   4                   34.93    1.18    0.183
  15. BD (   1) C   6 - C  11        /129. RY*(  17) C   4                    1.50    3.36    0.064
  15. BD (   1) C   6 - C  11        /130. RY*(   1) C   5                    1.91    1.53    0.049
  15. BD (   1) C   6 - C  11        /133. RY*(   4) C   5                    8.14    1.88    0.111
  15. BD (   1) C   6 - C  11        /136. RY*(   7) C   5                    2.91    2.53    0.077
  15. BD (   1) C   6 - C  11        /137. RY*(   8) C   5                    0.96    2.13    0.041
  15. BD (   1) C   6 - C  11        /140. RY*(  11) C   5                    1.14    2.98    0.053
  15. BD (   1) C   6 - C  11        /144. RY*(   1) C   6                    2.21    1.70    0.055
  15. BD (   1) C   6 - C  11        /146. RY*(   3) C   6                    1.80    1.40    0.045
  15. BD (   1) C   6 - C  11        /147. RY*(   4) C   6                    1.19    1.38    0.037
  15. BD (   1) C   6 - C  11        /152. RY*(   9) C   6                    4.21    2.27    0.088
  15. BD (   1) C   6 - C  11        /153. RY*(  10) C   6                    1.15    3.92    0.060
  15. BD (   1) C   6 - C  11        /154. RY*(  11) C   6                    4.01    2.65    0.093
  15. BD (   1) C   6 - C  11        /155. RY*(  12) C   6                    2.39    2.61    0.071
  15. BD (   1) C   6 - C  11        /156. RY*(  13) C   6                    1.17    9.57    0.095
  15. BD (   1) C   6 - C  11        /157. RY*(  14) C   6                    6.53    3.91    0.144
  15. BD (   1) C   6 - C  11        /158. RY*(  15) C   6                    0.90   12.34    0.095
  15. BD (   1) C   6 - C  11        /159. RY*(  16) C   6                    1.06    3.25    0.053
  15. BD (   1) C   6 - C  11        /169. RY*(   5)Cl   8                    0.53    1.42    0.025
  15. BD (   1) C   6 - C  11        /195. RY*(  13) O   9                    9.90    2.89    0.152
  15. BD (   1) C   6 - C  11        /196. RY*(  14) O   9                    6.69    3.17    0.131
  15. BD (   1) C   6 - C  11        /197. RY*(  15) O   9                   14.51    2.52    0.172
  15. BD (   1) C   6 - C  11        /205. RY*(   1) C  11                   13.22    1.04    0.106
  15. BD (   1) C   6 - C  11        /206. RY*(   2) C  11                   11.78    1.30    0.111
  15. BD (   1) C   6 - C  11        /207. RY*(   3) C  11                   23.71    0.78    0.122
  15. BD (   1) C   6 - C  11        /209. RY*(   5) C  11                   30.90    0.55    0.118
  15. BD (   1) C   6 - C  11        /223. RY*(   3) C  12                   12.13    1.81    0.133
  15. BD (   1) C   6 - C  11        /224. RY*(   4) C  12                    0.64    1.42    0.027
  15. BD (   1) C   6 - C  11        /226. RY*(   6) C  12                  181.96    0.32    0.217
  15. BD (   1) C   6 - C  11        /228. RY*(   8) C  12                    3.03    2.36    0.076
  15. BD (   1) C   6 - C  11        /229. RY*(   9) C  12                 1142.41    0.07    0.245
  15. BD (   1) C   6 - C  11        /232. RY*(  12) C  12                    4.26    3.67    0.112
  15. BD (   1) C   6 - C  11        /235. RY*(  15) C  12                    3.63    2.07    0.078
  15. BD (   1) C   6 - C  11        /236. RY*(  16) C  12                    0.72    3.54    0.045
  15. BD (   1) C   6 - C  11        /237. RY*(  17) C  12                   11.72    4.57    0.208
  15. BD (   1) C   6 - C  11        /238. RY*(   1) C  13                    0.56    2.22    0.032
  15. BD (   1) C   6 - C  11        /243. RY*(   6) C  13                    1.20    2.11    0.045
  15. BD (   1) C   6 - C  11        /247. RY*(  10) C  13                    0.97    3.79    0.055
  15. BD (   1) C   6 - C  11        /250. RY*(   2) C  14                    1.10    2.05    0.043
  15. BD (   1) C   6 - C  11        /252. RY*(   4) C  14                   27.65    0.33    0.086
  15. BD (   1) C   6 - C  11        /253. RY*(   5) C  14                    8.43    1.60    0.105
  15. BD (   1) C   6 - C  11        /255. RY*(   7) C  14                   37.76    1.77    0.233
  15. BD (   1) C   6 - C  11        /256. RY*(   8) C  14                  224.65    1.28    0.482
  15. BD (   1) C   6 - C  11        /258. RY*(  10) C  14                    4.27    0.46    0.040
  15. BD (   1) C   6 - C  11        /260. RY*(  12) C  14                  165.60    3.11    0.646
  15. BD (   1) C   6 - C  11        /261. RY*(  13) C  14                    8.53    5.76    0.200
  15. BD (   1) C   6 - C  11        /265. RY*(  17) C  14                    9.81    3.97    0.178
  15. BD (   1) C   6 - C  11        /272. RY*(   7) C  15                    8.86    3.00    0.147
  15. BD (   1) C   6 - C  11        /273. RY*(   8) C  15                   15.40    0.64    0.090
  15. BD (   1) C   6 - C  11        /274. RY*(   9) C  15                   12.95    2.26    0.154
  15. BD (   1) C   6 - C  11        /277. RY*(  12) C  15                   39.28    0.62    0.140
  15. BD (   1) C   6 - C  11        /278. RY*(  13) C  15                   35.34    2.13    0.247
  15. BD (   1) C   6 - C  11        /279. RY*(  14) C  15                    0.50   23.23    0.097
  15. BD (   1) C   6 - C  11        /281. RY*(  16) C  15                    6.53    1.00    0.073
  15. BD (   1) C   6 - C  11        /283. RY*(   1) C  16                    2.00    2.54    0.064
  15. BD (   1) C   6 - C  11        /288. RY*(   6) C  16                    1.29    1.34    0.037
  15. BD (   1) C   6 - C  11        /291. RY*(   9) C  16                    1.23    1.47    0.038
  15. BD (   1) C   6 - C  11        /292. RY*(  10) C  16                    4.03    1.98    0.080
  15. BD (   1) C   6 - C  11        /296. RY*(   3)Cl  17                    1.26    1.76    0.042
  15. BD (   1) C   6 - C  11        /298. RY*(   5)Cl  17                    1.35    1.51    0.041
  15. BD (   1) C   6 - C  11        /302. RY*(   9)Cl  17                    1.06    1.43    0.035
  15. BD (   1) C   6 - C  11        /303. RY*(  10)Cl  17                    0.64    1.46    0.027
  15. BD (   1) C   6 - C  11        /308. RY*(  15)Cl  17                    1.90    3.74    0.076
  15. BD (   1) C   6 - C  11        /318. RY*(   4) H  18                    3.19    0.67    0.042
  15. BD (   1) C   6 - C  11        /322. RY*(   3) H  19                    3.28    0.99    0.051
  15. BD (   1) C   6 - C  11        /323. RY*(   4) H  19                    3.88    0.38    0.035
  15. BD (   1) C   6 - C  11        /328. RY*(   4) H  20                    1.73    0.76    0.033
  15. BD (   1) C   6 - C  11        /337. BD*(   1) C   3 - C   6            1.80    2.43    0.059
  15. BD (   1) C   6 - C  11        /339. BD*(   1) C   4 - C   5            5.13    0.39    0.040
  15. BD (   1) C   6 - C  11        /342. BD*(   1) C   5 - C   6            6.00    2.27    0.104
  15. BD (   1) C   6 - C  11        /345. BD*(   1) C  11 - C  12          105.31    0.29    0.156
  15. BD (   1) C   6 - C  11        /348. BD*(   1) C  12 - C  13           25.41    0.89    0.135
  15. BD (   1) C   6 - C  11        /351. BD*(   1) C  13 -Cl  17           27.29    0.34    0.086
  15. BD (   1) C   6 - C  11        /353. BD*(   2) C  14 - C  15          784.72    0.35    0.511
  15. BD (   1) C   6 - C  11        /354. BD*(   1) C  14 - H  19          164.65    0.33    0.208
  15. BD (   1) C   6 - C  11        /356. BD*(   1) C  15 - H  18            0.62    1.38    0.026
  16. BD (   1) C  11 - C  12        / 56. LP (   1) C  13                   10.81    0.39    0.083
  16. BD (   1) C  11 - C  12        / 62. RY*(   1) C   1                    2.05    1.73    0.053
  16. BD (   1) C  11 - C  12        / 63. RY*(   2) C   1                    0.72    2.40    0.037
  16. BD (   1) C  11 - C  12        / 65. RY*(   4) C   1                    4.90    2.35    0.097
  16. BD (   1) C  11 - C  12        / 66. RY*(   5) C   1                    1.97    2.09    0.058
  16. BD (   1) C  11 - C  12        / 67. RY*(   6) C   1                    0.53    2.78    0.034
  16. BD (   1) C  11 - C  12        / 69. RY*(   8) C   1                   11.32    1.36    0.112
  16. BD (   1) C  11 - C  12        / 70. RY*(   9) C   1                    6.26    2.52    0.113
  16. BD (   1) C  11 - C  12        / 73. RY*(  12) C   1                    6.54    1.93    0.101
  16. BD (   1) C  11 - C  12        / 74. RY*(  13) C   1                    9.90    1.45    0.108
  16. BD (   1) C  11 - C  12        / 77. RY*(  16) C   1                    1.29    3.01    0.056
  16. BD (   1) C  11 - C  12        / 78. RY*(  17) C   1                    1.71   22.46    0.176
  16. BD (   1) C  11 - C  12        / 82. RY*(   4) C   2                    0.76    1.82    0.034
  16. BD (   1) C  11 - C  12        / 84. RY*(   6) C   2                    1.01    2.63    0.046
  16. BD (   1) C  11 - C  12        / 85. RY*(   7) C   2                    6.07    2.22    0.105
  16. BD (   1) C  11 - C  12        / 86. RY*(   8) C   2                   13.41    1.53    0.129
  16. BD (   1) C  11 - C  12        / 87. RY*(   9) C   2                   15.67    1.79    0.151
  16. BD (   1) C  11 - C  12        / 88. RY*(  10) C   2                   18.77    2.73    0.204
  16. BD (   1) C  11 - C  12        / 91. RY*(  13) C   2                    4.19    2.95    0.100
  16. BD (   1) C  11 - C  12        / 92. RY*(  14) C   2                   75.21    1.87    0.338
  16. BD (   1) C  11 - C  12        / 95. RY*(  17) C   2                    7.96    3.74    0.155
  16. BD (   1) C  11 - C  12        / 96. RY*(   1) C   3                    3.01    1.33    0.057
  16. BD (   1) C  11 - C  12        / 98. RY*(   3) C   3                    8.53    2.03    0.118
  16. BD (   1) C  11 - C  12        / 99. RY*(   4) C   3                    1.20    1.98    0.044
  16. BD (   1) C  11 - C  12        /100. RY*(   5) C   3                    0.78    1.61    0.032
  16. BD (   1) C  11 - C  12        /101. RY*(   6) C   3                   15.23    2.14    0.162
  16. BD (   1) C  11 - C  12        /102. RY*(   7) C   3                  356.29    0.51    0.384
  16. BD (   1) C  11 - C  12        /104. RY*(   9) C   3                   15.50    1.88    0.154
  16. BD (   1) C  11 - C  12        /106. RY*(  11) C   3                    0.53    3.67    0.040
  16. BD (   1) C  11 - C  12        /108. RY*(  13) C   3                   10.03    2.70    0.148
  16. BD (   1) C  11 - C  12        /110. RY*(  15) C   3                    3.64    2.34    0.083
  16. BD (   1) C  11 - C  12        /112. RY*(  17) C   3                    1.39    3.49    0.063
  16. BD (   1) C  11 - C  12        /113. RY*(   1) C   4                    3.25    1.47    0.062
  16. BD (   1) C  11 - C  12        /114. RY*(   2) C   4                   17.50    1.57    0.149
  16. BD (   1) C  11 - C  12        /115. RY*(   3) C   4                   14.19    1.34    0.124
  16. BD (   1) C  11 - C  12        /116. RY*(   4) C   4                   24.39    1.45    0.169
  16. BD (   1) C  11 - C  12        /117. RY*(   5) C   4                    4.57    1.88    0.083
  16. BD (   1) C  11 - C  12        /118. RY*(   6) C   4                    7.40    2.13    0.113
  16. BD (   1) C  11 - C  12        /119. RY*(   7) C   4                  129.53    1.25    0.361
  16. BD (   1) C  11 - C  12        /120. RY*(   8) C   4                    6.52    1.59    0.092
  16. BD (   1) C  11 - C  12        /121. RY*(   9) C   4                    2.04    2.79    0.068
  16. BD (   1) C  11 - C  12        /122. RY*(  10) C   4                    5.21    2.72    0.107
  16. BD (   1) C  11 - C  12        /123. RY*(  11) C   4                    2.13    2.81    0.070
  16. BD (   1) C  11 - C  12        /125. RY*(  13) C   4                    0.83    3.17    0.046
  16. BD (   1) C  11 - C  12        /126. RY*(  14) C   4                    1.48    3.15    0.061
  16. BD (   1) C  11 - C  12        /128. RY*(  16) C   4                    0.91   23.11    0.131
  16. BD (   1) C  11 - C  12        /129. RY*(  17) C   4                    5.44    3.42    0.123
  16. BD (   1) C  11 - C  12        /130. RY*(   1) C   5                    6.80    1.60    0.094
  16. BD (   1) C  11 - C  12        /131. RY*(   2) C   5                    0.69    1.78    0.032
  16. BD (   1) C  11 - C  12        /132. RY*(   3) C   5                    9.65    2.34    0.135
  16. BD (   1) C  11 - C  12        /133. RY*(   4) C   5                   53.96    1.94    0.291
  16. BD (   1) C  11 - C  12        /134. RY*(   5) C   5                    0.58    3.10    0.038
  16. BD (   1) C  11 - C  12        /136. RY*(   7) C   5                   21.84    2.60    0.214
  16. BD (   1) C  11 - C  12        /137. RY*(   8) C   5                   13.24    2.19    0.153
  16. BD (   1) C  11 - C  12        /138. RY*(   9) C   5                    0.85    5.73    0.063
  16. BD (   1) C  11 - C  12        /139. RY*(  10) C   5                    0.62    2.45    0.035
  16. BD (   1) C  11 - C  12        /140. RY*(  11) C   5                    6.48    3.05    0.126
  16. BD (   1) C  11 - C  12        /141. RY*(  12) C   5                    0.57    3.40    0.040
  16. BD (   1) C  11 - C  12        /144. RY*(   1) C   6                    3.88    1.77    0.074
  16. BD (   1) C  11 - C  12        /145. RY*(   2) C   6                   10.09    2.10    0.131
  16. BD (   1) C  11 - C  12        /146. RY*(   3) C   6                    8.35    1.47    0.099
  16. BD (   1) C  11 - C  12        /147. RY*(   4) C   6                    6.72    1.45    0.089
  16. BD (   1) C  11 - C  12        /148. RY*(   5) C   6                    1.54    1.49    0.043
  16. BD (   1) C  11 - C  12        /152. RY*(   9) C   6                   11.26    2.33    0.146
  16. BD (   1) C  11 - C  12        /153. RY*(  10) C   6                    7.40    3.98    0.154
  16. BD (   1) C  11 - C  12        /154. RY*(  11) C   6                   31.16    2.71    0.262
  16. BD (   1) C  11 - C  12        /155. RY*(  12) C   6                   27.44    2.67    0.244
  16. BD (   1) C  11 - C  12        /156. RY*(  13) C   6                    0.85    9.63    0.081
  16. BD (   1) C  11 - C  12        /157. RY*(  14) C   6                   23.30    3.97    0.274
  16. BD (   1) C  11 - C  12        /159. RY*(  16) C   6                    0.77    3.31    0.045
  16. BD (   1) C  11 - C  12        /161. RY*(   1) H   7                    1.45    3.03    0.060
  16. BD (   1) C  11 - C  12        /162. RY*(   2) H   7                    0.66    2.78    0.039
  16. BD (   1) C  11 - C  12        /164. RY*(   4) H   7                    3.47    3.40    0.098
  16. BD (   1) C  11 - C  12        /168. RY*(   4)Cl   8                    0.62    1.98    0.032
  16. BD (   1) C  11 - C  12        /169. RY*(   5)Cl   8                    0.63    1.48    0.027
  16. BD (   1) C  11 - C  12        /171. RY*(   7)Cl   8                    0.79    1.84    0.034
  16. BD (   1) C  11 - C  12        /172. RY*(   8)Cl   8                    1.65    2.16    0.054
  16. BD (   1) C  11 - C  12        /185. RY*(   3) O   9                    0.66    1.55    0.029
  16. BD (   1) C  11 - C  12        /187. RY*(   5) O   9                    0.94    2.38    0.043
  16. BD (   1) C  11 - C  12        /195. RY*(  13) O   9                   46.30    2.96    0.333
  16. BD (   1) C  11 - C  12        /196. RY*(  14) O   9                   28.82    3.24    0.275
  16. BD (   1) C  11 - C  12        /197. RY*(  15) O   9                   56.11    2.59    0.343
  16. BD (   1) C  11 - C  12        /199. RY*(  17) O   9                    9.24    3.70    0.166
  16. BD (   1) C  11 - C  12        /200. RY*(   1) H  10                   46.31    1.06    0.199
  16. BD (   1) C  11 - C  12        /201. RY*(   2) H  10                   12.18    3.02    0.173
  16. BD (   1) C  11 - C  12        /203. RY*(   4) H  10                    0.80    2.85    0.043
  16. BD (   1) C  11 - C  12        /204. RY*(   5) H  10                    0.88    3.29    0.048
  16. BD (   1) C  11 - C  12        /205. RY*(   1) C  11                  135.30    1.11    0.348
  16. BD (   1) C  11 - C  12        /206. RY*(   2) C  11                   10.49    1.36    0.107
  16. BD (   1) C  11 - C  12        /207. RY*(   3) C  11                   64.82    0.84    0.210
  16. BD (   1) C  11 - C  12        /209. RY*(   5) C  11                  338.35    0.62    0.411
  16. BD (   1) C  11 - C  12        /210. RY*(   6) C  11                    3.57    1.55    0.067
  16. BD (   1) C  11 - C  12        /212. RY*(   8) C  11                    3.21    2.12    0.074
  16. BD (   1) C  11 - C  12        /216. RY*(  12) C  11                    8.17    3.54    0.153
  16. BD (   1) C  11 - C  12        /217. RY*(  13) C  11                   52.85    3.08    0.363
  16. BD (   1) C  11 - C  12        /219. RY*(  15) C  11                    0.53   17.24    0.086
  16. BD (   1) C  11 - C  12        /220. RY*(  16) C  11                    2.38    3.71    0.085
  16. BD (   1) C  11 - C  12        /221. RY*(   1) C  12                    4.36    1.63    0.076
  16. BD (   1) C  11 - C  12        /223. RY*(   3) C  12                   41.46    1.87    0.251
  16. BD (   1) C  11 - C  12        /224. RY*(   4) C  12                   41.25    1.48    0.222
  16. BD (   1) C  11 - C  12        /226. RY*(   6) C  12                  911.46    0.38    0.532
  16. BD (   1) C  11 - C  12        /228. RY*(   8) C  12                   33.09    2.42    0.255
  16. BD (   1) C  11 - C  12        /229. RY*(   9) C  12                 7308.17    0.13    0.874
  16. BD (   1) C  11 - C  12        /230. RY*(  10) C  12                    7.81    5.72    0.190
  16. BD (   1) C  11 - C  12        /231. RY*(  11) C  12                  112.83    1.68    0.392
  16. BD (   1) C  11 - C  12        /234. RY*(  14) C  12                    1.33   22.63    0.156
  16. BD (   1) C  11 - C  12        /235. RY*(  15) C  12                   17.55    2.13    0.174
  16. BD (   1) C  11 - C  12        /236. RY*(  16) C  12                    1.58    3.60    0.068
  16. BD (   1) C  11 - C  12        /237. RY*(  17) C  12                   24.79    4.63    0.305
  16. BD (   1) C  11 - C  12        /238. RY*(   1) C  13                    0.85    2.28    0.040
  16. BD (   1) C  11 - C  12        /240. RY*(   3) C  13                    0.67    1.83    0.032
  16. BD (   1) C  11 - C  12        /243. RY*(   6) C  13                   22.51    2.17    0.199
  16. BD (   1) C  11 - C  12        /244. RY*(   7) C  13                    0.56    2.91    0.036
  16. BD (   1) C  11 - C  12        /245. RY*(   8) C  13                    3.23    2.93    0.087
  16. BD (   1) C  11 - C  12        /246. RY*(   9) C  13                    0.88    2.23    0.040
  16. BD (   1) C  11 - C  12        /247. RY*(  10) C  13                    2.03    3.86    0.080
  16. BD (   1) C  11 - C  12        /248. RY*(  11) C  13                    1.01   23.20    0.138
  16. BD (   1) C  11 - C  12        /250. RY*(   2) C  14                    4.77    2.11    0.090
  16. BD (   1) C  11 - C  12        /251. RY*(   3) C  14                   56.63    0.87    0.199
  16. BD (   1) C  11 - C  12        /252. RY*(   4) C  14                  888.94    0.40    0.535
  16. BD (   1) C  11 - C  12        /253. RY*(   5) C  14                    0.97    1.67    0.036
  16. BD (   1) C  11 - C  12        /255. RY*(   7) C  14                   23.18    1.84    0.186
  16. BD (   1) C  11 - C  12        /256. RY*(   8) C  14                   63.62    1.34    0.263
  16. BD (   1) C  11 - C  12        /258. RY*(  10) C  14                  519.32    0.53    0.471
  16. BD (   1) C  11 - C  12        /259. RY*(  11) C  14                  923.42    0.07    0.224
  16. BD (   1) C  11 - C  12        /260. RY*(  12) C  14                  124.57    3.18    0.566
  16. BD (   1) C  11 - C  12        /261. RY*(  13) C  14                    1.15    5.83    0.074
  16. BD (   1) C  11 - C  12        /264. RY*(  16) C  14                    1.58   18.83    0.155
  16. BD (   1) C  11 - C  12        /265. RY*(  17) C  14                   11.10    4.04    0.191
  16. BD (   1) C  11 - C  12        /270. RY*(   5) C  15                    4.92    1.33    0.073
  16. BD (   1) C  11 - C  12        /272. RY*(   7) C  15                    1.72    3.06    0.065
  16. BD (   1) C  11 - C  12        /273. RY*(   8) C  15                   23.08    0.71    0.115
  16. BD (   1) C  11 - C  12        /274. RY*(   9) C  15                    5.67    2.32    0.103
  16. BD (   1) C  11 - C  12        /275. RY*(  10) C  15                    3.88    0.89    0.053
  16. BD (   1) C  11 - C  12        /277. RY*(  12) C  15                   37.08    0.68    0.143
  16. BD (   1) C  11 - C  12        /278. RY*(  13) C  15                   17.83    2.19    0.178
  16. BD (   1) C  11 - C  12        /281. RY*(  16) C  15                    6.63    1.06    0.076
  16. BD (   1) C  11 - C  12        /283. RY*(   1) C  16                    8.12    2.61    0.131
  16. BD (   1) C  11 - C  12        /289. RY*(   7) C  16                    0.98    3.91    0.056
  16. BD (   1) C  11 - C  12        /290. RY*(   8) C  16                    1.87    3.50    0.073
  16. BD (   1) C  11 - C  12        /291. RY*(   9) C  16                    4.09    1.53    0.071
  16. BD (   1) C  11 - C  12        /292. RY*(  10) C  16                   10.92    2.04    0.134
  16. BD (   1) C  11 - C  12        /295. RY*(   2)Cl  17                    0.81    1.44    0.031
  16. BD (   1) C  11 - C  12        /296. RY*(   3)Cl  17                    6.23    1.82    0.096
  16. BD (   1) C  11 - C  12        /298. RY*(   5)Cl  17                   12.28    1.58    0.125
  16. BD (   1) C  11 - C  12        /301. RY*(   8)Cl  17                    1.47    1.84    0.047
  16. BD (   1) C  11 - C  12        /302. RY*(   9)Cl  17                   11.65    1.50    0.119
  16. BD (   1) C  11 - C  12        /303. RY*(  10)Cl  17                   15.77    1.53    0.140
  16. BD (   1) C  11 - C  12        /304. RY*(  11)Cl  17                    1.03    1.82    0.039
  16. BD (   1) C  11 - C  12        /308. RY*(  15)Cl  17                    6.54    3.80    0.142
  16. BD (   1) C  11 - C  12        /313. RY*(  20)Cl  17                    9.26    2.29    0.131
  16. BD (   1) C  11 - C  12        /314. RY*(  21)Cl  17                    1.22    2.04    0.045
  16. BD (   1) C  11 - C  12        /315. RY*(   1) H  18                    0.85    0.99    0.026
  16. BD (   1) C  11 - C  12        /318. RY*(   4) H  18                   13.76    0.73    0.090
  16. BD (   1) C  11 - C  12        /322. RY*(   3) H  19                    2.46    1.05    0.046
  16. BD (   1) C  11 - C  12        /323. RY*(   4) H  19                   19.94    0.44    0.085
  16. BD (   1) C  11 - C  12        /328. RY*(   4) H  20                   10.09    0.82    0.082
  16. BD (   1) C  11 - C  12        /334. BD*(   1) C   2 - C   3            1.07    2.80    0.049
  16. BD (   1) C  11 - C  12        /337. BD*(   1) C   3 - C   6            1.19    2.49    0.049
  16. BD (   1) C  11 - C  12        /338. BD*(   2) C   3 - C   6            2.99    0.78    0.049
  16. BD (   1) C  11 - C  12        /342. BD*(   1) C   5 - C   6            1.47    2.33    0.052
  16. BD (   1) C  11 - C  12        /348. BD*(   1) C  12 - C  13            3.73    0.96    0.053
  16. BD (   1) C  11 - C  12        /351. BD*(   1) C  13 -Cl  17          280.50    0.40    0.301
  16. BD (   1) C  11 - C  12        /353. BD*(   2) C  14 - C  15         2157.39    0.42    0.920
  16. BD (   1) C  11 - C  12        /354. BD*(   1) C  14 - H  19          504.84    0.39    0.399
  16. BD (   1) C  11 - C  12        /356. BD*(   1) C  15 - H  18            1.84    1.45    0.046
  17. BD (   2) C  11 - C  12        /251. RY*(   3) C  14                    3.51    0.35    0.034
  17. BD (   2) C  11 - C  12        /328. RY*(   4) H  20                    5.29    0.30    0.039
  17. BD (   2) C  11 - C  12        /338. BD*(   2) C   3 - C   6           21.36    0.26    0.068
  17. BD (   2) C  11 - C  12        /356. BD*(   1) C  15 - H  18            4.21    0.93    0.061
  18. BD (   1) C  11 - C  14        / 56. LP (   1) C  13                  156.13    0.40    0.320
  18. BD (   1) C  11 - C  14        / 65. RY*(   4) C   1                    2.64    2.36    0.071
  18. BD (   1) C  11 - C  14        / 66. RY*(   5) C   1                    1.03    2.10    0.042
  18. BD (   1) C  11 - C  14        / 69. RY*(   8) C   1                   11.62    1.37    0.113
  18. BD (   1) C  11 - C  14        / 70. RY*(   9) C   1                    2.56    2.53    0.072
  18. BD (   1) C  11 - C  14        / 72. RY*(  11) C   1                    2.84    1.64    0.061
  18. BD (   1) C  11 - C  14        / 73. RY*(  12) C   1                    6.46    1.94    0.101
  18. BD (   1) C  11 - C  14        / 74. RY*(  13) C   1                    6.31    1.46    0.086
  18. BD (   1) C  11 - C  14        / 77. RY*(  16) C   1                    1.66    3.02    0.064
  18. BD (   1) C  11 - C  14        / 79. RY*(   1) C   2                    1.94    1.85    0.054
  18. BD (   1) C  11 - C  14        / 80. RY*(   2) C   2                    2.26    1.67    0.055
  18. BD (   1) C  11 - C  14        / 82. RY*(   4) C   2                    2.62    1.83    0.062
  18. BD (   1) C  11 - C  14        / 83. RY*(   5) C   2                    0.79    1.97    0.035
  18. BD (   1) C  11 - C  14        / 84. RY*(   6) C   2                    0.51    2.64    0.033
  18. BD (   1) C  11 - C  14        / 85. RY*(   7) C   2                    2.36    2.23    0.065
  18. BD (   1) C  11 - C  14        / 86. RY*(   8) C   2                   70.59    1.54    0.296
  18. BD (   1) C  11 - C  14        / 87. RY*(   9) C   2                   38.05    1.80    0.235
  18. BD (   1) C  11 - C  14        / 88. RY*(  10) C   2                   30.06    2.74    0.258
  18. BD (   1) C  11 - C  14        / 89. RY*(  11) C   2                    4.64    2.12    0.089
  18. BD (   1) C  11 - C  14        / 91. RY*(  13) C   2                    5.02    2.96    0.110
  18. BD (   1) C  11 - C  14        / 92. RY*(  14) C   2                    1.58    1.88    0.049
  18. BD (   1) C  11 - C  14        / 95. RY*(  17) C   2                    8.26    3.75    0.158
  18. BD (   1) C  11 - C  14        / 96. RY*(   1) C   3                   15.83    1.34    0.131
  18. BD (   1) C  11 - C  14        / 98. RY*(   3) C   3                    1.98    2.04    0.057
  18. BD (   1) C  11 - C  14        / 99. RY*(   4) C   3                   10.93    1.99    0.132
  18. BD (   1) C  11 - C  14        /100. RY*(   5) C   3                    3.39    1.61    0.067
  18. BD (   1) C  11 - C  14        /101. RY*(   6) C   3                   47.03    2.15    0.286
  18. BD (   1) C  11 - C  14        /102. RY*(   7) C   3                 1110.78    0.52    0.682
  18. BD (   1) C  11 - C  14        /103. RY*(   8) C   3                    2.20    1.75    0.056
  18. BD (   1) C  11 - C  14        /104. RY*(   9) C   3                   21.58    1.89    0.181
  18. BD (   1) C  11 - C  14        /105. RY*(  10) C   3                    7.22    2.09    0.110
  18. BD (   1) C  11 - C  14        /106. RY*(  11) C   3                    3.64    3.68    0.104
  18. BD (   1) C  11 - C  14        /107. RY*(  12) C   3                    2.35    3.41    0.081
  18. BD (   1) C  11 - C  14        /108. RY*(  13) C   3                   12.80    2.71    0.168
  18. BD (   1) C  11 - C  14        /109. RY*(  14) C   3                   11.13    3.43    0.176
  18. BD (   1) C  11 - C  14        /110. RY*(  15) C   3                   15.13    2.35    0.169
  18. BD (   1) C  11 - C  14        /111. RY*(  16) C   3                    1.00   21.86    0.133
  18. BD (   1) C  11 - C  14        /112. RY*(  17) C   3                    3.96    3.50    0.106
  18. BD (   1) C  11 - C  14        /114. RY*(   2) C   4                   12.46    1.57    0.126
  18. BD (   1) C  11 - C  14        /115. RY*(   3) C   4                    2.60    1.35    0.053
  18. BD (   1) C  11 - C  14        /116. RY*(   4) C   4                    3.06    1.46    0.060
  18. BD (   1) C  11 - C  14        /117. RY*(   5) C   4                    0.84    1.88    0.036
  18. BD (   1) C  11 - C  14        /118. RY*(   6) C   4                    1.39    2.13    0.049
  18. BD (   1) C  11 - C  14        /119. RY*(   7) C   4                   65.30    1.25    0.257
  18. BD (   1) C  11 - C  14        /120. RY*(   8) C   4                   10.81    1.60    0.118
  18. BD (   1) C  11 - C  14        /121. RY*(   9) C   4                    0.75    2.80    0.041
  18. BD (   1) C  11 - C  14        /122. RY*(  10) C   4                    1.24    2.72    0.052
  18. BD (   1) C  11 - C  14        /123. RY*(  11) C   4                    1.92    2.81    0.066
  18. BD (   1) C  11 - C  14        /125. RY*(  13) C   4                    4.52    3.18    0.108
  18. BD (   1) C  11 - C  14        /126. RY*(  14) C   4                    0.59    3.16    0.039
  18. BD (   1) C  11 - C  14        /127. RY*(  15) C   4                    1.12    3.54    0.057
  18. BD (   1) C  11 - C  14        /128. RY*(  16) C   4                    0.64   23.12    0.109
  18. BD (   1) C  11 - C  14        /129. RY*(  17) C   4                    7.72    3.43    0.146
  18. BD (   1) C  11 - C  14        /130. RY*(   1) C   5                    1.58    1.60    0.045
  18. BD (   1) C  11 - C  14        /132. RY*(   3) C   5                    3.66    2.34    0.083
  18. BD (   1) C  11 - C  14        /133. RY*(   4) C   5                    2.69    1.95    0.065
  18. BD (   1) C  11 - C  14        /134. RY*(   5) C   5                    1.41    3.10    0.060
  18. BD (   1) C  11 - C  14        /137. RY*(   8) C   5                    5.69    2.20    0.101
  18. BD (   1) C  11 - C  14        /144. RY*(   1) C   6                   14.61    1.78    0.145
  18. BD (   1) C  11 - C  14        /145. RY*(   2) C   6                    1.01    2.11    0.041
  18. BD (   1) C  11 - C  14        /146. RY*(   3) C   6                   17.92    1.47    0.146
  18. BD (   1) C  11 - C  14        /147. RY*(   4) C   6                    4.41    1.45    0.072
  18. BD (   1) C  11 - C  14        /148. RY*(   5) C   6                    2.46    1.50    0.055
  18. BD (   1) C  11 - C  14        /152. RY*(   9) C   6                    6.48    2.34    0.111
  18. BD (   1) C  11 - C  14        /153. RY*(  10) C   6                    2.93    3.99    0.097
  18. BD (   1) C  11 - C  14        /154. RY*(  11) C   6                    6.35    2.72    0.118
  18. BD (   1) C  11 - C  14        /157. RY*(  14) C   6                   10.49    3.98    0.184
  18. BD (   1) C  11 - C  14        /158. RY*(  15) C   6                    2.56   12.41    0.160
  18. BD (   1) C  11 - C  14        /159. RY*(  16) C   6                    2.04    3.32    0.074
  18. BD (   1) C  11 - C  14        /162. RY*(   2) H   7                    2.85    2.79    0.080
  18. BD (   1) C  11 - C  14        /164. RY*(   4) H   7                    1.97    3.41    0.074
  18. BD (   1) C  11 - C  14        /165. RY*(   1)Cl   8                    1.73    1.52    0.046
  18. BD (   1) C  11 - C  14        /167. RY*(   3)Cl   8                    1.00    1.74    0.038
  18. BD (   1) C  11 - C  14        /169. RY*(   5)Cl   8                    3.15    1.49    0.062
  18. BD (   1) C  11 - C  14        /171. RY*(   7)Cl   8                    2.55    1.85    0.062
  18. BD (   1) C  11 - C  14        /172. RY*(   8)Cl   8                    1.62    2.16    0.053
  18. BD (   1) C  11 - C  14        /185. RY*(   3) O   9                    2.02    1.56    0.050
  18. BD (   1) C  11 - C  14        /190. RY*(   8) O   9                    0.74    1.89    0.034
  18. BD (   1) C  11 - C  14        /193. RY*(  11) O   9                    0.80    5.99    0.062
  18. BD (   1) C  11 - C  14        /194. RY*(  12) O   9                    0.59    5.93    0.053
  18. BD (   1) C  11 - C  14        /195. RY*(  13) O   9                   57.50    2.96    0.371
  18. BD (   1) C  11 - C  14        /196. RY*(  14) O   9                   40.19    3.25    0.325
  18. BD (   1) C  11 - C  14        /197. RY*(  15) O   9                   59.55    2.60    0.354
  18. BD (   1) C  11 - C  14        /199. RY*(  17) O   9                    0.99    3.71    0.054
  18. BD (   1) C  11 - C  14        /200. RY*(   1) H  10                   22.07    1.07    0.138
  18. BD (   1) C  11 - C  14        /201. RY*(   2) H  10                    3.77    3.03    0.096
  18. BD (   1) C  11 - C  14        /204. RY*(   5) H  10                    1.24    3.30    0.057
  18. BD (   1) C  11 - C  14        /205. RY*(   1) C  11                   50.30    1.12    0.213
  18. BD (   1) C  11 - C  14        /206. RY*(   2) C  11                  168.95    1.37    0.432
  18. BD (   1) C  11 - C  14        /207. RY*(   3) C  11                  190.83    0.85    0.362
  18. BD (   1) C  11 - C  14        /208. RY*(   4) C  11                    1.24    1.27    0.036
  18. BD (   1) C  11 - C  14        /209. RY*(   5) C  11                   71.60    0.63    0.190
  18. BD (   1) C  11 - C  14        /212. RY*(   8) C  11                    2.19    2.13    0.061
  18. BD (   1) C  11 - C  14        /213. RY*(   9) C  11                    3.56    4.59    0.115
  18. BD (   1) C  11 - C  14        /216. RY*(  12) C  11                    9.99    3.55    0.169
  18. BD (   1) C  11 - C  14        /217. RY*(  13) C  11                    9.44    3.09    0.154
  18. BD (   1) C  11 - C  14        /223. RY*(   3) C  12                    0.61    1.88    0.030
  18. BD (   1) C  11 - C  14        /224. RY*(   4) C  12                    9.29    1.49    0.106
  18. BD (   1) C  11 - C  14        /225. RY*(   5) C  12                    0.98    1.47    0.034
  18. BD (   1) C  11 - C  14        /226. RY*(   6) C  12                  391.76    0.39    0.352
  18. BD (   1) C  11 - C  14        /228. RY*(   8) C  12                    0.74    2.43    0.038
  18. BD (   1) C  11 - C  14        /229. RY*(   9) C  12                    3.02    0.14    0.018
  18. BD (   1) C  11 - C  14        /230. RY*(  10) C  12                    0.96    5.73    0.067
  18. BD (   1) C  11 - C  14        /231. RY*(  11) C  12                    7.77    1.69    0.103
  18. BD (   1) C  11 - C  14        /232. RY*(  12) C  12                    9.25    3.74    0.167
  18. BD (   1) C  11 - C  14        /234. RY*(  14) C  12                    1.43   22.64    0.162
  18. BD (   1) C  11 - C  14        /235. RY*(  15) C  12                   16.08    2.14    0.167
  18. BD (   1) C  11 - C  14        /236. RY*(  16) C  12                    6.13    3.61    0.134
  18. BD (   1) C  11 - C  14        /237. RY*(  17) C  12                   23.12    4.64    0.295
  18. BD (   1) C  11 - C  14        /238. RY*(   1) C  13                    4.37    2.29    0.090
  18. BD (   1) C  11 - C  14        /239. RY*(   2) C  13                    2.67    2.23    0.069
  18. BD (   1) C  11 - C  14        /240. RY*(   3) C  13                    1.11    1.84    0.041
  18. BD (   1) C  11 - C  14        /243. RY*(   6) C  13                    1.33    2.18    0.048
  18. BD (   1) C  11 - C  14        /244. RY*(   7) C  13                    1.71    2.92    0.064
  18. BD (   1) C  11 - C  14        /247. RY*(  10) C  13                    1.45    3.86    0.067
  18. BD (   1) C  11 - C  14        /251. RY*(   3) C  14                   17.40    0.88    0.111
  18. BD (   1) C  11 - C  14        /252. RY*(   4) C  14                  945.34    0.41    0.557
  18. BD (   1) C  11 - C  14        /253. RY*(   5) C  14                   34.95    1.68    0.218
  18. BD (   1) C  11 - C  14        /255. RY*(   7) C  14                  380.74    1.85    0.754
  18. BD (   1) C  11 - C  14        /256. RY*(   8) C  14                  986.96    1.35    1.039
  18. BD (   1) C  11 - C  14        /258. RY*(  10) C  14                  388.78    0.54    0.410
  18. BD (   1) C  11 - C  14        /259. RY*(  11) C  14                 3815.19    0.08    0.482
  18. BD (   1) C  11 - C  14        /260. RY*(  12) C  14                  474.94    3.18    1.106
  18. BD (   1) C  11 - C  14        /261. RY*(  13) C  14                   80.37    5.83    0.616
  18. BD (   1) C  11 - C  14        /264. RY*(  16) C  14                    0.78   18.84    0.109
  18. BD (   1) C  11 - C  14        /265. RY*(  17) C  14                   19.39    4.05    0.252
  18. BD (   1) C  11 - C  14        /267. RY*(   2) C  15                    3.24    1.49    0.062
  18. BD (   1) C  11 - C  14        /269. RY*(   4) C  15                   25.39    1.87    0.196
  18. BD (   1) C  11 - C  14        /270. RY*(   5) C  15                   35.87    1.34    0.197
  18. BD (   1) C  11 - C  14        /272. RY*(   7) C  15                  130.13    3.07    0.569
  18. BD (   1) C  11 - C  14        /273. RY*(   8) C  15                   83.97    0.71    0.220
  18. BD (   1) C  11 - C  14        /274. RY*(   9) C  15                  191.49    2.33    0.601
  18. BD (   1) C  11 - C  14        /275. RY*(  10) C  15                   29.41    0.90    0.146
  18. BD (   1) C  11 - C  14        /277. RY*(  12) C  15                  197.10    0.69    0.332
  18. BD (   1) C  11 - C  14        /278. RY*(  13) C  15                  249.42    2.20    0.666
  18. BD (   1) C  11 - C  14        /279. RY*(  14) C  15                    5.43   23.30    0.320
  18. BD (   1) C  11 - C  14        /280. RY*(  15) C  15                    0.88    2.48    0.042
  18. BD (   1) C  11 - C  14        /281. RY*(  16) C  15                  108.54    1.07    0.307
  18. BD (   1) C  11 - C  14        /283. RY*(   1) C  16                    0.86    2.61    0.043
  18. BD (   1) C  11 - C  14        /285. RY*(   3) C  16                    7.61    2.52    0.125
  18. BD (   1) C  11 - C  14        /286. RY*(   4) C  16                    0.89    2.12    0.039
  18. BD (   1) C  11 - C  14        /290. RY*(   8) C  16                    1.02    3.50    0.054
  18. BD (   1) C  11 - C  14        /291. RY*(   9) C  16                   40.35    1.54    0.224
  18. BD (   1) C  11 - C  14        /292. RY*(  10) C  16                    8.46    2.05    0.118
  18. BD (   1) C  11 - C  14        /296. RY*(   3)Cl  17                    8.14    1.83    0.110
  18. BD (   1) C  11 - C  14        /297. RY*(   4)Cl  17                    1.09    1.96    0.042
  18. BD (   1) C  11 - C  14        /298. RY*(   5)Cl  17                    1.57    1.59    0.045
  18. BD (   1) C  11 - C  14        /299. RY*(   6)Cl  17                    3.07    1.19    0.054
  18. BD (   1) C  11 - C  14        /301. RY*(   8)Cl  17                   17.51    1.84    0.162
  18. BD (   1) C  11 - C  14        /305. RY*(  12)Cl  17                    3.02    3.52    0.093
  18. BD (   1) C  11 - C  14        /308. RY*(  15)Cl  17                   10.01    3.81    0.176
  18. BD (   1) C  11 - C  14        /313. RY*(  20)Cl  17                    2.34    2.30    0.066
  18. BD (   1) C  11 - C  14        /315. RY*(   1) H  18                    4.93    1.00    0.063
  18. BD (   1) C  11 - C  14        /318. RY*(   4) H  18                    4.64    0.74    0.053
  18. BD (   1) C  11 - C  14        /322. RY*(   3) H  19                   35.12    1.06    0.174
  18. BD (   1) C  11 - C  14        /323. RY*(   4) H  19                  190.51    0.45    0.264
  18. BD (   1) C  11 - C  14        /328. RY*(   4) H  20                    0.86    0.83    0.024
  18. BD (   1) C  11 - C  14        /334. BD*(   1) C   2 - C   3            1.75    2.81    0.063
  18. BD (   1) C  11 - C  14        /338. BD*(   2) C   3 - C   6            0.77    0.79    0.025
  18. BD (   1) C  11 - C  14        /342. BD*(   1) C   5 - C   6            0.64    2.34    0.035
  18. BD (   1) C  11 - C  14        /345. BD*(   1) C  11 - C  12          883.41    0.36    0.504
  18. BD (   1) C  11 - C  14        /348. BD*(   1) C  12 - C  13          861.53    0.96    0.817
  18. BD (   1) C  11 - C  14        /351. BD*(   1) C  13 -Cl  17            1.46    0.41    0.022
  18. BD (   1) C  11 - C  14        /353. BD*(   2) C  14 - C  15          485.31    0.43    0.441
  18. BD (   1) C  11 - C  14        /354. BD*(   1) C  14 - H  19          854.57    0.40    0.524
  18. BD (   1) C  11 - C  14        /356. BD*(   1) C  15 - H  18            2.85    1.46    0.058
  19. BD (   1) C  12 - C  13        / 56. LP (   1) C  13                   13.04    0.44    0.097
  19. BD (   1) C  12 - C  13        / 62. RY*(   1) C   1                    2.74    1.78    0.062
  19. BD (   1) C  12 - C  13        / 63. RY*(   2) C   1                    0.75    2.45    0.038
  19. BD (   1) C  12 - C  13        / 65. RY*(   4) C   1                    6.54    2.40    0.113
  19. BD (   1) C  12 - C  13        / 66. RY*(   5) C   1                    2.57    2.14    0.067
  19. BD (   1) C  12 - C  13        / 67. RY*(   6) C   1                    0.76    2.83    0.042
  19. BD (   1) C  12 - C  13        / 69. RY*(   8) C   1                   14.46    1.41    0.128
  19. BD (   1) C  12 - C  13        / 70. RY*(   9) C   1                    8.37    2.57    0.132
  19. BD (   1) C  12 - C  13        / 73. RY*(  12) C   1                    6.39    1.98    0.101
  19. BD (   1) C  12 - C  13        / 74. RY*(  13) C   1                   13.54    1.50    0.128
  19. BD (   1) C  12 - C  13        / 77. RY*(  16) C   1                    1.44    3.06    0.060
  19. BD (   1) C  12 - C  13        / 78. RY*(  17) C   1                    2.45   22.51    0.211
  19. BD (   1) C  12 - C  13        / 82. RY*(   4) C   2                    1.15    1.87    0.042
  19. BD (   1) C  12 - C  13        / 84. RY*(   6) C   2                    1.29    2.68    0.053
  19. BD (   1) C  12 - C  13        / 85. RY*(   7) C   2                    7.49    2.27    0.117
  19. BD (   1) C  12 - C  13        / 86. RY*(   8) C   2                   12.28    1.58    0.125
  19. BD (   1) C  12 - C  13        / 87. RY*(   9) C   2                   16.92    1.84    0.158
  19. BD (   1) C  12 - C  13        / 88. RY*(  10) C   2                   23.18    2.78    0.228
  19. BD (   1) C  12 - C  13        / 91. RY*(  13) C   2                    5.04    3.00    0.111
  19. BD (   1) C  12 - C  13        / 92. RY*(  14) C   2                   90.80    1.92    0.375
  19. BD (   1) C  12 - C  13        / 93. RY*(  15) C   2                    0.63    3.61    0.043
  19. BD (   1) C  12 - C  13        / 95. RY*(  17) C   2                   10.29    3.78    0.177
  19. BD (   1) C  12 - C  13        / 96. RY*(   1) C   3                    2.82    1.38    0.056
  19. BD (   1) C  12 - C  13        / 98. RY*(   3) C   3                   10.67    2.08    0.134
  19. BD (   1) C  12 - C  13        / 99. RY*(   4) C   3                    1.32    2.02    0.047
  19. BD (   1) C  12 - C  13        /100. RY*(   5) C   3                    0.93    1.65    0.035
  19. BD (   1) C  12 - C  13        /101. RY*(   6) C   3                   16.27    2.18    0.170
  19. BD (   1) C  12 - C  13        /102. RY*(   7) C   3                  340.02    0.56    0.391
  19. BD (   1) C  12 - C  13        /104. RY*(   9) C   3                   15.82    1.93    0.157
  19. BD (   1) C  12 - C  13        /106. RY*(  11) C   3                    0.69    3.71    0.045
  19. BD (   1) C  12 - C  13        /108. RY*(  13) C   3                   10.24    2.75    0.151
  19. BD (   1) C  12 - C  13        /110. RY*(  15) C   3                    7.78    2.38    0.122
  19. BD (   1) C  12 - C  13        /111. RY*(  16) C   3                    1.59   21.90    0.168
  19. BD (   1) C  12 - C  13        /112. RY*(  17) C   3                    1.33    3.54    0.062
  19. BD (   1) C  12 - C  13        /113. RY*(   1) C   4                    3.76    1.51    0.068
  19. BD (   1) C  12 - C  13        /114. RY*(   2) C   4                   22.71    1.61    0.172
  19. BD (   1) C  12 - C  13        /115. RY*(   3) C   4                   15.08    1.38    0.130
  19. BD (   1) C  12 - C  13        /116. RY*(   4) C   4                   31.57    1.50    0.195
  19. BD (   1) C  12 - C  13        /117. RY*(   5) C   4                    6.04    1.92    0.097
  19. BD (   1) C  12 - C  13        /118. RY*(   6) C   4                    8.81    2.17    0.124
  19. BD (   1) C  12 - C  13        /119. RY*(   7) C   4                  120.06    1.29    0.354
  19. BD (   1) C  12 - C  13        /120. RY*(   8) C   4                    7.65    1.64    0.101
  19. BD (   1) C  12 - C  13        /121. RY*(   9) C   4                    2.93    2.84    0.082
  19. BD (   1) C  12 - C  13        /122. RY*(  10) C   4                    7.04    2.76    0.125
  19. BD (   1) C  12 - C  13        /123. RY*(  11) C   4                    2.76    2.85    0.080
  19. BD (   1) C  12 - C  13        /125. RY*(  13) C   4                    0.97    3.22    0.050
  19. BD (   1) C  12 - C  13        /126. RY*(  14) C   4                    2.19    3.20    0.075
  19. BD (   1) C  12 - C  13        /128. RY*(  16) C   4                    1.48   23.16    0.167
  19. BD (   1) C  12 - C  13        /129. RY*(  17) C   4                    7.09    3.47    0.141
  19. BD (   1) C  12 - C  13        /130. RY*(   1) C   5                    6.41    1.64    0.092
  19. BD (   1) C  12 - C  13        /131. RY*(   2) C   5                    0.97    1.83    0.038
  19. BD (   1) C  12 - C  13        /132. RY*(   3) C   5                   12.73    2.38    0.157
  19. BD (   1) C  12 - C  13        /133. RY*(   4) C   5                   77.43    1.99    0.353
  19. BD (   1) C  12 - C  13        /134. RY*(   5) C   5                    1.63    3.14    0.064
  19. BD (   1) C  12 - C  13        /136. RY*(   7) C   5                   20.98    2.64    0.212
  19. BD (   1) C  12 - C  13        /137. RY*(   8) C   5                   17.94    2.24    0.180
  19. BD (   1) C  12 - C  13        /138. RY*(   9) C   5                    1.70    5.78    0.089
  19. BD (   1) C  12 - C  13        /139. RY*(  10) C   5                    0.54    2.50    0.033
  19. BD (   1) C  12 - C  13        /140. RY*(  11) C   5                    9.31    3.09    0.153
  19. BD (   1) C  12 - C  13        /141. RY*(  12) C   5                    0.75    3.45    0.046
  19. BD (   1) C  12 - C  13        /144. RY*(   1) C   6                   10.86    1.81    0.126
  19. BD (   1) C  12 - C  13        /145. RY*(   2) C   6                    4.23    2.15    0.086
  19. BD (   1) C  12 - C  13        /146. RY*(   3) C   6                   13.86    1.51    0.130
  19. BD (   1) C  12 - C  13        /147. RY*(   4) C   6                    8.80    1.49    0.103
  19. BD (   1) C  12 - C  13        /148. RY*(   5) C   6                    1.99    1.54    0.050
  19. BD (   1) C  12 - C  13        /151. RY*(   8) C   6                    0.69    3.80    0.046
  19. BD (   1) C  12 - C  13        /152. RY*(   9) C   6                   10.91    2.38    0.145
  19. BD (   1) C  12 - C  13        /153. RY*(  10) C   6                    2.45    4.03    0.089
  19. BD (   1) C  12 - C  13        /154. RY*(  11) C   6                   42.53    2.76    0.308
  19. BD (   1) C  12 - C  13        /155. RY*(  12) C   6                   28.04    2.72    0.248
  19. BD (   1) C  12 - C  13        /156. RY*(  13) C   6                    3.98    9.68    0.176
  19. BD (   1) C  12 - C  13        /157. RY*(  14) C   6                   34.81    4.02    0.336
  19. BD (   1) C  12 - C  13        /159. RY*(  16) C   6                    1.80    3.36    0.070
  19. BD (   1) C  12 - C  13        /161. RY*(   1) H   7                    2.08    3.08    0.072
  19. BD (   1) C  12 - C  13        /162. RY*(   2) H   7                    0.82    2.83    0.043
  19. BD (   1) C  12 - C  13        /164. RY*(   4) H   7                    4.35    3.44    0.110
  19. BD (   1) C  12 - C  13        /168. RY*(   4)Cl   8                    0.81    2.03    0.036
  19. BD (   1) C  12 - C  13        /169. RY*(   5)Cl   8                    0.61    1.53    0.027
  19. BD (   1) C  12 - C  13        /171. RY*(   7)Cl   8                    0.89    1.89    0.037
  19. BD (   1) C  12 - C  13        /172. RY*(   8)Cl   8                    1.78    2.20    0.056
  19. BD (   1) C  12 - C  13        /185. RY*(   3) O   9                    0.73    1.60    0.031
  19. BD (   1) C  12 - C  13        /186. RY*(   4) O   9                    0.50    1.82    0.027
  19. BD (   1) C  12 - C  13        /187. RY*(   5) O   9                    1.11    2.42    0.047
  19. BD (   1) C  12 - C  13        /191. RY*(   9) O   9                    0.56    2.14    0.031
  19. BD (   1) C  12 - C  13        /194. RY*(  12) O   9                    0.52    5.97    0.050
  19. BD (   1) C  12 - C  13        /195. RY*(  13) O   9                   63.28    3.00    0.392
  19. BD (   1) C  12 - C  13        /196. RY*(  14) O   9                   37.87    3.28    0.317
  19. BD (   1) C  12 - C  13        /197. RY*(  15) O   9                   71.55    2.63    0.391
  19. BD (   1) C  12 - C  13        /198. RY*(  16) O   9                    0.55    4.49    0.045
  19. BD (   1) C  12 - C  13        /199. RY*(  17) O   9                   10.92    3.74    0.182
  19. BD (   1) C  12 - C  13        /200. RY*(   1) H  10                   56.47    1.11    0.225
  19. BD (   1) C  12 - C  13        /201. RY*(   2) H  10                   13.13    3.07    0.181
  19. BD (   1) C  12 - C  13        /203. RY*(   4) H  10                    0.95    2.90    0.047
  19. BD (   1) C  12 - C  13        /204. RY*(   5) H  10                    1.04    3.33    0.053
  19. BD (   1) C  12 - C  13        /205. RY*(   1) C  11                  136.48    1.15    0.356
  19. BD (   1) C  12 - C  13        /206. RY*(   2) C  11                   11.75    1.41    0.116
  19. BD (   1) C  12 - C  13        /207. RY*(   3) C  11                   78.65    0.89    0.237
  19. BD (   1) C  12 - C  13        /209. RY*(   5) C  11                  371.12    0.66    0.446
  19. BD (   1) C  12 - C  13        /210. RY*(   6) C  11                    3.17    1.60    0.064
  19. BD (   1) C  12 - C  13        /212. RY*(   8) C  11                    5.23    2.17    0.096
  19. BD (   1) C  12 - C  13        /213. RY*(   9) C  11                    0.56    4.63    0.046
  19. BD (   1) C  12 - C  13        /215. RY*(  11) C  11                    0.77    2.98    0.043
  19. BD (   1) C  12 - C  13        /216. RY*(  12) C  11                   10.25    3.59    0.172
  19. BD (   1) C  12 - C  13        /217. RY*(  13) C  11                   67.45    3.12    0.413
  19. BD (   1) C  12 - C  13        /219. RY*(  15) C  11                    1.09   17.28    0.124
  19. BD (   1) C  12 - C  13        /220. RY*(  16) C  11                    2.87    3.76    0.093
  19. BD (   1) C  12 - C  13        /221. RY*(   1) C  12                    5.21    1.68    0.084
  19. BD (   1) C  12 - C  13        /223. RY*(   3) C  12                   44.16    1.92    0.262
  19. BD (   1) C  12 - C  13        /224. RY*(   4) C  12                   44.57    1.53    0.235
  19. BD (   1) C  12 - C  13        /226. RY*(   6) C  12                  976.68    0.43    0.583
  19. BD (   1) C  12 - C  13        /228. RY*(   8) C  12                   45.25    2.47    0.300
  19. BD (   1) C  12 - C  13        /229. RY*(   9) C  12                 6514.35    0.18    0.962
  19. BD (   1) C  12 - C  13        /230. RY*(  10) C  12                   10.88    5.77    0.225
  19. BD (   1) C  12 - C  13        /231. RY*(  11) C  12                  165.69    1.73    0.481
  19. BD (   1) C  12 - C  13        /235. RY*(  15) C  12                   21.78    2.18    0.196
  19. BD (   1) C  12 - C  13        /236. RY*(  16) C  12                    1.97    3.65    0.076
  19. BD (   1) C  12 - C  13        /237. RY*(  17) C  12                   29.67    4.68    0.335
  19. BD (   1) C  12 - C  13        /239. RY*(   2) C  13                    0.92    2.26    0.041
  19. BD (   1) C  12 - C  13        /240. RY*(   3) C  13                    1.05    1.88    0.040
  19. BD (   1) C  12 - C  13        /243. RY*(   6) C  13                   31.44    2.22    0.238
  19. BD (   1) C  12 - C  13        /244. RY*(   7) C  13                    4.13    2.96    0.099
  19. BD (   1) C  12 - C  13        /245. RY*(   8) C  13                    6.53    2.98    0.125
  19. BD (   1) C  12 - C  13        /246. RY*(   9) C  13                    0.91    2.28    0.041
  19. BD (   1) C  12 - C  13        /247. RY*(  10) C  13                    2.91    3.90    0.096
  19. BD (   1) C  12 - C  13        /250. RY*(   2) C  14                    2.04    2.16    0.060
  19. BD (   1) C  12 - C  13        /251. RY*(   3) C  14                   65.54    0.91    0.220
  19. BD (   1) C  12 - C  13        /252. RY*(   4) C  14                 1292.75    0.44    0.682
  19. BD (   1) C  12 - C  13        /255. RY*(   7) C  14                   20.10    1.88    0.175
  19. BD (   1) C  12 - C  13        /256. RY*(   8) C  14                   25.94    1.39    0.171
  19. BD (   1) C  12 - C  13        /258. RY*(  10) C  14                  822.68    0.57    0.618
  19. BD (   1) C  12 - C  13        /259. RY*(  11) C  14                 1229.43    0.11    0.336
  19. BD (   1) C  12 - C  13        /260. RY*(  12) C  14                   76.11    3.22    0.445
  19. BD (   1) C  12 - C  13        /261. RY*(  13) C  14                    3.04    5.87    0.120
  19. BD (   1) C  12 - C  13        /263. RY*(  15) C  14                    0.66    2.54    0.037
  19. BD (   1) C  12 - C  13        /264. RY*(  16) C  14                    2.92   18.88    0.211
  19. BD (   1) C  12 - C  13        /265. RY*(  17) C  14                    9.46    4.08    0.177
  19. BD (   1) C  12 - C  13        /270. RY*(   5) C  15                    1.72    1.37    0.044
  19. BD (   1) C  12 - C  13        /271. RY*(   6) C  15                    1.30    2.45    0.051
  19. BD (   1) C  12 - C  13        /272. RY*(   7) C  15                    2.05    3.11    0.072
  19. BD (   1) C  12 - C  13        /273. RY*(   8) C  15                    9.68    0.75    0.077
  19. BD (   1) C  12 - C  13        /274. RY*(   9) C  15                    7.97    2.37    0.124
  19. BD (   1) C  12 - C  13        /275. RY*(  10) C  15                    1.43    0.94    0.033
  19. BD (   1) C  12 - C  13        /277. RY*(  12) C  15                   33.34    0.73    0.140
  19. BD (   1) C  12 - C  13        /278. RY*(  13) C  15                   13.34    2.24    0.155
  19. BD (   1) C  12 - C  13        /279. RY*(  14) C  15                    1.54   23.34    0.171
  19. BD (   1) C  12 - C  13        /281. RY*(  16) C  15                    7.38    1.11    0.081
  19. BD (   1) C  12 - C  13        /283. RY*(   1) C  16                   23.13    2.65    0.222
  19. BD (   1) C  12 - C  13        /285. RY*(   3) C  16                    1.71    2.56    0.059
  19. BD (   1) C  12 - C  13        /288. RY*(   6) C  16                    0.63    1.45    0.027
  19. BD (   1) C  12 - C  13        /289. RY*(   7) C  16                    1.18    3.96    0.062
  19. BD (   1) C  12 - C  13        /290. RY*(   8) C  16                    2.17    3.54    0.079
  19. BD (   1) C  12 - C  13        /291. RY*(   9) C  16                    5.60    1.58    0.085
  19. BD (   1) C  12 - C  13        /292. RY*(  10) C  16                   14.92    2.09    0.159
  19. BD (   1) C  12 - C  13        /295. RY*(   2)Cl  17                    6.95    1.48    0.091
  19. BD (   1) C  12 - C  13        /296. RY*(   3)Cl  17                    9.82    1.87    0.122
  19. BD (   1) C  12 - C  13        /298. RY*(   5)Cl  17                   30.40    1.62    0.200
  19. BD (   1) C  12 - C  13        /301. RY*(   8)Cl  17                    2.28    1.88    0.059
  19. BD (   1) C  12 - C  13        /302. RY*(   9)Cl  17                   22.13    1.54    0.166
  19. BD (   1) C  12 - C  13        /303. RY*(  10)Cl  17                   11.11    1.57    0.119
  19. BD (   1) C  12 - C  13        /304. RY*(  11)Cl  17                    1.22    1.86    0.043
  19. BD (   1) C  12 - C  13        /308. RY*(  15)Cl  17                    8.44    3.85    0.162
  19. BD (   1) C  12 - C  13        /313. RY*(  20)Cl  17                    8.47    2.34    0.127
  19. BD (   1) C  12 - C  13        /314. RY*(  21)Cl  17                    1.10    2.09    0.043
  19. BD (   1) C  12 - C  13        /315. RY*(   1) H  18                    3.56    1.03    0.055
  19. BD (   1) C  12 - C  13        /317. RY*(   3) H  18                   25.50    0.04    0.029
  19. BD (   1) C  12 - C  13        /318. RY*(   4) H  18                   15.18    0.78    0.098
  19. BD (   1) C  12 - C  13        /322. RY*(   3) H  19                    5.41    1.10    0.069
  19. BD (   1) C  12 - C  13        /328. RY*(   4) H  20                   11.57    0.87    0.090
  19. BD (   1) C  12 - C  13        /334. BD*(   1) C   2 - C   3            6.21    2.85    0.119
  19. BD (   1) C  12 - C  13        /337. BD*(   1) C   3 - C   6            0.59    2.54    0.035
  19. BD (   1) C  12 - C  13        /338. BD*(   2) C   3 - C   6            6.91    0.82    0.076
  19. BD (   1) C  12 - C  13        /342. BD*(   1) C   5 - C   6            2.57    2.38    0.070
  19. BD (   1) C  12 - C  13        /345. BD*(   1) C  11 - C  12            4.38    0.40    0.037
  19. BD (   1) C  12 - C  13        /348. BD*(   1) C  12 - C  13           56.78    1.00    0.214
  19. BD (   1) C  12 - C  13        /350. BD*(   1) C  13 - C  16            1.68    3.37    0.067
  19. BD (   1) C  12 - C  13        /351. BD*(   1) C  13 -Cl  17          503.43    0.45    0.426
  19. BD (   1) C  12 - C  13        /353. BD*(   2) C  14 - C  15         2446.82    0.46    1.034
  19. BD (   1) C  12 - C  13        /354. BD*(   1) C  14 - H  19         1527.04    0.44    0.733
  19. BD (   1) C  12 - C  13        /356. BD*(   1) C  15 - H  18            3.33    1.49    0.063
  20. BD (   1) C  12 - H  20        / 62. RY*(   1) C   1                    0.77    1.09    0.026
  20. BD (   1) C  12 - H  20        / 65. RY*(   4) C   1                    1.85    1.72    0.050
  20. BD (   1) C  12 - H  20        / 66. RY*(   5) C   1                    1.27    1.46    0.039
  20. BD (   1) C  12 - H  20        / 69. RY*(   8) C   1                    9.68    0.73    0.075
  20. BD (   1) C  12 - H  20        / 70. RY*(   9) C   1                    3.40    1.89    0.072
  20. BD (   1) C  12 - H  20        / 73. RY*(  12) C   1                    1.90    1.30    0.045
  20. BD (   1) C  12 - H  20        / 74. RY*(  13) C   1                    2.82    0.82    0.043
  20. BD (   1) C  12 - H  20        / 85. RY*(   7) C   2                    1.91    1.59    0.049
  20. BD (   1) C  12 - H  20        / 87. RY*(   9) C   2                    2.58    1.16    0.049
  20. BD (   1) C  12 - H  20        / 88. RY*(  10) C   2                    3.14    2.10    0.073
  20. BD (   1) C  12 - H  20        / 92. RY*(  14) C   2                   13.95    1.24    0.118
  20. BD (   1) C  12 - H  20        / 95. RY*(  17) C   2                    2.98    3.10    0.086
  20. BD (   1) C  12 - H  20        / 98. RY*(   3) C   3                    5.04    1.40    0.075
  20. BD (   1) C  12 - H  20        /101. RY*(   6) C   3                    2.98    1.50    0.060
  20. BD (   1) C  12 - H  20        /104. RY*(   9) C   3                    1.41    1.24    0.038
  20. BD (   1) C  12 - H  20        /108. RY*(  13) C   3                    2.66    2.07    0.066
  20. BD (   1) C  12 - H  20        /109. RY*(  14) C   3                    1.04    2.79    0.048
  20. BD (   1) C  12 - H  20        /110. RY*(  15) C   3                   12.29    1.70    0.130
  20. BD (   1) C  12 - H  20        /111. RY*(  16) C   3                    0.55   21.22    0.097
  20. BD (   1) C  12 - H  20        /113. RY*(   1) C   4                    0.75    0.83    0.022
  20. BD (   1) C  12 - H  20        /114. RY*(   2) C   4                   11.37    0.93    0.092
  20. BD (   1) C  12 - H  20        /116. RY*(   4) C   4                   11.36    0.82    0.086
  20. BD (   1) C  12 - H  20        /117. RY*(   5) C   4                    2.86    1.24    0.053
  20. BD (   1) C  12 - H  20        /118. RY*(   6) C   4                    3.04    1.49    0.060
  20. BD (   1) C  12 - H  20        /119. RY*(   7) C   4                   92.95    0.61    0.214
  20. BD (   1) C  12 - H  20        /120. RY*(   8) C   4                    4.30    0.96    0.058
  20. BD (   1) C  12 - H  20        /121. RY*(   9) C   4                    0.55    2.16    0.031
  20. BD (   1) C  12 - H  20        /122. RY*(  10) C   4                    1.97    2.08    0.057
  20. BD (   1) C  12 - H  20        /123. RY*(  11) C   4                    1.04    2.17    0.043
  20. BD (   1) C  12 - H  20        /125. RY*(  13) C   4                    0.66    2.54    0.037
  20. BD (   1) C  12 - H  20        /126. RY*(  14) C   4                    0.55    2.52    0.033
  20. BD (   1) C  12 - H  20        /129. RY*(  17) C   4                    2.13    2.79    0.069
  20. BD (   1) C  12 - H  20        /130. RY*(   1) C   5                    4.38    0.96    0.058
  20. BD (   1) C  12 - H  20        /132. RY*(   3) C   5                    3.21    1.70    0.066
  20. BD (   1) C  12 - H  20        /133. RY*(   4) C   5                   21.07    1.31    0.149
  20. BD (   1) C  12 - H  20        /136. RY*(   7) C   5                    2.87    1.96    0.067
  20. BD (   1) C  12 - H  20        /137. RY*(   8) C   5                    1.58    1.56    0.045
  20. BD (   1) C  12 - H  20        /140. RY*(  11) C   5                    1.24    2.41    0.049
  20. BD (   1) C  12 - H  20        /144. RY*(   1) C   6                    5.36    1.13    0.070
  20. BD (   1) C  12 - H  20        /145. RY*(   2) C   6                    3.31    1.47    0.062
  20. BD (   1) C  12 - H  20        /146. RY*(   3) C   6                   10.16    0.83    0.082
  20. BD (   1) C  12 - H  20        /147. RY*(   4) C   6                    5.83    0.81    0.062
  20. BD (   1) C  12 - H  20        /148. RY*(   5) C   6                    1.82    0.86    0.035
  20. BD (   1) C  12 - H  20        /153. RY*(  10) C   6                    3.08    3.35    0.091
  20. BD (   1) C  12 - H  20        /154. RY*(  11) C   6                   16.60    2.08    0.167
  20. BD (   1) C  12 - H  20        /155. RY*(  12) C   6                    8.48    2.04    0.118
  20. BD (   1) C  12 - H  20        /157. RY*(  14) C   6                    7.50    3.34    0.142
  20. BD (   1) C  12 - H  20        /161. RY*(   1) H   7                    0.82    2.40    0.040
  20. BD (   1) C  12 - H  20        /164. RY*(   4) H   7                    1.16    2.76    0.051
  20. BD (   1) C  12 - H  20        /172. RY*(   8)Cl   8                    0.66    1.52    0.028
  20. BD (   1) C  12 - H  20        /195. RY*(  13) O   9                   25.58    2.32    0.219
  20. BD (   1) C  12 - H  20        /196. RY*(  14) O   9                   12.39    2.60    0.161
  20. BD (   1) C  12 - H  20        /197. RY*(  15) O   9                   18.40    1.95    0.170
  20. BD (   1) C  12 - H  20        /199. RY*(  17) O   9                    8.31    3.06    0.143
  20. BD (   1) C  12 - H  20        /200. RY*(   1) H  10                   48.09    0.43    0.128
  20. BD (   1) C  12 - H  20        /201. RY*(   2) H  10                    9.85    2.39    0.138
  20. BD (   1) C  12 - H  20        /205. RY*(   1) C  11                  182.64    0.47    0.263
  20. BD (   1) C  12 - H  20        /206. RY*(   2) C  11                    5.42    0.73    0.056
  20. BD (   1) C  12 - H  20        /207. RY*(   3) C  11                  141.81    0.21    0.154
  20. BD (   1) C  12 - H  20        /210. RY*(   6) C  11                    3.60    0.92    0.052
  20. BD (   1) C  12 - H  20        /212. RY*(   8) C  11                    5.32    1.49    0.080
  20. BD (   1) C  12 - H  20        /213. RY*(   9) C  11                    0.55    3.95    0.042
  20. BD (   1) C  12 - H  20        /215. RY*(  11) C  11                    1.75    2.30    0.057
  20. BD (   1) C  12 - H  20        /216. RY*(  12) C  11                    8.27    2.91    0.139
  20. BD (   1) C  12 - H  20        /217. RY*(  13) C  11                   50.67    2.44    0.316
  20. BD (   1) C  12 - H  20        /220. RY*(  16) C  11                    2.03    3.08    0.071
  20. BD (   1) C  12 - H  20        /224. RY*(   4) C  12                   96.67    0.85    0.257
  20. BD (   1) C  12 - H  20        /228. RY*(   8) C  12                  126.95    1.79    0.427
  20. BD (   1) C  12 - H  20        /230. RY*(  10) C  12                   16.19    5.09    0.257
  20. BD (   1) C  12 - H  20        /231. RY*(  11) C  12                  154.49    1.05    0.361
  20. BD (   1) C  12 - H  20        /232. RY*(  12) C  12                   13.83    3.10    0.186
  20. BD (   1) C  12 - H  20        /234. RY*(  14) C  12                    0.51   21.99    0.095
  20. BD (   1) C  12 - H  20        /235. RY*(  15) C  12                    7.20    1.50    0.093
  20. BD (   1) C  12 - H  20        /238. RY*(   1) C  13                    1.66    1.65    0.047
  20. BD (   1) C  12 - H  20        /240. RY*(   3) C  13                    2.40    1.20    0.048
  20. BD (   1) C  12 - H  20        /241. RY*(   4) C  13                    0.73    1.15    0.026
  20. BD (   1) C  12 - H  20        /243. RY*(   6) C  13                   10.30    1.54    0.113
  20. BD (   1) C  12 - H  20        /245. RY*(   8) C  13                    0.65    2.29    0.035
  20. BD (   1) C  12 - H  20        /251. RY*(   3) C  14                  103.19    0.23    0.139
  20. BD (   1) C  12 - H  20        /255. RY*(   7) C  14                    0.55    1.20    0.023
  20. BD (   1) C  12 - H  20        /256. RY*(   8) C  14                    1.03    0.71    0.024
  20. BD (   1) C  12 - H  20        /260. RY*(  12) C  14                    1.77    2.54    0.060
  20. BD (   1) C  12 - H  20        /261. RY*(  13) C  14                    3.91    5.19    0.128
  20. BD (   1) C  12 - H  20        /265. RY*(  17) C  14                    0.59    3.40    0.040
  20. BD (   1) C  12 - H  20        /270. RY*(   5) C  15                    2.83    0.69    0.040
  20. BD (   1) C  12 - H  20        /272. RY*(   7) C  15                    0.84    2.43    0.040
  20. BD (   1) C  12 - H  20        /273. RY*(   8) C  15                   47.84    0.07    0.053
  20. BD (   1) C  12 - H  20        /275. RY*(  10) C  15                   14.88    0.26    0.056
  20. BD (   1) C  12 - H  20        /277. RY*(  12) C  15                  131.21    0.05    0.072
  20. BD (   1) C  12 - H  20        /281. RY*(  16) C  15                    8.66    0.43    0.055
  20. BD (   1) C  12 - H  20        /283. RY*(   1) C  16                    2.92    1.97    0.068
  20. BD (   1) C  12 - H  20        /289. RY*(   7) C  16                    0.59    3.28    0.040
  20. BD (   1) C  12 - H  20        /290. RY*(   8) C  16                    1.72    2.86    0.063
  20. BD (   1) C  12 - H  20        /291. RY*(   9) C  16                    2.87    0.90    0.046
  20. BD (   1) C  12 - H  20        /292. RY*(  10) C  16                    3.51    1.41    0.063
  20. BD (   1) C  12 - H  20        /295. RY*(   2)Cl  17                    0.73    0.80    0.022
  20. BD (   1) C  12 - H  20        /296. RY*(   3)Cl  17                    4.42    1.19    0.065
  20. BD (   1) C  12 - H  20        /298. RY*(   5)Cl  17                    7.33    0.94    0.075
[truncated: 1,649,794 more chars]
