# Supplementary material for: Gas Phase Reactivity of Isomeric Hydroxylated Polychlorinated Biphenyls
Source: J Am Soc Mass Spectrom. 2024 Apr 19;35(5):1021–9. doi: 10.1021/jasms.4c00035 (PMC11066962; doi:10.1021/jasms.4c00035)
Supplement: Supplementary file 3 — js4c00035_si_003.zip [file js4c00035_si_003.zip › Claculated geometries/4-OH-CB107_a1.out]

 Entering Gaussian System, Link 0=/gpfs/software/gaussian16/sse4/tar/g16/g16
 Initial command:
 /gpfs/software/gaussian16/sse4/tar/g16/l1.exe "/tmp/Gau-1047.inp" -scrdir="/tmp/"
 Entering Link 1 = /gpfs/software/gaussian16/sse4/tar/g16/l1.exe PID=      1048.
  
 Copyright (c) 1988,1990,1992,1993,1995,1998,2003,2009,2016,
            Gaussian, Inc.  All Rights Reserved.
  
 This is part of the Gaussian(R) 16 program.  It is based on
 the Gaussian(R) 09 system (copyright 2009, Gaussian, Inc.),
 the Gaussian(R) 03 system (copyright 2003, Gaussian, Inc.),
 the Gaussian(R) 98 system (copyright 1998, Gaussian, Inc.),
 the Gaussian(R) 94 system (copyright 1995, Gaussian, Inc.),
 the Gaussian 92(TM) system (copyright 1992, Gaussian, Inc.),
 the Gaussian 90(TM) system (copyright 1990, Gaussian, Inc.),
 the Gaussian 88(TM) system (copyright 1988, Gaussian, Inc.),
 the Gaussian 86(TM) system (copyright 1986, Carnegie Mellon
 University), and the Gaussian 82(TM) system (copyright 1983,
 Carnegie Mellon University). Gaussian is a federally registered
 trademark of Gaussian, Inc.
  
 This software contains proprietary and confidential information,
 including trade secrets, belonging to Gaussian, Inc.
  
 This software is provided under written license and may be
 used, copied, transmitted, or stored only in accord with that
 written license.
  
 The following legend is applicable only to US Government
 contracts under FAR:
  
                    RESTRICTED RIGHTS LEGEND
  
 Use, reproduction and disclosure by the US Government is
 subject to restrictions as set forth in subparagraphs (a)
 and (c) of the Commercial Computer Software - Restricted
 Rights clause in FAR 52.227-19.
  
 Gaussian, Inc.
 340 Quinnipiac St., Bldg. 40, Wallingford CT 06492
  
  
 ---------------------------------------------------------------
 Warning -- This program may not be used in any manner that
 competes with the business of Gaussian, Inc. or will provide
 assistance to any competitor of Gaussian, Inc.  The licensee
 of this program is prohibited from giving any competitor of
 Gaussian, Inc. access to this program.  By using this program,
 the user acknowledges that Gaussian, Inc. is engaged in the
 business of creating and licensing software in the field of
 computational chemistry and represents and warrants to the
 licensee that it is not a competitor of Gaussian, Inc. and that
 it will not use this program in any manner prohibited above.
 ---------------------------------------------------------------
  

 Cite this work as:
 Gaussian 16, Revision A.03,
 M. J. Frisch, G. W. Trucks, H. B. Schlegel, G. E. Scuseria, 
 M. A. Robb, J. R. Cheeseman, G. Scalmani, V. Barone, 
 G. A. Petersson, H. Nakatsuji, X. Li, M. Caricato, A. V. Marenich, 
 J. Bloino, B. G. Janesko, R. Gomperts, B. Mennucci, H. P. Hratchian, 
 J. V. Ortiz, A. F. Izmaylov, J. L. Sonnenberg, D. Williams-Young, 
 F. Ding, F. Lipparini, F. Egidi, J. Goings, B. Peng, A. Petrone, 
 T. Henderson, D. Ranasinghe, V. G. Zakrzewski, J. Gao, N. Rega, 
 G. Zheng, W. Liang, M. Hada, M. Ehara, K. Toyota, R. Fukuda, 
 J. Hasegawa, M. Ishida, T. Nakajima, Y. Honda, O. Kitao, H. Nakai, 
 T. Vreven, K. Throssell, J. A. Montgomery, Jr., J. E. Peralta, 
 F. Ogliaro, M. J. Bearpark, J. J. Heyd, E. N. Brothers, K. N. Kudin, 
 V. N. Staroverov, T. A. Keith, R. Kobayashi, J. Normand, 
 K. Raghavachari, A. P. Rendell, J. C. Burant, S. S. Iyengar, 
 J. Tomasi, M. Cossi, J. M. Millam, M. Klene, C. Adamo, R. Cammi, 
 J. W. Ochterski, R. L. Martin, K. Morokuma, O. Farkas, 
 J. B. Foresman, and D. J. Fox, Gaussian, Inc., Wallingford CT, 2016.
 
 ******************************************
 Gaussian 16:  ES64L-G16RevA.03 25-Dec-2016
                 4-Apr-2022 
 ******************************************
 %Chk=checkpoint
 %Mem=14gb
 %NProc=7
 Will use up to    7 processors via shared memory.
 -----------------------------------------
 #p M062X/6-311+G** opt int=ultrafine freq
 -----------------------------------------
 1/18=20,19=15,26=4,38=1/1,3;
 2/9=110,12=2,17=6,18=5,40=1/2;
 3/5=4,6=6,7=111,11=2,25=1,30=1,71=1,74=-55,75=-5/1,2,3;
 4//1;
 5/5=2,38=5/2;
 6/7=2,8=2,9=2,10=2,28=1/1;
 7//1,2,3,16;
 1/18=20,19=15,26=4/3(2);
 2/9=110/2;
 99//99;
 2/9=110/2;
 3/5=4,6=6,7=111,11=2,25=1,30=1,71=1,74=-55,75=-5/1,2,3;
 4/5=5,16=3,69=1/1;
 5/5=2,38=5/2;
 7//1,2,3,16;
 1/18=20,19=15,26=4/3(-5);
 2/9=110/2;
 6/7=2,8=2,9=2,10=2,19=2,28=1/1;
 99/9=1/99;
 Leave Link    1 at Mon Apr  4 13:11:12 2022, MaxMem=  1879048192 cpu:               0.7 elap:               0.1
 (Enter /gpfs/software/gaussian16/sse4/tar/g16/l101.exe)
 ---
 ...
 ---
 Symbolic Z-matrix:
 Charge = -1 Multiplicity = 1
 C                    -8.08591  -1.42299   6.62662 
 C                    -7.33322  -2.5544    7.32246 
 C                    -6.07642  -2.95548   6.94042 
 C                    -7.36849  -0.8174    5.54301 
 C                    -6.01308  -1.37499   5.2617 
 C                    -5.29796  -2.32679   5.79538 
 Cl                   -5.34786  -4.26556   7.83262 
 O                    -9.20206  -1.02958   6.92659 
 Cl                   -8.21776  -3.27872   8.63497 
 C                    -3.93681  -2.59825   5.2141 
 C                    -3.04268  -3.57717   5.67186 
 C                    -1.78046  -3.7787    5.07994 
 C                    -3.48724  -1.8236    4.11734 
 C                    -2.23283  -2.0152    3.52107 
 C                    -1.37407  -2.99593   4.00186 
 Cl                    0.15623  -3.18635   3.22857 
 Cl                   -0.77598  -5.02214   5.74299 
 H                    -1.93982  -1.38976   2.68049 
 H                    -4.10965  -1.03717   3.68956 
 H                    -3.278    -4.22603   6.50294 
 
 ITRead=  0  0  0  0  0  0  0  0  0  0  0  0  0  0  0  0  0  0  0  0
 MicOpt= -1 -1 -1 -1 -1 -1 -1 -1 -1 -1 -1 -1 -1 -1 -1 -1 -1 -1 -1 -1
 NAtoms=     20 NQM=       20 NQMF=       0 NMMI=      0 NMMIF=      0
                NMic=       0 NMicF=      0.
                    Isotopes and Nuclear Properties:
 (Nuclear quadrupole moments (NQMom) in fm**2, nuclear magnetic moments (NMagM)
  in nuclear magnetons)

  Atom         1           2           3           4           5           6           7           8           9          10
 IAtWgt=          12          12          12          12          12          12          35          16          35          12
 AtmWgt=  12.0000000  12.0000000  12.0000000  12.0000000  12.0000000  12.0000000  34.9688527  15.9949146  34.9688527  12.0000000
 NucSpn=           0           0           0           0           0           0           3           0           3           0
 AtZEff=  -0.0000000  -0.0000000  -0.0000000  -0.0000000  -0.0000000  -0.0000000  -0.0000000  -0.0000000  -0.0000000  -0.0000000
 NQMom=    0.0000000   0.0000000   0.0000000   0.0000000   0.0000000   0.0000000  -8.1650000   0.0000000  -8.1650000   0.0000000
 NMagM=    0.0000000   0.0000000   0.0000000   0.0000000   0.0000000   0.0000000   0.8218740   0.0000000   0.8218740   0.0000000
 AtZNuc=   6.0000000   6.0000000   6.0000000   6.0000000   6.0000000   6.0000000  17.0000000   8.0000000  17.0000000   6.0000000

  Atom        11          12          13          14          15          16          17          18          19          20
 IAtWgt=          12          12          12          12          12          35          35           1           1           1
 AtmWgt=  12.0000000  12.0000000  12.0000000  12.0000000  12.0000000  34.9688527  34.9688527   1.0078250   1.0078250   1.0078250
 NucSpn=           0           0           0           0           0           3           3           1           1           1
 AtZEff=  -0.0000000  -0.0000000  -0.0000000  -0.0000000  -0.0000000  -0.0000000  -0.0000000  -0.0000000  -0.0000000  -0.0000000
 NQMom=    0.0000000   0.0000000   0.0000000   0.0000000   0.0000000  -8.1650000  -8.1650000   0.0000000   0.0000000   0.0000000
 NMagM=    0.0000000   0.0000000   0.0000000   0.0000000   0.0000000   0.8218740   0.8218740   2.7928460   2.7928460   2.7928460
 AtZNuc=   6.0000000   6.0000000   6.0000000   6.0000000   6.0000000  17.0000000  17.0000000   1.0000000   1.0000000   1.0000000
 Leave Link  101 at Mon Apr  4 13:11:13 2022, MaxMem=  1879048192 cpu:               5.0 elap:               0.7
 (Enter /gpfs/software/gaussian16/sse4/tar/g16/l103.exe)

 GradGradGradGradGradGradGradGradGradGradGradGradGradGradGradGradGradGrad
 Berny optimization.
 Initialization pass.
                           ----------------------------
                           !    Initial Parameters    !
                           ! (Angstroms and Degrees)  !
 --------------------------                            --------------------------
 ! Name  Definition              Value          Derivative Info.                !
 --------------------------------------------------------------------------------
 ! R1    R(1,2)                  1.5267         estimate D2E/DX2                !
 ! R2    R(1,4)                  1.4338         estimate D2E/DX2                !
 ! R3    R(1,8)                  1.2209         estimate D2E/DX2                !
 ! R4    R(2,3)                  1.3735         estimate D2E/DX2                !
 ! R5    R(2,9)                  1.7406         estimate D2E/DX2                !
 ! R6    R(3,6)                  1.5206         estimate D2E/DX2                !
 ! R7    R(3,7)                  1.7445         estimate D2E/DX2                !
 ! R8    R(4,5)                  1.4924         estimate D2E/DX2                !
 ! R9    R(5,6)                  1.3047         estimate D2E/DX2                !
 ! R10   R(6,10)                 1.5048         estimate D2E/DX2                !
 ! R11   R(10,11)                1.4026         estimate D2E/DX2                !
 ! R12   R(10,13)                1.416          estimate D2E/DX2                !
 ! R13   R(11,12)                1.4086         estimate D2E/DX2                !
 ! R14   R(11,20)                1.0803         estimate D2E/DX2                !
 ! R15   R(12,15)                1.3929         estimate D2E/DX2                !
 ! R16   R(12,17)                1.7305         estimate D2E/DX2                !
 ! R17   R(13,14)                1.4021         estimate D2E/DX2                !
 ! R18   R(13,19)                1.0903         estimate D2E/DX2                !
 ! R19   R(14,15)                1.3894         estimate D2E/DX2                !
 ! R20   R(14,18)                1.0879         estimate D2E/DX2                !
 ! R21   R(15,16)                1.7251         estimate D2E/DX2                !
 ! A1    A(2,1,4)              114.2548         estimate D2E/DX2                !
 ! A2    A(2,1,8)              125.2778         estimate D2E/DX2                !
 ! A3    A(4,1,8)              120.4674         estimate D2E/DX2                !
 ! A4    A(1,2,3)              122.7365         estimate D2E/DX2                !
 ! A5    A(1,2,9)              113.6736         estimate D2E/DX2                !
 ! A6    A(3,2,9)              123.5899         estimate D2E/DX2                !
 ! A7    A(2,3,6)              123.8602         estimate D2E/DX2                !
 ! A8    A(2,3,7)              117.3365         estimate D2E/DX2                !
 ! A9    A(6,3,7)              118.8033         estimate D2E/DX2                !
 ! A10   A(1,4,5)              116.047          estimate D2E/DX2                !
 ! A11   A(4,5,6)              133.8913         estimate D2E/DX2                !
 ! A12   A(3,6,5)              109.2102         estimate D2E/DX2                !
 ! A13   A(3,6,10)             132.7939         estimate D2E/DX2                !
 ! A14   A(5,6,10)             117.9959         estimate D2E/DX2                !
 ! A15   A(6,10,11)            125.2029         estimate D2E/DX2                !
 ! A16   A(6,10,13)            119.1896         estimate D2E/DX2                !
 ! A17   A(11,10,13)           115.6075         estimate D2E/DX2                !
 ! A18   A(10,11,12)           122.2719         estimate D2E/DX2                !
 ! A19   A(10,11,20)           122.1002         estimate D2E/DX2                !
 ! A20   A(12,11,20)           115.6279         estimate D2E/DX2                !
 ! A21   A(11,12,15)           120.4163         estimate D2E/DX2                !
 ! A22   A(11,12,17)           117.5109         estimate D2E/DX2                !
 ! A23   A(15,12,17)           122.0728         estimate D2E/DX2                !
 ! A24   A(10,13,14)           122.5947         estimate D2E/DX2                !
 ! A25   A(10,13,19)           121.1462         estimate D2E/DX2                !
 ! A26   A(14,13,19)           116.2592         estimate D2E/DX2                !
 ! A27   A(13,14,15)           120.151          estimate D2E/DX2                !
 ! A28   A(13,14,18)           119.4055         estimate D2E/DX2                !
 ! A29   A(15,14,18)           120.4435         estimate D2E/DX2                !
 ! A30   A(12,15,14)           118.9586         estimate D2E/DX2                !
 ! A31   A(12,15,16)           122.9373         estimate D2E/DX2                !
 ! A32   A(14,15,16)           118.1041         estimate D2E/DX2                !
 ! D1    D(4,1,2,3)             -0.0089         estimate D2E/DX2                !
 ! D2    D(4,1,2,9)           -179.992          estimate D2E/DX2                !
 ! D3    D(8,1,2,3)            179.9743         estimate D2E/DX2                !
 ! D4    D(8,1,2,9)             -0.0089         estimate D2E/DX2                !
 ! D5    D(2,1,4,5)             -0.0188         estimate D2E/DX2                !
 ! D6    D(8,1,4,5)            179.9971         estimate D2E/DX2                !
 ! D7    D(1,2,3,6)              0.0467         estimate D2E/DX2                !
 ! D8    D(1,2,3,7)           -179.8982         estimate D2E/DX2                !
 ! D9    D(9,2,3,6)           -179.9718         estimate D2E/DX2                !
 ! D10   D(9,2,3,7)              0.0833         estimate D2E/DX2                !
 ! D11   D(2,3,6,5)             -0.0492         estimate D2E/DX2                !
 ! D12   D(2,3,6,10)           179.96           estimate D2E/DX2                !
 ! D13   D(7,3,6,5)            179.8949         estimate D2E/DX2                !
 ! D14   D(7,3,6,10)            -0.0959         estimate D2E/DX2                !
 ! D15   D(1,4,5,6)              0.0127         estimate D2E/DX2                !
 ! D16   D(4,5,6,3)              0.0201         estimate D2E/DX2                !
 ! D17   D(4,5,6,10)          -179.9875         estimate D2E/DX2                !
 ! D18   D(3,6,10,11)           -0.3092         estimate D2E/DX2                !
 ! D19   D(3,6,10,13)          179.7388         estimate D2E/DX2                !
 ! D20   D(5,6,10,11)          179.7006         estimate D2E/DX2                !
 ! D21   D(5,6,10,13)           -0.2513         estimate D2E/DX2                !
 ! D22   D(6,10,11,12)         179.9926         estimate D2E/DX2                !
 ! D23   D(6,10,11,20)          -0.0357         estimate D2E/DX2                !
 ! D24   D(13,10,11,12)         -0.0539         estimate D2E/DX2                !
 ! D25   D(13,10,11,20)        179.9178         estimate D2E/DX2                !
 ! D26   D(6,10,13,14)         179.9773         estimate D2E/DX2                !
 ! D27   D(6,10,13,19)          -0.0107         estimate D2E/DX2                !
 ! D28   D(11,10,13,14)          0.0208         estimate D2E/DX2                !
 ! D29   D(11,10,13,19)       -179.9672         estimate D2E/DX2                !
 ! D30   D(10,11,12,15)          0.0488         estimate D2E/DX2                !
 ! D31   D(10,11,12,17)       -179.9542         estimate D2E/DX2                !
 ! D32   D(20,11,12,15)       -179.9246         estimate D2E/DX2                !
 ! D33   D(20,11,12,17)          0.0724         estimate D2E/DX2                !
 ! D34   D(11,12,15,14)         -0.0069         estimate D2E/DX2                !
 ! D35   D(11,12,15,16)        179.9801         estimate D2E/DX2                !
 ! D36   D(17,12,15,14)        179.9962         estimate D2E/DX2                !
 ! D37   D(17,12,15,16)         -0.0167         estimate D2E/DX2                !
 ! D38   D(10,13,14,15)          0.0183         estimate D2E/DX2                !
 ! D39   D(10,13,14,18)       -179.9817         estimate D2E/DX2                !
 ! D40   D(19,13,14,15)       -179.9931         estimate D2E/DX2                !
 ! D41   D(19,13,14,18)          0.0068         estimate D2E/DX2                !
 ! D42   D(13,14,15,12)         -0.0254         estimate D2E/DX2                !
 ! D43   D(13,14,15,16)        179.9869         estimate D2E/DX2                !
 ! D44   D(18,14,15,12)        179.9747         estimate D2E/DX2                !
 ! D45   D(18,14,15,16)         -0.013          estimate D2E/DX2                !
 --------------------------------------------------------------------------------
 Trust Radius=3.00D-01 FncErr=1.00D-07 GrdErr=1.00D-06 EigMax=2.50D+02 EigMin=1.00D-04
 Number of steps in this run=    108 maximum allowed number of steps=    120.
 GradGradGradGradGradGradGradGradGradGradGradGradGradGradGradGradGradGrad

 Leave Link  103 at Mon Apr  4 13:11:13 2022, MaxMem=  1879048192 cpu:               0.1 elap:               0.0
 (Enter /gpfs/software/gaussian16/sse4/tar/g16/l202.exe)
                          Input orientation:                          
 ---------------------------------------------------------------------
 Center     Atomic      Atomic             Coordinates (Angstroms)
 Number     Number       Type             X           Y           Z
 ---------------------------------------------------------------------
      1          6           0       -8.085910   -1.422990    6.626620
      2          6           0       -7.333220   -2.554400    7.322460
      3          6           0       -6.076420   -2.955480    6.940420
      4          6           0       -7.368490   -0.817400    5.543010
      5          6           0       -6.013080   -1.374990    5.261700
      6          6           0       -5.297960   -2.326790    5.795380
      7         17           0       -5.347860   -4.265560    7.832620
      8          8           0       -9.202060   -1.029580    6.926590
      9         17           0       -8.217760   -3.278720    8.634970
     10          6           0       -3.936810   -2.598250    5.214100
     11          6           0       -3.042680   -3.577170    5.671860
     12          6           0       -1.780460   -3.778700    5.079940
     13          6           0       -3.487240   -1.823600    4.117340
     14          6           0       -2.232830   -2.015200    3.521070
     15          6           0       -1.374070   -2.995930    4.001860
     16         17           0        0.156230   -3.186350    3.228570
     17         17           0       -0.775980   -5.022140    5.742990
     18          1           0       -1.939820   -1.389760    2.680490
     19          1           0       -4.109650   -1.037170    3.689560
     20          1           0       -3.278000   -4.226030    6.502940
 ---------------------------------------------------------------------
                    Distance matrix (angstroms):
                    1          2          3          4          5
     1  C    0.000000
     2  C    1.526704   0.000000
     3  C    2.546575   1.373450   0.000000
     4  C    1.433751   2.486937   2.862444   0.000000
     5  C    2.482324   2.716709   2.306526   1.492373   0.000000
     6  C    3.046388   2.554616   1.520647   2.574693   1.304659
     7  Cl   4.126931   2.670203   1.744457   4.605982   3.925244
     8  O    1.220878   2.444249   3.671363   2.306793   3.613967
     9  Cl   2.737625   1.740613   2.749786   4.042224   4.456877
    10  C    4.537784   3.997838   2.772314   3.880211   2.410296
    11  C    5.566527   4.709487   3.346539   5.132793   3.720363
    12  C    6.906540   6.112360   4.753351   6.341121   4.870927
    13  C    5.254021   5.059489   3.994344   4.255476   2.809035
    14  C    6.652345   6.383986   5.229652   5.647829   4.210695
    15  C    7.376469   6.836139   5.545166   6.561570   5.072973
    16  Cl   9.087852   8.558689   7.257896   8.221312   6.743518
    17  Cl   8.195716   7.182051   5.813741   7.821830   6.400044
    18  H    7.303935   7.210620   6.140842   6.163771   4.822272
    19  H    4.958409   5.088355   4.256312   3.755478   2.491745
    20  H    5.566716   4.462148   3.104326   5.410391   4.141228
                    6          7          8          9         10
     6  C    0.000000
     7  Cl   2.812768   0.000000
     8  O    4.266660   5.113444   0.000000
     9  Cl   4.182664   3.139099   2.990993   0.000000
    10  C    1.504761   3.409931   5.754668   5.521949   0.000000
    11  C    2.581665   3.233670   6.782516   5.970808   1.402604
    12  C    3.872041   4.532176   8.126987   7.370689   2.461972
    13  C    2.519469   4.819583   6.417283   6.701058   1.416008
    14  C    3.829438   5.775552   7.819155   7.972944   2.471810
    15  C    4.365933   5.663717   8.584754   8.269327   2.862745
    16  Cl   6.088969   7.256513  10.290996   9.968019   4.587065
    17  Cl   5.264595   5.083410   9.398950   8.172096   4.018185
    18  H    4.675219   6.813913   8.420168   8.856440   3.444938
    19  H    2.740379   5.396352   6.034158   6.808685   2.188851
    20  H    2.861467   2.460474   6.744721   5.462982   2.178258
                   11         12         13         14         15
    11  C    0.000000
    12  C    1.408610   0.000000
    13  C    2.385199   2.768052   0.000000
    14  C    2.778760   2.396799   1.402067   0.000000
    15  C    2.431255   1.392888   2.419335   1.389410   0.000000
    16  Cl   4.044185   2.743942   3.990222   2.676706   1.725125
    17  Cl   2.689038   1.730537   4.497147   4.012609   2.737658
    18  H    3.866440   3.389659   2.155751   1.087936   2.155429
    19  H    3.394045   3.856717   1.090350   2.123060   3.379004
    20  H    1.080319   2.113684   3.392129   3.856384   3.375425
                   16         17         18         19         20
    16  Cl   0.000000
    17  Cl   3.249838   0.000000
    18  H    2.814525   4.891586   0.000000
    19  H    4.798877   5.586584   2.418823   0.000000
    20  H    4.857609   2.733390   4.944318   4.333079   0.000000
 Stoichiometry    C12H3Cl4O(1-)
 Framework group  C1[X(C12H3Cl4O)]
 Deg. of freedom    54
 Full point group                 C1      NOp   1
 Largest Abelian subgroup         C1      NOp   1
 Largest concise Abelian subgroup C1      NOp   1
                         Standard orientation:                         
 ---------------------------------------------------------------------
 Center     Atomic      Atomic             Coordinates (Angstroms)
 Number     Number       Type             X           Y           Z
 ---------------------------------------------------------------------
      1          6           0       -3.862405   -1.364867   -0.003138
      2          6           0       -3.312146    0.059222   -0.000478
      3          6           0       -1.966798    0.335633    0.001248
      4          6           0       -2.855354   -2.385401   -0.003878
      5          6           0       -1.440697   -1.910089   -0.002407
      6          6           0       -0.882744   -0.730759   -0.000312
      7         17           0       -1.493984    2.014783    0.006967
      8          8           0       -5.046232   -1.663358   -0.004292
      9         17           0       -4.547238    1.285713    0.000613
     10          6           0        0.620375   -0.660488    0.000299
     11          6           0        1.374538    0.522102   -0.003525
     12          6           0        2.783134    0.515850   -0.002539
     13          6           0        1.367937   -1.863075    0.004021
     14          6           0        2.769891   -1.880902    0.004353
     15          6           0        3.482984   -0.688448    0.001336
     16         17           0        5.206085   -0.771979    0.002254
     17         17           0        3.589306    2.047134   -0.006380
     18          1           0        3.291960   -2.835388    0.006990
     19          1           0        0.873137   -2.834687    0.006614
     20          1           0        0.911604    1.498198   -0.007875
 ---------------------------------------------------------------------
 Rotational constants (GHZ):           0.7505734           0.1448604           0.1214256
 Leave Link  202 at Mon Apr  4 13:11:13 2022, MaxMem=  1879048192 cpu:               0.0 elap:               0.0
 (Enter /gpfs/software/gaussian16/sse4/tar/g16/l301.exe)
 Standard basis: 6-311+G(d,p) (5D, 7F)
 Ernie: Thresh=  0.10000D-02 Tol=  0.10000D-05 Strict=F.
 There are   441 symmetry adapted cartesian basis functions of A   symmetry.
 There are   424 symmetry adapted basis functions of A   symmetry.
   424 basis functions,   704 primitive gaussians,   441 cartesian basis functions
    76 alpha electrons       76 beta electrons
       nuclear repulsion energy      1494.2096977486 Hartrees.
 IExCor= 4336 DFT=T Ex+Corr=M062X ExCW=0 ScaHFX=  0.540000
 ScaDFX=  1.000000  1.000000  1.000000  1.000000 ScalE2=  1.000000  1.000000
 IRadAn=      5 IRanWt=     -1 IRanGd=            0 ICorTp=0 IEmpDi=  4
 NAtoms=   20 NActive=   20 NUniq=   20 SFac= 1.00D+00 NAtFMM=   60 NAOKFM=F Big=F
 Integral buffers will be    131072 words long.
 Raffenetti 2 integral format.
 Two-electron integral symmetry is turned on.
 Leave Link  301 at Mon Apr  4 13:11:14 2022, MaxMem=  1879048192 cpu:               0.5 elap:               0.1
 (Enter /gpfs/software/gaussian16/sse4/tar/g16/l302.exe)
 NPDir=0 NMtPBC=     1 NCelOv=     1 NCel=       1 NClECP=     1 NCelD=      1
         NCelK=      1 NCelE2=     1 NClLst=     1 CellRange=     0.0.
 One-electron integrals computed using PRISM.
 One-electron integral symmetry used in STVInt
 NBasis=   424 RedAO= T EigKep=  1.49D-06  NBF=   424
 NBsUse=   419 1.00D-06 EigRej=  6.94D-07 NBFU=   419
 Precomputing XC quadrature grid using
 IXCGrd= 4 IRadAn=           5 IRanWt=          -1 IRanGd=           0 AccXCQ= 0.00D+00.
 Generated NRdTot=       0 NPtTot=           0 NUsed=           0 NTot=          32
 NSgBfM=   430   430   430   430   430 MxSgAt=    20 MxSgA2=    20.
 Leave Link  302 at Mon Apr  4 13:11:14 2022, MaxMem=  1879048192 cpu:               3.7 elap:               0.5
 (Enter /gpfs/software/gaussian16/sse4/tar/g16/l303.exe)
 DipDrv:  MaxL=1.
 Leave Link  303 at Mon Apr  4 13:11:14 2022, MaxMem=  1879048192 cpu:               0.5 elap:               0.1
 (Enter /gpfs/software/gaussian16/sse4/tar/g16/l401.exe)
 ExpMin= 4.38D-02 ExpMax= 1.06D+05 ExpMxC= 3.62D+03 IAcc=3 IRadAn=         5 AccDes= 0.00D+00
 Harris functional with IExCor= 1009 and IRadAn=       5 diagonalized for initial guess.
 HarFok:  IExCor= 1009 AccDes= 0.00D+00 IRadAn=         5 IDoV= 1 UseB2=F ITyADJ=14
 ICtDFT=  3500011 ScaDFX=  1.000000  1.000000  1.000000  1.000000
 FoFCou: FMM=F IPFlag=           0 FMFlag=      100000 FMFlg1=           0
         NFxFlg=           0 DoJE=T BraDBF=F KetDBF=T FulRan=T
         wScrn=  0.000000 ICntrl=       500 IOpCl=  0 I1Cent=   200000004 NGrid=           0
         NMat0=    1 NMatS0=      1 NMatT0=    0 NMatD0=    1 NMtDS0=    0 NMtDT0=    0
 Petite list used in FoFCou.
 Harris En= -2373.77832235229    
 JPrj=0 DoOrth=F DoCkMO=F.
 Leave Link  401 at Mon Apr  4 13:11:18 2022, MaxMem=  1879048192 cpu:              24.8 elap:               3.6
 (Enter /gpfs/software/gaussian16/sse4/tar/g16/l502.exe)
 Integral symmetry usage will be decided dynamically.
 Closed shell SCF:
 Using DIIS extrapolation, IDIIS=  1040.
 NGot=  1879048192 LenX=  1878652179 LenY=  1878457257
 Requested convergence on RMS density matrix=1.00D-08 within 128 cycles.
 Requested convergence on MAX density matrix=1.00D-06.
 Requested convergence on             energy=1.00D-06.
 No special actions if energy rises.
 Fock matrices will be formed incrementally for  20 cycles.

 Cycle   1  Pass 1  IDiag  1:
 FoFJK:  IHMeth= 1 ICntrl=       0 DoSepK=F KAlg= 0 I1Cent=           0 FoldK=F
 IRaf= 790000000 NMat=       1 IRICut=       1 DoRegI=T DoRafI=F ISym2E= 0 IDoP0=0 IntGTp=1.
 FoFCou: FMM=F IPFlag=           0 FMFlag=      100000 FMFlg1=           0
         NFxFlg=           0 DoJE=F BraDBF=F KetDBF=F FulRan=T
         wScrn=  0.000000 ICntrl=         0 IOpCl=  0 I1Cent=           0 NGrid=           0
         NMat0=    1 NMatS0=      1 NMatT0=    0 NMatD0=    1 NMtDS0=    0 NMtDT0=    0
 Symmetry not used in FoFCou.
 E= -2374.35194874550    
 DIIS: error= 3.34D-02 at cycle   1 NSaved=   1.
 NSaved= 1 IEnMin= 1 EnMin= -2374.35194874550     IErMin= 1 ErrMin= 3.34D-02
 ErrMax= 3.34D-02  0.00D+00 EMaxC= 1.00D-01 BMatC= 7.12D-01 BMatP= 7.12D-01
 IDIUse=3 WtCom= 6.66D-01 WtEn= 3.34D-01
 Coeff-Com:  0.100D+01
 Coeff-En:   0.100D+01
 Coeff:      0.100D+01
 Gap=     0.364 Goal=   None    Shift=    0.000
 GapD=    0.364 DampG=1.000 DampE=0.500 DampFc=0.5000 IDamp=-1.
 Damping current iteration by 5.00D-01
 RMSDP=5.05D+00 MaxDP=4.05D+02              OVMax= 9.97D-01

 Cycle   2  Pass 1  IDiag  1:
 RMSU=  2.37D+00    CP:  3.00D+00
 E= -2373.48898194491     Delta-E=        0.862966800594 Rises=F Damp=T
 DIIS: error= 2.66D-02 at cycle   2 NSaved=   2.
 NSaved= 2 IEnMin= 1 EnMin= -2374.35194874550     IErMin= 2 ErrMin= 2.66D-02
 ErrMax= 2.66D-02  0.00D+00 EMaxC= 1.00D-01 BMatC= 3.04D-01 BMatP= 7.12D-01
 IDIUse=3 WtCom= 7.34D-01 WtEn= 2.66D-01
 Coeff-Com:  0.325D+00 0.675D+00
 Coeff-En:   0.793D+00 0.207D+00
 Coeff:      0.450D+00 0.550D+00
 Gap=    -0.073 Goal=   None    Shift=    0.000
 RMSDP=2.54D+00 MaxDP=2.04D+02 DE= 8.63D-01 OVMax= 6.52D-01

 Cycle   3  Pass 1  IDiag  1:
 RMSU=  1.79D-02    CP:  8.45D-01 -1.77D-03
 E= -2374.50411793686     Delta-E=       -1.015135991950 Rises=F Damp=F
 DIIS: error= 4.98D-02 at cycle   3 NSaved=   3.
 NSaved= 3 IEnMin= 3 EnMin= -2374.50411793686     IErMin= 2 ErrMin= 2.66D-02
 ErrMax= 4.98D-02  0.00D+00 EMaxC= 1.00D-01 BMatC= 3.32D-01 BMatP= 3.04D-01
 IDIUse=3 WtCom= 5.02D-01 WtEn= 4.98D-01
 EnCoef did     2 forward-backward iterations
 Coeff-Com:  0.799D-01 0.484D+00 0.436D+00
 Coeff-En:   0.203D+00 0.143D+00 0.653D+00
 Coeff:      0.141D+00 0.315D+00 0.544D+00
 Gap=     0.187 Goal=   None    Shift=    0.000
 RMSDP=2.41D-02 MaxDP=1.09D+00 DE=-1.02D+00 OVMax= 3.61D-01

 Cycle   4  Pass 1  IDiag  1:
 RMSU=  2.03D-02    CP:  9.32D-01 -8.91D-04  5.93D-01
 E= -2374.75455601449     Delta-E=       -0.250438077631 Rises=F Damp=F
 DIIS: error= 2.32D-02 at cycle   4 NSaved=   4.
 NSaved= 4 IEnMin= 4 EnMin= -2374.75455601449     IErMin= 4 ErrMin= 2.32D-02
 ErrMax= 2.32D-02  0.00D+00 EMaxC= 1.00D-01 BMatC= 1.32D-01 BMatP= 3.04D-01
 IDIUse=3 WtCom= 7.68D-01 WtEn= 2.32D-01
 Coeff-Com:  0.485D-02 0.210D+00 0.363D+00 0.423D+00
 Coeff-En:   0.000D+00 0.000D+00 0.276D+00 0.724D+00
 Coeff:      0.373D-02 0.161D+00 0.342D+00 0.493D+00
 Gap=     0.137 Goal=   None    Shift=    0.000
 RMSDP=1.98D-02 MaxDP=1.43D+00 DE=-2.50D-01 OVMax= 2.36D-01

 Cycle   5  Pass 1  IDiag  1:
 RMSU=  1.49D-02    CP:  9.94D-01  2.01D-03  5.04D-01  6.17D-01
 E= -2374.83290490800     Delta-E=       -0.078348893517 Rises=F Damp=F
 DIIS: error= 1.67D-02 at cycle   5 NSaved=   5.
 NSaved= 5 IEnMin= 5 EnMin= -2374.83290490800     IErMin= 5 ErrMin= 1.67D-02
 ErrMax= 1.67D-02  0.00D+00 EMaxC= 1.00D-01 BMatC= 5.31D-02 BMatP= 1.32D-01
 IDIUse=3 WtCom= 8.33D-01 WtEn= 1.67D-01
 Coeff-Com: -0.294D-01 0.857D-01 0.121D+00 0.361D+00 0.462D+00
 Coeff-En:   0.000D+00 0.000D+00 0.000D+00 0.345D+00 0.655D+00
 Coeff:     -0.245D-01 0.714D-01 0.101D+00 0.359D+00 0.494D+00
 Gap=     0.133 Goal=   None    Shift=    0.000
 RMSDP=1.15D-02 MaxDP=8.18D-01 DE=-7.83D-02 OVMax= 1.29D-01

 Cycle   6  Pass 1  IDiag  1:
 RMSU=  4.11D-03    CP:  1.06D+00  3.08D-03  3.16D-01  7.35D-01  1.31D+00
 E= -2374.89069404878     Delta-E=       -0.057789140779 Rises=F Damp=F
 DIIS: error= 3.49D-03 at cycle   6 NSaved=   6.
 NSaved= 6 IEnMin= 6 EnMin= -2374.89069404878     IErMin= 6 ErrMin= 3.49D-03
 ErrMax= 3.49D-03  0.00D+00 EMaxC= 1.00D-01 BMatC= 4.58D-03 BMatP= 5.31D-02
 IDIUse=3 WtCom= 9.65D-01 WtEn= 3.49D-02
 Coeff-Com: -0.197D-01 0.275D-01-0.379D-01 0.816D-01 0.290D+00 0.659D+00
 Coeff-En:   0.000D+00 0.000D+00 0.000D+00 0.000D+00 0.000D+00 0.100D+01
 Coeff:     -0.190D-01 0.266D-01-0.366D-01 0.788D-01 0.280D+00 0.671D+00
 Gap=     0.137 Goal=   None    Shift=    0.000
 RMSDP=2.48D-03 MaxDP=1.78D-01 DE=-5.78D-02 OVMax= 3.22D-02

 Cycle   7  Pass 1  IDiag  1:
 RMSU=  1.15D-03    CP:  1.07D+00  3.30D-03  2.86D-01  7.23D-01  1.40D+00
                    CP:  1.01D+00
 E= -2374.89480707149     Delta-E=       -0.004113022711 Rises=F Damp=F
 DIIS: error= 1.17D-03 at cycle   7 NSaved=   7.
 NSaved= 7 IEnMin= 7 EnMin= -2374.89480707149     IErMin= 7 ErrMin= 1.17D-03
 ErrMax= 1.17D-03  0.00D+00 EMaxC= 1.00D-01 BMatC= 4.39D-04 BMatP= 4.58D-03
 IDIUse=3 WtCom= 9.88D-01 WtEn= 1.17D-02
 Coeff-Com: -0.777D-02 0.108D-01-0.332D-01-0.205D-02 0.836D-01 0.341D+00
 Coeff-Com:  0.608D+00
 Coeff-En:   0.000D+00 0.000D+00 0.000D+00 0.000D+00 0.000D+00 0.000D+00
 Coeff-En:   0.100D+01
 Coeff:     -0.768D-02 0.107D-01-0.328D-01-0.202D-02 0.826D-01 0.337D+00
 Coeff:      0.612D+00
 Gap=     0.141 Goal=   None    Shift=    0.000
 RMSDP=1.32D-03 MaxDP=9.38D-02 DE=-4.11D-03 OVMax= 1.21D-02

 Cycle   8  Pass 1  IDiag  1:
 RMSU=  3.52D-04    CP:  1.08D+00  3.47D-03  2.74D-01  7.28D-01  1.45D+00
                    CP:  1.09D+00  8.98D-01
 E= -2374.89543023713     Delta-E=       -0.000623165636 Rises=F Damp=F
 DIIS: error= 5.85D-04 at cycle   8 NSaved=   8.
 NSaved= 8 IEnMin= 8 EnMin= -2374.89543023713     IErMin= 8 ErrMin= 5.85D-04
 ErrMax= 5.85D-04  0.00D+00 EMaxC= 1.00D-01 BMatC= 7.85D-05 BMatP= 4.39D-04
 IDIUse=3 WtCom= 9.94D-01 WtEn= 5.85D-03
 Coeff-Com: -0.205D-02 0.348D-02-0.852D-02-0.136D-01-0.105D-01 0.194D-01
 Coeff-Com:  0.280D+00 0.732D+00
 Coeff-En:   0.000D+00 0.000D+00 0.000D+00 0.000D+00 0.000D+00 0.000D+00
 Coeff-En:   0.000D+00 0.100D+01
 Coeff:     -0.204D-02 0.346D-02-0.847D-02-0.135D-01-0.104D-01 0.193D-01
 Coeff:      0.278D+00 0.734D+00
 Gap=     0.140 Goal=   None    Shift=    0.000
 RMSDP=1.22D-03 MaxDP=9.43D-02 DE=-6.23D-04 OVMax= 6.26D-03

 Cycle   9  Pass 1  IDiag  1:
 RMSU=  2.46D-04    CP:  1.09D+00  3.60D-03  2.63D-01  7.26D-01  1.49D+00
                    CP:  1.16D+00  9.39D-01  9.73D-01
 E= -2374.89553725305     Delta-E=       -0.000107015921 Rises=F Damp=F
 DIIS: error= 2.59D-04 at cycle   9 NSaved=   9.
 NSaved= 9 IEnMin= 9 EnMin= -2374.89553725305     IErMin= 9 ErrMin= 2.59D-04
 ErrMax= 2.59D-04  0.00D+00 EMaxC= 1.00D-01 BMatC= 1.08D-05 BMatP= 7.85D-05
 IDIUse=3 WtCom= 9.97D-01 WtEn= 2.59D-03
 Coeff-Com: -0.264D-03 0.114D-02 0.263D-02-0.343D-02-0.167D-01-0.557D-01
 Coeff-Com:  0.185D-01 0.294D+00 0.760D+00
 Coeff-En:   0.000D+00 0.000D+00 0.000D+00 0.000D+00 0.000D+00 0.000D+00
 Coeff-En:   0.000D+00 0.000D+00 0.100D+01
 Coeff:     -0.263D-03 0.114D-02 0.263D-02-0.342D-02-0.167D-01-0.556D-01
 Coeff:      0.185D-01 0.293D+00 0.761D+00
 Gap=     0.140 Goal=   None    Shift=    0.000
 RMSDP=1.45D-04 MaxDP=7.88D-03 DE=-1.07D-04 OVMax= 2.93D-03

 Cycle  10  Pass 1  IDiag  1:
 RMSU=  9.41D-05    CP:  1.09D+00  3.59D-03  2.61D-01  7.26D-01  1.49D+00
                    CP:  1.17D+00  9.82D-01  1.16D+00  1.03D+00
 E= -2374.89555849184     Delta-E=       -0.000021238789 Rises=F Damp=F
 DIIS: error= 1.07D-04 at cycle  10 NSaved=  10.
 NSaved=10 IEnMin=10 EnMin= -2374.89555849184     IErMin=10 ErrMin= 1.07D-04
 ErrMax= 1.07D-04  0.00D+00 EMaxC= 1.00D-01 BMatC= 2.75D-06 BMatP= 1.08D-05
 IDIUse=3 WtCom= 9.99D-01 WtEn= 1.07D-03
 Coeff-Com:  0.135D-03-0.801D-04 0.272D-02 0.546D-03-0.620D-02-0.332D-01
 Coeff-Com: -0.407D-01-0.264D-02 0.390D+00 0.689D+00
 Coeff-En:   0.000D+00 0.000D+00 0.000D+00 0.000D+00 0.000D+00 0.000D+00
 Coeff-En:   0.000D+00 0.000D+00 0.000D+00 0.100D+01
 Coeff:      0.135D-03-0.801D-04 0.272D-02 0.546D-03-0.619D-02-0.332D-01
 Coeff:     -0.407D-01-0.264D-02 0.390D+00 0.690D+00
 Gap=     0.140 Goal=   None    Shift=    0.000
 RMSDP=8.84D-05 MaxDP=8.59D-03 DE=-2.12D-05 OVMax= 1.77D-03

 Cycle  11  Pass 1  IDiag  1:
 RMSU=  4.25D-05    CP:  1.09D+00  3.60D-03  2.62D-01  7.25D-01  1.49D+00
                    CP:  1.17D+00  9.85D-01  1.20D+00  1.03D+00  8.44D-01
 E= -2374.89556389083     Delta-E=       -0.000005398988 Rises=F Damp=F
 DIIS: error= 4.12D-05 at cycle  11 NSaved=  11.
 NSaved=11 IEnMin=11 EnMin= -2374.89556389083     IErMin=11 ErrMin= 4.12D-05
 ErrMax= 4.12D-05  0.00D+00 EMaxC= 1.00D-01 BMatC= 4.13D-07 BMatP= 2.75D-06
 IDIUse=1 WtCom= 1.00D+00 WtEn= 0.00D+00
 Coeff-Com:  0.120D-03-0.276D-03 0.418D-03 0.633D-03 0.272D-02 0.369D-02
 Coeff-Com: -0.124D-01-0.646D-01-0.606D-01 0.183D+00 0.947D+00
 Coeff:      0.120D-03-0.276D-03 0.418D-03 0.633D-03 0.272D-02 0.369D-02
 Coeff:     -0.124D-01-0.646D-01-0.606D-01 0.183D+00 0.947D+00
 Gap=     0.140 Goal=   None    Shift=    0.000
 RMSDP=2.66D-05 MaxDP=1.09D-03 DE=-5.40D-06 OVMax= 7.62D-04

 Cycle  12  Pass 1  IDiag  1:
 RMSU=  1.35D-05    CP:  1.09D+00  3.60D-03  2.62D-01  7.25D-01  1.49D+00
                    CP:  1.17D+00  9.79D-01  1.22D+00  1.08D+00  9.69D-01
                    CP:  1.21D+00
 E= -2374.89556492901     Delta-E=       -0.000001038178 Rises=F Damp=F
 DIIS: error= 2.53D-05 at cycle  12 NSaved=  12.
 NSaved=12 IEnMin=12 EnMin= -2374.89556492901     IErMin=12 ErrMin= 2.53D-05
 ErrMax= 2.53D-05  0.00D+00 EMaxC= 1.00D-01 BMatC= 1.11D-07 BMatP= 4.13D-07
 IDIUse=1 WtCom= 1.00D+00 WtEn= 0.00D+00
 Coeff-Com:  0.570D-04-0.131D-03-0.126D-03-0.206D-03 0.165D-02 0.591D-02
 Coeff-Com:  0.349D-02-0.101D-01-0.736D-01-0.542D-01 0.185D+00 0.942D+00
 Coeff:      0.570D-04-0.131D-03-0.126D-03-0.206D-03 0.165D-02 0.591D-02
 Coeff:      0.349D-02-0.101D-01-0.736D-01-0.542D-01 0.185D+00 0.942D+00
 Gap=     0.140 Goal=   None    Shift=    0.000
 RMSDP=1.51D-05 MaxDP=1.02D-03 DE=-1.04D-06 OVMax= 3.31D-04

 Cycle  13  Pass 1  IDiag  1:
 RMSU=  7.03D-06    CP:  1.09D+00  3.60D-03  2.62D-01  7.25D-01  1.49D+00
                    CP:  1.17D+00  9.78D-01  1.23D+00  1.07D+00  1.03D+00
                    CP:  1.31D+00  1.10D+00
 E= -2374.89556513924     Delta-E=       -0.000000210236 Rises=F Damp=F
 DIIS: error= 5.70D-06 at cycle  13 NSaved=  13.
 NSaved=13 IEnMin=13 EnMin= -2374.89556513924     IErMin=13 ErrMin= 5.70D-06
 ErrMax= 5.70D-06  0.00D+00 EMaxC= 1.00D-01 BMatC= 1.59D-08 BMatP= 1.11D-07
 IDIUse=1 WtCom= 1.00D+00 WtEn= 0.00D+00
 Coeff-Com:  0.553D-05-0.141D-04-0.107D-03-0.217D-03 0.415D-03 0.226D-02
 Coeff-Com:  0.416D-02 0.789D-02-0.244D-01-0.570D-01-0.931D-01 0.440D+00
 Coeff-Com:  0.720D+00
 Coeff:      0.553D-05-0.141D-04-0.107D-03-0.217D-03 0.415D-03 0.226D-02
 Coeff:      0.416D-02 0.789D-02-0.244D-01-0.570D-01-0.931D-01 0.440D+00
 Coeff:      0.720D+00
 Gap=     0.140 Goal=   None    Shift=    0.000
 RMSDP=1.08D-05 MaxDP=8.43D-04 DE=-2.10D-07 OVMax= 1.29D-04

 Cycle  14  Pass 1  IDiag  1:
 RMSU=  2.51D-06    CP:  1.09D+00  3.60D-03  2.62D-01  7.25D-01  1.49D+00
                    CP:  1.17D+00  9.77D-01  1.23D+00  1.07D+00  1.03D+00
                    CP:  1.37D+00  1.25D+00  8.99D-01
 E= -2374.89556516898     Delta-E=       -0.000000029735 Rises=F Damp=F
 DIIS: error= 1.92D-06 at cycle  14 NSaved=  14.
 NSaved=14 IEnMin=14 EnMin= -2374.89556516898     IErMin=14 ErrMin= 1.92D-06
 ErrMax= 1.92D-06  0.00D+00 EMaxC= 1.00D-01 BMatC= 1.46D-09 BMatP= 1.59D-08
 IDIUse=1 WtCom= 1.00D+00 WtEn= 0.00D+00
 Coeff-Com: -0.112D-04 0.179D-04-0.352D-04-0.319D-04-0.646D-04-0.216D-03
 Coeff-Com:  0.816D-03 0.355D-02 0.233D-02-0.959D-02-0.523D-01 0.119D-01
 Coeff-Com:  0.215D+00 0.829D+00
 Coeff:     -0.112D-04 0.179D-04-0.352D-04-0.319D-04-0.646D-04-0.216D-03
 Coeff:      0.816D-03 0.355D-02 0.233D-02-0.959D-02-0.523D-01 0.119D-01
 Coeff:      0.215D+00 0.829D+00
 Gap=     0.140 Goal=   None    Shift=    0.000
 RMSDP=4.97D-06 MaxDP=3.93D-04 DE=-2.97D-08 OVMax= 4.11D-05

 Cycle  15  Pass 1  IDiag  1:
 RMSU=  1.12D-06    CP:  1.09D+00  3.60D-03  2.62D-01  7.25D-01  1.49D+00
                    CP:  1.17D+00  9.78D-01  1.23D+00  1.07D+00  1.04D+00
                    CP:  1.36D+00  1.28D+00  9.69D-01  9.92D-01
 E= -2374.89556517194     Delta-E=       -0.000000002960 Rises=F Damp=F
 DIIS: error= 2.20D-06 at cycle  15 NSaved=  15.
 NSaved=15 IEnMin=15 EnMin= -2374.89556517194     IErMin=14 ErrMin= 1.92D-06
 ErrMax= 2.20D-06  0.00D+00 EMaxC= 1.00D-01 BMatC= 8.11D-10 BMatP= 1.46D-09
 IDIUse=1 WtCom= 1.00D+00 WtEn= 0.00D+00
 Coeff-Com: -0.851D-05 0.156D-04-0.184D-04 0.114D-04-0.712D-04-0.385D-03
 Coeff-Com: -0.445D-04 0.701D-03 0.306D-02 0.236D-05-0.117D-01-0.347D-01
 Coeff-Com:  0.111D-01 0.285D+00 0.747D+00
 Coeff:     -0.851D-05 0.156D-04-0.184D-04 0.114D-04-0.712D-04-0.385D-03
 Coeff:     -0.445D-04 0.701D-03 0.306D-02 0.236D-05-0.117D-01-0.347D-01
 Coeff:      0.111D-01 0.285D+00 0.747D+00
 Gap=     0.140 Goal=   None    Shift=    0.000
 RMSDP=1.50D-06 MaxDP=7.59D-05 DE=-2.96D-09 OVMax= 1.83D-05

 Cycle  16  Pass 1  IDiag  1:
 RMSU=  3.69D-07    CP:  1.09D+00  3.60D-03  2.62D-01  7.25D-01  1.49D+00
                    CP:  1.17D+00  9.78D-01  1.23D+00  1.07D+00  1.04D+00
                    CP:  1.36D+00  1.30D+00  9.58D-01  1.06D+00  1.06D+00
 E= -2374.89556517291     Delta-E=       -0.000000000973 Rises=F Damp=F
 DIIS: error= 8.80D-07 at cycle  16 NSaved=  16.
 NSaved=16 IEnMin=16 EnMin= -2374.89556517291     IErMin=16 ErrMin= 8.80D-07
 ErrMax= 8.80D-07  0.00D+00 EMaxC= 1.00D-01 BMatC= 3.22D-10 BMatP= 8.11D-10
 IDIUse=1 WtCom= 1.00D+00 WtEn= 0.00D+00
 Coeff-Com: -0.331D-05 0.684D-05-0.107D-04 0.699D-05 0.347D-05-0.758D-04
 Coeff-Com: -0.901D-04-0.373D-03-0.321D-03-0.220D-03 0.786D-02 0.284D-02
 Coeff-Com: -0.262D-01-0.133D+00 0.331D+00 0.819D+00
 Coeff:     -0.331D-05 0.684D-05-0.107D-04 0.699D-05 0.347D-05-0.758D-04
 Coeff:     -0.901D-04-0.373D-03-0.321D-03-0.220D-03 0.786D-02 0.284D-02
 Coeff:     -0.262D-01-0.133D+00 0.331D+00 0.819D+00
 Gap=     0.140 Goal=   None    Shift=    0.000
 RMSDP=1.22D-06 MaxDP=8.45D-05 DE=-9.73D-10 OVMax= 1.09D-05

 Cycle  17  Pass 1  IDiag  1:
 RMSU=  2.39D-07    CP:  1.09D+00  3.60D-03  2.62D-01  7.25D-01  1.49D+00
                    CP:  1.17D+00  9.78D-01  1.23D+00  1.07D+00  1.04D+00
                    CP:  1.36D+00  1.30D+00  9.83D-01  1.07D+00  1.17D+00
                    CP:  1.27D+00
 E= -2374.89556517325     Delta-E=       -0.000000000342 Rises=F Damp=F
 DIIS: error= 4.60D-07 at cycle  17 NSaved=  17.
 NSaved=17 IEnMin=17 EnMin= -2374.89556517325     IErMin=17 ErrMin= 4.60D-07
 ErrMax= 4.60D-07  0.00D+00 EMaxC= 1.00D-01 BMatC= 4.42D-11 BMatP= 3.22D-10
 IDIUse=1 WtCom= 1.00D+00 WtEn= 0.00D+00
 Coeff-Com: -0.523D-06 0.159D-05-0.131D-05-0.106D-05 0.135D-04 0.260D-04
 Coeff-Com:  0.983D-05-0.627D-04-0.743D-03-0.999D-03 0.331D-02 0.135D-01
 Coeff-Com: -0.273D-02-0.119D+00-0.737D-01 0.288D+00 0.892D+00
 Coeff:     -0.523D-06 0.159D-05-0.131D-05-0.106D-05 0.135D-04 0.260D-04
 Coeff:      0.983D-05-0.627D-04-0.743D-03-0.999D-03 0.331D-02 0.135D-01
 Coeff:     -0.273D-02-0.119D+00-0.737D-01 0.288D+00 0.892D+00
 Gap=     0.140 Goal=   None    Shift=    0.000
 RMSDP=4.87D-07 MaxDP=2.58D-05 DE=-3.42D-10 OVMax= 5.63D-06

 Cycle  18  Pass 1  IDiag  1:
 RMSU=  7.54D-08    CP:  1.09D+00  3.60D-03  2.62D-01  7.25D-01  1.49D+00
                    CP:  1.17D+00  9.78D-01  1.23D+00  1.07D+00  1.04D+00
                    CP:  1.36D+00  1.30D+00  9.79D-01  1.07D+00  1.24D+00
                    CP:  1.50D+00  1.10D+00
 E= -2374.89556517334     Delta-E=       -0.000000000087 Rises=F Damp=F
 DIIS: error= 1.21D-07 at cycle  18 NSaved=  18.
 NSaved=18 IEnMin=18 EnMin= -2374.89556517334     IErMin=18 ErrMin= 1.21D-07
 ErrMax= 1.21D-07  0.00D+00 EMaxC= 1.00D-01 BMatC= 3.30D-12 BMatP= 4.42D-11
 IDIUse=1 WtCom= 1.00D+00 WtEn= 0.00D+00
 Coeff-Com: -0.135D-06 0.401D-06 0.590D-06-0.128D-05 0.529D-05 0.119D-04
 Coeff-Com:  0.225D-04 0.635D-04-0.230D-03-0.585D-03-0.517D-03 0.496D-02
 Coeff-Com:  0.384D-02-0.244D-01-0.731D-01-0.606D-03 0.341D+00 0.750D+00
 Coeff:     -0.135D-06 0.401D-06 0.590D-06-0.128D-05 0.529D-05 0.119D-04
 Coeff:      0.225D-04 0.635D-04-0.230D-03-0.585D-03-0.517D-03 0.496D-02
 Coeff:      0.384D-02-0.244D-01-0.731D-01-0.606D-03 0.341D+00 0.750D+00
 Gap=     0.140 Goal=   None    Shift=    0.000
 RMSDP=1.52D-07 MaxDP=1.02D-05 DE=-8.73D-11 OVMax= 2.05D-06

 Cycle  19  Pass 1  IDiag  1:
 RMSU=  3.14D-08    CP:  1.09D+00  3.60D-03  2.62D-01  7.25D-01  1.49D+00
                    CP:  1.17D+00  9.78D-01  1.23D+00  1.07D+00  1.04D+00
                    CP:  1.36D+00  1.30D+00  9.81D-01  1.07D+00  1.26D+00
                    CP:  1.56D+00  1.24D+00  1.08D+00
 E= -2374.89556517326     Delta-E=        0.000000000082 Rises=F Damp=F
 DIIS: error= 4.79D-08 at cycle  19 NSaved=  19.
 NSaved=19 IEnMin=18 EnMin= -2374.89556517334     IErMin=19 ErrMin= 4.79D-08
 ErrMax= 4.79D-08  0.00D+00 EMaxC= 1.00D-01 BMatC= 5.39D-13 BMatP= 3.30D-12
 IDIUse=1 WtCom= 1.00D+00 WtEn= 0.00D+00
 Coeff-Com: -0.355D-07 0.533D-07 0.371D-06-0.597D-06 0.127D-05 0.715D-06
 Coeff-Com:  0.996D-05 0.375D-04-0.975D-05-0.138D-03-0.673D-03 0.580D-03
 Coeff-Com:  0.211D-02 0.592D-02-0.191D-01-0.372D-01 0.736D-02 0.317D+00
 Coeff-Com:  0.724D+00
 Coeff:     -0.355D-07 0.533D-07 0.371D-06-0.597D-06 0.127D-05 0.715D-06
 Coeff:      0.996D-05 0.375D-04-0.975D-05-0.138D-03-0.673D-03 0.580D-03
 Coeff:      0.211D-02 0.592D-02-0.191D-01-0.372D-01 0.736D-02 0.317D+00
 Coeff:      0.724D+00
 Gap=     0.140 Goal=   None    Shift=    0.000
 RMSDP=9.68D-08 MaxDP=7.64D-06 DE= 8.19D-11 OVMax= 1.21D-06

 Cycle  20  Pass 1  IDiag  1:
 RMSU=  1.04D-08    CP:  1.09D+00  3.60D-03  2.62D-01  7.25D-01  1.49D+00
                    CP:  1.17D+00  9.78D-01  1.23D+00  1.07D+00  1.04D+00
                    CP:  1.36D+00  1.30D+00  9.82D-01  1.07D+00  1.25D+00
                    CP:  1.57D+00  1.26D+00  1.16D+00  1.06D+00
 E= -2374.89556517335     Delta-E=       -0.000000000087 Rises=F Damp=F
 DIIS: error= 2.37D-08 at cycle  20 NSaved=  20.
 NSaved=20 IEnMin=20 EnMin= -2374.89556517335     IErMin=20 ErrMin= 2.37D-08
 ErrMax= 2.37D-08  0.00D+00 EMaxC= 1.00D-01 BMatC= 9.20D-14 BMatP= 5.39D-13
 IDIUse=1 WtCom= 1.00D+00 WtEn= 0.00D+00
 Coeff-Com: -0.432D-08-0.165D-07 0.673D-07 0.829D-07 0.899D-07-0.202D-05
 Coeff-Com: -0.606D-06 0.103D-05 0.331D-04 0.600D-04-0.116D-03-0.618D-03
 Coeff-Com:  0.558D-05 0.579D-02 0.503D-02-0.118D-01-0.533D-01-0.123D-01
 Coeff-Com:  0.173D+00 0.894D+00
 Coeff:     -0.432D-08-0.165D-07 0.673D-07 0.829D-07 0.899D-07-0.202D-05
 Coeff:     -0.606D-06 0.103D-05 0.331D-04 0.600D-04-0.116D-03-0.618D-03
 Coeff:      0.558D-05 0.579D-02 0.503D-02-0.118D-01-0.533D-01-0.123D-01
 Coeff:      0.173D+00 0.894D+00
 Gap=     0.140 Goal=   None    Shift=    0.000
 RMSDP=1.96D-08 MaxDP=1.31D-06 DE=-8.73D-11 OVMax= 1.21D-06

 Cycle  21  Pass 1  IDiag  1:
 Restarting incremental Fock formation.
 E= -2374.89556517328     Delta-E=        0.000000000065 Rises=F Damp=F
 DIIS: error= 1.89D-08 at cycle  21 NSaved=  20.
 NSaved=20 IEnMin=19 EnMin= -2374.89556517335     IErMin=20 ErrMin= 1.89D-08
 ErrMax= 1.89D-08  0.00D+00 EMaxC= 1.00D-01 BMatC= 5.41D-14 BMatP= 9.20D-14
 IDIUse=1 WtCom= 1.00D+00 WtEn= 0.00D+00
 Coeff-Com:  0.712D-08-0.127D-06 0.148D-06-0.127D-06-0.970D-06-0.335D-05
 Coeff-Com: -0.129D-04 0.148D-04 0.718D-04 0.163D-03-0.468D-03-0.675D-03
 Coeff-Com:  0.103D-02 0.907D-02 0.703D-02-0.302D-01-0.103D+00-0.149D+00
 Coeff-Com:  0.501D+00 0.765D+00
 Coeff:      0.712D-08-0.127D-06 0.148D-06-0.127D-06-0.970D-06-0.335D-05
 Coeff:     -0.129D-04 0.148D-04 0.718D-04 0.163D-03-0.468D-03-0.675D-03
 Coeff:      0.103D-02 0.907D-02 0.703D-02-0.302D-01-0.103D+00-0.149D+00
 Coeff:      0.501D+00 0.765D+00
 Gap=     0.140 Goal=   None    Shift=    0.000
 RMSDP=1.31D-08 MaxDP=6.62D-07 DE= 6.46D-11 OVMax= 1.06D-06

 Cycle  22  Pass 1  IDiag  1:
 RMSU=  1.30D-08    CP:  1.00D+00
 E= -2374.89556517329     Delta-E=       -0.000000000005 Rises=F Damp=F
 DIIS: error= 1.50D-08 at cycle  22 NSaved=  20.
 NSaved=20 IEnMin=18 EnMin= -2374.89556517335     IErMin=20 ErrMin= 1.50D-08
 ErrMax= 1.50D-08  0.00D+00 EMaxC= 1.00D-01 BMatC= 1.86D-14 BMatP= 5.41D-14
 IDIUse=1 WtCom= 1.00D+00 WtEn= 0.00D+00
 Coeff-Com: -0.172D-07-0.108D-06 0.362D-07 0.194D-05 0.477D-06-0.208D-05
 Coeff-Com: -0.264D-04-0.395D-04 0.898D-04 0.438D-03 0.126D-04-0.392D-02
 Coeff-Com: -0.456D-02 0.685D-02 0.353D-01 0.113D-01-0.101D+00-0.593D+00
 Coeff-Com: -0.290D-01 0.168D+01
 Coeff:     -0.172D-07-0.108D-06 0.362D-07 0.194D-05 0.477D-06-0.208D-05
 Coeff:     -0.264D-04-0.395D-04 0.898D-04 0.438D-03 0.126D-04-0.392D-02
 Coeff:     -0.456D-02 0.685D-02 0.353D-01 0.113D-01-0.101D+00-0.593D+00
 Coeff:     -0.290D-01 0.168D+01
 Gap=     0.140 Goal=   None    Shift=    0.000
 RMSDP=1.68D-08 MaxDP=5.79D-07 DE=-5.46D-12 OVMax= 1.88D-06

 Cycle  23  Pass 1  IDiag  1:
 RMSU=  1.23D-08    CP:  1.00D+00  1.77D+00
 E= -2374.89556517330     Delta-E=       -0.000000000013 Rises=F Damp=F
 DIIS: error= 7.55D-09 at cycle  23 NSaved=  20.
 NSaved=20 IEnMin=17 EnMin= -2374.89556517335     IErMin=20 ErrMin= 7.55D-09
 ErrMax= 7.55D-09  0.00D+00 EMaxC= 1.00D-01 BMatC= 7.55D-15 BMatP= 1.86D-14
 IDIUse=1 WtCom= 1.00D+00 WtEn= 0.00D+00
 Large coefficients: NSaved= 20 BigCof=    0.00 CofMax=   10.00 Det=-3.12D-15
 Inversion failed.  Reducing to 19 matrices.
 Large coefficients: NSaved= 19 BigCof=    0.00 CofMax=   10.00 Det=-3.26D-15
 Inversion failed.  Reducing to 18 matrices.
 Large coefficients: NSaved= 18 BigCof=    0.00 CofMax=   10.00 Det=-3.35D-15
 Inversion failed.  Reducing to 17 matrices.
 Large coefficients: NSaved= 17 BigCof=    0.00 CofMax=   10.00 Det=-3.81D-15
 Inversion failed.  Reducing to 16 matrices.
 Large coefficients: NSaved= 16 BigCof=    0.00 CofMax=   10.00 Det=-4.24D-15
 Inversion failed.  Reducing to 15 matrices.
 Coeff-Com: -0.383D-05-0.120D-04 0.137D-04 0.148D-03 0.794D-04-0.971D-03
 Coeff-Com: -0.252D-02 0.185D-03 0.147D-01 0.325D-01 0.479D-01-0.270D+00
 Coeff-Com: -0.226D+00 0.335D+00 0.107D+01
 Coeff:     -0.383D-05-0.120D-04 0.137D-04 0.148D-03 0.794D-04-0.971D-03
 Coeff:     -0.252D-02 0.185D-03 0.147D-01 0.325D-01 0.479D-01-0.270D+00
 Coeff:     -0.226D+00 0.335D+00 0.107D+01
 Gap=     0.140 Goal=   None    Shift=    0.000
 RMSDP=6.78D-09 MaxDP=2.19D-07 DE=-1.27D-11 OVMax= 8.38D-07

 SCF Done:  E(RM062X) =  -2374.89556517     A.U. after   23 cycles
            NFock= 23  Conv=0.68D-08     -V/T= 2.0027
 KE= 2.368404313261D+03 PE=-8.624951899387D+03 EE= 2.387442323205D+03
 Leave Link  502 at Mon Apr  4 13:17:37 2022, MaxMem=  1879048192 cpu:            2651.5 elap:             379.2
 (Enter /gpfs/software/gaussian16/sse4/tar/g16/l601.exe)
 Copying SCF densities to generalized density rwf, IOpCl= 0 IROHF=0.

 **********************************************************************

            Population analysis using the SCF density.

 **********************************************************************

 Orbital symmetries:
       Occupied  (A) (A) (A) (A) (A) (A) (A) (A) (A) (A) (A) (A)
                 (A) (A) (A) (A) (A) (A) (A) (A) (A) (A) (A) (A)
                 (A) (A) (A) (A) (A) (A) (A) (A) (A) (A) (A) (A)
                 (A) (A) (A) (A) (A) (A) (A) (A) (A) (A) (A) (A)
                 (A) (A) (A) (A) (A) (A) (A) (A) (A) (A) (A) (A)
                 (A) (A) (A) (A) (A) (A) (A) (A) (A) (A) (A) (A)
                 (A) (A) (A) (A)
       Virtual   (A) (A) (A) (A) (A) (A) (A) (A) (A) (A) (A) (A)
                 (A) (A) (A) (A) (A) (A) (A) (A) (A) (A) (A) (A)
                 (A) (A) (A) (A) (A) (A) (A) (A) (A) (A) (A) (A)
                 (A) (A) (A) (A) (A) (A) (A) (A) (A) (A) (A) (A)
                 (A) (A) (A) (A) (A) (A) (A) (A) (A) (A) (A) (A)
                 (A) (A) (A) (A) (A) (A) (A) (A) (A) (A) (A) (A)
                 (A) (A) (A) (A) (A) (A) (A) (A) (A) (A) (A) (A)
                 (A) (A) (A) (A) (A) (A) (A) (A) (A) (A) (A) (A)
                 (A) (A) (A) (A) (A) (A) (A) (A) (A) (A) (A) (A)
                 (A) (A) (A) (A) (A) (A) (A) (A) (A) (A) (A) (A)
                 (A) (A) (A) (A) (A) (A) (A) (A) (A) (A) (A) (A)
                 (A) (A) (A) (A) (A) (A) (A) (A) (A) (A) (A) (A)
                 (A) (A) (A) (A) (A) (A) (A) (A) (A) (A) (A) (A)
                 (A) (A) (A) (A) (A) (A) (A) (A) (A) (A) (A) (A)
                 (A) (A) (A) (A) (A) (A) (A) (A) (A) (A) (A) (A)
                 (A) (A) (A) (A) (A) (A) (A) (A) (A) (A) (A) (A)
                 (A) (A) (A) (A) (A) (A) (A) (A) (A) (A) (A) (A)
                 (A) (A) (A) (A) (A) (A) (A) (A) (A) (A) (A) (A)
                 (A) (A) (A) (A) (A) (A) (A) (A) (A) (A) (A) (A)
                 (A) (A) (A) (A) (A) (A) (A) (A) (A) (A) (A) (A)
                 (A) (A) (A) (A) (A) (A) (A) (A) (A) (A) (A) (A)
                 (A) (A) (A) (A) (A) (A) (A) (A) (A) (A) (A) (A)
                 (A) (A) (A) (A) (A) (A) (A) (A) (A) (A) (A) (A)
                 (A) (A) (A) (A) (A) (A) (A) (A) (A) (A) (A) (A)
                 (A) (A) (A) (A) (A) (A) (A) (A) (A) (A) (A) (A)
                 (A) (A) (A) (A) (A) (A) (A) (A) (A) (A) (A) (A)
                 (A) (A) (A) (A) (A) (A) (A) (A) (A) (A) (A) (A)
                 (A) (A) (A) (A) (A) (A) (A) (A) (A) (A) (A) (A)
                 (A) (A) (A) (A) (A) (A) (A)
 The electronic state is 1-A.
 Alpha  occ. eigenvalues -- -102.60262-102.60078-102.57836-102.56408 -19.43807
 Alpha  occ. eigenvalues --  -10.53254 -10.52757 -10.51799 -10.50400 -10.49473
 Alpha  occ. eigenvalues --  -10.48633 -10.47817 -10.46779 -10.46692 -10.46498
 Alpha  occ. eigenvalues --  -10.46282 -10.43765  -9.74564  -9.74369  -9.72138
 Alpha  occ. eigenvalues --   -9.70629  -7.47072  -7.46880  -7.46407  -7.46397
 Alpha  occ. eigenvalues --   -7.46213  -7.46196  -7.44641  -7.43983  -7.43968
 Alpha  occ. eigenvalues --   -7.43153  -7.42481  -7.42442  -1.00320  -0.93913
 Alpha  occ. eigenvalues --   -0.89728  -0.88206  -0.85901  -0.83698  -0.80711
 Alpha  occ. eigenvalues --   -0.75851  -0.74222  -0.68964  -0.66506  -0.62013
 Alpha  occ. eigenvalues --   -0.59687  -0.53894  -0.52198  -0.49653  -0.47112
 Alpha  occ. eigenvalues --   -0.45870  -0.43097  -0.42640  -0.41441  -0.40879
 Alpha  occ. eigenvalues --   -0.39771  -0.37682  -0.37193  -0.35399  -0.34869
 Alpha  occ. eigenvalues --   -0.33852  -0.33761  -0.32952  -0.31784  -0.31121
 Alpha  occ. eigenvalues --   -0.29518  -0.28933  -0.28721  -0.27147  -0.25839
 Alpha  occ. eigenvalues --   -0.22370  -0.21052  -0.18397  -0.17448  -0.16611
 Alpha  occ. eigenvalues --   -0.10794
 Alpha virt. eigenvalues --    0.03229   0.08511   0.08585   0.08863   0.09549
 Alpha virt. eigenvalues --    0.10465   0.11667   0.13064   0.13302   0.13616
 Alpha virt. eigenvalues --    0.13931   0.14147   0.15185   0.15315   0.15863
 Alpha virt. eigenvalues --    0.16342   0.16461   0.17150   0.17432   0.17569
 Alpha virt. eigenvalues --    0.17961   0.18469   0.18511   0.19754   0.19941
 Alpha virt. eigenvalues --    0.20081   0.20401   0.20868   0.20888   0.22073
 Alpha virt. eigenvalues --    0.22797   0.22839   0.23400   0.23492   0.23742
 Alpha virt. eigenvalues --    0.24127   0.24512   0.25847   0.26212   0.26266
 Alpha virt. eigenvalues --    0.26849   0.27741   0.27839   0.28252   0.28350
 Alpha virt. eigenvalues --    0.28748   0.29039   0.29693   0.29814   0.30684
 Alpha virt. eigenvalues --    0.30865   0.30916   0.31547   0.32149   0.32489
 Alpha virt. eigenvalues --    0.33067   0.33865   0.33958   0.34535   0.34857
 Alpha virt. eigenvalues --    0.35304   0.35317   0.35975   0.36151   0.36853
 Alpha virt. eigenvalues --    0.37190   0.38328   0.38706   0.39518   0.39764
 Alpha virt. eigenvalues --    0.40431   0.41991   0.42712   0.42813   0.44079
 Alpha virt. eigenvalues --    0.44401   0.45759   0.45798   0.46280   0.46612
 Alpha virt. eigenvalues --    0.47407   0.49033   0.49566   0.51617   0.53149
 Alpha virt. eigenvalues --    0.53872   0.54467   0.55520   0.55612   0.56670
 Alpha virt. eigenvalues --    0.57536   0.57907   0.58611   0.58793   0.59922
 Alpha virt. eigenvalues --    0.61115   0.61272   0.62206   0.63713   0.64882
 Alpha virt. eigenvalues --    0.64917   0.65019   0.67110   0.68573   0.69670
 Alpha virt. eigenvalues --    0.69891   0.71150   0.71833   0.72599   0.72779
 Alpha virt. eigenvalues --    0.74084   0.74303   0.75038   0.75567   0.78337
 Alpha virt. eigenvalues --    0.78381   0.78627   0.79315   0.79953   0.80741
 Alpha virt. eigenvalues --    0.81313   0.81980   0.83280   0.83401   0.84401
 Alpha virt. eigenvalues --    0.86625   0.86932   0.87299   0.88377   0.89733
 Alpha virt. eigenvalues --    0.91652   0.92624   0.96078   0.96509   0.97488
 Alpha virt. eigenvalues --    0.98046   0.98803   0.99201   1.00135   1.00678
 Alpha virt. eigenvalues --    1.00949   1.01064   1.02250   1.02832   1.03719
 Alpha virt. eigenvalues --    1.03888   1.04956   1.05295   1.05504   1.05678
 Alpha virt. eigenvalues --    1.06606   1.07430   1.08086   1.08339   1.08649
 Alpha virt. eigenvalues --    1.10087   1.10600   1.10947   1.12127   1.12742
 Alpha virt. eigenvalues --    1.14120   1.14656   1.16203   1.16565   1.18393
 Alpha virt. eigenvalues --    1.19425   1.19851   1.21196   1.22503   1.23437
 Alpha virt. eigenvalues --    1.23723   1.25996   1.27863   1.30215   1.34029
 Alpha virt. eigenvalues --    1.34074   1.35953   1.37076   1.37858   1.39233
 Alpha virt. eigenvalues --    1.40271   1.40992   1.41424   1.43565   1.43977
 Alpha virt. eigenvalues --    1.44071   1.44784   1.45152   1.48480   1.49500
 Alpha virt. eigenvalues --    1.51441   1.52091   1.56443   1.57445   1.59893
 Alpha virt. eigenvalues --    1.64210   1.66199   1.67842   1.68306   1.69203
 Alpha virt. eigenvalues --    1.73942   1.74280   1.75206   1.79081   1.82617
 Alpha virt. eigenvalues --    1.83349   1.85723   1.86413   1.87890   1.88800
 Alpha virt. eigenvalues --    1.91440   1.92698   1.93277   1.94667   1.96234
 Alpha virt. eigenvalues --    1.97823   2.01227   2.01297   2.02495   2.03400
 Alpha virt. eigenvalues --    2.03690   2.06046   2.07351   2.08813   2.10149
 Alpha virt. eigenvalues --    2.10297   2.17173   2.17929   2.18600   2.23907
 Alpha virt. eigenvalues --    2.27276   2.29892   2.32619   2.35739   2.36301
 Alpha virt. eigenvalues --    2.36719   2.36938   2.39627   2.40200   2.40543
 Alpha virt. eigenvalues --    2.41341   2.43210   2.45217   2.46718   2.47469
 Alpha virt. eigenvalues --    2.51850   2.52621   2.55130   2.56758   2.58077
 Alpha virt. eigenvalues --    2.60895   2.61743   2.64418   2.69026   2.70804
 Alpha virt. eigenvalues --    2.71834   2.74140   2.76013   2.78168   2.80940
 Alpha virt. eigenvalues --    2.81840   2.84577   2.87246   2.89354   2.90336
 Alpha virt. eigenvalues --    2.90736   2.93920   2.94194   2.97060   2.97972
 Alpha virt. eigenvalues --    3.00564   3.01207   3.02871   3.06065   3.12656
 Alpha virt. eigenvalues --    3.16695   3.18069   3.18851   3.21292   3.21971
 Alpha virt. eigenvalues --    3.22935   3.27585   3.31905   3.34106   3.35723
 Alpha virt. eigenvalues --    3.37256   3.38878   3.43347   3.48786   3.54195
 Alpha virt. eigenvalues --    3.57306   3.58068   3.64541   3.66765   3.75508
 Alpha virt. eigenvalues --    3.75939   3.78883   3.88202   3.97862   4.00455
 Alpha virt. eigenvalues --    4.07273   4.21749   4.26456   4.28806   4.61225
 Alpha virt. eigenvalues --    4.73195   4.92440   5.35144   5.50203   5.98793
 Alpha virt. eigenvalues --   10.04179  10.07611  10.08538  10.13024  23.56217
 Alpha virt. eigenvalues --   23.68992  23.81057  23.93605  24.04323  24.07508
 Alpha virt. eigenvalues --   24.11632  24.15699  24.18434  24.21701  24.28371
 Alpha virt. eigenvalues --   24.49183  25.97443  26.01429  26.06402  26.10919
 Alpha virt. eigenvalues --   26.26960  26.35653  26.43124  26.49789  26.70261
 Alpha virt. eigenvalues --   26.80212  26.97510  26.98922  50.29624 216.14197
 Alpha virt. eigenvalues --  216.17981 216.18967 216.24231
          Condensed to atoms (all electrons):
               1          2          3          4          5          6
     1  C   14.727757  -3.384756  -3.850451  -0.466955   2.880840  -2.009715
     2  C   -3.384756  19.548659  -2.695066   0.248449   0.744942  -3.072039
     3  C   -3.850451  -2.695066  15.700925   1.097874  -0.904351   1.283773
     4  C   -0.466955   0.248449   1.097874  13.811439  -1.915593  -2.842548
     5  C    2.880840   0.744942  -0.904351  -1.915593  22.574780  -4.942717
     6  C   -2.009715  -3.072039   1.283773  -2.842548  -4.942717  17.140385
     7  Cl   0.447244   1.042790  -1.736300   0.199103   0.980847  -0.559459
     8  O    0.355698  -0.035301   0.036492  -0.266694  -0.029670  -0.129867
     9  Cl  -0.351565  -1.411287   0.834418   0.389181  -0.105962  -0.257263
    10  C   -1.356311  -4.240147  -1.019433  -2.054082  -6.784413   6.281400
    11  C   -0.462025  -0.343286   0.872808   0.397613  -6.288722  -0.096928
    12  C    0.101326   1.040551  -0.316337  -0.266402  -2.181967  -1.595545
    13  C    0.380840  -1.603623  -1.651150  -2.269515   3.468174   0.232149
    14  C   -0.035987  -0.989511  -0.830936  -0.238311  -1.484006  -2.370898
    15  C    0.025885   0.286263  -0.075886  -0.025228   0.089074  -0.524746
    16  Cl  -0.001140  -0.007606  -0.030427   0.000446  -0.033184  -0.076514
    17  Cl  -0.000271  -0.012966  -0.037403  -0.014693  -0.153420  -0.220996
    18  H    0.000393   0.000267   0.002751  -0.001168   0.018150   0.011749
    19  H   -0.005287   0.008300   0.018671   0.000365  -0.017478   0.095441
    20  H   -0.000904   0.029496   0.035734  -0.002733   0.040263   0.096961
               7          8          9         10         11         12
     1  C    0.447244   0.355698  -0.351565  -1.356311  -0.462025   0.101326
     2  C    1.042790  -0.035301  -1.411287  -4.240147  -0.343286   1.040551
     3  C   -1.736300   0.036492   0.834418  -1.019433   0.872808  -0.316337
     4  C    0.199103  -0.266694   0.389181  -2.054082   0.397613  -0.266402
     5  C    0.980847  -0.029670  -0.105962  -6.784413  -6.288722  -2.181967
     6  C   -0.559459  -0.129867  -0.257263   6.281400  -0.096928  -1.595545
     7  Cl  18.003952  -0.006506  -0.347433  -0.101092  -1.091568  -0.678969
     8  O   -0.006506   8.327053   0.083888  -0.012028  -0.002323  -0.000647
     9  Cl  -0.347433   0.083888  17.832264   0.037708   0.026564   0.004466
    10  C   -0.101092  -0.012028   0.037708  23.183998   5.928195  -4.702966
    11  C   -1.091568  -0.002323   0.026564   5.928195  22.525850   7.296877
    12  C   -0.678969  -0.000647   0.004466  -4.702966   7.296877  37.718933
    13  C    0.348350  -0.004452  -0.076157  -1.147800  -6.815192  -7.291210
    14  C    0.017238  -0.000148  -0.003840  -1.881685  -2.629848 -11.394813
    15  C   -0.072571   0.000096   0.000151  -5.146090 -12.780629 -11.878823
    16  Cl   0.000426   0.000001  -0.000035   0.019017   0.489304   1.120719
    17  Cl  -0.026892  -0.000005   0.000483  -0.854297  -0.039162  -1.401580
    18  H   -0.000001  -0.000000  -0.000001   0.036799  -0.028770   0.035284
    19  H   -0.000747   0.000007   0.000053   0.150028   0.037089  -0.005409
    20  H   -0.024653   0.000005   0.001353  -0.022085   0.249729  -0.124081
              13         14         15         16         17         18
     1  C    0.380840  -0.035987   0.025885  -0.001140  -0.000271   0.000393
     2  C   -1.603623  -0.989511   0.286263  -0.007606  -0.012966   0.000267
     3  C   -1.651150  -0.830936  -0.075886  -0.030427  -0.037403   0.002751
     4  C   -2.269515  -0.238311  -0.025228   0.000446  -0.014693  -0.001168
     5  C    3.468174  -1.484006   0.089074  -0.033184  -0.153420   0.018150
     6  C    0.232149  -2.370898  -0.524746  -0.076514  -0.220996   0.011749
     7  Cl   0.348350   0.017238  -0.072571   0.000426  -0.026892  -0.000001
     8  O   -0.004452  -0.000148   0.000096   0.000001  -0.000005  -0.000000
     9  Cl  -0.076157  -0.003840   0.000151  -0.000035   0.000483  -0.000001
    10  C   -1.147800  -1.881685  -5.146090   0.019017  -0.854297   0.036799
    11  C   -6.815192  -2.629848 -12.780629   0.489304  -0.039162  -0.028770
    12  C   -7.291210 -11.394813 -11.878823   1.120719  -1.401580   0.035284
    13  C   24.267071   0.226162  -1.769702  -0.503793   0.492829  -0.060617
    14  C    0.226162  22.812133   4.855990   0.249188   0.556468   0.244520
    15  C   -1.769702   4.855990  33.839324  -2.127577   0.738126   0.094734
    16  Cl  -0.503793   0.249188  -2.127577  17.735832  -0.227866  -0.014364
    17  Cl   0.492829   0.556468   0.738126  -0.227866  17.782889  -0.000682
    18  H   -0.060617   0.244520   0.094734  -0.014364  -0.000682   0.501790
    19  H    0.343155  -0.261802  -0.040178  -0.001603   0.000963  -0.007456
    20  H    0.002346  -0.032127   0.073987  -0.001439  -0.022534   0.000070
              19         20
     1  C   -0.005287  -0.000904
     2  C    0.008300   0.029496
     3  C    0.018671   0.035734
     4  C    0.000365  -0.002733
     5  C   -0.017478   0.040263
     6  C    0.095441   0.096961
     7  Cl  -0.000747  -0.024653
     8  O    0.000007   0.000005
     9  Cl   0.000053   0.001353
    10  C    0.150028  -0.022085
    11  C    0.037089   0.249729
    12  C   -0.005409  -0.124081
    13  C    0.343155   0.002346
    14  C   -0.261802  -0.032127
    15  C   -0.040178   0.073987
    16  Cl  -0.001603  -0.001439
    17  Cl   0.000963  -0.022534
    18  H   -0.007456   0.000070
    19  H    0.495745  -0.000166
    20  H   -0.000166   0.502168
 Mulliken charges:
               1
     1  C   -0.994614
     2  C    0.845870
     3  C   -0.735707
     4  C    0.219452
     5  C    0.044413
     6  C   -0.442623
     7  Cl   0.606243
     8  O   -0.315598
     9  Cl   0.343013
    10  C   -0.314713
    11  C   -1.245572
    12  C    0.520593
    13  C   -0.567866
    14  C   -0.807788
    15  C    0.437799
    16  Cl   0.410617
    17  Cl   0.441010
    18  H    0.166551
    19  H    0.190308
    20  H    0.198611
 Sum of Mulliken charges =  -1.00000
 Mulliken charges with hydrogens summed into heavy atoms:
               1
     1  C   -0.994614
     2  C    0.845870
     3  C   -0.735707
     4  C    0.219452
     5  C    0.044413
     6  C   -0.442623
     7  Cl   0.606243
     8  O   -0.315598
     9  Cl   0.343013
    10  C   -0.314713
    11  C   -1.046961
    12  C    0.520593
    13  C   -0.377558
    14  C   -0.641238
    15  C    0.437799
    16  Cl   0.410617
    17  Cl   0.441010
 Electronic spatial extent (au):  <R**2>=           7725.2156
 Charge=             -1.0000 electrons
 Dipole moment (field-independent basis, Debye):
    X=             10.7103    Y=              3.4735    Z=              0.0105  Tot=             11.2595
 Quadrupole moment (field-independent basis, Debye-Ang):
   XX=           -217.2031   YY=           -142.4945   ZZ=           -131.9217
   XY=            -23.0892   XZ=             -0.0377   YZ=             -0.0488
 Traceless Quadrupole moment (field-independent basis, Debye-Ang):
   XX=            -53.3300   YY=             21.3786   ZZ=             31.9514
   XY=            -23.0892   XZ=             -0.0377   YZ=             -0.0488
 Octapole moment (field-independent basis, Debye-Ang**2):
  XXX=            263.0558  YYY=             58.6743  ZZZ=              0.0241  XYY=             69.3751
  XXY=            101.0441  XXZ=              0.2874  XZZ=              3.6069  YZZ=             15.7914
  YYZ=              0.1175  XYZ=              0.0980
 Hexadecapole moment (field-independent basis, Debye-Ang**3):
 XXXX=         -10564.9168 YYYY=          -1890.7396 ZZZZ=           -157.9711 XXXY=           -546.4820
 XXXZ=             -1.3526 YYYX=           -186.2915 YYYZ=             -0.3581 ZZZX=             -0.1587
 ZZZY=             -0.0373 XXYY=          -1946.5371 XXZZ=          -1465.3979 YYZZ=           -354.5078
 XXYZ=             -0.5647 YYXZ=             -0.1628 ZZXY=            -11.7520
 N-N= 1.494209697749D+03 E-N=-8.624951899749D+03  KE= 2.368404313261D+03
 No NMR shielding tensors so no spin-rotation constants.
 Leave Link  601 at Mon Apr  4 13:17:38 2022, MaxMem=  1879048192 cpu:               1.7 elap:               0.3
 (Enter /gpfs/software/gaussian16/sse4/tar/g16/l701.exe)
 ... and contract with generalized density number  0.
 Compute integral first derivatives.
 Leave Link  701 at Mon Apr  4 13:17:38 2022, MaxMem=  1879048192 cpu:               1.6 elap:               0.2
 (Enter /gpfs/software/gaussian16/sse4/tar/g16/l702.exe)
 L702 exits ... SP integral derivatives will be done elsewhere.
 Leave Link  702 at Mon Apr  4 13:17:38 2022, MaxMem=  1879048192 cpu:               0.2 elap:               0.0
 (Enter /gpfs/software/gaussian16/sse4/tar/g16/l703.exe)
 Integral derivatives from FoFJK, PRISM(SPDF).
 Compute integral first derivatives, UseDBF=F ICtDFT=           0.
 Calling FoFJK, ICntrl=      2127 FMM=F ISym2X=0 I1Cent= 0 IOpClX= 0 NMat=1 NMatS=1 NMatT=0.
 FoFJK:  IHMeth= 1 ICntrl=    2127 DoSepK=F KAlg= 0 I1Cent=           0 FoldK=F
 IRaf=         0 NMat=       1 IRICut=       1 DoRegI=T DoRafI=F ISym2E= 0 IDoP0=0 IntGTp=1.
 FoFCou: FMM=F IPFlag=           0 FMFlag=      100000 FMFlg1=         800
         NFxFlg=           0 DoJE=F BraDBF=F KetDBF=F FulRan=T
         wScrn=  0.000000 ICntrl=      2127 IOpCl=  0 I1Cent=           0 NGrid=           0
         NMat0=    1 NMatS0=      1 NMatT0=    0 NMatD0=    1 NMtDS0=    0 NMtDT0=    0
 Symmetry not used in FoFCou.
 Leave Link  703 at Mon Apr  4 13:18:18 2022, MaxMem=  1879048192 cpu:             276.8 elap:              39.6
 (Enter /gpfs/software/gaussian16/sse4/tar/g16/l716.exe)
 Dipole        = 4.21374648D+00 1.36658206D+00 4.11902370D-03
 ***** Axes restored to original set *****
 -------------------------------------------------------------------
 Center     Atomic                   Forces (Hartrees/Bohr)
 Number     Number              X              Y              Z
 -------------------------------------------------------------------
      1        6          -0.016755964    0.015929205   -0.005845262
      2        6          -0.000047034    0.021034021   -0.021837586
      3        6           0.014055073    0.011818674   -0.021148629
      4        6           0.208221005   -0.086554198   -0.042304629
      5        6          -0.234532870    0.115115914    0.029381420
      6        6           0.046142556   -0.052496953    0.025142706
      7       17           0.002192391   -0.002406628    0.001099866
      8        8          -0.012127381   -0.014440987    0.022685183
      9       17           0.005223551    0.001264737   -0.004637297
     10        6          -0.003871214   -0.007460391    0.010217132
     11        6           0.012728343   -0.004117215   -0.003767869
     12        6          -0.017414902    0.009953579    0.000653929
     13        6           0.009276814    0.001154163   -0.007120674
     14        6          -0.019966703    0.002717728    0.009858822
     15        6          -0.004367915   -0.000581910    0.003394606
     16       17           0.009160860   -0.003675304   -0.001986319
     17       17           0.004926261   -0.002680187   -0.000294782
     18        1           0.000408490   -0.003152858    0.003022709
     19        1          -0.001500870   -0.003840215    0.004952333
     20        1          -0.001750489    0.002418824   -0.001465660
 -------------------------------------------------------------------
 Cartesian Forces:  Max     0.234532870 RMS     0.046926900
 Leave Link  716 at Mon Apr  4 13:18:18 2022, MaxMem=  1879048192 cpu:               0.2 elap:               0.1
 (Enter /gpfs/software/gaussian16/sse4/tar/g16/l103.exe)

 GradGradGradGradGradGradGradGradGradGradGradGradGradGradGradGradGradGrad
 Berny optimization.
 FormGI is forming the generalized inverse of G from B-inverse, IUseBI=4.
 GSVD:  received Info=                   1 from GESDD.
 Internal  Forces:  Max     0.193720511 RMS     0.023024784
 Search for a local minimum.
 Step number   1 out of a maximum of  108
 All quantities printed in internal units (Hartrees-Bohrs-Radians)
 RMS Force = .23025D-01 SwitMx=.10000D-02 MixMth= 1
 Mixed Optimization -- RFO/linear search
 Second derivative matrix not updated -- first step.
 ITU=  0
     Eigenvalues ---    0.00703   0.00736   0.00831   0.00936   0.01387
     Eigenvalues ---    0.01431   0.01556   0.01818   0.01948   0.01979
     Eigenvalues ---    0.02017   0.02047   0.02087   0.02142   0.02166
     Eigenvalues ---    0.02206   0.02330   0.16000   0.16000   0.16000
     Eigenvalues ---    0.22367   0.23471   0.24610   0.25000   0.25000
     Eigenvalues ---    0.25000   0.25000   0.25000   0.25000   0.25000
     Eigenvalues ---    0.25000   0.25000   0.25000   0.29434   0.30019
     Eigenvalues ---    0.31030   0.31415   0.31883   0.32452   0.32746
     Eigenvalues ---    0.33029   0.34772   0.35052   0.35956   0.39691
     Eigenvalues ---    0.40578   0.41573   0.44264   0.44887   0.46076
     Eigenvalues ---    0.46946   0.49044   0.63927   0.94995
 RFO step:  Lambda=-1.14799615D-01 EMin= 7.02965874D-03
 Linear search not attempted -- first point.
 Maximum step size (   0.300) exceeded in Quadratic search.
    -- Step size scaled by   0.589
 Iteration  1 RMS(Cart)=  0.02824307 RMS(Int)=  0.00545890
 Iteration  2 RMS(Cart)=  0.00753049 RMS(Int)=  0.00007371
 Iteration  3 RMS(Cart)=  0.00002598 RMS(Int)=  0.00007035
 Iteration  4 RMS(Cart)=  0.00000000 RMS(Int)=  0.00007035
 ITry= 1 IFail=0 DXMaxC= 1.47D-01 DCOld= 1.00D+10 DXMaxT= 3.00D-01 DXLimC= 3.00D+00 Rises=F
 Variable       Old X    -DE/DX   Delta X   Delta X   Delta X     New X
                                 (Linear)    (Quad)   (Total)
    R1        2.88505  -0.01788   0.00000  -0.02654  -0.02668   2.85837
    R2        2.70940   0.01247   0.00000   0.01313   0.01301   2.72240
    R3        2.30713   0.01201   0.00000   0.00664   0.00664   2.31376
    R4        2.59545  -0.00905   0.00000  -0.00846  -0.00846   2.58698
    R5        3.28928  -0.00668   0.00000  -0.00916  -0.00916   3.28012
    R6        2.87361  -0.04523   0.00000  -0.06247  -0.06234   2.81127
    R7        3.29655   0.00329   0.00000   0.00455   0.00455   3.30109
    R8        2.82018  -0.19372   0.00000  -0.25528  -0.25526   2.56492
    R9        2.46545   0.06787   0.00000   0.05210   0.05223   2.51768
   R10        2.84359  -0.01627   0.00000  -0.02208  -0.02208   2.82151
   R11        2.65054  -0.00210   0.00000  -0.00219  -0.00219   2.64835
   R12        2.67587  -0.00980   0.00000  -0.01070  -0.01071   2.66516
   R13        2.66189  -0.01379   0.00000  -0.01445  -0.01445   2.64744
   R14        2.04151  -0.00220   0.00000  -0.00273  -0.00273   2.03878
   R15        2.63218  -0.00591   0.00000  -0.00584  -0.00584   2.62634
   R16        3.27024   0.00467   0.00000   0.00626   0.00626   3.27650
   R17        2.64952  -0.01719   0.00000  -0.01794  -0.01794   2.63158
   R18        2.06046  -0.00386   0.00000  -0.00491  -0.00491   2.05556
   R19        2.62560   0.00198   0.00000   0.00200   0.00200   2.62760
   R20        2.05590  -0.00404   0.00000  -0.00511  -0.00511   2.05079
   R21        3.26001   0.00942   0.00000   0.01246   0.01246   3.27247
    A1        1.99412  -0.02668   0.00000  -0.04591  -0.04621   1.94791
    A2        2.18651  -0.01774   0.00000  -0.02719  -0.02704   2.15947
    A3        2.10255   0.04442   0.00000   0.07310   0.07325   2.17580
    A4        2.14216   0.01089   0.00000   0.01672   0.01657   2.15872
    A5        1.98398  -0.00148   0.00000  -0.00197  -0.00189   1.98208
    A6        2.15705  -0.00940   0.00000  -0.01475  -0.01467   2.14238
    A7        2.16177  -0.01221   0.00000  -0.01792  -0.01779   2.14398
    A8        2.04791   0.00776   0.00000   0.01163   0.01157   2.05948
    A9        2.07351   0.00445   0.00000   0.00628   0.00622   2.07973
   A10        2.02540   0.02006   0.00000   0.02968   0.02949   2.05489
   A11        2.33684   0.02655   0.00000   0.04450   0.04472   2.38156
   A12        1.90608  -0.01862   0.00000  -0.02707  -0.02677   1.87931
   A13        2.31769  -0.00730   0.00000  -0.01327  -0.01342   2.30427
   A14        2.05942   0.02592   0.00000   0.04034   0.04019   2.09960
   A15        2.18520   0.00500   0.00000   0.00815   0.00815   2.19336
   A16        2.08025  -0.00930   0.00000  -0.01492  -0.01492   2.06533
   A17        2.01773   0.00429   0.00000   0.00677   0.00677   2.02450
   A18        2.13405  -0.00298   0.00000  -0.00499  -0.00499   2.12906
   A19        2.13105  -0.00106   0.00000  -0.00296  -0.00296   2.12809
   A20        2.01809   0.00404   0.00000   0.00795   0.00795   2.02604
   A21        2.10166   0.00126   0.00000   0.00250   0.00250   2.10416
   A22        2.05095   0.00446   0.00000   0.00697   0.00697   2.05792
   A23        2.13057  -0.00573   0.00000  -0.00947  -0.00947   2.12110
   A24        2.13968  -0.00226   0.00000  -0.00429  -0.00430   2.13538
   A25        2.11440  -0.00419   0.00000  -0.00924  -0.00924   2.10516
   A26        2.02910   0.00645   0.00000   0.01354   0.01354   2.04264
   A27        2.09703   0.00211   0.00000   0.00363   0.00362   2.10065
   A28        2.08402   0.00071   0.00000   0.00196   0.00196   2.08598
   A29        2.10214  -0.00282   0.00000  -0.00559  -0.00559   2.09655
   A30        2.07622  -0.00243   0.00000  -0.00361  -0.00361   2.07261
   A31        2.14566  -0.00457   0.00000  -0.00753  -0.00753   2.13813
   A32        2.06130   0.00700   0.00000   0.01114   0.01114   2.07244
    D1       -0.00015   0.00001   0.00000   0.00008   0.00008  -0.00008
    D2       -3.14145   0.00001   0.00000   0.00004   0.00004  -3.14141
    D3        3.14114   0.00001   0.00000   0.00004   0.00004   3.14119
    D4       -0.00015   0.00000   0.00000   0.00001   0.00001  -0.00015
    D5       -0.00033  -0.00001   0.00000  -0.00005  -0.00005  -0.00038
    D6        3.14154   0.00000   0.00000  -0.00000  -0.00000   3.14154
    D7        0.00082  -0.00001   0.00000  -0.00007  -0.00007   0.00075
    D8       -3.13982  -0.00001   0.00000  -0.00004  -0.00004  -3.13986
    D9       -3.14110  -0.00001   0.00000  -0.00003  -0.00003  -3.14113
   D10        0.00145   0.00000   0.00000  -0.00000  -0.00000   0.00145
   D11       -0.00086   0.00001   0.00000   0.00003   0.00003  -0.00083
   D12        3.14089  -0.00000   0.00000  -0.00002  -0.00002   3.14088
   D13        3.13976   0.00000   0.00000   0.00000   0.00000   3.13976
   D14       -0.00167  -0.00001   0.00000  -0.00004  -0.00004  -0.00171
   D15        0.00022   0.00000   0.00000   0.00001   0.00001   0.00023
   D16        0.00035   0.00001   0.00000   0.00003   0.00003   0.00038
   D17       -3.14138   0.00002   0.00000   0.00006   0.00006  -3.14132
   D18       -0.00540  -0.00003   0.00000  -0.00013  -0.00013  -0.00553
   D19        3.13703  -0.00003   0.00000  -0.00014  -0.00014   3.13689
   D20        3.13637  -0.00004   0.00000  -0.00017  -0.00017   3.13619
   D21       -0.00439  -0.00004   0.00000  -0.00018  -0.00018  -0.00457
   D22        3.14146   0.00002   0.00000   0.00007   0.00007   3.14153
   D23       -0.00062   0.00001   0.00000   0.00004   0.00004  -0.00058
   D24       -0.00094   0.00001   0.00000   0.00007   0.00007  -0.00087
   D25        3.14016   0.00001   0.00000   0.00004   0.00004   3.14020
   D26        3.14120  -0.00000   0.00000  -0.00001  -0.00001   3.14118
   D27       -0.00019  -0.00001   0.00000  -0.00005  -0.00005  -0.00023
   D28        0.00036  -0.00000   0.00000  -0.00002  -0.00002   0.00034
   D29       -3.14102  -0.00001   0.00000  -0.00006  -0.00006  -3.14108
   D30        0.00085  -0.00002   0.00000  -0.00007  -0.00007   0.00078
   D31       -3.14079  -0.00002   0.00000  -0.00009  -0.00009  -3.14089
   D32       -3.14028  -0.00001   0.00000  -0.00004  -0.00004  -3.14032
   D33        0.00126  -0.00002   0.00000  -0.00007  -0.00007   0.00120
   D34       -0.00012   0.00000   0.00000   0.00002   0.00002  -0.00011
   D35        3.14125   0.00001   0.00000   0.00004   0.00004   3.14129
   D36        3.14153   0.00001   0.00000   0.00004   0.00004   3.14156
   D37       -0.00029   0.00001   0.00000   0.00006   0.00006  -0.00023
   D38        0.00032  -0.00001   0.00000  -0.00002  -0.00002   0.00030
   D39       -3.14127  -0.00001   0.00000  -0.00003  -0.00003  -3.14131
   D40       -3.14147   0.00000   0.00000   0.00001   0.00001  -3.14147
   D41        0.00012  -0.00000   0.00000  -0.00000  -0.00000   0.00012
   D42       -0.00044   0.00001   0.00000   0.00003   0.00003  -0.00042
   D43        3.14136   0.00000   0.00000   0.00000   0.00000   3.14137
   D44        3.14115   0.00001   0.00000   0.00004   0.00004   3.14119
   D45       -0.00023   0.00000   0.00000   0.00001   0.00001  -0.00021
         Item               Value     Threshold  Converged?
 Maximum Force            0.193721     0.000450     NO 
 RMS     Force            0.023025     0.000300     NO 
 Maximum Displacement     0.146716     0.001800     NO 
 RMS     Displacement     0.031624     0.001200     NO 
 Predicted change in Energy=-5.284423D-02
 Lowest energy point so far.  Saving SCF results.
 GradGradGradGradGradGradGradGradGradGradGradGradGradGradGradGradGradGrad

 Leave Link  103 at Mon Apr  4 13:18:18 2022, MaxMem=  1879048192 cpu:               0.3 elap:               0.1
 (Enter /gpfs/software/gaussian16/sse4/tar/g16/l202.exe)
                          Input orientation:                          
 ---------------------------------------------------------------------
 Center     Atomic      Atomic             Coordinates (Angstroms)
 Number     Number       Type             X           Y           Z
 ---------------------------------------------------------------------
      1          6           0       -8.056571   -1.417114    6.602105
      2          6           0       -7.305063   -2.537197    7.286624
      3          6           0       -6.052487   -2.947899    6.917221
      4          6           0       -7.290851   -0.846008    5.523710
      5          6           0       -6.060024   -1.363495    5.279722
      6          6           0       -5.297951   -2.326935    5.795522
      7         17           0       -5.322932   -4.259891    7.810506
      8          8           0       -9.177014   -1.049425    6.931566
      9         17           0       -8.183050   -3.263014    8.596283
     10          6           0       -3.945894   -2.604064    5.225938
     11          6           0       -3.051566   -3.581763    5.682373
     12          6           0       -1.797772   -3.776000    5.088255
     13          6           0       -3.507571   -1.826985    4.133652
     14          6           0       -2.262607   -2.013731    3.538297
     15          6           0       -1.396513   -2.992627    4.012680
     16         17           0        0.141213   -3.188973    3.240870
     17         17           0       -0.775481   -5.016806    5.737529
     18          1           0       -1.971791   -1.389125    2.699831
     19          1           0       -4.141691   -1.046366    3.719244
     20          1           0       -3.288451   -4.228791    6.512561
 ---------------------------------------------------------------------
                    Distance matrix (angstroms):
                    1          2          3          4          5
     1  C    0.000000
     2  C    1.512586   0.000000
     3  C    2.541447   1.368971   0.000000
     4  C    1.440633   2.442987   2.809513   0.000000
     5  C    2.395364   2.637300   2.278551   1.357298   0.000000
     6  C    3.014687   2.509202   1.487659   2.497734   1.332299
     7  Cl   4.124851   2.677867   1.746864   4.555956   3.916284
     8  O    1.224390   2.417381   3.656102   2.362424   3.541589
     9  Cl   2.720310   1.735765   2.730906   4.009818   4.372069
    10  C    4.494481   3.941436   2.723306   3.790537   2.451826
    11  C    5.530072   4.664437   3.306382   5.047878   3.759476
    12  C    6.857744   6.057864   4.704622   6.240865   4.901391
    13  C    5.191787   4.986640   3.934628   4.148227   2.836074
    14  C    6.581253   6.304787   5.162653   5.530704   4.227972
    15  C    7.317359   6.770309   5.487846   6.452473   5.099785
    16  Cl   9.035544   8.499410   7.206636   8.120125   6.778247
    17  Cl   8.168203   7.154271   5.789546   7.738948   6.440704
    18  H    7.228629   7.127449   6.071921   6.046625   4.834268
    19  H    4.875923   4.995568   4.182585   3.635031   2.493124
    20  H    5.536110   4.426492   3.073163   5.332941   4.172701
                    6          7          8          9         10
     6  C    0.000000
     7  Cl   2.792329   0.000000
     8  O    4.239075   5.092502   0.000000
     9  Cl   4.128475   3.129135   2.942656   0.000000
    10  C    1.493080   3.364222   5.717578   5.454076   0.000000
    11  C    2.575586   3.185578   6.744949   5.909704   1.401446
    12  C    3.853735   4.480129   8.079927   7.303506   2.450881
    13  C    2.493436   4.768000   6.369891   6.620979   1.410343
    14  C    3.795587   5.715120   7.762293   7.886417   2.455622
    15  C    4.340840   5.607691   8.534174   8.193877   2.849968
    16  Cl   6.070739   7.203147  10.248330   9.898449   4.581163
    17  Cl   5.262272   5.054647   9.367582   8.131441   4.016785
    18  H    4.639626   6.752069   8.362907   8.766946   3.428465
    19  H    2.699578   5.334838   5.972730   6.710560   2.175979
    20  H    2.858197   2.413450   6.705155   5.406637   2.174251
                   11         12         13         14         15
    11  C    0.000000
    12  C    1.400965   0.000000
    13  C    2.384476   2.762851   0.000000
    14  C    2.770964   2.392495   1.392573   0.000000
    15  C    2.423666   1.389800   2.414523   1.390465   0.000000
    16  Cl   4.038448   2.741733   3.995710   2.692212   1.731717
    17  Cl   2.691273   1.733849   4.495742   4.008319   2.730950
    18  H    3.856051   3.381128   2.146202   1.085233   2.150752
    19  H    3.386810   3.849552   1.087753   2.121201   3.377875
    20  H    1.078875   2.110874   3.387609   3.847738   3.370005
                   16         17         18         19         20
    16  Cl   0.000000
    17  Cl   3.227167   0.000000
    18  H    2.827890   4.880454   0.000000
    19  H    4.812783   5.582941   2.421808   0.000000
    20  H    4.852606   2.745298   4.932971   4.319544   0.000000
 Stoichiometry    C12H3Cl4O(1-)
 Framework group  C1[X(C12H3Cl4O)]
 Deg. of freedom    54
 Full point group                 C1      NOp   1
 RotChk:  IX=0 Diff= 5.44D-03
 Largest Abelian subgroup         C1      NOp   1
 Largest concise Abelian subgroup C1      NOp   1
                         Standard orientation:                         
 ---------------------------------------------------------------------
 Center     Atomic      Atomic             Coordinates (Angstroms)
 Number     Number       Type             X           Y           Z
 ---------------------------------------------------------------------
      1          6           0       -3.839590   -1.360997   -0.003317
      2          6           0       -3.281913    0.045028   -0.000493
      3          6           0       -1.943110    0.330836    0.001287
      4          6           0       -2.790136   -2.347947   -0.003986
      5          6           0       -1.506951   -1.905577   -0.002548
      6          6           0       -0.893169   -0.723085   -0.000319
      7         17           0       -1.463114    2.010450    0.007155
      8          8           0       -5.036806   -1.617520   -0.004497
      9         17           0       -4.504991    1.276675    0.000710
     10          6           0        0.598042   -0.648419    0.000299
     11          6           0        1.357292    0.529535   -0.003578
     12          6           0        2.758114    0.509553   -0.002594
     13          6           0        1.328660   -1.854756    0.004141
     14          6           0        2.720953   -1.882643    0.004516
     15          6           0        3.447593   -0.697157    0.001396
     16         17           0        5.177296   -0.780654    0.002336
     17         17           0        3.591477    2.029988   -0.006611
     18          1           0        3.236625   -2.837528    0.007274
     19          1           0        0.814936   -2.813551    0.006804
     20          1           0        0.896807    1.505192   -0.007971
 ---------------------------------------------------------------------
 Rotational constants (GHZ):           0.7605730           0.1467934           0.1230455
 Leave Link  202 at Mon Apr  4 13:18:18 2022, MaxMem=  1879048192 cpu:               0.1 elap:               0.0
 (Enter /gpfs/software/gaussian16/sse4/tar/g16/l301.exe)
 Standard basis: 6-311+G(d,p) (5D, 7F)
 Ernie: Thresh=  0.10000D-02 Tol=  0.10000D-05 Strict=F.
 There are   441 symmetry adapted cartesian basis functions of A   symmetry.
 There are   424 symmetry adapted basis functions of A   symmetry.
   424 basis functions,   704 primitive gaussians,   441 cartesian basis functions
    76 alpha electrons       76 beta electrons
       nuclear repulsion energy      1503.1723028571 Hartrees.
 IExCor= 4336 DFT=T Ex+Corr=M062X ExCW=0 ScaHFX=  0.540000
 ScaDFX=  1.000000  1.000000  1.000000  1.000000 ScalE2=  1.000000  1.000000
 IRadAn=      5 IRanWt=     -1 IRanGd=            0 ICorTp=0 IEmpDi=  4
 NAtoms=   20 NActive=   20 NUniq=   20 SFac= 1.00D+00 NAtFMM=   60 NAOKFM=F Big=F
 Integral buffers will be    131072 words long.
 Raffenetti 2 integral format.
 Two-electron integral symmetry is turned on.
 Leave Link  301 at Mon Apr  4 13:18:18 2022, MaxMem=  1879048192 cpu:               0.5 elap:               0.1
 (Enter /gpfs/software/gaussian16/sse4/tar/g16/l302.exe)
 NPDir=0 NMtPBC=     1 NCelOv=     1 NCel=       1 NClECP=     1 NCelD=      1
         NCelK=      1 NCelE2=     1 NClLst=     1 CellRange=     0.0.
 One-electron integrals computed using PRISM.
 One-electron integral symmetry used in STVInt
 NBasis=   424 RedAO= T EigKep=  1.44D-06  NBF=   424
 NBsUse=   419 1.00D-06 EigRej=  5.13D-07 NBFU=   419
 Precomputing XC quadrature grid using
 IXCGrd= 4 IRadAn=           5 IRanWt=          -1 IRanGd=           0 AccXCQ= 0.00D+00.
 Generated NRdTot=       0 NPtTot=           0 NUsed=           0 NTot=          32
 NSgBfM=   431   431   431   431   431 MxSgAt=    20 MxSgA2=    20.
 Leave Link  302 at Mon Apr  4 13:18:19 2022, MaxMem=  1879048192 cpu:               3.4 elap:               0.5
 (Enter /gpfs/software/gaussian16/sse4/tar/g16/l303.exe)
 DipDrv:  MaxL=1.
 Leave Link  303 at Mon Apr  4 13:18:19 2022, MaxMem=  1879048192 cpu:               0.4 elap:               0.1
 (Enter /gpfs/software/gaussian16/sse4/tar/g16/l401.exe)
 Initial guess from the checkpoint file:  "checkpoint.chk"
 B after Tr=     0.000000   -0.000000    0.000000
         Rot=    0.999999   -0.000005    0.000001    0.001685 Ang=  -0.19 deg.
 Guess basis will be translated and rotated to current coordinates.
 JPrj=2 DoOrth=T DoCkMO=T.
 Generating alternative initial guess.
 ExpMin= 4.38D-02 ExpMax= 1.06D+05 ExpMxC= 3.62D+03 IAcc=2 IRadAn=         4 AccDes= 0.00D+00
 Harris functional with IExCor= 1009 and IRadAn=       4 diagonalized for initial guess.
 HarFok:  IExCor= 1009 AccDes= 0.00D+00 IRadAn=         4 IDoV= 1 UseB2=F ITyADJ=14
 ICtDFT=  3500011 ScaDFX=  1.000000  1.000000  1.000000  1.000000
 FoFCou: FMM=F IPFlag=           0 FMFlag=      100000 FMFlg1=           0
         NFxFlg=           0 DoJE=T BraDBF=F KetDBF=T FulRan=T
         wScrn=  0.000000 ICntrl=       500 IOpCl=  0 I1Cent=   200000004 NGrid=           0
         NMat0=    1 NMatS0=      1 NMatT0=    0 NMatD0=    1 NMtDS0=    0 NMtDT0=    0
 Petite list used in FoFCou.
 Harris En= -2373.84778266739    
 Leave Link  401 at Mon Apr  4 13:18:21 2022, MaxMem=  1879048192 cpu:              13.9 elap:               2.0
 (Enter /gpfs/software/gaussian16/sse4/tar/g16/l502.exe)
 Integral symmetry usage will be decided dynamically.
 Closed shell SCF:
 Using DIIS extrapolation, IDIIS=  1040.
 NGot=  1879048192 LenX=  1878652179 LenY=  1878457257
 Requested convergence on RMS density matrix=1.00D-08 within 128 cycles.
 Requested convergence on MAX density matrix=1.00D-06.
 Requested convergence on             energy=1.00D-06.
 No special actions if energy rises.
 Fock matrices will be formed incrementally for  20 cycles.

 Cycle   1  Pass 1  IDiag  1:
 FoFJK:  IHMeth= 1 ICntrl=       0 DoSepK=F KAlg= 0 I1Cent=           0 FoldK=F
 IRaf= 790000000 NMat=       1 IRICut=       1 DoRegI=T DoRafI=F ISym2E= 0 IDoP0=0 IntGTp=1.
 FoFCou: FMM=F IPFlag=           0 FMFlag=      100000 FMFlg1=           0
         NFxFlg=           0 DoJE=F BraDBF=F KetDBF=F FulRan=T
         wScrn=  0.000000 ICntrl=         0 IOpCl=  0 I1Cent=           0 NGrid=           0
         NMat0=    1 NMatS0=      1 NMatT0=    0 NMatD0=    1 NMtDS0=    0 NMtDT0=    0
 Symmetry not used in FoFCou.
 E= -2374.93333366866    
 DIIS: error= 3.93D-03 at cycle   1 NSaved=   1.
 NSaved= 1 IEnMin= 1 EnMin= -2374.93333366866     IErMin= 1 ErrMin= 3.93D-03
 ErrMax= 3.93D-03  0.00D+00 EMaxC= 1.00D-01 BMatC= 1.48D-02 BMatP= 1.48D-02
 IDIUse=3 WtCom= 9.61D-01 WtEn= 3.93D-02
 Coeff-Com:  0.100D+01
 Coeff-En:   0.100D+01
 Coeff:      0.100D+01
 Gap=     0.383 Goal=   None    Shift=    0.000
 GapD=    0.383 DampG=1.000 DampE=1.000 DampFc=1.0000 IDamp=-1.
 RMSDP=1.54D-02 MaxDP=1.16D+00              OVMax= 4.02D-02

 Cycle   2  Pass 1  IDiag  1:
 RMSU=  1.38D-02    CP:  1.05D+00
 E= -2374.95215008333     Delta-E=       -0.018816414669 Rises=F Damp=F
 DIIS: error= 2.04D-03 at cycle   2 NSaved=   2.
 NSaved= 2 IEnMin= 2 EnMin= -2374.95215008333     IErMin= 2 ErrMin= 2.04D-03
 ErrMax= 2.04D-03  0.00D+00 EMaxC= 1.00D-01 BMatC= 1.37D-03 BMatP= 1.48D-02
 IDIUse=3 WtCom= 9.80D-01 WtEn= 2.04D-02
 Coeff-Com:  0.100D+00 0.900D+00
 Coeff-En:   0.000D+00 0.100D+01
 Coeff:      0.983D-01 0.902D+00
 Gap=     0.171 Goal=   None    Shift=    0.000
 RMSDP=2.44D-03 MaxDP=1.61D-01 DE=-1.88D-02 OVMax= 2.61D-02

 Cycle   3  Pass 1  IDiag  1:
 RMSU=  1.26D-03    CP:  1.06D+00  1.11D+00
 E= -2374.95274288550     Delta-E=       -0.000592802177 Rises=F Damp=F
 DIIS: error= 1.82D-03 at cycle   3 NSaved=   3.
 NSaved= 3 IEnMin= 3 EnMin= -2374.95274288550     IErMin= 3 ErrMin= 1.82D-03
 ErrMax= 1.82D-03  0.00D+00 EMaxC= 1.00D-01 BMatC= 9.70D-04 BMatP= 1.37D-03
 IDIUse=3 WtCom= 9.82D-01 WtEn= 1.82D-02
 Coeff-Com: -0.227D-01 0.454D+00 0.569D+00
 Coeff-En:   0.000D+00 0.362D+00 0.638D+00
 Coeff:     -0.223D-01 0.452D+00 0.570D+00
 Gap=     0.164 Goal=   None    Shift=    0.000
 RMSDP=5.95D-04 MaxDP=3.38D-02 DE=-5.93D-04 OVMax= 1.24D-02

 Cycle   4  Pass 1  IDiag  1:
 RMSU=  5.69D-04    CP:  1.06D+00  1.11D+00  8.95D-01
 E= -2374.95377063210     Delta-E=       -0.001027746592 Rises=F Damp=F
 DIIS: error= 9.12D-04 at cycle   4 NSaved=   4.
 NSaved= 4 IEnMin= 4 EnMin= -2374.95377063210     IErMin= 4 ErrMin= 9.12D-04
 ErrMax= 9.12D-04  0.00D+00 EMaxC= 1.00D-01 BMatC= 9.12D-05 BMatP= 9.70D-04
 IDIUse=3 WtCom= 9.91D-01 WtEn= 9.12D-03
 Coeff-Com: -0.159D-01 0.133D+00 0.276D+00 0.607D+00
 Coeff-En:   0.000D+00 0.000D+00 0.000D+00 0.100D+01
 Coeff:     -0.158D-01 0.132D+00 0.273D+00 0.610D+00
 Gap=     0.165 Goal=   None    Shift=    0.000
 RMSDP=4.81D-04 MaxDP=2.62D-02 DE=-1.03D-03 OVMax= 4.71D-03

 Cycle   5  Pass 1  IDiag  1:
 RMSU=  3.66D-04    CP:  1.06D+00  1.12D+00  9.48D-01  8.93D-01
 E= -2374.95385946246     Delta-E=       -0.000088830363 Rises=F Damp=F
 DIIS: error= 3.24D-04 at cycle   5 NSaved=   5.
 NSaved= 5 IEnMin= 5 EnMin= -2374.95385946246     IErMin= 5 ErrMin= 3.24D-04
 ErrMax= 3.24D-04  0.00D+00 EMaxC= 1.00D-01 BMatC= 1.60D-05 BMatP= 9.12D-05
 IDIUse=3 WtCom= 9.97D-01 WtEn= 3.24D-03
 Coeff-Com: -0.319D-02-0.179D-01 0.415D-01 0.317D+00 0.662D+00
 Coeff-En:   0.000D+00 0.000D+00 0.000D+00 0.000D+00 0.100D+01
 Coeff:     -0.317D-02-0.178D-01 0.414D-01 0.316D+00 0.663D+00
 Gap=     0.165 Goal=   None    Shift=    0.000
 RMSDP=1.13D-04 MaxDP=8.22D-03 DE=-8.88D-05 OVMax= 2.74D-03

 Cycle   6  Pass 1  IDiag  1:
 RMSU=  8.82D-05    CP:  1.06D+00  1.13D+00  9.79D-01  9.08D-01  9.45D-01
 E= -2374.95387756809     Delta-E=       -0.000018105625 Rises=F Damp=F
 DIIS: error= 1.10D-04 at cycle   6 NSaved=   6.
 NSaved= 6 IEnMin= 6 EnMin= -2374.95387756809     IErMin= 6 ErrMin= 1.10D-04
 ErrMax= 1.10D-04  0.00D+00 EMaxC= 1.00D-01 BMatC= 2.06D-06 BMatP= 1.60D-05
 IDIUse=3 WtCom= 9.99D-01 WtEn= 1.10D-03
 Coeff-Com:  0.733D-03-0.294D-01-0.250D-01 0.590D-01 0.308D+00 0.687D+00
 Coeff-En:   0.000D+00 0.000D+00 0.000D+00 0.000D+00 0.000D+00 0.100D+01
 Coeff:      0.732D-03-0.294D-01-0.249D-01 0.589D-01 0.308D+00 0.687D+00
 Gap=     0.165 Goal=   None    Shift=    0.000
 RMSDP=7.92D-05 MaxDP=3.91D-03 DE=-1.81D-05 OVMax= 1.01D-03

 Cycle   7  Pass 1  IDiag  1:
 RMSU=  6.04D-05    CP:  1.06D+00  1.13D+00  1.01D+00  9.48D-01  9.63D-01
                    CP:  6.64D-01
 E= -2374.95388023610     Delta-E=       -0.000002668017 Rises=F Damp=F
 DIIS: error= 8.28D-05 at cycle   7 NSaved=   7.
 NSaved= 7 IEnMin= 7 EnMin= -2374.95388023610     IErMin= 7 ErrMin= 8.28D-05
 ErrMax= 8.28D-05  0.00D+00 EMaxC= 1.00D-01 BMatC= 1.03D-06 BMatP= 2.06D-06
 IDIUse=1 WtCom= 1.00D+00 WtEn= 0.00D+00
 Coeff-Com:  0.142D-02-0.189D-01-0.293D-01-0.224D-01 0.888D-01 0.477D+00
 Coeff-Com:  0.503D+00
 Coeff:      0.142D-02-0.189D-01-0.293D-01-0.224D-01 0.888D-01 0.477D+00
 Coeff:      0.503D+00
 Gap=     0.165 Goal=   None    Shift=    0.000
 RMSDP=2.19D-05 MaxDP=1.34D-03 DE=-2.67D-06 OVMax= 7.07D-04

 Cycle   8  Pass 1  IDiag  1:
 RMSU=  1.50D-05    CP:  1.06D+00  1.13D+00  1.00D+00  9.52D-01  9.90D-01
                    CP:  7.63D-01  8.67D-01
 E= -2374.95388161200     Delta-E=       -0.000001375896 Rises=F Damp=F
 DIIS: error= 2.55D-05 at cycle   8 NSaved=   8.
 NSaved= 8 IEnMin= 8 EnMin= -2374.95388161200     IErMin= 8 ErrMin= 2.55D-05
 ErrMax= 2.55D-05  0.00D+00 EMaxC= 1.00D-01 BMatC= 1.59D-07 BMatP= 1.03D-06
 IDIUse=1 WtCom= 1.00D+00 WtEn= 0.00D+00
 Coeff-Com:  0.544D-03-0.229D-02-0.103D-01-0.280D-01-0.359D-01 0.470D-01
 Coeff-Com:  0.295D+00 0.734D+00
 Coeff:      0.544D-03-0.229D-02-0.103D-01-0.280D-01-0.359D-01 0.470D-01
 Coeff:      0.295D+00 0.734D+00
 Gap=     0.165 Goal=   None    Shift=    0.000
 RMSDP=2.49D-05 MaxDP=1.69D-03 DE=-1.38D-06 OVMax= 3.30D-04

 Cycle   9  Pass 1  IDiag  1:
 RMSU=  7.17D-06    CP:  1.06D+00  1.13D+00  1.01D+00  9.53D-01  1.03D+00
                    CP:  7.31D-01  9.61D-01  1.09D+00
 E= -2374.95388187023     Delta-E=       -0.000000258232 Rises=F Damp=F
 DIIS: error= 1.34D-05 at cycle   9 NSaved=   9.
 NSaved= 9 IEnMin= 9 EnMin= -2374.95388187023     IErMin= 9 ErrMin= 1.34D-05
 ErrMax= 1.34D-05  0.00D+00 EMaxC= 1.00D-01 BMatC= 3.24D-08 BMatP= 1.59D-07
 IDIUse=1 WtCom= 1.00D+00 WtEn= 0.00D+00
 Coeff-Com:  0.841D-04 0.216D-02-0.762D-03-0.122D-01-0.343D-01-0.613D-01
 Coeff-Com:  0.758D-01 0.436D+00 0.595D+00
 Coeff:      0.841D-04 0.216D-02-0.762D-03-0.122D-01-0.343D-01-0.613D-01
 Coeff:      0.758D-01 0.436D+00 0.595D+00
 Gap=     0.165 Goal=   None    Shift=    0.000
 RMSDP=5.86D-06 MaxDP=3.65D-04 DE=-2.58D-07 OVMax= 1.00D-04

 Cycle  10  Pass 1  IDiag  1:
 RMSU=  3.31D-06    CP:  1.06D+00  1.13D+00  1.01D+00  9.51D-01  1.03D+00
                    CP:  7.20D-01  1.00D+00  1.11D+00  8.39D-01
 E= -2374.95388190971     Delta-E=       -0.000000039482 Rises=F Damp=F
 DIIS: error= 3.85D-06 at cycle  10 NSaved=  10.
 NSaved=10 IEnMin=10 EnMin= -2374.95388190971     IErMin=10 ErrMin= 3.85D-06
 ErrMax= 3.85D-06  0.00D+00 EMaxC= 1.00D-01 BMatC= 2.38D-09 BMatP= 3.24D-08
 IDIUse=1 WtCom= 1.00D+00 WtEn= 0.00D+00
 Coeff-Com: -0.545D-04 0.147D-02 0.149D-02-0.118D-02-0.899D-02-0.350D-01
 Coeff-Com: -0.160D-01 0.104D+00 0.236D+00 0.719D+00
 Coeff:     -0.545D-04 0.147D-02 0.149D-02-0.118D-02-0.899D-02-0.350D-01
 Coeff:     -0.160D-01 0.104D+00 0.236D+00 0.719D+00
 Gap=     0.165 Goal=   None    Shift=    0.000
 RMSDP=3.09D-06 MaxDP=1.84D-04 DE=-3.95D-08 OVMax= 3.38D-05

 Cycle  11  Pass 1  IDiag  1:
 RMSU=  1.88D-06    CP:  1.06D+00  1.13D+00  1.01D+00  9.49D-01  1.03D+00
                    CP:  7.20D-01  1.01D+00  1.17D+00  8.20D-01  1.09D+00
 E= -2374.95388191308     Delta-E=       -0.000000003364 Rises=F Damp=F
 DIIS: error= 1.27D-06 at cycle  11 NSaved=  11.
 NSaved=11 IEnMin=11 EnMin= -2374.95388191308     IErMin=11 ErrMin= 1.27D-06
 ErrMax= 1.27D-06  0.00D+00 EMaxC= 1.00D-01 BMatC= 4.65D-10 BMatP= 2.38D-09
 IDIUse=1 WtCom= 1.00D+00 WtEn= 0.00D+00
 Coeff-Com: -0.281D-04 0.352D-03 0.644D-03 0.411D-03 0.203D-03-0.682D-02
 Coeff-Com: -0.172D-01 0.473D-02 0.140D-01 0.285D+00 0.718D+00
 Coeff:     -0.281D-04 0.352D-03 0.644D-03 0.411D-03 0.203D-03-0.682D-02
 Coeff:     -0.172D-01 0.473D-02 0.140D-01 0.285D+00 0.718D+00
 Gap=     0.165 Goal=   None    Shift=    0.000
 RMSDP=9.86D-07 MaxDP=6.09D-05 DE=-3.36D-09 OVMax= 1.45D-05

 Cycle  12  Pass 1  IDiag  1:
 RMSU=  7.63D-07    CP:  1.06D+00  1.13D+00  1.01D+00  9.49D-01  1.03D+00
                    CP:  7.22D-01  1.01D+00  1.18D+00  8.20D-01  1.11D+00
                    CP:  8.82D-01
 E= -2374.95388191367     Delta-E=       -0.000000000593 Rises=F Damp=F
 DIIS: error= 4.86D-07 at cycle  12 NSaved=  12.
 NSaved=12 IEnMin=12 EnMin= -2374.95388191367     IErMin=12 ErrMin= 4.86D-07
 ErrMax= 4.86D-07  0.00D+00 EMaxC= 1.00D-01 BMatC= 9.11D-11 BMatP= 4.65D-10
 IDIUse=1 WtCom= 1.00D+00 WtEn= 0.00D+00
 Coeff-Com:  0.298D-05-0.235D-03-0.127D-03 0.298D-03 0.248D-02 0.630D-02
 Coeff-Com: -0.477D-02-0.186D-01-0.601D-01-0.661D-01 0.282D+00 0.859D+00
 Coeff:      0.298D-05-0.235D-03-0.127D-03 0.298D-03 0.248D-02 0.630D-02
 Coeff:     -0.477D-02-0.186D-01-0.601D-01-0.661D-01 0.282D+00 0.859D+00
 Gap=     0.165 Goal=   None    Shift=    0.000
 RMSDP=5.75D-07 MaxDP=2.68D-05 DE=-5.93D-10 OVMax= 9.28D-06

 Cycle  13  Pass 1  IDiag  1:
 RMSU=  2.30D-07    CP:  1.06D+00  1.13D+00  1.01D+00  9.48D-01  1.03D+00
                    CP:  7.21D-01  1.00D+00  1.18D+00  8.16D-01  1.16D+00
                    CP:  1.01D+00  9.95D-01
 E= -2374.95388191385     Delta-E=       -0.000000000180 Rises=F Damp=F
 DIIS: error= 2.43D-07 at cycle  13 NSaved=  13.
 NSaved=13 IEnMin=13 EnMin= -2374.95388191385     IErMin=13 ErrMin= 2.43D-07
 ErrMax= 2.43D-07  0.00D+00 EMaxC= 1.00D-01 BMatC= 6.40D-12 BMatP= 9.11D-11
 IDIUse=1 WtCom= 1.00D+00 WtEn= 0.00D+00
 Coeff-Com:  0.364D-05-0.802D-04-0.992D-04 0.739D-06 0.458D-03 0.199D-02
 Coeff-Com:  0.291D-03-0.195D-02-0.136D-01-0.438D-01-0.267D-01 0.152D+00
 Coeff-Com:  0.931D+00
 Coeff:      0.364D-05-0.802D-04-0.992D-04 0.739D-06 0.458D-03 0.199D-02
 Coeff:      0.291D-03-0.195D-02-0.136D-01-0.438D-01-0.267D-01 0.152D+00
 Coeff:      0.931D+00
 Gap=     0.165 Goal=   None    Shift=    0.000
 RMSDP=1.48D-07 MaxDP=1.24D-05 DE=-1.80D-10 OVMax= 3.35D-06

 Cycle  14  Pass 1  IDiag  1:
 RMSU=  8.01D-08    CP:  1.06D+00  1.13D+00  1.01D+00  9.48D-01  1.03D+00
                    CP:  7.21D-01  1.00D+00  1.18D+00  8.17D-01  1.16D+00
                    CP:  1.02D+00  1.10D+00  1.23D+00
 E= -2374.95388191390     Delta-E=       -0.000000000052 Rises=F Damp=F
 DIIS: error= 6.23D-08 at cycle  14 NSaved=  14.
 NSaved=14 IEnMin=14 EnMin= -2374.95388191390     IErMin=14 ErrMin= 6.23D-08
 ErrMax= 6.23D-08  0.00D+00 EMaxC= 1.00D-01 BMatC= 1.45D-12 BMatP= 6.40D-12
 IDIUse=1 WtCom= 1.00D+00 WtEn= 0.00D+00
 Coeff-Com:  0.122D-05-0.463D-05-0.295D-04-0.419D-04-0.125D-03 0.713D-04
 Coeff-Com:  0.658D-03 0.186D-02 0.171D-02-0.117D-01-0.516D-01-0.540D-01
 Coeff-Com:  0.425D+00 0.688D+00
 Coeff:      0.122D-05-0.463D-05-0.295D-04-0.419D-04-0.125D-03 0.713D-04
 Coeff:      0.658D-03 0.186D-02 0.171D-02-0.117D-01-0.516D-01-0.540D-01
 Coeff:      0.425D+00 0.688D+00
 Gap=     0.165 Goal=   None    Shift=    0.000
 RMSDP=5.83D-08 MaxDP=4.30D-06 DE=-5.23D-11 OVMax= 1.24D-06

 Cycle  15  Pass 1  IDiag  1:
 RMSU=  3.59D-08    CP:  1.06D+00  1.13D+00  1.01D+00  9.48D-01  1.03D+00
                    CP:  7.21D-01  1.00D+00  1.18D+00  8.15D-01  1.16D+00
                    CP:  1.02D+00  1.11D+00  1.33D+00  8.24D-01
 E= -2374.95388191385     Delta-E=        0.000000000050 Rises=F Damp=F
 DIIS: error= 1.93D-08 at cycle  15 NSaved=  15.
 NSaved=15 IEnMin=14 EnMin= -2374.95388191390     IErMin=15 ErrMin= 1.93D-08
 ErrMax= 1.93D-08  0.00D+00 EMaxC= 1.00D-01 BMatC= 1.55D-13 BMatP= 1.45D-12
 IDIUse=1 WtCom= 1.00D+00 WtEn= 0.00D+00
 Coeff-Com: -0.588D-07 0.102D-04 0.316D-05-0.213D-04-0.115D-03-0.262D-03
 Coeff-Com:  0.143D-03 0.101D-02 0.256D-02 0.235D-02-0.139D-01-0.434D-01
 Coeff-Com:  0.191D-01 0.260D+00 0.772D+00
 Coeff:     -0.588D-07 0.102D-04 0.316D-05-0.213D-04-0.115D-03-0.262D-03
 Coeff:      0.143D-03 0.101D-02 0.256D-02 0.235D-02-0.139D-01-0.434D-01
 Coeff:      0.191D-01 0.260D+00 0.772D+00
 Gap=     0.165 Goal=   None    Shift=    0.000
 RMSDP=2.95D-08 MaxDP=3.17D-06 DE= 4.96D-11 OVMax= 7.29D-07

 Cycle  16  Pass 1  IDiag  1:
 RMSU=  1.50D-08    CP:  1.06D+00  1.13D+00  1.01D+00  9.48D-01  1.03D+00
                    CP:  7.21D-01  1.00D+00  1.18D+00  8.15D-01  1.15D+00
                    CP:  1.01D+00  1.11D+00  1.34D+00  9.23D-01  9.57D-01
 E= -2374.95388191382     Delta-E=        0.000000000032 Rises=F Damp=F
 DIIS: error= 1.21D-08 at cycle  16 NSaved=  16.
 NSaved=16 IEnMin=14 EnMin= -2374.95388191390     IErMin=16 ErrMin= 1.21D-08
 ErrMax= 1.21D-08  0.00D+00 EMaxC= 1.00D-01 BMatC= 3.59D-14 BMatP= 1.55D-13
 IDIUse=1 WtCom= 1.00D+00 WtEn= 0.00D+00
 Coeff-Com: -0.192D-06 0.489D-05 0.572D-05-0.215D-05-0.261D-04-0.112D-03
 Coeff-Com: -0.415D-04 0.175D-03 0.839D-03 0.279D-02 0.201D-02-0.986D-02
 Coeff-Com: -0.547D-01 0.462D-02 0.329D+00 0.726D+00
 Coeff:     -0.192D-06 0.489D-05 0.572D-05-0.215D-05-0.261D-04-0.112D-03
 Coeff:     -0.415D-04 0.175D-03 0.839D-03 0.279D-02 0.201D-02-0.986D-02
 Coeff:     -0.547D-01 0.462D-02 0.329D+00 0.726D+00
 Gap=     0.165 Goal=   None    Shift=    0.000
 RMSDP=1.11D-08 MaxDP=8.69D-07 DE= 3.18D-11 OVMax= 4.81D-07

 Cycle  17  Pass 1  IDiag  1:
 RMSU=  4.99D-09    CP:  1.06D+00  1.13D+00  1.01D+00  9.48D-01  1.03D+00
                    CP:  7.21D-01  1.00D+00  1.18D+00  8.15D-01  1.15D+00
                    CP:  1.01D+00  1.11D+00  1.34D+00  9.10D-01  1.04D+00
                    CP:  8.79D-01
 E= -2374.95388191380     Delta-E=        0.000000000022 Rises=F Damp=F
 DIIS: error= 8.54D-09 at cycle  17 NSaved=  17.
 NSaved=17 IEnMin=14 EnMin= -2374.95388191390     IErMin=17 ErrMin= 8.54D-09
 ErrMax= 8.54D-09  0.00D+00 EMaxC= 1.00D-01 BMatC= 9.87D-15 BMatP= 3.59D-14
 IDIUse=1 WtCom= 1.00D+00 WtEn= 0.00D+00
 Coeff-Com: -0.480D-07-0.124D-05 0.778D-06 0.528D-05 0.212D-04 0.373D-04
 Coeff-Com: -0.478D-04-0.244D-03-0.449D-03 0.120D-03 0.430D-02 0.927D-02
 Coeff-Com: -0.237D-01-0.740D-01-0.124D+00 0.215D+00 0.994D+00
 Coeff:     -0.480D-07-0.124D-05 0.778D-06 0.528D-05 0.212D-04 0.373D-04
 Coeff:     -0.478D-04-0.244D-03-0.449D-03 0.120D-03 0.430D-02 0.927D-02
 Coeff:     -0.237D-01-0.740D-01-0.124D+00 0.215D+00 0.994D+00
 Gap=     0.165 Goal=   None    Shift=    0.000
 RMSDP=5.99D-09 MaxDP=3.16D-07 DE= 2.18D-11 OVMax= 5.04D-07

 SCF Done:  E(RM062X) =  -2374.95388191     A.U. after   17 cycles
            NFock= 17  Conv=0.60D-08     -V/T= 2.0026
 KE= 2.368743541018D+03 PE=-8.643510027569D+03 EE= 2.396640301780D+03
 Leave Link  502 at Mon Apr  4 13:22:55 2022, MaxMem=  1879048192 cpu:            1920.1 elap:             274.6
 (Enter /gpfs/software/gaussian16/sse4/tar/g16/l701.exe)
 ... and contract with generalized density number  0.
 Compute integral first derivatives.
 Leave Link  701 at Mon Apr  4 13:22:56 2022, MaxMem=  1879048192 cpu:               1.6 elap:               0.3
 (Enter /gpfs/software/gaussian16/sse4/tar/g16/l702.exe)
 L702 exits ... SP integral derivatives will be done elsewhere.
 Leave Link  702 at Mon Apr  4 13:22:56 2022, MaxMem=  1879048192 cpu:               0.2 elap:               0.0
 (Enter /gpfs/software/gaussian16/sse4/tar/g16/l703.exe)
 Integral derivatives from FoFJK, PRISM(SPDF).
 Compute integral first derivatives, UseDBF=F ICtDFT=           0.
 Calling FoFJK, ICntrl=      2127 FMM=F ISym2X=0 I1Cent= 0 IOpClX= 0 NMat=1 NMatS=1 NMatT=0.
 FoFJK:  IHMeth= 1 ICntrl=    2127 DoSepK=F KAlg= 0 I1Cent=           0 FoldK=F
 IRaf=         0 NMat=       1 IRICut=       1 DoRegI=T DoRafI=F ISym2E= 0 IDoP0=0 IntGTp=1.
 FoFCou: FMM=F IPFlag=           0 FMFlag=      100000 FMFlg1=         800
         NFxFlg=           0 DoJE=F BraDBF=F KetDBF=F FulRan=T
         wScrn=  0.000000 ICntrl=      2127 IOpCl=  0 I1Cent=           0 NGrid=           0
         NMat0=    1 NMatS0=      1 NMatT0=    0 NMatD0=    1 NMtDS0=    0 NMtDT0=    0
 Symmetry not used in FoFCou.
 Leave Link  703 at Mon Apr  4 13:23:36 2022, MaxMem=  1879048192 cpu:             280.0 elap:              40.0
 (Enter /gpfs/software/gaussian16/sse4/tar/g16/l716.exe)
 Dipole        = 3.99845831D+00 1.11964710D+00 3.99653786D-03
 ***** Axes restored to original set *****
 -------------------------------------------------------------------
 Center     Atomic                   Forces (Hartrees/Bohr)
 Number     Number              X              Y              Z
 -------------------------------------------------------------------
      1        6          -0.020596785    0.011466048    0.001176825
      2        6          -0.007976753    0.017688538   -0.013320287
      3        6           0.017797854    0.009294273   -0.020891202
      4        6           0.144993168   -0.066437543   -0.023050090
      5        6          -0.161305411    0.081768463    0.017515688
      6        6           0.038630032   -0.039627034    0.016576128
      7       17          -0.000421628   -0.001268873    0.001566439
      8        8          -0.001682610   -0.008506838    0.009910752
      9       17           0.002253704   -0.000751674   -0.000663324
     10        6          -0.010468069   -0.003176875    0.009942435
     11        6           0.009746180   -0.004620017   -0.001334028
     12        6          -0.012150082    0.006934195    0.000454985
     13        6           0.007126752    0.002192045   -0.006831184
     14        6          -0.012029748    0.001712055    0.005865036
     15        6          -0.001847376    0.000131374    0.001044544
     16       17           0.005849848   -0.002054119   -0.001577357
     17       17           0.003464627   -0.002299825    0.000239691
     18        1           0.000963076   -0.001911566    0.001372890
     19        1          -0.001443088   -0.002449508    0.003464520
     20        1          -0.000903691    0.001916880   -0.001462464
 -------------------------------------------------------------------
 Cartesian Forces:  Max     0.161305411 RMS     0.033006347
 Leave Link  716 at Mon Apr  4 13:23:36 2022, MaxMem=  1879048192 cpu:               0.2 elap:               0.0
 (Enter /gpfs/software/gaussian16/sse4/tar/g16/l103.exe)

 GradGradGradGradGradGradGradGradGradGradGradGradGradGradGradGradGradGrad
 Berny optimization.
 Using GEDIIS/GDIIS optimizer.
 FormGI is forming the generalized inverse of G from B-inverse, IUseBI=4.
 GSVD:  received Info=                   1 from GESDD.
 Internal  Forces:  Max     0.134832904 RMS     0.015820495
 Search for a local minimum.
 Step number   2 out of a maximum of  108
 All quantities printed in internal units (Hartrees-Bohrs-Radians)
 RMS Force = .15820D-01 SwitMx=.10000D-02 MixMth= 1
 Mixed Optimization -- RFO/linear search
 Update second derivatives using D2CorX and points    1    2
 DE= -5.83D-02 DEPred=-5.28D-02 R= 1.10D+00
 TightC=F SS=  1.41D+00  RLast= 3.00D-01 DXNew= 5.0454D-01 8.9999D-01
 Trust test= 1.10D+00 RLast= 3.00D-01 DXMaxT set to 5.05D-01
 ITU=  1  0
 Use linear search instead of GDIIS.
     Eigenvalues ---    0.00703   0.00765   0.00835   0.00951   0.01397
     Eigenvalues ---    0.01431   0.01559   0.01821   0.01949   0.01980
     Eigenvalues ---    0.02016   0.02048   0.02086   0.02142   0.02166
     Eigenvalues ---    0.02206   0.02349   0.15941   0.16000   0.16005
     Eigenvalues ---    0.18850   0.22384   0.23480   0.24614   0.25000
     Eigenvalues ---    0.25000   0.25000   0.25000   0.25000   0.25000
     Eigenvalues ---    0.25000   0.25000   0.25950   0.29009   0.29453
     Eigenvalues ---    0.30315   0.31040   0.31614   0.32233   0.32470
     Eigenvalues ---    0.33036   0.34776   0.35068   0.35959   0.39735
     Eigenvalues ---    0.40635   0.41700   0.44288   0.44893   0.46184
     Eigenvalues ---    0.46952   0.50828   0.62471   0.95410
 RFO step:  Lambda=-7.69432958D-03 EMin= 7.02965696D-03
 Quartic linear search produced a step of  1.02169.
 Iteration  1 RMS(Cart)=  0.06241172 RMS(Int)=  0.01250311
 Iteration  2 RMS(Cart)=  0.01822016 RMS(Int)=  0.00016991
 Iteration  3 RMS(Cart)=  0.00013536 RMS(Int)=  0.00012849
 Iteration  4 RMS(Cart)=  0.00000001 RMS(Int)=  0.00012849
 ITry= 1 IFail=0 DXMaxC= 2.89D-01 DCOld= 1.00D+10 DXMaxT= 5.05D-01 DXLimC= 3.00D+00 Rises=F
 Variable       Old X    -DE/DX   Delta X   Delta X   Delta X     New X
                                 (Linear)    (Quad)   (Total)
    R1        2.85837  -0.01342  -0.02726  -0.00944  -0.03664   2.82174
    R2        2.72240   0.00674   0.01329  -0.00471   0.00887   2.73127
    R3        2.31376   0.00165   0.00678  -0.01000  -0.00322   2.31054
    R4        2.58698   0.00562  -0.00865   0.04418   0.03532   2.62230
    R5        3.28012  -0.00133  -0.00936   0.01883   0.00947   3.28959
    R6        2.81127  -0.02891  -0.06369   0.00420  -0.05978   2.75149
    R7        3.30109   0.00158   0.00465  -0.00354   0.00111   3.30220
    R8        2.56492  -0.13483  -0.26079  -0.06500  -0.32561   2.23931
    R9        2.51768   0.04571   0.05337   0.02221   0.07557   2.59325
   R10        2.82151  -0.01418  -0.02255  -0.02264  -0.04520   2.77631
   R11        2.64835   0.00080  -0.00224   0.00939   0.00715   2.65550
   R12        2.66516  -0.00236  -0.01094   0.01686   0.00592   2.67108
   R13        2.64744  -0.00798  -0.01476   0.00152  -0.01323   2.63421
   R14        2.03878  -0.00208  -0.00279  -0.00380  -0.00659   2.03219
   R15        2.62634  -0.00201  -0.00596   0.00608   0.00012   2.62646
   R16        3.27650   0.00378   0.00639   0.00467   0.01107   3.28757
   R17        2.63158  -0.00961  -0.01833   0.00321  -0.01513   2.61645
   R18        2.05556  -0.00224  -0.00501   0.00119  -0.00382   2.05174
   R19        2.62760   0.00091   0.00204  -0.00145   0.00058   2.62818
   R20        2.05079  -0.00190  -0.00522   0.00369  -0.00153   2.04926
   R21        3.27247   0.00613   0.01273   0.00052   0.01324   3.28572
    A1        1.94791  -0.02259  -0.04721  -0.03146  -0.07831   1.86961
    A2        2.15947  -0.00382  -0.02762   0.06345   0.03564   2.19512
    A3        2.17580   0.02641   0.07484  -0.03200   0.04266   2.21846
    A4        2.15872   0.00469   0.01693  -0.01729  -0.00054   2.15818
    A5        1.98208   0.00107  -0.00194   0.01420   0.01235   1.99443
    A6        2.14238  -0.00575  -0.01499   0.00310  -0.01181   2.13057
    A7        2.14398  -0.00523  -0.01818   0.02611   0.00739   2.15137
    A8        2.05948   0.00043   0.01182  -0.03901  -0.02692   2.03256
    A9        2.07973   0.00480   0.00635   0.01290   0.01953   2.09925
   A10        2.05489   0.02169   0.03013   0.06104   0.09181   2.14670
   A11        2.38156   0.01730   0.04569  -0.01131   0.03450   2.41606
   A12        1.87931  -0.01586  -0.02735  -0.02708  -0.05485   1.82446
   A13        2.30427   0.00285  -0.01371   0.06248   0.04898   2.35326
   A14        2.09960   0.01302   0.04106  -0.03540   0.00587   2.10547
   A15        2.19336   0.00638   0.00833   0.02262   0.03096   2.22431
   A16        2.06533  -0.00767  -0.01524  -0.01099  -0.02623   2.03910
   A17        2.02450   0.00129   0.00692  -0.01164  -0.00473   2.01977
   A18        2.12906  -0.00220  -0.00509  -0.00066  -0.00575   2.12332
   A19        2.12809  -0.00045  -0.00303   0.00485   0.00182   2.12991
   A20        2.02604   0.00265   0.00812  -0.00420   0.00392   2.02996
   A21        2.10416   0.00198   0.00256   0.00769   0.01026   2.11442
   A22        2.05792   0.00188   0.00712  -0.00857  -0.00146   2.05646
   A23        2.12110  -0.00386  -0.00967   0.00088  -0.00880   2.11230
   A24        2.13538  -0.00046  -0.00439   0.01079   0.00639   2.14177
   A25        2.10516  -0.00376  -0.00944  -0.00498  -0.01442   2.09073
   A26        2.04264   0.00422   0.01383  -0.00580   0.00804   2.05068
   A27        2.10065   0.00105   0.00370  -0.00456  -0.00087   2.09978
   A28        2.08598   0.00120   0.00201   0.00704   0.00905   2.09503
   A29        2.09655  -0.00226  -0.00571  -0.00247  -0.00818   2.08837
   A30        2.07261  -0.00167  -0.00369  -0.00162  -0.00530   2.06731
   A31        2.13813  -0.00216  -0.00769   0.00829   0.00060   2.13873
   A32        2.07244   0.00382   0.01138  -0.00668   0.00470   2.07715
    D1       -0.00008   0.00001   0.00008  -0.00072  -0.00061  -0.00069
    D2       -3.14141   0.00001   0.00004  -0.00028  -0.00020   3.14157
    D3        3.14119   0.00001   0.00004   0.00047   0.00052  -3.14148
    D4       -0.00015   0.00001   0.00001   0.00091   0.00093   0.00079
    D5       -0.00038  -0.00000  -0.00006   0.00103   0.00099   0.00060
    D6        3.14154  -0.00000  -0.00000  -0.00019  -0.00017   3.14137
    D7        0.00075  -0.00001  -0.00007   0.00010   0.00006   0.00080
    D8       -3.13986   0.00000  -0.00004   0.00093   0.00089  -3.13897
    D9       -3.14113  -0.00001  -0.00003  -0.00038  -0.00038  -3.14151
   D10        0.00145   0.00001  -0.00000   0.00044   0.00045   0.00190
   D11       -0.00083   0.00001   0.00003   0.00018   0.00022  -0.00061
   D12        3.14088   0.00001  -0.00002   0.00080   0.00078  -3.14152
   D13        3.13976  -0.00001   0.00000  -0.00068  -0.00067   3.13909
   D14       -0.00171  -0.00001  -0.00004  -0.00006  -0.00010  -0.00182
   D15        0.00023  -0.00000   0.00001  -0.00097  -0.00097  -0.00074
   D16        0.00038   0.00001   0.00003   0.00028   0.00028   0.00066
   D17       -3.14132   0.00001   0.00006  -0.00024  -0.00018  -3.14150
   D18       -0.00553  -0.00004  -0.00014  -0.00037  -0.00051  -0.00604
   D19        3.13689  -0.00003  -0.00014   0.00005  -0.00009   3.13680
   D20        3.13619  -0.00004  -0.00018   0.00030   0.00013   3.13632
   D21       -0.00457  -0.00004  -0.00018   0.00073   0.00054  -0.00403
   D22        3.14153   0.00002   0.00007  -0.00008   0.00000   3.14153
   D23       -0.00058   0.00001   0.00005  -0.00021  -0.00016  -0.00074
   D24       -0.00087   0.00001   0.00007  -0.00049  -0.00042  -0.00129
   D25        3.14020   0.00000   0.00004  -0.00062  -0.00058   3.13962
   D26        3.14118  -0.00000  -0.00001   0.00003   0.00003   3.14121
   D27       -0.00023  -0.00001  -0.00005   0.00002  -0.00002  -0.00025
   D28        0.00034  -0.00000  -0.00002   0.00040   0.00038   0.00072
   D29       -3.14108  -0.00001  -0.00006   0.00039   0.00033  -3.14075
   D30        0.00078  -0.00001  -0.00007   0.00029   0.00022   0.00100
   D31       -3.14089  -0.00002  -0.00009   0.00010   0.00001  -3.14088
   D32       -3.14032  -0.00000  -0.00005   0.00042   0.00037  -3.13995
   D33        0.00120  -0.00001  -0.00007   0.00023   0.00016   0.00136
   D34       -0.00011   0.00000   0.00002   0.00004   0.00005  -0.00005
   D35        3.14129   0.00001   0.00004  -0.00018  -0.00014   3.14115
   D36        3.14156   0.00001   0.00004   0.00023   0.00027  -3.14135
   D37       -0.00023   0.00002   0.00006   0.00001   0.00008  -0.00015
   D38        0.00030  -0.00001  -0.00002  -0.00010  -0.00012   0.00017
   D39       -3.14131  -0.00001  -0.00003  -0.00002  -0.00005  -3.14136
   D40       -3.14147   0.00000   0.00001  -0.00009  -0.00008  -3.14154
   D41        0.00012  -0.00000  -0.00000  -0.00001  -0.00001   0.00011
   D42       -0.00042   0.00000   0.00003  -0.00013  -0.00010  -0.00052
   D43        3.14137   0.00000   0.00000   0.00008   0.00008   3.14145
   D44        3.14119   0.00001   0.00004  -0.00021  -0.00017   3.14102
   D45       -0.00021   0.00000   0.00001   0.00000   0.00001  -0.00020
         Item               Value     Threshold  Converged?
 Maximum Force            0.134833     0.000450     NO 
 RMS     Force            0.015820     0.000300     NO 
 Maximum Displacement     0.288769     0.001800     NO 
 RMS     Displacement     0.074922     0.001200     NO 
 Predicted change in Energy=-4.309269D-02
 Lowest energy point so far.  Saving SCF results.
 GradGradGradGradGradGradGradGradGradGradGradGradGradGradGradGradGradGrad

 Leave Link  103 at Mon Apr  4 13:23:36 2022, MaxMem=  1879048192 cpu:               0.2 elap:               0.1
 (Enter /gpfs/software/gaussian16/sse4/tar/g16/l202.exe)
                          Input orientation:                          
 ---------------------------------------------------------------------
 Center     Atomic      Atomic             Coordinates (Angstroms)
 Number     Number       Type             X           Y           Z
 ---------------------------------------------------------------------
      1          6           0       -8.025279   -1.390124    6.553046
      2          6           0       -7.325931   -2.501991    7.263190
      3          6           0       -6.057493   -2.952394    6.925837
      4          6           0       -7.138041   -0.926513    5.510529
      5          6           0       -6.067143   -1.396068    5.318424
      6          6           0       -5.271187   -2.384973    5.839665
      7         17           0       -5.419319   -4.269197    7.881004
      8          8           0       -9.140033   -0.962826    6.817055
      9         17           0       -8.239007   -3.203457    8.568768
     10          6           0       -3.941935   -2.652167    5.273862
     11          6           0       -3.012293   -3.617899    5.695532
     12          6           0       -1.777265   -3.768090    5.066815
     13          6           0       -3.541148   -1.851049    4.180475
     14          6           0       -2.314707   -1.998051    3.554967
     15          6           0       -1.414545   -2.963404    3.993207
     16         17           0        0.115998   -3.118903    3.183005
     17         17           0       -0.702925   -4.996281    5.670070
     18          1           0       -2.051589   -1.359116    2.719200
     19          1           0       -4.208529   -1.083299    3.801034
     20          1           0       -3.211698   -4.280410    6.518807
 ---------------------------------------------------------------------
                    Distance matrix (angstroms):
                    1          2          3          4          5
     1  C    0.000000
     2  C    1.493198   0.000000
     3  C    2.540048   1.387662   0.000000
     4  C    1.445326   2.364161   2.697197   0.000000
     5  C    2.314870   2.567047   2.237413   1.184994   0.000000
     6  C    3.013911   2.502416   1.456025   2.391774   1.372287
     7  Cl   4.104091   2.672055   1.747450   4.443725   3.904019
     8  O    1.222686   2.420544   3.670459   2.390878   3.446193
     9  Cl   2.719741   1.740775   2.742492   3.968555   4.306784
    10  C    4.461251   3.928283   2.700878   3.639916   2.469064
    11  C    5.552327   4.723375   3.351088   4.929461   3.796162
    12  C    6.848451   6.100390   4.737264   6.083532   4.908446
    13  C    5.094014   4.924575   3.883550   3.944801   2.807594
    14  C    6.478324   6.254377   5.126595   5.313847   4.189622
    15  C    7.261528   6.771276   5.491576   6.261757   5.085215
    16  Cl   8.979212   8.509454   7.221392   7.927486   6.764570
    17  Cl   8.209804   7.254221   5.867352   7.615719   6.469932
    18  H    7.098190   7.054976   6.023419   5.818131   4.783513
    19  H    4.715431   4.870052   4.083696   3.395437   2.419657
    20  H    5.614756   4.543544   3.166678   5.261313   4.232483
                    6          7          8          9         10
     6  C    0.000000
     7  Cl   2.781960   0.000000
     8  O    4.236244   5.089970   0.000000
     9  Cl   4.114107   3.091838   2.983417   0.000000
    10  C    1.469162   3.405090   5.679396   5.442900   0.000000
    11  C    2.577496   3.315758   6.771737   5.978779   1.405232
    12  C    3.836379   4.629830   8.071133   7.371336   2.444166
    13  C    2.455815   4.803008   6.252040   6.569323   1.413477
    14  C    3.756372   5.788895   7.635311   7.854205   2.455674
    15  C    4.314821   5.732214   8.465199   8.219895   2.850376
    16  Cl   6.051303   7.350789  10.174925   9.940810   4.588719
    17  Cl   5.264666   5.259396   9.421737   8.270985   4.017839
    18  H    4.599510   6.815745   8.197285   8.712243   3.430988
    19  H    2.641897   5.316212   5.781922   6.593263   2.168327
    20  H    2.880175   2.594089   6.800035   5.534980   2.175846
                   11         12         13         14         15
    11  C    0.000000
    12  C    1.393964   0.000000
    13  C    2.386806   2.751714   0.000000
    14  C    2.773545   2.389051   1.384567   0.000000
    15  C    2.424680   1.389863   2.407248   1.390774   0.000000
    16  Cl   4.043265   2.748569   3.997139   2.702405   1.738726
    17  Cl   2.689566   1.739706   4.490756   4.007603   2.729627
    18  H    3.857927   3.374863   2.143853   1.084424   2.145380
    19  H    3.382943   3.836841   1.085731   2.117518   3.373140
    20  H    1.075391   2.104364   3.387939   3.846830   3.367925
                   16         17         18         19         20
    16  Cl   0.000000
    17  Cl   3.221906   0.000000
    18  H    2.830265   4.873961   0.000000
    19  H    4.819459   5.576198   2.428750   0.000000
    20  H    4.852858   2.743495   4.931208   4.312943   0.000000
 Stoichiometry    C12H3Cl4O(1-)
 Framework group  C1[X(C12H3Cl4O)]
 Deg. of freedom    54
 Full point group                 C1      NOp   1
 RotChk:  IX=0 Diff= 4.92D-03
 Largest Abelian subgroup         C1      NOp   1
 Largest concise Abelian subgroup C1      NOp   1
                         Standard orientation:                         
 ---------------------------------------------------------------------
 Center     Atomic      Atomic             Coordinates (Angstroms)
 Number     Number       Type             X           Y           Z
 ---------------------------------------------------------------------
      1          6           0       -3.788578   -1.402531   -0.002852
      2          6           0       -3.294469    0.006544   -0.000761
      3          6           0       -1.949987    0.350014    0.000550
      4          6           0       -2.625907   -2.261113   -0.004122
      5          6           0       -1.516384   -1.844979   -0.002901
      6          6           0       -0.874861   -0.631878   -0.000956
      7         17           0       -1.582903    2.058460    0.007037
      8          8           0       -4.961233   -1.748711   -0.004170
      9         17           0       -4.555164    1.206937    0.000980
     10          6           0        0.592593   -0.561045   -0.000071
     11          6           0        1.392165    0.594526   -0.003997
     12          6           0        2.784188    0.521012   -0.002533
     13          6           0        1.290665   -1.790108    0.003763
     14          6           0        2.673181   -1.865448    0.004540
     15          6           0        3.439344   -0.704742    0.001703
     16         17           0        5.172907   -0.838628    0.002999
     17         17           0        3.676292    2.014568   -0.006624
     18          1           0        3.164098   -2.832385    0.007316
     19          1           0        0.737746   -2.724500    0.006119
     20          1           0        0.967064    1.582317   -0.008905
 ---------------------------------------------------------------------
 Rotational constants (GHZ):           0.7635087           0.1459523           0.1225299
 Leave Link  202 at Mon Apr  4 13:23:36 2022, MaxMem=  1879048192 cpu:               0.1 elap:               0.0
 (Enter /gpfs/software/gaussian16/sse4/tar/g16/l301.exe)
 Standard basis: 6-311+G(d,p) (5D, 7F)
 Ernie: Thresh=  0.10000D-02 Tol=  0.10000D-05 Strict=F.
 There are   441 symmetry adapted cartesian basis functions of A   symmetry.
 There are   424 symmetry adapted basis functions of A   symmetry.
   424 basis functions,   704 primitive gaussians,   441 cartesian basis functions
    76 alpha electrons       76 beta electrons
       nuclear repulsion energy      1505.3730025035 Hartrees.
 IExCor= 4336 DFT=T Ex+Corr=M062X ExCW=0 ScaHFX=  0.540000
 ScaDFX=  1.000000  1.000000  1.000000  1.000000 ScalE2=  1.000000  1.000000
 IRadAn=      5 IRanWt=     -1 IRanGd=            0 ICorTp=0 IEmpDi=  4
 NAtoms=   20 NActive=   20 NUniq=   20 SFac= 1.00D+00 NAtFMM=   60 NAOKFM=F Big=F
 Integral buffers will be    131072 words long.
 Raffenetti 2 integral format.
 Two-electron integral symmetry is turned on.
 Leave Link  301 at Mon Apr  4 13:23:36 2022, MaxMem=  1879048192 cpu:               0.5 elap:               0.1
 (Enter /gpfs/software/gaussian16/sse4/tar/g16/l302.exe)
 NPDir=0 NMtPBC=     1 NCelOv=     1 NCel=       1 NClECP=     1 NCelD=      1
         NCelK=      1 NCelE2=     1 NClLst=     1 CellRange=     0.0.
 One-electron integrals computed using PRISM.
 One-electron integral symmetry used in STVInt
 NBasis=   424 RedAO= T EigKep=  1.32D-06  NBF=   424
 NBsUse=   419 1.00D-06 EigRej=  5.18D-07 NBFU=   419
 Precomputing XC quadrature grid using
 IXCGrd= 4 IRadAn=           5 IRanWt=          -1 IRanGd=           0 AccXCQ= 0.00D+00.
 Generated NRdTot=       0 NPtTot=           0 NUsed=           0 NTot=          32
 NSgBfM=   431   431   431   431   431 MxSgAt=    20 MxSgA2=    20.
 Leave Link  302 at Mon Apr  4 13:23:37 2022, MaxMem=  1879048192 cpu:               3.4 elap:               0.5
 (Enter /gpfs/software/gaussian16/sse4/tar/g16/l303.exe)
 DipDrv:  MaxL=1.
 Leave Link  303 at Mon Apr  4 13:23:37 2022, MaxMem=  1879048192 cpu:               0.4 elap:               0.1
 (Enter /gpfs/software/gaussian16/sse4/tar/g16/l401.exe)
 Initial guess from the checkpoint file:  "checkpoint.chk"
 B after Tr=    -0.000000    0.000000   -0.000000
         Rot=    0.999998    0.000019    0.000022   -0.002056 Ang=   0.24 deg.
 Guess basis will be translated and rotated to current coordinates.
 JPrj=2 DoOrth=T DoCkMO=T.
 Generating alternative initial guess.
 ExpMin= 4.38D-02 ExpMax= 1.06D+05 ExpMxC= 3.62D+03 IAcc=2 IRadAn=         4 AccDes= 0.00D+00
 Harris functional with IExCor= 1009 and IRadAn=       4 diagonalized for initial guess.
 HarFok:  IExCor= 1009 AccDes= 0.00D+00 IRadAn=         4 IDoV= 1 UseB2=F ITyADJ=14
 ICtDFT=  3500011 ScaDFX=  1.000000  1.000000  1.000000  1.000000
 FoFCou: FMM=F IPFlag=           0 FMFlag=      100000 FMFlg1=           0
         NFxFlg=           0 DoJE=T BraDBF=F KetDBF=T FulRan=T
         wScrn=  0.000000 ICntrl=       500 IOpCl=  0 I1Cent=   200000004 NGrid=           0
         NMat0=    1 NMatS0=      1 NMatT0=    0 NMatD0=    1 NMtDS0=    0 NMtDT0=    0
 Petite list used in FoFCou.
 Harris En= -2373.89370549308    
 Leave Link  401 at Mon Apr  4 13:23:39 2022, MaxMem=  1879048192 cpu:              13.9 elap:               2.0
 (Enter /gpfs/software/gaussian16/sse4/tar/g16/l502.exe)
 Integral symmetry usage will be decided dynamically.
 Closed shell SCF:
 Using DIIS extrapolation, IDIIS=  1040.
 NGot=  1879048192 LenX=  1878652179 LenY=  1878457257
 Requested convergence on RMS density matrix=1.00D-08 within 128 cycles.
 Requested convergence on MAX density matrix=1.00D-06.
 Requested convergence on             energy=1.00D-06.
 No special actions if energy rises.
 Fock matrices will be formed incrementally for  20 cycles.

 Cycle   1  Pass 1  IDiag  1:
 FoFJK:  IHMeth= 1 ICntrl=       0 DoSepK=F KAlg= 0 I1Cent=           0 FoldK=F
 IRaf= 790000000 NMat=       1 IRICut=       1 DoRegI=T DoRafI=F ISym2E= 0 IDoP0=0 IntGTp=1.
 FoFCou: FMM=F IPFlag=           0 FMFlag=      100000 FMFlg1=           0
         NFxFlg=           0 DoJE=F BraDBF=F KetDBF=F FulRan=T
         wScrn=  0.000000 ICntrl=         0 IOpCl=  0 I1Cent=           0 NGrid=           0
         NMat0=    1 NMatS0=      1 NMatT0=    0 NMatD0=    1 NMtDS0=    0 NMtDT0=    0
 Symmetry not used in FoFCou.
 E= -2374.87054432073    
 DIIS: error= 1.01D-02 at cycle   1 NSaved=   1.
 NSaved= 1 IEnMin= 1 EnMin= -2374.87054432073     IErMin= 1 ErrMin= 1.01D-02
 ErrMax= 1.01D-02  0.00D+00 EMaxC= 1.00D-01 BMatC= 7.08D-02 BMatP= 7.08D-02
 IDIUse=3 WtCom= 8.99D-01 WtEn= 1.01D-01
 Coeff-Com:  0.100D+01
 Coeff-En:   0.100D+01
 Coeff:      0.100D+01
 Recover alternate guess density for next cycle.
 RMSDP=5.67D-02 MaxDP=2.64D+00              OVMax= 0.00D+00

 Cycle   2  Pass 1  IDiag  1:
 RMSU=  5.57D-02    CP:  9.25D-01
 E= -2374.40577084177     Delta-E=        0.464773478960 Rises=F Damp=F
 Switch densities from cycles 1 and 2 for lowest energy.
 DIIS: error= 2.89D-02 at cycle   2 NSaved=   2.
 NSaved= 2 IEnMin= 1 EnMin= -2374.87054432073     IErMin= 1 ErrMin= 1.01D-02
 ErrMax= 2.89D-02  0.00D+00 EMaxC= 1.00D+00 BMatC= 7.49D-01 BMatP= 7.08D-02
 IDIUse=1 WtCom= 1.00D+00 WtEn= 0.00D+00
 Coeff-Com:  0.898D+00 0.102D+00
 Coeff:      0.898D+00 0.102D+00
 Gap=     0.255 Goal=   None    Shift=    0.000
 RMSDP=3.65D-02 MaxDP=1.38D+00 DE= 4.65D-01 OVMax= 1.79D-01

 Cycle   3  Pass 1  IDiag  1:
 RMSU=  1.96D-02    CP:  1.05D+00  5.37D-01
 E= -2374.96651619562     Delta-E=       -0.560745353851 Rises=F Damp=F
 DIIS: error= 3.69D-03 at cycle   3 NSaved=   3.
 NSaved= 3 IEnMin= 3 EnMin= -2374.96651619562     IErMin= 3 ErrMin= 3.69D-03
 ErrMax= 3.69D-03  0.00D+00 EMaxC= 1.00D+00 BMatC= 9.21D-03 BMatP= 7.08D-02
 IDIUse=1 WtCom= 1.00D+00 WtEn= 0.00D+00
 Coeff-Com:  0.659D-01 0.639D-01 0.870D+00
 Coeff:      0.659D-01 0.639D-01 0.870D+00
 Gap=     0.202 Goal=   None    Shift=    0.000
 RMSDP=5.89D-03 MaxDP=2.51D-01 DE=-5.61D-01 OVMax= 3.29D-02

 Cycle   4  Pass 1  IDiag  1:
 RMSU=  4.52D-03    CP:  1.06D+00  6.01D-01  9.72D-01
 E= -2374.97266599998     Delta-E=       -0.006149804357 Rises=F Damp=F
 DIIS: error= 4.19D-03 at cycle   4 NSaved=   4.
 NSaved= 4 IEnMin= 4 EnMin= -2374.97266599998     IErMin= 3 ErrMin= 3.69D-03
 ErrMax= 4.19D-03  0.00D+00 EMaxC= 1.00D+00 BMatC= 3.98D-03 BMatP= 9.21D-03
 IDIUse=1 WtCom= 1.00D+00 WtEn= 0.00D+00
 Coeff-Com: -0.262D-01 0.150D-01 0.429D+00 0.582D+00
 Coeff:     -0.262D-01 0.150D-01 0.429D+00 0.582D+00
 Gap=     0.197 Goal=   None    Shift=    0.000
 RMSDP=2.37D-03 MaxDP=9.96D-02 DE=-6.15D-03 OVMax= 2.05D-02

 Cycle   5  Pass 1  IDiag  1:
 RMSU=  2.03D-03    CP:  1.06D+00  5.83D-01  9.66D-01  9.77D-01
 E= -2374.97620459450     Delta-E=       -0.003538594521 Rises=F Damp=F
 DIIS: error= 2.09D-03 at cycle   5 NSaved=   5.
 NSaved= 5 IEnMin= 5 EnMin= -2374.97620459450     IErMin= 5 ErrMin= 2.09D-03
 ErrMax= 2.09D-03  0.00D+00 EMaxC= 1.00D+00 BMatC= 6.45D-04 BMatP= 3.98D-03
 IDIUse=1 WtCom= 1.00D+00 WtEn= 0.00D+00
 Coeff-Com: -0.166D-01 0.199D-02 0.183D+00 0.345D+00 0.486D+00
 Coeff:     -0.166D-01 0.199D-02 0.183D+00 0.345D+00 0.486D+00
 Gap=     0.196 Goal=   None    Shift=    0.000
 RMSDP=7.57D-04 MaxDP=3.49D-02 DE=-3.54D-03 OVMax= 1.05D-02

 Cycle   6  Pass 1  IDiag  1:
 RMSU=  6.09D-04    CP:  1.06D+00  5.85D-01  9.82D-01  9.90D-01  8.93D-01
 E= -2374.97682735217     Delta-E=       -0.000622757677 Rises=F Damp=F
 DIIS: error= 6.56D-04 at cycle   6 NSaved=   6.
 NSaved= 6 IEnMin= 6 EnMin= -2374.97682735217     IErMin= 6 ErrMin= 6.56D-04
 ErrMax= 6.56D-04  0.00D+00 EMaxC= 1.00D+00 BMatC= 6.53D-05 BMatP= 6.45D-04
 IDIUse=1 WtCom= 1.00D+00 WtEn= 0.00D+00
 Coeff-Com: -0.455D-02-0.171D-02 0.327D-01 0.100D+00 0.271D+00 0.602D+00
 Coeff:     -0.455D-02-0.171D-02 0.327D-01 0.100D+00 0.271D+00 0.602D+00
 Gap=     0.196 Goal=   None    Shift=    0.000
 RMSDP=3.77D-04 MaxDP=1.71D-02 DE=-6.23D-04 OVMax= 3.26D-03

 Cycle   7  Pass 1  IDiag  1:
 RMSU=  2.36D-04    CP:  1.06D+00  5.86D-01  9.79D-01  1.03D+00  9.77D-01
                    CP:  9.52D-01
 E= -2374.97689642953     Delta-E=       -0.000069077355 Rises=F Damp=F
 DIIS: error= 1.49D-04 at cycle   7 NSaved=   7.
 NSaved= 7 IEnMin= 7 EnMin= -2374.97689642953     IErMin= 7 ErrMin= 1.49D-04
 ErrMax= 1.49D-04  0.00D+00 EMaxC= 1.00D+00 BMatC= 6.14D-06 BMatP= 6.53D-05
 IDIUse=1 WtCom= 1.00D+00 WtEn= 0.00D+00
 Coeff-Com:  0.274D-03-0.669D-03-0.159D-01-0.116D-01 0.441D-01 0.263D+00
 Coeff-Com:  0.721D+00
 Coeff:      0.274D-03-0.669D-03-0.159D-01-0.116D-01 0.441D-01 0.263D+00
 Coeff:      0.721D+00
 Gap=     0.196 Goal=   None    Shift=    0.000
 RMSDP=1.37D-04 MaxDP=7.37D-03 DE=-6.91D-05 OVMax= 1.53D-03

 Cycle   8  Pass 1  IDiag  1:
 RMSU=  8.25D-05    CP:  1.06D+00  5.86D-01  9.77D-01  1.04D+00  9.99D-01
                    CP:  1.01D+00  1.16D+00
 E= -2374.97690472186     Delta-E=       -0.000008292330 Rises=F Damp=F
 DIIS: error= 6.35D-05 at cycle   8 NSaved=   8.
 NSaved= 8 IEnMin= 8 EnMin= -2374.97690472186     IErMin= 8 ErrMin= 6.35D-05
 ErrMax= 6.35D-05  0.00D+00 EMaxC= 1.00D+00 BMatC= 1.49D-06 BMatP= 6.14D-06
 IDIUse=1 WtCom= 1.00D+00 WtEn= 0.00D+00
 Coeff-Com:  0.660D-03-0.527D-04-0.144D-01-0.202D-01-0.648D-02 0.773D-01
 Coeff-Com:  0.393D+00 0.571D+00
 Coeff:      0.660D-03-0.527D-04-0.144D-01-0.202D-01-0.648D-02 0.773D-01
 Coeff:      0.393D+00 0.571D+00
 Gap=     0.196 Goal=   None    Shift=    0.000
 RMSDP=7.10D-05 MaxDP=3.54D-03 DE=-8.29D-06 OVMax= 4.07D-04

 Cycle   9  Pass 1  IDiag  1:
 RMSU=  3.34D-05    CP:  1.06D+00  5.86D-01  9.77D-01  1.05D+00  1.02D+00
                    CP:  9.91D-01  1.26D+00  1.05D+00
 E= -2374.97690625089     Delta-E=       -0.000001529033 Rises=F Damp=F
 DIIS: error= 3.34D-05 at cycle   9 NSaved=   9.
 NSaved= 9 IEnMin= 9 EnMin= -2374.97690625089     IErMin= 9 ErrMin= 3.34D-05
 ErrMax= 3.34D-05  0.00D+00 EMaxC= 1.00D+00 BMatC= 9.55D-08 BMatP= 1.49D-06
 IDIUse=1 WtCom= 1.00D+00 WtEn= 0.00D+00
 Coeff-Com:  0.233D-03 0.672D-04-0.239D-02-0.492D-02-0.948D-02-0.221D-01
 Coeff-Com: -0.374D-02 0.169D+00 0.874D+00
 Coeff:      0.233D-03 0.672D-04-0.239D-02-0.492D-02-0.948D-02-0.221D-01
 Coeff:     -0.374D-02 0.169D+00 0.874D+00
 Gap=     0.196 Goal=   None    Shift=    0.000
 RMSDP=3.00D-05 MaxDP=1.50D-03 DE=-1.53D-06 OVMax= 4.33D-04

 Cycle  10  Pass 1  IDiag  1:
 RMSU=  1.28D-05    CP:  1.06D+00  5.86D-01  9.76D-01  1.05D+00  1.02D+00
                    CP:  9.98D-01  1.28D+00  1.10D+00  1.08D+00
 E= -2374.97690649425     Delta-E=       -0.000000243360 Rises=F Damp=F
 DIIS: error= 7.95D-06 at cycle  10 NSaved=  10.
 NSaved=10 IEnMin=10 EnMin= -2374.97690649425     IErMin=10 ErrMin= 7.95D-06
 ErrMax= 7.95D-06  0.00D+00 EMaxC= 1.00D+00 BMatC= 2.96D-08 BMatP= 9.55D-08
 IDIUse=1 WtCom= 1.00D+00 WtEn= 0.00D+00
 Coeff-Com:  0.247D-04 0.211D-04 0.116D-02 0.876D-03-0.318D-02-0.203D-01
 Coeff-Com: -0.597D-01-0.439D-01 0.385D+00 0.740D+00
 Coeff:      0.247D-04 0.211D-04 0.116D-02 0.876D-03-0.318D-02-0.203D-01
 Coeff:     -0.597D-01-0.439D-01 0.385D+00 0.740D+00
 Gap=     0.196 Goal=   None    Shift=    0.000
 RMSDP=9.14D-06 MaxDP=3.86D-04 DE=-2.43D-07 OVMax= 1.15D-04

 Cycle  11  Pass 1  IDiag  1:
 RMSU=  5.12D-06    CP:  1.06D+00  5.86D-01  9.76D-01  1.05D+00  1.02D+00
                    CP:  9.89D-01  1.28D+00  1.10D+00  1.19D+00  8.73D-01
 E= -2374.97690653530     Delta-E=       -0.000000041049 Rises=F Damp=F
 DIIS: error= 3.04D-06 at cycle  11 NSaved=  11.
 NSaved=11 IEnMin=11 EnMin= -2374.97690653530     IErMin=11 ErrMin= 3.04D-06
 ErrMax= 3.04D-06  0.00D+00 EMaxC= 1.00D+00 BMatC= 3.33D-09 BMatP= 2.96D-08
 IDIUse=1 WtCom= 1.00D+00 WtEn= 0.00D+00
 Coeff-Com: -0.156D-04 0.501D-05 0.852D-03 0.985D-03-0.631D-03-0.697D-02
 Coeff-Com: -0.274D-01-0.398D-01 0.100D+00 0.333D+00 0.640D+00
 Coeff:     -0.156D-04 0.501D-05 0.852D-03 0.985D-03-0.631D-03-0.697D-02
 Coeff:     -0.274D-01-0.398D-01 0.100D+00 0.333D+00 0.640D+00
 Gap=     0.196 Goal=   None    Shift=    0.000
 RMSDP=4.19D-06 MaxDP=2.69D-04 DE=-4.10D-08 OVMax= 3.10D-05

 Cycle  12  Pass 1  IDiag  1:
 RMSU=  1.82D-06    CP:  1.06D+00  5.86D-01  9.76D-01  1.05D+00  1.02D+00
                    CP:  9.88D-01  1.28D+00  1.08D+00  1.23D+00  8.95D-01
                    CP:  1.04D+00
 E= -2374.97690653916     Delta-E=       -0.000000003855 Rises=F Damp=F
 DIIS: error= 1.27D-06 at cycle  12 NSaved=  12.
 NSaved=12 IEnMin=12 EnMin= -2374.97690653916     IErMin=12 ErrMin= 1.27D-06
 ErrMax= 1.27D-06  0.00D+00 EMaxC= 1.00D+00 BMatC= 4.43D-10 BMatP= 3.33D-09
 IDIUse=1 WtCom= 1.00D+00 WtEn= 0.00D+00
 Coeff-Com: -0.102D-04 0.629D-06 0.208D-03 0.310D-03 0.107D-03-0.133D-05
 Coeff-Com: -0.376D-02-0.113D-01-0.650D-02 0.312D-01 0.270D+00 0.720D+00
 Coeff:     -0.102D-04 0.629D-06 0.208D-03 0.310D-03 0.107D-03-0.133D-05
 Coeff:     -0.376D-02-0.113D-01-0.650D-02 0.312D-01 0.270D+00 0.720D+00
 Gap=     0.196 Goal=   None    Shift=    0.000
 RMSDP=1.99D-06 MaxDP=1.47D-04 DE=-3.86D-09 OVMax= 1.38D-05

 Cycle  13  Pass 1  IDiag  1:
 RMSU=  8.00D-07    CP:  1.06D+00  5.86D-01  9.76D-01  1.05D+00  1.02D+00
                    CP:  9.88D-01  1.28D+00  1.07D+00  1.21D+00  9.18D-01
                    CP:  1.14D+00  9.31D-01
 E= -2374.97690653970     Delta-E=       -0.000000000546 Rises=F Damp=F
 DIIS: error= 5.22D-07 at cycle  13 NSaved=  13.
 NSaved=13 IEnMin=13 EnMin= -2374.97690653970     IErMin=13 ErrMin= 5.22D-07
 ErrMax= 5.22D-07  0.00D+00 EMaxC= 1.00D+00 BMatC= 8.13D-11 BMatP= 4.43D-10
 IDIUse=1 WtCom= 1.00D+00 WtEn= 0.00D+00
 Coeff-Com: -0.347D-05-0.249D-06-0.101D-04 0.268D-04 0.125D-03 0.975D-03
 Coeff-Com:  0.168D-02-0.557D-03-0.166D-01-0.329D-01 0.492D-01 0.361D+00
 Coeff-Com:  0.637D+00
 Coeff:     -0.347D-05-0.249D-06-0.101D-04 0.268D-04 0.125D-03 0.975D-03
 Coeff:      0.168D-02-0.557D-03-0.166D-01-0.329D-01 0.492D-01 0.361D+00
 Coeff:      0.637D+00
 Gap=     0.196 Goal=   None    Shift=    0.000
 RMSDP=7.81D-07 MaxDP=4.56D-05 DE=-5.46D-10 OVMax= 3.00D-06

 Cycle  14  Pass 1  IDiag  1:
 RMSU=  1.93D-07    CP:  1.06D+00  5.86D-01  9.76D-01  1.05D+00  1.02D+00
                    CP:  9.88D-01  1.28D+00  1.07D+00  1.21D+00  9.14D-01
                    CP:  1.17D+00  1.07D+00  9.39D-01
 E= -2374.97690653984     Delta-E=       -0.000000000136 Rises=F Damp=F
 DIIS: error= 1.10D-07 at cycle  14 NSaved=  14.
 NSaved=14 IEnMin=14 EnMin= -2374.97690653984     IErMin=14 ErrMin= 1.10D-07
 ErrMax= 1.10D-07  0.00D+00 EMaxC= 1.00D+00 BMatC= 4.71D-12 BMatP= 8.13D-11
 IDIUse=1 WtCom= 1.00D+00 WtEn= 0.00D+00
 Coeff-Com:  0.867D-06-0.303D-06-0.353D-04-0.409D-04 0.134D-04 0.300D-03
 Coeff-Com:  0.101D-02 0.131D-02-0.249D-02-0.131D-01-0.240D-01-0.144D-01
 Coeff-Com:  0.165D+00 0.887D+00
 Coeff:      0.867D-06-0.303D-06-0.353D-04-0.409D-04 0.134D-04 0.300D-03
 Coeff:      0.101D-02 0.131D-02-0.249D-02-0.131D-01-0.240D-01-0.144D-01
 Coeff:      0.165D+00 0.887D+00
 Gap=     0.196 Goal=   None    Shift=    0.000
 RMSDP=1.87D-07 MaxDP=1.39D-05 DE=-1.36D-10 OVMax= 1.99D-06

 Cycle  15  Pass 1  IDiag  1:
 RMSU=  7.26D-08    CP:  1.06D+00  5.86D-01  9.76D-01  1.05D+00  1.02D+00
                    CP:  9.88D-01  1.28D+00  1.07D+00  1.21D+00  9.10D-01
                    CP:  1.17D+00  1.10D+00  1.06D+00  1.21D+00
 E= -2374.97690653982     Delta-E=        0.000000000015 Rises=F Damp=F
 DIIS: error= 3.98D-08 at cycle  15 NSaved=  15.
 NSaved=15 IEnMin=14 EnMin= -2374.97690653984     IErMin=15 ErrMin= 3.98D-08
 ErrMax= 3.98D-08  0.00D+00 EMaxC= 1.00D+00 BMatC= 5.18D-13 BMatP= 4.71D-12
 IDIUse=1 WtCom= 1.00D+00 WtEn= 0.00D+00
 Coeff-Com:  0.408D-06-0.466D-07-0.741D-05-0.123D-04-0.101D-04-0.214D-05
 Coeff-Com:  0.869D-04 0.258D-03 0.759D-03-0.900D-03-0.105D-01-0.349D-01
 Coeff-Com: -0.890D-02 0.250D+00 0.804D+00
 Coeff:      0.408D-06-0.466D-07-0.741D-05-0.123D-04-0.101D-04-0.214D-05
 Coeff:      0.869D-04 0.258D-03 0.759D-03-0.900D-03-0.105D-01-0.349D-01
 Coeff:     -0.890D-02 0.250D+00 0.804D+00
 Gap=     0.196 Goal=   None    Shift=    0.000
 RMSDP=5.53D-08 MaxDP=2.45D-06 DE= 1.46D-11 OVMax= 6.13D-07

 Cycle  16  Pass 1  IDiag  1:
 RMSU=  2.13D-08    CP:  1.06D+00  5.86D-01  9.76D-01  1.05D+00  1.02D+00
                    CP:  9.88D-01  1.28D+00  1.07D+00  1.21D+00  9.09D-01
                    CP:  1.17D+00  1.10D+00  1.06D+00  1.28D+00  1.10D+00
 E= -2374.97690653985     Delta-E=       -0.000000000027 Rises=F Damp=F
 DIIS: error= 1.67D-08 at cycle  16 NSaved=  16.
 NSaved=16 IEnMin=16 EnMin= -2374.97690653985     IErMin=16 ErrMin= 1.67D-08
 ErrMax= 1.67D-08  0.00D+00 EMaxC= 1.00D+00 BMatC= 1.51D-13 BMatP= 5.18D-13
 IDIUse=1 WtCom= 1.00D+00 WtEn= 0.00D+00
 Coeff-Com:  0.113D-06 0.173D-07 0.202D-05 0.326D-06-0.752D-05-0.449D-04
 Coeff-Com: -0.118D-03-0.928D-04 0.877D-03 0.189D-02-0.795D-03-0.140D-01
 Coeff-Com: -0.349D-01-0.477D-01 0.381D+00 0.714D+00
 Coeff:      0.113D-06 0.173D-07 0.202D-05 0.326D-06-0.752D-05-0.449D-04
 Coeff:     -0.118D-03-0.928D-04 0.877D-03 0.189D-02-0.795D-03-0.140D-01
 Coeff:     -0.349D-01-0.477D-01 0.381D+00 0.714D+00
 Gap=     0.196 Goal=   None    Shift=    0.000
 RMSDP=4.13D-08 MaxDP=1.93D-06 DE=-2.73D-11 OVMax= 2.35D-07

 Cycle  17  Pass 1  IDiag  1:
 RMSU=  1.22D-08    CP:  1.06D+00  5.86D-01  9.76D-01  1.05D+00  1.02D+00
                    CP:  9.88D-01  1.28D+00  1.07D+00  1.21D+00  9.09D-01
                    CP:  1.17D+00  1.10D+00  1.06D+00  1.31D+00  1.17D+00
                    CP:  1.23D+00
 E= -2374.97690653977     Delta-E=        0.000000000076 Rises=F Damp=F
 DIIS: error= 8.26D-09 at cycle  17 NSaved=  17.
 NSaved=17 IEnMin=16 EnMin= -2374.97690653985     IErMin=17 ErrMin= 8.26D-09
 ErrMax= 8.26D-09  0.00D+00 EMaxC= 1.00D+00 BMatC= 1.14D-14 BMatP= 1.51D-13
 IDIUse=1 WtCom= 1.00D+00 WtEn= 0.00D+00
 Coeff-Com: -0.231D-07 0.196D-07 0.174D-05 0.172D-05-0.194D-05-0.158D-04
 Coeff-Com: -0.563D-04-0.687D-04 0.240D-03 0.722D-03 0.812D-03-0.517D-03
 Coeff-Com: -0.977D-02-0.397D-01 0.452D-01 0.239D+00 0.764D+00
 Coeff:     -0.231D-07 0.196D-07 0.174D-05 0.172D-05-0.194D-05-0.158D-04
 Coeff:     -0.563D-04-0.687D-04 0.240D-03 0.722D-03 0.812D-03-0.517D-03
 Coeff:     -0.977D-02-0.397D-01 0.452D-01 0.239D+00 0.764D+00
 Gap=     0.196 Goal=   None    Shift=    0.000
 RMSDP=9.49D-09 MaxDP=5.64D-07 DE= 7.64D-11 OVMax= 1.39D-07

 SCF Done:  E(RM062X) =  -2374.97690654     A.U. after   17 cycles
            NFock= 17  Conv=0.95D-08     -V/T= 2.0024
 KE= 2.369339072074D+03 PE=-8.648739939128D+03 EE= 2.399050958011D+03
 Leave Link  502 at Mon Apr  4 13:28:17 2022, MaxMem=  1879048192 cpu:            1941.9 elap:             277.9
 (Enter /gpfs/software/gaussian16/sse4/tar/g16/l701.exe)
 ... and contract with generalized density number  0.
 Compute integral first derivatives.
 Leave Link  701 at Mon Apr  4 13:28:17 2022, MaxMem=  1879048192 cpu:               1.8 elap:               0.3
 (Enter /gpfs/software/gaussian16/sse4/tar/g16/l702.exe)
 L702 exits ... SP integral derivatives will be done elsewhere.
 Leave Link  702 at Mon Apr  4 13:28:17 2022, MaxMem=  1879048192 cpu:               0.2 elap:               0.0
 (Enter /gpfs/software/gaussian16/sse4/tar/g16/l703.exe)
 Integral derivatives from FoFJK, PRISM(SPDF).
 Compute integral first derivatives, UseDBF=F ICtDFT=           0.
 Calling FoFJK, ICntrl=      2127 FMM=F ISym2X=0 I1Cent= 0 IOpClX= 0 NMat=1 NMatS=1 NMatT=0.
 FoFJK:  IHMeth= 1 ICntrl=    2127 DoSepK=F KAlg= 0 I1Cent=           0 FoldK=F
 IRaf=         0 NMat=       1 IRICut=       1 DoRegI=T DoRafI=F ISym2E= 0 IDoP0=0 IntGTp=1.
 FoFCou: FMM=F IPFlag=           0 FMFlag=      100000 FMFlg1=         800
         NFxFlg=           0 DoJE=F BraDBF=F KetDBF=F FulRan=T
         wScrn=  0.000000 ICntrl=      2127 IOpCl=  0 I1Cent=           0 NGrid=           0
         NMat0=    1 NMatS0=      1 NMatT0=    0 NMatD0=    1 NMtDS0=    0 NMtDT0=    0
 Symmetry not used in FoFCou.
 Leave Link  703 at Mon Apr  4 13:28:57 2022, MaxMem=  1879048192 cpu:             280.8 elap:              40.2
 (Enter /gpfs/software/gaussian16/sse4/tar/g16/l716.exe)
 Dipole        = 3.67739572D+00 8.89772410D-01 3.40707617D-03
 ***** Axes restored to original set *****
 -------------------------------------------------------------------
 Center     Atomic                   Forces (Hartrees/Bohr)
 Number     Number              X              Y              Z
 -------------------------------------------------------------------
      1        6          -0.015642624    0.008188238    0.001632921
      2        6          -0.005068142    0.011952862   -0.009265216
      3        6           0.010830175    0.004944634   -0.012049144
      4        6          -0.073034816    0.026731824    0.018562456
      5        6           0.068700793   -0.020457119   -0.022343499
      6        6           0.016356856   -0.020471125    0.010870644
      7       17           0.005814944   -0.001914678   -0.001637590
      8        8          -0.000500674   -0.006240881    0.006714280
      9       17           0.000634821    0.000181267   -0.000591995
     10        6          -0.004992049   -0.001556443    0.004827371
     11        6           0.002828355   -0.000907110   -0.000874968
     12        6          -0.005284854    0.003443394   -0.000241899
     13        6           0.003857832    0.002081994   -0.004656102
     14        6          -0.005761575    0.000330150    0.003328096
     15        6           0.000174133   -0.000697527    0.000631759
     16       17           0.002587978   -0.001270954   -0.000328352
     17       17           0.002263983   -0.001219547   -0.000127344
     18        1           0.000453025   -0.001074833    0.000821037
     19        1          -0.000970230   -0.001480324    0.002145914
     20        1          -0.003247933   -0.000563821    0.002581631
 -------------------------------------------------------------------
 Cartesian Forces:  Max     0.073034816 RMS     0.015299856
 Leave Link  716 at Mon Apr  4 13:28:57 2022, MaxMem=  1879048192 cpu:               0.2 elap:               0.0
 (Enter /gpfs/software/gaussian16/sse4/tar/g16/l103.exe)

 GradGradGradGradGradGradGradGradGradGradGradGradGradGradGradGradGradGrad
 Berny optimization.
 Using GEDIIS/GDIIS optimizer.
 FormGI is forming the generalized inverse of G from B-inverse, IUseBI=4.
 Internal  Forces:  Max     0.089359567 RMS     0.010731663
 Search for a local minimum.
 Step number   3 out of a maximum of  108
 All quantities printed in internal units (Hartrees-Bohrs-Radians)
 RMS Force = .10732D-01 SwitMx=.10000D-02 MixMth= 1
 Mixed Optimization -- RFO/linear search
 Update second derivatives using D2CorX and points    2    3
 DE= -2.30D-02 DEPred=-4.31D-02 R= 5.34D-01
 TightC=F SS=  1.41D+00  RLast= 3.86D-01 DXNew= 8.4853D-01 1.1585D+00
 Trust test= 5.34D-01 RLast= 3.86D-01 DXMaxT set to 8.49D-01
 ITU=  1  1  0
 Use linear search instead of GDIIS.
     Eigenvalues ---    0.00703   0.00759   0.00846   0.00935   0.01398
     Eigenvalues ---    0.01422   0.01559   0.01825   0.01949   0.01981
     Eigenvalues ---    0.02016   0.02048   0.02086   0.02141   0.02166
     Eigenvalues ---    0.02206   0.02351   0.15963   0.16001   0.16006
     Eigenvalues ---    0.21778   0.22380   0.23486   0.24615   0.25000
     Eigenvalues ---    0.25000   0.25000   0.25000   0.25000   0.25000
     Eigenvalues ---    0.25000   0.25154   0.27492   0.29330   0.29974
     Eigenvalues ---    0.31033   0.31569   0.31760   0.32441   0.33028
     Eigenvalues ---    0.34775   0.35066   0.35958   0.39675   0.40592
     Eigenvalues ---    0.41696   0.44262   0.44764   0.46178   0.46902
     Eigenvalues ---    0.48303   0.59885   0.74976   0.95522
 RFO step:  Lambda=-1.32862511D-02 EMin= 7.02965554D-03
 Quartic linear search produced a step of -0.21895.
 Iteration  1 RMS(Cart)=  0.08215784 RMS(Int)=  0.00220448
 Iteration  2 RMS(Cart)=  0.00361383 RMS(Int)=  0.00014950
 Iteration  3 RMS(Cart)=  0.00000515 RMS(Int)=  0.00014948
 Iteration  4 RMS(Cart)=  0.00000000 RMS(Int)=  0.00014948
 ITry= 1 IFail=0 DXMaxC= 2.88D-01 DCOld= 1.00D+10 DXMaxT= 8.49D-01 DXLimC= 3.00D+00 Rises=F
 Variable       Old X    -DE/DX   Delta X   Delta X   Delta X     New X
                                 (Linear)    (Quad)   (Total)
    R1        2.82174  -0.00264   0.00802  -0.03104  -0.02283   2.79891
    R2        2.73127   0.00376  -0.00194   0.01323   0.01105   2.74232
    R3        2.31054  -0.00027   0.00071  -0.00100  -0.00030   2.31024
    R4        2.62230   0.01351  -0.00773   0.03212   0.02473   2.64703
    R5        3.28959  -0.00085  -0.00207   0.00084  -0.00124   3.28835
    R6        2.75149  -0.01866   0.01309  -0.08502  -0.07172   2.67977
    R7        3.30220   0.00267  -0.00024   0.00769   0.00745   3.30965
    R8        2.23931   0.08936   0.07129   0.01579   0.08674   2.32605
    R9        2.59325   0.01700  -0.01655   0.05469   0.03792   2.63117
   R10        2.77631  -0.00991   0.00990  -0.04756  -0.03767   2.73865
   R11        2.65550  -0.00135  -0.00157   0.00044  -0.00112   2.65438
   R12        2.67108  -0.00114  -0.00130  -0.00082  -0.00211   2.66897
   R13        2.63421  -0.00315   0.00290  -0.01272  -0.00983   2.62438
   R14        2.03219   0.00292   0.00144   0.00277   0.00421   2.03641
   R15        2.62646  -0.00146  -0.00003  -0.00298  -0.00300   2.62346
   R16        3.28757   0.00221  -0.00242   0.01116   0.00873   3.29630
   R17        2.61645  -0.00358   0.00331  -0.01440  -0.01109   2.60536
   R18        2.05174  -0.00120   0.00084  -0.00503  -0.00420   2.04754
   R19        2.62818   0.00218  -0.00013   0.00398   0.00385   2.63203
   R20        2.04926  -0.00115   0.00034  -0.00392  -0.00358   2.04568
   R21        3.28572   0.00254  -0.00290   0.01375   0.01085   3.29657
    A1        1.86961  -0.01045   0.01715  -0.08210  -0.06495   1.80466
    A2        2.19512  -0.00538  -0.00780  -0.00224  -0.01005   2.18507
    A3        2.21846   0.01583  -0.00934   0.08434   0.07499   2.29345
    A4        2.15818   0.01812   0.00012   0.04952   0.05019   2.20837
    A5        1.99443  -0.00864  -0.00270  -0.01622  -0.01920   1.97523
    A6        2.13057  -0.00948   0.00258  -0.03330  -0.03099   2.09958
    A7        2.15137   0.01283  -0.00162   0.03322   0.03218   2.18355
    A8        2.03256   0.00307   0.00589   0.00043   0.00603   2.03859
    A9        2.09925  -0.01591  -0.00428  -0.03364  -0.03821   2.06104
   A10        2.14670  -0.00117  -0.02010   0.05347   0.03269   2.17939
   A11        2.41606  -0.01383  -0.00755  -0.00724  -0.01536   2.40070
   A12        1.82446  -0.00550   0.01201  -0.04687  -0.03476   1.78969
   A13        2.35326  -0.01389  -0.01072  -0.02044  -0.03122   2.32204
   A14        2.10547   0.01939  -0.00129   0.06731   0.06598   2.17145
   A15        2.22431  -0.00917  -0.00678  -0.01009  -0.01686   2.20745
   A16        2.03910   0.00629   0.00574   0.00244   0.00818   2.04728
   A17        2.01977   0.00288   0.00103   0.00765   0.00869   2.02846
   A18        2.12332  -0.00110   0.00126  -0.00772  -0.00646   2.11686
   A19        2.12991  -0.00249  -0.00040  -0.01207  -0.01247   2.11744
   A20        2.02996   0.00359  -0.00086   0.01979   0.01893   2.04888
   A21        2.11442   0.00027  -0.00225   0.00653   0.00429   2.11871
   A22        2.05646   0.00203   0.00032   0.00662   0.00693   2.06340
   A23        2.11230  -0.00230   0.00193  -0.01315  -0.01122   2.10108
   A24        2.14177  -0.00258  -0.00140  -0.00601  -0.00741   2.13436
   A25        2.09073  -0.00129   0.00316  -0.01864  -0.01548   2.07525
   A26        2.05068   0.00386  -0.00176   0.02465   0.02289   2.07357
   A27        2.09978   0.00106   0.00019   0.00425   0.00444   2.10423
   A28        2.09503   0.00032  -0.00198   0.00792   0.00594   2.10097
   A29        2.08837  -0.00139   0.00179  -0.01217  -0.01038   2.07799
   A30        2.06731  -0.00054   0.00116  -0.00471  -0.00355   2.06376
   A31        2.13873  -0.00201  -0.00013  -0.00731  -0.00744   2.13129
   A32        2.07715   0.00256  -0.00103   0.01202   0.01099   2.08814
    D1       -0.00069   0.00003   0.00013  -0.00042  -0.00029  -0.00098
    D2        3.14157   0.00001   0.00004  -0.00020  -0.00017   3.14140
    D3       -3.14148  -0.00002  -0.00011   0.00074   0.00060  -3.14087
    D4        0.00079  -0.00004  -0.00020   0.00096   0.00073   0.00151
    D5        0.00060  -0.00002  -0.00022   0.00143   0.00122   0.00183
    D6        3.14137   0.00002   0.00004   0.00020   0.00019   3.14156
    D7        0.00080  -0.00002  -0.00001  -0.00048  -0.00051   0.00029
    D8       -3.13897  -0.00004  -0.00019   0.00033   0.00012  -3.13885
    D9       -3.14151   0.00000   0.00008  -0.00070  -0.00064   3.14104
   D10        0.00190  -0.00002  -0.00010   0.00011  -0.00000   0.00190
   D11       -0.00061   0.00000  -0.00005   0.00053   0.00047  -0.00014
   D12       -3.14152  -0.00002  -0.00017   0.00152   0.00131  -3.14021
   D13        3.13909   0.00005   0.00015  -0.00027  -0.00013   3.13897
   D14       -0.00182   0.00003   0.00002   0.00072   0.00072  -0.00110
   D15       -0.00074   0.00000   0.00021  -0.00186  -0.00168  -0.00243
   D16        0.00066   0.00001  -0.00006   0.00069   0.00062   0.00128
   D17       -3.14150   0.00001   0.00004  -0.00016  -0.00017   3.14152
   D18       -0.00604   0.00002   0.00011  -0.00099  -0.00089  -0.00693
   D19        3.13680  -0.00000   0.00002  -0.00066  -0.00065   3.13615
   D20        3.13632   0.00001  -0.00003   0.00016   0.00015   3.13647
   D21       -0.00403  -0.00001  -0.00012   0.00050   0.00039  -0.00363
   D22        3.14153   0.00000  -0.00000   0.00029   0.00029  -3.14136
   D23       -0.00074   0.00001   0.00003   0.00009   0.00013  -0.00061
   D24       -0.00129   0.00002   0.00009  -0.00005   0.00004  -0.00125
   D25        3.13962   0.00003   0.00013  -0.00024  -0.00011   3.13951
   D26        3.14121  -0.00001  -0.00001  -0.00000  -0.00001   3.14120
   D27       -0.00025  -0.00001   0.00000  -0.00023  -0.00023  -0.00048
   D28        0.00072  -0.00001  -0.00008   0.00031   0.00022   0.00094
   D29       -3.14075  -0.00002  -0.00007   0.00008   0.00001  -3.14074
   D30        0.00100  -0.00002  -0.00005  -0.00018  -0.00023   0.00077
   D31       -3.14088  -0.00002  -0.00000  -0.00061  -0.00061  -3.14149
   D32       -3.13995  -0.00002  -0.00008   0.00001  -0.00007  -3.14002
   D33        0.00136  -0.00003  -0.00004  -0.00041  -0.00045   0.00091
   D34       -0.00005   0.00000  -0.00001   0.00015   0.00014   0.00009
   D35        3.14115   0.00001   0.00003   0.00010   0.00013   3.14128
   D36       -3.14135   0.00000  -0.00006   0.00059   0.00053  -3.14082
   D37       -0.00015   0.00001  -0.00002   0.00054   0.00052   0.00037
   D38        0.00017  -0.00000   0.00003  -0.00034  -0.00031  -0.00014
   D39       -3.14136  -0.00000   0.00001  -0.00026  -0.00024   3.14158
   D40       -3.14154  -0.00000   0.00002  -0.00011  -0.00009   3.14155
   D41        0.00011  -0.00000   0.00000  -0.00003  -0.00003   0.00008
   D42       -0.00052   0.00001   0.00002   0.00010   0.00012  -0.00040
   D43        3.14145   0.00000  -0.00002   0.00015   0.00013   3.14158
   D44        3.14102   0.00001   0.00004   0.00002   0.00006   3.14107
   D45       -0.00020   0.00000  -0.00000   0.00007   0.00007  -0.00013
         Item               Value     Threshold  Converged?
 Maximum Force            0.089360     0.000450     NO 
 RMS     Force            0.010732     0.000300     NO 
 Maximum Displacement     0.288411     0.001800     NO 
 RMS     Displacement     0.083745     0.001200     NO 
 Predicted change in Energy=-9.296180D-03
 Lowest energy point so far.  Saving SCF results.
 GradGradGradGradGradGradGradGradGradGradGradGradGradGradGradGradGradGrad

 Leave Link  103 at Mon Apr  4 13:28:57 2022, MaxMem=  1879048192 cpu:               0.2 elap:               0.1
 (Enter /gpfs/software/gaussian16/sse4/tar/g16/l202.exe)
                          Input orientation:                          
 ---------------------------------------------------------------------
 Center     Atomic      Atomic             Coordinates (Angstroms)
 Number     Number       Type             X           Y           Z
 ---------------------------------------------------------------------
      1          6           0       -8.098454   -1.402760    6.612228
      2          6           0       -7.297507   -2.485803    7.228034
      3          6           0       -6.015190   -2.896989    6.842438
      4          6           0       -7.236984   -0.906967    5.554889
      5          6           0       -6.115756   -1.344695    5.297324
      6          6           0       -5.262450   -2.332753    5.781328
      7         17           0       -5.302031   -4.214265    7.749941
      8          8           0       -9.217173   -1.063236    6.969675
      9         17           0       -8.109422   -3.269479    8.552672
     10          6           0       -3.947986   -2.616474    5.241001
     11          6           0       -3.051028   -3.596199    5.697739
     12          6           0       -1.811985   -3.775994    5.096813
     13          6           0       -3.514749   -1.835056    4.147179
     14          6           0       -2.283555   -2.016867    3.553952
     15          6           0       -1.409420   -2.995023    4.021950
     16         17           0        0.142547   -3.204343    3.253347
     17         17           0       -0.760907   -5.016404    5.728709
     18          1           0       -1.982859   -1.400000    2.716739
     19          1           0       -4.172291   -1.065758    3.760119
     20          1           0       -3.296869   -4.237146    6.528410
 ---------------------------------------------------------------------
                    Distance matrix (angstroms):
                    1          2          3          4          5
     1  C    0.000000
     2  C    1.481120   0.000000
     3  C    2.574045   1.400748   0.000000
     4  C    1.451175   2.301260   2.666599   0.000000
     5  C    2.379798   2.535016   2.192512   1.230893   0.000000
     6  C    3.098097   2.501568   1.418074   2.446002   1.392354
     7  Cl   4.125402   2.691077   1.751392   4.415939   3.861594
     8  O    1.222528   2.403240   3.692090   2.438686   3.534794
     9  Cl   2.692598   1.740121   2.729369   3.915267   4.275136
    10  C    4.536491   3.896751   2.629948   3.720006   2.513925
    11  C    5.578887   4.648373   3.253535   4.977409   3.823893
    12  C    6.888282   6.024753   4.635385   6.154003   4.947106
    13  C    5.222423   4.921829   3.826791   4.086322   2.885918
    14  C    6.598730   6.233659   5.051125   5.456380   4.263440
    15  C    7.347654   6.723679   5.401656   6.377333   5.147791
    16  Cl   9.079751   8.465745   7.133987   8.064273   6.841234
    17  Cl   8.226703   7.167919   5.774063   7.671848   6.507069
    18  H    7.250886   7.055228   5.960039   5.991995   4.872711
    19  H    4.864448   4.879542   4.031175   3.555102   2.493563
    20  H    5.576378   4.422871   3.046950   5.249984   4.222317
                    6          7          8          9         10
     6  C    0.000000
     7  Cl   2.723434   0.000000
     8  O    4.320148   5.085876   0.000000
     9  Cl   4.082040   3.068948   2.932661   0.000000
    10  C    1.449230   3.268204   5.758923   5.358277   0.000000
    11  C    2.548268   3.108143   6.786389   5.817623   1.404637
    12  C    3.802264   4.405859   8.105768   7.201197   2.434703
    13  C    2.443891   4.672784   6.409355   6.525102   1.412358
    14  C    3.732935   5.616590   7.787916   7.777980   2.444584
    15  C    4.287173   5.526019   8.566323   8.092762   2.841426
    16  Cl   6.030286   7.133213  10.295620   9.807246   4.585719
    17  Cl   5.241053   5.034939   9.416792   8.063944   4.019328
    18  H    4.584479   6.653579   8.398581   8.665324   3.422489
    19  H    2.622786   5.206543   5.979305   6.582245   2.155931
    20  H    2.836961   2.348050   6.731895   5.309867   2.169782
                   11         12         13         14         15
    11  C    0.000000
    12  C    1.388764   0.000000
    13  C    2.391840   2.751082   0.000000
    14  C    2.771124   2.386907   1.378700   0.000000
    15  C    2.421685   1.388274   2.406993   1.392811   0.000000
    16  Cl   4.040732   2.746879   4.006207   2.717799   1.744467
    17  Cl   2.694920   1.744327   4.495093   4.005652   2.723890
    18  H    3.853653   3.367387   2.140588   1.082529   2.139277
    19  H    3.378570   3.834471   1.083511   2.124721   3.379952
    20  H    1.077620   2.113531   3.389361   3.847576   3.374563
                   16         17         18         19         20
    16  Cl   0.000000
    17  Cl   3.198001   0.000000
    18  H    2.839182   4.862460   0.000000
    19  H    4.842333   5.578574   2.448259   0.000000
    20  H    4.860277   2.770896   4.929995   4.299709   0.000000
 Stoichiometry    C12H3Cl4O(1-)
 Framework group  C1[X(C12H3Cl4O)]
 Deg. of freedom    54
 Full point group                 C1      NOp   1
 RotChk:  IX=2 Diff= 1.58D-02
 Largest Abelian subgroup         C1      NOp   1
 Largest concise Abelian subgroup C1      NOp   1
                         Standard orientation:                         
 ---------------------------------------------------------------------
 Center     Atomic      Atomic             Coordinates (Angstroms)
 Number     Number       Type             X           Y           Z
 ---------------------------------------------------------------------
      1          6           0       -3.905531   -1.336053   -0.002760
      2          6           0       -3.270220    0.001890   -0.000668
      3          6           0       -1.895818    0.272286   -0.000220
      4          6           0       -2.774571   -2.245354   -0.005538
      5          6           0       -1.593338   -1.899257   -0.004032
      6          6           0       -0.871651   -0.708537   -0.002062
      7         17           0       -1.422703    1.958551    0.006701
      8          8           0       -5.110237   -1.544036   -0.003828
      9         17           0       -4.421605    1.306621    0.002606
     10          6           0        0.575325   -0.627758   -0.000500
     11          6           0        1.346140    0.546481   -0.004283
     12          6           0        2.734061    0.498133   -0.002542
     13          6           0        1.292055   -1.844736    0.003532
     14          6           0        2.670078   -1.887905    0.004874
     15          6           0        3.415519   -0.711370    0.002088
     16         17           0        5.158025   -0.794035    0.003880
     17         17           0        3.611999    2.005408   -0.007365
     18          1           0        3.187978   -2.838504    0.007998
     19          1           0        0.740484   -2.777345    0.005730
     20          1           0        0.883962    1.519943   -0.009419
 ---------------------------------------------------------------------
 Rotational constants (GHZ):           0.7826483           0.1478687           0.1243712
 Leave Link  202 at Mon Apr  4 13:28:57 2022, MaxMem=  1879048192 cpu:               0.1 elap:               0.0
 (Enter /gpfs/software/gaussian16/sse4/tar/g16/l301.exe)
 Standard basis: 6-311+G(d,p) (5D, 7F)
 Ernie: Thresh=  0.10000D-02 Tol=  0.10000D-05 Strict=F.
 There are   441 symmetry adapted cartesian basis functions of A   symmetry.
 There are   424 symmetry adapted basis functions of A   symmetry.
   424 basis functions,   704 primitive gaussians,   441 cartesian basis functions
    76 alpha electrons       76 beta electrons
       nuclear repulsion energy      1513.1289428851 Hartrees.
 IExCor= 4336 DFT=T Ex+Corr=M062X ExCW=0 ScaHFX=  0.540000
 ScaDFX=  1.000000  1.000000  1.000000  1.000000 ScalE2=  1.000000  1.000000
 IRadAn=      5 IRanWt=     -1 IRanGd=            0 ICorTp=0 IEmpDi=  4
 NAtoms=   20 NActive=   20 NUniq=   20 SFac= 1.00D+00 NAtFMM=   60 NAOKFM=F Big=F
 Integral buffers will be    131072 words long.
 Raffenetti 2 integral format.
 Two-electron integral symmetry is turned on.
 Leave Link  301 at Mon Apr  4 13:28:57 2022, MaxMem=  1879048192 cpu:               0.5 elap:               0.1
 (Enter /gpfs/software/gaussian16/sse4/tar/g16/l302.exe)
 NPDir=0 NMtPBC=     1 NCelOv=     1 NCel=       1 NClECP=     1 NCelD=      1
         NCelK=      1 NCelE2=     1 NClLst=     1 CellRange=     0.0.
 One-electron integrals computed using PRISM.
 One-electron integral symmetry used in STVInt
 NBasis=   424 RedAO= T EigKep=  1.27D-06  NBF=   424
 NBsUse=   419 1.00D-06 EigRej=  4.82D-07 NBFU=   419
 Precomputing XC quadrature grid using
 IXCGrd= 4 IRadAn=           5 IRanWt=          -1 IRanGd=           0 AccXCQ= 0.00D+00.
 Generated NRdTot=       0 NPtTot=           0 NUsed=           0 NTot=          32
 NSgBfM=   430   430   430   430   430 MxSgAt=    20 MxSgA2=    20.
 Leave Link  302 at Mon Apr  4 13:28:58 2022, MaxMem=  1879048192 cpu:               3.4 elap:               0.5
 (Enter /gpfs/software/gaussian16/sse4/tar/g16/l303.exe)
 DipDrv:  MaxL=1.
 Leave Link  303 at Mon Apr  4 13:28:58 2022, MaxMem=  1879048192 cpu:               0.4 elap:               0.1
 (Enter /gpfs/software/gaussian16/sse4/tar/g16/l401.exe)
 Initial guess from the checkpoint file:  "checkpoint.chk"
 B after Tr=     0.000000   -0.000000    0.000000
         Rot=    0.999983   -0.000034   -0.000026    0.005868 Ang=  -0.67 deg.
 Guess basis will be translated and rotated to current coordinates.
 JPrj=2 DoOrth=T DoCkMO=T.
 Generating alternative initial guess.
 ExpMin= 4.38D-02 ExpMax= 1.06D+05 ExpMxC= 3.62D+03 IAcc=2 IRadAn=         4 AccDes= 0.00D+00
 Harris functional with IExCor= 1009 and IRadAn=       4 diagonalized for initial guess.
 HarFok:  IExCor= 1009 AccDes= 0.00D+00 IRadAn=         4 IDoV= 1 UseB2=F ITyADJ=14
 ICtDFT=  3500011 ScaDFX=  1.000000  1.000000  1.000000  1.000000
 FoFCou: FMM=F IPFlag=           0 FMFlag=      100000 FMFlg1=           0
         NFxFlg=           0 DoJE=T BraDBF=F KetDBF=T FulRan=T
         wScrn=  0.000000 ICntrl=       500 IOpCl=  0 I1Cent=   200000004 NGrid=           0
         NMat0=    1 NMatS0=      1 NMatT0=    0 NMatD0=    1 NMtDS0=    0 NMtDT0=    0
 Petite list used in FoFCou.
 Harris En= -2373.88679855226    
 Leave Link  401 at Mon Apr  4 13:29:00 2022, MaxMem=  1879048192 cpu:              14.0 elap:               2.0
 (Enter /gpfs/software/gaussian16/sse4/tar/g16/l502.exe)
 Integral symmetry usage will be decided dynamically.
 Closed shell SCF:
 Using DIIS extrapolation, IDIIS=  1040.
 NGot=  1879048192 LenX=  1878652179 LenY=  1878457257
 Requested convergence on RMS density matrix=1.00D-08 within 128 cycles.
 Requested convergence on MAX density matrix=1.00D-06.
 Requested convergence on             energy=1.00D-06.
 No special actions if energy rises.
 Fock matrices will be formed incrementally for  20 cycles.

 Cycle   1  Pass 1  IDiag  1:
 FoFJK:  IHMeth= 1 ICntrl=       0 DoSepK=F KAlg= 0 I1Cent=           0 FoldK=F
 IRaf= 790000000 NMat=       1 IRICut=       1 DoRegI=T DoRafI=F ISym2E= 0 IDoP0=0 IntGTp=1.
 FoFCou: FMM=F IPFlag=           0 FMFlag=      100000 FMFlg1=           0
         NFxFlg=           0 DoJE=F BraDBF=F KetDBF=F FulRan=T
         wScrn=  0.000000 ICntrl=         0 IOpCl=  0 I1Cent=           0 NGrid=           0
         NMat0=    1 NMatS0=      1 NMatT0=    0 NMatD0=    1 NMtDS0=    0 NMtDT0=    0
 Symmetry not used in FoFCou.
 E= -2374.90509666779    
 DIIS: error= 8.53D-03 at cycle   1 NSaved=   1.
 NSaved= 1 IEnMin= 1 EnMin= -2374.90509666779     IErMin= 1 ErrMin= 8.53D-03
 ErrMax= 8.53D-03  0.00D+00 EMaxC= 1.00D-01 BMatC= 4.98D-02 BMatP= 4.98D-02
 IDIUse=3 WtCom= 9.15D-01 WtEn= 8.53D-02
 Coeff-Com:  0.100D+01
 Coeff-En:   0.100D+01
 Coeff:      0.100D+01
 Gap=     0.382 Goal=   None    Shift=    0.000
 GapD=    0.382 DampG=1.000 DampE=1.000 DampFc=1.0000 IDamp=-1.
 RMSDP=1.94D-02 MaxDP=1.20D+00              OVMax= 9.73D-02

 Cycle   2  Pass 1  IDiag  1:
 RMSU=  1.65D-02    CP:  1.07D+00
 E= -2374.98060551993     Delta-E=       -0.075508852134 Rises=F Damp=F
 DIIS: error= 2.81D-03 at cycle   2 NSaved=   2.
 NSaved= 2 IEnMin= 2 EnMin= -2374.98060551993     IErMin= 2 ErrMin= 2.81D-03
 ErrMax= 2.81D-03  0.00D+00 EMaxC= 1.00D-01 BMatC= 1.97D-03 BMatP= 4.98D-02
 IDIUse=3 WtCom= 9.72D-01 WtEn= 2.81D-02
 Coeff-Com: -0.127D-01 0.101D+01
 Coeff-En:   0.000D+00 0.100D+01
 Coeff:     -0.124D-01 0.101D+01
 Gap=     0.197 Goal=   None    Shift=    0.000
 RMSDP=5.88D-03 MaxDP=3.03D-01 DE=-7.55D-02 OVMax= 2.74D-02

 Cycle   3  Pass 1  IDiag  1:
 RMSU=  5.73D-03    CP:  1.08D+00  1.04D+00
 E= -2374.98152563987     Delta-E=       -0.000920119947 Rises=F Damp=F
 DIIS: error= 3.56D-03 at cycle   3 NSaved=   3.
 NSaved= 3 IEnMin= 3 EnMin= -2374.98152563987     IErMin= 2 ErrMin= 2.81D-03
 ErrMax= 3.56D-03  0.00D+00 EMaxC= 1.00D-01 BMatC= 2.12D-03 BMatP= 1.97D-03
 IDIUse=3 WtCom= 9.64D-01 WtEn= 3.56D-02
 Coeff-Com: -0.419D-01 0.537D+00 0.505D+00
 Coeff-En:   0.000D+00 0.378D+00 0.622D+00
 Coeff:     -0.404D-01 0.531D+00 0.509D+00
 Gap=     0.198 Goal=   None    Shift=    0.000
 RMSDP=2.05D-03 MaxDP=1.05D-01 DE=-9.20D-04 OVMax= 1.75D-02

 Cycle   4  Pass 1  IDiag  1:
 RMSU=  1.72D-03    CP:  1.07D+00  1.03D+00  8.22D-01
 E= -2374.98381207102     Delta-E=       -0.002286431145 Rises=F Damp=F
 DIIS: error= 5.26D-04 at cycle   4 NSaved=   4.
 NSaved= 4 IEnMin= 4 EnMin= -2374.98381207102     IErMin= 4 ErrMin= 5.26D-04
 ErrMax= 5.26D-04  0.00D+00 EMaxC= 1.00D-01 BMatC= 7.53D-05 BMatP= 1.97D-03
 IDIUse=3 WtCom= 9.95D-01 WtEn= 5.26D-03
 Coeff-Com: -0.132D-01 0.112D+00 0.184D+00 0.718D+00
 Coeff-En:   0.000D+00 0.000D+00 0.000D+00 0.100D+01
 Coeff:     -0.131D-01 0.111D+00 0.183D+00 0.719D+00
 Gap=     0.197 Goal=   None    Shift=    0.000
 RMSDP=6.58D-04 MaxDP=4.00D-02 DE=-2.29D-03 OVMax= 2.67D-03

 Cycle   5  Pass 1  IDiag  1:
 RMSU=  4.13D-04    CP:  1.07D+00  1.02D+00  8.98D-01  1.04D+00
 E= -2374.98388517262     Delta-E=       -0.000073101605 Rises=F Damp=F
 DIIS: error= 1.54D-04 at cycle   5 NSaved=   5.
 NSaved= 5 IEnMin= 5 EnMin= -2374.98388517262     IErMin= 5 ErrMin= 1.54D-04
 ErrMax= 1.54D-04  0.00D+00 EMaxC= 1.00D-01 BMatC= 1.68D-05 BMatP= 7.53D-05
 IDIUse=3 WtCom= 9.98D-01 WtEn= 1.54D-03
 Coeff-Com:  0.753D-03-0.422D-01-0.906D-03 0.349D+00 0.694D+00
 Coeff-En:   0.000D+00 0.000D+00 0.000D+00 0.915D-02 0.991D+00
 Coeff:      0.752D-03-0.422D-01-0.904D-03 0.348D+00 0.694D+00
 Gap=     0.197 Goal=   None    Shift=    0.000
 RMSDP=2.74D-04 MaxDP=1.64D-02 DE=-7.31D-05 OVMax= 1.66D-03

 Cycle   6  Pass 1  IDiag  1:
 RMSU=  1.57D-04    CP:  1.07D+00  1.02D+00  9.17D-01  1.15D+00  1.10D+00
 E= -2374.98390359422     Delta-E=       -0.000018421598 Rises=F Damp=F
 DIIS: error= 3.59D-05 at cycle   6 NSaved=   6.
 NSaved= 6 IEnMin= 6 EnMin= -2374.98390359422     IErMin= 6 ErrMin= 3.59D-05
 ErrMax= 3.59D-05  0.00D+00 EMaxC= 1.00D-01 BMatC= 7.44D-07 BMatP= 1.68D-05
 IDIUse=1 WtCom= 1.00D+00 WtEn= 0.00D+00
 Coeff-Com:  0.810D-03-0.201D-01-0.919D-02 0.795D-01 0.239D+00 0.710D+00
 Coeff:      0.810D-03-0.201D-01-0.919D-02 0.795D-01 0.239D+00 0.710D+00
 Gap=     0.197 Goal=   None    Shift=    0.000
 RMSDP=8.09D-05 MaxDP=4.40D-03 DE=-1.84D-05 OVMax= 3.41D-04

 Cycle   7  Pass 1  IDiag  1:
 RMSU=  4.28D-05    CP:  1.07D+00  1.02D+00  9.24D-01  1.14D+00  1.13D+00
                    CP:  1.09D+00
 E= -2374.98390454575     Delta-E=       -0.000000951525 Rises=F Damp=F
 DIIS: error= 1.79D-05 at cycle   7 NSaved=   7.
 NSaved= 7 IEnMin= 7 EnMin= -2374.98390454575     IErMin= 7 ErrMin= 1.79D-05
 ErrMax= 1.79D-05  0.00D+00 EMaxC= 1.00D-01 BMatC= 1.27D-07 BMatP= 7.44D-07
 IDIUse=1 WtCom= 1.00D+00 WtEn= 0.00D+00
 Coeff-Com:  0.330D-03-0.374D-02-0.405D-02-0.136D-01 0.111D-01 0.260D+00
 Coeff-Com:  0.750D+00
 Coeff:      0.330D-03-0.374D-02-0.405D-02-0.136D-01 0.111D-01 0.260D+00
 Coeff:      0.750D+00
 Gap=     0.197 Goal=   None    Shift=    0.000
 RMSDP=2.98D-05 MaxDP=1.71D-03 DE=-9.52D-07 OVMax= 3.33D-04

 Cycle   8  Pass 1  IDiag  1:
 RMSU=  1.27D-05    CP:  1.07D+00  1.02D+00  9.25D-01  1.14D+00  1.17D+00
                    CP:  1.18D+00  1.10D+00
 E= -2374.98390468966     Delta-E=       -0.000000143918 Rises=F Damp=F
 DIIS: error= 2.64D-05 at cycle   8 NSaved=   8.
 NSaved= 8 IEnMin= 8 EnMin= -2374.98390468966     IErMin= 7 ErrMin= 1.79D-05
 ErrMax= 2.64D-05  0.00D+00 EMaxC= 1.00D-01 BMatC= 9.69D-08 BMatP= 1.27D-07
 IDIUse=1 WtCom= 1.00D+00 WtEn= 0.00D+00
 Coeff-Com:  0.628D-04 0.166D-02-0.817D-03-0.271D-01-0.397D-01 0.319D-01
 Coeff-Com:  0.518D+00 0.516D+00
 Coeff:      0.628D-04 0.166D-02-0.817D-03-0.271D-01-0.397D-01 0.319D-01
 Coeff:      0.518D+00 0.516D+00
 Gap=     0.197 Goal=   None    Shift=    0.000
 RMSDP=1.20D-05 MaxDP=1.03D-03 DE=-1.44D-07 OVMax= 1.81D-04

 Cycle   9  Pass 1  IDiag  1:
 RMSU=  8.19D-06    CP:  1.07D+00  1.02D+00  9.25D-01  1.14D+00  1.17D+00
                    CP:  1.22D+00  1.19D+00  8.51D-01
 E= -2374.98390479387     Delta-E=       -0.000000104205 Rises=F Damp=F
 DIIS: error= 5.57D-06 at cycle   9 NSaved=   9.
 NSaved= 9 IEnMin= 9 EnMin= -2374.98390479387     IErMin= 9 ErrMin= 5.57D-06
 ErrMax= 5.57D-06  0.00D+00 EMaxC= 1.00D-01 BMatC= 7.58D-09 BMatP= 9.69D-08
 IDIUse=1 WtCom= 1.00D+00 WtEn= 0.00D+00
 Coeff-Com: -0.372D-04 0.161D-02 0.355D-03-0.118D-01-0.197D-01-0.343D-01
 Coeff-Com:  0.117D+00 0.247D+00 0.700D+00
 Coeff:     -0.372D-04 0.161D-02 0.355D-03-0.118D-01-0.197D-01-0.343D-01
 Coeff:      0.117D+00 0.247D+00 0.700D+00
 Gap=     0.197 Goal=   None    Shift=    0.000
 RMSDP=6.25D-06 MaxDP=2.72D-04 DE=-1.04D-07 OVMax= 5.97D-05

 Cycle  10  Pass 1  IDiag  1:
 RMSU=  4.14D-06    CP:  1.07D+00  1.02D+00  9.25D-01  1.14D+00  1.17D+00
                    CP:  1.21D+00  1.20D+00  1.11D+00  9.76D-01
 E= -2374.98390480492     Delta-E=       -0.000000011050 Rises=F Damp=F
 DIIS: error= 2.67D-06 at cycle  10 NSaved=  10.
 NSaved=10 IEnMin=10 EnMin= -2374.98390480492     IErMin=10 ErrMin= 2.67D-06
 ErrMax= 2.67D-06  0.00D+00 EMaxC= 1.00D-01 BMatC= 1.99D-09 BMatP= 7.58D-09
 IDIUse=1 WtCom= 1.00D+00 WtEn= 0.00D+00
 Coeff-Com: -0.277D-04 0.476D-03 0.304D-03-0.102D-02-0.124D-02-0.255D-01
 Coeff-Com: -0.415D-01 0.184D-01 0.389D+00 0.661D+00
 Coeff:     -0.277D-04 0.476D-03 0.304D-03-0.102D-02-0.124D-02-0.255D-01
 Coeff:     -0.415D-01 0.184D-01 0.389D+00 0.661D+00
 Gap=     0.197 Goal=   None    Shift=    0.000
 RMSDP=1.90D-06 MaxDP=1.44D-04 DE=-1.11D-08 OVMax= 2.91D-05

 Cycle  11  Pass 1  IDiag  1:
 RMSU=  1.16D-06    CP:  1.07D+00  1.02D+00  9.24D-01  1.14D+00  1.17D+00
                    CP:  1.21D+00  1.20D+00  1.17D+00  1.04D+00  1.12D+00
 E= -2374.98390480761     Delta-E=       -0.000000002692 Rises=F Damp=F
 DIIS: error= 7.62D-07 at cycle  11 NSaved=  11.
 NSaved=11 IEnMin=11 EnMin= -2374.98390480761     IErMin=11 ErrMin= 7.62D-07
 ErrMax= 7.62D-07  0.00D+00 EMaxC= 1.00D-01 BMatC= 1.31D-10 BMatP= 1.99D-09
 IDIUse=1 WtCom= 1.00D+00 WtEn= 0.00D+00
 Coeff-Com: -0.460D-05-0.459D-04 0.638D-04 0.104D-02 0.225D-02-0.325D-02
 Coeff-Com: -0.236D-01-0.289D-01 0.313D-01 0.223D+00 0.798D+00
 Coeff:     -0.460D-05-0.459D-04 0.638D-04 0.104D-02 0.225D-02-0.325D-02
 Coeff:     -0.236D-01-0.289D-01 0.313D-01 0.223D+00 0.798D+00
 Gap=     0.197 Goal=   None    Shift=    0.000
 RMSDP=1.03D-06 MaxDP=9.03D-05 DE=-2.69D-09 OVMax= 1.10D-05

 Cycle  12  Pass 1  IDiag  1:
 RMSU=  3.93D-07    CP:  1.07D+00  1.02D+00  9.24D-01  1.14D+00  1.17D+00
                    CP:  1.21D+00  1.20D+00  1.18D+00  1.07D+00  1.17D+00
                    CP:  1.34D+00
 E= -2374.98390480795     Delta-E=       -0.000000000337 Rises=F Damp=F
 DIIS: error= 3.74D-07 at cycle  12 NSaved=  12.
 NSaved=12 IEnMin=12 EnMin= -2374.98390480795     IErMin=12 ErrMin= 3.74D-07
 ErrMax= 3.74D-07  0.00D+00 EMaxC= 1.00D-01 BMatC= 5.43D-11 BMatP= 1.31D-10
 IDIUse=1 WtCom= 1.00D+00 WtEn= 0.00D+00
 Coeff-Com:  0.166D-05-0.112D-03-0.851D-05 0.835D-03 0.154D-02 0.156D-02
 Coeff-Com: -0.807D-02-0.215D-01-0.550D-01 0.133D-01 0.465D+00 0.603D+00
 Coeff:      0.166D-05-0.112D-03-0.851D-05 0.835D-03 0.154D-02 0.156D-02
 Coeff:     -0.807D-02-0.215D-01-0.550D-01 0.133D-01 0.465D+00 0.603D+00
 Gap=     0.197 Goal=   None    Shift=    0.000
 RMSDP=5.90D-07 MaxDP=3.72D-05 DE=-3.37D-10 OVMax= 3.92D-06

 Cycle  13  Pass 1  IDiag  1:
 RMSU=  1.95D-07    CP:  1.07D+00  1.02D+00  9.24D-01  1.14D+00  1.17D+00
                    CP:  1.21D+00  1.20D+00  1.19D+00  1.07D+00  1.23D+00
                    CP:  1.38D+00  9.28D-01
 E= -2374.98390480784     Delta-E=        0.000000000104 Rises=F Damp=F
 DIIS: error= 9.56D-08 at cycle  13 NSaved=  13.
 NSaved=13 IEnMin=12 EnMin= -2374.98390480795     IErMin=13 ErrMin= 9.56D-08
 ErrMax= 9.56D-08  0.00D+00 EMaxC= 1.00D-01 BMatC= 2.89D-12 BMatP= 5.43D-11
 IDIUse=1 WtCom= 1.00D+00 WtEn= 0.00D+00
 Coeff-Com:  0.128D-05-0.379D-04-0.101D-04 0.188D-03 0.323D-03 0.111D-02
 Coeff-Com:  0.580D-03-0.369D-02-0.257D-01-0.204D-01 0.812D-01 0.219D+00
 Coeff-Com:  0.747D+00
 Coeff:      0.128D-05-0.379D-04-0.101D-04 0.188D-03 0.323D-03 0.111D-02
 Coeff:      0.580D-03-0.369D-02-0.257D-01-0.204D-01 0.812D-01 0.219D+00
 Coeff:      0.747D+00
 Gap=     0.197 Goal=   None    Shift=    0.000
 RMSDP=1.59D-07 MaxDP=1.20D-05 DE= 1.04D-10 OVMax= 1.03D-06

 Cycle  14  Pass 1  IDiag  1:
 RMSU=  5.40D-08    CP:  1.07D+00  1.02D+00  9.24D-01  1.14D+00  1.17D+00
                    CP:  1.21D+00  1.19D+00  1.19D+00  1.06D+00  1.24D+00
                    CP:  1.41D+00  8.81D-01  1.15D+00
 E= -2374.98390480786     Delta-E=       -0.000000000018 Rises=F Damp=F
 DIIS: error= 3.59D-08 at cycle  14 NSaved=  14.
 NSaved=14 IEnMin=12 EnMin= -2374.98390480795     IErMin=14 ErrMin= 3.59D-08
 ErrMax= 3.59D-08  0.00D+00 EMaxC= 1.00D-01 BMatC= 6.17D-13 BMatP= 2.89D-12
 IDIUse=1 WtCom= 1.00D+00 WtEn= 0.00D+00
 Coeff-Com:  0.452D-06-0.464D-05-0.468D-05-0.110D-04-0.238D-04 0.265D-03
 Coeff-Com:  0.943D-03 0.109D-02-0.437D-02-0.105D-01-0.267D-01 0.758D-02
 Coeff-Com:  0.332D+00 0.700D+00
 Coeff:      0.452D-06-0.464D-05-0.468D-05-0.110D-04-0.238D-04 0.265D-03
 Coeff:      0.943D-03 0.109D-02-0.437D-02-0.105D-01-0.267D-01 0.758D-02
 Coeff:      0.332D+00 0.700D+00
 Gap=     0.197 Goal=   None    Shift=    0.000
 RMSDP=8.36D-08 MaxDP=4.89D-06 DE=-1.77D-11 OVMax= 5.12D-07

 Cycle  15  Pass 1  IDiag  1:
 RMSU=  3.04D-08    CP:  1.07D+00  1.02D+00  9.24D-01  1.14D+00  1.17D+00
                    CP:  1.21D+00  1.20D+00  1.19D+00  1.06D+00  1.23D+00
                    CP:  1.43D+00  9.11D-01  1.10D+00  1.11D+00
 E= -2374.98390480793     Delta-E=       -0.000000000066 Rises=F Damp=F
 DIIS: error= 1.36D-08 at cycle  15 NSaved=  15.
 NSaved=15 IEnMin=12 EnMin= -2374.98390480795     IErMin=15 ErrMin= 1.36D-08
 ErrMax= 1.36D-08  0.00D+00 EMaxC= 1.00D-01 BMatC= 8.43D-14 BMatP= 6.17D-13
 IDIUse=1 WtCom= 1.00D+00 WtEn= 0.00D+00
 Coeff-Com: -0.132D-07 0.424D-05-0.564D-06-0.370D-04-0.650D-04-0.437D-04
 Coeff-Com:  0.333D-03 0.116D-02 0.183D-02-0.181D-02-0.244D-01-0.307D-01
 Coeff-Com:  0.389D-01 0.310D+00 0.705D+00
 Coeff:     -0.132D-07 0.424D-05-0.564D-06-0.370D-04-0.650D-04-0.437D-04
 Coeff:      0.333D-03 0.116D-02 0.183D-02-0.181D-02-0.244D-01-0.307D-01
 Coeff:      0.389D-01 0.310D+00 0.705D+00
 Gap=     0.197 Goal=   None    Shift=    0.000
 RMSDP=3.07D-08 MaxDP=1.38D-06 DE=-6.64D-11 OVMax= 1.51D-07

 Cycle  16  Pass 1  IDiag  1:
 RMSU=  6.54D-09    CP:  1.07D+00  1.02D+00  9.24D-01  1.14D+00  1.17D+00
                    CP:  1.21D+00  1.19D+00  1.19D+00  1.06D+00  1.23D+00
                    CP:  1.43D+00  9.06D-01  1.14D+00  1.18D+00  1.13D+00
 E= -2374.98390480777     Delta-E=        0.000000000158 Rises=F Damp=F
 DIIS: error= 5.83D-09 at cycle  16 NSaved=  16.
 NSaved=16 IEnMin=12 EnMin= -2374.98390480795     IErMin=16 ErrMin= 5.83D-09
 ErrMax= 5.83D-09  0.00D+00 EMaxC= 1.00D-01 BMatC= 1.04D-14 BMatP= 8.43D-14
 IDIUse=1 WtCom= 1.00D+00 WtEn= 0.00D+00
 Coeff-Com: -0.520D-07 0.219D-05 0.181D-06-0.137D-04-0.216D-04-0.419D-04
 Coeff-Com:  0.115D-04 0.380D-03 0.129D-02 0.669D-03-0.609D-02-0.135D-01
 Coeff-Com: -0.246D-01 0.422D-01 0.296D+00 0.704D+00
 Coeff:     -0.520D-07 0.219D-05 0.181D-06-0.137D-04-0.216D-04-0.419D-04
 Coeff:      0.115D-04 0.380D-03 0.129D-02 0.669D-03-0.609D-02-0.135D-01
 Coeff:     -0.246D-01 0.422D-01 0.296D+00 0.704D+00
 Gap=     0.197 Goal=   None    Shift=    0.000
 RMSDP=1.11D-08 MaxDP=7.57D-07 DE= 1.58D-10 OVMax= 5.20D-08

 Cycle  17  Pass 1  IDiag  1:
 RMSU=  2.91D-09    CP:  1.07D+00  1.02D+00  9.24D-01  1.14D+00  1.17D+00
                    CP:  1.21D+00  1.19D+00  1.19D+00  1.06D+00  1.23D+00
                    CP:  1.43D+00  9.02D-01  1.13D+00  1.21D+00  1.21D+00
                    CP:  9.45D-01
 E= -2374.98390480791     Delta-E=       -0.000000000143 Rises=F Damp=F
 DIIS: error= 3.15D-09 at cycle  17 NSaved=  17.
 NSaved=17 IEnMin=12 EnMin= -2374.98390480795     IErMin=17 ErrMin= 3.15D-09
 ErrMax= 3.15D-09  0.00D+00 EMaxC= 1.00D-01 BMatC= 1.43D-15 BMatP= 1.04D-14
 IDIUse=1 WtCom= 1.00D+00 WtEn= 0.00D+00
 Large coefficients: NSaved= 17 BigCof=    0.00 CofMax=   10.00 Det=-9.19D-15
 Inversion failed.  Reducing to 16 matrices.
 Large coefficients: NSaved= 16 BigCof=    0.00 CofMax=   10.00 Det=-9.32D-15
 Inversion failed.  Reducing to 15 matrices.
 Coeff-Com:  0.131D-07 0.795D-06 0.234D-05-0.613D-05-0.564D-04-0.179D-04
 Coeff-Com:  0.171D-03 0.466D-03 0.108D-02-0.124D-02-0.154D-01-0.259D-01
 Coeff-Com:  0.187D-01 0.284D+00 0.738D+00
 Coeff:      0.131D-07 0.795D-06 0.234D-05-0.613D-05-0.564D-04-0.179D-04
 Coeff:      0.171D-03 0.466D-03 0.108D-02-0.124D-02-0.154D-01-0.259D-01
 Coeff:      0.187D-01 0.284D+00 0.738D+00
 Gap=     0.197 Goal=   None    Shift=    0.000
 RMSDP=2.91D-09 MaxDP=1.22D-07 DE=-1.43D-10 OVMax= 2.33D-08

 SCF Done:  E(RM062X) =  -2374.98390481     A.U. after   17 cycles
            NFock= 17  Conv=0.29D-08     -V/T= 2.0024
 KE= 2.369241268077D+03 PE=-8.664151286537D+03 EE= 2.406797170767D+03
 Leave Link  502 at Mon Apr  4 13:33:37 2022, MaxMem=  1879048192 cpu:            1933.2 elap:             276.5
 (Enter /gpfs/software/gaussian16/sse4/tar/g16/l701.exe)
 ... and contract with generalized density number  0.
 Compute integral first derivatives.
 Leave Link  701 at Mon Apr  4 13:33:37 2022, MaxMem=  1879048192 cpu:               1.6 elap:               0.3
 (Enter /gpfs/software/gaussian16/sse4/tar/g16/l702.exe)
 L702 exits ... SP integral derivatives will be done elsewhere.
 Leave Link  702 at Mon Apr  4 13:33:37 2022, MaxMem=  1879048192 cpu:               0.2 elap:               0.0
 (Enter /gpfs/software/gaussian16/sse4/tar/g16/l703.exe)
 Integral derivatives from FoFJK, PRISM(SPDF).
 Compute integral first derivatives, UseDBF=F ICtDFT=           0.
 Calling FoFJK, ICntrl=      2127 FMM=F ISym2X=0 I1Cent= 0 IOpClX= 0 NMat=1 NMatS=1 NMatT=0.
 FoFJK:  IHMeth= 1 ICntrl=    2127 DoSepK=F KAlg= 0 I1Cent=           0 FoldK=F
 IRaf=         0 NMat=       1 IRICut=       1 DoRegI=T DoRafI=F ISym2E= 0 IDoP0=0 IntGTp=1.
 FoFCou: FMM=F IPFlag=           0 FMFlag=      100000 FMFlg1=         800
         NFxFlg=           0 DoJE=F BraDBF=F KetDBF=F FulRan=T
         wScrn=  0.000000 ICntrl=      2127 IOpCl=  0 I1Cent=           0 NGrid=           0
         NMat0=    1 NMatS0=      1 NMatT0=    0 NMatD0=    1 NMtDS0=    0 NMtDT0=    0
 Symmetry not used in FoFCou.
 Leave Link  703 at Mon Apr  4 13:34:18 2022, MaxMem=  1879048192 cpu:             282.7 elap:              40.4
 (Enter /gpfs/software/gaussian16/sse4/tar/g16/l716.exe)
 Dipole        = 3.87139325D+00 7.39405557D-01 3.62246564D-03
 ***** Axes restored to original set *****
 -------------------------------------------------------------------
 Center     Atomic                   Forces (Hartrees/Bohr)
 Number     Number              X              Y              Z
 -------------------------------------------------------------------
      1        6          -0.004160341    0.001436632    0.001499807
      2        6           0.000590481    0.000272990   -0.000732630
      3        6          -0.004158365   -0.003972349    0.006593559
      4        6           0.003295940   -0.004329271    0.002315757
      5        6           0.000401962    0.009447407   -0.010022519
      6        6          -0.003686413    0.002801149   -0.000551355
      7       17          -0.002301719   -0.003273436    0.004840927
      8        8           0.004180945   -0.000479579   -0.002300979
      9       17          -0.001428650   -0.002146663    0.003148936
     10        6           0.003901607   -0.000111389   -0.002258319
     11        6           0.001308325   -0.001404426    0.000670769
     12        6           0.000412819    0.000635344   -0.000898829
     13        6          -0.000045280    0.000380390   -0.000422596
     14        6           0.001065230   -0.000374418   -0.000272922
     15        6           0.000365095    0.000051766   -0.000286003
     16       17          -0.000781730    0.000341891    0.000128377
     17       17           0.000158465   -0.000506661    0.000444938
     18        1           0.000263418    0.000129170   -0.000314650
     19        1          -0.000815297    0.000037464    0.000466933
     20        1           0.001433508    0.001063989   -0.002049202
 -------------------------------------------------------------------
 Cartesian Forces:  Max     0.010022519 RMS     0.002775319
 Leave Link  716 at Mon Apr  4 13:34:18 2022, MaxMem=  1879048192 cpu:               0.2 elap:               0.0
 (Enter /gpfs/software/gaussian16/sse4/tar/g16/l103.exe)

 GradGradGradGradGradGradGradGradGradGradGradGradGradGradGradGradGradGrad
 Berny optimization.
 Using GEDIIS/GDIIS optimizer.
 FormGI is forming the generalized inverse of G from B-inverse, IUseBI=4.
 GSVD:  received Info=                   1 from GESDD.
 Internal  Forces:  Max     0.016023860 RMS     0.003240810
 Search for a local minimum.
 Step number   4 out of a maximum of  108
 All quantities printed in internal units (Hartrees-Bohrs-Radians)
 RMS Force = .32408D-02 SwitMx=.10000D-02 MixMth= 1
 Mixed Optimization -- RFO/linear search
 Update second derivatives using D2CorX and points    2    3    4
 DE= -7.00D-03 DEPred=-9.30D-03 R= 7.53D-01
 TightC=F SS=  1.41D+00  RLast= 2.09D-01 DXNew= 1.4270D+00 6.2819D-01
 Trust test= 7.53D-01 RLast= 2.09D-01 DXMaxT set to 8.49D-01
 ITU=  1  1  1  0
 Use linear search instead of GDIIS.
     Eigenvalues ---    0.00703   0.00795   0.00850   0.00962   0.01405
     Eigenvalues ---    0.01439   0.01561   0.01831   0.01949   0.01982
     Eigenvalues ---    0.02016   0.02049   0.02084   0.02140   0.02166
     Eigenvalues ---    0.02206   0.02323   0.14671   0.16001   0.16022
     Eigenvalues ---    0.17249   0.22380   0.23487   0.24617   0.25000
     Eigenvalues ---    0.25000   0.25000   0.25000   0.25000   0.25000
     Eigenvalues ---    0.25089   0.25589   0.28005   0.29316   0.30902
     Eigenvalues ---    0.31286   0.31708   0.32417   0.33005   0.34766
     Eigenvalues ---    0.35045   0.35859   0.39597   0.39867   0.40739
     Eigenvalues ---    0.42808   0.44186   0.44703   0.46219   0.46874
     Eigenvalues ---    0.50068   0.58117   0.88000   0.95733
 RFO step:  Lambda=-1.61792668D-03 EMin= 7.02960511D-03
 Quartic linear search produced a step of -0.17386.
 Iteration  1 RMS(Cart)=  0.04298108 RMS(Int)=  0.00043597
 Iteration  2 RMS(Cart)=  0.00087639 RMS(Int)=  0.00002663
 Iteration  3 RMS(Cart)=  0.00000037 RMS(Int)=  0.00002663
 ITry= 1 IFail=0 DXMaxC= 1.71D-01 DCOld= 1.00D+10 DXMaxT= 8.49D-01 DXLimC= 3.00D+00 Rises=F
 Variable       Old X    -DE/DX   Delta X   Delta X   Delta X     New X
                                 (Linear)    (Quad)   (Total)
    R1        2.79891   0.00101   0.00397  -0.00348   0.00045   2.79936
    R2        2.74232   0.00088  -0.00192   0.00483   0.00294   2.74526
    R3        2.31024  -0.00463   0.00005  -0.00324  -0.00319   2.30706
    R4        2.64703   0.00019  -0.00430   0.00464   0.00028   2.64732
    R5        3.28835   0.00403   0.00021   0.00821   0.00842   3.29677
    R6        2.67977   0.01602   0.01247   0.02048   0.03292   2.71270
    R7        3.30965   0.00404  -0.00130   0.01225   0.01096   3.32061
    R8        2.32605  -0.00338  -0.01508   0.02100   0.00598   2.33203
    R9        2.63117   0.00413  -0.00659   0.01514   0.00859   2.63976
   R10        2.73865   0.00833   0.00655   0.01089   0.01744   2.75609
   R11        2.65438   0.00201   0.00020   0.00268   0.00288   2.65726
   R12        2.66897   0.00091   0.00037   0.00003   0.00040   2.66936
   R13        2.62438   0.00100   0.00171  -0.00113   0.00058   2.62497
   R14        2.03641  -0.00254  -0.00073  -0.00398  -0.00472   2.03169
   R15        2.62346  -0.00003   0.00052  -0.00134  -0.00082   2.62264
   R16        3.29630   0.00062  -0.00152   0.00359   0.00207   3.29837
   R17        2.60536   0.00081   0.00193  -0.00213  -0.00020   2.60517
   R18        2.04754   0.00036   0.00073  -0.00048   0.00025   2.04779
   R19        2.63203  -0.00094  -0.00067  -0.00049  -0.00116   2.63088
   R20        2.04568   0.00039   0.00062  -0.00039   0.00023   2.04591
   R21        3.29657  -0.00079  -0.00189   0.00117  -0.00071   3.29585
    A1        1.80466   0.00224   0.01129  -0.00996   0.00129   1.80595
    A2        2.18507   0.00031   0.00175  -0.00580  -0.00405   2.18102
    A3        2.29345  -0.00255  -0.01304   0.01578   0.00274   2.29619
    A4        2.20837  -0.00109  -0.00873   0.01166   0.00282   2.21120
    A5        1.97523   0.00148   0.00334  -0.00179   0.00161   1.97684
    A6        2.09958  -0.00039   0.00539  -0.00987  -0.00443   2.09515
    A7        2.18355  -0.00352  -0.00559  -0.00268  -0.00836   2.17519
    A8        2.03859  -0.00621  -0.00105  -0.01473  -0.01574   2.02285
    A9        2.06104   0.00972   0.00664   0.01742   0.02410   2.08515
   A10        2.17939   0.00537  -0.00568   0.01989   0.01430   2.19369
   A11        2.40070  -0.00605   0.00267  -0.02185  -0.01906   2.38164
   A12        1.78969   0.00305   0.00604   0.00295   0.00901   1.79870
   A13        2.32204   0.00942   0.00543   0.01469   0.02011   2.34215
   A14        2.17145  -0.01247  -0.01147  -0.01764  -0.02912   2.14233
   A15        2.20745   0.00837   0.00293   0.01878   0.02171   2.22916
   A16        2.04728  -0.00651  -0.00142  -0.01669  -0.01812   2.02916
   A17        2.02846  -0.00185  -0.00151  -0.00209  -0.00360   2.02486
   A18        2.11686   0.00014   0.00112  -0.00086   0.00027   2.11712
   A19        2.11744   0.00092   0.00217   0.00029   0.00246   2.11990
   A20        2.04888  -0.00106  -0.00329   0.00057  -0.00272   2.04616
   A21        2.11871   0.00055  -0.00075   0.00223   0.00149   2.12019
   A22        2.06340  -0.00079  -0.00121   0.00017  -0.00104   2.06236
   A23        2.10108   0.00024   0.00195  -0.00240  -0.00045   2.10063
   A24        2.13436   0.00141   0.00129   0.00182   0.00311   2.13747
   A25        2.07525  -0.00160   0.00269  -0.01038  -0.00769   2.06756
   A26        2.07357   0.00019  -0.00398   0.00856   0.00458   2.07815
   A27        2.10423  -0.00018  -0.00077   0.00041  -0.00037   2.10386
   A28        2.10097   0.00027  -0.00103   0.00243   0.00140   2.10237
   A29        2.07799  -0.00009   0.00181  -0.00284  -0.00103   2.07696
   A30        2.06376  -0.00007   0.00062  -0.00151  -0.00090   2.06286
   A31        2.13129   0.00060   0.00129  -0.00059   0.00070   2.13199
   A32        2.08814  -0.00053  -0.00191   0.00211   0.00020   2.08834
    D1       -0.00098   0.00004   0.00005   0.00289   0.00292   0.00194
    D2        3.14140   0.00003   0.00003   0.00217   0.00219  -3.13960
    D3       -3.14087  -0.00005  -0.00011  -0.00504  -0.00514   3.13717
    D4        0.00151  -0.00006  -0.00013  -0.00576  -0.00588  -0.00436
    D5        0.00183  -0.00005  -0.00021  -0.00413  -0.00438  -0.00255
    D6        3.14156   0.00006  -0.00003   0.00447   0.00445  -3.13718
    D7        0.00029   0.00000   0.00009   0.00008   0.00017   0.00046
    D8       -3.13885  -0.00003  -0.00002  -0.00121  -0.00121  -3.14006
    D9        3.14104   0.00002   0.00011   0.00085   0.00095  -3.14120
   D10        0.00190  -0.00001   0.00000  -0.00044  -0.00043   0.00147
   D11       -0.00014  -0.00004  -0.00008  -0.00199  -0.00206  -0.00221
   D12       -3.14021  -0.00003  -0.00023  -0.00238  -0.00261   3.14037
   D13        3.13897  -0.00002   0.00002  -0.00073  -0.00069   3.13827
   D14       -0.00110  -0.00001  -0.00012  -0.00112  -0.00124  -0.00233
   D15       -0.00243   0.00003   0.00029   0.00289   0.00319   0.00076
   D16        0.00128   0.00002  -0.00011   0.00065   0.00055   0.00183
   D17        3.14152   0.00003   0.00003   0.00103   0.00107  -3.14060
   D18       -0.00693  -0.00005   0.00015  -0.00433  -0.00417  -0.01110
   D19        3.13615  -0.00005   0.00011  -0.00461  -0.00450   3.13165
   D20        3.13647  -0.00005  -0.00003  -0.00481  -0.00484   3.13163
   D21       -0.00363  -0.00005  -0.00007  -0.00510  -0.00517  -0.00880
   D22       -3.14136   0.00001  -0.00005   0.00039   0.00034  -3.14102
   D23       -0.00061   0.00001  -0.00002   0.00018   0.00015  -0.00045
   D24       -0.00125   0.00001  -0.00001   0.00066   0.00066  -0.00059
   D25        3.13951   0.00000   0.00002   0.00045   0.00047   3.13998
   D26        3.14120   0.00001   0.00000   0.00005   0.00005   3.14125
   D27       -0.00048   0.00000   0.00004  -0.00023  -0.00019  -0.00067
   D28        0.00094  -0.00000  -0.00004  -0.00022  -0.00026   0.00068
   D29       -3.14074  -0.00001  -0.00000  -0.00050  -0.00050  -3.14124
   D30        0.00077  -0.00001   0.00004  -0.00070  -0.00066   0.00011
   D31       -3.14149  -0.00001   0.00011  -0.00063  -0.00052   3.14118
   D32       -3.14002  -0.00001   0.00001  -0.00049  -0.00048  -3.14050
   D33        0.00091  -0.00000   0.00008  -0.00042  -0.00034   0.00056
   D34        0.00009   0.00001  -0.00002   0.00025   0.00023   0.00031
   D35        3.14128   0.00001  -0.00002   0.00050   0.00048  -3.14143
   D36       -3.14082   0.00000  -0.00009   0.00018   0.00008  -3.14074
   D37        0.00037   0.00001  -0.00009   0.00043   0.00033   0.00070
   D38       -0.00014  -0.00000   0.00005  -0.00020  -0.00015  -0.00029
   D39        3.14158  -0.00001   0.00004  -0.00030  -0.00026   3.14132
   D40        3.14155   0.00000   0.00002   0.00008   0.00009  -3.14155
   D41        0.00008   0.00000   0.00001  -0.00002  -0.00001   0.00006
   D42       -0.00040   0.00000  -0.00002   0.00019   0.00017  -0.00023
   D43        3.14158  -0.00000  -0.00002  -0.00005  -0.00007   3.14151
   D44        3.14107   0.00001  -0.00001   0.00029   0.00028   3.14135
   D45       -0.00013   0.00000  -0.00001   0.00004   0.00003  -0.00010
         Item               Value     Threshold  Converged?
 Maximum Force            0.016024     0.000450     NO 
 RMS     Force            0.003241     0.000300     NO 
 Maximum Displacement     0.171089     0.001800     NO 
 RMS     Displacement     0.043552     0.001200     NO 
 Predicted change in Energy=-1.139711D-03
 Lowest energy point so far.  Saving SCF results.
 GradGradGradGradGradGradGradGradGradGradGradGradGradGradGradGradGradGrad

 Leave Link  103 at Mon Apr  4 13:34:19 2022, MaxMem=  1879048192 cpu:               0.2 elap:               0.1
 (Enter /gpfs/software/gaussian16/sse4/tar/g16/l202.exe)
                          Input orientation:                          
 ---------------------------------------------------------------------
 Center     Atomic      Atomic             Coordinates (Angstroms)
 Number     Number       Type             X           Y           Z
 ---------------------------------------------------------------------
      1          6           0       -8.091701   -1.379336    6.592682
      2          6           0       -7.321710   -2.473192    7.229084
      3          6           0       -6.041187   -2.913954    6.870605
      4          6           0       -7.205483   -0.908171    5.542421
      5          6           0       -6.083049   -1.356167    5.292738
      6          6           0       -5.256459   -2.359442    5.804129
      7         17           0       -5.392567   -4.242069    7.820929
      8          8           0       -9.210125   -1.023582    6.928872
      9         17           0       -8.169821   -3.235091    8.549602
     10          6           0       -3.933323   -2.644646    5.260921
     11          6           0       -3.014805   -3.615472    5.698077
     12          6           0       -1.781520   -3.772894    5.078605
     13          6           0       -3.522881   -1.851828    4.166242
     14          6           0       -2.297791   -2.011926    3.554647
     15          6           0       -1.403913   -2.980112    4.003888
     16         17           0        0.139749   -3.162707    3.212930
     17         17           0       -0.704172   -5.003154    5.688749
     18          1           0       -2.016502   -1.386018    2.717241
     19          1           0       -4.200244   -1.090825    3.796999
     20          1           0       -3.236566   -4.265623    6.525131
 ---------------------------------------------------------------------
                    Distance matrix (angstroms):
                    1          2          3          4          5
     1  C    0.000000
     2  C    1.481355   0.000000
     3  C    2.576218   1.400899   0.000000
     4  C    1.452732   2.303830   2.672606   0.000000
     5  C    2.392713   2.555673   2.217682   1.234058   0.000000
     6  C    3.101777   2.511712   1.435497   2.444048   1.396901
     7  Cl   4.121790   2.683430   1.757189   4.426414   3.898326
     8  O    1.220843   2.399501   3.690402   2.440114   3.544877
     9  Cl   2.698048   1.744577   2.730063   3.922709   4.300249
    10  C    4.546065   3.922274   2.665839   3.715053   2.506494
    11  C    5.619207   4.711498   3.320533   4.991542   3.831825
    12  C    6.916642   6.083379   4.700405   6.151516   4.938581
    13  C    5.194707   4.919167   3.844939   4.043008   2.840622
    14  C    6.572611   6.241315   5.081559   5.408785   4.216534
    15  C    7.347846   6.758637   5.452224   6.349664   5.117875
    16  Cl   9.075236   8.501664   7.186406   8.028816   6.805321
    17  Cl   8.277967   7.250183   5.851946   7.684878   6.510734
    18  H    7.206048   7.048681   5.981898   5.927521   4.813614
    19  H    4.800263   4.840837   4.019941   3.480133   2.419214
    20  H    5.648676   4.516277   3.132453   5.290605   4.252786
                    6          7          8          9         10
     6  C    0.000000
     7  Cl   2.762299   0.000000
     8  O    4.322157   5.072294   0.000000
     9  Cl   4.097812   3.042714   2.932536   0.000000
    10  C    1.458460   3.351835   5.766675   5.395551   0.000000
    11  C    2.571745   3.248519   6.827498   5.903395   1.406159
    12  C    3.820921   4.558523   8.134272   7.290230   2.436481
    13  C    2.438368   4.750339   6.376744   6.536155   1.412567
    14  C    3.732915   5.722966   7.755165   7.805540   2.446767
    15  C    4.297466   5.663188   8.562738   8.155124   2.844395
    16  Cl   6.039752   7.280467  10.286118   9.875944   4.588308
    17  Cl   5.265534   5.206390   9.472388   8.188190   4.021569
    18  H    4.579711   6.752961   8.343705   8.677491   3.424712
    19  H    2.598760   5.248237   5.908643   6.553065   2.151436
    20  H    2.869379   2.515549   6.808615   5.431159   2.170544
                   11         12         13         14         15
    11  C    0.000000
    12  C    1.389072   0.000000
    13  C    2.390628   2.748680   0.000000
    14  C    2.771238   2.385370   1.378595   0.000000
    15  C    2.422588   1.387842   2.406119   1.392199   0.000000
    16  Cl   4.041307   2.746697   4.005254   2.717106   1.744089
    17  Cl   2.695325   1.745421   4.493774   4.005179   2.724169
    18  H    3.853889   3.365774   2.141439   1.082651   2.138191
    19  H    3.375383   3.832263   1.083645   2.127555   3.381076
    20  H    1.075124   2.110066   3.387143   3.845026   3.371620
                   16         17         18         19         20
    16  Cl   0.000000
    17  Cl   3.198301   0.000000
    18  H    2.837560   4.861661   0.000000
    19  H    4.844519   5.577415   2.453924   0.000000
    20  H    4.856604   2.767040   4.927546   4.295430   0.000000
 Stoichiometry    C12H3Cl4O(1-)
 Framework group  C1[X(C12H3Cl4O)]
 Deg. of freedom    54
 Full point group                 C1      NOp   1
 RotChk:  IX=2 Diff= 6.26D-03
 Largest Abelian subgroup         C1      NOp   1
 Largest concise Abelian subgroup C1      NOp   1
                         Standard orientation:                         
 ---------------------------------------------------------------------
 Center     Atomic      Atomic             Coordinates (Angstroms)
 Number     Number       Type             X           Y           Z
 ---------------------------------------------------------------------
      1          6           0       -3.883029   -1.374160   -0.009196
      2          6           0       -3.288164   -0.017514   -0.001559
      3          6           0       -1.923259    0.297985    0.002221
      4          6           0       -2.725119   -2.251470   -0.008878
      5          6           0       -1.546003   -1.887359   -0.005909
      6          6           0       -0.862450   -0.669136   -0.001338
      7         17           0       -1.531422    2.010891    0.013699
      8          8           0       -5.080256   -1.613124   -0.007900
      9         17           0       -4.479281    1.257151    0.002855
     10          6           0        0.593367   -0.581383    0.000081
     11          6           0        1.385212    0.580608   -0.006532
     12          6           0        2.772418    0.508642   -0.004824
     13          6           0        1.293484   -1.808217    0.007702
     14          6           0        2.670483   -1.874506    0.009464
     15          6           0        3.434810   -0.710897    0.003335
     16         17           0        5.175368   -0.821793    0.005848
     17         17           0        3.674887    2.002616   -0.014073
     18          1           0        3.173751   -2.833056    0.015626
     19          1           0        0.722038   -2.728930    0.012629
     20          1           0        0.943362    1.560711   -0.014052
 ---------------------------------------------------------------------
 Rotational constants (GHZ):           0.7759130           0.1458358           0.1227635
 Leave Link  202 at Mon Apr  4 13:34:19 2022, MaxMem=  1879048192 cpu:               0.1 elap:               0.0
 (Enter /gpfs/software/gaussian16/sse4/tar/g16/l301.exe)
 Standard basis: 6-311+G(d,p) (5D, 7F)
 Ernie: Thresh=  0.10000D-02 Tol=  0.10000D-05 Strict=F.
 There are   441 symmetry adapted cartesian basis functions of A   symmetry.
 There are   424 symmetry adapted basis functions of A   symmetry.
   424 basis functions,   704 primitive gaussians,   441 cartesian basis functions
    76 alpha electrons       76 beta electrons
       nuclear repulsion energy      1506.8784190410 Hartrees.
 IExCor= 4336 DFT=T Ex+Corr=M062X ExCW=0 ScaHFX=  0.540000
 ScaDFX=  1.000000  1.000000  1.000000  1.000000 ScalE2=  1.000000  1.000000
 IRadAn=      5 IRanWt=     -1 IRanGd=            0 ICorTp=0 IEmpDi=  4
 NAtoms=   20 NActive=   20 NUniq=   20 SFac= 1.00D+00 NAtFMM=   60 NAOKFM=F Big=F
 Integral buffers will be    131072 words long.
 Raffenetti 2 integral format.
 Two-electron integral symmetry is turned on.
 Leave Link  301 at Mon Apr  4 13:34:19 2022, MaxMem=  1879048192 cpu:               0.5 elap:               0.1
 (Enter /gpfs/software/gaussian16/sse4/tar/g16/l302.exe)
 NPDir=0 NMtPBC=     1 NCelOv=     1 NCel=       1 NClECP=     1 NCelD=      1
         NCelK=      1 NCelE2=     1 NClLst=     1 CellRange=     0.0.
 One-electron integrals computed using PRISM.
 One-electron integral symmetry used in STVInt
 NBasis=   424 RedAO= T EigKep=  1.30D-06  NBF=   424
 NBsUse=   419 1.00D-06 EigRej=  5.03D-07 NBFU=   419
 Precomputing XC quadrature grid using
 IXCGrd= 4 IRadAn=           5 IRanWt=          -1 IRanGd=           0 AccXCQ= 0.00D+00.
 Generated NRdTot=       0 NPtTot=           0 NUsed=           0 NTot=          32
 NSgBfM=   430   430   430   430   430 MxSgAt=    20 MxSgA2=    20.
 Leave Link  302 at Mon Apr  4 13:34:20 2022, MaxMem=  1879048192 cpu:               4.0 elap:               0.6
 (Enter /gpfs/software/gaussian16/sse4/tar/g16/l303.exe)
 DipDrv:  MaxL=1.
 Leave Link  303 at Mon Apr  4 13:34:20 2022, MaxMem=  1879048192 cpu:               0.5 elap:               0.1
 (Enter /gpfs/software/gaussian16/sse4/tar/g16/l401.exe)
 Initial guess from the checkpoint file:  "checkpoint.chk"
 B after Tr=    -0.000000    0.000000   -0.000000
         Rot=    0.999997    0.000030    0.000024   -0.002276 Ang=   0.26 deg.
 Guess basis will be translated and rotated to current coordinates.
 JPrj=2 DoOrth=T DoCkMO=T.
 Generating alternative initial guess.
 ExpMin= 4.38D-02 ExpMax= 1.06D+05 ExpMxC= 3.62D+03 IAcc=2 IRadAn=         4 AccDes= 0.00D+00
 Harris functional with IExCor= 1009 and IRadAn=       4 diagonalized for initial guess.
 HarFok:  IExCor= 1009 AccDes= 0.00D+00 IRadAn=         4 IDoV= 1 UseB2=F ITyADJ=14
 ICtDFT=  3500011 ScaDFX=  1.000000  1.000000  1.000000  1.000000
 FoFCou: FMM=F IPFlag=           0 FMFlag=      100000 FMFlg1=           0
         NFxFlg=           0 DoJE=T BraDBF=F KetDBF=T FulRan=T
         wScrn=  0.000000 ICntrl=       500 IOpCl=  0 I1Cent=   200000004 NGrid=           0
         NMat0=    1 NMatS0=      1 NMatT0=    0 NMatD0=    1 NMtDS0=    0 NMtDT0=    0
 Petite list used in FoFCou.
 Harris En= -2373.88387936742    
 Leave Link  401 at Mon Apr  4 13:34:22 2022, MaxMem=  1879048192 cpu:              14.5 elap:               2.1
 (Enter /gpfs/software/gaussian16/sse4/tar/g16/l502.exe)
 Integral symmetry usage will be decided dynamically.
 Closed shell SCF:
 Using DIIS extrapolation, IDIIS=  1040.
 NGot=  1879048192 LenX=  1878652179 LenY=  1878457257
 Requested convergence on RMS density matrix=1.00D-08 within 128 cycles.
 Requested convergence on MAX density matrix=1.00D-06.
 Requested convergence on             energy=1.00D-06.
 No special actions if energy rises.
 Fock matrices will be formed incrementally for  20 cycles.

 Cycle   1  Pass 1  IDiag  1:
 FoFJK:  IHMeth= 1 ICntrl=       0 DoSepK=F KAlg= 0 I1Cent=           0 FoldK=F
 IRaf= 790000000 NMat=       1 IRICut=       1 DoRegI=T DoRafI=F ISym2E= 0 IDoP0=0 IntGTp=1.
 FoFCou: FMM=F IPFlag=           0 FMFlag=      100000 FMFlg1=           0
         NFxFlg=           0 DoJE=F BraDBF=F KetDBF=F FulRan=T
         wScrn=  0.000000 ICntrl=         0 IOpCl=  0 I1Cent=           0 NGrid=           0
         NMat0=    1 NMatS0=      1 NMatT0=    0 NMatD0=    1 NMtDS0=    0 NMtDT0=    0
 Symmetry not used in FoFCou.
 E= -2374.95989189072    
 DIIS: error= 5.39D-03 at cycle   1 NSaved=   1.
 NSaved= 1 IEnMin= 1 EnMin= -2374.95989189072     IErMin= 1 ErrMin= 5.39D-03
 ErrMax= 5.39D-03  0.00D+00 EMaxC= 1.00D-01 BMatC= 1.53D-02 BMatP= 1.53D-02
 IDIUse=3 WtCom= 9.46D-01 WtEn= 5.39D-02
 Coeff-Com:  0.100D+01
 Coeff-En:   0.100D+01
 Coeff:      0.100D+01
 Gap=     0.386 Goal=   None    Shift=    0.000
 GapD=    0.386 DampG=1.000 DampE=1.000 DampFc=1.0000 IDamp=-1.
 RMSDP=1.10D-02 MaxDP=4.97D-01              OVMax= 6.89D-02

 Cycle   2  Pass 1  IDiag  1:
 RMSU=  1.06D-02    CP:  9.81D-01
 E= -2374.98378583272     Delta-E=       -0.023893941995 Rises=F Damp=F
 DIIS: error= 9.79D-04 at cycle   2 NSaved=   2.
 NSaved= 2 IEnMin= 2 EnMin= -2374.98378583272     IErMin= 2 ErrMin= 9.79D-04
 ErrMax= 9.79D-04  0.00D+00 EMaxC= 1.00D-01 BMatC= 3.50D-04 BMatP= 1.53D-02
 IDIUse=3 WtCom= 9.90D-01 WtEn= 9.79D-03
 Coeff-Com: -0.369D-01 0.104D+01
 Coeff-En:   0.000D+00 0.100D+01
 Coeff:     -0.365D-01 0.104D+01
 Gap=     0.195 Goal=   None    Shift=    0.000
 RMSDP=2.78D-03 MaxDP=2.32D-01 DE=-2.39D-02 OVMax= 1.46D-02

 Cycle   3  Pass 1  IDiag  1:
 RMSU=  2.38D-03    CP:  9.90D-01  1.01D+00
 E= -2374.98381734741     Delta-E=       -0.000031514694 Rises=F Damp=F
 DIIS: error= 1.75D-03 at cycle   3 NSaved=   3.
 NSaved= 3 IEnMin= 3 EnMin= -2374.98381734741     IErMin= 2 ErrMin= 9.79D-04
 ErrMax= 1.75D-03  0.00D+00 EMaxC= 1.00D-01 BMatC= 6.40D-04 BMatP= 3.50D-04
 IDIUse=3 WtCom= 1.93D-01 WtEn= 8.07D-01
 Coeff-Com: -0.407D-01 0.627D+00 0.414D+00
 Coeff-En:   0.000D+00 0.483D+00 0.517D+00
 Coeff:     -0.785D-02 0.511D+00 0.497D+00
 Gap=     0.196 Goal=   None    Shift=    0.000
 RMSDP=9.57D-04 MaxDP=5.30D-02 DE=-3.15D-05 OVMax= 1.29D-02

 Cycle   4  Pass 1  IDiag  1:
 RMSU=  9.31D-04    CP:  9.88D-01  1.01D+00  9.71D-01
 E= -2374.98432376186     Delta-E=       -0.000506414447 Rises=F Damp=F
 DIIS: error= 9.13D-04 at cycle   4 NSaved=   4.
 NSaved= 4 IEnMin= 4 EnMin= -2374.98432376186     IErMin= 4 ErrMin= 9.13D-04
 ErrMax= 9.13D-04  0.00D+00 EMaxC= 1.00D-01 BMatC= 1.55D-04 BMatP= 3.50D-04
 IDIUse=3 WtCom= 9.91D-01 WtEn= 9.13D-03
 Coeff-Com: -0.162D-01 0.174D+00 0.331D+00 0.511D+00
 Coeff-En:   0.000D+00 0.000D+00 0.225D+00 0.775D+00
 Coeff:     -0.161D-01 0.173D+00 0.330D+00 0.513D+00
 Gap=     0.195 Goal=   None    Shift=    0.000
 RMSDP=4.94D-04 MaxDP=2.52D-02 DE=-5.06D-04 OVMax= 4.36D-03

 Cycle   5  Pass 1  IDiag  1:
 RMSU=  2.95D-04    CP:  9.90D-01  1.01D+00  1.09D+00  8.37D-01
 E= -2374.98447860762     Delta-E=       -0.000154845762 Rises=F Damp=F
 DIIS: error= 2.56D-04 at cycle   5 NSaved=   5.
 NSaved= 5 IEnMin= 5 EnMin= -2374.98447860762     IErMin= 5 ErrMin= 2.56D-04
 ErrMax= 2.56D-04  0.00D+00 EMaxC= 1.00D-01 BMatC= 1.01D-05 BMatP= 1.55D-04
 IDIUse=3 WtCom= 9.97D-01 WtEn= 2.56D-03
 Coeff-Com: -0.585D-03-0.402D-01 0.986D-01 0.306D+00 0.636D+00
 Coeff-En:   0.000D+00 0.000D+00 0.000D+00 0.000D+00 0.100D+01
 Coeff:     -0.584D-03-0.401D-01 0.984D-01 0.306D+00 0.637D+00
 Gap=     0.195 Goal=   None    Shift=    0.000
 RMSDP=1.84D-04 MaxDP=1.13D-02 DE=-1.55D-04 OVMax= 1.30D-03

 Cycle   6  Pass 1  IDiag  1:
 RMSU=  1.12D-04    CP:  9.90D-01  1.01D+00  1.14D+00  9.14D-01  1.18D+00
 E= -2374.98448827548     Delta-E=       -0.000009667865 Rises=F Damp=F
 DIIS: error= 6.24D-05 at cycle   6 NSaved=   6.
 NSaved= 6 IEnMin= 6 EnMin= -2374.98448827548     IErMin= 6 ErrMin= 6.24D-05
 ErrMax= 6.24D-05  0.00D+00 EMaxC= 1.00D-01 BMatC= 1.04D-06 BMatP= 1.01D-05
 IDIUse=1 WtCom= 1.00D+00 WtEn= 0.00D+00
 Coeff-Com:  0.101D-02-0.371D-01 0.272D-01 0.129D+00 0.351D+00 0.529D+00
 Coeff:      0.101D-02-0.371D-01 0.272D-01 0.129D+00 0.351D+00 0.529D+00
 Gap=     0.195 Goal=   None    Shift=    0.000
 RMSDP=4.53D-05 MaxDP=2.84D-03 DE=-9.67D-06 OVMax= 3.05D-04

 Cycle   7  Pass 1  IDiag  1:
 RMSU=  2.41D-05    CP:  9.90D-01  1.01D+00  1.15D+00  9.30D-01  1.18D+00
                    CP:  1.17D+00
 E= -2374.98448915134     Delta-E=       -0.000000875853 Rises=F Damp=F
 DIIS: error= 1.45D-05 at cycle   7 NSaved=   7.
 NSaved= 7 IEnMin= 7 EnMin= -2374.98448915134     IErMin= 7 ErrMin= 1.45D-05
 ErrMax= 1.45D-05  0.00D+00 EMaxC= 1.00D-01 BMatC= 7.16D-08 BMatP= 1.04D-06
 IDIUse=1 WtCom= 1.00D+00 WtEn= 0.00D+00
 Coeff-Com:  0.514D-03-0.114D-01-0.186D-03 0.195D-01 0.692D-01 0.225D+00
 Coeff-Com:  0.697D+00
 Coeff:      0.514D-03-0.114D-01-0.186D-03 0.195D-01 0.692D-01 0.225D+00
 Coeff:      0.697D+00
 Gap=     0.195 Goal=   None    Shift=    0.000
 RMSDP=2.69D-05 MaxDP=1.92D-03 DE=-8.76D-07 OVMax= 7.69D-05

 Cycle   8  Pass 1  IDiag  1:
 RMSU=  9.83D-06    CP:  9.90D-01  1.01D+00  1.16D+00  9.39D-01  1.19D+00
                    CP:  1.21D+00  1.34D+00
 E= -2374.98448923018     Delta-E=       -0.000000078840 Rises=F Damp=F
 DIIS: error= 4.32D-06 at cycle   8 NSaved=   8.
 NSaved= 8 IEnMin= 8 EnMin= -2374.98448923018     IErMin= 8 ErrMin= 4.32D-06
 ErrMax= 4.32D-06  0.00D+00 EMaxC= 1.00D-01 BMatC= 8.79D-09 BMatP= 7.16D-08
 IDIUse=1 WtCom= 1.00D+00 WtEn= 0.00D+00
 Coeff-Com:  0.299D-04 0.203D-02-0.450D-02-0.142D-01-0.363D-01-0.110D-01
 Coeff-Com:  0.258D+00 0.806D+00
 Coeff:      0.299D-04 0.203D-02-0.450D-02-0.142D-01-0.363D-01-0.110D-01
 Coeff:      0.258D+00 0.806D+00
 Gap=     0.195 Goal=   None    Shift=    0.000
 RMSDP=1.14D-05 MaxDP=5.77D-04 DE=-7.88D-08 OVMax= 6.07D-05

 Cycle   9  Pass 1  IDiag  1:
 RMSU=  4.43D-06    CP:  9.90D-01  1.01D+00  1.16D+00  9.38D-01  1.21D+00
                    CP:  1.27D+00  1.47D+00  1.07D+00
 E= -2374.98448924383     Delta-E=       -0.000000013649 Rises=F Damp=F
 DIIS: error= 2.84D-06 at cycle   9 NSaved=   9.
 NSaved= 9 IEnMin= 9 EnMin= -2374.98448924383     IErMin= 9 ErrMin= 2.84D-06
 ErrMax= 2.84D-06  0.00D+00 EMaxC= 1.00D-01 BMatC= 1.52D-09 BMatP= 8.79D-09
 IDIUse=1 WtCom= 1.00D+00 WtEn= 0.00D+00
 Coeff-Com: -0.314D-04 0.197D-02-0.215D-02-0.826D-02-0.231D-01-0.249D-01
 Coeff-Com:  0.538D-01 0.375D+00 0.628D+00
 Coeff:     -0.314D-04 0.197D-02-0.215D-02-0.826D-02-0.231D-01-0.249D-01
 Coeff:      0.538D-01 0.375D+00 0.628D+00
 Gap=     0.195 Goal=   None    Shift=    0.000
 RMSDP=2.44D-06 MaxDP=1.59D-04 DE=-1.36D-08 OVMax= 1.58D-05

 Cycle  10  Pass 1  IDiag  1:
 RMSU=  1.84D-06    CP:  9.90D-01  1.01D+00  1.16D+00  9.37D-01  1.21D+00
                    CP:  1.27D+00  1.45D+00  1.02D+00  1.03D+00
 E= -2374.98448924590     Delta-E=       -0.000000002077 Rises=F Damp=F
 DIIS: error= 6.79D-07 at cycle  10 NSaved=  10.
 NSaved=10 IEnMin=10 EnMin= -2374.98448924590     IErMin=10 ErrMin= 6.79D-07
 ErrMax= 6.79D-07  0.00D+00 EMaxC= 1.00D-01 BMatC= 1.58D-10 BMatP= 1.52D-09
 IDIUse=1 WtCom= 1.00D+00 WtEn= 0.00D+00
 Coeff-Com: -0.182D-04 0.475D-03-0.196D-03-0.102D-02-0.334D-02-0.792D-02
 Coeff-Com: -0.209D-01 0.183D-01 0.240D+00 0.774D+00
 Coeff:     -0.182D-04 0.475D-03-0.196D-03-0.102D-02-0.334D-02-0.792D-02
 Coeff:     -0.209D-01 0.183D-01 0.240D+00 0.774D+00
 Gap=     0.195 Goal=   None    Shift=    0.000
 RMSDP=1.57D-06 MaxDP=8.13D-05 DE=-2.08D-09 OVMax= 1.34D-05

 Cycle  11  Pass 1  IDiag  1:
 RMSU=  9.43D-07    CP:  9.90D-01  1.01D+00  1.16D+00  9.37D-01  1.21D+00
                    CP:  1.26D+00  1.46D+00  1.01D+00  1.14D+00  1.17D+00
 E= -2374.98448924617     Delta-E=       -0.000000000262 Rises=F Damp=F
 DIIS: error= 3.57D-07 at cycle  11 NSaved=  11.
 NSaved=11 IEnMin=11 EnMin= -2374.98448924617     IErMin=11 ErrMin= 3.57D-07
 ErrMax= 3.57D-07  0.00D+00 EMaxC= 1.00D-01 BMatC= 2.26D-11 BMatP= 1.58D-10
 IDIUse=1 WtCom= 1.00D+00 WtEn= 0.00D+00
 Coeff-Com: -0.155D-05-0.102D-03 0.226D-03 0.752D-03 0.182D-02 0.436D-03
 Coeff-Com: -0.151D-01-0.414D-01-0.563D-02 0.267D+00 0.792D+00
 Coeff:     -0.155D-05-0.102D-03 0.226D-03 0.752D-03 0.182D-02 0.436D-03
 Coeff:     -0.151D-01-0.414D-01-0.563D-02 0.267D+00 0.792D+00
 Gap=     0.195 Goal=   None    Shift=    0.000
 RMSDP=4.59D-07 MaxDP=2.04D-05 DE=-2.62D-10 OVMax= 5.95D-06

 Cycle  12  Pass 1  IDiag  1:
 RMSU=  1.76D-07    CP:  9.90D-01  1.01D+00  1.16D+00  9.37D-01  1.21D+00
                    CP:  1.26D+00  1.45D+00  1.00D+00  1.17D+00  1.26D+00
                    CP:  1.02D+00
 E= -2374.98448924634     Delta-E=       -0.000000000170 Rises=F Damp=F
 DIIS: error= 1.34D-07 at cycle  12 NSaved=  12.
 NSaved=12 IEnMin=12 EnMin= -2374.98448924634     IErMin=12 ErrMin= 1.34D-07
 ErrMax= 1.34D-07  0.00D+00 EMaxC= 1.00D-01 BMatC= 5.81D-12 BMatP= 2.26D-11
 IDIUse=1 WtCom= 1.00D+00 WtEn= 0.00D+00
 Coeff-Com:  0.269D-05-0.140D-03 0.154D-03 0.550D-03 0.143D-02 0.186D-02
 Coeff-Com: -0.249D-02-0.207D-01-0.534D-01-0.322D-01 0.374D+00 0.731D+00
 Coeff:      0.269D-05-0.140D-03 0.154D-03 0.550D-03 0.143D-02 0.186D-02
 Coeff:     -0.249D-02-0.207D-01-0.534D-01-0.322D-01 0.374D+00 0.731D+00
 Gap=     0.195 Goal=   None    Shift=    0.000
 RMSDP=2.14D-07 MaxDP=1.18D-05 DE=-1.70D-10 OVMax= 3.79D-06

 Cycle  13  Pass 1  IDiag  1:
 RMSU=  5.48D-08    CP:  9.90D-01  1.01D+00  1.16D+00  9.37D-01  1.21D+00
                    CP:  1.26D+00  1.45D+00  9.96D-01  1.18D+00  1.28D+00
                    CP:  1.11D+00  1.13D+00
 E= -2374.98448924621     Delta-E=        0.000000000121 Rises=F Damp=F
 DIIS: error= 3.90D-08 at cycle  13 NSaved=  13.
 NSaved=13 IEnMin=12 EnMin= -2374.98448924634     IErMin=13 ErrMin= 3.90D-08
 ErrMax= 3.90D-08  0.00D+00 EMaxC= 1.00D-01 BMatC= 6.50D-13 BMatP= 5.81D-12
 IDIUse=1 WtCom= 1.00D+00 WtEn= 0.00D+00
 Coeff-Com:  0.110D-05-0.283D-04 0.163D-04 0.629D-04 0.150D-03 0.545D-03
 Coeff-Com:  0.147D-02 0.218D-03-0.158D-01-0.492D-01-0.770D-02 0.215D+00
 Coeff-Com:  0.856D+00
 Coeff:      0.110D-05-0.283D-04 0.163D-04 0.629D-04 0.150D-03 0.545D-03
 Coeff:      0.147D-02 0.218D-03-0.158D-01-0.492D-01-0.770D-02 0.215D+00
 Coeff:      0.856D+00
 Gap=     0.195 Goal=   None    Shift=    0.000
 RMSDP=7.01D-08 MaxDP=4.06D-06 DE= 1.21D-10 OVMax= 1.89D-06

 Cycle  14  Pass 1  IDiag  1:
 RMSU=  2.76D-08    CP:  9.90D-01  1.01D+00  1.16D+00  9.37D-01  1.21D+00
                    CP:  1.26D+00  1.45D+00  9.93D-01  1.17D+00  1.28D+00
                    CP:  1.14D+00  1.18D+00  1.04D+00
 E= -2374.98448924630     Delta-E=       -0.000000000081 Rises=F Damp=F
 DIIS: error= 2.30D-08 at cycle  14 NSaved=  14.
 NSaved=14 IEnMin=12 EnMin= -2374.98448924634     IErMin=14 ErrMin= 2.30D-08
 ErrMax= 2.30D-08  0.00D+00 EMaxC= 1.00D-01 BMatC= 1.89D-13 BMatP= 6.50D-13
 IDIUse=1 WtCom= 1.00D+00 WtEn= 0.00D+00
 Coeff-Com: -0.165D-06 0.205D-04-0.304D-04-0.102D-03-0.271D-03-0.182D-03
 Coeff-Com:  0.116D-02 0.462D-02 0.547D-02-0.139D-01-0.920D-01-0.778D-01
 Coeff-Com:  0.378D+00 0.795D+00
 Coeff:     -0.165D-06 0.205D-04-0.304D-04-0.102D-03-0.271D-03-0.182D-03
 Coeff:      0.116D-02 0.462D-02 0.547D-02-0.139D-01-0.920D-01-0.778D-01
 Coeff:      0.378D+00 0.795D+00
 Gap=     0.195 Goal=   None    Shift=    0.000
 RMSDP=3.74D-08 MaxDP=3.00D-06 DE=-8.09D-11 OVMax= 1.07D-06

 Cycle  15  Pass 1  IDiag  1:
 RMSU=  1.28D-08    CP:  9.90D-01  1.01D+00  1.16D+00  9.37D-01  1.21D+00
                    CP:  1.26D+00  1.45D+00  9.94D-01  1.17D+00  1.27D+00
                    CP:  1.13D+00  1.18D+00  1.08D+00  1.26D+00
 E= -2374.98448924628     Delta-E=        0.000000000016 Rises=F Damp=F
 DIIS: error= 1.17D-08 at cycle  15 NSaved=  15.
 NSaved=15 IEnMin=12 EnMin= -2374.98448924634     IErMin=15 ErrMin= 1.17D-08
 ErrMax= 1.17D-08  0.00D+00 EMaxC= 1.00D-01 BMatC= 2.66D-14 BMatP= 1.89D-13
 IDIUse=1 WtCom= 1.00D+00 WtEn= 0.00D+00
 Coeff-Com: -0.189D-06 0.107D-04-0.132D-04-0.431D-04-0.107D-03-0.131D-03
 Coeff-Com:  0.154D-03 0.142D-02 0.456D-02 0.338D-02-0.298D-01-0.625D-01
 Coeff-Com: -0.581D-02 0.297D+00 0.792D+00
 Coeff:     -0.189D-06 0.107D-04-0.132D-04-0.431D-04-0.107D-03-0.131D-03
 Coeff:      0.154D-03 0.142D-02 0.456D-02 0.338D-02-0.298D-01-0.625D-01
 Coeff:     -0.581D-02 0.297D+00 0.792D+00
 Gap=     0.195 Goal=   None    Shift=    0.000
 RMSDP=2.67D-08 MaxDP=1.64D-06 DE= 1.64D-11 OVMax= 3.87D-07

 Cycle  16  Pass 1  IDiag  1:
 RMSU=  6.67D-09    CP:  9.90D-01  1.01D+00  1.16D+00  9.37D-01  1.21D+00
                    CP:  1.26D+00  1.45D+00  9.94D-01  1.17D+00  1.27D+00
                    CP:  1.12D+00  1.18D+00  1.12D+00  1.32D+00  1.19D+00
 E= -2374.98448924621     Delta-E=        0.000000000065 Rises=F Damp=F
 DIIS: error= 3.10D-09 at cycle  16 NSaved=  16.
 NSaved=16 IEnMin=12 EnMin= -2374.98448924634     IErMin=16 ErrMin= 3.10D-09
 ErrMax= 3.10D-09  0.00D+00 EMaxC= 1.00D-01 BMatC= 4.27D-15 BMatP= 2.66D-14
 IDIUse=1 WtCom= 1.00D+00 WtEn= 0.00D+00
 Coeff-Com: -0.388D-07 0.357D-06 0.421D-06 0.130D-05 0.844D-05-0.150D-04
 Coeff-Com: -0.125D-03-0.297D-03 0.625D-03 0.312D-02 0.598D-02-0.857D-02
 Coeff-Com: -0.670D-01-0.341D-01 0.256D+00 0.845D+00
 Coeff:     -0.388D-07 0.357D-06 0.421D-06 0.130D-05 0.844D-05-0.150D-04
 Coeff:     -0.125D-03-0.297D-03 0.625D-03 0.312D-02 0.598D-02-0.857D-02
 Coeff:     -0.670D-01-0.341D-01 0.256D+00 0.845D+00
 Gap=     0.195 Goal=   None    Shift=    0.000
 RMSDP=5.82D-09 MaxDP=3.34D-07 DE= 6.46D-11 OVMax= 1.74D-07

 SCF Done:  E(RM062X) =  -2374.98448925     A.U. after   16 cycles
            NFock= 16  Conv=0.58D-08     -V/T= 2.0025
 KE= 2.369124389943D+03 PE=-8.651529741673D+03 EE= 2.400542443442D+03
 Leave Link  502 at Mon Apr  4 13:38:41 2022, MaxMem=  1879048192 cpu:            1811.0 elap:             259.0
 (Enter /gpfs/software/gaussian16/sse4/tar/g16/l701.exe)
 ... and contract with generalized density number  0.
 Compute integral first derivatives.
 Leave Link  701 at Mon Apr  4 13:38:41 2022, MaxMem=  1879048192 cpu:               1.6 elap:               0.3
 (Enter /gpfs/software/gaussian16/sse4/tar/g16/l702.exe)
 L702 exits ... SP integral derivatives will be done elsewhere.
 Leave Link  702 at Mon Apr  4 13:38:41 2022, MaxMem=  1879048192 cpu:               0.2 elap:               0.0
 (Enter /gpfs/software/gaussian16/sse4/tar/g16/l703.exe)
 Integral derivatives from FoFJK, PRISM(SPDF).
 Compute integral first derivatives, UseDBF=F ICtDFT=           0.
 Calling FoFJK, ICntrl=      2127 FMM=F ISym2X=0 I1Cent= 0 IOpClX= 0 NMat=1 NMatS=1 NMatT=0.
 FoFJK:  IHMeth= 1 ICntrl=    2127 DoSepK=F KAlg= 0 I1Cent=           0 FoldK=F
 IRaf=         0 NMat=       1 IRICut=       1 DoRegI=T DoRafI=F ISym2E= 0 IDoP0=0 IntGTp=1.
 FoFCou: FMM=F IPFlag=           0 FMFlag=      100000 FMFlg1=         800
         NFxFlg=           0 DoJE=F BraDBF=F KetDBF=F FulRan=T
         wScrn=  0.000000 ICntrl=      2127 IOpCl=  0 I1Cent=           0 NGrid=           0
         NMat0=    1 NMatS0=      1 NMatT0=    0 NMatD0=    1 NMtDS0=    0 NMtDT0=    0
 Symmetry not used in FoFCou.
 Leave Link  703 at Mon Apr  4 13:39:21 2022, MaxMem=  1879048192 cpu:             281.3 elap:              40.2
 (Enter /gpfs/software/gaussian16/sse4/tar/g16/l716.exe)
 Dipole        = 3.81333770D+00 7.77521955D-01 5.73021315D-03
 ***** Axes restored to original set *****
 -------------------------------------------------------------------
 Center     Atomic                   Forces (Hartrees/Bohr)
 Number     Number              X              Y              Z
 -------------------------------------------------------------------
      1        6          -0.002505382    0.000751534   -0.000464505
      2        6           0.002080379   -0.000301629   -0.000814297
      3        6           0.000456456    0.000348422   -0.000401652
      4        6           0.006339154   -0.006305328    0.002785441
      5        6          -0.004645870    0.006211979   -0.003268119
      6        6          -0.004892802   -0.001179562    0.004186892
      7       17           0.004022641   -0.000410695   -0.002113252
      8        8           0.002300774    0.000859138   -0.001750496
      9       17          -0.001584000   -0.000386574    0.001392369
     10        6           0.000406549    0.000045848   -0.000431930
     11        6          -0.002201690    0.000887814    0.000510628
     12        6           0.000654557   -0.000191777   -0.000239398
     13        6           0.000467462    0.000283810   -0.000621666
     14        6           0.000601971    0.000107572   -0.000464528
     15        6           0.000504763   -0.000225363   -0.000077493
     16       17          -0.000702056    0.000264819    0.000165844
     17       17          -0.000067026   -0.000205848    0.000278497
     18        1           0.000079921    0.000187967   -0.000256091
     19        1           0.000055462    0.000083331   -0.000133269
     20        1          -0.001371263   -0.000825458    0.001717024
 -------------------------------------------------------------------
 Cartesian Forces:  Max     0.006339154 RMS     0.002094734
 Leave Link  716 at Mon Apr  4 13:39:22 2022, MaxMem=  1879048192 cpu:               0.2 elap:               0.0
 (Enter /gpfs/software/gaussian16/sse4/tar/g16/l103.exe)

 GradGradGradGradGradGradGradGradGradGradGradGradGradGradGradGradGradGrad
 Berny optimization.
 Using GEDIIS/GDIIS optimizer.
 FormGI is forming the generalized inverse of G from B-inverse, IUseBI=4.
 GSVD:  received Info=                   1 from GESDD.
 Internal  Forces:  Max     0.009268618 RMS     0.002353175
 Search for a local minimum.
 Step number   5 out of a maximum of  108
 All quantities printed in internal units (Hartrees-Bohrs-Radians)
 RMS Force = .23532D-02 SwitMx=.10000D-02 MixMth= 1
 Mixed Optimization -- RFO/linear search
 Update second derivatives using D2CorX and points    2    3    4    5
 DE= -5.84D-04 DEPred=-1.14D-03 R= 5.13D-01
 TightC=F SS=  1.41D+00  RLast= 7.59D-02 DXNew= 1.4270D+00 2.2762D-01
 Trust test= 5.13D-01 RLast= 7.59D-02 DXMaxT set to 8.49D-01
 ITU=  1  1  1  1  0
 Use linear search instead of GDIIS.
     Eigenvalues ---    0.00703   0.00797   0.00850   0.00949   0.01393
     Eigenvalues ---    0.01433   0.01561   0.01829   0.01949   0.01983
     Eigenvalues ---    0.02016   0.02049   0.02084   0.02140   0.02166
     Eigenvalues ---    0.02206   0.02311   0.12934   0.15998   0.16042
     Eigenvalues ---    0.16948   0.22363   0.22936   0.23494   0.24618
     Eigenvalues ---    0.25000   0.25000   0.25000   0.25000   0.25000
     Eigenvalues ---    0.25002   0.27944   0.28899   0.29625   0.30620
     Eigenvalues ---    0.31433   0.31938   0.32419   0.33083   0.34779
     Eigenvalues ---    0.35079   0.35839   0.39679   0.40618   0.41516
     Eigenvalues ---    0.44169   0.44680   0.46196   0.46843   0.48065
     Eigenvalues ---    0.57304   0.75864   0.91794   0.94921
 RFO step:  Lambda=-6.18693399D-04 EMin= 7.02725082D-03
 Quartic linear search produced a step of -0.32570.
 Iteration  1 RMS(Cart)=  0.02241338 RMS(Int)=  0.00017942
 Iteration  2 RMS(Cart)=  0.00024734 RMS(Int)=  0.00006089
 Iteration  3 RMS(Cart)=  0.00000001 RMS(Int)=  0.00006089
 ITry= 1 IFail=0 DXMaxC= 1.05D-01 DCOld= 1.00D+10 DXMaxT= 8.49D-01 DXLimC= 3.00D+00 Rises=F
 Variable       Old X    -DE/DX   Delta X   Delta X   Delta X     New X
                                 (Linear)    (Quad)   (Total)
    R1        2.79936   0.00139  -0.00014   0.00223   0.00210   2.80146
    R2        2.74526  -0.00101  -0.00096   0.00087  -0.00006   2.74521
    R3        2.30706  -0.00234   0.00104  -0.00418  -0.00314   2.30392
    R4        2.64732  -0.00025  -0.00009   0.00252   0.00241   2.64973
    R5        3.29677   0.00199  -0.00274   0.01043   0.00769   3.30446
    R6        2.71270  -0.00498  -0.01072   0.01008  -0.00068   2.71202
    R7        3.32061   0.00065  -0.00357   0.00925   0.00569   3.32629
    R8        2.33203  -0.00755  -0.00195  -0.00629  -0.00823   2.32380
    R9        2.63976  -0.00011  -0.00280   0.00841   0.00559   2.64535
   R10        2.75609  -0.00167  -0.00568   0.00672   0.00104   2.75713
   R11        2.65726  -0.00184  -0.00094  -0.00033  -0.00127   2.65599
   R12        2.66936   0.00100  -0.00013   0.00215   0.00202   2.67139
   R13        2.62497   0.00048  -0.00019   0.00062   0.00043   2.62540
   R14        2.03169   0.00210   0.00154   0.00038   0.00192   2.03361
   R15        2.62264   0.00076   0.00027   0.00047   0.00073   2.62338
   R16        3.29837   0.00020  -0.00067   0.00237   0.00170   3.30007
   R17        2.60517   0.00074   0.00006   0.00059   0.00066   2.60582
   R18        2.04779   0.00007  -0.00008   0.00016   0.00008   2.04787
   R19        2.63088   0.00071   0.00038   0.00034   0.00072   2.63159
   R20        2.04591   0.00033  -0.00008   0.00070   0.00063   2.04654
   R21        3.29585  -0.00072   0.00023  -0.00140  -0.00117   3.29469
    A1        1.80595   0.00030  -0.00042  -0.00167  -0.00224   1.80371
    A2        2.18102   0.00201   0.00132   0.00377   0.00482   2.18584
    A3        2.29619  -0.00231  -0.00089  -0.00187  -0.00302   2.29317
    A4        2.21120  -0.00331  -0.00092  -0.00398  -0.00488   2.20632
    A5        1.97684   0.00034  -0.00052   0.00123   0.00070   1.97753
    A6        2.09515   0.00297   0.00144   0.00275   0.00418   2.09933
    A7        2.17519  -0.00035   0.00272  -0.00392  -0.00124   2.17395
    A8        2.02285   0.00767   0.00513   0.00698   0.01212   2.03497
    A9        2.08515  -0.00732  -0.00785  -0.00306  -0.01089   2.07426
   A10        2.19369   0.00440  -0.00466   0.02372   0.01914   2.21283
   A11        2.38164  -0.00590   0.00621  -0.02985  -0.02364   2.35800
   A12        1.79870   0.00486  -0.00293   0.01575   0.01276   1.81146
   A13        2.34215  -0.00927  -0.00655  -0.00839  -0.01491   2.32724
   A14        2.14233   0.00441   0.00948  -0.00736   0.00216   2.14449
   A15        2.22916  -0.00780  -0.00707  -0.00442  -0.01149   2.21767
   A16        2.02916   0.00632   0.00590   0.00335   0.00925   2.03841
   A17        2.02486   0.00148   0.00117   0.00107   0.00224   2.02710
   A18        2.11712  -0.00020  -0.00009  -0.00098  -0.00106   2.11606
   A19        2.11990  -0.00096  -0.00080  -0.00243  -0.00323   2.11668
   A20        2.04616   0.00116   0.00089   0.00340   0.00429   2.05045
   A21        2.12019  -0.00041  -0.00048   0.00037  -0.00011   2.12008
   A22        2.06236  -0.00028   0.00034  -0.00137  -0.00103   2.06133
   A23        2.10063   0.00069   0.00015   0.00099   0.00114   2.10177
   A24        2.13747  -0.00108  -0.00101  -0.00063  -0.00164   2.13583
   A25        2.06756   0.00070   0.00250  -0.00386  -0.00135   2.06621
   A26        2.07815   0.00039  -0.00149   0.00449   0.00299   2.08114
   A27        2.10386  -0.00029   0.00012  -0.00052  -0.00040   2.10347
   A28        2.10237   0.00014  -0.00046   0.00156   0.00110   2.10347
   A29        2.07696   0.00014   0.00034  -0.00104  -0.00070   2.07625
   A30        2.06286   0.00049   0.00029   0.00068   0.00098   2.06384
   A31        2.13199   0.00017  -0.00023   0.00072   0.00049   2.13248
   A32        2.08834  -0.00066  -0.00006  -0.00140  -0.00147   2.08687
    D1        0.00194  -0.00015  -0.00095  -0.01075  -0.01158  -0.00964
    D2       -3.13960  -0.00015  -0.00071  -0.01093  -0.01157   3.13202
    D3        3.13717   0.00022   0.00168   0.02246   0.02430  -3.12172
    D4       -0.00436   0.00022   0.00191   0.02228   0.02431   0.01995
    D5       -0.00255   0.00018   0.00143   0.01629   0.01780   0.01526
    D6       -3.13718  -0.00025  -0.00145  -0.02012  -0.02130   3.12471
    D7        0.00046   0.00001  -0.00005  -0.00083  -0.00081  -0.00035
    D8       -3.14006   0.00004   0.00039   0.00038   0.00078  -3.13928
    D9       -3.14120   0.00001  -0.00031  -0.00064  -0.00082   3.14116
   D10        0.00147   0.00004   0.00014   0.00057   0.00077   0.00224
   D11       -0.00221   0.00010   0.00067   0.00782   0.00845   0.00625
   D12        3.14037   0.00004   0.00085   0.00562   0.00642  -3.13640
   D13        3.13827   0.00008   0.00023   0.00658   0.00684  -3.13807
   D14       -0.00233   0.00002   0.00040   0.00438   0.00481   0.00247
   D15        0.00076  -0.00008  -0.00104  -0.01170  -0.01269  -0.01193
   D16        0.00183  -0.00007  -0.00018  -0.00229  -0.00256  -0.00072
   D17       -3.14060  -0.00003  -0.00035  -0.00041  -0.00081  -3.14140
   D18       -0.01110   0.00002   0.00136   0.00683   0.00819  -0.00291
   D19        3.13165   0.00003   0.00147   0.00727   0.00874   3.14039
   D20        3.13163  -0.00004   0.00158   0.00426   0.00584   3.13746
   D21       -0.00880  -0.00004   0.00168   0.00470   0.00638  -0.00242
   D22       -3.14102   0.00001  -0.00011   0.00044   0.00033  -3.14070
   D23       -0.00045   0.00001  -0.00005   0.00051   0.00046   0.00000
   D24       -0.00059   0.00000  -0.00021  -0.00000  -0.00021  -0.00081
   D25        3.13998   0.00001  -0.00015   0.00007  -0.00008   3.13989
   D26        3.14125  -0.00002  -0.00002  -0.00048  -0.00050   3.14076
   D27       -0.00067  -0.00001   0.00006  -0.00037  -0.00031  -0.00098
   D28        0.00068  -0.00001   0.00008  -0.00008   0.00000   0.00068
   D29       -3.14124  -0.00000   0.00016   0.00002   0.00019  -3.14105
   D30        0.00011   0.00000   0.00021   0.00008   0.00029   0.00041
   D31        3.14118  -0.00001   0.00017  -0.00020  -0.00003   3.14115
   D32       -3.14050  -0.00000   0.00016   0.00002   0.00017  -3.14033
   D33        0.00056  -0.00001   0.00011  -0.00026  -0.00015   0.00042
   D34        0.00031  -0.00000  -0.00007  -0.00007  -0.00015   0.00017
   D35       -3.14143  -0.00000  -0.00016  -0.00005  -0.00020   3.14156
   D36       -3.14074   0.00001  -0.00003   0.00021   0.00018  -3.14056
   D37        0.00070   0.00001  -0.00011   0.00024   0.00013   0.00083
   D38       -0.00029   0.00000   0.00005   0.00009   0.00014  -0.00014
   D39        3.14132   0.00000   0.00008   0.00001   0.00009   3.14141
   D40       -3.14155  -0.00000  -0.00003  -0.00001  -0.00005  -3.14159
   D41        0.00006  -0.00000   0.00000  -0.00010  -0.00009  -0.00003
   D42       -0.00023   0.00000  -0.00006  -0.00001  -0.00007  -0.00029
   D43        3.14151  -0.00000   0.00002  -0.00004  -0.00001   3.14150
   D44        3.14135   0.00000  -0.00009   0.00007  -0.00002   3.14133
   D45       -0.00010   0.00000  -0.00001   0.00005   0.00003  -0.00006
         Item               Value     Threshold  Converged?
 Maximum Force            0.009269     0.000450     NO 
 RMS     Force            0.002353     0.000300     NO 
 Maximum Displacement     0.105307     0.001800     NO 
 RMS     Displacement     0.022480     0.001200     NO 
 Predicted change in Energy=-4.653402D-04
 Lowest energy point so far.  Saving SCF results.
 GradGradGradGradGradGradGradGradGradGradGradGradGradGradGradGradGradGrad

 Leave Link  103 at Mon Apr  4 13:39:22 2022, MaxMem=  1879048192 cpu:               0.2 elap:               0.1
 (Enter /gpfs/software/gaussian16/sse4/tar/g16/l202.exe)
                          Input orientation:                          
 ---------------------------------------------------------------------
 Center     Atomic      Atomic             Coordinates (Angstroms)
 Number     Number       Type             X           Y           Z
 ---------------------------------------------------------------------
      1          6           0       -8.101330   -1.401249    6.595332
      2          6           0       -7.315535   -2.484389    7.233329
      3          6           0       -6.030219   -2.907538    6.865896
      4          6           0       -7.216289   -0.915538    5.550760
      5          6           0       -6.094788   -1.340605    5.279242
      6          6           0       -5.263503   -2.343526    5.791809
      7         17           0       -5.336841   -4.226374    7.803017
      8          8           0       -9.211054   -1.037359    6.945330
      9         17           0       -8.150273   -3.253178    8.563719
     10          6           0       -3.940122   -2.629693    5.248232
     11          6           0       -3.034317   -3.607315    5.694517
     12          6           0       -1.797509   -3.775735    5.084519
     13          6           0       -3.515943   -1.840232    4.154984
     14          6           0       -2.287069   -2.011579    3.553327
     15          6           0       -1.405195   -2.987094    4.011523
     16         17           0        0.142196   -3.182396    3.232334
     17         17           0       -0.735575   -5.014922    5.706089
     18          1           0       -1.992652   -1.389640    2.717048
     19          1           0       -4.186043   -1.074791    3.781567
     20          1           0       -3.272010   -4.253057    6.521918
 ---------------------------------------------------------------------
                    Distance matrix (angstroms):
                    1          2          3          4          5
     1  C    0.000000
     2  C    1.482466   0.000000
     3  C    2.575191   1.402177   0.000000
     4  C    1.452702   2.302647   2.665409   0.000000
     5  C    2.400413   2.572339   2.230901   1.229703   0.000000
     6  C    3.096255   2.511705   1.435140   2.431178   1.399861
     7  Cl   4.133066   2.697088   1.760198   4.423417   3.907888
     8  O    1.219181   2.402047   3.690744   2.436956   3.546678
     9  Cl   2.703069   1.748645   2.738010   3.926169   4.320966
    10  C    4.543061   3.918564   2.657544   3.709868   2.511035
    11  C    5.599358   4.685908   3.291997   4.975461   3.831045
    12  C    6.903543   6.060823   4.673640   6.145021   4.943115
    13  C    5.212847   4.932348   3.848347   4.061504   2.857276
    14  C    6.590291   6.249116   5.078094   5.430310   4.234114
    15  C    7.350455   6.750176   5.435497   6.358413   5.129359
    16  Cl   9.079535   8.491934   7.167777   8.041209   6.817771
    17  Cl   8.252499   7.213317   5.815452   7.669989   6.511833
    18  H    7.235826   7.066001   5.984890   5.961635   4.836814
    19  H    4.832527   4.867787   4.033985   3.512520   2.440696
    20  H    5.608968   4.470390   3.088116   5.257330   4.242016
                    6          7          8          9         10
     6  C    0.000000
     7  Cl   2.755985   0.000000
     8  O    4.315071   5.090674   0.000000
     9  Cl   4.104192   3.072650   2.941818   0.000000
    10  C    1.459008   3.320714   5.761805   5.395050   0.000000
    11  C    2.564351   3.182865   6.805974   5.876286   1.405488
    12  C    3.816359   4.485553   8.119235   7.261922   2.435366
    13  C    2.446726   4.724139   6.392568   6.550601   1.413636
    14  C    3.739004   5.680343   7.771510   7.811707   2.446907
    15  C    4.297690   5.600811   8.563885   8.141828   2.843069
    16  Cl   6.039553   7.211164  10.289354   9.858688   4.586354
    17  Cl   5.257931   5.117672   9.444071   8.139259   4.020954
    18  H    4.589393   6.715486   8.373041   8.693252   3.425969
    19  H    2.609920   5.237258   5.938142   6.582512   2.151582
    20  H    2.854017   2.430114   6.766996   5.382022   2.168861
                   11         12         13         14         15
    11  C    0.000000
    12  C    1.389301   0.000000
    13  C    2.392636   2.750131   0.000000
    14  C    2.772985   2.386726   1.378943   0.000000
    15  C    2.423052   1.388231   2.406477   1.392578   0.000000
    16  Cl   4.041428   2.746834   4.004331   2.715727   1.743473
    17  Cl   2.695498   1.746321   4.496113   4.007691   2.726175
    18  H    3.855965   3.366964   2.142687   1.082983   2.138371
    19  H    3.376318   3.833781   1.083685   2.129735   3.382735
    20  H    1.076139   2.113790   3.388747   3.847969   3.374870
                   16         17         18         19         20
    16  Cl   0.000000
    17  Cl   3.201265   0.000000
    18  H    2.834972   4.863875   0.000000
    19  H    4.845339   5.579798   2.458312   0.000000
    20  H    4.860502   2.771195   4.930816   4.294922   0.000000
 Stoichiometry    C12H3Cl4O(1-)
 Framework group  C1[X(C12H3Cl4O)]
 Deg. of freedom    54
 Full point group                 C1      NOp   1
 RotChk:  IX=0 Diff= 3.05D-03
 Largest Abelian subgroup         C1      NOp   1
 Largest concise Abelian subgroup C1      NOp   1
                         Standard orientation:                         
 ---------------------------------------------------------------------
 Center     Atomic      Atomic             Coordinates (Angstroms)
 Number     Number       Type             X           Y           Z
 ---------------------------------------------------------------------
      1          6           0       -3.893062   -1.359057    0.008622
      2          6           0       -3.284814   -0.007126    0.003813
      3          6           0       -1.914255    0.288925   -0.000616
      4          6           0       -2.741710   -2.244786   -0.006082
      5          6           0       -1.557539   -1.913269   -0.004161
      6          6           0       -0.868989   -0.694459   -0.000758
      7         17           0       -1.476321    1.993774   -0.002145
      8          8           0       -5.089648   -1.592144   -0.007362
      9         17           0       -4.465551    1.282688    0.004139
     10          6           0        0.587441   -0.607768    0.000657
     11          6           0        1.366387    0.562120   -0.000609
     12          6           0        2.754454    0.503565   -0.000070
     13          6           0        1.298504   -1.829552    0.001465
     14          6           0        2.676454   -1.881886    0.001841
     15          6           0        3.428673   -0.709948    0.001257
     16         17           0        5.169551   -0.805021    0.001898
     17         17           0        3.641332    2.007918   -0.002420
     18          1           0        3.190627   -2.835027    0.002628
     19          1           0        0.733639   -2.754377    0.001935
     20          1           0        0.910460    1.536901   -0.002853
 ---------------------------------------------------------------------
 Rotational constants (GHZ):           0.7751732           0.1466464           0.1233176
 Leave Link  202 at Mon Apr  4 13:39:22 2022, MaxMem=  1879048192 cpu:               0.1 elap:               0.0
 (Enter /gpfs/software/gaussian16/sse4/tar/g16/l301.exe)
 Standard basis: 6-311+G(d,p) (5D, 7F)
 Ernie: Thresh=  0.10000D-02 Tol=  0.10000D-05 Strict=F.
 There are   441 symmetry adapted cartesian basis functions of A   symmetry.
 There are   424 symmetry adapted basis functions of A   symmetry.
   424 basis functions,   704 primitive gaussians,   441 cartesian basis functions
    76 alpha electrons       76 beta electrons
       nuclear repulsion energy      1507.8700388905 Hartrees.
 IExCor= 4336 DFT=T Ex+Corr=M062X ExCW=0 ScaHFX=  0.540000
 ScaDFX=  1.000000  1.000000  1.000000  1.000000 ScalE2=  1.000000  1.000000
 IRadAn=      5 IRanWt=     -1 IRanGd=            0 ICorTp=0 IEmpDi=  4
 NAtoms=   20 NActive=   20 NUniq=   20 SFac= 1.00D+00 NAtFMM=   60 NAOKFM=F Big=F
 Integral buffers will be    131072 words long.
 Raffenetti 2 integral format.
 Two-electron integral symmetry is turned on.
 Leave Link  301 at Mon Apr  4 13:39:22 2022, MaxMem=  1879048192 cpu:               0.5 elap:               0.1
 (Enter /gpfs/software/gaussian16/sse4/tar/g16/l302.exe)
 NPDir=0 NMtPBC=     1 NCelOv=     1 NCel=       1 NClECP=     1 NCelD=      1
         NCelK=      1 NCelE2=     1 NClLst=     1 CellRange=     0.0.
 One-electron integrals computed using PRISM.
 One-electron integral symmetry used in STVInt
 NBasis=   424 RedAO= T EigKep=  1.29D-06  NBF=   424
 NBsUse=   419 1.00D-06 EigRej=  5.16D-07 NBFU=   419
 Precomputing XC quadrature grid using
 IXCGrd= 4 IRadAn=           5 IRanWt=          -1 IRanGd=           0 AccXCQ= 0.00D+00.
 Generated NRdTot=       0 NPtTot=           0 NUsed=           0 NTot=          32
 NSgBfM=   430   430   430   430   430 MxSgAt=    20 MxSgA2=    20.
 Leave Link  302 at Mon Apr  4 13:39:22 2022, MaxMem=  1879048192 cpu:               3.3 elap:               0.5
 (Enter /gpfs/software/gaussian16/sse4/tar/g16/l303.exe)
 DipDrv:  MaxL=1.
 Leave Link  303 at Mon Apr  4 13:39:22 2022, MaxMem=  1879048192 cpu:               0.4 elap:               0.1
 (Enter /gpfs/software/gaussian16/sse4/tar/g16/l401.exe)
 Initial guess from the checkpoint file:  "checkpoint.chk"
 B after Tr=    -0.000000    0.000000    0.000000
         Rot=    1.000000   -0.000003   -0.000008    0.000681 Ang=  -0.08 deg.
 Guess basis will be translated and rotated to current coordinates.
 JPrj=2 DoOrth=T DoCkMO=T.
 Generating alternative initial guess.
 ExpMin= 4.38D-02 ExpMax= 1.06D+05 ExpMxC= 3.62D+03 IAcc=2 IRadAn=         4 AccDes= 0.00D+00
 Harris functional with IExCor= 1009 and IRadAn=       4 diagonalized for initial guess.
 HarFok:  IExCor= 1009 AccDes= 0.00D+00 IRadAn=         4 IDoV= 1 UseB2=F ITyADJ=14
 ICtDFT=  3500011 ScaDFX=  1.000000  1.000000  1.000000  1.000000
 FoFCou: FMM=F IPFlag=           0 FMFlag=      100000 FMFlg1=           0
         NFxFlg=           0 DoJE=T BraDBF=F KetDBF=T FulRan=T
         wScrn=  0.000000 ICntrl=       500 IOpCl=  0 I1Cent=   200000004 NGrid=           0
         NMat0=    1 NMatS0=      1 NMatT0=    0 NMatD0=    1 NMtDS0=    0 NMtDT0=    0
 Petite list used in FoFCou.
 Harris En= -2373.88548182355    
 Leave Link  401 at Mon Apr  4 13:39:24 2022, MaxMem=  1879048192 cpu:              13.9 elap:               2.0
 (Enter /gpfs/software/gaussian16/sse4/tar/g16/l502.exe)
 Integral symmetry usage will be decided dynamically.
 Closed shell SCF:
 Using DIIS extrapolation, IDIIS=  1040.
 NGot=  1879048192 LenX=  1878652179 LenY=  1878457257
 Requested convergence on RMS density matrix=1.00D-08 within 128 cycles.
 Requested convergence on MAX density matrix=1.00D-06.
 Requested convergence on             energy=1.00D-06.
 No special actions if energy rises.
 Fock matrices will be formed incrementally for  20 cycles.

 Cycle   1  Pass 1  IDiag  1:
 FoFJK:  IHMeth= 1 ICntrl=       0 DoSepK=F KAlg= 0 I1Cent=           0 FoldK=F
 IRaf= 790000000 NMat=       1 IRICut=       1 DoRegI=T DoRafI=F ISym2E= 0 IDoP0=0 IntGTp=1.
 FoFCou: FMM=F IPFlag=           0 FMFlag=      100000 FMFlg1=           0
         NFxFlg=           0 DoJE=F BraDBF=F KetDBF=F FulRan=T
         wScrn=  0.000000 ICntrl=         0 IOpCl=  0 I1Cent=           0 NGrid=           0
         NMat0=    1 NMatS0=      1 NMatT0=    0 NMatD0=    1 NMtDS0=    0 NMtDT0=    0
 Symmetry not used in FoFCou.
 E= -2374.97640617737    
 DIIS: error= 2.94D-03 at cycle   1 NSaved=   1.
 NSaved= 1 IEnMin= 1 EnMin= -2374.97640617737     IErMin= 1 ErrMin= 2.94D-03
 ErrMax= 2.94D-03  0.00D+00 EMaxC= 1.00D-01 BMatC= 5.35D-03 BMatP= 5.35D-03
 IDIUse=3 WtCom= 9.71D-01 WtEn= 2.94D-02
 Coeff-Com:  0.100D+01
 Coeff-En:   0.100D+01
 Coeff:      0.100D+01
 Gap=     0.387 Goal=   None    Shift=    0.000
 GapD=    0.387 DampG=1.000 DampE=1.000 DampFc=1.0000 IDamp=-1.
 RMSDP=5.58D-03 MaxDP=3.14D-01              OVMax= 3.73D-02

 Cycle   2  Pass 1  IDiag  1:
 RMSU=  5.57D-03    CP:  1.00D+00
 E= -2374.98476521434     Delta-E=       -0.008359036965 Rises=F Damp=F
 DIIS: error= 3.27D-04 at cycle   2 NSaved=   2.
 NSaved= 2 IEnMin= 2 EnMin= -2374.98476521434     IErMin= 2 ErrMin= 3.27D-04
 ErrMax= 3.27D-04  0.00D+00 EMaxC= 1.00D-01 BMatC= 8.32D-05 BMatP= 5.35D-03
 IDIUse=3 WtCom= 9.97D-01 WtEn= 3.27D-03
 Coeff-Com: -0.541D-01 0.105D+01
 Coeff-En:   0.000D+00 0.100D+01
 Coeff:     -0.539D-01 0.105D+01
 Gap=     0.196 Goal=   None    Shift=    0.000
 RMSDP=1.37D-03 MaxDP=9.42D-02 DE=-8.36D-03 OVMax= 6.11D-03

 Cycle   3  Pass 1  IDiag  1:
 RMSU=  1.21D-03    CP:  9.98D-01  1.04D+00
 E= -2374.98488727843     Delta-E=       -0.000122064089 Rises=F Damp=F
 DIIS: error= 6.10D-04 at cycle   3 NSaved=   3.
 NSaved= 3 IEnMin= 3 EnMin= -2374.98488727843     IErMin= 2 ErrMin= 3.27D-04
 ErrMax= 6.10D-04  0.00D+00 EMaxC= 1.00D-01 BMatC= 8.37D-05 BMatP= 8.32D-05
 IDIUse=3 WtCom= 9.94D-01 WtEn= 6.10D-03
 Coeff-Com: -0.376D-01 0.565D+00 0.473D+00
 Coeff-En:   0.000D+00 0.000D+00 0.100D+01
 Coeff:     -0.374D-01 0.561D+00 0.476D+00
 Gap=     0.195 Goal=   None    Shift=    0.000
 RMSDP=3.18D-04 MaxDP=1.62D-02 DE=-1.22D-04 OVMax= 4.34D-03

 Cycle   4  Pass 1  IDiag  1:
 RMSU=  2.92D-04    CP:  9.98D-01  1.01D+00  1.01D+00
 E= -2374.98495943546     Delta-E=       -0.000072157030 Rises=F Damp=F
 DIIS: error= 3.33D-04 at cycle   4 NSaved=   4.
 NSaved= 4 IEnMin= 4 EnMin= -2374.98495943546     IErMin= 2 ErrMin= 3.27D-04
 ErrMax= 3.33D-04  0.00D+00 EMaxC= 1.00D-01 BMatC= 1.66D-05 BMatP= 8.32D-05
 IDIUse=3 WtCom= 9.97D-01 WtEn= 3.33D-03
 Coeff-Com: -0.762D-02 0.443D-01 0.300D+00 0.664D+00
 Coeff-En:   0.000D+00 0.000D+00 0.169D+00 0.831D+00
 Coeff:     -0.760D-02 0.442D-01 0.299D+00 0.664D+00
 Gap=     0.195 Goal=   None    Shift=    0.000
 RMSDP=2.59D-04 MaxDP=1.64D-02 DE=-7.22D-05 OVMax= 1.50D-03

 Cycle   5  Pass 1  IDiag  1:
 RMSU=  1.53D-04    CP:  9.97D-01  1.01D+00  1.12D+00  1.10D+00
 E= -2374.98497560907     Delta-E=       -0.000016173617 Rises=F Damp=F
 DIIS: error= 7.39D-05 at cycle   5 NSaved=   5.
 NSaved= 5 IEnMin= 5 EnMin= -2374.98497560907     IErMin= 5 ErrMin= 7.39D-05
 ErrMax= 7.39D-05  0.00D+00 EMaxC= 1.00D-01 BMatC= 2.11D-06 BMatP= 1.66D-05
 IDIUse=1 WtCom= 1.00D+00 WtEn= 0.00D+00
 Coeff-Com:  0.993D-03-0.555D-01 0.109D+00 0.363D+00 0.582D+00
 Coeff:      0.993D-03-0.555D-01 0.109D+00 0.363D+00 0.582D+00
 Gap=     0.195 Goal=   None    Shift=    0.000
 RMSDP=7.51D-05 MaxDP=5.78D-03 DE=-1.62D-05 OVMax= 6.96D-04

 Cycle   6  Pass 1  IDiag  1:
 RMSU=  5.06D-05    CP:  9.97D-01  1.01D+00  1.15D+00  1.19D+00  1.09D+00
 E= -2374.98497782709     Delta-E=       -0.000002218020 Rises=F Damp=F
 DIIS: error= 3.52D-05 at cycle   6 NSaved=   6.
 NSaved= 6 IEnMin= 6 EnMin= -2374.98497782709     IErMin= 6 ErrMin= 3.52D-05
 ErrMax= 3.52D-05  0.00D+00 EMaxC= 1.00D-01 BMatC= 2.71D-07 BMatP= 2.11D-06
 IDIUse=1 WtCom= 1.00D+00 WtEn= 0.00D+00
 Coeff-Com:  0.139D-02-0.342D-01 0.242D-01 0.990D-01 0.308D+00 0.601D+00
 Coeff:      0.139D-02-0.342D-01 0.242D-01 0.990D-01 0.308D+00 0.601D+00
 Gap=     0.195 Goal=   None    Shift=    0.000
 RMSDP=2.33D-05 MaxDP=1.52D-03 DE=-2.22D-06 OVMax= 1.59D-04

 Cycle   7  Pass 1  IDiag  1:
 RMSU=  1.61D-05    CP:  9.97D-01  1.01D+00  1.16D+00  1.17D+00  1.09D+00
                    CP:  1.01D+00
 E= -2374.98497812608     Delta-E=       -0.000000298992 Rises=F Damp=F
 DIIS: error= 6.92D-06 at cycle   7 NSaved=   7.
 NSaved= 7 IEnMin= 7 EnMin= -2374.98497812608     IErMin= 7 ErrMin= 6.92D-06
 ErrMax= 6.92D-06  0.00D+00 EMaxC= 1.00D-01 BMatC= 2.23D-08 BMatP= 2.71D-07
 IDIUse=1 WtCom= 1.00D+00 WtEn= 0.00D+00
 Coeff-Com:  0.370D-03-0.370D-02-0.663D-02-0.277D-01 0.219D-01 0.200D+00
 Coeff-Com:  0.816D+00
 Coeff:      0.370D-03-0.370D-02-0.663D-02-0.277D-01 0.219D-01 0.200D+00
 Coeff:      0.816D+00
 Gap=     0.195 Goal=   None    Shift=    0.000
 RMSDP=1.18D-05 MaxDP=7.89D-04 DE=-2.99D-07 OVMax= 1.18D-04

 Cycle   8  Pass 1  IDiag  1:
 RMSU=  5.67D-06    CP:  9.97D-01  1.01D+00  1.17D+00  1.17D+00  1.14D+00
                    CP:  1.02D+00  1.32D+00
 E= -2374.98497816156     Delta-E=       -0.000000035474 Rises=F Damp=F
 DIIS: error= 4.17D-06 at cycle   8 NSaved=   8.
 NSaved= 8 IEnMin= 8 EnMin= -2374.98497816156     IErMin= 8 ErrMin= 4.17D-06
 ErrMax= 4.17D-06  0.00D+00 EMaxC= 1.00D-01 BMatC= 7.53D-09 BMatP= 2.23D-08
 IDIUse=1 WtCom= 1.00D+00 WtEn= 0.00D+00
 Coeff-Com: -0.416D-04 0.409D-02-0.704D-02-0.327D-01-0.459D-01-0.170D-01
 Coeff-Com:  0.437D+00 0.662D+00
 Coeff:     -0.416D-04 0.409D-02-0.704D-02-0.327D-01-0.459D-01-0.170D-01
 Coeff:      0.437D+00 0.662D+00
 Gap=     0.195 Goal=   None    Shift=    0.000
 RMSDP=4.42D-06 MaxDP=3.18D-04 DE=-3.55D-08 OVMax= 5.68D-05

 Cycle   9  Pass 1  IDiag  1:
 RMSU=  2.84D-06    CP:  9.97D-01  1.01D+00  1.17D+00  1.17D+00  1.15D+00
                    CP:  1.05D+00  1.34D+00  1.03D+00
 E= -2374.98497817184     Delta-E=       -0.000000010286 Rises=F Damp=F
 DIIS: error= 1.13D-06 at cycle   9 NSaved=   9.
 NSaved= 9 IEnMin= 9 EnMin= -2374.98497817184     IErMin= 9 ErrMin= 1.13D-06
 ErrMax= 1.13D-06  0.00D+00 EMaxC= 1.00D-01 BMatC= 4.88D-10 BMatP= 7.53D-09
 IDIUse=1 WtCom= 1.00D+00 WtEn= 0.00D+00
 Coeff-Com: -0.650D-04 0.214D-02-0.189D-02-0.103D-01-0.194D-01-0.258D-01
 Coeff-Com:  0.860D-01 0.234D+00 0.736D+00
 Coeff:     -0.650D-04 0.214D-02-0.189D-02-0.103D-01-0.194D-01-0.258D-01
 Coeff:      0.860D-01 0.234D+00 0.736D+00
 Gap=     0.195 Goal=   None    Shift=    0.000
 RMSDP=2.11D-06 MaxDP=1.44D-04 DE=-1.03D-08 OVMax= 2.67D-05

 Cycle  10  Pass 1  IDiag  1:
 RMSU=  8.83D-07    CP:  9.97D-01  1.01D+00  1.16D+00  1.17D+00  1.14D+00
                    CP:  1.04D+00  1.36D+00  1.08D+00  1.10D+00
 E= -2374.98497817301     Delta-E=       -0.000000001168 Rises=F Damp=F
 DIIS: error= 5.94D-07 at cycle  10 NSaved=  10.
 NSaved=10 IEnMin=10 EnMin= -2374.98497817301     IErMin=10 ErrMin= 5.94D-07
 ErrMax= 5.94D-07  0.00D+00 EMaxC= 1.00D-01 BMatC= 1.64D-10 BMatP= 4.88D-10
 IDIUse=1 WtCom= 1.00D+00 WtEn= 0.00D+00
 Coeff-Com: -0.235D-04 0.310D-03 0.315D-03 0.582D-03-0.148D-02-0.110D-01
 Coeff-Com: -0.369D-01-0.113D-01 0.368D+00 0.691D+00
 Coeff:     -0.235D-04 0.310D-03 0.315D-03 0.582D-03-0.148D-02-0.110D-01
 Coeff:     -0.369D-01-0.113D-01 0.368D+00 0.691D+00
 Gap=     0.195 Goal=   None    Shift=    0.000
 RMSDP=7.34D-07 MaxDP=5.63D-05 DE=-1.17D-09 OVMax= 1.78D-05

 Cycle  11  Pass 1  IDiag  1:
 RMSU=  4.19D-07    CP:  9.97D-01  1.01D+00  1.16D+00  1.17D+00  1.14D+00
                    CP:  1.03D+00  1.36D+00  1.13D+00  1.17D+00  9.61D-01
 E= -2374.98497817335     Delta-E=       -0.000000000336 Rises=F Damp=F
 DIIS: error= 2.90D-07 at cycle  11 NSaved=  11.
 NSaved=11 IEnMin=11 EnMin= -2374.98497817335     IErMin=11 ErrMin= 2.90D-07
 ErrMax= 2.90D-07  0.00D+00 EMaxC= 1.00D-01 BMatC= 2.04D-11 BMatP= 1.64D-10
 IDIUse=1 WtCom= 1.00D+00 WtEn= 0.00D+00
 Coeff-Com:  0.765D-05-0.407D-03 0.555D-03 0.254D-02 0.421D-02 0.293D-02
 Coeff-Com: -0.297D-01-0.593D-01-0.766D-01 0.220D+00 0.935D+00
 Coeff:      0.765D-05-0.407D-03 0.555D-03 0.254D-02 0.421D-02 0.293D-02
 Coeff:     -0.297D-01-0.593D-01-0.766D-01 0.220D+00 0.935D+00
 Gap=     0.195 Goal=   None    Shift=    0.000
 RMSDP=5.13D-07 MaxDP=2.88D-05 DE=-3.36D-10 OVMax= 1.28D-05

 Cycle  12  Pass 1  IDiag  1:
 RMSU=  1.42D-07    CP:  9.97D-01  1.01D+00  1.16D+00  1.17D+00  1.14D+00
                    CP:  1.03D+00  1.36D+00  1.14D+00  1.22D+00  1.03D+00
                    CP:  9.76D-01
 E= -2374.98497817349     Delta-E=       -0.000000000137 Rises=F Damp=F
 DIIS: error= 1.17D-07 at cycle  12 NSaved=  12.
 NSaved=12 IEnMin=12 EnMin= -2374.98497817349     IErMin=12 ErrMin= 1.17D-07
 ErrMax= 1.17D-07  0.00D+00 EMaxC= 1.00D-01 BMatC= 2.45D-12 BMatP= 2.04D-11
 IDIUse=1 WtCom= 1.00D+00 WtEn= 0.00D+00
 Coeff-Com:  0.492D-05-0.138D-03 0.892D-04 0.547D-03 0.118D-02 0.221D-02
 Coeff-Com: -0.200D-02-0.125D-01-0.696D-01-0.314D-01 0.218D+00 0.893D+00
 Coeff:      0.492D-05-0.138D-03 0.892D-04 0.547D-03 0.118D-02 0.221D-02
 Coeff:     -0.200D-02-0.125D-01-0.696D-01-0.314D-01 0.218D+00 0.893D+00
 Gap=     0.195 Goal=   None    Shift=    0.000
 RMSDP=1.15D-07 MaxDP=7.16D-06 DE=-1.37D-10 OVMax= 4.97D-06

 Cycle  13  Pass 1  IDiag  1:
 RMSU=  6.04D-08    CP:  9.97D-01  1.01D+00  1.16D+00  1.17D+00  1.14D+00
                    CP:  1.03D+00  1.35D+00  1.14D+00  1.21D+00  1.05D+00
                    CP:  1.07D+00  9.42D-01
 E= -2374.98497817349     Delta-E=       -0.000000000004 Rises=F Damp=F
 DIIS: error= 4.83D-08 at cycle  13 NSaved=  13.
 NSaved=13 IEnMin=13 EnMin= -2374.98497817349     IErMin=13 ErrMin= 4.83D-08
 ErrMax= 4.83D-08  0.00D+00 EMaxC= 1.00D-01 BMatC= 7.05D-13 BMatP= 2.45D-12
 IDIUse=1 WtCom= 1.00D+00 WtEn= 0.00D+00
 Coeff-Com: -0.437D-07 0.430D-04-0.105D-03-0.363D-03-0.560D-03 0.213D-03
 Coeff-Com:  0.584D-02 0.851D-02-0.104D-01-0.606D-01-0.122D+00 0.342D+00
 Coeff-Com:  0.837D+00
 Coeff:     -0.437D-07 0.430D-04-0.105D-03-0.363D-03-0.560D-03 0.213D-03
 Coeff:      0.584D-02 0.851D-02-0.104D-01-0.606D-01-0.122D+00 0.342D+00
 Coeff:      0.837D+00
 Gap=     0.195 Goal=   None    Shift=    0.000
 RMSDP=7.40D-08 MaxDP=5.98D-06 DE=-4.09D-12 OVMax= 2.37D-06

 Cycle  14  Pass 1  IDiag  1:
 RMSU=  2.62D-08    CP:  9.97D-01  1.01D+00  1.16D+00  1.17D+00  1.14D+00
                    CP:  1.03D+00  1.35D+00  1.14D+00  1.20D+00  1.05D+00
                    CP:  1.03D+00  1.07D+00  1.12D+00
 E= -2374.98497817354     Delta-E=       -0.000000000054 Rises=F Damp=F
 DIIS: error= 2.32D-08 at cycle  14 NSaved=  14.
 NSaved=14 IEnMin=14 EnMin= -2374.98497817354     IErMin=14 ErrMin= 2.32D-08
 ErrMax= 2.32D-08  0.00D+00 EMaxC= 1.00D-01 BMatC= 1.51D-13 BMatP= 7.05D-13
 IDIUse=1 WtCom= 1.00D+00 WtEn= 0.00D+00
 Coeff-Com: -0.670D-06 0.395D-04-0.653D-04-0.245D-03-0.423D-03-0.150D-03
 Coeff-Com:  0.298D-02 0.589D-02 0.634D-02-0.235D-01-0.917D-01 0.201D-01
 Coeff-Com:  0.396D+00 0.685D+00
 Coeff:     -0.670D-06 0.395D-04-0.653D-04-0.245D-03-0.423D-03-0.150D-03
 Coeff:      0.298D-02 0.589D-02 0.634D-02-0.235D-01-0.917D-01 0.201D-01
 Coeff:      0.396D+00 0.685D+00
 Gap=     0.195 Goal=   None    Shift=    0.000
 RMSDP=3.75D-08 MaxDP=2.57D-06 DE=-5.41D-11 OVMax= 6.53D-07

 Cycle  15  Pass 1  IDiag  1:
 RMSU=  1.18D-08    CP:  9.97D-01  1.01D+00  1.16D+00  1.17D+00  1.14D+00
                    CP:  1.03D+00  1.35D+00  1.13D+00  1.20D+00  1.04D+00
                    CP:  1.04D+00  1.06D+00  1.20D+00  9.76D-01
 E= -2374.98497817355     Delta-E=       -0.000000000010 Rises=F Damp=F
 DIIS: error= 7.61D-09 at cycle  15 NSaved=  15.
 NSaved=15 IEnMin=15 EnMin= -2374.98497817355     IErMin=15 ErrMin= 7.61D-09
 ErrMax= 7.61D-09  0.00D+00 EMaxC= 1.00D-01 BMatC= 1.73D-14 BMatP= 1.51D-13
 IDIUse=1 WtCom= 1.00D+00 WtEn= 0.00D+00
 Coeff-Com: -0.226D-06 0.711D-05-0.769D-05-0.255D-04-0.635D-04-0.929D-04
 Coeff-Com:  0.205D-04 0.793D-03 0.416D-02 0.130D-02-0.140D-01-0.525D-01
 Coeff-Com:  0.126D-01 0.260D+00 0.788D+00
 Coeff:     -0.226D-06 0.711D-05-0.769D-05-0.255D-04-0.635D-04-0.929D-04
 Coeff:      0.205D-04 0.793D-03 0.416D-02 0.130D-02-0.140D-01-0.525D-01
 Coeff:      0.126D-01 0.260D+00 0.788D+00
 Gap=     0.195 Goal=   None    Shift=    0.000
 RMSDP=8.92D-09 MaxDP=5.33D-07 DE=-1.00D-11 OVMax= 2.51D-07

 SCF Done:  E(RM062X) =  -2374.98497817     A.U. after   15 cycles
            NFock= 15  Conv=0.89D-08     -V/T= 2.0025
 KE= 2.369117780467D+03 PE=-8.653527938446D+03 EE= 2.401555140914D+03
 Leave Link  502 at Mon Apr  4 13:43:29 2022, MaxMem=  1879048192 cpu:            1707.5 elap:             244.1
 (Enter /gpfs/software/gaussian16/sse4/tar/g16/l701.exe)
 ... and contract with generalized density number  0.
 Compute integral first derivatives.
 Leave Link  701 at Mon Apr  4 13:43:29 2022, MaxMem=  1879048192 cpu:               1.6 elap:               0.3
 (Enter /gpfs/software/gaussian16/sse4/tar/g16/l702.exe)
 L702 exits ... SP integral derivatives will be done elsewhere.
 Leave Link  702 at Mon Apr  4 13:43:29 2022, MaxMem=  1879048192 cpu:               0.2 elap:               0.0
 (Enter /gpfs/software/gaussian16/sse4/tar/g16/l703.exe)
 Integral derivatives from FoFJK, PRISM(SPDF).
 Compute integral first derivatives, UseDBF=F ICtDFT=           0.
 Calling FoFJK, ICntrl=      2127 FMM=F ISym2X=0 I1Cent= 0 IOpClX= 0 NMat=1 NMatS=1 NMatT=0.
 FoFJK:  IHMeth= 1 ICntrl=    2127 DoSepK=F KAlg= 0 I1Cent=           0 FoldK=F
 IRaf=         0 NMat=       1 IRICut=       1 DoRegI=T DoRafI=F ISym2E= 0 IDoP0=0 IntGTp=1.
 FoFCou: FMM=F IPFlag=           0 FMFlag=      100000 FMFlg1=         800
         NFxFlg=           0 DoJE=F BraDBF=F KetDBF=F FulRan=T
         wScrn=  0.000000 ICntrl=      2127 IOpCl=  0 I1Cent=           0 NGrid=           0
         NMat0=    1 NMatS0=      1 NMatT0=    0 NMatD0=    1 NMtDS0=    0 NMtDT0=    0
 Symmetry not used in FoFCou.
 Leave Link  703 at Mon Apr  4 13:44:09 2022, MaxMem=  1879048192 cpu:             281.7 elap:              40.3
 (Enter /gpfs/software/gaussian16/sse4/tar/g16/l716.exe)
 Dipole        = 3.78404770D+00 7.46788134D-01 1.03245755D-02
 ***** Axes restored to original set *****
 -------------------------------------------------------------------
 Center     Atomic                   Forces (Hartrees/Bohr)
 Number     Number              X              Y              Z
 -------------------------------------------------------------------
      1        6           0.001865220    0.003298312    0.001342986
      2        6           0.001975527   -0.001200435   -0.000968875
      3        6           0.000625187    0.000449451   -0.001817509
      4        6          -0.001239866   -0.004179841    0.003557932
      5        6           0.001866414    0.001117990   -0.003007791
      6        6          -0.003712356   -0.000422979    0.003551640
      7       17          -0.000677801    0.000823502   -0.000437873
      8        8          -0.000879945   -0.000400238   -0.001686141
      9       17           0.000252312    0.000158754   -0.000327531
     10        6           0.000114339    0.000426584   -0.000235291
     11        6          -0.000633608    0.000284618    0.000082814
     12        6           0.000554074   -0.000184744   -0.000134035
     13        6          -0.000334929   -0.000259437    0.000414119
     14        6           0.000378482    0.000021133   -0.000293052
     15        6           0.000140465   -0.000211302    0.000127501
     16       17          -0.000329326    0.000114982    0.000089899
     17       17          -0.000167937    0.000085679    0.000000908
     18        1          -0.000041678    0.000084235   -0.000058360
     19        1           0.000107337    0.000121938   -0.000199451
     20        1           0.000138088   -0.000128202   -0.000001890
 -------------------------------------------------------------------
 Cartesian Forces:  Max     0.004179841 RMS     0.001327306
 Leave Link  716 at Mon Apr  4 13:44:09 2022, MaxMem=  1879048192 cpu:               0.2 elap:               0.0
 (Enter /gpfs/software/gaussian16/sse4/tar/g16/l103.exe)

 GradGradGradGradGradGradGradGradGradGradGradGradGradGradGradGradGradGrad
 Berny optimization.
 Using GEDIIS/GDIIS optimizer.
 FormGI is forming the generalized inverse of G from B-inverse, IUseBI=4.
 GSVD:  received Info=                   1 from GESDD.
 Internal  Forces:  Max     0.003107853 RMS     0.000747514
 Search for a local minimum.
 Step number   6 out of a maximum of  108
 All quantities printed in internal units (Hartrees-Bohrs-Radians)
 RMS Force = .74751D-03 SwitMx=.10000D-02 MixMth= 2
 Mixed Optimization -- En-DIIS/RFO-DIIS
 Update second derivatives using D2CorX and points    2    3    4    5    6
 DE= -4.89D-04 DEPred=-4.65D-04 R= 1.05D+00
 TightC=F SS=  1.41D+00  RLast= 7.04D-02 DXNew= 1.4270D+00 2.1117D-01
 Trust test= 1.05D+00 RLast= 7.04D-02 DXMaxT set to 8.49D-01
 ITU=  1  1  1  1  1  0
 Use linear search instead of GDIIS.
     Eigenvalues ---    0.00697   0.00857   0.00895   0.01159   0.01401
     Eigenvalues ---    0.01436   0.01562   0.01831   0.01949   0.01983
     Eigenvalues ---    0.02016   0.02049   0.02085   0.02140   0.02166
     Eigenvalues ---    0.02206   0.02307   0.08715   0.15996   0.16046
     Eigenvalues ---    0.16235   0.22140   0.22459   0.23507   0.24626
     Eigenvalues ---    0.24997   0.25000   0.25000   0.25000   0.25001
     Eigenvalues ---    0.25166   0.27263   0.29328   0.29733   0.31297
     Eigenvalues ---    0.31588   0.32405   0.33019   0.33839   0.34776
     Eigenvalues ---    0.35068   0.35859   0.40581   0.41236   0.41529
     Eigenvalues ---    0.44163   0.44822   0.46164   0.46916   0.51511
     Eigenvalues ---    0.58923   0.69853   0.91345   0.95374
 RFO step:  Lambda=-8.40216071D-04 EMin= 6.96766873D-03
 Quartic linear search produced a step of  0.02352.
 Iteration  1 RMS(Cart)=  0.02061151 RMS(Int)=  0.00124326
 Iteration  2 RMS(Cart)=  0.00090272 RMS(Int)=  0.00079909
 Iteration  3 RMS(Cart)=  0.00000175 RMS(Int)=  0.00079909
 Iteration  4 RMS(Cart)=  0.00000000 RMS(Int)=  0.00079909
 ITry= 1 IFail=0 DXMaxC= 8.00D-02 DCOld= 1.00D+10 DXMaxT= 8.49D-01 DXLimC= 3.00D+00 Rises=F
 Variable       Old X    -DE/DX   Delta X   Delta X   Delta X     New X
                                 (Linear)    (Quad)   (Total)
    R1        2.80146  -0.00014   0.00005  -0.00059  -0.00015   2.80130
    R2        2.74521  -0.00278  -0.00000  -0.00461  -0.00417   2.74103
    R3        2.30392   0.00020  -0.00007  -0.00550  -0.00557   2.29835
    R4        2.64973  -0.00200   0.00006   0.00177   0.00175   2.65148
    R5        3.30446  -0.00044   0.00018   0.01274   0.01292   3.31738
    R6        2.71202  -0.00295  -0.00002  -0.00132  -0.00182   2.71020
    R7        3.32629  -0.00112   0.00013   0.00990   0.01003   3.33633
    R8        2.32380  -0.00016  -0.00019  -0.00696  -0.00708   2.31672
    R9        2.64535  -0.00110   0.00013   0.01504   0.01483   2.66018
   R10        2.75713  -0.00006   0.00002   0.00609   0.00611   2.76324
   R11        2.65599  -0.00015  -0.00003  -0.00043  -0.00046   2.65553
   R12        2.67139  -0.00005   0.00005   0.00252   0.00256   2.67395
   R13        2.62540   0.00028   0.00001   0.00032   0.00033   2.62573
   R14        2.03361   0.00005   0.00005   0.00029   0.00034   2.03395
   R15        2.62338  -0.00011   0.00002  -0.00005  -0.00003   2.62335
   R16        3.30007  -0.00016   0.00004   0.00373   0.00377   3.30384
   R17        2.60582   0.00032   0.00002   0.00013   0.00015   2.60597
   R18        2.04787   0.00009   0.00000   0.00003   0.00004   2.04790
   R19        2.63159   0.00004   0.00002   0.00077   0.00079   2.63238
   R20        2.04654   0.00008   0.00001   0.00079   0.00081   2.04735
   R21        3.29469  -0.00035  -0.00003  -0.00169  -0.00172   3.29297
    A1        1.80371  -0.00122  -0.00005  -0.01342  -0.01623   1.78748
    A2        2.18584   0.00172   0.00011   0.01274   0.00808   2.19392
    A3        2.29317  -0.00045  -0.00007   0.00542   0.00088   2.29405
    A4        2.20632  -0.00007  -0.00011  -0.00089  -0.00041   2.20591
    A5        1.97753   0.00013   0.00002   0.00100   0.00072   1.97825
    A6        2.09933  -0.00005   0.00010  -0.00011  -0.00030   2.09903
    A7        2.17395   0.00041  -0.00003  -0.00143  -0.00182   2.17213
    A8        2.03497  -0.00068   0.00029   0.00421   0.00468   2.03965
    A9        2.07426   0.00027  -0.00026  -0.00278  -0.00286   2.07140
   A10        2.21283   0.00277   0.00045   0.04805   0.04946   2.26229
   A11        2.35800  -0.00311  -0.00056  -0.05342  -0.05412   2.30388
   A12        1.81146   0.00124   0.00030   0.02214   0.02158   1.83304
   A13        2.32724  -0.00049  -0.00035  -0.01222  -0.01222   2.31501
   A14        2.14449  -0.00075   0.00005  -0.00991  -0.00950   2.13499
   A15        2.21767  -0.00041  -0.00027  -0.00560  -0.00587   2.21180
   A16        2.03841   0.00043   0.00022   0.00412   0.00434   2.04275
   A17        2.02710  -0.00002   0.00005   0.00149   0.00154   2.02864
   A18        2.11606   0.00010  -0.00003  -0.00148  -0.00150   2.11456
   A19        2.11668   0.00013  -0.00008  -0.00283  -0.00290   2.11377
   A20        2.05045  -0.00024   0.00010   0.00431   0.00441   2.05486
   A21        2.12008  -0.00009  -0.00000   0.00081   0.00081   2.12089
   A22        2.06133  -0.00011  -0.00002  -0.00170  -0.00173   2.05960
   A23        2.10177   0.00020   0.00003   0.00089   0.00091   2.10269
   A24        2.13583   0.00001  -0.00004  -0.00091  -0.00095   2.13488
   A25        2.06621   0.00024  -0.00003  -0.00580  -0.00584   2.06038
   A26        2.08114  -0.00025   0.00007   0.00672   0.00679   2.08793
   A27        2.10347  -0.00007  -0.00001  -0.00055  -0.00056   2.10290
   A28        2.10347  -0.00004   0.00003   0.00245   0.00248   2.10594
   A29        2.07625   0.00011  -0.00002  -0.00190  -0.00192   2.07434
   A30        2.06384   0.00007   0.00002   0.00064   0.00066   2.06450
   A31        2.13248   0.00013   0.00001   0.00087   0.00088   2.13337
   A32        2.08687  -0.00020  -0.00003  -0.00151  -0.00155   2.08532
    D1       -0.00964   0.00069  -0.00027   0.05373   0.05224   0.04260
    D2        3.13202   0.00069  -0.00027   0.05497   0.05382  -3.09734
    D3       -3.12172  -0.00100   0.00057  -0.09783  -0.09807   3.06340
    D4        0.01995  -0.00100   0.00057  -0.09659  -0.09649  -0.07655
    D5        0.01526  -0.00081   0.00042  -0.07419  -0.07433  -0.05907
    D6        3.12471   0.00108  -0.00050   0.09095   0.08871  -3.06976
    D7       -0.00035  -0.00011  -0.00002  -0.00217  -0.00273  -0.00308
    D8       -3.13928  -0.00020   0.00002  -0.00510  -0.00510   3.13880
    D9        3.14116  -0.00010  -0.00002  -0.00349  -0.00441   3.13676
   D10        0.00224  -0.00019   0.00002  -0.00642  -0.00678  -0.00454
   D11        0.00625  -0.00041   0.00020  -0.03525  -0.03481  -0.02857
   D12       -3.13640  -0.00017   0.00015  -0.01601  -0.01539   3.13139
   D13       -3.13807  -0.00032   0.00016  -0.03224  -0.03239   3.11273
   D14        0.00247  -0.00008   0.00011  -0.01300  -0.01297  -0.01050
   D15       -0.01193   0.00039  -0.00030   0.04666   0.04621   0.03428
   D16       -0.00072   0.00029  -0.00006   0.01644   0.01711   0.01639
   D17       -3.14140   0.00009  -0.00002  -0.00022   0.00021  -3.14119
   D18       -0.00291  -0.00011   0.00019  -0.00296  -0.00277  -0.00568
   D19        3.14039  -0.00016   0.00021  -0.00553  -0.00532   3.13507
   D20        3.13746   0.00017   0.00014   0.01930   0.01944  -3.12628
   D21       -0.00242   0.00012   0.00015   0.01673   0.01689   0.01447
   D22       -3.14070  -0.00003   0.00001  -0.00146  -0.00145   3.14104
   D23        0.00000  -0.00001   0.00001  -0.00048  -0.00046  -0.00046
   D24       -0.00081   0.00002  -0.00001   0.00110   0.00109   0.00029
   D25        3.13989   0.00003  -0.00000   0.00208   0.00208  -3.14121
   D26        3.14076   0.00003  -0.00001   0.00120   0.00119  -3.14123
   D27       -0.00098   0.00003  -0.00001   0.00119   0.00119   0.00021
   D28        0.00068  -0.00001   0.00000  -0.00108  -0.00108  -0.00040
   D29       -3.14105  -0.00002   0.00000  -0.00109  -0.00109   3.14104
   D30        0.00041  -0.00001   0.00001  -0.00044  -0.00043  -0.00002
   D31        3.14115   0.00001  -0.00000   0.00002   0.00002   3.14116
   D32       -3.14033  -0.00003   0.00000  -0.00138  -0.00138   3.14148
   D33        0.00042  -0.00001  -0.00000  -0.00093  -0.00093  -0.00052
   D34        0.00017  -0.00000  -0.00000  -0.00031  -0.00032  -0.00015
   D35        3.14156   0.00001  -0.00000   0.00027   0.00026  -3.14137
   D36       -3.14056  -0.00002   0.00000  -0.00077  -0.00077  -3.14133
   D37        0.00083  -0.00001   0.00000  -0.00019  -0.00019   0.00064
   D38       -0.00014   0.00000   0.00000   0.00038   0.00039   0.00024
   D39        3.14141   0.00000   0.00000   0.00018   0.00018  -3.14159
   D40       -3.14159   0.00001  -0.00000   0.00039   0.00039  -3.14120
   D41       -0.00003   0.00001  -0.00000   0.00019   0.00019   0.00016
   D42       -0.00029   0.00001  -0.00000   0.00034   0.00033   0.00004
   D43        3.14150  -0.00000  -0.00000  -0.00023  -0.00023   3.14127
   D44        3.14133   0.00001  -0.00000   0.00053   0.00053  -3.14132
   D45       -0.00006  -0.00000   0.00000  -0.00003  -0.00003  -0.00009
         Item               Value     Threshold  Converged?
 Maximum Force            0.003108     0.000450     NO 
 RMS     Force            0.000748     0.000300     NO 
 Maximum Displacement     0.079984     0.001800     NO 
 RMS     Displacement     0.020437     0.001200     NO 
 Predicted change in Energy=-4.401469D-04
 Lowest energy point so far.  Saving SCF results.
 GradGradGradGradGradGradGradGradGradGradGradGradGradGradGradGradGradGrad

 Leave Link  103 at Mon Apr  4 13:44:09 2022, MaxMem=  1879048192 cpu:               0.2 elap:               0.1
 (Enter /gpfs/software/gaussian16/sse4/tar/g16/l202.exe)
                          Input orientation:                          
 ---------------------------------------------------------------------
 Center     Atomic      Atomic             Coordinates (Angstroms)
 Number     Number       Type             X           Y           Z
 ---------------------------------------------------------------------
      1          6           0       -8.086650   -1.375668    6.637657
      2          6           0       -7.304090   -2.476530    7.248533
      3          6           0       -6.025382   -2.903989    6.860101
      4          6           0       -7.224467   -0.944219    5.553950
      5          6           0       -6.102173   -1.330288    5.246756
      6          6           0       -5.268690   -2.328100    5.786491
      7         17           0       -5.321499   -4.243508    7.769638
      8          8           0       -9.224701   -1.064827    6.933367
      9         17           0       -8.135553   -3.267005    8.577271
     10          6           0       -3.942155   -2.616947    5.243329
     11          6           0       -3.044158   -3.598412    5.696139
     12          6           0       -1.806104   -3.774355    5.090404
     13          6           0       -3.510790   -1.832234    4.147722
     14          6           0       -2.280549   -2.011979    3.551148
     15          6           0       -1.405713   -2.991021    4.016525
     16         17           0        0.142170   -3.195804    3.242804
     17         17           0       -0.753177   -5.019490    5.720954
     18          1           0       -1.977446   -1.395568    2.713326
     19          1           0       -4.180659   -1.066645    3.774141
     20          1           0       -3.292283   -4.239624    6.524234
 ---------------------------------------------------------------------
                    Distance matrix (angstroms):
                    1          2          3          4          5
     1  C    0.000000
     2  C    1.482386   0.000000
     3  C    2.575670   1.403103   0.000000
     4  C    1.450493   2.286029   2.642828   0.000000
     5  C    2.423803   2.601075   2.255065   1.225954   0.000000
     6  C    3.093947   2.510468   1.434178   2.407128   1.407706
     7  Cl   4.141491   2.706368   1.765508   4.406344   3.932078
     8  O    1.216234   2.404367   3.691007   2.432750   3.558835
     9  Cl   2.709547   1.755484   2.744681   3.919934   4.356356
    10  C    4.545522   3.917035   2.652579   3.697036   2.514195
    11  C    5.590508   4.670714   3.274863   4.953781   3.833770
    12  C    6.898765   6.047290   4.657431   6.130514   4.945110
    13  C    5.229410   4.941586   3.850822   4.069084   2.859211
    14  C    6.606228   6.254792   5.076280   5.440005   4.236106
    15  C    7.356264   6.745475   5.425388   6.356963   5.131105
    16  Cl   9.085781   8.485871   7.156024   8.042287   6.818196
    17  Cl   8.240001   7.191287   5.793888   7.649400   6.515123
    18  H    7.261071   7.078822   5.988059   5.983652   4.841064
    19  H    4.853039   4.880061   4.037571   3.528098   2.435224
    20  H    5.585792   4.441589   3.060483   5.221419   4.241659
                    6          7          8          9         10
     6  C    0.000000
     7  Cl   2.757616   0.000000
     8  O    4.308271   5.102778   0.000000
     9  Cl   4.109610   3.086215   2.956053   0.000000
    10  C    1.462242   3.306135   5.759392   5.396511   0.000000
    11  C    2.563280   3.146718   6.793298   5.859442   1.405244
    12  C    3.816503   4.444817   8.110094   7.244140   2.434275
    13  C    2.453907   4.712874   6.402930   6.562614   1.414993
    14  C    3.745087   5.658866   7.781885   7.817805   2.447529
    15  C    4.300562   5.566683   8.564739   8.134329   2.842273
    16  Cl   6.041578   7.172280  10.290752   9.847959   4.584636
    17  Cl   5.257160   5.066441   9.427408   8.107356   4.021184
    18  H    4.598505   6.697742   8.392904   8.706917   3.428230
    19  H    2.612400   5.230485   5.951728   6.599456   2.149147
    20  H    2.846818   2.380917   6.740943   5.349599   2.167057
                   11         12         13         14         15
    11  C    0.000000
    12  C    1.389477   0.000000
    13  C    2.394729   2.750715   0.000000
    14  C    2.775042   2.387546   1.379022   0.000000
    15  C    2.423742   1.388215   2.406522   1.392996   0.000000
    16  Cl   4.041489   2.746656   4.002789   2.714054   1.742562
    17  Cl   2.696047   1.748316   4.498676   4.010741   2.728656
    18  H    3.858441   3.367266   2.144601   1.083411   2.137914
    19  H    3.375731   3.834417   1.083704   2.133964   3.385602
    20  H    1.076318   2.116854   3.389850   3.850357   3.377389
                   16         17         18         19         20
    16  Cl   0.000000
    17  Cl   3.204482   0.000000
    18  H    2.830895   4.865949   0.000000
    19  H    4.847937   5.582356   2.467320   0.000000
    20  H    4.863415   2.774979   4.933606   4.291855   0.000000
 Stoichiometry    C12H3Cl4O(1-)
 Framework group  C1[X(C12H3Cl4O)]
 Deg. of freedom    54
 Full point group                 C1      NOp   1
 RotChk:  IX=2 Diff= 1.64D-03
 Largest Abelian subgroup         C1      NOp   1
 Largest concise Abelian subgroup C1      NOp   1
                         Standard orientation:                         
 ---------------------------------------------------------------------
 Center     Atomic      Atomic             Coordinates (Angstroms)
 Number     Number       Type             X           Y           Z
 ---------------------------------------------------------------------
      1          6           0       -3.902492   -1.350731   -0.042472
      2          6           0       -3.283078   -0.004173   -0.018497
      3          6           0       -1.909114    0.279931   -0.004192
      4          6           0       -2.747471   -2.226335    0.013865
      5          6           0       -1.553789   -1.946903    0.012207
      6          6           0       -0.875020   -0.713803   -0.007148
      7         17           0       -1.446971    1.983717    0.019354
      8          8           0       -5.094168   -1.585077    0.022453
      9         17           0       -4.456685    1.301282   -0.005794
     10          6           0        0.584495   -0.624552   -0.005341
     11          6           0        1.354515    0.550939   -0.006261
     12          6           0        2.743081    0.500702   -0.003657
     13          6           0        1.303511   -1.843241   -0.001287
     14          6           0        2.681866   -1.886055    0.001155
     15          6           0        3.425533   -0.708177   -0.000025
     16         17           0        5.166031   -0.792891    0.003615
     17         17           0        3.619320    2.013584   -0.005708
     18          1           0        3.205166   -2.834699    0.004243
     19          1           0        0.738748   -2.768149    0.000045
     20          1           0        0.888396    1.521087   -0.008922
 ---------------------------------------------------------------------
 Rotational constants (GHZ):           0.7733892           0.1471518           0.1236324
 Leave Link  202 at Mon Apr  4 13:44:09 2022, MaxMem=  1879048192 cpu:               0.1 elap:               0.0
 (Enter /gpfs/software/gaussian16/sse4/tar/g16/l301.exe)
 Standard basis: 6-311+G(d,p) (5D, 7F)
 Ernie: Thresh=  0.10000D-02 Tol=  0.10000D-05 Strict=F.
 There are   441 symmetry adapted cartesian basis functions of A   symmetry.
 There are   424 symmetry adapted basis functions of A   symmetry.
   424 basis functions,   704 primitive gaussians,   441 cartesian basis functions
    76 alpha electrons       76 beta electrons
       nuclear repulsion energy      1508.0558135964 Hartrees.
 IExCor= 4336 DFT=T Ex+Corr=M062X ExCW=0 ScaHFX=  0.540000
 ScaDFX=  1.000000  1.000000  1.000000  1.000000 ScalE2=  1.000000  1.000000
 IRadAn=      5 IRanWt=     -1 IRanGd=            0 ICorTp=0 IEmpDi=  4
 NAtoms=   20 NActive=   20 NUniq=   20 SFac= 1.00D+00 NAtFMM=   60 NAOKFM=F Big=F
 Integral buffers will be    131072 words long.
 Raffenetti 2 integral format.
 Two-electron integral symmetry is turned on.
 Leave Link  301 at Mon Apr  4 13:44:10 2022, MaxMem=  1879048192 cpu:               0.5 elap:               0.1
 (Enter /gpfs/software/gaussian16/sse4/tar/g16/l302.exe)
 NPDir=0 NMtPBC=     1 NCelOv=     1 NCel=       1 NClECP=     1 NCelD=      1
         NCelK=      1 NCelE2=     1 NClLst=     1 CellRange=     0.0.
 One-electron integrals computed using PRISM.
 One-electron integral symmetry used in STVInt
 NBasis=   424 RedAO= T EigKep=  1.29D-06  NBF=   424
 NBsUse=   419 1.00D-06 EigRej=  5.48D-07 NBFU=   419
 Precomputing XC quadrature grid using
 IXCGrd= 4 IRadAn=           5 IRanWt=          -1 IRanGd=           0 AccXCQ= 0.00D+00.
 Generated NRdTot=       0 NPtTot=           0 NUsed=           0 NTot=          32
 NSgBfM=   430   430   430   430   430 MxSgAt=    20 MxSgA2=    20.
 Leave Link  302 at Mon Apr  4 13:44:10 2022, MaxMem=  1879048192 cpu:               3.4 elap:               0.5
 (Enter /gpfs/software/gaussian16/sse4/tar/g16/l303.exe)
 DipDrv:  MaxL=1.
 Leave Link  303 at Mon Apr  4 13:44:10 2022, MaxMem=  1879048192 cpu:               0.4 elap:               0.1
 (Enter /gpfs/software/gaussian16/sse4/tar/g16/l401.exe)
 Initial guess from the checkpoint file:  "checkpoint.chk"
 B after Tr=     0.000000    0.000000   -0.000000
         Rot=    1.000000   -0.000004   -0.000004    0.000212 Ang=  -0.02 deg.
 Guess basis will be translated and rotated to current coordinates.
 JPrj=2 DoOrth=T DoCkMO=T.
 Generating alternative initial guess.
 ExpMin= 4.38D-02 ExpMax= 1.06D+05 ExpMxC= 3.62D+03 IAcc=2 IRadAn=         4 AccDes= 0.00D+00
 Harris functional with IExCor= 1009 and IRadAn=       4 diagonalized for initial guess.
 HarFok:  IExCor= 1009 AccDes= 0.00D+00 IRadAn=         4 IDoV= 1 UseB2=F ITyADJ=14
 ICtDFT=  3500011 ScaDFX=  1.000000  1.000000  1.000000  1.000000
 FoFCou: FMM=F IPFlag=           0 FMFlag=      100000 FMFlg1=           0
         NFxFlg=           0 DoJE=T BraDBF=F KetDBF=T FulRan=T
         wScrn=  0.000000 ICntrl=       500 IOpCl=  0 I1Cent=   200000004 NGrid=           0
         NMat0=    1 NMatS0=      1 NMatT0=    0 NMatD0=    1 NMtDS0=    0 NMtDT0=    0
 Petite list used in FoFCou.
 Harris En= -2373.88499429328    
 Leave Link  401 at Mon Apr  4 13:44:12 2022, MaxMem=  1879048192 cpu:              14.1 elap:               2.0
 (Enter /gpfs/software/gaussian16/sse4/tar/g16/l502.exe)
 Integral symmetry usage will be decided dynamically.
 Closed shell SCF:
 Using DIIS extrapolation, IDIIS=  1040.
 NGot=  1879048192 LenX=  1878652179 LenY=  1878457257
 Requested convergence on RMS density matrix=1.00D-08 within 128 cycles.
 Requested convergence on MAX density matrix=1.00D-06.
 Requested convergence on             energy=1.00D-06.
 No special actions if energy rises.
 Fock matrices will be formed incrementally for  20 cycles.

 Cycle   1  Pass 1  IDiag  1:
 FoFJK:  IHMeth= 1 ICntrl=       0 DoSepK=F KAlg= 0 I1Cent=           0 FoldK=F
 IRaf= 790000000 NMat=       1 IRICut=       1 DoRegI=T DoRafI=F ISym2E= 0 IDoP0=0 IntGTp=1.
 FoFCou: FMM=F IPFlag=           0 FMFlag=      100000 FMFlg1=           0
         NFxFlg=           0 DoJE=F BraDBF=F KetDBF=F FulRan=T
         wScrn=  0.000000 ICntrl=         0 IOpCl=  0 I1Cent=           0 NGrid=           0
         NMat0=    1 NMatS0=      1 NMatT0=    0 NMatD0=    1 NMtDS0=    0 NMtDT0=    0
 Symmetry not used in FoFCou.
 E= -2374.97306455326    
 DIIS: error= 2.44D-03 at cycle   1 NSaved=   1.
 NSaved= 1 IEnMin= 1 EnMin= -2374.97306455326     IErMin= 1 ErrMin= 2.44D-03
 ErrMax= 2.44D-03  0.00D+00 EMaxC= 1.00D-01 BMatC= 6.72D-03 BMatP= 6.72D-03
 IDIUse=3 WtCom= 9.76D-01 WtEn= 2.44D-02
 Coeff-Com:  0.100D+01
 Coeff-En:   0.100D+01
 Coeff:      0.100D+01
 Gap=     0.389 Goal=   None    Shift=    0.000
 GapD=    0.389 DampG=1.000 DampE=1.000 DampFc=1.0000 IDamp=-1.
 RMSDP=7.48D-03 MaxDP=3.48D-01              OVMax= 2.53D-02

 Cycle   2  Pass 1  IDiag  1:
 RMSU=  7.40D-03    CP:  9.93D-01
 E= -2374.98373837185     Delta-E=       -0.010673818584 Rises=F Damp=F
 DIIS: error= 4.59D-04 at cycle   2 NSaved=   2.
 NSaved= 2 IEnMin= 2 EnMin= -2374.98373837185     IErMin= 2 ErrMin= 4.59D-04
 ErrMax= 4.59D-04  0.00D+00 EMaxC= 1.00D-01 BMatC= 1.91D-04 BMatP= 6.72D-03
 IDIUse=3 WtCom= 9.95D-01 WtEn= 4.59D-03
 Coeff-Com: -0.832D-01 0.108D+01
 Coeff-En:   0.000D+00 0.100D+01
 Coeff:     -0.829D-01 0.108D+01
 Gap=     0.195 Goal=   None    Shift=    0.000
 RMSDP=1.26D-03 MaxDP=6.84D-02 DE=-1.07D-02 OVMax= 5.90D-03

 Cycle   3  Pass 1  IDiag  1:
 RMSU=  1.16D-03    CP:  9.90D-01  1.04D+00
 E= -2374.98406579984     Delta-E=       -0.000327427997 Rises=F Damp=F
 DIIS: error= 4.74D-04 at cycle   3 NSaved=   3.
 NSaved= 3 IEnMin= 3 EnMin= -2374.98406579984     IErMin= 2 ErrMin= 4.59D-04
 ErrMax= 4.74D-04  0.00D+00 EMaxC= 1.00D-01 BMatC= 8.63D-05 BMatP= 1.91D-04
 IDIUse=3 WtCom= 9.95D-01 WtEn= 4.74D-03
 Coeff-Com: -0.468D-01 0.444D+00 0.603D+00
 Coeff-En:   0.000D+00 0.000D+00 0.100D+01
 Coeff:     -0.466D-01 0.442D+00 0.605D+00
 Gap=     0.195 Goal=   None    Shift=    0.000
 RMSDP=2.93D-04 MaxDP=1.35D-02 DE=-3.27D-04 OVMax= 6.94D-03

 Cycle   4  Pass 1  IDiag  1:
 RMSU=  2.68D-04    CP:  9.90D-01  1.04D+00  1.09D+00
 E= -2374.98412401256     Delta-E=       -0.000058212716 Rises=F Damp=F
 DIIS: error= 4.91D-04 at cycle   4 NSaved=   4.
 NSaved= 4 IEnMin= 4 EnMin= -2374.98412401256     IErMin= 2 ErrMin= 4.59D-04
 ErrMax= 4.91D-04  0.00D+00 EMaxC= 1.00D-01 BMatC= 4.55D-05 BMatP= 8.63D-05
 IDIUse=3 WtCom= 9.95D-01 WtEn= 4.91D-03
 Coeff-Com: -0.109D-01 0.249D-01 0.418D+00 0.568D+00
 Coeff-En:   0.000D+00 0.000D+00 0.306D+00 0.694D+00
 Coeff:     -0.109D-01 0.248D-01 0.418D+00 0.569D+00
 Gap=     0.195 Goal=   None    Shift=    0.000
 RMSDP=2.11D-04 MaxDP=9.68D-03 DE=-5.82D-05 OVMax= 2.22D-03

 Cycle   5  Pass 1  IDiag  1:
 RMSU=  1.36D-04    CP:  9.89D-01  1.04D+00  1.18D+00  9.88D-01
 E= -2374.98416736697     Delta-E=       -0.000043354409 Rises=F Damp=F
 DIIS: error= 1.48D-04 at cycle   5 NSaved=   5.
 NSaved= 5 IEnMin= 5 EnMin= -2374.98416736697     IErMin= 5 ErrMin= 1.48D-04
 ErrMax= 1.48D-04  0.00D+00 EMaxC= 1.00D-01 BMatC= 4.48D-06 BMatP= 4.55D-05
 IDIUse=3 WtCom= 9.99D-01 WtEn= 1.48D-03
 Coeff-Com:  0.168D-02-0.634D-01 0.165D+00 0.317D+00 0.581D+00
 Coeff-En:   0.000D+00 0.000D+00 0.000D+00 0.000D+00 0.100D+01
 Coeff:      0.168D-02-0.633D-01 0.164D+00 0.316D+00 0.581D+00
 Gap=     0.195 Goal=   None    Shift=    0.000
 RMSDP=9.43D-05 MaxDP=5.15D-03 DE=-4.34D-05 OVMax= 9.54D-04

 Cycle   6  Pass 1  IDiag  1:
 RMSU=  8.18D-05    CP:  9.89D-01  1.04D+00  1.19D+00  1.08D+00  8.43D-01
 E= -2374.98417237009     Delta-E=       -0.000005003125 Rises=F Damp=F
 DIIS: error= 5.82D-05 at cycle   6 NSaved=   6.
 NSaved= 6 IEnMin= 6 EnMin= -2374.98417237009     IErMin= 6 ErrMin= 5.82D-05
 ErrMax= 5.82D-05  0.00D+00 EMaxC= 1.00D-01 BMatC= 5.35D-07 BMatP= 4.48D-06
 IDIUse=1 WtCom= 1.00D+00 WtEn= 0.00D+00
 Coeff-Com:  0.222D-02-0.336D-01 0.250D-01 0.482D-01 0.275D+00 0.683D+00
 Coeff:      0.222D-02-0.336D-01 0.250D-01 0.482D-01 0.275D+00 0.683D+00
 Gap=     0.195 Goal=   None    Shift=    0.000
 RMSDP=3.90D-05 MaxDP=3.05D-03 DE=-5.00D-06 OVMax= 4.08D-04

 Cycle   7  Pass 1  IDiag  1:
 RMSU=  2.59D-05    CP:  9.89D-01  1.04D+00  1.20D+00  1.02D+00  8.98D-01
                    CP:  7.84D-01
 E= -2374.98417311349     Delta-E=       -0.000000743400 Rises=F Damp=F
 DIIS: error= 1.17D-05 at cycle   7 NSaved=   7.
 NSaved= 7 IEnMin= 7 EnMin= -2374.98417311349     IErMin= 7 ErrMin= 1.17D-05
 ErrMax= 1.17D-05  0.00D+00 EMaxC= 1.00D-01 BMatC= 7.48D-08 BMatP= 5.35D-07
 IDIUse=1 WtCom= 1.00D+00 WtEn= 0.00D+00
 Coeff-Com:  0.706D-03-0.399D-02-0.137D-01-0.404D-01 0.166D-01 0.290D+00
 Coeff-Com:  0.751D+00
 Coeff:      0.706D-03-0.399D-02-0.137D-01-0.404D-01 0.166D-01 0.290D+00
 Coeff:      0.751D+00
 Gap=     0.195 Goal=   None    Shift=    0.000
 RMSDP=1.53D-05 MaxDP=7.48D-04 DE=-7.43D-07 OVMax= 1.98D-04

 Cycle   8  Pass 1  IDiag  1:
 RMSU=  8.49D-06    CP:  9.89D-01  1.04D+00  1.20D+00  1.04D+00  9.68D-01
                    CP:  8.36D-01  1.10D+00
 E= -2374.98417323975     Delta-E=       -0.000000126256 Rises=F Damp=F
 DIIS: error= 4.51D-06 at cycle   8 NSaved=   8.
 NSaved= 8 IEnMin= 8 EnMin= -2374.98417323975     IErMin= 8 ErrMin= 4.51D-06
 ErrMax= 4.51D-06  0.00D+00 EMaxC= 1.00D-01 BMatC= 1.18D-08 BMatP= 7.48D-08
 IDIUse=1 WtCom= 1.00D+00 WtEn= 0.00D+00
 Coeff-Com: -0.131D-03 0.521D-02-0.100D-01-0.299D-01-0.487D-01 0.275D-02
 Coeff-Com:  0.328D+00 0.752D+00
 Coeff:     -0.131D-03 0.521D-02-0.100D-01-0.299D-01-0.487D-01 0.275D-02
 Coeff:      0.328D+00 0.752D+00
 Gap=     0.195 Goal=   None    Shift=    0.000
 RMSDP=5.23D-06 MaxDP=3.54D-04 DE=-1.26D-07 OVMax= 9.94D-05

 Cycle   9  Pass 1  IDiag  1:
 RMSU=  3.54D-06    CP:  9.89D-01  1.04D+00  1.20D+00  1.04D+00  9.60D-01
                    CP:  8.63D-01  1.16D+00  1.05D+00
 E= -2374.98417326192     Delta-E=       -0.000000022174 Rises=F Damp=F
 DIIS: error= 1.83D-06 at cycle   9 NSaved=   9.
 NSaved= 9 IEnMin= 9 EnMin= -2374.98417326192     IErMin= 9 ErrMin= 1.83D-06
 ErrMax= 1.83D-06  0.00D+00 EMaxC= 1.00D-01 BMatC= 1.65D-09 BMatP= 1.18D-08
 IDIUse=1 WtCom= 1.00D+00 WtEn= 0.00D+00
 Coeff-Com: -0.142D-03 0.295D-02-0.316D-02-0.101D-01-0.247D-01-0.254D-01
 Coeff-Com:  0.774D-01 0.341D+00 0.642D+00
 Coeff:     -0.142D-03 0.295D-02-0.316D-02-0.101D-01-0.247D-01-0.254D-01
 Coeff:      0.774D-01 0.341D+00 0.642D+00
 Gap=     0.195 Goal=   None    Shift=    0.000
 RMSDP=2.01D-06 MaxDP=1.45D-04 DE=-2.22D-08 OVMax= 3.82D-05

 Cycle  10  Pass 1  IDiag  1:
 RMSU=  1.18D-06    CP:  9.89D-01  1.04D+00  1.20D+00  1.04D+00  9.58D-01
                    CP:  8.66D-01  1.17D+00  1.11D+00  9.70D-01
 E= -2374.98417326455     Delta-E=       -0.000000002629 Rises=F Damp=F
 DIIS: error= 1.07D-06 at cycle  10 NSaved=  10.
 NSaved=10 IEnMin=10 EnMin= -2374.98417326455     IErMin=10 ErrMin= 1.07D-06
 ErrMax= 1.07D-06  0.00D+00 EMaxC= 1.00D-01 BMatC= 3.48D-10 BMatP= 1.65D-09
 IDIUse=1 WtCom= 1.00D+00 WtEn= 0.00D+00
 Coeff-Com: -0.483D-04 0.445D-03 0.322D-03 0.836D-03-0.199D-02-0.106D-01
 Coeff-Com: -0.294D-01 0.453D-03 0.300D+00 0.740D+00
 Coeff:     -0.483D-04 0.445D-03 0.322D-03 0.836D-03-0.199D-02-0.106D-01
 Coeff:     -0.294D-01 0.453D-03 0.300D+00 0.740D+00
 Gap=     0.195 Goal=   None    Shift=    0.000
 RMSDP=8.77D-07 MaxDP=5.38D-05 DE=-2.63D-09 OVMax= 2.74D-05

 Cycle  11  Pass 1  IDiag  1:
 RMSU=  6.00D-07    CP:  9.89D-01  1.04D+00  1.20D+00  1.04D+00  9.55D-01
                    CP:  8.64D-01  1.18D+00  1.12D+00  1.03D+00  1.21D+00
 E= -2374.98417326551     Delta-E=       -0.000000000951 Rises=F Damp=F
 DIIS: error= 4.25D-07 at cycle  11 NSaved=  11.
 NSaved=11 IEnMin=11 EnMin= -2374.98417326551     IErMin=11 ErrMin= 4.25D-07
 ErrMax= 4.25D-07  0.00D+00 EMaxC= 1.00D-01 BMatC= 5.92D-11 BMatP= 3.48D-10
 IDIUse=1 WtCom= 1.00D+00 WtEn= 0.00D+00
 Coeff-Com:  0.136D-04-0.488D-03 0.703D-03 0.240D-02 0.467D-02 0.199D-02
 Coeff-Com: -0.272D-01-0.763D-01-0.482D-01 0.275D+00 0.867D+00
 Coeff:      0.136D-04-0.488D-03 0.703D-03 0.240D-02 0.467D-02 0.199D-02
 Coeff:     -0.272D-01-0.763D-01-0.482D-01 0.275D+00 0.867D+00
 Gap=     0.195 Goal=   None    Shift=    0.000
 RMSDP=4.53D-07 MaxDP=2.30D-05 DE=-9.51D-10 OVMax= 1.85D-05

 Cycle  12  Pass 1  IDiag  1:
 RMSU=  2.04D-07    CP:  9.89D-01  1.04D+00  1.20D+00  1.04D+00  9.54D-01
                    CP:  8.63D-01  1.17D+00  1.14D+00  1.07D+00  1.30D+00
                    CP:  9.19D-01
 E= -2374.98417326572     Delta-E=       -0.000000000214 Rises=F Damp=F
 DIIS: error= 1.83D-07 at cycle  12 NSaved=  12.
 NSaved=12 IEnMin=12 EnMin= -2374.98417326572     IErMin=12 ErrMin= 1.83D-07
 ErrMax= 1.83D-07  0.00D+00 EMaxC= 1.00D-01 BMatC= 1.35D-11 BMatP= 5.92D-11
 IDIUse=1 WtCom= 1.00D+00 WtEn= 0.00D+00
 Coeff-Com:  0.130D-04-0.275D-03 0.244D-03 0.919D-03 0.231D-02 0.243D-02
 Coeff-Com: -0.684D-02-0.319D-01-0.663D-01 0.150D-01 0.396D+00 0.688D+00
 Coeff:      0.130D-04-0.275D-03 0.244D-03 0.919D-03 0.231D-02 0.243D-02
 Coeff:     -0.684D-02-0.319D-01-0.663D-01 0.150D-01 0.396D+00 0.688D+00
 Gap=     0.195 Goal=   None    Shift=    0.000
 RMSDP=2.08D-07 MaxDP=1.06D-05 DE=-2.14D-10 OVMax= 6.37D-06

 Cycle  13  Pass 1  IDiag  1:
 RMSU=  9.40D-08    CP:  9.89D-01  1.04D+00  1.20D+00  1.04D+00  9.55D-01
                    CP:  8.64D-01  1.17D+00  1.13D+00  1.05D+00  1.34D+00
                    CP:  1.03D+00  1.06D+00
 E= -2374.98417326582     Delta-E=       -0.000000000099 Rises=F Damp=F
 DIIS: error= 9.55D-08 at cycle  13 NSaved=  13.
 NSaved=13 IEnMin=13 EnMin= -2374.98417326582     IErMin=13 ErrMin= 9.55D-08
 ErrMax= 9.55D-08  0.00D+00 EMaxC= 1.00D-01 BMatC= 1.89D-12 BMatP= 1.35D-11
 IDIUse=1 WtCom= 1.00D+00 WtEn= 0.00D+00
 Coeff-Com: -0.495D-06 0.568D-04-0.124D-03-0.344D-03-0.636D-03-0.283D-04
 Coeff-Com:  0.545D-02 0.111D-01-0.910D-02-0.719D-01-0.107D+00 0.201D+00
 Coeff-Com:  0.972D+00
 Coeff:     -0.495D-06 0.568D-04-0.124D-03-0.344D-03-0.636D-03-0.283D-04
 Coeff:      0.545D-02 0.111D-01-0.910D-02-0.719D-01-0.107D+00 0.201D+00
 Coeff:      0.972D+00
 Gap=     0.195 Goal=   None    Shift=    0.000
 RMSDP=8.36D-08 MaxDP=3.48D-06 DE=-9.91D-11 OVMax= 4.68D-06

 Cycle  14  Pass 1  IDiag  1:
 RMSU=  4.37D-08    CP:  9.89D-01  1.04D+00  1.20D+00  1.04D+00  9.55D-01
                    CP:  8.64D-01  1.17D+00  1.13D+00  1.05D+00  1.34D+00
                    CP:  1.05D+00  1.14D+00  1.12D+00
 E= -2374.98417326584     Delta-E=       -0.000000000022 Rises=F Damp=F
 DIIS: error= 2.91D-08 at cycle  14 NSaved=  14.
 NSaved=14 IEnMin=14 EnMin= -2374.98417326584     IErMin=14 ErrMin= 2.91D-08
 ErrMax= 2.91D-08  0.00D+00 EMaxC= 1.00D-01 BMatC= 3.19D-13 BMatP= 1.89D-12
 IDIUse=1 WtCom= 1.00D+00 WtEn= 0.00D+00
 Coeff-Com: -0.147D-05 0.500D-04-0.701D-04-0.218D-03-0.493D-03-0.253D-03
 Coeff-Com:  0.294D-02 0.802D-02 0.429D-02-0.296D-01-0.890D-01-0.143D-01
 Coeff-Com:  0.380D+00 0.738D+00
 Coeff:     -0.147D-05 0.500D-04-0.701D-04-0.218D-03-0.493D-03-0.253D-03
 Coeff:      0.294D-02 0.802D-02 0.429D-02-0.296D-01-0.890D-01-0.143D-01
 Coeff:      0.380D+00 0.738D+00
 Gap=     0.195 Goal=   None    Shift=    0.000
 RMSDP=3.77D-08 MaxDP=2.02D-06 DE=-2.18D-11 OVMax= 1.20D-06

 Cycle  15  Pass 1  IDiag  1:
 RMSU=  1.52D-08    CP:  9.89D-01  1.04D+00  1.20D+00  1.04D+00  9.55D-01
                    CP:  8.64D-01  1.17D+00  1.13D+00  1.04D+00  1.34D+00
                    CP:  1.03D+00  1.19D+00  1.25D+00  1.02D+00
 E= -2374.98417326583     Delta-E=        0.000000000008 Rises=F Damp=F
 DIIS: error= 1.12D-08 at cycle  15 NSaved=  15.
 NSaved=15 IEnMin=14 EnMin= -2374.98417326584     IErMin=15 ErrMin= 1.12D-08
 ErrMax= 1.12D-08  0.00D+00 EMaxC= 1.00D-01 BMatC= 5.19D-14 BMatP= 3.19D-13
 IDIUse=1 WtCom= 1.00D+00 WtEn= 0.00D+00
 Coeff-Com: -0.522D-06 0.905D-05-0.619D-05-0.200D-04-0.856D-04-0.132D-03
 Coeff-Com:  0.391D-04 0.930D-03 0.375D-02 0.287D-02-0.137D-01-0.510D-01
 Coeff-Com: -0.398D-01 0.293D+00 0.804D+00
 Coeff:     -0.522D-06 0.905D-05-0.619D-05-0.200D-04-0.856D-04-0.132D-03
 Coeff:      0.391D-04 0.930D-03 0.375D-02 0.287D-02-0.137D-01-0.510D-01
 Coeff:     -0.398D-01 0.293D+00 0.804D+00
 Gap=     0.195 Goal=   None    Shift=    0.000
 RMSDP=8.45D-09 MaxDP=5.29D-07 DE= 8.19D-12 OVMax= 5.33D-07

 SCF Done:  E(RM062X) =  -2374.98417327     A.U. after   15 cycles
            NFock= 15  Conv=0.85D-08     -V/T= 2.0025
 KE= 2.369104081430D+03 PE=-8.653921111525D+03 EE= 2.401777043232D+03
 Leave Link  502 at Mon Apr  4 13:48:16 2022, MaxMem=  1879048192 cpu:            1703.1 elap:             243.5
 (Enter /gpfs/software/gaussian16/sse4/tar/g16/l701.exe)
 ... and contract with generalized density number  0.
 Compute integral first derivatives.
 Leave Link  701 at Mon Apr  4 13:48:16 2022, MaxMem=  1879048192 cpu:               1.6 elap:               0.3
 (Enter /gpfs/software/gaussian16/sse4/tar/g16/l702.exe)
 L702 exits ... SP integral derivatives will be done elsewhere.
 Leave Link  702 at Mon Apr  4 13:48:16 2022, MaxMem=  1879048192 cpu:               0.2 elap:               0.0
 (Enter /gpfs/software/gaussian16/sse4/tar/g16/l703.exe)
 Integral derivatives from FoFJK, PRISM(SPDF).
 Compute integral first derivatives, UseDBF=F ICtDFT=           0.
 Calling FoFJK, ICntrl=      2127 FMM=F ISym2X=0 I1Cent= 0 IOpClX= 0 NMat=1 NMatS=1 NMatT=0.
 FoFJK:  IHMeth= 1 ICntrl=    2127 DoSepK=F KAlg= 0 I1Cent=           0 FoldK=F
 IRaf=         0 NMat=       1 IRICut=       1 DoRegI=T DoRafI=F ISym2E= 0 IDoP0=0 IntGTp=1.
 FoFCou: FMM=F IPFlag=           0 FMFlag=      100000 FMFlg1=         800
         NFxFlg=           0 DoJE=F BraDBF=F KetDBF=F FulRan=T
         wScrn=  0.000000 ICntrl=      2127 IOpCl=  0 I1Cent=           0 NGrid=           0
         NMat0=    1 NMatS0=      1 NMatT0=    0 NMatD0=    1 NMtDS0=    0 NMtDT0=    0
 Symmetry not used in FoFCou.
 Leave Link  703 at Mon Apr  4 13:48:56 2022, MaxMem=  1879048192 cpu:             281.1 elap:              40.2
 (Enter /gpfs/software/gaussian16/sse4/tar/g16/l716.exe)
 Dipole        = 3.72512511D+00 7.07037225D-01-3.53288743D-02
 ***** Axes restored to original set *****
 -------------------------------------------------------------------
 Center     Atomic                   Forces (Hartrees/Bohr)
 Number     Number              X              Y              Z
 -------------------------------------------------------------------
      1        6          -0.000139880   -0.010860969   -0.012851902
      2        6           0.002528521   -0.000471350    0.003164769
      3        6           0.002657000    0.002344115   -0.001230527
      4        6          -0.006819358    0.003452870    0.007029090
      5        6           0.009502107   -0.004030928    0.002049673
      6        6          -0.003437033   -0.001159573   -0.000852449
      7       17          -0.003628264    0.002744218   -0.000161281
      8        8          -0.002414565    0.006084701    0.005665316
      9       17           0.001675335    0.001657626   -0.002544281
     10        6          -0.000813179    0.000398883   -0.000363387
     11        6           0.000143163    0.000688434   -0.000520156
     12        6           0.000861397   -0.000705161    0.000349678
     13        6          -0.001248018   -0.000997918    0.001849326
     14        6           0.000307689    0.000053649   -0.000288782
     15        6          -0.000321147   -0.000138569    0.000300758
     16       17           0.000132885   -0.000061677    0.000003882
     17       17          -0.000466935    0.000660797   -0.000421027
     18        1          -0.000306449    0.000011465    0.000174215
     19        1           0.000578881    0.000253006   -0.000568967
     20        1           0.001207850    0.000076383   -0.000783949
 -------------------------------------------------------------------
 Cartesian Forces:  Max     0.012851902 RMS     0.003334752
 Leave Link  716 at Mon Apr  4 13:48:56 2022, MaxMem=  1879048192 cpu:               0.2 elap:               0.0
 (Enter /gpfs/software/gaussian16/sse4/tar/g16/l103.exe)

 GradGradGradGradGradGradGradGradGradGradGradGradGradGradGradGradGradGrad
 Berny optimization.
 Using GEDIIS/GDIIS optimizer.
 FormGI is forming the generalized inverse of G from B-inverse, IUseBI=4.
 GSVD:  received Info=                   1 from GESDD.
 Internal  Forces:  Max     0.006974329 RMS     0.001946822
 Search for a local minimum.
 Step number   7 out of a maximum of  108
 All quantities printed in internal units (Hartrees-Bohrs-Radians)
 RMS Force = .19468D-02 SwitMx=.10000D-02 MixMth= 1
 Mixed Optimization -- RFO/linear search
 Update second derivatives using D2CorX and points    2    3    4    5    7
                                                      6
 DE=  8.05D-04 DEPred=-4.40D-04 R=-1.83D+00
 Trust test=-1.83D+00 RLast= 2.26D-01 DXMaxT set to 4.24D-01
 ITU= -1  1  1  1  1  1  0
 Use linear search instead of GDIIS.
     Eigenvalues ---    0.00699   0.00869   0.00912   0.01404   0.01434
     Eigenvalues ---    0.01561   0.01785   0.01949   0.01984   0.02016
     Eigenvalues ---    0.02049   0.02085   0.02140   0.02166   0.02198
     Eigenvalues ---    0.02206   0.05919   0.07559   0.15982   0.16037
     Eigenvalues ---    0.16052   0.21962   0.22429   0.23518   0.24627
     Eigenvalues ---    0.24920   0.24997   0.25000   0.25000   0.25054
     Eigenvalues ---    0.25136   0.26808   0.29303   0.29704   0.31261
     Eigenvalues ---    0.31561   0.32405   0.33011   0.33820   0.34772
     Eigenvalues ---    0.35071   0.35856   0.40402   0.40773   0.41528
     Eigenvalues ---    0.44134   0.44697   0.46166   0.46900   0.50541
     Eigenvalues ---    0.58619   0.72468   0.91002   0.96604
 RFO step:  Lambda=-2.37368783D-04 EMin= 6.99395536D-03
 Quartic linear search produced a step of -0.74564.
 Iteration  1 RMS(Cart)=  0.01523060 RMS(Int)=  0.00053654
 Iteration  2 RMS(Cart)=  0.00049262 RMS(Int)=  0.00019747
 Iteration  3 RMS(Cart)=  0.00000059 RMS(Int)=  0.00019747
 ITry= 1 IFail=0 DXMaxC= 5.82D-02 DCOld= 1.00D+10 DXMaxT= 4.24D-01 DXLimC= 3.00D+00 Rises=F
 Variable       Old X    -DE/DX   Delta X   Delta X   Delta X     New X
                                 (Linear)    (Quad)   (Total)
    R1        2.80130  -0.00087   0.00011  -0.00163  -0.00153   2.79977
    R2        2.74103  -0.00445   0.00311  -0.00917  -0.00615   2.73488
    R3        2.29835   0.00519   0.00415  -0.00013   0.00403   2.30238
    R4        2.65148  -0.00215  -0.00130  -0.00373  -0.00496   2.64652
    R5        3.31738  -0.00346  -0.00964   0.00008  -0.00956   3.30783
    R6        2.71020  -0.00257   0.00135  -0.01139  -0.00993   2.70027
    R7        3.33633  -0.00361  -0.00748  -0.00246  -0.00994   3.32639
    R8        2.31672   0.00697   0.00528  -0.00001   0.00521   2.32192
    R9        2.66018  -0.00401  -0.01105   0.00261  -0.00843   2.65175
   R10        2.76324   0.00012  -0.00456   0.00147  -0.00308   2.76015
   R11        2.65553   0.00069   0.00034  -0.00008   0.00027   2.65579
   R12        2.67395  -0.00113  -0.00191  -0.00011  -0.00202   2.67193
   R13        2.62573   0.00015  -0.00025   0.00048   0.00023   2.62596
   R14        2.03395  -0.00093  -0.00025  -0.00045  -0.00070   2.03324
   R15        2.62335  -0.00076   0.00002  -0.00069  -0.00066   2.62268
   R16        3.30384  -0.00090  -0.00281   0.00021  -0.00260   3.30124
   R17        2.60597  -0.00000  -0.00011   0.00033   0.00022   2.60619
   R18        2.04790   0.00002  -0.00003   0.00014   0.00011   2.04802
   R19        2.63238  -0.00041  -0.00059   0.00015  -0.00044   2.63194
   R20        2.04735  -0.00021  -0.00060   0.00020  -0.00040   2.04695
   R21        3.29297   0.00012   0.00128  -0.00106   0.00022   3.29319
    A1        1.78748  -0.00177   0.01210  -0.01084   0.00154   1.78901
    A2        2.19392   0.00149  -0.00602   0.00959   0.00410   2.19802
    A3        2.29405   0.00117  -0.00065   0.00222   0.00210   2.29615
    A4        2.20591   0.00184   0.00031   0.00166   0.00199   2.20789
    A5        1.97825  -0.00096  -0.00053  -0.00034  -0.00089   1.97737
    A6        2.09903  -0.00089   0.00023  -0.00132  -0.00110   2.09793
    A7        2.17213   0.00136   0.00135   0.00169   0.00319   2.17532
    A8        2.03965  -0.00529  -0.00349  -0.00558  -0.00914   2.03051
    A9        2.07140   0.00393   0.00213   0.00389   0.00595   2.07736
   A10        2.26229  -0.00049  -0.03688   0.02435  -0.01280   2.24949
   A11        2.30388   0.00134   0.04036  -0.02463   0.01563   2.31951
   A12        1.83304  -0.00208  -0.01609   0.00811  -0.00790   1.82515
   A13        2.31501   0.00486   0.00911  -0.00081   0.00822   2.32324
   A14        2.13499  -0.00275   0.00709  -0.00720  -0.00018   2.13480
   A15        2.21180   0.00385   0.00438   0.00076   0.00514   2.21694
   A16        2.04275  -0.00278  -0.00323  -0.00019  -0.00342   2.03933
   A17        2.02864  -0.00108  -0.00115  -0.00057  -0.00172   2.02692
   A18        2.11456   0.00051   0.00112   0.00036   0.00148   2.11603
   A19        2.11377   0.00087   0.00217   0.00118   0.00334   2.11712
   A20        2.05486  -0.00138  -0.00329  -0.00153  -0.00482   2.05004
   A21        2.12089  -0.00003  -0.00061  -0.00003  -0.00063   2.12026
   A22        2.05960   0.00022   0.00129  -0.00054   0.00075   2.06035
   A23        2.10269  -0.00019  -0.00068   0.00057  -0.00012   2.10257
   A24        2.13488   0.00075   0.00071   0.00043   0.00114   2.13602
   A25        2.06038   0.00049   0.00435   0.00013   0.00449   2.06486
   A26        2.08793  -0.00124  -0.00506  -0.00056  -0.00562   2.08231
   A27        2.10290   0.00014   0.00042  -0.00022   0.00020   2.10311
   A28        2.10594  -0.00036  -0.00185   0.00007  -0.00178   2.10416
   A29        2.07434   0.00022   0.00143   0.00015   0.00158   2.07591
   A30        2.06450  -0.00030  -0.00050   0.00003  -0.00047   2.06403
   A31        2.13337   0.00003  -0.00066   0.00060  -0.00006   2.13330
   A32        2.08532   0.00027   0.00116  -0.00063   0.00053   2.08585
    D1        0.04260  -0.00288  -0.03896  -0.00625  -0.04464  -0.00204
    D2       -3.09734  -0.00292  -0.04013  -0.00694  -0.04670   3.13915
    D3        3.06340   0.00416   0.07312   0.00106   0.07482   3.13822
    D4       -0.07655   0.00411   0.07195   0.00038   0.07276  -0.00379
    D5       -0.05907   0.00346   0.05542   0.00496   0.06068   0.00161
    D6       -3.06976  -0.00418  -0.06615  -0.00362  -0.06878  -3.13854
    D7       -0.00308   0.00067   0.00204   0.00224   0.00460   0.00151
    D8        3.13880   0.00071   0.00380  -0.00254   0.00128   3.14008
    D9        3.13676   0.00072   0.00329   0.00297   0.00678  -3.13964
   D10       -0.00454   0.00076   0.00505  -0.00181   0.00347  -0.00107
   D11       -0.02857   0.00165   0.02596   0.00268   0.02850  -0.00007
   D12        3.13139   0.00044   0.01148  -0.00345   0.00773   3.13913
   D13        3.11273   0.00161   0.02415   0.00754   0.03189  -3.13856
   D14       -0.01050   0.00040   0.00967   0.00142   0.01113   0.00063
   D15        0.03428  -0.00140  -0.03446  -0.00030  -0.03477  -0.00049
   D16        0.01639  -0.00146  -0.01276  -0.00367  -0.01685  -0.00046
   D17       -3.14119  -0.00031  -0.00015   0.00172   0.00121  -3.13998
   D18       -0.00568   0.00049   0.00206   0.00170   0.00378  -0.00189
   D19        3.13507   0.00061   0.00397   0.00052   0.00450   3.13957
   D20       -3.12628  -0.00091  -0.01450  -0.00544  -0.01996   3.13695
   D21        0.01447  -0.00079  -0.01259  -0.00663  -0.01924  -0.00477
   D22        3.14104   0.00009   0.00108  -0.00064   0.00044   3.14148
   D23       -0.00046   0.00005   0.00035  -0.00006   0.00029  -0.00018
   D24        0.00029  -0.00003  -0.00081   0.00054  -0.00028   0.00001
   D25       -3.14121  -0.00007  -0.00155   0.00112  -0.00043   3.14154
   D26       -3.14123  -0.00005  -0.00089   0.00085  -0.00004  -3.14127
   D27        0.00021  -0.00005  -0.00089   0.00079  -0.00010   0.00011
   D28       -0.00040   0.00006   0.00081  -0.00020   0.00061   0.00021
   D29        3.14104   0.00006   0.00081  -0.00026   0.00055   3.14159
   D30       -0.00002  -0.00001   0.00032  -0.00050  -0.00018  -0.00020
   D31        3.14116   0.00000  -0.00001   0.00039   0.00038   3.14155
   D32        3.14148   0.00002   0.00103  -0.00106  -0.00004   3.14144
   D33       -0.00052   0.00004   0.00070  -0.00017   0.00053   0.00001
   D34       -0.00015   0.00003   0.00023   0.00010   0.00033   0.00018
   D35       -3.14137  -0.00000  -0.00020   0.00026   0.00007  -3.14130
   D36       -3.14133   0.00001   0.00057  -0.00082  -0.00024  -3.14157
   D37        0.00064  -0.00002   0.00014  -0.00065  -0.00051   0.00013
   D38        0.00024  -0.00004  -0.00029  -0.00018  -0.00047  -0.00023
   D39       -3.14159  -0.00002  -0.00014  -0.00004  -0.00018   3.14142
   D40       -3.14120  -0.00004  -0.00029  -0.00012  -0.00041   3.14157
   D41        0.00016  -0.00002  -0.00014   0.00002  -0.00012   0.00004
   D42        0.00004  -0.00001  -0.00025   0.00024  -0.00001   0.00003
   D43        3.14127   0.00002   0.00017   0.00008   0.00025   3.14151
   D44       -3.14132  -0.00003  -0.00040   0.00010  -0.00030   3.14157
   D45       -0.00009   0.00000   0.00002  -0.00006  -0.00004  -0.00013
         Item               Value     Threshold  Converged?
 Maximum Force            0.006974     0.000450     NO 
 RMS     Force            0.001947     0.000300     NO 
 Maximum Displacement     0.058172     0.001800     NO 
 RMS     Displacement     0.015297     0.001200     NO 
 Predicted change in Energy=-2.226545D-04
 GradGradGradGradGradGradGradGradGradGradGradGradGradGradGradGradGradGrad

 Leave Link  103 at Mon Apr  4 13:48:56 2022, MaxMem=  1879048192 cpu:               0.2 elap:               0.1
 (Enter /gpfs/software/gaussian16/sse4/tar/g16/l202.exe)
                          Input orientation:                          
 ---------------------------------------------------------------------
 Center     Atomic      Atomic             Coordinates (Angstroms)
 Number     Number       Type             X           Y           Z
 ---------------------------------------------------------------------
      1          6           0       -8.099208   -1.397390    6.606874
      2          6           0       -7.310247   -2.483282    7.234129
      3          6           0       -6.029122   -2.906196    6.858361
      4          6           0       -7.213761   -0.930294    5.561744
      5          6           0       -6.091012   -1.331915    5.265326
      6          6           0       -5.268422   -2.341024    5.788906
      7         17           0       -5.336584   -4.226305    7.794404
      8          8           0       -9.215200   -1.039962    6.940370
      9         17           0       -8.137430   -3.258245    8.567994
     10          6           0       -3.942568   -2.627157    5.247035
     11          6           0       -3.038311   -3.605238    5.695122
     12          6           0       -1.800374   -3.774828    5.087066
     13          6           0       -3.516094   -1.839060    4.153322
     14          6           0       -2.286353   -2.011843    3.553406
     15          6           0       -1.405902   -2.987659    4.014255
     16         17           0        0.141453   -3.183798    3.236980
     17         17           0       -0.741422   -5.015848    5.711794
     18          1           0       -1.989690   -1.391190    2.716688
     19          1           0       -4.186120   -1.073867    3.779033
     20          1           0       -3.277703   -4.251110    6.521682
 ---------------------------------------------------------------------
                    Distance matrix (angstroms):
                    1          2          3          4          5
     1  C    0.000000
     2  C    1.481577   0.000000
     3  C    2.573906   1.400478   0.000000
     4  C    1.447236   2.284284   2.643629   0.000000
     5  C    2.415965   2.586187   2.240525   1.228710   0.000000
     6  C    3.094005   2.505585   1.428922   2.413732   1.403243
     7  Cl   4.128568   2.692096   1.760248   4.401392   3.917000
     8  O    1.218365   2.407969   3.693325   2.432775   3.556903
     9  Cl   2.703744   1.750427   2.737105   3.912807   4.336610
    10  C    4.543032   3.912864   2.651027   3.698525   2.508744
    11  C    5.596299   4.677260   3.284317   4.960595   3.830367
    12  C    6.901981   6.052824   4.666297   6.133633   4.940565
    13  C    5.217272   4.929705   3.843349   4.059834   2.850255
    14  C    6.594733   6.245757   5.072565   5.429780   4.227103
    15  C    7.351937   6.744129   5.428604   6.352849   5.124151
    16  Cl   9.080525   8.485031   7.160130   8.036291   6.810821
    17  Cl   8.248116   7.202836   5.807325   7.655419   6.510669
    18  H    7.242914   7.064578   5.980445   5.966380   4.829070
    19  H    4.838761   4.866653   4.029435   3.516430   2.429871
    20  H    5.603381   4.460292   3.080983   5.238497   4.244389
                    6          7          8          9         10
     6  C    0.000000
     7  Cl   2.753353   0.000000
     8  O    4.312272   5.091740   0.000000
     9  Cl   4.098272   3.062731   2.954915   0.000000
    10  C    1.460611   3.315063   5.760835   5.387384   0.000000
    11  C    2.565235   3.174077   6.803326   5.863004   1.405385
    12  C    3.817818   4.476416   8.117505   7.248586   2.435516
    13  C    2.449032   4.719174   6.394217   6.546768   1.413925
    14  C    3.741464   5.673959   7.773352   7.806069   2.447455
    15  C    4.299603   5.592319   8.563925   8.131619   2.843305
    16  Cl   6.040641   7.201793  10.288736   9.847089   4.585782
    17  Cl   5.258741   5.106482   9.440444   8.120836   4.021093
    18  H    4.592471   6.709902   8.376804   8.690132   3.426953
    19  H    2.610872   5.233033   5.940274   6.581679   2.151059
    20  H    2.854532   2.420626   6.763183   5.365643   2.168870
                   11         12         13         14         15
    11  C    0.000000
    12  C    1.389598   0.000000
    13  C    2.392658   2.750050   0.000000
    14  C    2.773319   2.386714   1.379136   0.000000
    15  C    2.423113   1.387864   2.406560   1.392765   0.000000
    16  Cl   4.041160   2.746420   4.003205   2.714378   1.742680
    17  Cl   2.695514   1.746939   4.496624   4.008678   2.727036
    18  H    3.856513   3.366937   2.143458   1.083198   2.138505
    19  H    3.375900   3.833787   1.083765   2.130685   3.383421
    20  H    1.075946   2.113639   3.388797   3.848085   3.374483
                   16         17         18         19         20
    16  Cl   0.000000
    17  Cl   3.203215   0.000000
    18  H    2.833005   4.864873   0.000000
    19  H    4.844947   5.580387   2.460401   0.000000
    20  H    4.859943   2.770101   4.931136   4.294440   0.000000
 Stoichiometry    C12H3Cl4O(1-)
 Framework group  C1[X(C12H3Cl4O)]
 Deg. of freedom    54
 Full point group                 C1      NOp   1
 RotChk:  IX=2 Diff= 1.47D-03
 Largest Abelian subgroup         C1      NOp   1
 Largest concise Abelian subgroup C1      NOp   1
                         Standard orientation:                         
 ---------------------------------------------------------------------
 Center     Atomic      Atomic             Coordinates (Angstroms)
 Number     Number       Type             X           Y           Z
 ---------------------------------------------------------------------
      1          6           0       -3.896845   -1.354828   -0.001980
      2          6           0       -3.280917   -0.007351    0.000429
      3          6           0       -1.910730    0.282340    0.002832
      4          6           0       -2.742065   -2.227164   -0.004050
      5          6           0       -1.550091   -1.928964   -0.002328
      6          6           0       -0.872950   -0.699917    0.001561
      7         17           0       -1.472920    1.987272    0.002982
      8          8           0       -5.091288   -1.595076   -0.000731
      9         17           0       -4.455361    1.290600   -0.000601
     10          6           0        0.584994   -0.611695    0.000921
     11          6           0        1.361874    0.559442   -0.000670
     12          6           0        2.750334    0.503221   -0.000984
     13          6           0        1.298523   -1.832375    0.002170
     14          6           0        2.676753   -1.882357    0.002101
     15          6           0        3.426644   -0.708707    0.000497
     16         17           0        5.166830   -0.801912    0.000568
     17         17           0        3.633506    2.010469   -0.003070
     18          1           0        3.193324   -2.834444    0.003242
     19          1           0        0.734124   -2.757577    0.003415
     20          1           0        0.904782    1.533468   -0.001744
 ---------------------------------------------------------------------
 Rotational constants (GHZ):           0.7752107           0.1469500           0.1235330
 Leave Link  202 at Mon Apr  4 13:48:56 2022, MaxMem=  1879048192 cpu:               0.1 elap:               0.0
 (Enter /gpfs/software/gaussian16/sse4/tar/g16/l301.exe)
 Standard basis: 6-311+G(d,p) (5D, 7F)
 Ernie: Thresh=  0.10000D-02 Tol=  0.10000D-05 Strict=F.
 There are   441 symmetry adapted cartesian basis functions of A   symmetry.
 There are   424 symmetry adapted basis functions of A   symmetry.
   424 basis functions,   704 primitive gaussians,   441 cartesian basis functions
    76 alpha electrons       76 beta electrons
       nuclear repulsion energy      1508.7375561232 Hartrees.
 IExCor= 4336 DFT=T Ex+Corr=M062X ExCW=0 ScaHFX=  0.540000
 ScaDFX=  1.000000  1.000000  1.000000  1.000000 ScalE2=  1.000000  1.000000
 IRadAn=      5 IRanWt=     -1 IRanGd=            0 ICorTp=0 IEmpDi=  4
 NAtoms=   20 NActive=   20 NUniq=   20 SFac= 1.00D+00 NAtFMM=   60 NAOKFM=F Big=F
 Integral buffers will be    131072 words long.
 Raffenetti 2 integral format.
 Two-electron integral symmetry is turned on.
 Leave Link  301 at Mon Apr  4 13:48:57 2022, MaxMem=  1879048192 cpu:               0.5 elap:               0.1
 (Enter /gpfs/software/gaussian16/sse4/tar/g16/l302.exe)
 NPDir=0 NMtPBC=     1 NCelOv=     1 NCel=       1 NClECP=     1 NCelD=      1
         NCelK=      1 NCelE2=     1 NClLst=     1 CellRange=     0.0.
 One-electron integrals computed using PRISM.
 One-electron integral symmetry used in STVInt
 NBasis=   424 RedAO= T EigKep=  1.25D-06  NBF=   424
 NBsUse=   419 1.00D-06 EigRej=  5.22D-07 NBFU=   419
 Precomputing XC quadrature grid using
 IXCGrd= 4 IRadAn=           5 IRanWt=          -1 IRanGd=           0 AccXCQ= 0.00D+00.
 Generated NRdTot=       0 NPtTot=           0 NUsed=           0 NTot=          32
 NSgBfM=   430   430   430   430   430 MxSgAt=    20 MxSgA2=    20.
 Leave Link  302 at Mon Apr  4 13:48:57 2022, MaxMem=  1879048192 cpu:               3.4 elap:               0.5
 (Enter /gpfs/software/gaussian16/sse4/tar/g16/l303.exe)
 DipDrv:  MaxL=1.
 Leave Link  303 at Mon Apr  4 13:48:57 2022, MaxMem=  1879048192 cpu:               0.4 elap:               0.1
 (Enter /gpfs/software/gaussian16/sse4/tar/g16/l401.exe)
 Lowest energy guess from the checkpoint file:  "checkpoint.chk"
 B after Tr=     0.000000    0.000000    0.000000
         Rot=    1.000000   -0.000000   -0.000000    0.000034 Ang=  -0.00 deg.
 Guess basis will be translated and rotated to current coordinates.
 B after Tr=    -0.000000   -0.000000    0.000000
         Rot=    1.000000    0.000003    0.000004   -0.000177 Ang=   0.02 deg.
 Guess basis will be translated and rotated to current coordinates.
 CkInt1:  FT= 2.54D-01
 Max alpha theta=  2.756 degrees.
 JPrj=2 DoOrth=T DoCkMO=T.
 Leave Link  401 at Mon Apr  4 13:48:58 2022, MaxMem=  1879048192 cpu:               4.8 elap:               0.7
 (Enter /gpfs/software/gaussian16/sse4/tar/g16/l502.exe)
 Integral symmetry usage will be decided dynamically.
 Closed shell SCF:
 Using DIIS extrapolation, IDIIS=  1040.
 NGot=  1879048192 LenX=  1878652179 LenY=  1878457257
 Requested convergence on RMS density matrix=1.00D-08 within 128 cycles.
 Requested convergence on MAX density matrix=1.00D-06.
 Requested convergence on             energy=1.00D-06.
 No special actions if energy rises.
 Fock matrices will be formed incrementally for  20 cycles.

 Cycle   1  Pass 1  IDiag  1:
 FoFJK:  IHMeth= 1 ICntrl=       0 DoSepK=F KAlg= 0 I1Cent=           0 FoldK=F
 IRaf= 790000000 NMat=       1 IRICut=       1 DoRegI=T DoRafI=F ISym2E= 0 IDoP0=0 IntGTp=1.
 FoFCou: FMM=F IPFlag=           0 FMFlag=      100000 FMFlg1=           0
         NFxFlg=           0 DoJE=F BraDBF=F KetDBF=F FulRan=T
         wScrn=  0.000000 ICntrl=         0 IOpCl=  0 I1Cent=           0 NGrid=           0
         NMat0=    1 NMatS0=      1 NMatT0=    0 NMatD0=    1 NMtDS0=    0 NMtDT0=    0
 Symmetry not used in FoFCou.
 E= -2374.98462461861    
 DIIS: error= 6.03D-04 at cycle   1 NSaved=   1.
 NSaved= 1 IEnMin= 1 EnMin= -2374.98462461861     IErMin= 1 ErrMin= 6.03D-04
 ErrMax= 6.03D-04  0.00D+00 EMaxC= 1.00D-01 BMatC= 3.61D-04 BMatP= 3.61D-04
 IDIUse=3 WtCom= 9.94D-01 WtEn= 6.03D-03
 Coeff-Com:  0.100D+01
 Coeff-En:   0.100D+01
 Coeff:      0.100D+01
 Gap=   102.399 Goal=   None    Shift=    0.000
 RMSDP=3.87D-03 MaxDP=2.48D-01              OVMax= 1.01D-02

 Cycle   2  Pass 1  IDiag  1:
 RMSU=  3.67D-03    CP:  1.01D+00
 E= -2374.98518624270     Delta-E=       -0.000561624091 Rises=F Damp=F
 DIIS: error= 2.22D-04 at cycle   2 NSaved=   2.
 NSaved= 2 IEnMin= 2 EnMin= -2374.98518624270     IErMin= 2 ErrMin= 2.22D-04
 ErrMax= 2.22D-04  0.00D+00 EMaxC= 1.00D-01 BMatC= 2.01D-05 BMatP= 3.61D-04
 IDIUse=3 WtCom= 9.98D-01 WtEn= 2.22D-03
 Coeff-Com: -0.182D-01 0.102D+01
 Coeff-En:   0.000D+00 0.100D+01
 Coeff:     -0.182D-01 0.102D+01
 Gap=     0.195 Goal=   None    Shift=    0.000
 RMSDP=4.73D-04 MaxDP=3.11D-02 DE=-5.62D-04 OVMax= 1.77D-03

 Cycle   3  Pass 1  IDiag  1:
 RMSU=  3.88D-04    CP:  1.01D+00  1.05D+00
 E= -2374.98519725583     Delta-E=       -0.000011013129 Rises=F Damp=F
 DIIS: error= 2.92D-04 at cycle   3 NSaved=   3.
 NSaved= 3 IEnMin= 3 EnMin= -2374.98519725583     IErMin= 2 ErrMin= 2.22D-04
 ErrMax= 2.92D-04  0.00D+00 EMaxC= 1.00D-01 BMatC= 2.20D-05 BMatP= 2.01D-05
 IDIUse=3 WtCom= 9.97D-01 WtEn= 2.92D-03
 Coeff-Com: -0.457D-01 0.547D+00 0.498D+00
 Coeff-En:   0.000D+00 0.325D+00 0.675D+00
 Coeff:     -0.456D-01 0.547D+00 0.499D+00
 Gap=     0.196 Goal=   None    Shift=    0.000
 RMSDP=2.10D-04 MaxDP=1.39D-02 DE=-1.10D-05 OVMax= 2.54D-03

 Cycle   4  Pass 1  IDiag  1:
 RMSU=  1.77D-04    CP:  1.01D+00  1.07D+00  7.70D-01
 E= -2374.98521915679     Delta-E=       -0.000021900958 Rises=F Damp=F
 DIIS: error= 1.61D-04 at cycle   4 NSaved=   4.
 NSaved= 4 IEnMin= 4 EnMin= -2374.98521915679     IErMin= 4 ErrMin= 1.61D-04
 ErrMax= 1.61D-04  0.00D+00 EMaxC= 1.00D-01 BMatC= 3.12D-06 BMatP= 2.01D-05
 IDIUse=3 WtCom= 9.98D-01 WtEn= 1.61D-03
 Coeff-Com: -0.218D-01 0.139D+00 0.288D+00 0.595D+00
 Coeff-En:   0.000D+00 0.000D+00 0.307D-01 0.969D+00
 Coeff:     -0.218D-01 0.139D+00 0.288D+00 0.595D+00
 Gap=     0.196 Goal=   None    Shift=    0.000
 RMSDP=6.21D-05 MaxDP=3.48D-03 DE=-2.19D-05 OVMax= 8.01D-04

 Cycle   5  Pass 1  IDiag  1:
 RMSU=  4.83D-05    CP:  1.01D+00  1.07D+00  8.12D-01  1.06D+00
 E= -2374.98522203409     Delta-E=       -0.000002877303 Rises=F Damp=F
 DIIS: error= 4.54D-05 at cycle   5 NSaved=   5.
 NSaved= 5 IEnMin= 5 EnMin= -2374.98522203409     IErMin= 5 ErrMin= 4.54D-05
 ErrMax= 4.54D-05  0.00D+00 EMaxC= 1.00D-01 BMatC= 6.33D-07 BMatP= 3.12D-06
 IDIUse=1 WtCom= 1.00D+00 WtEn= 0.00D+00
 Coeff-Com:  0.163D-02-0.876D-01 0.529D-01 0.359D+00 0.674D+00
 Coeff:      0.163D-02-0.876D-01 0.529D-01 0.359D+00 0.674D+00
 Gap=     0.196 Goal=   None    Shift=    0.000
 RMSDP=4.62D-05 MaxDP=2.25D-03 DE=-2.88D-06 OVMax= 6.27D-04

 Cycle   6  Pass 1  IDiag  1:
 RMSU=  2.94D-05    CP:  1.01D+00  1.07D+00  8.88D-01  1.08D+00  7.08D-01
 E= -2374.98522284952     Delta-E=       -0.000000815435 Rises=F Damp=F
 DIIS: error= 2.39D-05 at cycle   6 NSaved=   6.
 NSaved= 6 IEnMin= 6 EnMin= -2374.98522284952     IErMin= 6 ErrMin= 2.39D-05
 ErrMax= 2.39D-05  0.00D+00 EMaxC= 1.00D-01 BMatC= 1.08D-07 BMatP= 6.33D-07
 IDIUse=1 WtCom= 1.00D+00 WtEn= 0.00D+00
 Coeff-Com:  0.358D-02-0.672D-01-0.321D-02 0.926D-01 0.375D+00 0.599D+00
 Coeff:      0.358D-02-0.672D-01-0.321D-02 0.926D-01 0.375D+00 0.599D+00
 Gap=     0.196 Goal=   None    Shift=    0.000
 RMSDP=1.34D-05 MaxDP=9.80D-04 DE=-8.15D-07 OVMax= 1.62D-04

 Cycle   7  Pass 1  IDiag  1:
 RMSU=  1.08D-05    CP:  1.01D+00  1.07D+00  8.84D-01  1.09D+00  7.75D-01
                    CP:  8.66D-01
 E= -2374.98522298276     Delta-E=       -0.000000133239 Rises=F Damp=F
 DIIS: error= 4.76D-06 at cycle   7 NSaved=   7.
 NSaved= 7 IEnMin= 7 EnMin= -2374.98522298276     IErMin= 7 ErrMin= 4.76D-06
 ErrMax= 4.76D-06  0.00D+00 EMaxC= 1.00D-01 BMatC= 7.94D-09 BMatP= 1.08D-07
 IDIUse=1 WtCom= 1.00D+00 WtEn= 0.00D+00
 Coeff-Com:  0.111D-02-0.985D-02-0.763D-02-0.394D-01 0.281D-01 0.203D+00
 Coeff-Com:  0.825D+00
 Coeff:      0.111D-02-0.985D-02-0.763D-02-0.394D-01 0.281D-01 0.203D+00
 Coeff:      0.825D+00
 Gap=     0.196 Goal=   None    Shift=    0.000
 RMSDP=6.30D-06 MaxDP=3.62D-04 DE=-1.33D-07 OVMax= 6.43D-05

 Cycle   8  Pass 1  IDiag  1:
 RMSU=  3.25D-06    CP:  1.01D+00  1.07D+00  8.93D-01  1.09D+00  8.33D-01
                    CP:  8.98D-01  1.23D+00
 E= -2374.98522299673     Delta-E=       -0.000000013964 Rises=F Damp=F
 DIIS: error= 1.49D-06 at cycle   8 NSaved=   8.
 NSaved= 8 IEnMin= 8 EnMin= -2374.98522299673     IErMin= 8 ErrMin= 1.49D-06
 ErrMax= 1.49D-06  0.00D+00 EMaxC= 1.00D-01 BMatC= 9.82D-10 BMatP= 7.94D-09
 IDIUse=1 WtCom= 1.00D+00 WtEn= 0.00D+00
 Coeff-Com: -0.461D-04 0.529D-02-0.221D-02-0.280D-01-0.420D-01-0.723D-02
 Coeff-Com:  0.312D+00 0.762D+00
 Coeff:     -0.461D-04 0.529D-02-0.221D-02-0.280D-01-0.420D-01-0.723D-02
 Coeff:      0.312D+00 0.762D+00
 Gap=     0.196 Goal=   None    Shift=    0.000
 RMSDP=2.06D-06 MaxDP=1.34D-04 DE=-1.40D-08 OVMax= 2.17D-05

 Cycle   9  Pass 1  IDiag  1:
 RMSU=  8.44D-07    CP:  1.01D+00  1.07D+00  8.91D-01  1.09D+00  8.31D-01
                    CP:  9.41D-01  1.29D+00  8.88D-01
 E= -2374.98522299812     Delta-E=       -0.000000001391 Rises=F Damp=F
 DIIS: error= 1.09D-06 at cycle   9 NSaved=   9.
 NSaved= 9 IEnMin= 9 EnMin= -2374.98522299812     IErMin= 9 ErrMin= 1.09D-06
 ErrMax= 1.09D-06  0.00D+00 EMaxC= 1.00D-01 BMatC= 2.15D-10 BMatP= 9.82D-10
 IDIUse=1 WtCom= 1.00D+00 WtEn= 0.00D+00
 Coeff-Com: -0.119D-03 0.366D-02-0.299D-03-0.101D-01-0.236D-01-0.179D-01
 Coeff-Com:  0.876D-01 0.382D+00 0.579D+00
 Coeff:     -0.119D-03 0.366D-02-0.299D-03-0.101D-01-0.236D-01-0.179D-01
 Coeff:      0.876D-01 0.382D+00 0.579D+00
 Gap=     0.196 Goal=   None    Shift=    0.000
 RMSDP=4.96D-07 MaxDP=2.74D-05 DE=-1.39D-09 OVMax= 5.22D-06

 Cycle  10  Pass 1  IDiag  1:
 RMSU=  3.22D-07    CP:  1.01D+00  1.07D+00  8.91D-01  1.09D+00  8.28D-01
                    CP:  9.46D-01  1.29D+00  9.01D-01  9.74D-01
 E= -2374.98522299838     Delta-E=       -0.000000000264 Rises=F Damp=F
 DIIS: error= 2.83D-07 at cycle  10 NSaved=  10.
 NSaved=10 IEnMin=10 EnMin= -2374.98522299838     IErMin=10 ErrMin= 2.83D-07
 ErrMax= 2.83D-07  0.00D+00 EMaxC= 1.00D-01 BMatC= 3.47D-11 BMatP= 2.15D-10
 IDIUse=1 WtCom= 1.00D+00 WtEn= 0.00D+00
 Coeff-Com: -0.606D-04 0.829D-03 0.285D-03 0.793D-03-0.426D-02-0.784D-02
 Coeff-Com: -0.237D-01 0.290D-01 0.287D+00 0.718D+00
 Coeff:     -0.606D-04 0.829D-03 0.285D-03 0.793D-03-0.426D-02-0.784D-02
 Coeff:     -0.237D-01 0.290D-01 0.287D+00 0.718D+00
 Gap=     0.196 Goal=   None    Shift=    0.000
 RMSDP=3.31D-07 MaxDP=2.13D-05 DE=-2.64D-10 OVMax= 3.95D-06

 Cycle  11  Pass 1  IDiag  1:
 RMSU=  1.36D-07    CP:  1.01D+00  1.07D+00  8.91D-01  1.09D+00  8.26D-01
                    CP:  9.45D-01  1.30D+00  9.42D-01  1.01D+00  9.17D-01
 E= -2374.98522299846     Delta-E=       -0.000000000079 Rises=F Damp=F
 DIIS: error= 9.19D-08 at cycle  11 NSaved=  11.
 NSaved=11 IEnMin=11 EnMin= -2374.98522299846     IErMin=11 ErrMin= 9.19D-08
 ErrMax= 9.19D-08  0.00D+00 EMaxC= 1.00D-01 BMatC= 2.54D-12 BMatP= 3.47D-11
 IDIUse=1 WtCom= 1.00D+00 WtEn= 0.00D+00
 Coeff-Com:  0.193D-05-0.327D-03 0.125D-03 0.175D-02 0.253D-02 0.852D-03
 Coeff-Com: -0.193D-01-0.521D-01-0.267D-02 0.200D+00 0.869D+00
 Coeff:      0.193D-05-0.327D-03 0.125D-03 0.175D-02 0.253D-02 0.852D-03
 Coeff:     -0.193D-01-0.521D-01-0.267D-02 0.200D+00 0.869D+00
 Gap=     0.196 Goal=   None    Shift=    0.000
 RMSDP=1.02D-07 MaxDP=6.48D-06 DE=-7.87D-11 OVMax= 2.50D-06

 Cycle  12  Pass 1  IDiag  1:
 RMSU=  6.11D-08    CP:  1.01D+00  1.07D+00  8.91D-01  1.09D+00  8.25D-01
                    CP:  9.43D-01  1.30D+00  9.49D-01  1.06D+00  9.50D-01
                    CP:  1.17D+00
 E= -2374.98522299842     Delta-E=        0.000000000043 Rises=F Damp=F
 DIIS: error= 4.79D-08 at cycle  12 NSaved=  12.
 NSaved=12 IEnMin=11 EnMin= -2374.98522299846     IErMin=12 ErrMin= 4.79D-08
 ErrMax= 4.79D-08  0.00D+00 EMaxC= 1.00D-01 BMatC= 7.29D-13 BMatP= 2.54D-12
 IDIUse=1 WtCom= 1.00D+00 WtEn= 0.00D+00
 Coeff-Com:  0.864D-05-0.253D-03-0.129D-05 0.595D-03 0.158D-02 0.121D-02
 Coeff-Com: -0.523D-02-0.269D-01-0.388D-01-0.214D-01 0.400D+00 0.689D+00
 Coeff:      0.864D-05-0.253D-03-0.129D-05 0.595D-03 0.158D-02 0.121D-02
 Coeff:     -0.523D-02-0.269D-01-0.388D-01-0.214D-01 0.400D+00 0.689D+00
 Gap=     0.196 Goal=   None    Shift=    0.000
 RMSDP=4.53D-08 MaxDP=2.40D-06 DE= 4.27D-11 OVMax= 1.01D-06

 Cycle  13  Pass 1  IDiag  1:
 RMSU=  2.27D-08    CP:  1.01D+00  1.07D+00  8.91D-01  1.09D+00  8.25D-01
                    CP:  9.43D-01  1.30D+00  9.47D-01  1.05D+00  1.01D+00
                    CP:  1.26D+00  1.05D+00
 E= -2374.98522299838     Delta-E=        0.000000000038 Rises=F Damp=F
 DIIS: error= 1.62D-08 at cycle  13 NSaved=  13.
 NSaved=13 IEnMin=11 EnMin= -2374.98522299846     IErMin=13 ErrMin= 1.62D-08
 ErrMax= 1.62D-08  0.00D+00 EMaxC= 1.00D-01 BMatC= 6.71D-14 BMatP= 7.29D-13
 IDIUse=1 WtCom= 1.00D+00 WtEn= 0.00D+00
 Coeff-Com:  0.194D-05-0.130D-04-0.191D-04-0.125D-03 0.105D-04 0.219D-03
 Coeff-Com:  0.200D-02 0.107D-02-0.961D-02-0.419D-01-0.202D-01 0.188D+00
 Coeff-Com:  0.880D+00
 Coeff:      0.194D-05-0.130D-04-0.191D-04-0.125D-03 0.105D-04 0.219D-03
 Coeff:      0.200D-02 0.107D-02-0.961D-02-0.419D-01-0.202D-01 0.188D+00
 Coeff:      0.880D+00
 Gap=     0.196 Goal=   None    Shift=    0.000
 RMSDP=1.75D-08 MaxDP=8.86D-07 DE= 3.77D-11 OVMax= 5.93D-07

 Cycle  14  Pass 1  IDiag  1:
 RMSU=  7.90D-09    CP:  1.01D+00  1.07D+00  8.91D-01  1.09D+00  8.25D-01
                    CP:  9.43D-01  1.30D+00  9.48D-01  1.05D+00  9.82D-01
                    CP:  1.31D+00  1.07D+00  9.35D-01
 E= -2374.98522299826     Delta-E=        0.000000000118 Rises=F Damp=F
 DIIS: error= 8.06D-09 at cycle  14 NSaved=  14.
 NSaved=14 IEnMin=11 EnMin= -2374.98522299846     IErMin=14 ErrMin= 8.06D-09
 ErrMax= 8.06D-09  0.00D+00 EMaxC= 1.00D-01 BMatC= 2.33D-14 BMatP= 6.71D-14
 IDIUse=1 WtCom= 1.00D+00 WtEn= 0.00D+00
 Coeff-Com: -0.282D-06 0.320D-04-0.656D-05-0.141D-03-0.229D-03-0.554D-04
 Coeff-Com:  0.182D-02 0.461D-02 0.143D-02-0.169D-01-0.781D-01-0.304D-01
 Coeff-Com:  0.429D+00 0.689D+00
 Coeff:     -0.282D-06 0.320D-04-0.656D-05-0.141D-03-0.229D-03-0.554D-04
 Coeff:      0.182D-02 0.461D-02 0.143D-02-0.169D-01-0.781D-01-0.304D-01
 Coeff:      0.429D+00 0.689D+00
 Gap=     0.196 Goal=   None    Shift=    0.000
 RMSDP=6.33D-09 MaxDP=2.91D-07 DE= 1.18D-10 OVMax= 2.67D-07

 SCF Done:  E(RM062X) =  -2374.98522300     A.U. after   14 cycles
            NFock= 14  Conv=0.63D-08     -V/T= 2.0025
 KE= 2.369146284092D+03 PE=-8.655312835050D+03 EE= 2.402443771837D+03
 Leave Link  502 at Mon Apr  4 13:52:45 2022, MaxMem=  1879048192 cpu:            1585.2 elap:             226.7
 (Enter /gpfs/software/gaussian16/sse4/tar/g16/l701.exe)
 ... and contract with generalized density number  0.
 Compute integral first derivatives.
 Leave Link  701 at Mon Apr  4 13:52:45 2022, MaxMem=  1879048192 cpu:               1.5 elap:               0.2
 (Enter /gpfs/software/gaussian16/sse4/tar/g16/l702.exe)
 L702 exits ... SP integral derivatives will be done elsewhere.
 Leave Link  702 at Mon Apr  4 13:52:45 2022, MaxMem=  1879048192 cpu:               0.2 elap:               0.0
 (Enter /gpfs/software/gaussian16/sse4/tar/g16/l703.exe)
 Integral derivatives from FoFJK, PRISM(SPDF).
 Compute integral first derivatives, UseDBF=F ICtDFT=           0.
 Calling FoFJK, ICntrl=      2127 FMM=F ISym2X=0 I1Cent= 0 IOpClX= 0 NMat=1 NMatS=1 NMatT=0.
 FoFJK:  IHMeth= 1 ICntrl=    2127 DoSepK=F KAlg= 0 I1Cent=           0 FoldK=F
 IRaf=         0 NMat=       1 IRICut=       1 DoRegI=T DoRafI=F ISym2E= 0 IDoP0=0 IntGTp=1.
 FoFCou: FMM=F IPFlag=           0 FMFlag=      100000 FMFlg1=         800
         NFxFlg=           0 DoJE=F BraDBF=F KetDBF=F FulRan=T
         wScrn=  0.000000 ICntrl=      2127 IOpCl=  0 I1Cent=           0 NGrid=           0
         NMat0=    1 NMatS0=      1 NMatT0=    0 NMatD0=    1 NMtDS0=    0 NMtDT0=    0
 Symmetry not used in FoFCou.
 Leave Link  703 at Mon Apr  4 13:53:25 2022, MaxMem=  1879048192 cpu:             282.3 elap:              40.4
 (Enter /gpfs/software/gaussian16/sse4/tar/g16/l716.exe)
 Dipole        = 3.76533390D+00 7.28470060D-01 1.01143777D-03
 ***** Axes restored to original set *****
 -------------------------------------------------------------------
 Center     Atomic                   Forces (Hartrees/Bohr)
 Number     Number              X              Y              Z
 -------------------------------------------------------------------
      1        6           0.002030513    0.000247776   -0.001838876
      2        6          -0.000693975   -0.000614560    0.001080114
      3        6           0.000921800   -0.000500124    0.000361477
      4        6          -0.002301028   -0.000632230    0.002088606
      5        6           0.002806752   -0.001104642   -0.000744230
      6        6          -0.000890134    0.001089661   -0.000380395
      7       17          -0.000276804    0.000474952   -0.000472005
      8        8          -0.001761376    0.000455767    0.000833003
      9       17          -0.000077636    0.000657845   -0.000715741
     10        6           0.000214224    0.000068063   -0.000363238
     11        6          -0.000345487    0.000457196   -0.000258507
     12        6           0.000456535   -0.000469793    0.000163560
     13        6          -0.000378289   -0.000394860    0.000659631
     14        6           0.000224441    0.000028384   -0.000141393
     15        6          -0.000108390    0.000029873    0.000042470
     16       17           0.000054366   -0.000030136    0.000000135
     17       17          -0.000199281    0.000289221   -0.000163711
     18        1          -0.000126617    0.000014105    0.000062906
     19        1           0.000247822    0.000060857   -0.000226145
     20        1           0.000202563   -0.000127355    0.000012338
 -------------------------------------------------------------------
 Cartesian Forces:  Max     0.002806752 RMS     0.000819926
 Leave Link  716 at Mon Apr  4 13:53:25 2022, MaxMem=  1879048192 cpu:               0.2 elap:               0.0
 (Enter /gpfs/software/gaussian16/sse4/tar/g16/l103.exe)

 GradGradGradGradGradGradGradGradGradGradGradGradGradGradGradGradGradGrad
 Berny optimization.
 Using GEDIIS/GDIIS optimizer.
 FormGI is forming the generalized inverse of G from B-inverse, IUseBI=4.
 GSVD:  received Info=                   1 from GESDD.
 Internal  Forces:  Max     0.001996241 RMS     0.000430413
 Search for a local minimum.
 Step number   8 out of a maximum of  108
 All quantities printed in internal units (Hartrees-Bohrs-Radians)
 RMS Force = .43041D-03 SwitMx=.10000D-02 MixMth= 2
 Mixed Optimization -- En-DIIS/RFO-DIIS
 Update second derivatives using D2CorX and points    2    3    4    5    7
                                                      6    8
 DE= -2.45D-04 DEPred=-2.23D-04 R= 1.10D+00
 TightC=F SS=  1.41D+00  RLast= 7.72D-02 DXNew= 7.1352D-01 2.3155D-01
 Trust test= 1.10D+00 RLast= 7.72D-02 DXMaxT set to 4.24D-01
 ITU=  1 -1  1  1  1  1  1  0
 Use linear search instead of GDIIS.
     Eigenvalues ---    0.00699   0.00869   0.00913   0.01403   0.01434
     Eigenvalues ---    0.01561   0.01788   0.01949   0.01983   0.02016
     Eigenvalues ---    0.02048   0.02085   0.02140   0.02166   0.02205
     Eigenvalues ---    0.02206   0.05893   0.06185   0.15744   0.16004
     Eigenvalues ---    0.16050   0.21273   0.22398   0.23551   0.24627
     Eigenvalues ---    0.25000   0.25000   0.25000   0.25006   0.25111
     Eigenvalues ---    0.25604   0.27355   0.29266   0.30658   0.31523
     Eigenvalues ---    0.31648   0.32425   0.33084   0.33749   0.34781
     Eigenvalues ---    0.35081   0.35856   0.39871   0.40688   0.41536
     Eigenvalues ---    0.44173   0.44667   0.46254   0.46903   0.51361
     Eigenvalues ---    0.58807   0.74192   0.91747   0.98009
 RFO step:  Lambda=-5.75560807D-05 EMin= 6.99372585D-03
 Quartic linear search produced a step of  0.09319.
 Iteration  1 RMS(Cart)=  0.00355823 RMS(Int)=  0.00002213
 Iteration  2 RMS(Cart)=  0.00002131 RMS(Int)=  0.00000871
 Iteration  3 RMS(Cart)=  0.00000000 RMS(Int)=  0.00000871
 ITry= 1 IFail=0 DXMaxC= 1.66D-02 DCOld= 1.00D+10 DXMaxT= 4.24D-01 DXLimC= 3.00D+00 Rises=F
 Variable       Old X    -DE/DX   Delta X   Delta X   Delta X     New X
                                 (Linear)    (Quad)   (Total)
    R1        2.79977  -0.00006  -0.00016  -0.00011  -0.00028   2.79950
    R2        2.73488  -0.00136  -0.00096  -0.00494  -0.00589   2.72899
    R3        2.30238   0.00198  -0.00014   0.00197   0.00183   2.30421
    R4        2.64652   0.00097  -0.00030   0.00167   0.00136   2.64788
    R5        3.30783  -0.00080   0.00031  -0.00194  -0.00162   3.30620
    R6        2.70027   0.00049  -0.00109   0.00143   0.00033   2.70061
    R7        3.32639  -0.00072   0.00001  -0.00197  -0.00196   3.32443
    R8        2.32192   0.00200  -0.00017   0.00247   0.00231   2.32424
    R9        2.65175  -0.00128   0.00060  -0.00124  -0.00063   2.65111
   R10        2.76015   0.00031   0.00028   0.00214   0.00242   2.76258
   R11        2.65579  -0.00005  -0.00002  -0.00025  -0.00026   2.65553
   R12        2.67193  -0.00037   0.00005  -0.00091  -0.00086   2.67107
   R13        2.62596   0.00018   0.00005   0.00058   0.00063   2.62659
   R14        2.03324   0.00004  -0.00003   0.00009   0.00005   2.03330
   R15        2.62268  -0.00013  -0.00006  -0.00035  -0.00042   2.62226
   R16        3.30124  -0.00038   0.00011  -0.00110  -0.00100   3.30024
   R17        2.60619   0.00012   0.00003   0.00033   0.00037   2.60656
   R18        2.04802  -0.00003   0.00001  -0.00009  -0.00007   2.04795
   R19        2.63194  -0.00008   0.00003  -0.00013  -0.00010   2.63184
   R20        2.04695  -0.00008   0.00004  -0.00017  -0.00014   2.04681
   R21        3.29319   0.00005  -0.00014  -0.00007  -0.00021   3.29297
    A1        1.78901  -0.00023  -0.00137  -0.00241  -0.00380   1.78521
    A2        2.19802  -0.00023   0.00113  -0.00004   0.00108   2.19910
    A3        2.29615   0.00046   0.00028   0.00246   0.00272   2.29887
    A4        2.20789  -0.00017   0.00015  -0.00080  -0.00067   2.20722
    A5        1.97737  -0.00083  -0.00002  -0.00380  -0.00381   1.97355
    A6        2.09793   0.00101  -0.00013   0.00461   0.00448   2.10241
    A7        2.17532   0.00004   0.00013  -0.00026  -0.00016   2.17516
    A8        2.03051   0.00007  -0.00042   0.00054   0.00011   2.03063
    A9        2.07736  -0.00011   0.00029  -0.00025   0.00003   2.07738
   A10        2.24949   0.00090   0.00342   0.00915   0.01259   2.26208
   A11        2.31951  -0.00061  -0.00359  -0.00869  -0.01225   2.30726
   A12        1.82515   0.00007   0.00128   0.00302   0.00429   1.82944
   A13        2.32324   0.00012  -0.00037  -0.00069  -0.00108   2.32216
   A14        2.13480  -0.00018  -0.00090  -0.00231  -0.00322   2.13158
   A15        2.21694   0.00018  -0.00007   0.00054   0.00047   2.21741
   A16        2.03933   0.00005   0.00009   0.00046   0.00054   2.03987
   A17        2.02692  -0.00022  -0.00002  -0.00099  -0.00101   2.02591
   A18        2.11603   0.00021  -0.00000   0.00096   0.00095   2.11699
   A19        2.11712   0.00014   0.00004   0.00109   0.00113   2.11824
   A20        2.05004  -0.00034  -0.00004  -0.00204  -0.00208   2.04796
   A21        2.12026  -0.00010   0.00002  -0.00043  -0.00041   2.11986
   A22        2.06035   0.00012  -0.00009   0.00040   0.00031   2.06066
   A23        2.10257  -0.00002   0.00007   0.00003   0.00010   2.10267
   A24        2.13602   0.00016   0.00002   0.00064   0.00066   2.13667
   A25        2.06486   0.00027  -0.00013   0.00171   0.00158   2.06644
   A26        2.08231  -0.00043   0.00011  -0.00235  -0.00224   2.08007
   A27        2.10311   0.00004  -0.00003   0.00011   0.00008   2.10319
   A28        2.10416  -0.00014   0.00007  -0.00081  -0.00075   2.10342
   A29        2.07591   0.00010  -0.00003   0.00070   0.00067   2.07658
   A30        2.06403  -0.00009   0.00002  -0.00029  -0.00027   2.06376
   A31        2.13330  -0.00001   0.00008   0.00001   0.00009   2.13339
   A32        2.08585   0.00010  -0.00010   0.00028   0.00018   2.08603
    D1       -0.00204   0.00001   0.00071   0.00406   0.00475   0.00272
    D2        3.13915   0.00004   0.00066   0.00726   0.00790  -3.13614
    D3        3.13822   0.00007  -0.00217   0.00841   0.00622  -3.13874
    D4       -0.00379   0.00010  -0.00221   0.01160   0.00937   0.00559
    D5        0.00161   0.00001  -0.00127  -0.00117  -0.00245  -0.00084
    D6       -3.13854  -0.00005   0.00186  -0.00587  -0.00404   3.14061
    D7        0.00151  -0.00003   0.00017  -0.00369  -0.00353  -0.00202
    D8        3.14008   0.00008  -0.00036   0.00665   0.00629  -3.13681
    D9       -3.13964  -0.00006   0.00022  -0.00709  -0.00689   3.13665
   D10       -0.00107   0.00005  -0.00031   0.00325   0.00293   0.00186
   D11       -0.00007   0.00002  -0.00059  -0.00018  -0.00078  -0.00084
   D12        3.13913   0.00008  -0.00071   0.00687   0.00616  -3.13790
   D13       -3.13856  -0.00010  -0.00005  -0.01078  -0.01084   3.13378
   D14        0.00063  -0.00005  -0.00017  -0.00373  -0.00390  -0.00328
   D15       -0.00049  -0.00003   0.00107  -0.00288  -0.00182  -0.00230
   D16       -0.00046   0.00001   0.00002   0.00347   0.00351   0.00304
   D17       -3.13998  -0.00004   0.00013  -0.00262  -0.00248   3.14072
   D18       -0.00189  -0.00003   0.00009  -0.00228  -0.00218  -0.00408
   D19        3.13957  -0.00002  -0.00008  -0.00163  -0.00170   3.13787
   D20        3.13695   0.00004  -0.00005   0.00579   0.00574  -3.14049
   D21       -0.00477   0.00005  -0.00022   0.00644   0.00622   0.00145
   D22        3.14148   0.00001  -0.00009   0.00056   0.00046  -3.14125
   D23       -0.00018   0.00001  -0.00002   0.00043   0.00042   0.00024
   D24        0.00001  -0.00000   0.00008  -0.00009  -0.00001  -0.00001
   D25        3.14154  -0.00001   0.00015  -0.00021  -0.00006   3.14148
   D26       -3.14127  -0.00001   0.00011  -0.00080  -0.00069   3.14122
   D27        0.00011  -0.00001   0.00010  -0.00051  -0.00041  -0.00030
   D28        0.00021  -0.00000  -0.00004  -0.00022  -0.00026  -0.00006
   D29        3.14159   0.00000  -0.00005   0.00007   0.00002  -3.14157
   D30       -0.00020   0.00001  -0.00006   0.00032   0.00027   0.00006
   D31        3.14155  -0.00001   0.00004  -0.00026  -0.00023   3.14132
   D32        3.14144   0.00001  -0.00013   0.00044   0.00031  -3.14143
   D33        0.00001  -0.00000  -0.00004  -0.00014  -0.00018  -0.00017
   D34        0.00018  -0.00000   0.00000  -0.00024  -0.00024  -0.00005
   D35       -3.14130  -0.00001   0.00003  -0.00035  -0.00032   3.14157
   D36       -3.14157   0.00001  -0.00009   0.00036   0.00026  -3.14130
   D37        0.00013   0.00001  -0.00007   0.00025   0.00018   0.00032
   D38       -0.00023   0.00001  -0.00001   0.00030   0.00029   0.00007
   D39        3.14142   0.00000   0.00000   0.00018   0.00018  -3.14159
   D40        3.14157   0.00000  -0.00000   0.00001   0.00001   3.14158
   D41        0.00004  -0.00000   0.00001  -0.00011  -0.00011  -0.00007
   D42        0.00003  -0.00000   0.00003  -0.00007  -0.00004  -0.00001
   D43        3.14151   0.00000   0.00000   0.00004   0.00004   3.14156
   D44        3.14157   0.00000   0.00002   0.00005   0.00008  -3.14154
   D45       -0.00013   0.00000  -0.00001   0.00016   0.00016   0.00002
         Item               Value     Threshold  Converged?
 Maximum Force            0.001996     0.000450     NO 
 RMS     Force            0.000430     0.000300     NO 
 Maximum Displacement     0.016636     0.001800     NO 
 RMS     Displacement     0.003556     0.001200     NO 
 Predicted change in Energy=-3.061049D-05
 Lowest energy point so far.  Saving SCF results.
 GradGradGradGradGradGradGradGradGradGradGradGradGradGradGradGradGradGrad

 Leave Link  103 at Mon Apr  4 13:53:25 2022, MaxMem=  1879048192 cpu:               0.2 elap:               0.1
 (Enter /gpfs/software/gaussian16/sse4/tar/g16/l202.exe)
                          Input orientation:                          
 ---------------------------------------------------------------------
 Center     Atomic      Atomic             Coordinates (Angstroms)
 Number     Number       Type             X           Y           Z
 ---------------------------------------------------------------------
      1          6           0       -8.100388   -1.398476    6.608251
      2          6           0       -7.310706   -2.483169    7.236327
      3          6           0       -6.027152   -2.902634    6.862313
      4          6           0       -7.214338   -0.937760    5.565115
      5          6           0       -6.089365   -1.331314    5.261332
      6          6           0       -5.267587   -2.336831    5.792148
      7         17           0       -5.337283   -4.227831    7.791162
      8          8           0       -9.216323   -1.038433    6.942665
      9         17           0       -8.146234   -3.259966    8.562777
     10          6           0       -3.941605   -2.625058    5.248244
     11          6           0       -3.037273   -3.603179    5.695654
     12          6           0       -1.799696   -3.774781    5.086664
     13          6           0       -3.515194   -1.838845    4.153742
     14          6           0       -2.285978   -2.012780    3.552638
     15          6           0       -1.405640   -2.988795    4.013121
     16         17           0        0.140795   -3.186442    3.234651
     17         17           0       -0.741410   -5.015562    5.711525
     18          1           0       -1.990523   -1.392538    2.715280
     19          1           0       -4.183453   -1.072887    3.777974
     20          1           0       -3.274719   -4.248928    6.522908
 ---------------------------------------------------------------------
                    Distance matrix (angstroms):
                    1          2          3          4          5
     1  C    0.000000
     2  C    1.481429   0.000000
     3  C    2.573975   1.401196   0.000000
     4  C    1.444118   2.278272   2.636829   0.000000
     5  C    2.421345   2.592112   2.244115   1.229932   0.000000
     6  C    3.093751   2.506273   1.429099   2.408067   1.402908
     7  Cl   4.127866   2.691856   1.759212   4.393540   3.918606
     8  O    1.219334   2.409330   3.694931   2.432226   3.562376
     9  Cl   2.699521   1.749568   2.740396   3.904747   4.341652
    10  C    4.544183   3.914518   2.651749   3.695696   2.507353
    11  C    5.597203   4.678710   3.285001   4.956751   3.829527
    12  C    6.903678   6.054796   4.667435   6.131555   4.939869
    13  C    5.219439   4.931876   3.844208   4.060493   2.847930
    14  C    6.597083   6.248098   5.073674   5.430881   4.224901
    15  C    7.354146   6.746445   5.429888   6.352669   5.122749
    16  Cl   9.082681   8.487218   7.161287   8.036518   6.809099
    17  Cl   8.248756   7.203727   5.807567   7.651713   6.509760
    18  H    7.244702   7.066377   5.981023   5.967966   4.825623
    19  H    4.843435   4.871223   4.032412   3.521136   2.428917
    20  H    5.605305   4.462742   3.082789   5.234673   4.245736
                    6          7          8          9         10
     6  C    0.000000
     7  Cl   2.752597   0.000000
     8  O    4.313009   5.093050   0.000000
     9  Cl   4.100630   3.069586   2.950434   0.000000
    10  C    1.461894   3.314095   5.762906   5.391487   0.000000
    11  C    2.566564   3.173545   6.805411   5.868532   1.405245
    12  C    3.819905   4.475945   8.120265   7.254442   2.436339
    13  C    2.450152   4.717848   6.397001   6.550244   1.413468
    14  C    3.743048   5.672918   7.776331   7.810221   2.447665
    15  C    4.301701   5.591656   8.566966   8.136861   2.844109
    16  Cl   6.042617   7.201084  10.291694   9.852369   4.586469
    17  Cl   5.260073   5.105630   9.442320   8.126695   4.021242
    18  H    4.593250   6.708521   8.379042   8.693289   3.426621
    19  H    2.613389   5.233610   5.945270   6.586447   2.151608
    20  H    2.856859   2.421381   6.766545   5.373153   2.169437
                   11         12         13         14         15
    11  C    0.000000
    12  C    1.389932   0.000000
    13  C    2.391396   2.749750   0.000000
    14  C    2.772424   2.386285   1.379330   0.000000
    15  C    2.422935   1.387642   2.406736   1.392711   0.000000
    16  Cl   4.041079   2.746197   4.003373   2.714374   1.742567
    17  Cl   2.695563   1.746412   4.495786   4.007890   2.726456
    18  H    3.855547   3.366743   2.143124   1.083125   2.138811
    19  H    3.375441   3.833432   1.083726   2.129456   3.382638
    20  H    1.075974   2.112653   3.388108   3.847138   3.373488
                   16         17         18         19         20
    16  Cl   0.000000
    17  Cl   3.202947   0.000000
    18  H    2.833788   4.864572   0.000000
    19  H    4.843700   5.579512   2.457729   0.000000
    20  H    4.858728   2.768343   4.930126   4.295078   0.000000
 Stoichiometry    C12H3Cl4O(1-)
 Framework group  C1[X(C12H3Cl4O)]
 Deg. of freedom    54
 Full point group                 C1      NOp   1
 RotChk:  IX=0 Diff= 8.94D-04
 Largest Abelian subgroup         C1      NOp   1
 Largest concise Abelian subgroup C1      NOp   1
                         Standard orientation:                         
 ---------------------------------------------------------------------
 Center     Atomic      Atomic             Coordinates (Angstroms)
 Number     Number       Type             X           Y           Z
 ---------------------------------------------------------------------
      1          6           0       -3.897898   -1.352905   -0.002515
      2          6           0       -3.281801   -0.005665   -0.002448
      3          6           0       -1.910667    0.283022   -0.004395
      4          6           0       -2.742453   -2.219175   -0.001179
      5          6           0       -1.546667   -1.931374   -0.001017
      6          6           0       -0.873741   -0.700394   -0.004424
      7         17           0       -1.471470    1.986508    0.003766
      8          8           0       -5.093072   -1.594428   -0.003620
      9         17           0       -4.460373    1.287356    0.004826
     10          6           0        0.585475   -0.611985   -0.002288
     11          6           0        1.362744    0.558726   -0.004062
     12          6           0        2.751568    0.503268   -0.002079
     13          6           0        1.299521   -1.831828    0.001584
     14          6           0        2.677941   -1.881875    0.003467
     15          6           0        3.427948   -0.708362    0.001657
     16         17           0        5.168024   -0.801453    0.004159
     17         17           0        3.634097    2.010281   -0.004939
     18          1           0        3.193723   -2.834304    0.006431
     19          1           0        0.737173   -2.758233    0.003039
     20          1           0        0.907127    1.533469   -0.007104
 ---------------------------------------------------------------------
 Rotational constants (GHZ):           0.7762813           0.1468342           0.1234785
 Leave Link  202 at Mon Apr  4 13:53:25 2022, MaxMem=  1879048192 cpu:               0.1 elap:               0.0
 (Enter /gpfs/software/gaussian16/sse4/tar/g16/l301.exe)
 Standard basis: 6-311+G(d,p) (5D, 7F)
 Ernie: Thresh=  0.10000D-02 Tol=  0.10000D-05 Strict=F.
 There are   441 symmetry adapted cartesian basis functions of A   symmetry.
 There are   424 symmetry adapted basis functions of A   symmetry.
   424 basis functions,   704 primitive gaussians,   441 cartesian basis functions
    76 alpha electrons       76 beta electrons
       nuclear repulsion energy      1508.6625207935 Hartrees.
 IExCor= 4336 DFT=T Ex+Corr=M062X ExCW=0 ScaHFX=  0.540000
 ScaDFX=  1.000000  1.000000  1.000000  1.000000 ScalE2=  1.000000  1.000000
 IRadAn=      5 IRanWt=     -1 IRanGd=            0 ICorTp=0 IEmpDi=  4
 NAtoms=   20 NActive=   20 NUniq=   20 SFac= 1.00D+00 NAtFMM=   60 NAOKFM=F Big=F
 Integral buffers will be    131072 words long.
 Raffenetti 2 integral format.
 Two-electron integral symmetry is turned on.
 Leave Link  301 at Mon Apr  4 13:53:25 2022, MaxMem=  1879048192 cpu:               0.5 elap:               0.1
 (Enter /gpfs/software/gaussian16/sse4/tar/g16/l302.exe)
 NPDir=0 NMtPBC=     1 NCelOv=     1 NCel=       1 NClECP=     1 NCelD=      1
         NCelK=      1 NCelE2=     1 NClLst=     1 CellRange=     0.0.
 One-electron integrals computed using PRISM.
 One-electron integral symmetry used in STVInt
 NBasis=   424 RedAO= T EigKep=  1.25D-06  NBF=   424
 NBsUse=   419 1.00D-06 EigRej=  5.27D-07 NBFU=   419
 Precomputing XC quadrature grid using
 IXCGrd= 4 IRadAn=           5 IRanWt=          -1 IRanGd=           0 AccXCQ= 0.00D+00.
 Generated NRdTot=       0 NPtTot=           0 NUsed=           0 NTot=          32
 NSgBfM=   430   430   430   430   430 MxSgAt=    20 MxSgA2=    20.
 Leave Link  302 at Mon Apr  4 13:53:26 2022, MaxMem=  1879048192 cpu:               3.4 elap:               0.5
 (Enter /gpfs/software/gaussian16/sse4/tar/g16/l303.exe)
 DipDrv:  MaxL=1.
 Leave Link  303 at Mon Apr  4 13:53:26 2022, MaxMem=  1879048192 cpu:               0.4 elap:               0.1
 (Enter /gpfs/software/gaussian16/sse4/tar/g16/l401.exe)
 Initial guess from the checkpoint file:  "checkpoint.chk"
 B after Tr=     0.000000   -0.000000   -0.000000
         Rot=    1.000000   -0.000001    0.000000   -0.000043 Ang=  -0.00 deg.
 Guess basis will be translated and rotated to current coordinates.
 JPrj=2 DoOrth=T DoCkMO=T.
 Leave Link  401 at Mon Apr  4 13:53:26 2022, MaxMem=  1879048192 cpu:               2.8 elap:               0.4
 (Enter /gpfs/software/gaussian16/sse4/tar/g16/l502.exe)
 Integral symmetry usage will be decided dynamically.
 Closed shell SCF:
 Using DIIS extrapolation, IDIIS=  1040.
 NGot=  1879048192 LenX=  1878652179 LenY=  1878457257
 Requested convergence on RMS density matrix=1.00D-08 within 128 cycles.
 Requested convergence on MAX density matrix=1.00D-06.
 Requested convergence on             energy=1.00D-06.
 No special actions if energy rises.
 Fock matrices will be formed incrementally for  20 cycles.

 Cycle   1  Pass 1  IDiag  1:
 FoFJK:  IHMeth= 1 ICntrl=       0 DoSepK=F KAlg= 0 I1Cent=           0 FoldK=F
 IRaf= 790000000 NMat=       1 IRICut=       1 DoRegI=T DoRafI=F ISym2E= 0 IDoP0=0 IntGTp=1.
 FoFCou: FMM=F IPFlag=           0 FMFlag=      100000 FMFlg1=           0
         NFxFlg=           0 DoJE=F BraDBF=F KetDBF=F FulRan=T
         wScrn=  0.000000 ICntrl=         0 IOpCl=  0 I1Cent=           0 NGrid=           0
         NMat0=    1 NMatS0=      1 NMatT0=    0 NMatD0=    1 NMtDS0=    0 NMtDT0=    0
 Symmetry not used in FoFCou.
 E= -2374.98489637050    
 DIIS: error= 6.10D-04 at cycle   1 NSaved=   1.
 NSaved= 1 IEnMin= 1 EnMin= -2374.98489637050     IErMin= 1 ErrMin= 6.10D-04
 ErrMax= 6.10D-04  0.00D+00 EMaxC= 1.00D-01 BMatC= 2.02D-04 BMatP= 2.02D-04
 IDIUse=3 WtCom= 9.94D-01 WtEn= 6.10D-03
 Coeff-Com:  0.100D+01
 Coeff-En:   0.100D+01
 Coeff:      0.100D+01
 Gap=     0.389 Goal=   None    Shift=    0.000
 RMSDP=1.51D-03 MaxDP=5.08D-02              OVMax= 5.67D-03

 Cycle   2  Pass 1  IDiag  1:
 RMSU=  1.51D-03    CP:  9.99D-01
 E= -2374.98523773176     Delta-E=       -0.000341361263 Rises=F Damp=F
 DIIS: error= 6.89D-05 at cycle   2 NSaved=   2.
 NSaved= 2 IEnMin= 2 EnMin= -2374.98523773176     IErMin= 2 ErrMin= 6.89D-05
 ErrMax= 6.89D-05  0.00D+00 EMaxC= 1.00D-01 BMatC= 5.74D-06 BMatP= 2.02D-04
 IDIUse=1 WtCom= 1.00D+00 WtEn= 0.00D+00
 Coeff-Com: -0.595D-01 0.106D+01
 Coeff:     -0.595D-01 0.106D+01
 Gap=     0.196 Goal=   None    Shift=    0.000
 RMSDP=2.10D-04 MaxDP=7.47D-03 DE=-3.41D-04 OVMax= 1.05D-03

 Cycle   3  Pass 1  IDiag  1:
 RMSU=  1.75D-04    CP:  9.99D-01  1.07D+00
 E= -2374.98524768749     Delta-E=       -0.000009955732 Rises=F Damp=F
 DIIS: error= 7.63D-05 at cycle   3 NSaved=   3.
 NSaved= 3 IEnMin= 3 EnMin= -2374.98524768749     IErMin= 2 ErrMin= 6.89D-05
 ErrMax= 7.63D-05  0.00D+00 EMaxC= 1.00D-01 BMatC= 3.34D-06 BMatP= 5.74D-06
 IDIUse=1 WtCom= 1.00D+00 WtEn= 0.00D+00
 Coeff-Com: -0.411D-01 0.468D+00 0.573D+00
 Coeff:     -0.411D-01 0.468D+00 0.573D+00
 Gap=     0.196 Goal=   None    Shift=    0.000
 RMSDP=5.52D-05 MaxDP=3.18D-03 DE=-9.96D-06 OVMax= 1.15D-03

 Cycle   4  Pass 1  IDiag  1:
 RMSU=  4.95D-05    CP:  9.99D-01  1.08D+00  9.07D-01
 E= -2374.98525096062     Delta-E=       -0.000003273129 Rises=F Damp=F
 DIIS: error= 6.60D-05 at cycle   4 NSaved=   4.
 NSaved= 4 IEnMin= 4 EnMin= -2374.98525096062     IErMin= 4 ErrMin= 6.60D-05
 ErrMax= 6.60D-05  0.00D+00 EMaxC= 1.00D-01 BMatC= 8.22D-07 BMatP= 3.34D-06
 IDIUse=1 WtCom= 1.00D+00 WtEn= 0.00D+00
 Coeff-Com: -0.976D-02 0.281D-01 0.318D+00 0.664D+00
 Coeff:     -0.976D-02 0.281D-01 0.318D+00 0.664D+00
 Gap=     0.196 Goal=   None    Shift=    0.000
 RMSDP=2.61D-05 MaxDP=1.60D-03 DE=-3.27D-06 OVMax= 3.55D-04

 Cycle   5  Pass 1  IDiag  1:
 RMSU=  1.86D-05    CP:  9.99D-01  1.09D+00  9.67D-01  1.21D+00
 E= -2374.98525166555     Delta-E=       -0.000000704925 Rises=F Damp=F
 DIIS: error= 3.46D-05 at cycle   5 NSaved=   5.
 NSaved= 5 IEnMin= 5 EnMin= -2374.98525166555     IErMin= 5 ErrMin= 3.46D-05
 ErrMax= 3.46D-05  0.00D+00 EMaxC= 1.00D-01 BMatC= 2.34D-07 BMatP= 8.22D-07
 IDIUse=1 WtCom= 1.00D+00 WtEn= 0.00D+00
 Coeff-Com:  0.370D-02-0.969D-01 0.100D+00 0.436D+00 0.557D+00
 Coeff:      0.370D-02-0.969D-01 0.100D+00 0.436D+00 0.557D+00
 Gap=     0.196 Goal=   None    Shift=    0.000
 RMSDP=2.21D-05 MaxDP=1.21D-03 DE=-7.05D-07 OVMax= 3.02D-04

 Cycle   6  Pass 1  IDiag  1:
 RMSU=  1.44D-05    CP:  9.99D-01  1.09D+00  1.06D+00  1.19D+00  8.95D-01
 E= -2374.98525194335     Delta-E=       -0.000000277798 Rises=F Damp=F
 DIIS: error= 1.35D-05 at cycle   6 NSaved=   6.
 NSaved= 6 IEnMin= 6 EnMin= -2374.98525194335     IErMin= 6 ErrMin= 1.35D-05
 ErrMax= 1.35D-05  0.00D+00 EMaxC= 1.00D-01 BMatC= 2.09D-08 BMatP= 2.34D-07
 IDIUse=1 WtCom= 1.00D+00 WtEn= 0.00D+00
 Coeff-Com:  0.275D-02-0.489D-01 0.204D-01 0.107D+00 0.270D+00 0.648D+00
 Coeff:      0.275D-02-0.489D-01 0.204D-01 0.107D+00 0.270D+00 0.648D+00
 Gap=     0.196 Goal=   None    Shift=    0.000
 RMSDP=7.24D-06 MaxDP=6.15D-04 DE=-2.78D-07 OVMax= 8.34D-05

 Cycle   7  Pass 1  IDiag  1:
 RMSU=  4.74D-06    CP:  9.99D-01  1.08D+00  1.07D+00  1.20D+00  8.79D-01
                    CP:  6.43D-01
 E= -2374.98525197055     Delta-E=       -0.000000027208 Rises=F Damp=F
 DIIS: error= 2.87D-06 at cycle   7 NSaved=   7.
 NSaved= 7 IEnMin= 7 EnMin= -2374.98525197055     IErMin= 7 ErrMin= 2.87D-06
 ErrMax= 2.87D-06  0.00D+00 EMaxC= 1.00D-01 BMatC= 4.14D-09 BMatP= 2.09D-08
 IDIUse=1 WtCom= 1.00D+00 WtEn= 0.00D+00
 Coeff-Com:  0.533D-03 0.139D-03-0.132D-01-0.737D-01-0.506D-02 0.340D+00
 Coeff-Com:  0.751D+00
 Coeff:      0.533D-03 0.139D-03-0.132D-01-0.737D-01-0.506D-02 0.340D+00
 Coeff:      0.751D+00
 Gap=     0.196 Goal=   None    Shift=    0.000
 RMSDP=3.46D-06 MaxDP=1.79D-04 DE=-2.72D-08 OVMax= 4.38D-05

 Cycle   8  Pass 1  IDiag  1:
 RMSU=  1.56D-06    CP:  9.99D-01  1.08D+00  1.07D+00  1.22D+00  9.71D-01
                    CP:  7.63D-01  1.08D+00
 E= -2374.98525197728     Delta-E=       -0.000000006724 Rises=F Damp=F
 DIIS: error= 1.06D-06 at cycle   8 NSaved=   8.
 NSaved= 8 IEnMin= 8 EnMin= -2374.98525197728     IErMin= 8 ErrMin= 1.06D-06
 ErrMax= 1.06D-06  0.00D+00 EMaxC= 1.00D-01 BMatC= 3.50D-10 BMatP= 4.14D-09
 IDIUse=1 WtCom= 1.00D+00 WtEn= 0.00D+00
 Coeff-Com: -0.113D-03 0.595D-02-0.680D-02-0.428D-01-0.339D-01 0.585D-01
 Coeff-Com:  0.290D+00 0.729D+00
 Coeff:     -0.113D-03 0.595D-02-0.680D-02-0.428D-01-0.339D-01 0.585D-01
 Coeff:      0.290D+00 0.729D+00
 Gap=     0.196 Goal=   None    Shift=    0.000
 RMSDP=8.29D-07 MaxDP=4.86D-05 DE=-6.72D-09 OVMax= 1.80D-05

 Cycle   9  Pass 1  IDiag  1:
 RMSU=  5.34D-07    CP:  9.99D-01  1.08D+00  1.07D+00  1.22D+00  9.81D-01
                    CP:  7.89D-01  1.13D+00  9.20D-01
 E= -2374.98525197784     Delta-E=       -0.000000000561 Rises=F Damp=F
 DIIS: error= 5.88D-07 at cycle   9 NSaved=   9.
 NSaved= 9 IEnMin= 9 EnMin= -2374.98525197784     IErMin= 9 ErrMin= 5.88D-07
 ErrMax= 5.88D-07  0.00D+00 EMaxC= 1.00D-01 BMatC= 1.00D-10 BMatP= 3.50D-10
 IDIUse=1 WtCom= 1.00D+00 WtEn= 0.00D+00
 Coeff-Com: -0.140D-03 0.306D-02-0.140D-02-0.107D-01-0.168D-01-0.215D-01
 Coeff-Com:  0.334D-01 0.383D+00 0.631D+00
 Coeff:     -0.140D-03 0.306D-02-0.140D-02-0.107D-01-0.168D-01-0.215D-01
 Coeff:      0.334D-01 0.383D+00 0.631D+00
 Gap=     0.196 Goal=   None    Shift=    0.000
 RMSDP=3.51D-07 MaxDP=2.12D-05 DE=-5.61D-10 OVMax= 8.52D-06

 Cycle  10  Pass 1  IDiag  1:
 RMSU=  2.20D-07    CP:  9.99D-01  1.08D+00  1.07D+00  1.22D+00  9.78D-01
                    CP:  7.90D-01  1.15D+00  1.00D+00  7.82D-01
 E= -2374.98525197808     Delta-E=       -0.000000000247 Rises=F Damp=F
 DIIS: error= 2.12D-07 at cycle  10 NSaved=  10.
 NSaved=10 IEnMin=10 EnMin= -2374.98525197808     IErMin=10 ErrMin= 2.12D-07
 ErrMax= 2.12D-07  0.00D+00 EMaxC= 1.00D-01 BMatC= 1.13D-11 BMatP= 1.00D-10
 IDIUse=1 WtCom= 1.00D+00 WtEn= 0.00D+00
 Coeff-Com: -0.310D-04 0.464D-04 0.699D-03 0.402D-02-0.834D-04-0.190D-01
 Coeff-Com: -0.421D-01 0.128D-01 0.240D+00 0.804D+00
 Coeff:     -0.310D-04 0.464D-04 0.699D-03 0.402D-02-0.834D-04-0.190D-01
 Coeff:     -0.421D-01 0.128D-01 0.240D+00 0.804D+00
 Gap=     0.196 Goal=   None    Shift=    0.000
 RMSDP=1.96D-07 MaxDP=1.15D-05 DE=-2.47D-10 OVMax= 5.95D-06

 Cycle  11  Pass 1  IDiag  1:
 RMSU=  1.14D-07    CP:  9.99D-01  1.08D+00  1.07D+00  1.22D+00  9.77D-01
                    CP:  7.84D-01  1.16D+00  1.06D+00  8.88D-01  1.00D+00
 E= -2374.98525197824     Delta-E=       -0.000000000152 Rises=F Damp=F
 DIIS: error= 8.71D-08 at cycle  11 NSaved=  11.
 NSaved=11 IEnMin=11 EnMin= -2374.98525197824     IErMin=11 ErrMin= 8.71D-08
 ErrMax= 8.71D-08  0.00D+00 EMaxC= 1.00D-01 BMatC= 2.45D-12 BMatP= 1.13D-11
 IDIUse=1 WtCom= 1.00D+00 WtEn= 0.00D+00
 Coeff-Com:  0.167D-04-0.634D-03 0.543D-03 0.395D-02 0.338D-02-0.369D-02
 Coeff-Com: -0.251D-01-0.764D-01-0.420D-01 0.328D+00 0.812D+00
 Coeff:      0.167D-04-0.634D-03 0.543D-03 0.395D-02 0.338D-02-0.369D-02
 Coeff:     -0.251D-01-0.764D-01-0.420D-01 0.328D+00 0.812D+00
 Gap=     0.196 Goal=   None    Shift=    0.000
 RMSDP=7.59D-08 MaxDP=3.34D-06 DE=-1.52D-10 OVMax= 3.56D-06

 Cycle  12  Pass 1  IDiag  1:
 RMSU=  4.91D-08    CP:  9.99D-01  1.08D+00  1.07D+00  1.22D+00  9.75D-01
                    CP:  7.84D-01  1.16D+00  1.06D+00  9.41D-01  1.08D+00
                    CP:  8.20D-01
 E= -2374.98525197818     Delta-E=        0.000000000058 Rises=F Damp=F
 DIIS: error= 3.80D-08 at cycle  12 NSaved=  12.
 NSaved=12 IEnMin=11 EnMin= -2374.98525197824     IErMin=12 ErrMin= 3.80D-08
 ErrMax= 3.80D-08  0.00D+00 EMaxC= 1.00D-01 BMatC= 4.78D-13 BMatP= 2.45D-12
 IDIUse=1 WtCom= 1.00D+00 WtEn= 0.00D+00
 Coeff-Com:  0.124D-04-0.281D-03 0.109D-03 0.107D-02 0.148D-02 0.156D-02
 Coeff-Com: -0.372D-02-0.347D-01-0.566D-01 0.202D-01 0.355D+00 0.716D+00
 Coeff:      0.124D-04-0.281D-03 0.109D-03 0.107D-02 0.148D-02 0.156D-02
 Coeff:     -0.372D-02-0.347D-01-0.566D-01 0.202D-01 0.355D+00 0.716D+00
 Gap=     0.196 Goal=   None    Shift=    0.000
 RMSDP=3.31D-08 MaxDP=1.97D-06 DE= 5.82D-11 OVMax= 1.35D-06

 Cycle  13  Pass 1  IDiag  1:
 RMSU=  1.50D-08    CP:  9.99D-01  1.08D+00  1.07D+00  1.22D+00  9.76D-01
                    CP:  7.85D-01  1.16D+00  1.07D+00  9.34D-01  1.12D+00
                    CP:  9.63D-01  8.84D-01
 E= -2374.98525197815     Delta-E=        0.000000000031 Rises=F Damp=F
 DIIS: error= 1.87D-08 at cycle  13 NSaved=  13.
 NSaved=13 IEnMin=11 EnMin= -2374.98525197824     IErMin=13 ErrMin= 1.87D-08
 ErrMax= 1.87D-08  0.00D+00 EMaxC= 1.00D-01 BMatC= 7.61D-14 BMatP= 4.78D-13
 IDIUse=1 WtCom= 1.00D+00 WtEn= 0.00D+00
 Coeff-Com: -0.610D-06 0.868D-04-0.137D-03-0.764D-03-0.476D-03 0.168D-02
 Coeff-Com:  0.609D-02 0.808D-02-0.103D-01-0.833D-01-0.895D-01 0.234D+00
 Coeff-Com:  0.935D+00
 Coeff:     -0.610D-06 0.868D-04-0.137D-03-0.764D-03-0.476D-03 0.168D-02
 Coeff:      0.609D-02 0.808D-02-0.103D-01-0.833D-01-0.895D-01 0.234D+00
 Coeff:      0.935D+00
 Gap=     0.196 Goal=   None    Shift=    0.000
 RMSDP=1.53D-08 MaxDP=7.38D-07 DE= 3.14D-11 OVMax= 9.04D-07

 Cycle  14  Pass 1  IDiag  1:
 RMSU=  9.00D-09    CP:  9.99D-01  1.08D+00  1.07D+00  1.22D+00  9.76D-01
                    CP:  7.85D-01  1.16D+00  1.06D+00  9.30D-01  1.12D+00
                    CP:  9.76D-01  1.01D+00  1.07D+00
 E= -2374.98525197816     Delta-E=       -0.000000000017 Rises=F Damp=F
 DIIS: error= 5.32D-09 at cycle  14 NSaved=  14.
 NSaved=14 IEnMin=11 EnMin= -2374.98525197824     IErMin=14 ErrMin= 5.32D-09
 ErrMax= 5.32D-09  0.00D+00 EMaxC= 1.00D-01 BMatC= 1.29D-14 BMatP= 7.61D-14
 IDIUse=1 WtCom= 1.00D+00 WtEn= 0.00D+00
 Coeff-Com: -0.163D-05 0.670D-04-0.641D-04-0.409D-03-0.351D-03 0.531D-03
 Coeff-Com:  0.289D-02 0.738D-02 0.314D-02-0.362D-01-0.800D-01-0.574D-02
 Coeff-Com:  0.370D+00 0.739D+00
 Coeff:     -0.163D-05 0.670D-04-0.641D-04-0.409D-03-0.351D-03 0.531D-03
 Coeff:      0.289D-02 0.738D-02 0.314D-02-0.362D-01-0.800D-01-0.574D-02
 Coeff:      0.370D+00 0.739D+00
 Gap=     0.196 Goal=   None    Shift=    0.000
 RMSDP=5.57D-09 MaxDP=4.43D-07 DE=-1.73D-11 OVMax= 2.41D-07

 SCF Done:  E(RM062X) =  -2374.98525198     A.U. after   14 cycles
            NFock= 14  Conv=0.56D-08     -V/T= 2.0025
 KE= 2.369144717092D+03 PE=-8.655163314043D+03 EE= 2.402370824179D+03
 Leave Link  502 at Mon Apr  4 13:57:13 2022, MaxMem=  1879048192 cpu:            1581.1 elap:             226.1
 (Enter /gpfs/software/gaussian16/sse4/tar/g16/l701.exe)
 ... and contract with generalized density number  0.
 Compute integral first derivatives.
 Leave Link  701 at Mon Apr  4 13:57:13 2022, MaxMem=  1879048192 cpu:               1.6 elap:               0.2
 (Enter /gpfs/software/gaussian16/sse4/tar/g16/l702.exe)
 L702 exits ... SP integral derivatives will be done elsewhere.
 Leave Link  702 at Mon Apr  4 13:57:13 2022, MaxMem=  1879048192 cpu:               0.1 elap:               0.0
 (Enter /gpfs/software/gaussian16/sse4/tar/g16/l703.exe)
 Integral derivatives from FoFJK, PRISM(SPDF).
 Compute integral first derivatives, UseDBF=F ICtDFT=           0.
 Calling FoFJK, ICntrl=      2127 FMM=F ISym2X=0 I1Cent= 0 IOpClX= 0 NMat=1 NMatS=1 NMatT=0.
 FoFJK:  IHMeth= 1 ICntrl=    2127 DoSepK=F KAlg= 0 I1Cent=           0 FoldK=F
 IRaf=         0 NMat=       1 IRICut=       1 DoRegI=T DoRafI=F ISym2E= 0 IDoP0=0 IntGTp=1.
 FoFCou: FMM=F IPFlag=           0 FMFlag=      100000 FMFlg1=         800
         NFxFlg=           0 DoJE=F BraDBF=F KetDBF=F FulRan=T
         wScrn=  0.000000 ICntrl=      2127 IOpCl=  0 I1Cent=           0 NGrid=           0
         NMat0=    1 NMatS0=      1 NMatT0=    0 NMatD0=    1 NMtDS0=    0 NMtDT0=    0
 Symmetry not used in FoFCou.
 Leave Link  703 at Mon Apr  4 13:57:53 2022, MaxMem=  1879048192 cpu:             281.5 elap:              40.3
 (Enter /gpfs/software/gaussian16/sse4/tar/g16/l716.exe)
 Dipole        = 3.76903812D+00 7.28007393D-01 2.89667637D-03
 ***** Axes restored to original set *****
 -------------------------------------------------------------------
 Center     Atomic                   Forces (Hartrees/Bohr)
 Number     Number              X              Y              Z
 -------------------------------------------------------------------
      1        6           0.001130806    0.000526423   -0.001180944
      2        6          -0.000489872   -0.000393519    0.000674928
      3        6           0.000180909   -0.000626349   -0.000145390
      4        6          -0.000407093   -0.000244717    0.000583771
      5        6           0.000512421   -0.000297387    0.000352881
      6        6          -0.000144724    0.000513689   -0.000729402
      7       17          -0.000230345    0.000331398    0.000053924
      8        8          -0.000974008    0.000058683    0.000454132
      9       17           0.000471719    0.000188779   -0.000302943
     10        6           0.000013856   -0.000048196    0.000106848
     11        6          -0.000070721    0.000201385   -0.000123110
     12        6           0.000135517   -0.000274632    0.000224351
     13        6          -0.000188386   -0.000125125    0.000258470
     14        6           0.000089025   -0.000034293   -0.000038687
     15        6          -0.000124243    0.000130039   -0.000072846
     16       17           0.000098973   -0.000027618   -0.000028270
     17       17          -0.000098919    0.000132269   -0.000079685
     18        1          -0.000058757    0.000008827    0.000028129
     19        1           0.000087904    0.000021578   -0.000075077
     20        1           0.000065938   -0.000041234    0.000038920
 -------------------------------------------------------------------
 Cartesian Forces:  Max     0.001180944 RMS     0.000370485
 Leave Link  716 at Mon Apr  4 13:57:53 2022, MaxMem=  1879048192 cpu:               0.2 elap:               0.0
 (Enter /gpfs/software/gaussian16/sse4/tar/g16/l103.exe)

 GradGradGradGradGradGradGradGradGradGradGradGradGradGradGradGradGradGrad
 Berny optimization.
 Using GEDIIS/GDIIS optimizer.
 FormGI is forming the generalized inverse of G from B-inverse, IUseBI=4.
 Internal  Forces:  Max     0.001033291 RMS     0.000186927
 Search for a local minimum.
 Step number   9 out of a maximum of  108
 All quantities printed in internal units (Hartrees-Bohrs-Radians)
 RMS Force = .18693D-03 SwitMx=.10000D-02 MixMth= 2
 Mixed Optimization -- En-DIIS/RFO-DIIS
 Swapping is turned off.
 Update second derivatives using D2CorX and points    2    3    4    5    7
                                                      6    8    9
 DE= -2.90D-05 DEPred=-3.06D-05 R= 9.47D-01
 TightC=F SS=  1.41D+00  RLast= 3.30D-02 DXNew= 7.1352D-01 9.9096D-02
 Trust test= 9.47D-01 RLast= 3.30D-02 DXMaxT set to 4.24D-01
 ITU=  1  1 -1  1  1  1  1  1  0
     Eigenvalues ---    0.00703   0.00889   0.01037   0.01431   0.01519
     Eigenvalues ---    0.01560   0.01788   0.01950   0.01983   0.02017
     Eigenvalues ---    0.02049   0.02085   0.02140   0.02166   0.02206
     Eigenvalues ---    0.02213   0.05292   0.05946   0.15189   0.16001
     Eigenvalues ---    0.16049   0.21219   0.22399   0.23503   0.24626
     Eigenvalues ---    0.24852   0.25000   0.25000   0.25001   0.25131
     Eigenvalues ---    0.27245   0.27740   0.29383   0.30096   0.31597
     Eigenvalues ---    0.31770   0.32378   0.33087   0.33713   0.34786
     Eigenvalues ---    0.35078   0.35833   0.38297   0.40622   0.41489
     Eigenvalues ---    0.44198   0.44694   0.46254   0.46936   0.52694
     Eigenvalues ---    0.57036   0.74388   0.91137   0.94191
 En-DIIS/RFO-DIIS/Sim-DIIS IScMMF=       -3 using points:     9    8
 RFO step:  Lambda=-2.26827309D-05.
 NNeg= 0 NGDIIS= 2 SimSw=  2.50D-03 Rises=F DC= -2.90D-05 SmlDif=  1.00D-05
 NRisDI= 0 DoIntr=F SqrtH=F CThrHd= 10.0 CDAdj=  3.0
 RMS Error=  0.3438134735D-02 NUsed= 2 OKEnD=T EnDIS=F
 InvSVX:  RCond= 1.22D-03 Info=           0 Equed=N FErr=  3.58D-15 BErr=  3.19D-17
 DidBck=T Rises=F RFO-DIIS coefs:    0.46662    0.53338
 Iteration  1 RMS(Cart)=  0.00395628 RMS(Int)=  0.00001829
 Iteration  2 RMS(Cart)=  0.00002676 RMS(Int)=  0.00000560
 Iteration  3 RMS(Cart)=  0.00000000 RMS(Int)=  0.00000560
 ITry= 1 IFail=0 DXMaxC= 1.25D-02 DCOld= 1.00D+10 DXMaxT= 4.24D-01 DXLimC= 3.00D+00 Rises=F
 Variable       Old X    -DE/DX   Delta X   Delta X   Delta X     New X
                                 (Linear)    (Quad)   (Total)
    R1        2.79950   0.00029   0.00015   0.00080   0.00095   2.80045
    R2        2.72899  -0.00054   0.00314  -0.00654  -0.00340   2.72559
    R3        2.30421   0.00103  -0.00098   0.00253   0.00155   2.30576
    R4        2.64788   0.00005  -0.00072   0.00129   0.00057   2.64845
    R5        3.30620  -0.00054   0.00087  -0.00281  -0.00194   3.30426
    R6        2.70061   0.00015  -0.00018   0.00073   0.00055   2.70116
    R7        3.32443  -0.00031   0.00104  -0.00253  -0.00148   3.32295
    R8        2.32424   0.00030  -0.00123   0.00218   0.00095   2.32518
    R9        2.65111  -0.00047   0.00034  -0.00117  -0.00083   2.65028
   R10        2.76258  -0.00012  -0.00129   0.00184   0.00055   2.76313
   R11        2.65553  -0.00004   0.00014  -0.00036  -0.00022   2.65531
   R12        2.67107  -0.00019   0.00046  -0.00111  -0.00065   2.67041
   R13        2.62659   0.00001  -0.00034   0.00061   0.00028   2.62687
   R14        2.03330   0.00004  -0.00003   0.00020   0.00017   2.03347
   R15        2.62226   0.00009   0.00022  -0.00014   0.00008   2.62234
   R16        3.30024  -0.00018   0.00053  -0.00136  -0.00083   3.29941
   R17        2.60656   0.00002  -0.00020   0.00041   0.00021   2.60677
   R18        2.04795  -0.00001   0.00004  -0.00009  -0.00005   2.04790
   R19        2.63184  -0.00005   0.00005  -0.00017  -0.00012   2.63173
   R20        2.04681  -0.00003   0.00007  -0.00018  -0.00011   2.04670
   R21        3.29297   0.00010   0.00011   0.00005   0.00016   3.29313
    A1        1.78521  -0.00012   0.00203  -0.00382  -0.00180   1.78342
    A2        2.19910  -0.00028  -0.00058   0.00013  -0.00045   2.19866
    A3        2.29887   0.00040  -0.00145   0.00369   0.00224   2.30111
    A4        2.20722  -0.00007   0.00036  -0.00097  -0.00061   2.20661
    A5        1.97355   0.00039   0.00203  -0.00183   0.00020   1.97375
    A6        2.10241  -0.00032  -0.00239   0.00281   0.00041   2.10282
    A7        2.17516   0.00003   0.00008  -0.00004   0.00004   2.17520
    A8        2.03063  -0.00036  -0.00006  -0.00098  -0.00106   2.02956
    A9        2.07738   0.00033  -0.00001   0.00106   0.00103   2.07841
   A10        2.26208   0.00018  -0.00671   0.01238   0.00566   2.26773
   A11        2.30726   0.00010   0.00654  -0.01133  -0.00480   2.30246
   A12        1.82944  -0.00012  -0.00229   0.00380   0.00151   1.83095
   A13        2.32216  -0.00014   0.00057  -0.00186  -0.00130   2.32086
   A14        2.13158   0.00026   0.00172  -0.00192  -0.00021   2.13137
   A15        2.21741   0.00008  -0.00025   0.00045   0.00020   2.21761
   A16        2.03987  -0.00006  -0.00029   0.00051   0.00022   2.04009
   A17        2.02591  -0.00002   0.00054  -0.00096  -0.00042   2.02548
   A18        2.11699   0.00006  -0.00051   0.00107   0.00056   2.11755
   A19        2.11824   0.00004  -0.00060   0.00123   0.00063   2.11887
   A20        2.04796  -0.00011   0.00111  -0.00230  -0.00119   2.04676
   A21        2.11986  -0.00007   0.00022  -0.00060  -0.00038   2.11948
   A22        2.06066   0.00007  -0.00016   0.00045   0.00028   2.06094
   A23        2.10267   0.00000  -0.00005   0.00015   0.00010   2.10277
   A24        2.13667   0.00004  -0.00035   0.00065   0.00030   2.13697
   A25        2.06644   0.00010  -0.00084   0.00200   0.00115   2.06760
   A26        2.08007  -0.00014   0.00119  -0.00265  -0.00145   2.07862
   A27        2.10319   0.00002  -0.00004   0.00010   0.00006   2.10325
   A28        2.10342  -0.00007   0.00040  -0.00099  -0.00060   2.10282
   A29        2.07658   0.00005  -0.00036   0.00089   0.00053   2.07712
   A30        2.06376  -0.00003   0.00014  -0.00026  -0.00012   2.06364
   A31        2.13339  -0.00003  -0.00005  -0.00001  -0.00006   2.13333
   A32        2.08603   0.00005  -0.00010   0.00028   0.00018   2.08621
    D1        0.00272  -0.00007  -0.00253  -0.00298  -0.00551  -0.00279
    D2       -3.13614  -0.00015  -0.00421  -0.00687  -0.01107   3.13598
    D3       -3.13874  -0.00003  -0.00332  -0.00220  -0.00552   3.13892
    D4        0.00559  -0.00011  -0.00500  -0.00609  -0.01108  -0.00549
    D5       -0.00084   0.00002   0.00131   0.00118   0.00248   0.00164
    D6        3.14061  -0.00002   0.00216   0.00033   0.00249  -3.14008
    D7       -0.00202   0.00007   0.00188   0.00211   0.00400   0.00198
    D8       -3.13681  -0.00014  -0.00335  -0.00488  -0.00822   3.13816
    D9        3.13665   0.00015   0.00367   0.00626   0.00994  -3.13660
   D10        0.00186  -0.00005  -0.00156  -0.00073  -0.00228  -0.00042
   D11       -0.00084  -0.00001   0.00041   0.00090   0.00133   0.00048
   D12       -3.13790  -0.00012  -0.00329  -0.00428  -0.00756   3.13772
   D13        3.13378   0.00020   0.00578   0.00805   0.01385  -3.13555
   D14       -0.00328   0.00008   0.00208   0.00287   0.00496   0.00168
   D15       -0.00230   0.00004   0.00097   0.00207   0.00304   0.00074
   D16        0.00304  -0.00005  -0.00187  -0.00306  -0.00493  -0.00188
   D17        3.14072   0.00005   0.00132   0.00141   0.00275  -3.13971
   D18       -0.00408   0.00001   0.00116  -0.00221  -0.00105  -0.00513
   D19        3.13787   0.00003   0.00091  -0.00106  -0.00015   3.13772
   D20       -3.14049  -0.00012  -0.00306  -0.00814  -0.01120   3.13149
   D21        0.00145  -0.00010  -0.00332  -0.00698  -0.01030  -0.00885
   D22       -3.14125   0.00000  -0.00025   0.00069   0.00044  -3.14081
   D23        0.00024  -0.00001  -0.00022   0.00020  -0.00002   0.00022
   D24       -0.00001  -0.00001   0.00001  -0.00046  -0.00046  -0.00046
   D25        3.14148  -0.00002   0.00003  -0.00095  -0.00092   3.14057
   D26        3.14122   0.00000   0.00037  -0.00054  -0.00017   3.14105
   D27       -0.00030  -0.00000   0.00022  -0.00064  -0.00042  -0.00072
   D28       -0.00006   0.00001   0.00014   0.00049   0.00063   0.00057
   D29       -3.14157   0.00001  -0.00001   0.00039   0.00038  -3.14119
   D30        0.00006  -0.00000  -0.00014   0.00016   0.00002   0.00008
   D31        3.14132   0.00000   0.00012  -0.00015  -0.00003   3.14129
   D32       -3.14143   0.00001  -0.00017   0.00063   0.00046  -3.14097
   D33       -0.00017   0.00001   0.00010   0.00032   0.00041   0.00024
   D34       -0.00005   0.00001   0.00013   0.00015   0.00028   0.00022
   D35        3.14157   0.00000   0.00017  -0.00026  -0.00008   3.14148
   D36       -3.14130   0.00000  -0.00014   0.00046   0.00032  -3.14098
   D37        0.00032  -0.00000  -0.00010   0.00006  -0.00004   0.00028
   D38        0.00007  -0.00001  -0.00016  -0.00021  -0.00036  -0.00030
   D39       -3.14159  -0.00001  -0.00010  -0.00014  -0.00024   3.14136
   D40        3.14158  -0.00000  -0.00000  -0.00011  -0.00011   3.14147
   D41       -0.00007   0.00000   0.00006  -0.00004   0.00001  -0.00006
   D42       -0.00001  -0.00000   0.00002  -0.00012  -0.00011  -0.00011
   D43        3.14156   0.00001  -0.00002   0.00027   0.00024  -3.14138
   D44       -3.14154  -0.00001  -0.00004  -0.00019  -0.00023   3.14141
   D45        0.00002   0.00000  -0.00008   0.00020   0.00012   0.00014
         Item               Value     Threshold  Converged?
 Maximum Force            0.001033     0.000450     NO 
 RMS     Force            0.000187     0.000300     YES
 Maximum Displacement     0.012493     0.001800     NO 
 RMS     Displacement     0.003956     0.001200     NO 
 Predicted change in Energy=-1.135568D-05
 Lowest energy point so far.  Saving SCF results.
 GradGradGradGradGradGradGradGradGradGradGradGradGradGradGradGradGradGrad

 Leave Link  103 at Mon Apr  4 13:57:53 2022, MaxMem=  1879048192 cpu:               0.2 elap:               0.1
 (Enter /gpfs/software/gaussian16/sse4/tar/g16/l202.exe)
                          Input orientation:                          
 ---------------------------------------------------------------------
 Center     Atomic      Atomic             Coordinates (Angstroms)
 Number     Number       Type             X           Y           Z
 ---------------------------------------------------------------------
      1          6           0       -8.100341   -1.397411    6.610082
      2          6           0       -7.312055   -2.485664    7.234931
      3          6           0       -6.030697   -2.908414    6.855985
      4          6           0       -7.212103   -0.935742    5.571726
      5          6           0       -6.087465   -1.327587    5.262511
      6          6           0       -5.271023   -2.340264    5.786750
      7         17           0       -5.338104   -4.227704    7.789716
      8          8           0       -9.217065   -1.037807    6.945332
      9         17           0       -8.141772   -3.254964    8.568027
     10          6           0       -3.943593   -2.627191    5.244909
     11          6           0       -3.038589   -3.603734    5.694037
     12          6           0       -1.799432   -3.774174    5.087605
     13          6           0       -3.515905   -1.840693    4.151557
     14          6           0       -2.285359   -2.013156    3.552497
     15          6           0       -1.404539   -2.987925    4.014508
     16         17           0        0.143723   -3.183621    3.238994
     17         17           0       -0.740877   -5.012954    5.714744
     18          1           0       -1.989816   -1.392290    2.715707
     19          1           0       -4.183380   -1.075188    3.773552
     20          1           0       -3.275680   -4.249728    6.521320
 ---------------------------------------------------------------------
                    Distance matrix (angstroms):
                    1          2          3          4          5
     1  C    0.000000
     2  C    1.481934   0.000000
     3  C    2.574301   1.401498   0.000000
     4  C    1.442320   2.275632   2.633719   0.000000
     5  C    2.423322   2.594456   2.245304   1.230434   0.000000
     6  C    3.093847   2.506827   1.429392   2.405558   1.402469
     7  Cl   4.126990   2.690533   1.758427   4.389575   3.919054
     8  O    1.220156   2.410233   3.695957   2.432506   3.565145
     9  Cl   2.699217   1.748542   2.740041   3.901397   4.342971
    10  C    4.544734   3.914939   2.651538   3.694721   2.507083
    11  C    5.597172   4.678349   3.284251   4.954933   3.829191
    12  C    6.904230   6.054773   4.666938   6.130912   4.940001
    13  C    5.220909   4.932944   3.844234   4.061735   2.847879
    14  C    6.598635   6.249100   5.073664   5.432395   4.224945
    15  C    7.355304   6.747009   5.429700   6.353281   5.122893
    16  Cl   9.084017   8.487831   7.161133   8.037585   6.809346
    17  Cl   8.248363   7.202676   5.806351   7.649894   6.509412
    18  H    7.246013   7.067184   5.980740   5.969721   4.825052
    19  H    4.846887   4.874341   4.034190   3.525059   2.430277
    20  H    5.605438   4.462452   3.082408   5.232557   4.246132
                    6          7          8          9         10
     6  C    0.000000
     7  Cl   2.752962   0.000000
     8  O    4.313926   5.092618   0.000000
     9  Cl   4.100412   3.067987   2.950454   0.000000
    10  C    1.462186   3.313963   5.764294   5.390911   0.000000
    11  C    2.566849   3.173166   6.806122   5.867192   1.405129
    12  C    3.820582   4.475410   8.121585   7.253150   2.436749
    13  C    2.450279   4.717461   6.399456   6.550116   1.413123
    14  C    3.743404   5.672522   7.778894   7.809942   2.447660
    15  C    4.302325   5.591260   8.569029   8.136102   2.844436
    16  Cl   6.043326   7.200668  10.293970   9.851554   4.586880
    17  Cl   5.260292   5.104569   9.442558   8.124346   4.021194
    18  H    4.593069   6.707919   8.381439   8.692858   3.426236
    19  H    2.614642   5.234628   5.949755   6.588421   2.152000
    20  H    2.857803   2.421344   6.767294   5.371909   2.169784
                   11         12         13         14         15
    11  C    0.000000
    12  C    1.390079   0.000000
    13  C    2.390688   2.749694   0.000000
    14  C    2.771910   2.386182   1.379442   0.000000
    15  C    2.422840   1.387684   2.406822   1.392649   0.000000
    16  Cl   4.041143   2.746264   4.003637   2.714537   1.742651
    17  Cl   2.695516   1.745972   4.495284   4.007434   2.726168
    18  H    3.854979   3.366827   2.142821   1.083069   2.139038
    19  H    3.375257   3.833337   1.083701   2.128646   3.382097
    20  H    1.076066   2.112108   3.387763   3.846674   3.373044
                   16         17         18         19         20
    16  Cl   0.000000
    17  Cl   3.202861   0.000000
    18  H    2.834552   4.864492   0.000000
    19  H    4.843042   5.578984   2.455873   0.000000
    20  H    4.858248   2.767365   4.929614   4.295563   0.000000
 Stoichiometry    C12H3Cl4O(1-)
 Framework group  C1[X(C12H3Cl4O)]
 Deg. of freedom    54
 Full point group                 C1      NOp   1
 RotChk:  IX=0 Diff= 3.98D-04
 Largest Abelian subgroup         C1      NOp   1
 Largest concise Abelian subgroup C1      NOp   1
                         Standard orientation:                         
 ---------------------------------------------------------------------
 Center     Atomic      Atomic             Coordinates (Angstroms)
 Number     Number       Type             X           Y           Z
 ---------------------------------------------------------------------
      1          6           0       -3.898682   -1.352576   -0.003527
      2          6           0       -3.281957   -0.005079    0.001902
      3          6           0       -1.910266    0.282395    0.006287
      4          6           0       -2.743391   -2.216046   -0.006911
      5          6           0       -1.545929   -1.933128   -0.004158
      6          6           0       -0.873991   -0.702130    0.003857
      7         17           0       -1.471510    1.985204    0.006848
      8          8           0       -5.094845   -1.593354   -0.004685
      9         17           0       -4.459168    1.287807   -0.002030
     10          6           0        0.585481   -0.613089    0.003343
     11          6           0        1.362419    0.557696   -0.000469
     12          6           0        2.751433    0.503321   -0.001453
     13          6           0        1.300144   -1.832173    0.005484
     14          6           0        2.678695   -1.881745    0.004621
     15          6           0        3.428329   -0.708072    0.001190
     16         17           0        5.168534   -0.800362   -0.000142
     17         17           0        3.632979    2.010393   -0.006726
     18          1           0        3.194218   -2.834253    0.006541
     19          1           0        0.739481   -2.759566    0.008057
     20          1           0        0.907156    1.532707   -0.003265
 ---------------------------------------------------------------------
 Rotational constants (GHZ):           0.7766364           0.1468337           0.1234872
 Leave Link  202 at Mon Apr  4 13:57:53 2022, MaxMem=  1879048192 cpu:               0.1 elap:               0.0
 (Enter /gpfs/software/gaussian16/sse4/tar/g16/l301.exe)
 Standard basis: 6-311+G(d,p) (5D, 7F)
 Ernie: Thresh=  0.10000D-02 Tol=  0.10000D-05 Strict=F.
 There are   441 symmetry adapted cartesian basis functions of A   symmetry.
 There are   424 symmetry adapted basis functions of A   symmetry.
   424 basis functions,   704 primitive gaussians,   441 cartesian basis functions
    76 alpha electrons       76 beta electrons
       nuclear repulsion energy      1508.7623473773 Hartrees.
 IExCor= 4336 DFT=T Ex+Corr=M062X ExCW=0 ScaHFX=  0.540000
 ScaDFX=  1.000000  1.000000  1.000000  1.000000 ScalE2=  1.000000  1.000000
 IRadAn=      5 IRanWt=     -1 IRanGd=            0 ICorTp=0 IEmpDi=  4
 NAtoms=   20 NActive=   20 NUniq=   20 SFac= 1.00D+00 NAtFMM=   60 NAOKFM=F Big=F
 Integral buffers will be    131072 words long.
 Raffenetti 2 integral format.
 Two-electron integral symmetry is turned on.
 Leave Link  301 at Mon Apr  4 13:57:53 2022, MaxMem=  1879048192 cpu:               0.5 elap:               0.1
 (Enter /gpfs/software/gaussian16/sse4/tar/g16/l302.exe)
 NPDir=0 NMtPBC=     1 NCelOv=     1 NCel=       1 NClECP=     1 NCelD=      1
         NCelK=      1 NCelE2=     1 NClLst=     1 CellRange=     0.0.
 One-electron integrals computed using PRISM.
 One-electron integral symmetry used in STVInt
 NBasis=   424 RedAO= T EigKep=  1.24D-06  NBF=   424
 NBsUse=   419 1.00D-06 EigRej=  5.29D-07 NBFU=   419
 Precomputing XC quadrature grid using
 IXCGrd= 4 IRadAn=           5 IRanWt=          -1 IRanGd=           0 AccXCQ= 0.00D+00.
 Generated NRdTot=       0 NPtTot=           0 NUsed=           0 NTot=          32
 NSgBfM=   430   430   430   430   430 MxSgAt=    20 MxSgA2=    20.
 Leave Link  302 at Mon Apr  4 13:57:54 2022, MaxMem=  1879048192 cpu:               3.3 elap:               0.5
 (Enter /gpfs/software/gaussian16/sse4/tar/g16/l303.exe)
 DipDrv:  MaxL=1.
 Leave Link  303 at Mon Apr  4 13:57:54 2022, MaxMem=  1879048192 cpu:               0.4 elap:               0.1
 (Enter /gpfs/software/gaussian16/sse4/tar/g16/l401.exe)
 Initial guess from the checkpoint file:  "checkpoint.chk"
 B after Tr=     0.000000    0.000000    0.000000
         Rot=    1.000000   -0.000001   -0.000000   -0.000006 Ang=  -0.00 deg.
 Guess basis will be translated and rotated to current coordinates.
 JPrj=2 DoOrth=T DoCkMO=T.
 Leave Link  401 at Mon Apr  4 13:57:54 2022, MaxMem=  1879048192 cpu:               2.8 elap:               0.4
 (Enter /gpfs/software/gaussian16/sse4/tar/g16/l502.exe)
 Integral symmetry usage will be decided dynamically.
 Closed shell SCF:
 Using DIIS extrapolation, IDIIS=  1040.
 NGot=  1879048192 LenX=  1878652179 LenY=  1878457257
 Requested convergence on RMS density matrix=1.00D-08 within 128 cycles.
 Requested convergence on MAX density matrix=1.00D-06.
 Requested convergence on             energy=1.00D-06.
 No special actions if energy rises.
 Fock matrices will be formed incrementally for  20 cycles.

 Cycle   1  Pass 1  IDiag  1:
 FoFJK:  IHMeth= 1 ICntrl=       0 DoSepK=F KAlg= 0 I1Cent=           0 FoldK=F
 IRaf= 790000000 NMat=       1 IRICut=       1 DoRegI=T DoRafI=F ISym2E= 0 IDoP0=0 IntGTp=1.
 FoFCou: FMM=F IPFlag=           0 FMFlag=      100000 FMFlg1=           0
         NFxFlg=           0 DoJE=F BraDBF=F KetDBF=F FulRan=T
         wScrn=  0.000000 ICntrl=         0 IOpCl=  0 I1Cent=           0 NGrid=           0
         NMat0=    1 NMatS0=      1 NMatT0=    0 NMatD0=    1 NMtDS0=    0 NMtDT0=    0
 Symmetry not used in FoFCou.
 E= -2374.98482128168    
 DIIS: error= 7.84D-04 at cycle   1 NSaved=   1.
 NSaved= 1 IEnMin= 1 EnMin= -2374.98482128168     IErMin= 1 ErrMin= 7.84D-04
 ErrMax= 7.84D-04  0.00D+00 EMaxC= 1.00D-01 BMatC= 2.29D-04 BMatP= 2.29D-04
 IDIUse=3 WtCom= 9.92D-01 WtEn= 7.84D-03
 Coeff-Com:  0.100D+01
 Coeff-En:   0.100D+01
 Coeff:      0.100D+01
 Gap=     0.389 Goal=   None    Shift=    0.000
 RMSDP=9.65D-04 MaxDP=2.65D-02              OVMax= 6.48D-03

 Cycle   2  Pass 1  IDiag  1:
 RMSU=  9.57D-04    CP:  9.99D-01
 E= -2374.98524294200     Delta-E=       -0.000421660324 Rises=F Damp=F
 DIIS: error= 9.34D-05 at cycle   2 NSaved=   2.
 NSaved= 2 IEnMin= 2 EnMin= -2374.98524294200     IErMin= 2 ErrMin= 9.34D-05
 ErrMax= 9.34D-05  0.00D+00 EMaxC= 1.00D-01 BMatC= 3.72D-06 BMatP= 2.29D-04
 IDIUse=1 WtCom= 1.00D+00 WtEn= 0.00D+00
 Coeff-Com: -0.767D-01 0.108D+01
 Coeff:     -0.767D-01 0.108D+01
 Gap=     0.196 Goal=   None    Shift=    0.000
 RMSDP=1.44D-04 MaxDP=7.42D-03 DE=-4.22D-04 OVMax= 1.21D-03

 Cycle   3  Pass 1  IDiag  1:
 RMSU=  9.58D-05    CP:  9.99D-01  1.09D+00
 E= -2374.98525391728     Delta-E=       -0.000010975283 Rises=F Damp=F
 DIIS: error= 6.66D-05 at cycle   3 NSaved=   3.
 NSaved= 3 IEnMin= 3 EnMin= -2374.98525391728     IErMin= 3 ErrMin= 6.66D-05
 ErrMax= 6.66D-05  0.00D+00 EMaxC= 1.00D-01 BMatC= 1.14D-06 BMatP= 3.72D-06
 IDIUse=1 WtCom= 1.00D+00 WtEn= 0.00D+00
 Coeff-Com: -0.340D-01 0.369D+00 0.665D+00
 Coeff:     -0.340D-01 0.369D+00 0.665D+00
 Gap=     0.196 Goal=   None    Shift=    0.000
 RMSDP=4.00D-05 MaxDP=2.46D-03 DE=-1.10D-05 OVMax= 7.12D-04

 Cycle   4  Pass 1  IDiag  1:
 RMSU=  3.90D-05    CP:  9.99D-01  1.09D+00  9.82D-01
 E= -2374.98525458001     Delta-E=       -0.000000662722 Rises=F Damp=F
 DIIS: error= 6.51D-05 at cycle   4 NSaved=   4.
 NSaved= 4 IEnMin= 4 EnMin= -2374.98525458001     IErMin= 4 ErrMin= 6.51D-05
 ErrMax= 6.51D-05  0.00D+00 EMaxC= 1.00D-01 BMatC= 8.63D-07 BMatP= 1.14D-06
 IDIUse=1 WtCom= 1.00D+00 WtEn= 0.00D+00
 Coeff-Com: -0.172D-02-0.557D-01 0.475D+00 0.582D+00
 Coeff:     -0.172D-02-0.557D-01 0.475D+00 0.582D+00
 Gap=     0.196 Goal=   None    Shift=    0.000
 RMSDP=2.42D-05 MaxDP=1.33D-03 DE=-6.63D-07 OVMax= 3.75D-04

 Cycle   5  Pass 1  IDiag  1:
 RMSU=  1.67D-05    CP:  9.99D-01  1.09D+00  1.07D+00  8.18D-01
 E= -2374.98525546679     Delta-E=       -0.000000886788 Rises=F Damp=F
 DIIS: error= 1.88D-05 at cycle   5 NSaved=   5.
 NSaved= 5 IEnMin= 5 EnMin= -2374.98525546679     IErMin= 5 ErrMin= 1.88D-05
 ErrMax= 1.88D-05  0.00D+00 EMaxC= 1.00D-01 BMatC= 8.60D-08 BMatP= 8.63D-07
 IDIUse=1 WtCom= 1.00D+00 WtEn= 0.00D+00
 Coeff-Com:  0.323D-02-0.787D-01 0.205D+00 0.333D+00 0.537D+00
 Coeff:      0.323D-02-0.787D-01 0.205D+00 0.333D+00 0.537D+00
 Gap=     0.196 Goal=   None    Shift=    0.000
 RMSDP=1.16D-05 MaxDP=6.26D-04 DE=-8.87D-07 OVMax= 1.34D-04

 Cycle   6  Pass 1  IDiag  1:
 RMSU=  8.02D-06    CP:  9.99D-01  1.09D+00  1.11D+00  8.85D-01  6.47D-01
 E= -2374.98525557095     Delta-E=       -0.000000104154 Rises=F Damp=F
 DIIS: error= 7.43D-06 at cycle   6 NSaved=   6.
 NSaved= 6 IEnMin= 6 EnMin= -2374.98525557095     IErMin= 6 ErrMin= 7.43D-06
 ErrMax= 7.43D-06  0.00D+00 EMaxC= 1.00D-01 BMatC= 8.94D-09 BMatP= 8.60D-08
 IDIUse=1 WtCom= 1.00D+00 WtEn= 0.00D+00
 Coeff-Com:  0.171D-02-0.268D-01 0.207D-01 0.489D-01 0.242D+00 0.713D+00
 Coeff:      0.171D-02-0.268D-01 0.207D-01 0.489D-01 0.242D+00 0.713D+00
 Gap=     0.196 Goal=   None    Shift=    0.000
 RMSDP=3.55D-06 MaxDP=2.87D-04 DE=-1.04D-07 OVMax= 7.96D-05

 Cycle   7  Pass 1  IDiag  1:
 RMSU=  2.78D-06    CP:  9.99D-01  1.09D+00  1.11D+00  8.52D-01  6.87D-01
                    CP:  8.93D-01
 E= -2374.98525558717     Delta-E=       -0.000000016219 Rises=F Damp=F
 DIIS: error= 2.80D-06 at cycle   7 NSaved=   7.
 NSaved= 7 IEnMin= 7 EnMin= -2374.98525558717     IErMin= 7 ErrMin= 2.80D-06
 ErrMax= 2.80D-06  0.00D+00 EMaxC= 1.00D-01 BMatC= 2.05D-09 BMatP= 8.94D-09
 IDIUse=1 WtCom= 1.00D+00 WtEn= 0.00D+00
 Coeff-Com:  0.937D-04 0.603D-02-0.388D-01-0.606D-01-0.737D-02 0.357D+00
 Coeff-Com:  0.743D+00
 Coeff:      0.937D-04 0.603D-02-0.388D-01-0.606D-01-0.737D-02 0.357D+00
 Coeff:      0.743D+00
 Gap=     0.196 Goal=   None    Shift=    0.000
 RMSDP=1.98D-06 MaxDP=9.28D-05 DE=-1.62D-08 OVMax= 5.95D-05

 Cycle   8  Pass 1  IDiag  1:
 RMSU=  1.17D-06    CP:  9.99D-01  1.09D+00  1.12D+00  8.67D-01  7.47D-01
                    CP:  9.53D-01  1.05D+00
 E= -2374.98525559196     Delta-E=       -0.000000004794 Rises=F Damp=F
 DIIS: error= 8.50D-07 at cycle   8 NSaved=   8.
 NSaved= 8 IEnMin= 8 EnMin= -2374.98525559196     IErMin= 8 ErrMin= 8.50D-07
 ErrMax= 8.50D-07  0.00D+00 EMaxC= 1.00D-01 BMatC= 3.38D-10 BMatP= 2.05D-09
 IDIUse=1 WtCom= 1.00D+00 WtEn= 0.00D+00
 Coeff-Com: -0.254D-03 0.705D-02-0.197D-01-0.350D-01-0.492D-01 0.969D-02
 Coeff-Com:  0.311D+00 0.777D+00
 Coeff:     -0.254D-03 0.705D-02-0.197D-01-0.350D-01-0.492D-01 0.969D-02
 Coeff:      0.311D+00 0.777D+00
 Gap=     0.196 Goal=   None    Shift=    0.000
 RMSDP=8.51D-07 MaxDP=3.87D-05 DE=-4.79D-09 OVMax= 3.21D-05

 Cycle   9  Pass 1  IDiag  1:
 RMSU=  4.91D-07    CP:  9.99D-01  1.09D+00  1.12D+00  8.76D-01  7.45D-01
                    CP:  1.02D+00  1.09D+00  8.89D-01
 E= -2374.98525559315     Delta-E=       -0.000000001191 Rises=F Damp=F
 DIIS: error= 3.99D-07 at cycle   9 NSaved=   9.
 NSaved= 9 IEnMin= 9 EnMin= -2374.98525559315     IErMin= 9 ErrMin= 3.99D-07
 ErrMax= 3.99D-07  0.00D+00 EMaxC= 1.00D-01 BMatC= 6.27D-11 BMatP= 3.38D-10
 IDIUse=1 WtCom= 1.00D+00 WtEn= 0.00D+00
 Coeff-Com: -0.119D-03 0.191D-02-0.147D-02-0.409D-02-0.184D-01-0.535D-01
 Coeff-Com:  0.633D-02 0.333D+00 0.736D+00
 Coeff:     -0.119D-03 0.191D-02-0.147D-02-0.409D-02-0.184D-01-0.535D-01
 Coeff:      0.633D-02 0.333D+00 0.736D+00
 Gap=     0.196 Goal=   None    Shift=    0.000
 RMSDP=3.49D-07 MaxDP=3.13D-05 DE=-1.19D-09 OVMax= 1.42D-05

 Cycle  10  Pass 1  IDiag  1:
 RMSU=  2.06D-07    CP:  9.99D-01  1.09D+00  1.12D+00  8.71D-01  7.44D-01
                    CP:  1.01D+00  1.15D+00  8.95D-01  9.72D-01
 E= -2374.98525559338     Delta-E=       -0.000000000232 Rises=F Damp=F
 DIIS: error= 1.99D-07 at cycle  10 NSaved=  10.
 NSaved=10 IEnMin=10 EnMin= -2374.98525559338     IErMin=10 ErrMin= 1.99D-07
 ErrMax= 1.99D-07  0.00D+00 EMaxC= 1.00D-01 BMatC= 1.57D-11 BMatP= 6.27D-11
 IDIUse=1 WtCom= 1.00D+00 WtEn= 0.00D+00
 Coeff-Com:  0.716D-05-0.898D-03 0.434D-02 0.742D-02 0.341D-02-0.308D-01
 Coeff-Com: -0.826D-01-0.372D-01 0.355D+00 0.781D+00
 Coeff:      0.716D-05-0.898D-03 0.434D-02 0.742D-02 0.341D-02-0.308D-01
 Coeff:     -0.826D-01-0.372D-01 0.355D+00 0.781D+00
 Gap=     0.196 Goal=   None    Shift=    0.000
 RMSDP=1.72D-07 MaxDP=8.92D-06 DE=-2.32D-10 OVMax= 9.01D-06

 Cycle  11  Pass 1  IDiag  1:
 RMSU=  1.21D-07    CP:  9.99D-01  1.09D+00  1.12D+00  8.72D-01  7.44D-01
                    CP:  9.99D-01  1.15D+00  9.66D-01  9.44D-01  8.50D-01
 E= -2374.98525559338     Delta-E=        0.000000000003 Rises=F Damp=F
 DIIS: error= 7.26D-08 at cycle  11 NSaved=  11.
[truncated: 655,976 more chars]
