# Supplementary material for: Gas Phase Reactivity of Isomeric Hydroxylated Polychlorinated Biphenyls
Source: J Am Soc Mass Spectrom. 2024 Apr 19;35(5):1021–9. doi: 10.1021/jasms.4c00035 (PMC11066962; doi:10.1021/jasms.4c00035)
Supplement: Supplementary file 3 — js4c00035_si_003.zip [file js4c00035_si_003.zip › Claculated geometries/4-OH-CB107_a2.out]

 Entering Gaussian System, Link 0=/gpfs/software/gaussian16/sse4/tar/g16/g16
 Initial command:
 /gpfs/software/gaussian16/sse4/tar/g16/l1.exe "/tmp/Gau-211302.inp" -scrdir="/tmp/"
 Entering Link 1 = /gpfs/software/gaussian16/sse4/tar/g16/l1.exe PID=    211305.
  
 Copyright (c) 1988,1990,1992,1993,1995,1998,2003,2009,2016,
            Gaussian, Inc.  All Rights Reserved.
  
 This is part of the Gaussian(R) 16 program.  It is based on
 the Gaussian(R) 09 system (copyright 2009, Gaussian, Inc.),
 the Gaussian(R) 03 system (copyright 2003, Gaussian, Inc.),
 the Gaussian(R) 98 system (copyright 1998, Gaussian, Inc.),
 the Gaussian(R) 94 system (copyright 1995, Gaussian, Inc.),
 the Gaussian 92(TM) system (copyright 1992, Gaussian, Inc.),
 the Gaussian 90(TM) system (copyright 1990, Gaussian, Inc.),
 the Gaussian 88(TM) system (copyright 1988, Gaussian, Inc.),
 the Gaussian 86(TM) system (copyright 1986, Carnegie Mellon
 University), and the Gaussian 82(TM) system (copyright 1983,
 Carnegie Mellon University). Gaussian is a federally registered
 trademark of Gaussian, Inc.
  
 This software contains proprietary and confidential information,
 including trade secrets, belonging to Gaussian, Inc.
  
 This software is provided under written license and may be
 used, copied, transmitted, or stored only in accord with that
 written license.
  
 The following legend is applicable only to US Government
 contracts under FAR:
  
                    RESTRICTED RIGHTS LEGEND
  
 Use, reproduction and disclosure by the US Government is
 subject to restrictions as set forth in subparagraphs (a)
 and (c) of the Commercial Computer Software - Restricted
 Rights clause in FAR 52.227-19.
  
 Gaussian, Inc.
 340 Quinnipiac St., Bldg. 40, Wallingford CT 06492
  
  
 ---------------------------------------------------------------
 Warning -- This program may not be used in any manner that
 competes with the business of Gaussian, Inc. or will provide
 assistance to any competitor of Gaussian, Inc.  The licensee
 of this program is prohibited from giving any competitor of
 Gaussian, Inc. access to this program.  By using this program,
 the user acknowledges that Gaussian, Inc. is engaged in the
 business of creating and licensing software in the field of
 computational chemistry and represents and warrants to the
 licensee that it is not a competitor of Gaussian, Inc. and that
 it will not use this program in any manner prohibited above.
 ---------------------------------------------------------------
  

 Cite this work as:
 Gaussian 16, Revision A.03,
 M. J. Frisch, G. W. Trucks, H. B. Schlegel, G. E. Scuseria, 
 M. A. Robb, J. R. Cheeseman, G. Scalmani, V. Barone, 
 G. A. Petersson, H. Nakatsuji, X. Li, M. Caricato, A. V. Marenich, 
 J. Bloino, B. G. Janesko, R. Gomperts, B. Mennucci, H. P. Hratchian, 
 J. V. Ortiz, A. F. Izmaylov, J. L. Sonnenberg, D. Williams-Young, 
 F. Ding, F. Lipparini, F. Egidi, J. Goings, B. Peng, A. Petrone, 
 T. Henderson, D. Ranasinghe, V. G. Zakrzewski, J. Gao, N. Rega, 
 G. Zheng, W. Liang, M. Hada, M. Ehara, K. Toyota, R. Fukuda, 
 J. Hasegawa, M. Ishida, T. Nakajima, Y. Honda, O. Kitao, H. Nakai, 
 T. Vreven, K. Throssell, J. A. Montgomery, Jr., J. E. Peralta, 
 F. Ogliaro, M. J. Bearpark, J. J. Heyd, E. N. Brothers, K. N. Kudin, 
 V. N. Staroverov, T. A. Keith, R. Kobayashi, J. Normand, 
 K. Raghavachari, A. P. Rendell, J. C. Burant, S. S. Iyengar, 
 J. Tomasi, M. Cossi, J. M. Millam, M. Klene, C. Adamo, R. Cammi, 
 J. W. Ochterski, R. L. Martin, K. Morokuma, O. Farkas, 
 J. B. Foresman, and D. J. Fox, Gaussian, Inc., Wallingford CT, 2016.
 
 ******************************************
 Gaussian 16:  ES64L-G16RevA.03 25-Dec-2016
                 4-Apr-2022 
 ******************************************
 %Chk=checkpoint
 %Mem=14gb
 %NProc=7
 Will use up to    7 processors via shared memory.
 -----------------------------------------
 #p M062X/6-311+G** opt int=ultrafine freq
 -----------------------------------------
 1/18=20,19=15,26=4,38=1/1,3;
 2/9=110,12=2,17=6,18=5,40=1/2;
 3/5=4,6=6,7=111,11=2,25=1,30=1,71=1,74=-55,75=-5/1,2,3;
 4//1;
 5/5=2,38=5/2;
 6/7=2,8=2,9=2,10=2,28=1/1;
 7//1,2,3,16;
 1/18=20,19=15,26=4/3(2);
 2/9=110/2;
 99//99;
 2/9=110/2;
 3/5=4,6=6,7=111,11=2,25=1,30=1,71=1,74=-55,75=-5/1,2,3;
 4/5=5,16=3,69=1/1;
 5/5=2,38=5/2;
 7//1,2,3,16;
 1/18=20,19=15,26=4/3(-5);
 2/9=110/2;
 6/7=2,8=2,9=2,10=2,19=2,28=1/1;
 99/9=1/99;
 Leave Link    1 at Mon Apr  4 13:16:12 2022, MaxMem=  1879048192 cpu:               0.6 elap:               0.1
 (Enter /gpfs/software/gaussian16/sse4/tar/g16/l101.exe)
 ---
 ...
 ---
 Symbolic Z-matrix:
 Charge = -1 Multiplicity = 1
 C                    -8.02219  -1.34083   6.66909 
 C                    -7.35441  -2.57001   7.28015 
 C                    -6.12023  -3.01345   6.87758 
 C                    -7.23266  -0.67283   5.67526 
 C                    -5.89549  -1.26703   5.37589 
 C                    -5.27487  -2.3215    5.82634 
 Cl                   -5.50837  -4.49001   7.58294 
 O                    -9.13672  -0.9289    6.95548 
 Cl                   -8.30336  -3.35253   8.5092 
 C                    -3.96241  -2.69672   5.21208 
 C                    -3.62327  -2.19931   3.93284 
 C                    -2.39826  -2.49621   3.31585 
 C                    -2.9938   -3.48135   5.85301 
 C                    -1.78069  -3.81155   5.22825 
 C                    -1.47928  -3.32099   3.95974 
 Cl                    0.03684  -3.75581   3.25976 
 Cl                   -2.08867  -1.79658   1.76603 
 H                    -1.06939  -4.44782   5.7516 
 H                    -3.12935  -3.85156   6.86358 
 H                    -4.31547  -1.55567   3.39058 
 
 ITRead=  0  0  0  0  0  0  0  0  0  0  0  0  0  0  0  0  0  0  0  0
 MicOpt= -1 -1 -1 -1 -1 -1 -1 -1 -1 -1 -1 -1 -1 -1 -1 -1 -1 -1 -1 -1
 NAtoms=     20 NQM=       20 NQMF=       0 NMMI=      0 NMMIF=      0
                NMic=       0 NMicF=      0.
                    Isotopes and Nuclear Properties:
 (Nuclear quadrupole moments (NQMom) in fm**2, nuclear magnetic moments (NMagM)
  in nuclear magnetons)

  Atom         1           2           3           4           5           6           7           8           9          10
 IAtWgt=          12          12          12          12          12          12          35          16          35          12
 AtmWgt=  12.0000000  12.0000000  12.0000000  12.0000000  12.0000000  12.0000000  34.9688527  15.9949146  34.9688527  12.0000000
 NucSpn=           0           0           0           0           0           0           3           0           3           0
 AtZEff=  -0.0000000  -0.0000000  -0.0000000  -0.0000000  -0.0000000  -0.0000000  -0.0000000  -0.0000000  -0.0000000  -0.0000000
 NQMom=    0.0000000   0.0000000   0.0000000   0.0000000   0.0000000   0.0000000  -8.1650000   0.0000000  -8.1650000   0.0000000
 NMagM=    0.0000000   0.0000000   0.0000000   0.0000000   0.0000000   0.0000000   0.8218740   0.0000000   0.8218740   0.0000000
 AtZNuc=   6.0000000   6.0000000   6.0000000   6.0000000   6.0000000   6.0000000  17.0000000   8.0000000  17.0000000   6.0000000

  Atom        11          12          13          14          15          16          17          18          19          20
 IAtWgt=          12          12          12          12          12          35          35           1           1           1
 AtmWgt=  12.0000000  12.0000000  12.0000000  12.0000000  12.0000000  34.9688527  34.9688527   1.0078250   1.0078250   1.0078250
 NucSpn=           0           0           0           0           0           3           3           1           1           1
 AtZEff=  -0.0000000  -0.0000000  -0.0000000  -0.0000000  -0.0000000  -0.0000000  -0.0000000  -0.0000000  -0.0000000  -0.0000000
 NQMom=    0.0000000   0.0000000   0.0000000   0.0000000   0.0000000  -8.1650000  -8.1650000   0.0000000   0.0000000   0.0000000
 NMagM=    0.0000000   0.0000000   0.0000000   0.0000000   0.0000000   0.8218740   0.8218740   2.7928460   2.7928460   2.7928460
 AtZNuc=   6.0000000   6.0000000   6.0000000   6.0000000   6.0000000  17.0000000  17.0000000   1.0000000   1.0000000   1.0000000
 Leave Link  101 at Mon Apr  4 13:16:13 2022, MaxMem=  1879048192 cpu:               2.0 elap:               0.3
 (Enter /gpfs/software/gaussian16/sse4/tar/g16/l103.exe)

 GradGradGradGradGradGradGradGradGradGradGradGradGradGradGradGradGradGrad
 Berny optimization.
 Initialization pass.
                           ----------------------------
                           !    Initial Parameters    !
                           ! (Angstroms and Degrees)  !
 --------------------------                            --------------------------
 ! Name  Definition              Value          Derivative Info.                !
 --------------------------------------------------------------------------------
 ! R1    R(1,2)                  1.5265         estimate D2E/DX2                !
 ! R2    R(1,4)                  1.4343         estimate D2E/DX2                !
 ! R3    R(1,8)                  1.2222         estimate D2E/DX2                !
 ! R4    R(2,3)                  1.3718         estimate D2E/DX2                !
 ! R5    R(2,9)                  1.7388         estimate D2E/DX2                !
 ! R6    R(3,6)                  1.5161         estimate D2E/DX2                !
 ! R7    R(3,7)                  1.747          estimate D2E/DX2                !
 ! R8    R(4,5)                  1.4936         estimate D2E/DX2                !
 ! R9    R(5,6)                  1.3038         estimate D2E/DX2                !
 ! R10   R(6,10)                 1.4969         estimate D2E/DX2                !
 ! R11   R(10,11)                1.4138         estimate D2E/DX2                !
 ! R12   R(10,13)                1.4017         estimate D2E/DX2                !
 ! R13   R(11,12)                1.4034         estimate D2E/DX2                !
 ! R14   R(11,20)                1.0897         estimate D2E/DX2                !
 ! R15   R(12,15)                1.3926         estimate D2E/DX2                !
 ! R16   R(12,17)                1.7284         estimate D2E/DX2                !
 ! R17   R(13,14)                1.4039         estimate D2E/DX2                !
 ! R18   R(13,19)                1.0847         estimate D2E/DX2                !
 ! R19   R(14,15)                1.3931         estimate D2E/DX2                !
 ! R20   R(14,18)                1.0884         estimate D2E/DX2                !
 ! R21   R(15,16)                1.7256         estimate D2E/DX2                !
 ! A1    A(2,1,4)              114.304          estimate D2E/DX2                !
 ! A2    A(2,1,8)              125.2042         estimate D2E/DX2                !
 ! A3    A(4,1,8)              120.4866         estimate D2E/DX2                !
 ! A4    A(1,2,3)              122.4377         estimate D2E/DX2                !
 ! A5    A(1,2,9)              113.9906         estimate D2E/DX2                !
 ! A6    A(3,2,9)              123.5693         estimate D2E/DX2                !
 ! A7    A(2,3,6)              123.8894         estimate D2E/DX2                !
 ! A8    A(2,3,7)              118.0218         estimate D2E/DX2                !
 ! A9    A(6,3,7)              118.0611         estimate D2E/DX2                !
 ! A10   A(1,4,5)              116.514          estimate D2E/DX2                !
 ! A11   A(4,5,6)              132.739          estimate D2E/DX2                !
 ! A12   A(3,6,5)              110.0754         estimate D2E/DX2                !
 ! A13   A(3,6,10)             131.2257         estimate D2E/DX2                !
 ! A14   A(5,6,10)             118.5749         estimate D2E/DX2                !
 ! A15   A(6,10,11)            119.5662         estimate D2E/DX2                !
 ! A16   A(6,10,13)            123.9579         estimate D2E/DX2                !
 ! A17   A(11,10,13)           116.4182         estimate D2E/DX2                !
 ! A18   A(10,11,12)           122.1916         estimate D2E/DX2                !
 ! A19   A(10,11,20)           120.3768         estimate D2E/DX2                !
 ! A20   A(12,11,20)           117.4299         estimate D2E/DX2                !
 ! A21   A(11,12,15)           119.8707         estimate D2E/DX2                !
 ! A22   A(11,12,17)           117.7067         estimate D2E/DX2                !
 ! A23   A(15,12,17)           122.4207         estimate D2E/DX2                !
 ! A24   A(10,13,14)           121.6883         estimate D2E/DX2                !
 ! A25   A(10,13,19)           122.0522         estimate D2E/DX2                !
 ! A26   A(14,13,19)           116.2498         estimate D2E/DX2                !
 ! A27   A(13,14,15)           120.6211         estimate D2E/DX2                !
 ! A28   A(13,14,18)           119.2227         estimate D2E/DX2                !
 ! A29   A(15,14,18)           120.1522         estimate D2E/DX2                !
 ! A30   A(12,15,14)           119.1306         estimate D2E/DX2                !
 ! A31   A(12,15,16)           122.7839         estimate D2E/DX2                !
 ! A32   A(14,15,16)           118.0827         estimate D2E/DX2                !
 ! D1    D(4,1,2,3)             -1.8504         estimate D2E/DX2                !
 ! D2    D(4,1,2,9)            178.6935         estimate D2E/DX2                !
 ! D3    D(8,1,2,3)            177.3226         estimate D2E/DX2                !
 ! D4    D(8,1,2,9)             -2.1335         estimate D2E/DX2                !
 ! D5    D(2,1,4,5)              0.3744         estimate D2E/DX2                !
 ! D6    D(8,1,4,5)           -178.8414         estimate D2E/DX2                !
 ! D7    D(1,2,3,6)              1.8489         estimate D2E/DX2                !
 ! D8    D(1,2,3,7)           -176.1975         estimate D2E/DX2                !
 ! D9    D(9,2,3,6)           -178.7476         estimate D2E/DX2                !
 ! D10   D(9,2,3,7)              3.206          estimate D2E/DX2                !
 ! D11   D(2,3,6,5)             -0.1759         estimate D2E/DX2                !
 ! D12   D(2,3,6,10)          -175.9717         estimate D2E/DX2                !
 ! D13   D(7,3,6,5)            177.8698         estimate D2E/DX2                !
 ! D14   D(7,3,6,10)             2.074          estimate D2E/DX2                !
 ! D15   D(1,4,5,6)              1.4916         estimate D2E/DX2                !
 ! D16   D(4,5,6,3)             -1.5789         estimate D2E/DX2                !
 ! D17   D(4,5,6,10)           174.8213         estimate D2E/DX2                !
 ! D18   D(3,6,10,11)          155.7643         estimate D2E/DX2                !
 ! D19   D(3,6,10,13)          -27.1004         estimate D2E/DX2                !
 ! D20   D(5,6,10,11)          -19.7386         estimate D2E/DX2                !
 ! D21   D(5,6,10,13)          157.3967         estimate D2E/DX2                !
 ! D22   D(6,10,11,12)         178.8374         estimate D2E/DX2                !
 ! D23   D(6,10,11,20)          -0.6688         estimate D2E/DX2                !
 ! D24   D(13,10,11,12)          1.4905         estimate D2E/DX2                !
 ! D25   D(13,10,11,20)       -178.0157         estimate D2E/DX2                !
 ! D26   D(6,10,13,14)         179.611          estimate D2E/DX2                !
 ! D27   D(6,10,13,19)          -1.568          estimate D2E/DX2                !
 ! D28   D(11,10,13,14)         -3.1712         estimate D2E/DX2                !
 ! D29   D(11,10,13,19)        175.6498         estimate D2E/DX2                !
 ! D30   D(10,11,12,15)          0.895          estimate D2E/DX2                !
 ! D31   D(10,11,12,17)       -178.6135         estimate D2E/DX2                !
 ! D32   D(20,11,12,15)       -179.585          estimate D2E/DX2                !
 ! D33   D(20,11,12,17)          0.9066         estimate D2E/DX2                !
 ! D34   D(11,12,15,14)         -1.6522         estimate D2E/DX2                !
 ! D35   D(11,12,15,16)        178.9652         estimate D2E/DX2                !
 ! D36   D(17,12,15,14)        177.8323         estimate D2E/DX2                !
 ! D37   D(17,12,15,16)         -1.5504         estimate D2E/DX2                !
 ! D38   D(10,13,14,15)          2.5159         estimate D2E/DX2                !
 ! D39   D(10,13,14,18)       -178.2069         estimate D2E/DX2                !
 ! D40   D(19,13,14,15)       -176.3699         estimate D2E/DX2                !
 ! D41   D(19,13,14,18)          2.9073         estimate D2E/DX2                !
 ! D42   D(13,14,15,12)          0.0014         estimate D2E/DX2                !
 ! D43   D(13,14,15,16)        179.4131         estimate D2E/DX2                !
 ! D44   D(18,14,15,12)       -179.269          estimate D2E/DX2                !
 ! D45   D(18,14,15,16)          0.1427         estimate D2E/DX2                !
 --------------------------------------------------------------------------------
 Trust Radius=3.00D-01 FncErr=1.00D-07 GrdErr=1.00D-06 EigMax=2.50D+02 EigMin=1.00D-04
 Number of steps in this run=    108 maximum allowed number of steps=    120.
 GradGradGradGradGradGradGradGradGradGradGradGradGradGradGradGradGradGrad

 Leave Link  103 at Mon Apr  4 13:16:13 2022, MaxMem=  1879048192 cpu:               0.1 elap:               0.0
 (Enter /gpfs/software/gaussian16/sse4/tar/g16/l202.exe)
                          Input orientation:                          
 ---------------------------------------------------------------------
 Center     Atomic      Atomic             Coordinates (Angstroms)
 Number     Number       Type             X           Y           Z
 ---------------------------------------------------------------------
      1          6           0       -8.022190   -1.340830    6.669090
      2          6           0       -7.354410   -2.570010    7.280150
      3          6           0       -6.120230   -3.013450    6.877580
      4          6           0       -7.232660   -0.672830    5.675260
      5          6           0       -5.895490   -1.267030    5.375890
      6          6           0       -5.274870   -2.321500    5.826340
      7         17           0       -5.508370   -4.490010    7.582940
      8          8           0       -9.136720   -0.928900    6.955480
      9         17           0       -8.303360   -3.352530    8.509200
     10          6           0       -3.962410   -2.696720    5.212080
     11          6           0       -3.623270   -2.199310    3.932840
     12          6           0       -2.398260   -2.496210    3.315850
     13          6           0       -2.993800   -3.481350    5.853010
     14          6           0       -1.780690   -3.811550    5.228250
     15          6           0       -1.479280   -3.320990    3.959740
     16         17           0        0.036840   -3.755810    3.259760
     17         17           0       -2.088670   -1.796580    1.766030
     18          1           0       -1.069390   -4.447820    5.751600
     19          1           0       -3.129350   -3.851560    6.863580
     20          1           0       -4.315470   -1.555670    3.390580
 ---------------------------------------------------------------------
                    Distance matrix (angstroms):
                    1          2          3          4          5
     1  C    0.000000
     2  C    1.526502   0.000000
     3  C    2.541373   1.371824   0.000000
     4  C    1.434322   2.487928   2.856847   0.000000
     5  C    2.490114   2.729910   2.314209   1.493559   0.000000
     6  C    3.036397   2.549472   1.516092   2.563958   1.303833
     7  Cl   4.131797   2.680661   1.747036   4.602530   3.925370
     8  O    1.222245   2.444439   3.667510   2.308675   3.621465
     9  Cl   2.740802   1.738795   2.746492   4.044553   4.468196
    10  C    4.521408   3.974749   2.744157   3.873655   2.409906
    11  C    5.251147   5.026262   3.945773   4.288807   2.848600
    12  C    6.648888   6.347011   5.177501   5.680049   4.240904
    13  C    5.525624   4.677840   3.323137   5.087958   3.681122
    14  C    6.865624   6.067790   4.710505   6.306771   4.840244
    15  C    7.353318   6.790158   5.490609   6.561794   5.072193
    16  Cl   9.077644   8.497072   7.179779   8.257423   6.772339
    17  Cl   7.710666   7.663663   6.622854   6.557860   5.272892
    18  H    7.670502   6.735289   5.369938   7.227882   5.792221
    19  H    5.502861   4.434753   3.106121   5.324808   4.067499
    20  H    4.953237   5.039127   4.188251   3.809090   2.553670
                    6          7          8          9         10
     6  C    0.000000
     7  Cl   2.800465   0.000000
     8  O    4.257720   5.122512   0.000000
     9  Cl   4.175226   3.156547   2.997085   0.000000
    10  C    1.496882   3.350650   5.739174   5.490440   0.000000
    11  C    2.515563   4.703630   6.414704   6.646520   1.413820
    12  C    3.822037   5.644119   7.817302   7.910397   2.466264
    13  C    2.559149   3.214516   6.742841   5.938297   1.401656
    14  C    3.845420   4.460994   8.087285   7.315774   2.450104
    15  C    4.346226   5.543262   8.563465   8.201625   2.850264
    16  Cl   6.071148   7.069532  10.286106   9.862971   4.574628
    17  Cl   5.187825   7.265353   8.795355   9.301274   4.024477
    18  H    4.713055   4.802096   8.883352   7.818845   3.424470
    19  H    2.831997   2.566093   6.681234   5.452291   2.180618
    20  H    2.727613   5.254450   6.028748   6.732922   2.178189
                   11         12         13         14         15
    11  C    0.000000
    12  C    1.403380   0.000000
    13  C    2.393097   2.786099   0.000000
    14  C    2.769929   2.401830   1.403921   0.000000
    15  C    2.419831   1.392616   2.429806   1.393059   0.000000
    16  Cl   4.033873   2.742162   3.998131   2.679827   1.725590
    17  Cl   2.685564   1.728372   4.512329   4.017701   2.739990
    18  H    3.858236   3.392279   2.155853   1.088431   2.156042
    19  H    3.400459   3.867539   1.084749   2.120092   3.381793
    20  H    1.089706   2.136795   3.393909   3.858903   3.388845
                   16         17         18         19         20
    16  Cl   0.000000
    17  Cl   3.253860   0.000000
    18  H    2.812808   4.894157   0.000000
    19  H    4.798067   5.593834   2.415670   0.000000
    20  H    4.878558   2.766919   4.947321   4.328940   0.000000
 Stoichiometry    C12H3Cl4O(1-)
 Framework group  C1[X(C12H3Cl4O)]
 Deg. of freedom    54
 Full point group                 C1      NOp   1
 Largest Abelian subgroup         C1      NOp   1
 Largest concise Abelian subgroup C1      NOp   1
                         Standard orientation:                         
 ---------------------------------------------------------------------
 Center     Atomic      Atomic             Coordinates (Angstroms)
 Number     Number       Type             X           Y           Z
 ---------------------------------------------------------------------
      1          6           0       -3.618377    1.570907    0.168649
      2          6           0       -3.352529    0.077901   -0.005900
      3          6           0       -2.086293   -0.449825    0.001492
      4          6           0       -2.439356    2.359573    0.381241
      5          6           0       -1.139000    1.624964    0.393221
      6          6           0       -0.830032    0.370031    0.220989
      7         17           0       -1.907906   -2.159745   -0.309127
      8          8           0       -4.719003    2.100552    0.124152
      9         17           0       -4.790014   -0.875013   -0.227256
     10          6           0        0.616652   -0.012578    0.183959
     11          6           0        1.592531    0.974154   -0.086061
     12          6           0        2.964848    0.681531   -0.110399
     13          6           0        1.092922   -1.301590    0.460104
     14          6           0        2.461368   -1.610034    0.403431
     15          6           0        3.400391   -0.621274    0.118470
     16         17           0        5.066231   -1.069818    0.080435
     17         17           0        4.058932    1.984000   -0.416710
     18          1           0        2.784335   -2.631307    0.596760
     19          1           0        0.430181   -2.110934    0.747188
     20          1           0        1.295616    2.005068   -0.277153
 ---------------------------------------------------------------------
 Rotational constants (GHZ):           0.7417287           0.1404830           0.1193673
 Leave Link  202 at Mon Apr  4 13:16:13 2022, MaxMem=  1879048192 cpu:               0.1 elap:               0.0
 (Enter /gpfs/software/gaussian16/sse4/tar/g16/l301.exe)
 Standard basis: 6-311+G(d,p) (5D, 7F)
 Ernie: Thresh=  0.10000D-02 Tol=  0.10000D-05 Strict=F.
 There are   441 symmetry adapted cartesian basis functions of A   symmetry.
 There are   424 symmetry adapted basis functions of A   symmetry.
   424 basis functions,   704 primitive gaussians,   441 cartesian basis functions
    76 alpha electrons       76 beta electrons
       nuclear repulsion energy      1488.7205108195 Hartrees.
 IExCor= 4336 DFT=T Ex+Corr=M062X ExCW=0 ScaHFX=  0.540000
 ScaDFX=  1.000000  1.000000  1.000000  1.000000 ScalE2=  1.000000  1.000000
 IRadAn=      5 IRanWt=     -1 IRanGd=            0 ICorTp=0 IEmpDi=  4
 NAtoms=   20 NActive=   20 NUniq=   20 SFac= 1.00D+00 NAtFMM=   60 NAOKFM=F Big=F
 Integral buffers will be    131072 words long.
 Raffenetti 2 integral format.
 Two-electron integral symmetry is turned on.
 Leave Link  301 at Mon Apr  4 13:16:13 2022, MaxMem=  1879048192 cpu:               0.4 elap:               0.1
 (Enter /gpfs/software/gaussian16/sse4/tar/g16/l302.exe)
 NPDir=0 NMtPBC=     1 NCelOv=     1 NCel=       1 NClECP=     1 NCelD=      1
         NCelK=      1 NCelE2=     1 NClLst=     1 CellRange=     0.0.
 One-electron integrals computed using PRISM.
 One-electron integral symmetry used in STVInt
 NBasis=   424 RedAO= T EigKep=  1.10D-06  NBF=   424
 NBsUse=   420 1.00D-06 EigRej=  7.41D-07 NBFU=   420
 Precomputing XC quadrature grid using
 IXCGrd= 4 IRadAn=           5 IRanWt=          -1 IRanGd=           0 AccXCQ= 0.00D+00.
 Generated NRdTot=       0 NPtTot=           0 NUsed=           0 NTot=          32
 NSgBfM=   430   430   430   430   430 MxSgAt=    20 MxSgA2=    20.
 Leave Link  302 at Mon Apr  4 13:16:13 2022, MaxMem=  1879048192 cpu:               2.7 elap:               0.4
 (Enter /gpfs/software/gaussian16/sse4/tar/g16/l303.exe)
 DipDrv:  MaxL=1.
 Leave Link  303 at Mon Apr  4 13:16:14 2022, MaxMem=  1879048192 cpu:               0.3 elap:               0.1
 (Enter /gpfs/software/gaussian16/sse4/tar/g16/l401.exe)
 ExpMin= 4.38D-02 ExpMax= 1.06D+05 ExpMxC= 3.62D+03 IAcc=3 IRadAn=         5 AccDes= 0.00D+00
 Harris functional with IExCor= 1009 and IRadAn=       5 diagonalized for initial guess.
 HarFok:  IExCor= 1009 AccDes= 0.00D+00 IRadAn=         5 IDoV= 1 UseB2=F ITyADJ=14
 ICtDFT=  3500011 ScaDFX=  1.000000  1.000000  1.000000  1.000000
 FoFCou: FMM=F IPFlag=           0 FMFlag=      100000 FMFlg1=           0
         NFxFlg=           0 DoJE=T BraDBF=F KetDBF=T FulRan=T
         wScrn=  0.000000 ICntrl=       500 IOpCl=  0 I1Cent=   200000004 NGrid=           0
         NMat0=    1 NMatS0=      1 NMatT0=    0 NMatD0=    1 NMtDS0=    0 NMtDT0=    0
 Petite list used in FoFCou.
 Harris En= -2373.77994648090    
 JPrj=0 DoOrth=F DoCkMO=F.
 Leave Link  401 at Mon Apr  4 13:16:17 2022, MaxMem=  1879048192 cpu:              20.6 elap:               3.0
 (Enter /gpfs/software/gaussian16/sse4/tar/g16/l502.exe)
 Integral symmetry usage will be decided dynamically.
 Closed shell SCF:
 Using DIIS extrapolation, IDIIS=  1040.
 NGot=  1879048192 LenX=  1878652179 LenY=  1878457257
 Requested convergence on RMS density matrix=1.00D-08 within 128 cycles.
 Requested convergence on MAX density matrix=1.00D-06.
 Requested convergence on             energy=1.00D-06.
 No special actions if energy rises.
 Fock matrices will be formed incrementally for  20 cycles.

 Cycle   1  Pass 1  IDiag  1:
 FoFJK:  IHMeth= 1 ICntrl=       0 DoSepK=F KAlg= 0 I1Cent=           0 FoldK=F
 IRaf= 780000000 NMat=       1 IRICut=       1 DoRegI=T DoRafI=F ISym2E= 0 IDoP0=0 IntGTp=1.
 FoFCou: FMM=F IPFlag=           0 FMFlag=      100000 FMFlg1=           0
         NFxFlg=           0 DoJE=F BraDBF=F KetDBF=F FulRan=T
         wScrn=  0.000000 ICntrl=         0 IOpCl=  0 I1Cent=           0 NGrid=           0
         NMat0=    1 NMatS0=      1 NMatT0=    0 NMatD0=    1 NMtDS0=    0 NMtDT0=    0
 Symmetry not used in FoFCou.
 E= -2374.35018528025    
 DIIS: error= 2.42D-02 at cycle   1 NSaved=   1.
 NSaved= 1 IEnMin= 1 EnMin= -2374.35018528025     IErMin= 1 ErrMin= 2.42D-02
 ErrMax= 2.42D-02  0.00D+00 EMaxC= 1.00D-01 BMatC= 7.13D-01 BMatP= 7.13D-01
 IDIUse=3 WtCom= 7.58D-01 WtEn= 2.42D-01
 Coeff-Com:  0.100D+01
 Coeff-En:   0.100D+01
 Coeff:      0.100D+01
 Gap=     0.362 Goal=   None    Shift=    0.000
 GapD=    0.362 DampG=1.000 DampE=0.500 DampFc=0.5000 IDamp=-1.
 Damping current iteration by 5.00D-01
 RMSDP=5.50D+00 MaxDP=5.61D+02              OVMax= 9.98D-01

 Cycle   2  Pass 1  IDiag  1:
 RMSU=  2.64D+00    CP:  3.00D+00
 E= -2373.48895727531     Delta-E=        0.861228004937 Rises=F Damp=T
 DIIS: error= 1.93D-02 at cycle   2 NSaved=   2.
 NSaved= 2 IEnMin= 1 EnMin= -2374.35018528025     IErMin= 2 ErrMin= 1.93D-02
 ErrMax= 1.93D-02  0.00D+00 EMaxC= 1.00D-01 BMatC= 2.98D-01 BMatP= 7.13D-01
 IDIUse=3 WtCom= 8.07D-01 WtEn= 1.93D-01
 Coeff-Com:  0.321D+00 0.679D+00
 Coeff-En:   0.794D+00 0.206D+00
 Coeff:      0.412D+00 0.588D+00
 Gap=    -0.129 Goal=   None    Shift=    0.000
 RMSDP=2.76D+00 MaxDP=2.81D+02 DE= 8.61D-01 OVMax= 5.86D-01

 Cycle   3  Pass 1  IDiag  1:
 RMSU=  2.69D-02    CP:  8.89D-01 -2.00D-05
 E= -2374.42648338005     Delta-E=       -0.937526104737 Rises=F Damp=F
 DIIS: error= 3.15D-02 at cycle   3 NSaved=   3.
 NSaved= 3 IEnMin= 3 EnMin= -2374.42648338005     IErMin= 2 ErrMin= 1.93D-02
 ErrMax= 3.15D-02  0.00D+00 EMaxC= 1.00D-01 BMatC= 4.01D-01 BMatP= 2.98D-01
 IDIUse=2 WtCom= 0.00D+00 WtEn= 1.00D+00
 EnCoef did     3 forward-backward iterations
 Coeff-En:   0.262D+00 0.174D+00 0.563D+00
 Coeff:      0.262D+00 0.174D+00 0.563D+00
 Gap=     0.241 Goal=   None    Shift=    0.000
 RMSDP=9.60D-02 MaxDP=5.95D+00 DE=-9.38D-01 OVMax= 6.13D-01

 Cycle   4  Pass 1  IDiag  1:
 RMSU=  8.29D-02    CP:  1.19D+00  8.62D-05  2.54D-01
 E= -2374.03872848064     Delta-E=        0.387754899408 Rises=F Damp=F
 DIIS: error= 4.21D-02 at cycle   4 NSaved=   4.
 NSaved= 4 IEnMin= 3 EnMin= -2374.42648338005     IErMin= 2 ErrMin= 1.93D-02
 ErrMax= 4.21D-02  0.00D+00 EMaxC= 1.00D-01 BMatC= 8.39D-01 BMatP= 2.98D-01
 IDIUse=2 WtCom= 0.00D+00 WtEn= 1.00D+00
 Coeff-En:   0.000D+00 0.000D+00 0.612D+00 0.388D+00
 Coeff:      0.000D+00 0.000D+00 0.612D+00 0.388D+00
 Gap=     0.140 Goal=   None    Shift=    0.000
 RMSDP=4.66D-02 MaxDP=2.77D+00 DE= 3.88D-01 OVMax= 4.46D-01

 Cycle   5  Pass 1  IDiag  1:
 RMSU=  3.37D-02    CP:  1.10D+00  2.93D-03  7.32D-01  6.93D-01
 E= -2374.86445972040     Delta-E=       -0.825731239755 Rises=F Damp=F
 DIIS: error= 5.83D-03 at cycle   5 NSaved=   5.
 NSaved= 5 IEnMin= 5 EnMin= -2374.86445972040     IErMin= 5 ErrMin= 5.83D-03
 ErrMax= 5.83D-03  0.00D+00 EMaxC= 1.00D-01 BMatC= 2.57D-02 BMatP= 2.98D-01
 IDIUse=3 WtCom= 9.42D-01 WtEn= 5.83D-02
 Coeff-Com: -0.215D-02 0.760D-01 0.214D+00 0.110D+00 0.603D+00
 Coeff-En:   0.000D+00 0.000D+00 0.000D+00 0.000D+00 0.100D+01
 Coeff:     -0.202D-02 0.716D-01 0.201D+00 0.103D+00 0.626D+00
 Gap=     0.206 Goal=   None    Shift=    0.000
 RMSDP=3.41D-02 MaxDP=1.81D+00 DE=-8.26D-01 OVMax= 1.30D-01

 Cycle   6  Pass 1  IDiag  1:
 RMSU=  1.09D-02    CP:  9.77D-01  3.64D-03  5.17D-01  4.27D-01  5.82D-01
 E= -2374.87929845886     Delta-E=       -0.014838738462 Rises=F Damp=F
 DIIS: error= 5.28D-03 at cycle   6 NSaved=   6.
 NSaved= 6 IEnMin= 6 EnMin= -2374.87929845886     IErMin= 6 ErrMin= 5.28D-03
 ErrMax= 5.28D-03  0.00D+00 EMaxC= 1.00D-01 BMatC= 1.24D-02 BMatP= 2.57D-02
 IDIUse=3 WtCom= 9.47D-01 WtEn= 5.28D-02
 Coeff-Com: -0.298D-01 0.433D-01 0.130D-01-0.344D-02 0.381D+00 0.596D+00
 Coeff-En:   0.000D+00 0.000D+00 0.000D+00 0.000D+00 0.330D+00 0.670D+00
 Coeff:     -0.282D-01 0.410D-01 0.123D-01-0.326D-02 0.378D+00 0.600D+00
 Gap=     0.137 Goal=   None    Shift=    0.000
 RMSDP=9.01D-03 MaxDP=5.32D-01 DE=-1.48D-02 OVMax= 3.40D-02

 Cycle   7  Pass 1  IDiag  1:
 RMSU=  2.48D-03    CP:  9.98D-01  3.20D-03  5.64D-01  5.07D-01  6.71D-01
                    CP:  7.18D-01
 E= -2374.89438217256     Delta-E=       -0.015083713697 Rises=F Damp=F
 DIIS: error= 1.58D-03 at cycle   7 NSaved=   7.
 NSaved= 7 IEnMin= 7 EnMin= -2374.89438217256     IErMin= 7 ErrMin= 1.58D-03
 ErrMax= 1.58D-03  0.00D+00 EMaxC= 1.00D-01 BMatC= 9.93D-04 BMatP= 1.24D-02
 IDIUse=3 WtCom= 9.84D-01 WtEn= 1.58D-02
 Coeff-Com: -0.162D-01 0.241D-01-0.148D-01-0.438D-02 0.138D+00 0.261D+00
 Coeff-Com:  0.613D+00
 Coeff-En:   0.000D+00 0.000D+00 0.000D+00 0.000D+00 0.000D+00 0.000D+00
 Coeff-En:   0.100D+01
 Coeff:     -0.159D-01 0.237D-01-0.145D-01-0.431D-02 0.135D+00 0.257D+00
 Coeff:      0.619D+00
 Gap=     0.138 Goal=   None    Shift=    0.000
 RMSDP=3.27D-03 MaxDP=2.50D-01 DE=-1.51D-02 OVMax= 1.72D-02

 Cycle   8  Pass 1  IDiag  1:
 RMSU=  1.06D-03    CP:  1.01D+00  3.60D-03  5.39D-01  5.32D-01  7.04D-01
                    CP:  7.71D-01  1.02D+00
 E= -2374.89550942182     Delta-E=       -0.001127249258 Rises=F Damp=F
 DIIS: error= 8.41D-04 at cycle   8 NSaved=   8.
 NSaved= 8 IEnMin= 8 EnMin= -2374.89550942182     IErMin= 8 ErrMin= 8.41D-04
 ErrMax= 8.41D-04  0.00D+00 EMaxC= 1.00D-01 BMatC= 3.50D-04 BMatP= 9.93D-04
 IDIUse=3 WtCom= 9.92D-01 WtEn= 8.41D-03
 Coeff-Com: -0.716D-02 0.131D-01-0.165D-01-0.244D-02 0.922D-02 0.322D-01
 Coeff-Com:  0.355D+00 0.616D+00
 Coeff-En:   0.000D+00 0.000D+00 0.000D+00 0.000D+00 0.000D+00 0.000D+00
 Coeff-En:   0.000D+00 0.100D+01
 Coeff:     -0.710D-02 0.130D-01-0.163D-01-0.242D-02 0.914D-02 0.319D-01
 Coeff:      0.353D+00 0.619D+00
 Gap=     0.139 Goal=   None    Shift=    0.000
 RMSDP=1.06D-03 MaxDP=1.07D-01 DE=-1.13D-03 OVMax= 8.41D-03

 Cycle   9  Pass 1  IDiag  1:
 RMSU=  5.53D-04    CP:  1.01D+00  3.75D-03  5.21D-01  5.34D-01  7.13D-01
                    CP:  8.06D-01  1.15D+00  1.28D+00
 E= -2374.89579851305     Delta-E=       -0.000289091229 Rises=F Damp=F
 DIIS: error= 6.05D-04 at cycle   9 NSaved=   9.
 NSaved= 9 IEnMin= 9 EnMin= -2374.89579851305     IErMin= 9 ErrMin= 6.05D-04
 ErrMax= 6.05D-04  0.00D+00 EMaxC= 1.00D-01 BMatC= 1.26D-04 BMatP= 3.50D-04
 IDIUse=3 WtCom= 9.94D-01 WtEn= 6.05D-03
 Coeff-Com: -0.141D-02 0.353D-02-0.971D-02 0.237D-02-0.287D-01-0.510D-01
 Coeff-Com:  0.507D-01 0.376D+00 0.658D+00
 Coeff-En:   0.000D+00 0.000D+00 0.000D+00 0.000D+00 0.000D+00 0.000D+00
 Coeff-En:   0.000D+00 0.000D+00 0.100D+01
 Coeff:     -0.141D-02 0.351D-02-0.965D-02 0.235D-02-0.285D-01-0.507D-01
 Coeff:      0.503D-01 0.374D+00 0.660D+00
 Gap=     0.139 Goal=   None    Shift=    0.000
 RMSDP=1.18D-03 MaxDP=6.71D-02 DE=-2.89D-04 OVMax= 1.07D-02

 Cycle  10  Pass 1  IDiag  1:
 RMSU=  3.94D-04    CP:  1.01D+00  3.83D-03  5.22D-01  5.41D-01  7.22D-01
                    CP:  7.90D-01  1.17D+00  1.47D+00  8.72D-01
 E= -2374.89598960633     Delta-E=       -0.000191093283 Rises=F Damp=F
 DIIS: error= 1.83D-04 at cycle  10 NSaved=  10.
 NSaved=10 IEnMin=10 EnMin= -2374.89598960633     IErMin=10 ErrMin= 1.83D-04
 ErrMax= 1.83D-04  0.00D+00 EMaxC= 1.00D-01 BMatC= 2.21D-05 BMatP= 1.26D-04
 IDIUse=3 WtCom= 9.98D-01 WtEn= 1.83D-03
 Coeff-Com:  0.403D-03-0.231D-03-0.247D-02 0.175D-02-0.201D-01-0.384D-01
 Coeff-Com: -0.629D-01 0.345D-01 0.430D+00 0.658D+00
 Coeff-En:   0.000D+00 0.000D+00 0.000D+00 0.000D+00 0.000D+00 0.000D+00
 Coeff-En:   0.000D+00 0.000D+00 0.000D+00 0.100D+01
 Coeff:      0.402D-03-0.231D-03-0.247D-02 0.175D-02-0.200D-01-0.384D-01
 Coeff:     -0.628D-01 0.344D-01 0.429D+00 0.658D+00
 Gap=     0.139 Goal=   None    Shift=    0.000
 RMSDP=5.27D-04 MaxDP=4.88D-02 DE=-1.91D-04 OVMax= 4.14D-03

 Cycle  11  Pass 1  IDiag  1:
 RMSU=  1.20D-04    CP:  1.01D+00  3.89D-03  5.12D-01  5.43D-01  7.19D-01
                    CP:  8.09D-01  1.24D+00  1.65D+00  1.05D+00  9.51D-01
 E= -2374.89602436117     Delta-E=       -0.000034754837 Rises=F Damp=F
 DIIS: error= 7.78D-05 at cycle  11 NSaved=  11.
 NSaved=11 IEnMin=11 EnMin= -2374.89602436117     IErMin=11 ErrMin= 7.78D-05
 ErrMax= 7.78D-05  0.00D+00 EMaxC= 1.00D-01 BMatC= 1.73D-06 BMatP= 2.21D-05
 IDIUse=1 WtCom= 1.00D+00 WtEn= 0.00D+00
 Coeff-Com:  0.289D-03-0.372D-03 0.152D-02 0.315D-04-0.138D-02-0.335D-02
 Coeff-Com: -0.278D-01-0.676D-01 0.453D-01 0.218D+00 0.835D+00
 Coeff:      0.289D-03-0.372D-03 0.152D-02 0.315D-04-0.138D-02-0.335D-02
 Coeff:     -0.278D-01-0.676D-01 0.453D-01 0.218D+00 0.835D+00
 Gap=     0.139 Goal=   None    Shift=    0.000
 RMSDP=2.88D-04 MaxDP=1.81D-02 DE=-3.48D-05 OVMax= 1.82D-03

 Cycle  12  Pass 1  IDiag  1:
 RMSU=  6.24D-05    CP:  1.01D+00  3.90D-03  5.07D-01  5.41D-01  7.16D-01
                    CP:  8.19D-01  1.25D+00  1.70D+00  1.17D+00  9.12D-01
                    CP:  1.33D+00
 E= -2374.89602918109     Delta-E=       -0.000004819925 Rises=F Damp=F
 DIIS: error= 4.64D-05 at cycle  12 NSaved=  12.
 NSaved=12 IEnMin=12 EnMin= -2374.89602918109     IErMin=12 ErrMin= 4.64D-05
 ErrMax= 4.64D-05  0.00D+00 EMaxC= 1.00D-01 BMatC= 7.59D-07 BMatP= 1.73D-06
 IDIUse=1 WtCom= 1.00D+00 WtEn= 0.00D+00
 Coeff-Com:  0.102D-03-0.130D-03 0.131D-02-0.375D-03 0.162D-02 0.190D-02
 Coeff-Com: -0.761D-03-0.225D-01-0.280D-01-0.327D-01 0.249D+00 0.831D+00
 Coeff:      0.102D-03-0.130D-03 0.131D-02-0.375D-03 0.162D-02 0.190D-02
 Coeff:     -0.761D-03-0.225D-01-0.280D-01-0.327D-01 0.249D+00 0.831D+00
 Gap=     0.139 Goal=   None    Shift=    0.000
 RMSDP=1.22D-04 MaxDP=8.90D-03 DE=-4.82D-06 OVMax= 6.42D-04

 Cycle  13  Pass 1  IDiag  1:
 RMSU=  2.41D-05    CP:  1.01D+00  3.91D-03  5.05D-01  5.41D-01  7.15D-01
                    CP:  8.22D-01  1.26D+00  1.73D+00  1.20D+00  8.82D-01
                    CP:  1.58D+00  1.36D+00
 E= -2374.89603049360     Delta-E=       -0.000001312510 Rises=F Damp=F
 DIIS: error= 3.81D-05 at cycle  13 NSaved=  13.
 NSaved=13 IEnMin=13 EnMin= -2374.89603049360     IErMin=13 ErrMin= 3.81D-05
 ErrMax= 3.81D-05  0.00D+00 EMaxC= 1.00D-01 BMatC= 2.02D-07 BMatP= 7.59D-07
 IDIUse=1 WtCom= 1.00D+00 WtEn= 0.00D+00
 Coeff-Com: -0.405D-05-0.564D-06 0.437D-03-0.254D-03 0.879D-03 0.731D-03
 Coeff-Com:  0.533D-02 0.511D-02-0.135D-01-0.666D-01-0.960D-01 0.386D+00
 Coeff-Com:  0.778D+00
 Coeff:     -0.405D-05-0.564D-06 0.437D-03-0.254D-03 0.879D-03 0.731D-03
 Coeff:      0.533D-02 0.511D-02-0.135D-01-0.666D-01-0.960D-01 0.386D+00
 Coeff:      0.778D+00
 Gap=     0.139 Goal=   None    Shift=    0.000
 RMSDP=8.46D-05 MaxDP=4.38D-03 DE=-1.31D-06 OVMax= 3.61D-04

 Cycle  14  Pass 1  IDiag  1:
 RMSU=  9.42D-06    CP:  1.01D+00  3.91D-03  5.05D-01  5.40D-01  7.14D-01
                    CP:  8.24D-01  1.26D+00  1.73D+00  1.21D+00  8.71D-01
                    CP:  1.67D+00  1.59D+00  9.38D-01
 E= -2374.89603086168     Delta-E=       -0.000000368078 Rises=F Damp=F
 DIIS: error= 5.74D-06 at cycle  14 NSaved=  14.
 NSaved=14 IEnMin=14 EnMin= -2374.89603086168     IErMin=14 ErrMin= 5.74D-06
 ErrMax= 5.74D-06  0.00D+00 EMaxC= 1.00D-01 BMatC= 2.15D-08 BMatP= 2.02D-07
 IDIUse=1 WtCom= 1.00D+00 WtEn= 0.00D+00
 Coeff-Com: -0.693D-05-0.327D-05-0.162D-05-0.504D-04 0.309D-04-0.254D-03
 Coeff-Com:  0.220D-02 0.498D-02 0.104D-02-0.245D-01-0.860D-01-0.100D-02
 Coeff-Com:  0.312D+00 0.792D+00
 Coeff:     -0.693D-05-0.327D-05-0.162D-05-0.504D-04 0.309D-04-0.254D-03
 Coeff:      0.220D-02 0.498D-02 0.104D-02-0.245D-01-0.860D-01-0.100D-02
 Coeff:      0.312D+00 0.792D+00
 Gap=     0.139 Goal=   None    Shift=    0.000
 RMSDP=3.51D-05 MaxDP=2.22D-03 DE=-3.68D-07 OVMax= 1.52D-04

 Cycle  15  Pass 1  IDiag  1:
 RMSU=  3.27D-06    CP:  1.01D+00  3.91D-03  5.04D-01  5.40D-01  7.14D-01
                    CP:  8.25D-01  1.26D+00  1.73D+00  1.22D+00  8.55D-01
                    CP:  1.72D+00  1.70D+00  1.11D+00  9.84D-01
 E= -2374.89603090725     Delta-E=       -0.000000045575 Rises=F Damp=F
 DIIS: error= 3.32D-06 at cycle  15 NSaved=  15.
 NSaved=15 IEnMin=15 EnMin= -2374.89603090725     IErMin=15 ErrMin= 3.32D-06
 ErrMax= 3.32D-06  0.00D+00 EMaxC= 1.00D-01 BMatC= 2.44D-09 BMatP= 2.15D-08
 IDIUse=1 WtCom= 1.00D+00 WtEn= 0.00D+00
 Coeff-Com:  0.448D-05-0.685D-05-0.493D-04-0.974D-07-0.165D-03-0.315D-03
 Coeff-Com:  0.373D-03 0.140D-02 0.223D-02-0.461D-02-0.265D-01-0.421D-01
 Coeff-Com:  0.581D-01 0.366D+00 0.646D+00
 Coeff:      0.448D-05-0.685D-05-0.493D-04-0.974D-07-0.165D-03-0.315D-03
 Coeff:      0.373D-03 0.140D-02 0.223D-02-0.461D-02-0.265D-01-0.421D-01
 Coeff:      0.581D-01 0.366D+00 0.646D+00
 Gap=     0.139 Goal=   None    Shift=    0.000
 RMSDP=4.05D-06 MaxDP=3.11D-04 DE=-4.56D-08 OVMax= 4.99D-05

 Cycle  16  Pass 1  IDiag  1:
 RMSU=  1.85D-06    CP:  1.01D+00  3.91D-03  5.04D-01  5.40D-01  7.14D-01
                    CP:  8.25D-01  1.26D+00  1.73D+00  1.23D+00  8.54D-01
                    CP:  1.72D+00  1.71D+00  1.10D+00  1.01D+00  1.16D+00
 E= -2374.89603091214     Delta-E=       -0.000000004885 Rises=F Damp=F
 DIIS: error= 9.31D-07 at cycle  16 NSaved=  16.
 NSaved=16 IEnMin=16 EnMin= -2374.89603091214     IErMin=16 ErrMin= 9.31D-07
 ErrMax= 9.31D-07  0.00D+00 EMaxC= 1.00D-01 BMatC= 2.98D-10 BMatP= 2.44D-09
 IDIUse=1 WtCom= 1.00D+00 WtEn= 0.00D+00
 Coeff-Com:  0.368D-06 0.114D-05-0.217D-04 0.467D-05-0.474D-04-0.406D-04
 Coeff-Com:  0.391D-04-0.102D-03 0.237D-03 0.294D-03 0.217D-02-0.833D-02
 Coeff-Com: -0.198D-01-0.298D-02 0.191D+00 0.838D+00
 Coeff:      0.368D-06 0.114D-05-0.217D-04 0.467D-05-0.474D-04-0.406D-04
 Coeff:      0.391D-04-0.102D-03 0.237D-03 0.294D-03 0.217D-02-0.833D-02
 Coeff:     -0.198D-01-0.298D-02 0.191D+00 0.838D+00
 Gap=     0.139 Goal=   None    Shift=    0.000
 RMSDP=1.89D-06 MaxDP=2.01D-04 DE=-4.88D-09 OVMax= 4.55D-05

 Cycle  17  Pass 1  IDiag  1:
 RMSU=  8.56D-07    CP:  1.01D+00  3.91D-03  5.04D-01  5.40D-01  7.14D-01
                    CP:  8.25D-01  1.26D+00  1.73D+00  1.23D+00  8.54D-01
                    CP:  1.72D+00  1.71D+00  1.10D+00  1.06D+00  1.38D+00
                    CP:  1.16D+00
 E= -2374.89603091368     Delta-E=       -0.000000001540 Rises=F Damp=F
 DIIS: error= 8.15D-07 at cycle  17 NSaved=  17.
 NSaved=17 IEnMin=17 EnMin= -2374.89603091368     IErMin=17 ErrMin= 8.15D-07
 ErrMax= 8.15D-07  0.00D+00 EMaxC= 1.00D-01 BMatC= 1.21D-10 BMatP= 2.98D-10
 IDIUse=1 WtCom= 1.00D+00 WtEn= 0.00D+00
 Coeff-Com: -0.190D-05 0.381D-05-0.153D-05 0.159D-05 0.168D-04 0.347D-04
 Coeff-Com:  0.277D-04-0.149D-03-0.305D-03 0.630D-04 0.395D-02 0.782D-02
 Coeff-Com: -0.100D-01-0.601D-01-0.587D-01 0.232D+00 0.885D+00
 Coeff:     -0.190D-05 0.381D-05-0.153D-05 0.159D-05 0.168D-04 0.347D-04
 Coeff:      0.277D-04-0.149D-03-0.305D-03 0.630D-04 0.395D-02 0.782D-02
 Coeff:     -0.100D-01-0.601D-01-0.587D-01 0.232D+00 0.885D+00
 Gap=     0.139 Goal=   None    Shift=    0.000
 RMSDP=1.67D-06 MaxDP=1.63D-04 DE=-1.54D-09 OVMax= 3.89D-05

 Cycle  18  Pass 1  IDiag  1:
 RMSU=  3.76D-07    CP:  1.01D+00  3.91D-03  5.04D-01  5.40D-01  7.14D-01
                    CP:  8.25D-01  1.26D+00  1.73D+00  1.23D+00  8.53D-01
                    CP:  1.71D+00  1.71D+00  1.08D+00  1.06D+00  1.53D+00
                    CP:  1.60D+00  1.43D+00
 E= -2374.89603091465     Delta-E=       -0.000000000969 Rises=F Damp=F
 DIIS: error= 6.56D-07 at cycle  18 NSaved=  18.
 NSaved=18 IEnMin=18 EnMin= -2374.89603091465     IErMin=18 ErrMin= 6.56D-07
 ErrMax= 6.56D-07  0.00D+00 EMaxC= 1.00D-01 BMatC= 6.05D-11 BMatP= 1.21D-10
 IDIUse=1 WtCom= 1.00D+00 WtEn= 0.00D+00
 Coeff-Com: -0.124D-05 0.169D-05 0.665D-05-0.582D-06 0.285D-04 0.281D-04
 Coeff-Com: -0.306D-04-0.101D-03-0.209D-03-0.243D-03 0.123D-02 0.778D-02
 Coeff-Com:  0.292D-02-0.303D-01-0.106D+00-0.217D+00 0.453D+00 0.889D+00
 Coeff:     -0.124D-05 0.169D-05 0.665D-05-0.582D-06 0.285D-04 0.281D-04
 Coeff:     -0.306D-04-0.101D-03-0.209D-03-0.243D-03 0.123D-02 0.778D-02
 Coeff:      0.292D-02-0.303D-01-0.106D+00-0.217D+00 0.453D+00 0.889D+00
 Gap=     0.139 Goal=   None    Shift=    0.000
 RMSDP=1.91D-06 MaxDP=1.65D-04 DE=-9.69D-10 OVMax= 4.17D-05

 Cycle  19  Pass 1  IDiag  1:
 RMSU=  2.40D-07    CP:  1.01D+00  3.91D-03  5.04D-01  5.40D-01  7.14D-01
                    CP:  8.25D-01  1.26D+00  1.73D+00  1.23D+00  8.54D-01
                    CP:  1.71D+00  1.71D+00  1.07D+00  1.06D+00  1.64D+00
                    CP:  1.91D+00  2.02D+00  1.85D+00
 E= -2374.89603091542     Delta-E=       -0.000000000776 Rises=F Damp=F
 DIIS: error= 4.93D-07 at cycle  19 NSaved=  19.
 NSaved=19 IEnMin=19 EnMin= -2374.89603091542     IErMin=19 ErrMin= 4.93D-07
 ErrMax= 4.93D-07  0.00D+00 EMaxC= 1.00D-01 BMatC= 2.11D-11 BMatP= 6.05D-11
 IDIUse=1 WtCom= 1.00D+00 WtEn= 0.00D+00
 Coeff-Com:  0.753D-08-0.345D-06 0.370D-05-0.618D-06 0.860D-05 0.808D-06
 Coeff-Com: -0.247D-04 0.309D-05 0.839D-04-0.171D-03-0.109D-02-0.103D-02
 Coeff-Com:  0.445D-02 0.150D-01-0.109D-01-0.177D+00-0.199D+00 0.316D+00
 Coeff-Com:  0.105D+01
 Coeff:      0.753D-08-0.345D-06 0.370D-05-0.618D-06 0.860D-05 0.808D-06
 Coeff:     -0.247D-04 0.309D-05 0.839D-04-0.171D-03-0.109D-02-0.103D-02
 Coeff:      0.445D-02 0.150D-01-0.109D-01-0.177D+00-0.199D+00 0.316D+00
 Coeff:      0.105D+01
 Gap=     0.139 Goal=   None    Shift=    0.000
 RMSDP=1.46D-06 MaxDP=1.29D-04 DE=-7.76D-10 OVMax= 4.04D-05

 Cycle  20  Pass 1  IDiag  1:
 RMSU=  1.87D-07    CP:  1.01D+00  3.91D-03  5.04D-01  5.40D-01  7.14D-01
                    CP:  8.25D-01  1.26D+00  1.73D+00  1.23D+00  8.54D-01
                    CP:  1.71D+00  1.71D+00  1.06D+00  1.06D+00  1.72D+00
                    CP:  2.23D+00  2.56D+00  2.92D+00  1.91D+00
 E= -2374.89603091590     Delta-E=       -0.000000000476 Rises=F Damp=F
 DIIS: error= 3.28D-07 at cycle  20 NSaved=  20.
 NSaved=20 IEnMin=20 EnMin= -2374.89603091590     IErMin=20 ErrMin= 3.28D-07
 ErrMax= 3.28D-07  0.00D+00 EMaxC= 1.00D-01 BMatC= 1.17D-11 BMatP= 2.11D-11
 IDIUse=1 WtCom= 1.00D+00 WtEn= 0.00D+00
 Coeff-Com:  0.933D-06-0.171D-05-0.527D-06-0.176D-06-0.123D-04-0.108D-04
 Coeff-Com: -0.690D-05 0.284D-04 0.138D-03 0.322D-03-0.593D-03-0.511D-02
 Coeff-Com: -0.151D-02 0.210D-01 0.556D-01 0.655D-01-0.342D+00-0.464D+00
 Coeff-Com:  0.367D+00 0.130D+01
 Coeff:      0.933D-06-0.171D-05-0.527D-06-0.176D-06-0.123D-04-0.108D-04
 Coeff:     -0.690D-05 0.284D-04 0.138D-03 0.322D-03-0.593D-03-0.511D-02
 Coeff:     -0.151D-02 0.210D-01 0.556D-01 0.655D-01-0.342D+00-0.464D+00
 Coeff:      0.367D+00 0.130D+01
 Gap=     0.139 Goal=   None    Shift=    0.000
 RMSDP=1.53D-06 MaxDP=1.36D-04 DE=-4.76D-10 OVMax= 4.75D-05

 Cycle  21  Pass 1  IDiag  1:
 Restarting incremental Fock formation.
 E= -2374.89603091607     Delta-E=       -0.000000000168 Rises=F Damp=F
 DIIS: error= 1.42D-07 at cycle  21 NSaved=  20.
 NSaved=20 IEnMin=20 EnMin= -2374.89603091607     IErMin=20 ErrMin= 1.42D-07
 ErrMax= 1.42D-07  0.00D+00 EMaxC= 1.00D-01 BMatC= 6.35D-12 BMatP= 1.17D-11
 IDIUse=1 WtCom= 1.00D+00 WtEn= 0.00D+00
 Coeff-Com:  0.370D-06-0.149D-05-0.358D-08-0.941D-05-0.827D-06 0.123D-04
 Coeff-Com:  0.407D-04-0.110D-04 0.378D-03 0.303D-03-0.154D-02-0.309D-02
 Coeff-Com: -0.931D-03 0.202D-01 0.106D+00-0.151D-01-0.311D+00-0.380D+00
 Coeff-Com:  0.622D+00 0.963D+00
 Coeff:      0.370D-06-0.149D-05-0.358D-08-0.941D-05-0.827D-06 0.123D-04
 Coeff:      0.407D-04-0.110D-04 0.378D-03 0.303D-03-0.154D-02-0.309D-02
 Coeff:     -0.931D-03 0.202D-01 0.106D+00-0.151D-01-0.311D+00-0.380D+00
 Coeff:      0.622D+00 0.963D+00
 Gap=     0.139 Goal=   None    Shift=    0.000
 RMSDP=6.35D-07 MaxDP=4.91D-05 DE=-1.68D-10 OVMax= 2.40D-05

 Cycle  22  Pass 1  IDiag  1:
 RMSU=  6.29D-07    CP:  1.00D+00
 E= -2374.89603091617     Delta-E=       -0.000000000106 Rises=F Damp=F
 DIIS: error= 5.36D-08 at cycle  22 NSaved=  20.
 NSaved=20 IEnMin=20 EnMin= -2374.89603091617     IErMin=20 ErrMin= 5.36D-08
 ErrMax= 5.36D-08  0.00D+00 EMaxC= 1.00D-01 BMatC= 8.33D-13 BMatP= 6.35D-12
 IDIUse=1 WtCom= 1.00D+00 WtEn= 0.00D+00
 Coeff-Com: -0.654D-07-0.242D-06-0.163D-05 0.573D-06-0.525D-05 0.275D-05
 Coeff-Com: -0.505D-04 0.795D-04 0.528D-04 0.500D-03 0.103D-03-0.256D-02
 Coeff-Com: -0.592D-02 0.991D-02 0.493D-01 0.471D-02-0.165D+00-0.665D-01
 Coeff-Com:  0.111D+00 0.106D+01
 Coeff:     -0.654D-07-0.242D-06-0.163D-05 0.573D-06-0.525D-05 0.275D-05
 Coeff:     -0.505D-04 0.795D-04 0.528D-04 0.500D-03 0.103D-03-0.256D-02
 Coeff:     -0.592D-02 0.991D-02 0.493D-01 0.471D-02-0.165D+00-0.665D-01
 Coeff:      0.111D+00 0.106D+01
 Gap=     0.139 Goal=   None    Shift=    0.000
 RMSDP=3.46D-07 MaxDP=2.89D-05 DE=-1.06D-10 OVMax= 1.08D-05

 Cycle  23  Pass 1  IDiag  1:
 RMSU=  1.22D-07    CP:  1.00D+00  1.47D+00
 E= -2374.89603091626     Delta-E=       -0.000000000085 Rises=F Damp=F
 DIIS: error= 2.25D-08 at cycle  23 NSaved=  20.
 NSaved=20 IEnMin=20 EnMin= -2374.89603091626     IErMin=20 ErrMin= 2.25D-08
 ErrMax= 2.25D-08  0.00D+00 EMaxC= 1.00D-01 BMatC= 1.59D-13 BMatP= 8.33D-13
 IDIUse=1 WtCom= 1.00D+00 WtEn= 0.00D+00
 Coeff-Com: -0.242D-07 0.670D-06 0.123D-05-0.208D-05-0.263D-05-0.261D-04
 Coeff-Com: -0.759D-05-0.604D-05 0.254D-03 0.328D-03-0.437D-03-0.298D-02
 Coeff-Com: -0.596D-02 0.104D-01 0.260D-01-0.352D-02-0.494D-01-0.111D+00
 Coeff-Com:  0.218D+00 0.918D+00
 Coeff:     -0.242D-07 0.670D-06 0.123D-05-0.208D-05-0.263D-05-0.261D-04
 Coeff:     -0.759D-05-0.604D-05 0.254D-03 0.328D-03-0.437D-03-0.298D-02
 Coeff:     -0.596D-02 0.104D-01 0.260D-01-0.352D-02-0.494D-01-0.111D+00
 Coeff:      0.218D+00 0.918D+00
 Gap=     0.139 Goal=   None    Shift=    0.000
 RMSDP=6.89D-08 MaxDP=5.75D-06 DE=-8.46D-11 OVMax= 2.03D-06

 Cycle  24  Pass 1  IDiag  1:
 RMSU=  2.11D-08    CP:  1.00D+00  1.56D+00  1.24D+00
 E= -2374.89603091611     Delta-E=        0.000000000145 Rises=F Damp=F
 DIIS: error= 8.69D-09 at cycle  24 NSaved=  20.
 NSaved=20 IEnMin=19 EnMin= -2374.89603091626     IErMin=20 ErrMin= 8.69D-09
 ErrMax= 8.69D-09  0.00D+00 EMaxC= 1.00D-01 BMatC= 3.39D-14 BMatP= 1.59D-13
 IDIUse=1 WtCom= 1.00D+00 WtEn= 0.00D+00
 Coeff-Com:  0.720D-06 0.918D-06 0.559D-06-0.546D-06-0.941D-05-0.139D-04
 Coeff-Com:  0.225D-05 0.718D-04 0.936D-04-0.748D-05-0.514D-03-0.341D-02
 Coeff-Com: -0.215D-02 0.118D-01 0.202D-01-0.505D-02-0.711D-01-0.961D-01
 Coeff-Com:  0.373D+00 0.773D+00
 Coeff:      0.720D-06 0.918D-06 0.559D-06-0.546D-06-0.941D-05-0.139D-04
 Coeff:      0.225D-05 0.718D-04 0.936D-04-0.748D-05-0.514D-03-0.341D-02
 Coeff:     -0.215D-02 0.118D-01 0.202D-01-0.505D-02-0.711D-01-0.961D-01
 Coeff:      0.373D+00 0.773D+00
 Gap=     0.139 Goal=   None    Shift=    0.000
 RMSDP=2.28D-08 MaxDP=1.40D-06 DE= 1.45D-10 OVMax= 4.85D-07

 Cycle  25  Pass 1  IDiag  1:
 RMSU=  8.90D-09    CP:  1.00D+00  1.58D+00  1.31D+00  1.51D+00
 E= -2374.89603091618     Delta-E=       -0.000000000065 Rises=F Damp=F
 DIIS: error= 3.45D-09 at cycle  25 NSaved=  20.
 NSaved=20 IEnMin=18 EnMin= -2374.89603091626     IErMin=20 ErrMin= 3.45D-09
 ErrMax= 3.45D-09  0.00D+00 EMaxC= 1.00D-01 BMatC= 3.34D-15 BMatP= 3.39D-14
 IDIUse=1 WtCom= 1.00D+00 WtEn= 0.00D+00
 Coeff-Com:  0.611D-07 0.678D-06 0.126D-05-0.170D-06-0.125D-05-0.183D-05
 Coeff-Com: -0.286D-04-0.614D-04 0.654D-04 0.645D-03 0.100D-02-0.333D-02
 Coeff-Com: -0.245D-02 0.256D-02 0.119D-01 0.509D-02-0.609D-01-0.886D-01
 Coeff-Com:  0.187D+00 0.947D+00
 Coeff:      0.611D-07 0.678D-06 0.126D-05-0.170D-06-0.125D-05-0.183D-05
 Coeff:     -0.286D-04-0.614D-04 0.654D-04 0.645D-03 0.100D-02-0.333D-02
 Coeff:     -0.245D-02 0.256D-02 0.119D-01 0.509D-02-0.609D-01-0.886D-01
 Coeff:      0.187D+00 0.947D+00
 Gap=     0.139 Goal=   None    Shift=    0.000
 RMSDP=8.12D-09 MaxDP=7.53D-07 DE=-6.46D-11 OVMax= 1.19D-07

 SCF Done:  E(RM062X) =  -2374.89603092     A.U. after   25 cycles
            NFock= 25  Conv=0.81D-08     -V/T= 2.0027
 KE= 2.368418839787D+03 PE=-8.614025464545D+03 EE= 2.381990083023D+03
 Leave Link  502 at Mon Apr  4 13:21:55 2022, MaxMem=  1879048192 cpu:            2364.1 elap:             338.6
 (Enter /gpfs/software/gaussian16/sse4/tar/g16/l601.exe)
 Copying SCF densities to generalized density rwf, IOpCl= 0 IROHF=0.

 **********************************************************************

            Population analysis using the SCF density.

 **********************************************************************

 Orbital symmetries:
       Occupied  (A) (A) (A) (A) (A) (A) (A) (A) (A) (A) (A) (A)
                 (A) (A) (A) (A) (A) (A) (A) (A) (A) (A) (A) (A)
                 (A) (A) (A) (A) (A) (A) (A) (A) (A) (A) (A) (A)
                 (A) (A) (A) (A) (A) (A) (A) (A) (A) (A) (A) (A)
                 (A) (A) (A) (A) (A) (A) (A) (A) (A) (A) (A) (A)
                 (A) (A) (A) (A) (A) (A) (A) (A) (A) (A) (A) (A)
                 (A) (A) (A) (A)
       Virtual   (A) (A) (A) (A) (A) (A) (A) (A) (A) (A) (A) (A)
                 (A) (A) (A) (A) (A) (A) (A) (A) (A) (A) (A) (A)
                 (A) (A) (A) (A) (A) (A) (A) (A) (A) (A) (A) (A)
                 (A) (A) (A) (A) (A) (A) (A) (A) (A) (A) (A) (A)
                 (A) (A) (A) (A) (A) (A) (A) (A) (A) (A) (A) (A)
                 (A) (A) (A) (A) (A) (A) (A) (A) (A) (A) (A) (A)
                 (A) (A) (A) (A) (A) (A) (A) (A) (A) (A) (A) (A)
                 (A) (A) (A) (A) (A) (A) (A) (A) (A) (A) (A) (A)
                 (A) (A) (A) (A) (A) (A) (A) (A) (A) (A) (A) (A)
                 (A) (A) (A) (A) (A) (A) (A) (A) (A) (A) (A) (A)
                 (A) (A) (A) (A) (A) (A) (A) (A) (A) (A) (A) (A)
                 (A) (A) (A) (A) (A) (A) (A) (A) (A) (A) (A) (A)
                 (A) (A) (A) (A) (A) (A) (A) (A) (A) (A) (A) (A)
                 (A) (A) (A) (A) (A) (A) (A) (A) (A) (A) (A) (A)
                 (A) (A) (A) (A) (A) (A) (A) (A) (A) (A) (A) (A)
                 (A) (A) (A) (A) (A) (A) (A) (A) (A) (A) (A) (A)
                 (A) (A) (A) (A) (A) (A) (A) (A) (A) (A) (A) (A)
                 (A) (A) (A) (A) (A) (A) (A) (A) (A) (A) (A) (A)
                 (A) (A) (A) (A) (A) (A) (A) (A) (A) (A) (A) (A)
                 (A) (A) (A) (A) (A) (A) (A) (A) (A) (A) (A) (A)
                 (A) (A) (A) (A) (A) (A) (A) (A) (A) (A) (A) (A)
                 (A) (A) (A) (A) (A) (A) (A) (A) (A) (A) (A) (A)
                 (A) (A) (A) (A) (A) (A) (A) (A) (A) (A) (A) (A)
                 (A) (A) (A) (A) (A) (A) (A) (A) (A) (A) (A) (A)
                 (A) (A) (A) (A) (A) (A) (A) (A) (A) (A) (A) (A)
                 (A) (A) (A) (A) (A) (A) (A) (A) (A) (A) (A) (A)
                 (A) (A) (A) (A) (A) (A) (A) (A) (A) (A) (A) (A)
                 (A) (A) (A) (A) (A) (A) (A) (A) (A) (A) (A) (A)
                 (A) (A) (A) (A) (A) (A) (A) (A)
 The electronic state is 1-A.
 Alpha  occ. eigenvalues -- -102.60307-102.60169-102.57740-102.56417 -19.43661
 Alpha  occ. eigenvalues --  -10.53371 -10.52890 -10.51611 -10.50337 -10.49413
 Alpha  occ. eigenvalues --  -10.48367 -10.47752 -10.47219 -10.46371 -10.46295
 Alpha  occ. eigenvalues --  -10.45972 -10.43766  -9.74606  -9.74460  -9.72033
 Alpha  occ. eigenvalues --   -9.70639  -7.47116  -7.46974  -7.46450  -7.46440
 Alpha  occ. eigenvalues --   -7.46303  -7.46286  -7.44536  -7.43882  -7.43860
 Alpha  occ. eigenvalues --   -7.43164  -7.42491  -7.42452  -1.00124  -0.93996
 Alpha  occ. eigenvalues --   -0.89632  -0.88295  -0.85897  -0.83667  -0.80727
 Alpha  occ. eigenvalues --   -0.75586  -0.74399  -0.68957  -0.66416  -0.62316
 Alpha  occ. eigenvalues --   -0.59339  -0.53615  -0.52584  -0.49642  -0.47036
 Alpha  occ. eigenvalues --   -0.45755  -0.43067  -0.42668  -0.41558  -0.40908
 Alpha  occ. eigenvalues --   -0.39929  -0.37551  -0.37050  -0.35364  -0.35103
 Alpha  occ. eigenvalues --   -0.33852  -0.33686  -0.32583  -0.31604  -0.31100
 Alpha  occ. eigenvalues --   -0.29746  -0.28927  -0.28723  -0.26945  -0.25906
 Alpha  occ. eigenvalues --   -0.22158  -0.21199  -0.18309  -0.17466  -0.16428
 Alpha  occ. eigenvalues --   -0.10745
 Alpha virt. eigenvalues --    0.03142   0.08301   0.08547   0.09110   0.09484
 Alpha virt. eigenvalues --    0.10724   0.11593   0.12822   0.13280   0.13497
 Alpha virt. eigenvalues --    0.13888   0.14292   0.14864   0.15028   0.15301
 Alpha virt. eigenvalues --    0.16085   0.16305   0.16925   0.17626   0.17867
 Alpha virt. eigenvalues --    0.17925   0.18446   0.18677   0.19231   0.19581
 Alpha virt. eigenvalues --    0.19783   0.20387   0.20993   0.21131   0.21777
 Alpha virt. eigenvalues --    0.21989   0.22699   0.22946   0.23240   0.24192
 Alpha virt. eigenvalues --    0.24515   0.24754   0.25412   0.26008   0.26268
 Alpha virt. eigenvalues --    0.26756   0.27230   0.27353   0.27856   0.27996
 Alpha virt. eigenvalues --    0.28880   0.29266   0.29628   0.30166   0.30410
 Alpha virt. eigenvalues --    0.30503   0.30897   0.31265   0.31535   0.32111
 Alpha virt. eigenvalues --    0.32785   0.33020   0.33322   0.34169   0.34462
 Alpha virt. eigenvalues --    0.35054   0.35370   0.35676   0.36305   0.36609
 Alpha virt. eigenvalues --    0.36852   0.37490   0.38012   0.38296   0.39306
 Alpha virt. eigenvalues --    0.40041   0.40448   0.40573   0.41166   0.41723
 Alpha virt. eigenvalues --    0.42851   0.43640   0.44962   0.45209   0.45678
 Alpha virt. eigenvalues --    0.46655   0.46914   0.47848   0.49282   0.50550
 Alpha virt. eigenvalues --    0.52211   0.53729   0.54605   0.54688   0.56164
 Alpha virt. eigenvalues --    0.56731   0.57292   0.57928   0.58242   0.58953
 Alpha virt. eigenvalues --    0.59410   0.60320   0.60943   0.62582   0.62910
 Alpha virt. eigenvalues --    0.64489   0.65574   0.65948   0.66497   0.68111
 Alpha virt. eigenvalues --    0.69515   0.70434   0.71139   0.71474   0.72706
 Alpha virt. eigenvalues --    0.73886   0.73995   0.74821   0.76210   0.76661
 Alpha virt. eigenvalues --    0.77241   0.78449   0.79236   0.79385   0.79874
 Alpha virt. eigenvalues --    0.80625   0.81202   0.81991   0.82609   0.84213
 Alpha virt. eigenvalues --    0.84334   0.85645   0.86372   0.87880   0.88297
 Alpha virt. eigenvalues --    0.89273   0.90581   0.92731   0.94493   0.95066
 Alpha virt. eigenvalues --    0.96284   0.96652   0.97653   0.98837   1.00007
 Alpha virt. eigenvalues --    1.00141   1.00683   1.01055   1.01431   1.01815
 Alpha virt. eigenvalues --    1.02233   1.02981   1.03581   1.05202   1.05386
 Alpha virt. eigenvalues --    1.05580   1.05927   1.06757   1.07230   1.08218
 Alpha virt. eigenvalues --    1.08877   1.08989   1.09819   1.10848   1.11091
 Alpha virt. eigenvalues --    1.11301   1.13856   1.14699   1.15043   1.16080
 Alpha virt. eigenvalues --    1.17503   1.17929   1.19201   1.19950   1.21777
 Alpha virt. eigenvalues --    1.23524   1.24242   1.26058   1.26989   1.31136
 Alpha virt. eigenvalues --    1.33144   1.34652   1.36113   1.37311   1.37772
 Alpha virt. eigenvalues --    1.39367   1.39391   1.41463   1.42057   1.43217
 Alpha virt. eigenvalues --    1.43451   1.44031   1.44774   1.46044   1.47131
 Alpha virt. eigenvalues --    1.49607   1.50320   1.51575   1.54692   1.60375
 Alpha virt. eigenvalues --    1.60560   1.64387   1.65943   1.66804   1.67990
 Alpha virt. eigenvalues --    1.69886   1.73370   1.74427   1.75072   1.77041
 Alpha virt. eigenvalues --    1.82199   1.83105   1.84712   1.85032   1.88375
 Alpha virt. eigenvalues --    1.90170   1.90969   1.92100   1.93275   1.94064
 Alpha virt. eigenvalues --    1.96317   1.97818   2.00503   2.01461   2.02304
 Alpha virt. eigenvalues --    2.03922   2.04300   2.05246   2.07671   2.08618
 Alpha virt. eigenvalues --    2.09288   2.10057   2.15375   2.17474   2.19748
 Alpha virt. eigenvalues --    2.22629   2.27103   2.28355   2.30088   2.36160
 Alpha virt. eigenvalues --    2.36618   2.36846   2.38234   2.39643   2.40047
 Alpha virt. eigenvalues --    2.40217   2.41441   2.43448   2.44821   2.46921
 Alpha virt. eigenvalues --    2.47188   2.50615   2.53803   2.54363   2.56275
 Alpha virt. eigenvalues --    2.57994   2.60556   2.61662   2.63827   2.68777
 Alpha virt. eigenvalues --    2.69387   2.71427   2.73852   2.77027   2.79528
 Alpha virt. eigenvalues --    2.81280   2.81890   2.84686   2.86092   2.87464
 Alpha virt. eigenvalues --    2.91195   2.92218   2.94154   2.94438   2.96727
 Alpha virt. eigenvalues --    2.97970   3.00657   3.03426   3.05181   3.07005
 Alpha virt. eigenvalues --    3.13485   3.17038   3.17345   3.18214   3.20866
 Alpha virt. eigenvalues --    3.22907   3.23686   3.27159   3.31311   3.33903
 Alpha virt. eigenvalues --    3.34862   3.36803   3.37902   3.42679   3.49654
 Alpha virt. eigenvalues --    3.50572   3.57020   3.58129   3.63544   3.66259
 Alpha virt. eigenvalues --    3.75400   3.76524   3.79601   3.87808   3.97294
 Alpha virt. eigenvalues --    4.00428   4.07285   4.21246   4.25441   4.28998
 Alpha virt. eigenvalues --    4.59497   4.74291   4.92194   5.35530   5.50098
 Alpha virt. eigenvalues --    5.98752  10.04372  10.07156  10.08019  10.11856
 Alpha virt. eigenvalues --   23.56335  23.69072  23.82282  23.92188  24.04099
 Alpha virt. eigenvalues --   24.07978  24.11424  24.17141  24.18875  24.19532
 Alpha virt. eigenvalues --   24.28377  24.49646  25.97654  26.02751  26.06464
 Alpha virt. eigenvalues --   26.12251  26.25971  26.36925  26.40229  26.45905
 Alpha virt. eigenvalues --   26.69510  26.76755  26.96309  26.99246  50.29494
 Alpha virt. eigenvalues --  216.14429 216.17310 216.18611 216.22719
          Condensed to atoms (all electrons):
               1          2          3          4          5          6
     1  C   22.872345  -1.377618  -5.353713  -5.452391   7.367702  -8.664099
     2  C   -1.377618  23.131292  -3.066073  -1.798085  -0.881869  -6.575658
     3  C   -5.353713  -3.066073  24.487487  -1.865489  -4.570321   1.452022
     4  C   -5.452391  -1.798085  -1.865489  19.244757  -7.640312   3.006711
     5  C    7.367702  -0.881869  -4.570321  -7.640312  23.477324  -8.640572
     6  C   -8.664099  -6.575658   1.452022   3.006711  -8.640572  23.279314
     7  Cl   1.157754   2.608509  -1.896219  -0.232396   0.419520  -1.988165
     8  O    0.275904  -0.060354   0.107578  -0.269413  -0.035929  -0.092676
     9  Cl  -0.969189  -2.802209   1.922801   0.451495  -0.347757   0.767792
    10  C   -2.758511  -4.579561  -4.504823   1.491915  -2.306578   6.809840
    11  C   -0.823276  -1.695366  -9.540695   1.841750   7.418974  -3.745656
    12  C    0.306550   0.391020   2.550895  -1.879307  -2.458971   0.348810
    13  C    0.445093   1.191335   7.051136  -0.781554  -6.091027  -0.326786
    14  C    0.034590   0.324796  -0.088920   0.398878   1.153618   0.777816
    15  C   -0.013817  -0.171133   0.043127  -0.350888  -0.705774  -0.183155
    16  Cl  -0.000940   0.000407  -0.010558   0.002227  -0.009395   0.015844
    17  Cl  -0.003756  -0.001220  -0.028381   0.030744  -0.003877  -0.118832
    18  H    0.000004  -0.000693   0.003986  -0.000042  -0.002690  -0.002172
    19  H    0.000187   0.000571   0.011606  -0.001546   0.009094   0.018907
    20  H    0.001660  -0.001543   0.035027  -0.037973  -0.054233   0.095817
               7          8          9         10         11         12
     1  C    1.157754   0.275904  -0.969189  -2.758511  -0.823276   0.306550
     2  C    2.608509  -0.060354  -2.802209  -4.579561  -1.695366   0.391020
     3  C   -1.896219   0.107578   1.922801  -4.504823  -9.540695   2.550895
     4  C   -0.232396  -0.269413   0.451495   1.491915   1.841750  -1.879307
     5  C    0.419520  -0.035929  -0.347757  -2.306578   7.418974  -2.458971
     6  C   -1.988165  -0.092676   0.767792   6.809840  -3.745656   0.348810
     7  Cl  18.320116  -0.004047  -0.551452  -1.149068  -0.440677   0.066367
     8  O   -0.004047   8.330037   0.072593  -0.001484  -0.002393   0.000474
     9  Cl  -0.551452   0.072593  17.870145   0.349966   0.030621  -0.006784
    10  C   -1.149068  -0.001484   0.349966  20.825583   6.846090  -2.462484
    11  C   -0.440677  -0.002393   0.030621   6.846090  41.732643  -7.459680
    12  C    0.066367   0.000474  -0.006784  -2.462484  -7.459680  36.272425
    13  C    0.243780   0.000191  -0.028691  -7.847175 -16.842040  -0.413653
    14  C   -0.157648   0.000085  -0.009190  -1.693490   0.110603  -8.816805
    15  C   -0.013309   0.000036   0.002456  -2.909166 -10.501402  -9.734367
    16  Cl   0.001860   0.000000   0.000036  -0.003407  -0.004345   0.232276
    17  Cl  -0.001733  -0.000007   0.000071  -0.508129   0.369084  -1.040935
    18  H    0.000013  -0.000000  -0.000002   0.047160  -0.036181   0.033759
    19  H   -0.029149   0.000002   0.000376  -0.016415   0.008199  -0.026347
    20  H   -0.000687  -0.000004  -0.000018   0.113331   0.197328  -0.086602
              13         14         15         16         17         18
     1  C    0.445093   0.034590  -0.013817  -0.000940  -0.003756   0.000004
     2  C    1.191335   0.324796  -0.171133   0.000407  -0.001220  -0.000693
     3  C    7.051136  -0.088920   0.043127  -0.010558  -0.028381   0.003986
     4  C   -0.781554   0.398878  -0.350888   0.002227   0.030744  -0.000042
     5  C   -6.091027   1.153618  -0.705774  -0.009395  -0.003877  -0.002690
     6  C   -0.326786   0.777816  -0.183155   0.015844  -0.118832  -0.002172
     7  Cl   0.243780  -0.157648  -0.013309   0.001860  -0.001733   0.000013
     8  O    0.000191   0.000085   0.000036   0.000000  -0.000007  -0.000000
     9  Cl  -0.028691  -0.009190   0.002456   0.000036   0.000071  -0.000002
    10  C   -7.847175  -1.693490  -2.909166  -0.003407  -0.508129   0.047160
    11  C  -16.842040   0.110603 -10.501402  -0.004345   0.369084  -0.036181
    12  C   -0.413653  -8.816805  -9.734367   0.232276  -1.040935   0.033759
    13  C   33.146932  -5.288412   1.142380  -0.032063   0.430531  -0.052262
    14  C   -5.288412  18.182566   1.113193   0.235301   0.137079   0.312079
    15  C    1.142380   1.113193  29.480603  -1.211932  -0.128179   0.046727
    16  Cl  -0.032063   0.235301  -1.211932  17.551901  -0.151916  -0.009499
    17  Cl   0.430531   0.137079  -0.128179  -0.151916  17.613487   0.000046
    18  H   -0.052262   0.312079   0.046727  -0.009499   0.000046   0.501785
    19  H    0.349190  -0.024161   0.020240  -0.000748   0.000677  -0.007607
    20  H    0.054100  -0.012829   0.033312  -0.000833  -0.011537   0.000054
              19         20
     1  C    0.000187   0.001660
     2  C    0.000571  -0.001543
     3  C    0.011606   0.035027
     4  C   -0.001546  -0.037973
     5  C    0.009094  -0.054233
     6  C    0.018907   0.095817
     7  Cl  -0.029149  -0.000687
     8  O    0.000002  -0.000004
     9  Cl   0.000376  -0.000018
    10  C   -0.016415   0.113331
    11  C    0.008199   0.197328
    12  C   -0.026347  -0.086602
    13  C    0.349190   0.054100
    14  C   -0.024161  -0.012829
    15  C    0.020240   0.033312
    16  Cl  -0.000748  -0.000833
    17  Cl   0.000677  -0.011537
    18  H   -0.007607   0.000054
    19  H    0.504759  -0.000173
    20  H   -0.000173   0.473694
 Mulliken charges:
               1
     1  C   -1.044478
     2  C    1.363453
     3  C   -0.740474
     4  C   -0.159081
     5  C   -0.096927
     6  C   -0.235102
     7  Cl   0.646631
     8  O   -0.320592
     9  Cl   0.246943
    10  C    0.256406
    11  C   -1.463582
    12  C    0.183361
    13  C   -0.351004
    14  C   -0.689148
    15  C    0.041050
    16  Cl   0.395783
    17  Cl   0.416781
    18  H    0.165536
    19  H    0.182337
    20  H    0.202108
 Sum of Mulliken charges =  -1.00000
 Mulliken charges with hydrogens summed into heavy atoms:
               1
     1  C   -1.044478
     2  C    1.363453
     3  C   -0.740474
     4  C   -0.159081
     5  C   -0.096927
     6  C   -0.235102
     7  Cl   0.646631
     8  O   -0.320592
     9  Cl   0.246943
    10  C    0.256406
    11  C   -1.261474
    12  C    0.183361
    13  C   -0.168666
    14  C   -0.523612
    15  C    0.041050
    16  Cl   0.395783
    17  Cl   0.416781
 Electronic spatial extent (au):  <R**2>=           7872.3859
 Charge=             -1.0000 electrons
 Dipole moment (field-independent basis, Debye):
    X=              9.8587    Y=             -5.8691    Z=             -0.2333  Tot=             11.4759
 Quadrupole moment (field-independent basis, Debye-Ang):
   XX=           -211.6805   YY=           -145.8812   ZZ=           -131.8843
   XY=             19.9601   XZ=              1.9056   YZ=             -3.4974
 Traceless Quadrupole moment (field-independent basis, Debye-Ang):
   XX=            -48.5319   YY=             17.2675   ZZ=             31.2644
   XY=             19.9601   XZ=              1.9056   YZ=             -3.4974
 Octapole moment (field-independent basis, Debye-Ang**2):
  XXX=            206.6839  YYY=            -68.7936  ZZZ=             -9.8357  XYY=             74.1844
  XXY=           -108.8150  XXZ=             -6.0432  XZZ=              3.7164  YZZ=             -8.3117
  YYZ=             -4.5582  XYZ=              4.8280
 Hexadecapole moment (field-independent basis, Debye-Ang**3):
 XXXX=         -10380.9768 YYYY=          -1872.0898 ZZZZ=           -220.1032 XXXY=            563.7287
 XXXZ=             29.8965 YYYX=            196.3692 YYYZ=            -29.8514 ZZZX=              4.9848
 ZZZY=             -8.2031 XXYY=          -2020.6930 XXZZ=          -1498.5479 YYZZ=           -347.8320
 XXYZ=            -22.6603 YYXZ=             18.9423 ZZXY=             24.8469
 N-N= 1.488720510820D+03 E-N=-8.614025464581D+03  KE= 2.368418839787D+03
 No NMR shielding tensors so no spin-rotation constants.
 Leave Link  601 at Mon Apr  4 13:21:55 2022, MaxMem=  1879048192 cpu:               1.3 elap:               0.2
 (Enter /gpfs/software/gaussian16/sse4/tar/g16/l701.exe)
 ... and contract with generalized density number  0.
 Compute integral first derivatives.
 Leave Link  701 at Mon Apr  4 13:21:56 2022, MaxMem=  1879048192 cpu:               1.2 elap:               0.2
 (Enter /gpfs/software/gaussian16/sse4/tar/g16/l702.exe)
 L702 exits ... SP integral derivatives will be done elsewhere.
 Leave Link  702 at Mon Apr  4 13:21:56 2022, MaxMem=  1879048192 cpu:               0.2 elap:               0.0
 (Enter /gpfs/software/gaussian16/sse4/tar/g16/l703.exe)
 Integral derivatives from FoFJK, PRISM(SPDF).
 Compute integral first derivatives, UseDBF=F ICtDFT=           0.
 Calling FoFJK, ICntrl=      2127 FMM=F ISym2X=0 I1Cent= 0 IOpClX= 0 NMat=1 NMatS=1 NMatT=0.
 FoFJK:  IHMeth= 1 ICntrl=    2127 DoSepK=F KAlg= 0 I1Cent=           0 FoldK=F
 IRaf=         0 NMat=       1 IRICut=       1 DoRegI=T DoRafI=F ISym2E= 0 IDoP0=0 IntGTp=1.
 FoFCou: FMM=F IPFlag=           0 FMFlag=      100000 FMFlg1=         800
         NFxFlg=           0 DoJE=F BraDBF=F KetDBF=F FulRan=T
         wScrn=  0.000000 ICntrl=      2127 IOpCl=  0 I1Cent=           0 NGrid=           0
         NMat0=    1 NMatS0=      1 NMatT0=    0 NMatD0=    1 NMtDS0=    0 NMtDT0=    0
 Symmetry not used in FoFCou.
 Leave Link  703 at Mon Apr  4 13:22:26 2022, MaxMem=  1879048192 cpu:             212.9 elap:              30.5
 (Enter /gpfs/software/gaussian16/sse4/tar/g16/l716.exe)
 Dipole        = 3.87872396D+00-2.30909861D+00-9.17966827D-02
 ***** Axes restored to original set *****
 -------------------------------------------------------------------
 Center     Atomic                   Forces (Hartrees/Bohr)
 Number     Number              X              Y              Z
 -------------------------------------------------------------------
      1        6          -0.017748585    0.018398121   -0.005970762
      2        6           0.002211265    0.023286183   -0.019797853
      3        6           0.017346339    0.012028145   -0.018911615
      4        6           0.205265287   -0.091743506   -0.041188508
      5        6          -0.229152977    0.123711077    0.032317113
      6        6           0.036910784   -0.058104167    0.019410640
      7       17           0.000937402   -0.002236439    0.000304842
      8        8          -0.012368851   -0.016156799    0.020988915
      9       17           0.004571138    0.000949281   -0.004513864
     10        6          -0.002280560   -0.006546526    0.008790102
     11        6           0.004269302   -0.002657916   -0.000449184
     12        6          -0.015844155    0.001406427    0.015278886
     13        6           0.016461933   -0.007683808   -0.002872228
     14        6          -0.013494775    0.005699684    0.004695785
     15        6          -0.004169973   -0.002430751    0.007810542
     16       17           0.007063671   -0.000301130   -0.006640250
     17       17           0.003797102    0.000107220   -0.005322598
     18        1          -0.000921390    0.003223003   -0.003413953
     19        1          -0.003543701    0.002105975   -0.003911232
     20        1           0.000690745   -0.003054074    0.003395222
 -------------------------------------------------------------------
 Cartesian Forces:  Max     0.229152977 RMS     0.046737998
 Leave Link  716 at Mon Apr  4 13:22:26 2022, MaxMem=  1879048192 cpu:               0.2 elap:               0.0
 (Enter /gpfs/software/gaussian16/sse4/tar/g16/l103.exe)

 GradGradGradGradGradGradGradGradGradGradGradGradGradGradGradGradGradGrad
 Berny optimization.
 FormGI is forming the generalized inverse of G from B-inverse, IUseBI=4.
 GSVD:  received Info=                   1 from GESDD.
 Internal  Forces:  Max     0.192593132 RMS     0.022933450
 Search for a local minimum.
 Step number   1 out of a maximum of  108
 All quantities printed in internal units (Hartrees-Bohrs-Radians)
 RMS Force = .22933D-01 SwitMx=.10000D-02 MixMth= 1
 Mixed Optimization -- RFO/linear search
 Second derivative matrix not updated -- first step.
 ITU=  0
     Eigenvalues ---    0.00740   0.00807   0.00855   0.01024   0.01406
     Eigenvalues ---    0.01475   0.01613   0.01836   0.01964   0.01992
     Eigenvalues ---    0.02053   0.02073   0.02106   0.02121   0.02151
     Eigenvalues ---    0.02184   0.02338   0.15997   0.15999   0.15999
     Eigenvalues ---    0.22363   0.23462   0.24604   0.24939   0.24967
     Eigenvalues ---    0.24982   0.24988   0.24997   0.24998   0.24998
     Eigenvalues ---    0.24999   0.24999   0.25000   0.29456   0.30423
     Eigenvalues ---    0.30776   0.31599   0.32630   0.32681   0.32707
     Eigenvalues ---    0.32979   0.34847   0.34995   0.35427   0.39614
     Eigenvalues ---    0.40737   0.41798   0.44544   0.45020   0.46030
     Eigenvalues ---    0.46598   0.49340   0.64141   0.94395
 RFO step:  Lambda=-1.14362832D-01 EMin= 7.40160062D-03
 Linear search not attempted -- first point.
 Maximum step size (   0.300) exceeded in Quadratic search.
    -- Step size scaled by   0.589
 Iteration  1 RMS(Cart)=  0.02742696 RMS(Int)=  0.00543543
 Iteration  2 RMS(Cart)=  0.00749103 RMS(Int)=  0.00007047
 Iteration  3 RMS(Cart)=  0.00002578 RMS(Int)=  0.00006691
 Iteration  4 RMS(Cart)=  0.00000000 RMS(Int)=  0.00006691
 ITry= 1 IFail=0 DXMaxC= 1.42D-01 DCOld= 1.00D+10 DXMaxT= 3.00D-01 DXLimC= 3.00D+00 Rises=F
 Variable       Old X    -DE/DX   Delta X   Delta X   Delta X     New X
                                 (Linear)    (Quad)   (Total)
    R1        2.88467  -0.01778   0.00000  -0.02650  -0.02662   2.85805
    R2        2.71048   0.01138   0.00000   0.01188   0.01177   2.72225
    R3        2.30971   0.01075   0.00000   0.00598   0.00598   2.31569
    R4        2.59237  -0.00822   0.00000  -0.00765  -0.00765   2.58472
    R5        3.28585  -0.00611   0.00000  -0.00837  -0.00837   3.27748
    R6        2.86500  -0.04484   0.00000  -0.06134  -0.06122   2.80377
    R7        3.30142   0.00234   0.00000   0.00327   0.00327   3.30469
    R8        2.82242  -0.19259   0.00000  -0.25501  -0.25499   2.56743
    R9        2.46389   0.06848   0.00000   0.05253   0.05265   2.51654
   R10        2.82870  -0.01158   0.00000  -0.01545  -0.01545   2.81325
   R11        2.67173  -0.01187   0.00000  -0.01286  -0.01286   2.65887
   R12        2.64875   0.00042   0.00000   0.00046   0.00046   2.64921
   R13        2.65200  -0.01406   0.00000  -0.01478  -0.01478   2.63723
   R14        2.05925  -0.00393   0.00000  -0.00500  -0.00500   2.05424
   R15        2.63166  -0.00184   0.00000  -0.00188  -0.00187   2.62979
   R16        3.26615   0.00550   0.00000   0.00734   0.00734   3.27349
   R17        2.65303  -0.01365   0.00000  -0.01413  -0.01413   2.63890
   R18        2.04988  -0.00392   0.00000  -0.00493  -0.00493   2.04495
   R19        2.63250  -0.00439   0.00000  -0.00434  -0.00434   2.62816
   R20        2.05684  -0.00413   0.00000  -0.00524  -0.00524   2.05160
   R21        3.26089   0.00898   0.00000   0.01190   0.01190   3.27280
    A1        1.99498  -0.02714   0.00000  -0.04689  -0.04716   1.94782
    A2        2.18523  -0.01781   0.00000  -0.02728  -0.02714   2.15808
    A3        2.10289   0.04495   0.00000   0.07418   0.07431   2.17720
    A4        2.13694   0.01143   0.00000   0.01754   0.01740   2.15434
    A5        1.98951  -0.00226   0.00000  -0.00319  -0.00312   1.98639
    A6        2.15669  -0.00917   0.00000  -0.01435  -0.01428   2.14242
    A7        2.16228  -0.01226   0.00000  -0.01798  -0.01787   2.14440
    A8        2.05987   0.00687   0.00000   0.01015   0.01010   2.06997
    A9        2.06055   0.00537   0.00000   0.00776   0.00771   2.06826
   A10        2.03355   0.02138   0.00000   0.03178   0.03161   2.06516
   A11        2.31673   0.02604   0.00000   0.04394   0.04413   2.36087
   A12        1.92118  -0.01940   0.00000  -0.02822  -0.02796   1.89322
   A13        2.29032  -0.00853   0.00000  -0.01538  -0.01552   2.27480
   A14        2.06952   0.02795   0.00000   0.04373   0.04360   2.11313
   A15        2.08682  -0.00849   0.00000  -0.01370  -0.01370   2.07312
   A16        2.16347   0.00591   0.00000   0.00960   0.00960   2.17307
   A17        2.03188   0.00258   0.00000   0.00412   0.00411   2.03599
   A18        2.13265  -0.00157   0.00000  -0.00305  -0.00305   2.12959
   A19        2.10097  -0.00159   0.00000  -0.00358  -0.00357   2.09740
   A20        2.04954   0.00316   0.00000   0.00664   0.00664   2.05618
   A21        2.09214   0.00249   0.00000   0.00391   0.00391   2.09604
   A22        2.05437   0.00442   0.00000   0.00721   0.00721   2.06158
   A23        2.13664  -0.00691   0.00000  -0.01111  -0.01111   2.12554
   A24        2.12386  -0.00162   0.00000  -0.00254  -0.00254   2.12132
   A25        2.13021  -0.00324   0.00000  -0.00742  -0.00742   2.12279
   A26        2.02894   0.00485   0.00000   0.00994   0.00994   2.03888
   A27        2.10524   0.00009   0.00000   0.00064   0.00064   2.10588
   A28        2.08083   0.00229   0.00000   0.00470   0.00470   2.08553
   A29        2.09705  -0.00238   0.00000  -0.00534  -0.00534   2.09172
   A30        2.07922  -0.00193   0.00000  -0.00288  -0.00288   2.07634
   A31        2.14298  -0.00504   0.00000  -0.00826  -0.00826   2.13473
   A32        2.06093   0.00696   0.00000   0.01115   0.01115   2.07208
    D1       -0.03230   0.00027   0.00000   0.00160   0.00166  -0.03064
    D2        3.11879   0.00011   0.00000   0.00167   0.00176   3.12055
    D3        3.09486   0.00088   0.00000   0.00341   0.00340   3.09826
    D4       -0.03724   0.00072   0.00000   0.00348   0.00350  -0.03374
    D5        0.00653   0.00048   0.00000   0.00184   0.00181   0.00835
    D6       -3.12137   0.00043   0.00000   0.00098   0.00098  -3.12039
    D7        0.03227  -0.00090   0.00000  -0.00276  -0.00267   0.02960
    D8       -3.07523  -0.00050   0.00000  -0.00050  -0.00042  -3.07565
    D9       -3.11973  -0.00067   0.00000  -0.00275  -0.00270  -3.12243
   D10        0.05596  -0.00028   0.00000  -0.00049  -0.00045   0.05551
   D11       -0.00307  -0.00024   0.00000  -0.00076  -0.00069  -0.00376
   D12       -3.07129  -0.00158   0.00000  -0.00460  -0.00454  -3.07583
   D13        3.10441  -0.00061   0.00000  -0.00297  -0.00290   3.10152
   D14        0.03620  -0.00195   0.00000  -0.00681  -0.00675   0.02945
   D15        0.02603  -0.00141   0.00000  -0.00564  -0.00568   0.02036
   D16       -0.02756   0.00097   0.00000   0.00459   0.00461  -0.02294
   D17        3.05121   0.00069   0.00000   0.00553   0.00558   3.05679
   D18        2.71860  -0.00125   0.00000  -0.00448  -0.00444   2.71416
   D19       -0.47299  -0.00115   0.00000  -0.00413  -0.00410  -0.47709
   D20       -0.34450  -0.00093   0.00000  -0.00590  -0.00593  -0.35044
   D21        2.74709  -0.00083   0.00000  -0.00555  -0.00559   2.74150
   D22        3.12130  -0.00019   0.00000  -0.00131  -0.00131   3.12000
   D23       -0.01167  -0.00054   0.00000  -0.00272  -0.00271  -0.01439
   D24        0.02601  -0.00041   0.00000  -0.00183  -0.00183   0.02418
   D25       -3.10696  -0.00076   0.00000  -0.00324  -0.00324  -3.11020
   D26        3.13480   0.00106   0.00000   0.00412   0.00411   3.13892
   D27       -0.02737   0.00068   0.00000   0.00257   0.00258  -0.02479
   D28       -0.05535   0.00086   0.00000   0.00397   0.00398  -0.05137
   D29        3.06567   0.00048   0.00000   0.00243   0.00244   3.06811
   D30        0.01562  -0.00011   0.00000  -0.00056  -0.00056   0.01506
   D31       -3.11739  -0.00056   0.00000  -0.00240  -0.00241  -3.11981
   D32       -3.13435   0.00021   0.00000   0.00076   0.00077  -3.13358
   D33        0.01582  -0.00024   0.00000  -0.00108  -0.00108   0.01474
   D34       -0.02884   0.00017   0.00000   0.00091   0.00092  -0.02792
   D35        3.12353  -0.00004   0.00000   0.00017   0.00018   3.12371
   D36        3.10376   0.00070   0.00000   0.00294   0.00293   3.10669
   D37       -0.02706   0.00049   0.00000   0.00220   0.00219  -0.02486
   D38        0.04391  -0.00094   0.00000  -0.00392  -0.00391   0.04000
   D39       -3.11030  -0.00084   0.00000  -0.00334  -0.00333  -3.11363
   D40       -3.07824  -0.00050   0.00000  -0.00227  -0.00226  -3.08050
   D41        0.05074  -0.00040   0.00000  -0.00169  -0.00168   0.04906
   D42        0.00003   0.00019   0.00000   0.00107   0.00108   0.00110
   D43        3.13135   0.00032   0.00000   0.00167   0.00167   3.13302
   D44       -3.12884   0.00006   0.00000   0.00041   0.00042  -3.12841
   D45        0.00249   0.00019   0.00000   0.00101   0.00102   0.00351
         Item               Value     Threshold  Converged?
 Maximum Force            0.192593     0.000450     NO 
 RMS     Force            0.022933     0.000300     NO 
 Maximum Displacement     0.141768     0.001800     NO 
 RMS     Displacement     0.030302     0.001200     NO 
 Predicted change in Energy=-5.269333D-02
 Lowest energy point so far.  Saving SCF results.
 GradGradGradGradGradGradGradGradGradGradGradGradGradGradGradGradGradGrad

 Leave Link  103 at Mon Apr  4 13:22:26 2022, MaxMem=  1879048192 cpu:               0.2 elap:               0.1
 (Enter /gpfs/software/gaussian16/sse4/tar/g16/l202.exe)
                          Input orientation:                          
 ---------------------------------------------------------------------
 Center     Atomic      Atomic             Coordinates (Angstroms)
 Number     Number       Type             X           Y           Z
 ---------------------------------------------------------------------
      1          6           0       -7.994671   -1.332789    6.651598
      2          6           0       -7.328958   -2.554603    7.244386
      3          6           0       -6.099707   -3.008135    6.851886
      4          6           0       -7.157639   -0.698681    5.665456
      5          6           0       -5.945840   -1.251265    5.397023
      6          6           0       -5.277988   -2.320789    5.825398
      7         17           0       -5.492228   -4.491433    7.551156
      8          8           0       -9.114072   -0.948239    6.968926
      9         17           0       -8.274977   -3.344867    8.464453
     10          6           0       -3.970086   -2.701386    5.224738
     11          6           0       -3.640743   -2.206659    3.949409
     12          6           0       -2.422957   -2.499616    3.333973
     13          6           0       -2.999202   -3.483431    5.865917
     14          6           0       -1.792407   -3.806387    5.241898
     15          6           0       -1.496909   -3.318070    3.973651
     16         17           0        0.019963   -3.739772    3.252053
     17         17           0       -2.108689   -1.810115    1.776239
     18          1           0       -1.075003   -4.436050    5.759114
     19          1           0       -3.140222   -3.848594    6.874777
     20          1           0       -4.339714   -1.569780    3.413199
 ---------------------------------------------------------------------
                    Distance matrix (angstroms):
                    1          2          3          4          5
     1  C    0.000000
     2  C    1.512416   0.000000
     3  C    2.537280   1.367774   0.000000
     4  C    1.440552   2.442707   2.803643   0.000000
     5  C    2.403813   2.650369   2.286240   1.358626   0.000000
     6  C    3.006512   2.504930   1.483693   2.487952   1.331695
     7  Cl   4.128978   2.686818   1.748766   4.551310   3.917236
     8  O    1.225412   2.417212   3.652843   2.364094   3.549704
     9  Cl   2.722770   1.734368   2.728655   4.010627   4.383740
    10  C    4.484001   3.922058   2.697589   3.790192   2.456854
    11  C    5.198285   4.957910   3.887575   4.193730   2.884759
    12  C    6.588788   6.274010   5.113981   5.576415   4.269105
    13  C    5.495204   4.637854   3.288035   5.008754   3.726272
    14  C    6.824516   6.019163   4.667130   6.214737   4.878905
    15  C    7.302989   6.730036   5.437467   6.462760   5.107901
    16  Cl   9.032433   8.446893   7.137539   8.160314   6.810607
    17  Cl   7.657790   7.596453   6.567013   6.469404   5.305291
    18  H    7.636005   6.697599   5.336735   7.139690   5.830868
    19  H    5.472181   4.399606   3.076597   5.246337   4.098947
    20  H    4.888978   4.958170   4.122015   3.711089   2.572285
                    6          7          8          9         10
     6  C    0.000000
     7  Cl   2.781337   0.000000
     8  O    4.231677   5.100095   0.000000
     9  Cl   4.122535   3.145221   2.946949   0.000000
    10  C    1.488708   3.306570   5.707565   5.426039   0.000000
    11  C    2.492575   4.649815   6.376396   6.569419   1.407014
    12  C    3.793466   5.583225   7.771144   7.828309   2.451391
    13  C    2.558563   3.173528   6.710847   5.882635   1.401899
    14  C    3.833634   4.414820   8.047261   7.254073   2.442050
    15  C    4.326672   5.489800   8.521088   8.130820   2.839388
    16  Cl   6.058375   7.030757  10.248825   9.804647   4.570583
    17  Cl   5.167294   7.210234   8.762546   9.225550   4.018869
    18  H    4.705721   4.767218   8.846191   7.768473   3.417035
    19  H    2.829387   2.530349   6.641371   5.398752   2.174256
    20  H    2.695009   5.194905   5.985315   6.644727   2.167679
                   11         12         13         14         15
    11  C    0.000000
    12  C    1.395561   0.000000
    13  C    2.390549   2.776813   0.000000
    14  C    2.765141   2.396961   1.396443   0.000000
    15  C    2.414922   1.391624   2.421755   1.390764   0.000000
    16  Cl   4.029580   2.740905   4.001669   2.692324   1.731889
    17  Cl   2.688327   1.732256   4.507600   4.011973   2.734378
    18  H    3.850746   3.383499   2.149752   1.085660   2.148433
    19  H    3.391792   3.856359   1.082142   2.117707   3.376162
    20  H    1.087058   2.131861   3.387456   3.851665   3.384105
                   16         17         18         19         20
    16  Cl   0.000000
    17  Cl   3.229980   0.000000
    18  H    2.822961   4.881325   0.000000
    19  H    4.808612   5.586998   2.419698   0.000000
    20  H    4.872538   2.777565   4.937323   4.314429   0.000000
 Stoichiometry    C12H3Cl4O(1-)
 Framework group  C1[X(C12H3Cl4O)]
 Deg. of freedom    54
 Full point group                 C1      NOp   1
 RotChk:  IX=0 Diff= 1.91D-03
 Largest Abelian subgroup         C1      NOp   1
 Largest concise Abelian subgroup C1      NOp   1
                         Standard orientation:                         
 ---------------------------------------------------------------------
 Center     Atomic      Atomic             Coordinates (Angstroms)
 Number     Number       Type             X           Y           Z
 ---------------------------------------------------------------------
      1          6           0       -3.593605    1.569827    0.176816
      2          6           0       -3.317752    0.093752   -0.003491
      3          6           0       -2.060135   -0.444003    0.001463
      4          6           0       -2.379015    2.313958    0.391826
      5          6           0       -1.200723    1.637586    0.395531
      6          6           0       -0.838099    0.368046    0.221800
      7         17           0       -1.879530   -2.153803   -0.318142
      8          8           0       -4.714927    2.061786    0.129405
      9         17           0       -4.746219   -0.862527   -0.233809
     10          6           0        0.597899   -0.023108    0.187714
     11          6           0        1.562512    0.963805   -0.086533
     12          6           0        2.928150    0.677326   -0.110005
     13          6           0        1.077245   -1.310423    0.467655
     14          6           0        2.440084   -1.610167    0.414006
     15          6           0        3.373079   -0.620205    0.124667
     16         17           0        5.051589   -1.044897    0.083680
     17         17           0        4.029561    1.976380   -0.426332
     18          1           0        2.772383   -2.624664    0.611569
     19          1           0        0.411597   -2.113749    0.755077
     20          1           0        1.255757    1.988144   -0.282307
 ---------------------------------------------------------------------
 Rotational constants (GHZ):           0.7509609           0.1423555           0.1210187
 Leave Link  202 at Mon Apr  4 13:22:26 2022, MaxMem=  1879048192 cpu:               0.1 elap:               0.0
 (Enter /gpfs/software/gaussian16/sse4/tar/g16/l301.exe)
 Standard basis: 6-311+G(d,p) (5D, 7F)
 Ernie: Thresh=  0.10000D-02 Tol=  0.10000D-05 Strict=F.
 There are   441 symmetry adapted cartesian basis functions of A   symmetry.
 There are   424 symmetry adapted basis functions of A   symmetry.
   424 basis functions,   704 primitive gaussians,   441 cartesian basis functions
    76 alpha electrons       76 beta electrons
       nuclear repulsion energy      1497.4552380235 Hartrees.
 IExCor= 4336 DFT=T Ex+Corr=M062X ExCW=0 ScaHFX=  0.540000
 ScaDFX=  1.000000  1.000000  1.000000  1.000000 ScalE2=  1.000000  1.000000
 IRadAn=      5 IRanWt=     -1 IRanGd=            0 ICorTp=0 IEmpDi=  4
 NAtoms=   20 NActive=   20 NUniq=   20 SFac= 1.00D+00 NAtFMM=   60 NAOKFM=F Big=F
 Integral buffers will be    131072 words long.
 Raffenetti 2 integral format.
 Two-electron integral symmetry is turned on.
 Leave Link  301 at Mon Apr  4 13:22:26 2022, MaxMem=  1879048192 cpu:               0.4 elap:               0.1
 (Enter /gpfs/software/gaussian16/sse4/tar/g16/l302.exe)
 NPDir=0 NMtPBC=     1 NCelOv=     1 NCel=       1 NClECP=     1 NCelD=      1
         NCelK=      1 NCelE2=     1 NClLst=     1 CellRange=     0.0.
 One-electron integrals computed using PRISM.
 One-electron integral symmetry used in STVInt
 NBasis=   424 RedAO= T EigKep=  1.69D-06  NBF=   424
 NBsUse=   419 1.00D-06 EigRej=  9.58D-07 NBFU=   419
 Precomputing XC quadrature grid using
 IXCGrd= 4 IRadAn=           5 IRanWt=          -1 IRanGd=           0 AccXCQ= 0.00D+00.
 Generated NRdTot=       0 NPtTot=           0 NUsed=           0 NTot=          32
 NSgBfM=   431   431   431   431   431 MxSgAt=    20 MxSgA2=    20.
 Leave Link  302 at Mon Apr  4 13:22:27 2022, MaxMem=  1879048192 cpu:               2.6 elap:               0.4
 (Enter /gpfs/software/gaussian16/sse4/tar/g16/l303.exe)
 DipDrv:  MaxL=1.
 Leave Link  303 at Mon Apr  4 13:22:27 2022, MaxMem=  1879048192 cpu:               0.3 elap:               0.1
 (Enter /gpfs/software/gaussian16/sse4/tar/g16/l401.exe)
 Initial guess from the checkpoint file:  "checkpoint.chk"
 B after Tr=    -0.000000    0.000000    0.000000
         Rot=    1.000000   -0.000386    0.000129   -0.000886 Ang=  -0.11 deg.
 Guess basis will be translated and rotated to current coordinates.
 JPrj=2 DoOrth=T DoCkMO=T.
 Generating alternative initial guess.
 ExpMin= 4.38D-02 ExpMax= 1.06D+05 ExpMxC= 3.62D+03 IAcc=2 IRadAn=         4 AccDes= 0.00D+00
 Harris functional with IExCor= 1009 and IRadAn=       4 diagonalized for initial guess.
 HarFok:  IExCor= 1009 AccDes= 0.00D+00 IRadAn=         4 IDoV= 1 UseB2=F ITyADJ=14
 ICtDFT=  3500011 ScaDFX=  1.000000  1.000000  1.000000  1.000000
 FoFCou: FMM=F IPFlag=           0 FMFlag=      100000 FMFlg1=           0
         NFxFlg=           0 DoJE=T BraDBF=F KetDBF=T FulRan=T
         wScrn=  0.000000 ICntrl=       500 IOpCl=  0 I1Cent=   200000004 NGrid=           0
         NMat0=    1 NMatS0=      1 NMatT0=    0 NMatD0=    1 NMtDS0=    0 NMtDT0=    0
 Petite list used in FoFCou.
 Harris En= -2373.84870877402    
 Leave Link  401 at Mon Apr  4 13:22:29 2022, MaxMem=  1879048192 cpu:              11.6 elap:               1.7
 (Enter /gpfs/software/gaussian16/sse4/tar/g16/l502.exe)
 Integral symmetry usage will be decided dynamically.
 Closed shell SCF:
 Using DIIS extrapolation, IDIIS=  1040.
 NGot=  1879048192 LenX=  1878652179 LenY=  1878457257
 Requested convergence on RMS density matrix=1.00D-08 within 128 cycles.
 Requested convergence on MAX density matrix=1.00D-06.
 Requested convergence on             energy=1.00D-06.
 No special actions if energy rises.
 Fock matrices will be formed incrementally for  20 cycles.

 Cycle   1  Pass 1  IDiag  1:
 FoFJK:  IHMeth= 1 ICntrl=       0 DoSepK=F KAlg= 0 I1Cent=           0 FoldK=F
 IRaf= 790000000 NMat=       1 IRICut=       1 DoRegI=T DoRafI=F ISym2E= 0 IDoP0=0 IntGTp=1.
 FoFCou: FMM=F IPFlag=           0 FMFlag=      100000 FMFlg1=           0
         NFxFlg=           0 DoJE=F BraDBF=F KetDBF=F FulRan=T
         wScrn=  0.000000 ICntrl=         0 IOpCl=  0 I1Cent=           0 NGrid=           0
         NMat0=    1 NMatS0=      1 NMatT0=    0 NMatD0=    1 NMtDS0=    0 NMtDT0=    0
 Symmetry not used in FoFCou.
 E= -2374.93356402375    
 DIIS: error= 2.72D-03 at cycle   1 NSaved=   1.
 NSaved= 1 IEnMin= 1 EnMin= -2374.93356402375     IErMin= 1 ErrMin= 2.72D-03
 ErrMax= 2.72D-03  0.00D+00 EMaxC= 1.00D-01 BMatC= 1.28D-02 BMatP= 1.28D-02
 IDIUse=3 WtCom= 9.73D-01 WtEn= 2.72D-02
 Coeff-Com:  0.100D+01
 Coeff-En:   0.100D+01
 Coeff:      0.100D+01
 Gap=     0.387 Goal=   None    Shift=    0.000
 GapD=    0.387 DampG=1.000 DampE=1.000 DampFc=1.0000 IDamp=-1.
 RMSDP=2.00D-02 MaxDP=2.12D+00              OVMax= 5.16D-02

 Cycle   2  Pass 1  IDiag  1:
 RMSU=  1.76D-02    CP:  1.09D+00
 E= -2374.95248518611     Delta-E=       -0.018921162359 Rises=F Damp=F
 DIIS: error= 1.07D-03 at cycle   2 NSaved=   2.
 NSaved= 2 IEnMin= 2 EnMin= -2374.95248518611     IErMin= 2 ErrMin= 1.07D-03
 ErrMax= 1.07D-03  0.00D+00 EMaxC= 1.00D-01 BMatC= 1.19D-03 BMatP= 1.28D-02
 IDIUse=3 WtCom= 9.89D-01 WtEn= 1.07D-02
 Coeff-Com:  0.973D-01 0.903D+00
 Coeff-En:   0.000D+00 0.100D+01
 Coeff:      0.963D-01 0.904D+00
 Gap=     0.167 Goal=   None    Shift=    0.000
 RMSDP=3.31D-03 MaxDP=2.13D-01 DE=-1.89D-02 OVMax= 2.88D-02

 Cycle   3  Pass 1  IDiag  1:
 RMSU=  2.48D-03    CP:  1.11D+00  1.06D+00
 E= -2374.95288132794     Delta-E=       -0.000396141824 Rises=F Damp=F
 DIIS: error= 1.52D-03 at cycle   3 NSaved=   3.
 NSaved= 3 IEnMin= 3 EnMin= -2374.95288132794     IErMin= 2 ErrMin= 1.07D-03
 ErrMax= 1.52D-03  0.00D+00 EMaxC= 1.00D-01 BMatC= 1.11D-03 BMatP= 1.19D-03
 IDIUse=3 WtCom= 9.85D-01 WtEn= 1.52D-02
 Coeff-Com: -0.209D-01 0.494D+00 0.527D+00
 Coeff-En:   0.000D+00 0.406D+00 0.594D+00
 Coeff:     -0.205D-01 0.493D+00 0.528D+00
 Gap=     0.164 Goal=   None    Shift=    0.000
 RMSDP=2.62D-03 MaxDP=1.57D-01 DE=-3.96D-04 OVMax= 1.82D-02

 Cycle   4  Pass 1  IDiag  1:
 RMSU=  1.41D-03    CP:  1.09D+00  1.06D+00  3.59D-01
 E= -2374.95381942958     Delta-E=       -0.000938101640 Rises=F Damp=F
 DIIS: error= 8.44D-04 at cycle   4 NSaved=   4.
 NSaved= 4 IEnMin= 4 EnMin= -2374.95381942958     IErMin= 4 ErrMin= 8.44D-04
 ErrMax= 8.44D-04  0.00D+00 EMaxC= 1.00D-01 BMatC= 2.87D-04 BMatP= 1.11D-03
 IDIUse=3 WtCom= 9.92D-01 WtEn= 8.44D-03
 Coeff-Com: -0.231D-01 0.197D+00 0.355D+00 0.471D+00
 Coeff-En:   0.000D+00 0.000D+00 0.188D+00 0.812D+00
 Coeff:     -0.229D-01 0.195D+00 0.354D+00 0.474D+00
 Gap=     0.163 Goal=   None    Shift=    0.000
 RMSDP=5.88D-04 MaxDP=4.52D-02 DE=-9.38D-04 OVMax= 7.18D-03

 Cycle   5  Pass 1  IDiag  1:
 RMSU=  3.16D-04    CP:  1.09D+00  1.05D+00  5.13D-01  9.12D-01
 E= -2374.95410883301     Delta-E=       -0.000289403433 Rises=F Damp=F
 DIIS: error= 3.00D-04 at cycle   5 NSaved=   5.
 NSaved= 5 IEnMin= 5 EnMin= -2374.95410883301     IErMin= 5 ErrMin= 3.00D-04
 ErrMax= 3.00D-04  0.00D+00 EMaxC= 1.00D-01 BMatC= 3.06D-05 BMatP= 2.87D-04
 IDIUse=3 WtCom= 9.97D-01 WtEn= 3.00D-03
 Coeff-Com: -0.763D-02 0.164D-01 0.101D+00 0.277D+00 0.614D+00
 Coeff-En:   0.000D+00 0.000D+00 0.000D+00 0.381D-01 0.962D+00
 Coeff:     -0.761D-02 0.164D-01 0.100D+00 0.276D+00 0.615D+00
 Gap=     0.164 Goal=   None    Shift=    0.000
 RMSDP=2.15D-04 MaxDP=9.52D-03 DE=-2.89D-04 OVMax= 3.44D-03

 Cycle   6  Pass 1  IDiag  1:
 RMSU=  1.86D-04    CP:  1.09D+00  1.04D+00  5.22D-01  9.21D-01  9.38D-01
 E= -2374.95414939600     Delta-E=       -0.000040562993 Rises=F Damp=F
 DIIS: error= 1.39D-04 at cycle   6 NSaved=   6.
 NSaved= 6 IEnMin= 6 EnMin= -2374.95414939600     IErMin= 6 ErrMin= 1.39D-04
 ErrMax= 1.39D-04  0.00D+00 EMaxC= 1.00D-01 BMatC= 5.43D-06 BMatP= 3.06D-05
 IDIUse=3 WtCom= 9.99D-01 WtEn= 1.39D-03
 Coeff-Com: -0.767D-04-0.313D-01-0.127D-01 0.750D-01 0.348D+00 0.621D+00
 Coeff-En:   0.000D+00 0.000D+00 0.000D+00 0.000D+00 0.000D+00 0.100D+01
 Coeff:     -0.766D-04-0.313D-01-0.127D-01 0.748D-01 0.348D+00 0.622D+00
 Gap=     0.164 Goal=   None    Shift=    0.000
 RMSDP=1.46D-04 MaxDP=9.67D-03 DE=-4.06D-05 OVMax= 2.48D-03

 Cycle   7  Pass 1  IDiag  1:
 RMSU=  9.17D-05    CP:  1.09D+00  1.04D+00  5.23D-01  9.58D-01  1.03D+00
                    CP:  8.22D-01
 E= -2374.95415887463     Delta-E=       -0.000009478631 Rises=F Damp=F
 DIIS: error= 4.93D-05 at cycle   7 NSaved=   7.
 NSaved= 7 IEnMin= 7 EnMin= -2374.95415887463     IErMin= 7 ErrMin= 4.93D-05
 ErrMax= 4.93D-05  0.00D+00 EMaxC= 1.00D-01 BMatC= 9.23D-07 BMatP= 5.43D-06
 IDIUse=1 WtCom= 1.00D+00 WtEn= 0.00D+00
 Coeff-Com:  0.179D-02-0.215D-01-0.344D-01-0.213D-01 0.478D-01 0.296D+00
 Coeff-Com:  0.732D+00
 Coeff:      0.179D-02-0.215D-01-0.344D-01-0.213D-01 0.478D-01 0.296D+00
 Coeff:      0.732D+00
 Gap=     0.164 Goal=   None    Shift=    0.000
 RMSDP=1.12D-04 MaxDP=5.76D-03 DE=-9.48D-06 OVMax= 1.71D-03

 Cycle   8  Pass 1  IDiag  1:
 RMSU=  2.98D-05    CP:  1.09D+00  1.03D+00  5.04D-01  9.89D-01  1.06D+00
                    CP:  9.35D-01  1.32D+00
 E= -2374.95416191697     Delta-E=       -0.000003042336 Rises=F Damp=F
 DIIS: error= 2.72D-05 at cycle   8 NSaved=   8.
 NSaved= 8 IEnMin= 8 EnMin= -2374.95416191697     IErMin= 8 ErrMin= 2.72D-05
 ErrMax= 2.72D-05  0.00D+00 EMaxC= 1.00D-01 BMatC= 1.35D-07 BMatP= 9.23D-07
 IDIUse=1 WtCom= 1.00D+00 WtEn= 0.00D+00
 Coeff-Com:  0.625D-03 0.303D-03-0.840D-02-0.221D-01-0.581D-01-0.630D-01
 Coeff-Com:  0.209D+00 0.942D+00
 Coeff:      0.625D-03 0.303D-03-0.840D-02-0.221D-01-0.581D-01-0.630D-01
 Coeff:      0.209D+00 0.942D+00
 Gap=     0.163 Goal=   None    Shift=    0.000
 RMSDP=4.70D-05 MaxDP=3.03D-03 DE=-3.04D-06 OVMax= 1.47D-03

 Cycle   9  Pass 1  IDiag  1:
 RMSU=  1.64D-05    CP:  1.09D+00  1.03D+00  5.06D-01  9.87D-01  1.09D+00
                    CP:  1.03D+00  1.48D+00  1.43D+00
 E= -2374.95416305560     Delta-E=       -0.000001138629 Rises=F Damp=F
 DIIS: error= 1.55D-05 at cycle   9 NSaved=   9.
 NSaved= 9 IEnMin= 9 EnMin= -2374.95416305560     IErMin= 9 ErrMin= 1.55D-05
 ErrMax= 1.55D-05  0.00D+00 EMaxC= 1.00D-01 BMatC= 4.56D-08 BMatP= 1.35D-07
 IDIUse=1 WtCom= 1.00D+00 WtEn= 0.00D+00
 Coeff-Com: -0.118D-03 0.499D-02 0.432D-02-0.559D-02-0.323D-01-0.843D-01
 Coeff-Com: -0.783D-01 0.347D+00 0.845D+00
 Coeff:     -0.118D-03 0.499D-02 0.432D-02-0.559D-02-0.323D-01-0.843D-01
 Coeff:     -0.783D-01 0.347D+00 0.845D+00
 Gap=     0.163 Goal=   None    Shift=    0.000
 RMSDP=2.20D-05 MaxDP=1.52D-03 DE=-1.14D-06 OVMax= 8.70D-04

 Cycle  10  Pass 1  IDiag  1:
 RMSU=  7.45D-06    CP:  1.09D+00  1.03D+00  5.02D-01  9.89D-01  1.08D+00
                    CP:  1.04D+00  1.64D+00  1.72D+00  1.29D+00
 E= -2374.95416342495     Delta-E=       -0.000000369349 Rises=F Damp=F
 DIIS: error= 9.45D-06 at cycle  10 NSaved=  10.
 NSaved=10 IEnMin=10 EnMin= -2374.95416342495     IErMin=10 ErrMin= 9.45D-06
 ErrMax= 9.45D-06  0.00D+00 EMaxC= 1.00D-01 BMatC= 1.82D-08 BMatP= 4.56D-08
 IDIUse=1 WtCom= 1.00D+00 WtEn= 0.00D+00
 Coeff-Com: -0.281D-03 0.258D-02 0.556D-02 0.430D-02 0.370D-02-0.178D-01
 Coeff-Com: -0.101D+00-0.130D+00 0.422D+00 0.811D+00
 Coeff:     -0.281D-03 0.258D-02 0.556D-02 0.430D-02 0.370D-02-0.178D-01
 Coeff:     -0.101D+00-0.130D+00 0.422D+00 0.811D+00
 Gap=     0.163 Goal=   None    Shift=    0.000
 RMSDP=1.30D-05 MaxDP=7.01D-04 DE=-3.69D-07 OVMax= 5.64D-04

 Cycle  11  Pass 1  IDiag  1:
 RMSU=  3.79D-06    CP:  1.09D+00  1.03D+00  5.03D-01  9.86D-01  1.09D+00
                    CP:  1.05D+00  1.68D+00  1.89D+00  1.63D+00  1.53D+00
 E= -2374.95416356978     Delta-E=       -0.000000144837 Rises=F Damp=F
 DIIS: error= 5.59D-06 at cycle  11 NSaved=  11.
 NSaved=11 IEnMin=11 EnMin= -2374.95416356978     IErMin=11 ErrMin= 5.59D-06
 ErrMax= 5.59D-06  0.00D+00 EMaxC= 1.00D-01 BMatC= 4.00D-09 BMatP= 1.82D-08
 IDIUse=1 WtCom= 1.00D+00 WtEn= 0.00D+00
 Coeff-Com: -0.526D-04-0.902D-03 0.371D-03 0.281D-02 0.110D-01 0.246D-01
 Coeff-Com: -0.455D-02-0.182D+00-0.153D+00 0.218D+00 0.108D+01
 Coeff:     -0.526D-04-0.902D-03 0.371D-03 0.281D-02 0.110D-01 0.246D-01
 Coeff:     -0.455D-02-0.182D+00-0.153D+00 0.218D+00 0.108D+01
 Gap=     0.163 Goal=   None    Shift=    0.000
 RMSDP=1.02D-05 MaxDP=4.57D-04 DE=-1.45D-07 OVMax= 4.84D-04

 Cycle  12  Pass 1  IDiag  1:
 RMSU=  3.35D-06    CP:  1.09D+00  1.03D+00  5.03D-01  9.87D-01  1.09D+00
                    CP:  1.05D+00  1.74D+00  1.99D+00  1.88D+00  2.03D+00
                    CP:  1.35D+00
 E= -2374.95416362697     Delta-E=       -0.000000057184 Rises=F Damp=F
 DIIS: error= 1.85D-06 at cycle  12 NSaved=  12.
 NSaved=12 IEnMin=12 EnMin= -2374.95416362697     IErMin=12 ErrMin= 1.85D-06
 ErrMax= 1.85D-06  0.00D+00 EMaxC= 1.00D-01 BMatC= 1.60D-09 BMatP= 4.00D-09
 IDIUse=1 WtCom= 1.00D+00 WtEn= 0.00D+00
 Coeff-Com:  0.460D-04-0.118D-02-0.129D-02 0.562D-03 0.469D-02 0.173D-01
 Coeff-Com:  0.256D-01-0.653D-01-0.182D+00-0.122D+00 0.592D+00 0.731D+00
 Coeff:      0.460D-04-0.118D-02-0.129D-02 0.562D-03 0.469D-02 0.173D-01
 Coeff:      0.256D-01-0.653D-01-0.182D+00-0.122D+00 0.592D+00 0.731D+00
 Gap=     0.163 Goal=   None    Shift=    0.000
 RMSDP=5.63D-06 MaxDP=2.86D-04 DE=-5.72D-08 OVMax= 1.85D-04

 Cycle  13  Pass 1  IDiag  1:
 RMSU=  1.39D-06    CP:  1.09D+00  1.03D+00  5.03D-01  9.88D-01  1.09D+00
                    CP:  1.05D+00  1.76D+00  2.04D+00  1.95D+00  2.21D+00
                    CP:  1.84D+00  1.22D+00
 E= -2374.95416363517     Delta-E=       -0.000000008205 Rises=F Damp=F
 DIIS: error= 5.26D-07 at cycle  13 NSaved=  13.
 NSaved=13 IEnMin=13 EnMin= -2374.95416363517     IErMin=13 ErrMin= 5.26D-07
 ErrMax= 5.26D-07  0.00D+00 EMaxC= 1.00D-01 BMatC= 1.53D-10 BMatP= 1.60D-09
 IDIUse=1 WtCom= 1.00D+00 WtEn= 0.00D+00
 Coeff-Com:  0.191D-04-0.151D-03-0.428D-03-0.634D-04-0.620D-03-0.342D-04
 Coeff-Com:  0.912D-02 0.108D-01-0.178D-01-0.815D-01-0.162D-01 0.199D+00
 Coeff-Com:  0.898D+00
 Coeff:      0.191D-04-0.151D-03-0.428D-03-0.634D-04-0.620D-03-0.342D-04
 Coeff:      0.912D-02 0.108D-01-0.178D-01-0.815D-01-0.162D-01 0.199D+00
 Coeff:      0.898D+00
 Gap=     0.163 Goal=   None    Shift=    0.000
 RMSDP=2.45D-06 MaxDP=1.17D-04 DE=-8.20D-09 OVMax= 4.88D-05

 Cycle  14  Pass 1  IDiag  1:
 RMSU=  4.31D-07    CP:  1.09D+00  1.03D+00  5.03D-01  9.88D-01  1.09D+00
                    CP:  1.05D+00  1.78D+00  2.04D+00  1.96D+00  2.24D+00
                    CP:  1.97D+00  1.44D+00  1.23D+00
 E= -2374.95416363580     Delta-E=       -0.000000000626 Rises=F Damp=F
 DIIS: error= 2.14D-07 at cycle  14 NSaved=  14.
 NSaved=14 IEnMin=14 EnMin= -2374.95416363580     IErMin=14 ErrMin= 2.14D-07
 ErrMax= 2.14D-07  0.00D+00 EMaxC= 1.00D-01 BMatC= 2.52D-11 BMatP= 1.53D-10
 IDIUse=1 WtCom= 1.00D+00 WtEn= 0.00D+00
 Coeff-Com:  0.570D-06 0.977D-04 0.306D-05-0.125D-04-0.920D-03-0.213D-02
 Coeff-Com: -0.574D-05 0.102D-01 0.170D-01-0.117D-01-0.746D-01-0.243D-01
 Coeff-Com:  0.305D+00 0.781D+00
 Coeff:      0.570D-06 0.977D-04 0.306D-05-0.125D-04-0.920D-03-0.213D-02
 Coeff:     -0.574D-05 0.102D-01 0.170D-01-0.117D-01-0.746D-01-0.243D-01
 Coeff:      0.305D+00 0.781D+00
 Gap=     0.163 Goal=   None    Shift=    0.000
 RMSDP=8.39D-07 MaxDP=5.10D-05 DE=-6.26D-10 OVMax= 9.66D-06

 Cycle  15  Pass 1  IDiag  1:
 RMSU=  1.67D-07    CP:  1.09D+00  1.03D+00  5.03D-01  9.89D-01  1.09D+00
                    CP:  1.05D+00  1.78D+00  2.05D+00  1.96D+00  2.23D+00
                    CP:  1.99D+00  1.48D+00  1.39D+00  9.66D-01
 E= -2374.95416363581     Delta-E=       -0.000000000009 Rises=F Damp=F
 DIIS: error= 1.04D-07 at cycle  15 NSaved=  15.
 NSaved=15 IEnMin=15 EnMin= -2374.95416363581     IErMin=15 ErrMin= 1.04D-07
 ErrMax= 1.04D-07  0.00D+00 EMaxC= 1.00D-01 BMatC= 5.75D-12 BMatP= 2.52D-11
 IDIUse=1 WtCom= 1.00D+00 WtEn= 0.00D+00
 Coeff-Com: -0.211D-05 0.591D-04 0.535D-04 0.358D-04-0.331D-03-0.781D-03
 Coeff-Com: -0.120D-02 0.242D-02 0.101D-01 0.731D-02-0.303D-01-0.416D-01
 Coeff-Com: -0.562D-02 0.350D+00 0.710D+00
 Coeff:     -0.211D-05 0.591D-04 0.535D-04 0.358D-04-0.331D-03-0.781D-03
 Coeff:     -0.120D-02 0.242D-02 0.101D-01 0.731D-02-0.303D-01-0.416D-01
 Coeff:     -0.562D-02 0.350D+00 0.710D+00
 Gap=     0.163 Goal=   None    Shift=    0.000
 RMSDP=2.19D-07 MaxDP=1.13D-05 DE=-9.09D-12 OVMax= 2.43D-06

 Cycle  16  Pass 1  IDiag  1:
 RMSU=  7.00D-08    CP:  1.09D+00  1.03D+00  5.03D-01  9.89D-01  1.09D+00
                    CP:  1.05D+00  1.78D+00  2.05D+00  1.96D+00  2.23D+00
                    CP:  2.00D+00  1.50D+00  1.42D+00  1.04D+00  1.04D+00
 E= -2374.95416363581     Delta-E=       -0.000000000004 Rises=F Damp=F
 DIIS: error= 5.27D-08 at cycle  16 NSaved=  16.
 NSaved=16 IEnMin=16 EnMin= -2374.95416363581     IErMin=16 ErrMin= 5.27D-08
 ErrMax= 5.27D-08  0.00D+00 EMaxC= 1.00D-01 BMatC= 1.19D-12 BMatP= 5.75D-12
 IDIUse=1 WtCom= 1.00D+00 WtEn= 0.00D+00
 Coeff-Com: -0.127D-05 0.932D-05 0.254D-04 0.339D-04 0.103D-04 0.595D-04
 Coeff-Com: -0.590D-03-0.114D-02 0.150D-02 0.642D-02 0.969D-03-0.150D-01
 Coeff-Com: -0.700D-01-0.231D-02 0.348D+00 0.732D+00
 Coeff:     -0.127D-05 0.932D-05 0.254D-04 0.339D-04 0.103D-04 0.595D-04
 Coeff:     -0.590D-03-0.114D-02 0.150D-02 0.642D-02 0.969D-03-0.150D-01
 Coeff:     -0.700D-01-0.231D-02 0.348D+00 0.732D+00
 Gap=     0.163 Goal=   None    Shift=    0.000
 RMSDP=6.60D-08 MaxDP=5.35D-06 DE=-3.64D-12 OVMax= 8.13D-07

 Cycle  17  Pass 1  IDiag  1:
 RMSU=  2.72D-08    CP:  1.09D+00  1.03D+00  5.03D-01  9.89D-01  1.09D+00
                    CP:  1.05D+00  1.78D+00  2.05D+00  1.96D+00  2.23D+00
                    CP:  2.00D+00  1.50D+00  1.43D+00  1.08D+00  1.15D+00
                    CP:  8.83D-01
 E= -2374.95416363588     Delta-E=       -0.000000000071 Rises=F Damp=F
 DIIS: error= 1.82D-08 at cycle  17 NSaved=  17.
 NSaved=17 IEnMin=17 EnMin= -2374.95416363588     IErMin=17 ErrMin= 1.82D-08
 ErrMax= 1.82D-08  0.00D+00 EMaxC= 1.00D-01 BMatC= 1.07D-13 BMatP= 1.19D-12
 IDIUse=1 WtCom= 1.00D+00 WtEn= 0.00D+00
 Coeff-Com: -0.112D-06-0.592D-05-0.895D-06 0.139D-04 0.495D-04 0.128D-03
 Coeff-Com:  0.267D-05-0.762D-03-0.975D-03 0.105D-02 0.452D-02 0.165D-02
 Coeff-Com: -0.215D-01-0.513D-01 0.244D-01 0.225D+00 0.818D+00
 Coeff:     -0.112D-06-0.592D-05-0.895D-06 0.139D-04 0.495D-04 0.128D-03
 Coeff:      0.267D-05-0.762D-03-0.975D-03 0.105D-02 0.452D-02 0.165D-02
 Coeff:     -0.215D-01-0.513D-01 0.244D-01 0.225D+00 0.818D+00
 Gap=     0.163 Goal=   None    Shift=    0.000
 RMSDP=2.69D-08 MaxDP=2.03D-06 DE=-7.09D-11 OVMax= 2.56D-07

 Cycle  18  Pass 1  IDiag  1:
 RMSU=  8.45D-09    CP:  1.09D+00  1.03D+00  5.03D-01  9.89D-01  1.09D+00
                    CP:  1.05D+00  1.78D+00  2.05D+00  1.96D+00  2.23D+00
                    CP:  2.00D+00  1.50D+00  1.43D+00  1.08D+00  1.19D+00
                    CP:  9.10D-01  1.12D+00
 E= -2374.95416363574     Delta-E=        0.000000000144 Rises=F Damp=F
 DIIS: error= 7.94D-09 at cycle  18 NSaved=  18.
 NSaved=18 IEnMin=17 EnMin= -2374.95416363588     IErMin=18 ErrMin= 7.94D-09
 ErrMax= 7.94D-09  0.00D+00 EMaxC= 1.00D-01 BMatC= 2.58D-14 BMatP= 1.07D-13
 IDIUse=1 WtCom= 1.00D+00 WtEn= 0.00D+00
 Coeff-Com:  0.138D-06-0.453D-05-0.449D-05 0.306D-05 0.251D-04 0.545D-04
 Coeff-Com:  0.915D-04-0.228D-03-0.733D-03-0.394D-03 0.219D-02 0.323D-02
 Coeff-Com: -0.154D-03-0.275D-01-0.444D-01-0.162D-01 0.401D+00 0.683D+00
 Coeff:      0.138D-06-0.453D-05-0.449D-05 0.306D-05 0.251D-04 0.545D-04
 Coeff:      0.915D-04-0.228D-03-0.733D-03-0.394D-03 0.219D-02 0.323D-02
 Coeff:     -0.154D-03-0.275D-01-0.444D-01-0.162D-01 0.401D+00 0.683D+00
 Gap=     0.163 Goal=   None    Shift=    0.000
 RMSDP=1.13D-08 MaxDP=6.36D-07 DE= 1.44D-10 OVMax= 8.70D-08

 Cycle  19  Pass 1  IDiag  1:
 RMSU=  3.88D-09    CP:  1.09D+00  1.03D+00  5.03D-01  9.89D-01  1.09D+00
                    CP:  1.05D+00  1.78D+00  2.05D+00  1.96D+00  2.23D+00
                    CP:  2.00D+00  1.50D+00  1.43D+00  1.07D+00  1.20D+00
                    CP:  9.17D-01  1.25D+00  1.07D+00
 E= -2374.95416363570     Delta-E=        0.000000000035 Rises=F Damp=F
 DIIS: error= 2.18D-09 at cycle  19 NSaved=  19.
 NSaved=19 IEnMin=17 EnMin= -2374.95416363588     IErMin=19 ErrMin= 2.18D-09
 ErrMax= 2.18D-09  0.00D+00 EMaxC= 1.00D-01 BMatC= 1.52D-15 BMatP= 2.58D-14
 IDIUse=1 WtCom= 1.00D+00 WtEn= 0.00D+00
 Coeff-Com:  0.575D-07-0.112D-05-0.160D-05 0.448D-06 0.468D-05 0.825D-05
 Coeff-Com:  0.328D-04-0.111D-04-0.169D-03-0.222D-03 0.294D-03 0.970D-03
 Coeff-Com:  0.213D-02-0.492D-02-0.175D-01-0.272D-01 0.788D-01 0.260D+00
 Coeff-Com:  0.708D+00
 Coeff:      0.575D-07-0.112D-05-0.160D-05 0.448D-06 0.468D-05 0.825D-05
 Coeff:      0.328D-04-0.111D-04-0.169D-03-0.222D-03 0.294D-03 0.970D-03
 Coeff:      0.213D-02-0.492D-02-0.175D-01-0.272D-01 0.788D-01 0.260D+00
 Coeff:      0.708D+00
 Gap=     0.163 Goal=   None    Shift=    0.000
 RMSDP=4.45D-09 MaxDP=3.37D-07 DE= 3.55D-11 OVMax= 1.69D-08

 SCF Done:  E(RM062X) =  -2374.95416364     A.U. after   19 cycles
            NFock= 19  Conv=0.44D-08     -V/T= 2.0026
 KE= 2.368749380048D+03 PE=-8.632111231580D+03 EE= 2.390952449873D+03
 Leave Link  502 at Mon Apr  4 13:26:43 2022, MaxMem=  1879048192 cpu:            1774.8 elap:             254.2
 (Enter /gpfs/software/gaussian16/sse4/tar/g16/l701.exe)
 ... and contract with generalized density number  0.
 Compute integral first derivatives.
 Leave Link  701 at Mon Apr  4 13:26:43 2022, MaxMem=  1879048192 cpu:               1.2 elap:               0.2
 (Enter /gpfs/software/gaussian16/sse4/tar/g16/l702.exe)
 L702 exits ... SP integral derivatives will be done elsewhere.
 Leave Link  702 at Mon Apr  4 13:26:43 2022, MaxMem=  1879048192 cpu:               0.1 elap:               0.0
 (Enter /gpfs/software/gaussian16/sse4/tar/g16/l703.exe)
 Integral derivatives from FoFJK, PRISM(SPDF).
 Compute integral first derivatives, UseDBF=F ICtDFT=           0.
 Calling FoFJK, ICntrl=      2127 FMM=F ISym2X=0 I1Cent= 0 IOpClX= 0 NMat=1 NMatS=1 NMatT=0.
 FoFJK:  IHMeth= 1 ICntrl=    2127 DoSepK=F KAlg= 0 I1Cent=           0 FoldK=F
 IRaf=         0 NMat=       1 IRICut=       1 DoRegI=T DoRafI=F ISym2E= 0 IDoP0=0 IntGTp=1.
 FoFCou: FMM=F IPFlag=           0 FMFlag=      100000 FMFlg1=         800
         NFxFlg=           0 DoJE=F BraDBF=F KetDBF=F FulRan=T
         wScrn=  0.000000 ICntrl=      2127 IOpCl=  0 I1Cent=           0 NGrid=           0
         NMat0=    1 NMatS0=      1 NMatT0=    0 NMatD0=    1 NMtDS0=    0 NMtDT0=    0
 Symmetry not used in FoFCou.
 Leave Link  703 at Mon Apr  4 13:27:14 2022, MaxMem=  1879048192 cpu:             214.1 elap:              30.7
 (Enter /gpfs/software/gaussian16/sse4/tar/g16/l716.exe)
 Dipole        = 3.74104425D+00-2.06476854D+00-6.05672876D-02
 ***** Axes restored to original set *****
 -------------------------------------------------------------------
 Center     Atomic                   Forces (Hartrees/Bohr)
 Number     Number              X              Y              Z
 -------------------------------------------------------------------
      1        6          -0.021194542    0.012755223    0.000712452
      2        6          -0.006111961    0.019928596   -0.011715203
      3        6           0.020400907    0.009640217   -0.018777710
      4        6           0.142610828   -0.070349191   -0.023427941
      5        6          -0.158271256    0.086623581    0.019945627
      6        6           0.032265745   -0.043155371    0.012406356
      7       17          -0.000967958   -0.001447149    0.000492281
      8        8          -0.001642791   -0.009185773    0.009275173
      9       17           0.001533869   -0.001214996   -0.000783160
     10        6          -0.007934171   -0.001734694    0.009340108
     11        6           0.003373899   -0.000453510   -0.002682153
     12        6          -0.009892074    0.001119613    0.009864768
     13        6           0.011857537   -0.005900192   -0.001048675
     14        6          -0.008989971    0.003700835    0.003087139
     15        6          -0.001738324   -0.001895195    0.004240262
     16       17           0.004673668   -0.000350511   -0.004100236
     17       17           0.002427275    0.000315572   -0.004340425
     18        1           0.000046028    0.001983025   -0.002023826
     19        1          -0.002484827    0.001509309   -0.002622463
     20        1           0.000038119   -0.001889389    0.002157623
 -------------------------------------------------------------------
 Cartesian Forces:  Max     0.158271256 RMS     0.032873454
 Leave Link  716 at Mon Apr  4 13:27:14 2022, MaxMem=  1879048192 cpu:               0.1 elap:               0.0
 (Enter /gpfs/software/gaussian16/sse4/tar/g16/l103.exe)

 GradGradGradGradGradGradGradGradGradGradGradGradGradGradGradGradGradGrad
 Berny optimization.
 Using GEDIIS/GDIIS optimizer.
 FormGI is forming the generalized inverse of G from B-inverse, IUseBI=4.
 Internal  Forces:  Max     0.134354134 RMS     0.015781657
 Search for a local minimum.
 Step number   2 out of a maximum of  108
 All quantities printed in internal units (Hartrees-Bohrs-Radians)
 RMS Force = .15782D-01 SwitMx=.10000D-02 MixMth= 1
 Mixed Optimization -- RFO/linear search
 Update second derivatives using D2CorX and points    1    2
 DE= -5.81D-02 DEPred=-5.27D-02 R= 1.10D+00
 TightC=F SS=  1.41D+00  RLast= 3.01D-01 DXNew= 5.0454D-01 9.0218D-01
 Trust test= 1.10D+00 RLast= 3.01D-01 DXMaxT set to 5.05D-01
 ITU=  1  0
 Use linear search instead of GDIIS.
     Eigenvalues ---    0.00771   0.00807   0.00859   0.01041   0.01415
     Eigenvalues ---    0.01474   0.01615   0.01840   0.01965   0.01992
     Eigenvalues ---    0.02053   0.02073   0.02105   0.02121   0.02151
     Eigenvalues ---    0.02184   0.02355   0.15974   0.15998   0.15999
     Eigenvalues ---    0.19054   0.22370   0.23469   0.24606   0.24951
     Eigenvalues ---    0.24968   0.24986   0.24990   0.24998   0.24999
     Eigenvalues ---    0.24999   0.24999   0.25989   0.28642   0.29446
     Eigenvalues ---    0.30578   0.30786   0.31833   0.32682   0.32940
     Eigenvalues ---    0.33010   0.34852   0.35007   0.35426   0.39659
     Eigenvalues ---    0.40803   0.41825   0.44568   0.45050   0.46105
     Eigenvalues ---    0.46595   0.51052   0.62737   0.94780
 RFO step:  Lambda=-7.28361147D-03 EMin= 7.70790496D-03
 Quartic linear search produced a step of  1.05471.
 Iteration  1 RMS(Cart)=  0.04885548 RMS(Int)=  0.01305771
 Iteration  2 RMS(Cart)=  0.01861568 RMS(Int)=  0.00033097
 Iteration  3 RMS(Cart)=  0.00015236 RMS(Int)=  0.00030213
 Iteration  4 RMS(Cart)=  0.00000009 RMS(Int)=  0.00030213
 ITry= 1 IFail=0 DXMaxC= 2.13D-01 DCOld= 1.00D+10 DXMaxT= 5.05D-01 DXLimC= 3.00D+00 Rises=F
 Variable       Old X    -DE/DX   Delta X   Delta X   Delta X     New X
                                 (Linear)    (Quad)   (Total)
    R1        2.85805  -0.01327  -0.02808  -0.00859  -0.03660   2.82145
    R2        2.72225   0.00606   0.01242  -0.00527   0.00747   2.72972
    R3        2.31569   0.00102   0.00631  -0.01037  -0.00406   2.31163
    R4        2.58472   0.00623  -0.00807   0.04547   0.03716   2.62188
    R5        3.27748  -0.00083  -0.00882   0.01999   0.01117   3.28865
    R6        2.80377  -0.02918  -0.06457   0.00153  -0.06337   2.74040
    R7        3.30469   0.00109   0.00345  -0.00291   0.00054   3.30523
    R8        2.56743  -0.13435  -0.26894  -0.06222  -0.33095   2.23648
    R9        2.51654   0.04562   0.05553   0.01963   0.07514   2.59168
   R10        2.81325  -0.01145  -0.01629  -0.02427  -0.04056   2.77269
   R11        2.65887  -0.00427  -0.01357   0.01428   0.00070   2.65957
   R12        2.64921   0.00195   0.00048   0.00771   0.00818   2.65738
   R13        2.63723  -0.00800  -0.01559   0.00263  -0.01296   2.62427
   R14        2.05424  -0.00220  -0.00528   0.00182  -0.00345   2.05079
   R15        2.62979  -0.00024  -0.00198   0.00357   0.00161   2.63140
   R16        3.27349   0.00447   0.00774   0.00560   0.01334   3.28683
   R17        2.63890  -0.00778  -0.01490   0.00214  -0.01277   2.62613
   R18        2.04495  -0.00263  -0.00520  -0.00076  -0.00596   2.03899
   R19        2.62816  -0.00181  -0.00458   0.00329  -0.00127   2.62689
   R20        2.05160  -0.00208  -0.00552   0.00316  -0.00236   2.04924
   R21        3.27280   0.00589   0.01255   0.00054   0.01309   3.28589
    A1        1.94782  -0.02279  -0.04974  -0.03053  -0.07999   1.86784
    A2        2.15808  -0.00376  -0.02863   0.06565   0.03673   2.19481
    A3        2.17720   0.02656   0.07838  -0.03543   0.04269   2.21989
    A4        2.15434   0.00492   0.01835  -0.01847  -0.00036   2.15398
    A5        1.98639   0.00056  -0.00329   0.01451   0.01134   1.99772
    A6        2.14242  -0.00549  -0.01506   0.00394  -0.01100   2.13141
    A7        2.14440  -0.00537  -0.01885   0.02651   0.00705   2.15145
    A8        2.06997   0.00075   0.01065  -0.03275  -0.02182   2.04815
    A9        2.06826   0.00461   0.00813   0.00618   0.01461   2.08287
   A10        2.06516   0.02243   0.03334   0.06031   0.09429   2.15945
   A11        2.36087   0.01705   0.04655  -0.01128   0.03537   2.39624
   A12        1.89322  -0.01620  -0.02949  -0.02628  -0.05653   1.83669
   A13        2.27480   0.00067  -0.01637   0.05226   0.03570   2.31050
   A14        2.11313   0.01553   0.04599  -0.02903   0.01694   2.13006
   A15        2.07312  -0.00640  -0.01445  -0.00517  -0.01960   2.05352
   A16        2.17307   0.00560   0.01012   0.01186   0.02198   2.19505
   A17        2.03599   0.00080   0.00434  -0.00722  -0.00296   2.03304
   A18        2.12959  -0.00064  -0.00322   0.00505   0.00178   2.13137
   A19        2.09740  -0.00147  -0.00377  -0.00242  -0.00617   2.09123
   A20        2.05618   0.00211   0.00700  -0.00261   0.00441   2.06058
   A21        2.09604   0.00146   0.00412  -0.00227   0.00184   2.09788
   A22        2.06158   0.00271   0.00761  -0.00237   0.00524   2.06683
   A23        2.12554  -0.00417  -0.01171   0.00461  -0.00710   2.11844
   A24        2.12132  -0.00111  -0.00268  -0.00023  -0.00296   2.11835
   A25        2.12279  -0.00232  -0.00783   0.00247  -0.00534   2.11745
   A26        2.03888   0.00342   0.01048  -0.00222   0.00828   2.04716
   A27        2.10588   0.00076   0.00068   0.00450   0.00515   2.11103
   A28        2.08553   0.00141   0.00496  -0.00208   0.00288   2.08841
   A29        2.09172  -0.00216  -0.00563  -0.00250  -0.00813   2.08359
   A30        2.07634  -0.00125  -0.00304  -0.00090  -0.00395   2.07239
   A31        2.13473  -0.00270  -0.00871   0.00667  -0.00204   2.13268
   A32        2.07208   0.00395   0.01175  -0.00584   0.00591   2.07799
    D1       -0.03064   0.00048   0.00175   0.01659   0.01766  -0.01298
    D2        3.12055   0.00047   0.00185   0.01894   0.02048   3.14103
    D3        3.09826   0.00077   0.00358  -0.00921  -0.00612   3.09214
    D4       -0.03374   0.00076   0.00369  -0.00686  -0.00331  -0.03704
    D5        0.00835   0.00028   0.00191  -0.02609  -0.02473  -0.01639
    D6       -3.12039   0.00026   0.00104  -0.00083  -0.00043  -3.12082
    D7        0.02960  -0.00053  -0.00282   0.01283   0.00995   0.03955
    D8       -3.07565  -0.00003  -0.00044   0.01473   0.01463  -3.06102
    D9       -3.12243  -0.00048  -0.00285   0.01031   0.00705  -3.11539
   D10        0.05551   0.00002  -0.00047   0.01221   0.01173   0.06724
   D11       -0.00376  -0.00040  -0.00072  -0.02862  -0.02846  -0.03222
   D12       -3.07583  -0.00097  -0.00479   0.02517   0.02077  -3.05506
   D13        3.10152  -0.00097  -0.00305  -0.03129  -0.03395   3.06757
   D14        0.02945  -0.00154  -0.00712   0.02250   0.01529   0.04473
   D15        0.02036  -0.00121  -0.00599   0.00945   0.00404   0.02440
   D16       -0.02294   0.00114   0.00487   0.01925   0.02427   0.00133
   D17        3.05679   0.00111   0.00589  -0.02476  -0.01730   3.03949
   D18        2.71416  -0.00122  -0.00469  -0.00172  -0.00685   2.70731
   D19       -0.47709  -0.00130  -0.00432  -0.01502  -0.01982  -0.49690
   D20       -0.35044  -0.00071  -0.00626   0.05721   0.05143  -0.29901
   D21        2.74150  -0.00079  -0.00589   0.04391   0.03846   2.77996
   D22        3.12000  -0.00010  -0.00138   0.00884   0.00764   3.12763
   D23       -0.01439  -0.00049  -0.00286   0.00633   0.00361  -0.01078
   D24        0.02418  -0.00019  -0.00193   0.02056   0.01862   0.04280
   D25       -3.11020  -0.00058  -0.00342   0.01805   0.01459  -3.09561
   D26        3.13892   0.00087   0.00434  -0.01366  -0.00917   3.12975
   D27       -0.02479   0.00049   0.00272  -0.01308  -0.01024  -0.03503
   D28       -0.05137   0.00061   0.00420  -0.02666  -0.02244  -0.07381
   D29        3.06811   0.00023   0.00258  -0.02608  -0.02351   3.04460
   D30        0.01506  -0.00018  -0.00060  -0.00416  -0.00474   0.01031
   D31       -3.11981  -0.00059  -0.00255   0.00020  -0.00237  -3.12218
   D32       -3.13358   0.00020   0.00081  -0.00170  -0.00082  -3.13441
   D33        0.01474  -0.00021  -0.00114   0.00266   0.00155   0.01629
   D34       -0.02792   0.00010   0.00097  -0.00699  -0.00606  -0.03398
   D35        3.12371   0.00002   0.00019   0.00073   0.00088   3.12459
   D36        3.10669   0.00056   0.00309  -0.01155  -0.00845   3.09824
   D37       -0.02486   0.00048   0.00231  -0.00382  -0.00151  -0.02638
   D38        0.04000  -0.00072  -0.00412   0.01689   0.01280   0.05280
   D39       -3.11363  -0.00071  -0.00351   0.00951   0.00596  -3.10766
   D40       -3.08050  -0.00029  -0.00238   0.01628   0.01398  -3.06651
   D41        0.04906  -0.00028  -0.00177   0.00890   0.00715   0.05621
   D42        0.00110   0.00025   0.00114   0.00084   0.00196   0.00307
   D43        3.13302   0.00029   0.00176  -0.00653  -0.00480   3.12822
   D44       -3.12841   0.00021   0.00045   0.00825   0.00870  -3.11971
   D45        0.00351   0.00025   0.00107   0.00087   0.00194   0.00544
         Item               Value     Threshold  Converged?
 Maximum Force            0.134354     0.000450     NO 
 RMS     Force            0.015782     0.000300     NO 
 Maximum Displacement     0.213280     0.001800     NO 
 RMS     Displacement     0.061077     0.001200     NO 
 Predicted change in Energy=-4.314925D-02
 Lowest energy point so far.  Saving SCF results.
 GradGradGradGradGradGradGradGradGradGradGradGradGradGradGradGradGradGrad

 Leave Link  103 at Mon Apr  4 13:27:14 2022, MaxMem=  1879048192 cpu:               0.2 elap:               0.0
 (Enter /gpfs/software/gaussian16/sse4/tar/g16/l202.exe)
                          Input orientation:                          
 ---------------------------------------------------------------------
 Center     Atomic      Atomic             Coordinates (Angstroms)
 Number     Number       Type             X           Y           Z
 ---------------------------------------------------------------------
      1          6           0       -7.976537   -1.325649    6.603796
      2          6           0       -7.340479   -2.525355    7.224545
      3          6           0       -6.089568   -3.001827    6.859609
      4          6           0       -7.045421   -0.811544    5.626392
      5          6           0       -5.982516   -1.288096    5.417130
      6          6           0       -5.249694   -2.355279    5.869887
      7         17           0       -5.548876   -4.490534    7.601625
      8          8           0       -9.094141   -0.897633    6.857038
      9         17           0       -8.307528   -3.303846    8.444106
     10          6           0       -3.962251   -2.725545    5.271390
     11          6           0       -3.659280   -2.204916    3.999431
     12          6           0       -2.460935   -2.481780    3.354593
     13          6           0       -2.963592   -3.502332    5.885194
     14          6           0       -1.779537   -3.810519    5.226204
     15          6           0       -1.515650   -3.307630    3.957416
     16         17           0       -0.009554   -3.708539    3.186423
     17         17           0       -2.174006   -1.763557    1.796697
     18          1           0       -1.041707   -4.438026    5.713837
     19          1           0       -3.076845   -3.865456    6.894911
     20          1           0       -4.373934   -1.562599    3.495027
 ---------------------------------------------------------------------
                    Distance matrix (angstroms):
                    1          2          3          4          5
     1  C    0.000000
     2  C    1.493048   0.000000
     3  C    2.536861   1.387437   0.000000
     4  C    1.444507   2.361843   2.689204   0.000000
     5  C    2.320712   2.577134   2.242560   1.183495   0.000000
     6  C    3.005734   2.497080   1.450159   2.380556   1.371458
     7  Cl   4.111654   2.685882   1.749053   4.435782   3.900727
     8  O    1.223262   2.420717   3.668119   2.391475   3.450798
     9  Cl   2.722051   1.740276   2.742480   3.967871   4.316424
    10  C    4.455278   3.907341   2.669128   3.646281   2.483741
    11  C    5.118059   4.904617   3.836923   4.006799   2.871908
    12  C    6.505061   6.228031   5.071741   5.382218   4.252114
    13  C    5.512164   4.680329   3.312357   4.895779   3.773040
    14  C    6.817268   6.047238   4.679568   6.073181   4.905517
    15  C    7.257729   6.724189   5.425584   6.292400   5.114897
    16  Cl   8.990518   8.452740   7.138508   7.990585   6.819888
    17  Cl   7.547803   7.532218   6.519050   6.269256   5.276206
    18  H    7.653155   6.753893   5.371811   7.014528   5.867000
    19  H    5.526513   4.481417   3.134262   5.165764   4.155664
    20  H    4.764382   4.861748   4.041681   3.499092   2.521382
                    6          7          8          9         10
     6  C    0.000000
     7  Cl   2.765455   0.000000
     8  O    4.228354   5.102182   0.000000
     9  Cl   4.108130   3.119001   2.987877   0.000000
    10  C    1.467243   3.326042   5.673785   5.411283   0.000000
    11  C    2.459803   4.665879   6.277947   6.524492   1.407383
    12  C    3.757643   5.622077   7.666555   7.794972   2.446934
    13  C    2.557778   3.256742   6.731461   5.928328   1.406227
    14  C    3.817595   4.506990   8.040395   7.295634   2.437919
    15  C    4.302046   5.562951   8.464598   8.140025   2.837465
    16  Cl   6.040807   7.126683  10.193348   9.831754   4.575716
    17  Cl   5.138177   7.247299   8.616562   9.175000   4.024517
    18  H    4.697801   4.886826   8.870343   7.844290   3.414370
    19  H    2.837707   2.645959   6.709490   5.484109   2.172363
    20  H    2.652406   5.178556   5.833151   6.557323   2.162729
                   11         12         13         14         15
    11  C    0.000000
    12  C    1.388705   0.000000
    13  C    2.392357   2.774551   0.000000
    14  C    2.759776   2.394321   1.389688   0.000000
    15  C    2.410994   1.392475   2.418837   1.390092   0.000000
    16  Cl   4.030182   2.746359   4.006523   2.702581   1.738817
    17  Cl   2.693116   1.739314   4.512493   4.013375   2.736111
    18  H    3.844171   3.377445   2.144418   1.084410   2.141829
    19  H    3.388278   3.850683   1.078987   2.114382   3.373037
    20  H    1.085231   2.127013   3.385932   3.844608   3.380640
                   16         17         18         19         20
    16  Cl   0.000000
    17  Cl   3.224771   0.000000
    18  H    2.825829   4.876358   0.000000
    19  H    4.815162   5.587923   2.421686   0.000000
    20  H    4.873204   2.786466   4.928989   4.306368   0.000000
 Stoichiometry    C12H3Cl4O(1-)
 Framework group  C1[X(C12H3Cl4O)]
 Deg. of freedom    54
 Full point group                 C1      NOp   1
 RotChk:  IX=0 Diff= 7.67D-03
 Largest Abelian subgroup         C1      NOp   1
 Largest concise Abelian subgroup C1      NOp   1
                         Standard orientation:                         
 ---------------------------------------------------------------------
 Center     Atomic      Atomic             Coordinates (Angstroms)
 Number     Number       Type             X           Y           Z
 ---------------------------------------------------------------------
      1          6           0       -3.536075    1.592531    0.173901
      2          6           0       -3.306591    0.126849    0.005656
      3          6           0       -2.047411   -0.455655    0.017448
      4          6           0       -2.240646    2.205142    0.356026
      5          6           0       -1.224262    1.599180    0.376827
      6          6           0       -0.826326    0.293665    0.242018
      7         17           0       -1.951800   -2.169722   -0.317246
      8          8           0       -4.620158    2.156840    0.122053
      9         17           0       -4.756083   -0.807239   -0.228892
     10          6           0        0.589745   -0.088595    0.204300
     11          6           0        1.532613    0.922604   -0.058769
     12          6           0        2.897048    0.667364   -0.099614
     13          6           0        1.103084   -1.368821    0.478121
     14          6           0        2.465125   -1.633763    0.401418
     15          6           0        3.374767   -0.623532    0.111008
     16         17           0        5.069788   -1.006013    0.047011
     17         17           0        3.978794    1.994870   -0.404189
     18          1           0        2.827589   -2.638722    0.587489
     19          1           0        0.457314   -2.179945    0.776905
     20          1           0        1.198044    1.939910   -0.234490
 ---------------------------------------------------------------------
 Rotational constants (GHZ):           0.7519956           0.1433615           0.1216906
 Leave Link  202 at Mon Apr  4 13:27:14 2022, MaxMem=  1879048192 cpu:               0.1 elap:               0.0
 (Enter /gpfs/software/gaussian16/sse4/tar/g16/l301.exe)
 Standard basis: 6-311+G(d,p) (5D, 7F)
 Ernie: Thresh=  0.10000D-02 Tol=  0.10000D-05 Strict=F.
 There are   441 symmetry adapted cartesian basis functions of A   symmetry.
 There are   424 symmetry adapted basis functions of A   symmetry.
   424 basis functions,   704 primitive gaussians,   441 cartesian basis functions
    76 alpha electrons       76 beta electrons
       nuclear repulsion energy      1502.5146216827 Hartrees.
 IExCor= 4336 DFT=T Ex+Corr=M062X ExCW=0 ScaHFX=  0.540000
 ScaDFX=  1.000000  1.000000  1.000000  1.000000 ScalE2=  1.000000  1.000000
 IRadAn=      5 IRanWt=     -1 IRanGd=            0 ICorTp=0 IEmpDi=  4
 NAtoms=   20 NActive=   20 NUniq=   20 SFac= 1.00D+00 NAtFMM=   60 NAOKFM=F Big=F
 Integral buffers will be    131072 words long.
 Raffenetti 2 integral format.
 Two-electron integral symmetry is turned on.
 Leave Link  301 at Mon Apr  4 13:27:14 2022, MaxMem=  1879048192 cpu:               0.4 elap:               0.1
 (Enter /gpfs/software/gaussian16/sse4/tar/g16/l302.exe)
 NPDir=0 NMtPBC=     1 NCelOv=     1 NCel=       1 NClECP=     1 NCelD=      1
         NCelK=      1 NCelE2=     1 NClLst=     1 CellRange=     0.0.
 One-electron integrals computed using PRISM.
 One-electron integral symmetry used in STVInt
 NBasis=   424 RedAO= T EigKep=  1.50D-06  NBF=   424
 NBsUse=   419 1.00D-06 EigRej=  8.15D-07 NBFU=   419
 Precomputing XC quadrature grid using
 IXCGrd= 4 IRadAn=           5 IRanWt=          -1 IRanGd=           0 AccXCQ= 0.00D+00.
 Generated NRdTot=       0 NPtTot=           0 NUsed=           0 NTot=          32
 NSgBfM=   431   431   431   431   431 MxSgAt=    20 MxSgA2=    20.
 Leave Link  302 at Mon Apr  4 13:27:14 2022, MaxMem=  1879048192 cpu:               2.6 elap:               0.4
 (Enter /gpfs/software/gaussian16/sse4/tar/g16/l303.exe)
 DipDrv:  MaxL=1.
 Leave Link  303 at Mon Apr  4 13:27:14 2022, MaxMem=  1879048192 cpu:               0.3 elap:               0.1
 (Enter /gpfs/software/gaussian16/sse4/tar/g16/l401.exe)
 Initial guess from the checkpoint file:  "checkpoint.chk"
 B after Tr=     0.000000    0.000000   -0.000000
         Rot=    0.999995   -0.002541   -0.000849    0.001676 Ang=  -0.36 deg.
 Guess basis will be translated and rotated to current coordinates.
 JPrj=2 DoOrth=T DoCkMO=T.
 Generating alternative initial guess.
 ExpMin= 4.38D-02 ExpMax= 1.06D+05 ExpMxC= 3.62D+03 IAcc=2 IRadAn=         4 AccDes= 0.00D+00
 Harris functional with IExCor= 1009 and IRadAn=       4 diagonalized for initial guess.
 HarFok:  IExCor= 1009 AccDes= 0.00D+00 IRadAn=         4 IDoV= 1 UseB2=F ITyADJ=14
 ICtDFT=  3500011 ScaDFX=  1.000000  1.000000  1.000000  1.000000
 FoFCou: FMM=F IPFlag=           0 FMFlag=      100000 FMFlg1=           0
         NFxFlg=           0 DoJE=T BraDBF=F KetDBF=T FulRan=T
         wScrn=  0.000000 ICntrl=       500 IOpCl=  0 I1Cent=   200000004 NGrid=           0
         NMat0=    1 NMatS0=      1 NMatT0=    0 NMatD0=    1 NMtDS0=    0 NMtDT0=    0
 Petite list used in FoFCou.
 Harris En= -2373.89576445665    
 Leave Link  401 at Mon Apr  4 13:27:16 2022, MaxMem=  1879048192 cpu:              11.6 elap:               1.7
 (Enter /gpfs/software/gaussian16/sse4/tar/g16/l502.exe)
 Integral symmetry usage will be decided dynamically.
 Closed shell SCF:
 Using DIIS extrapolation, IDIIS=  1040.
 NGot=  1879048192 LenX=  1878652179 LenY=  1878457257
 Requested convergence on RMS density matrix=1.00D-08 within 128 cycles.
 Requested convergence on MAX density matrix=1.00D-06.
 Requested convergence on             energy=1.00D-06.
 No special actions if energy rises.
 Fock matrices will be formed incrementally for  20 cycles.

 Cycle   1  Pass 1  IDiag  1:
 FoFJK:  IHMeth= 1 ICntrl=       0 DoSepK=F KAlg= 0 I1Cent=           0 FoldK=F
 IRaf= 790000000 NMat=       1 IRICut=       1 DoRegI=T DoRafI=F ISym2E= 0 IDoP0=0 IntGTp=1.
 FoFCou: FMM=F IPFlag=           0 FMFlag=      100000 FMFlg1=           0
         NFxFlg=           0 DoJE=F BraDBF=F KetDBF=F FulRan=T
         wScrn=  0.000000 ICntrl=         0 IOpCl=  0 I1Cent=           0 NGrid=           0
         NMat0=    1 NMatS0=      1 NMatT0=    0 NMatD0=    1 NMtDS0=    0 NMtDT0=    0
 Symmetry not used in FoFCou.
 E= -2374.91093213789    
 DIIS: error= 5.50D-03 at cycle   1 NSaved=   1.
 NSaved= 1 IEnMin= 1 EnMin= -2374.91093213789     IErMin= 1 ErrMin= 5.50D-03
 ErrMax= 5.50D-03  0.00D+00 EMaxC= 1.00D-01 BMatC= 4.50D-02 BMatP= 4.50D-02
 IDIUse=3 WtCom= 9.45D-01 WtEn= 5.50D-02
 Coeff-Com:  0.100D+01
 Coeff-En:   0.100D+01
 Coeff:      0.100D+01
 Gap=     0.388 Goal=   None    Shift=    0.000
 GapD=    0.388 DampG=1.000 DampE=1.000 DampFc=1.0000 IDamp=-1.
 RMSDP=2.91D-02 MaxDP=1.74D+00              OVMax= 8.38D-02

 Cycle   2  Pass 1  IDiag  1:
 RMSU=  2.90D-02    CP:  1.02D+00
 E= -2374.97199779571     Delta-E=       -0.061065657814 Rises=F Damp=F
 DIIS: error= 2.65D-03 at cycle   2 NSaved=   2.
 NSaved= 2 IEnMin= 2 EnMin= -2374.97199779571     IErMin= 2 ErrMin= 2.65D-03
 ErrMax= 2.65D-03  0.00D+00 EMaxC= 1.00D-01 BMatC= 4.03D-03 BMatP= 4.50D-02
 IDIUse=3 WtCom= 9.73D-01 WtEn= 2.65D-02
 Coeff-Com:  0.949D-01 0.905D+00
 Coeff-En:   0.000D+00 0.100D+01
 Coeff:      0.924D-01 0.908D+00
 Gap=     0.205 Goal=   None    Shift=    0.000
 RMSDP=5.79D-03 MaxDP=3.50D-01 DE=-6.11D-02 OVMax= 4.48D-02

 Cycle   3  Pass 1  IDiag  1:
 RMSU=  4.82D-03    CP:  1.04D+00  1.07D+00
 E= -2374.97439965113     Delta-E=       -0.002401855423 Rises=F Damp=F
 DIIS: error= 2.95D-03 at cycle   3 NSaved=   3.
 NSaved= 3 IEnMin= 3 EnMin= -2374.97439965113     IErMin= 2 ErrMin= 2.65D-03
 ErrMax= 2.95D-03  0.00D+00 EMaxC= 1.00D-01 BMatC= 2.35D-03 BMatP= 4.03D-03
 IDIUse=3 WtCom= 9.70D-01 WtEn= 2.95D-02
 Coeff-Com: -0.315D-01 0.428D+00 0.604D+00
 Coeff-En:   0.000D+00 0.281D+00 0.719D+00
 Coeff:     -0.306D-01 0.423D+00 0.607D+00
 Gap=     0.195 Goal=   None    Shift=    0.000
 RMSDP=3.34D-03 MaxDP=2.58D-01 DE=-2.40D-03 OVMax= 1.62D-02

 Cycle   4  Pass 1  IDiag  1:
 RMSU=  1.65D-03    CP:  1.03D+00  1.08D+00  4.96D-01
 E= -2374.97696898896     Delta-E=       -0.002569337828 Rises=F Damp=F
 DIIS: error= 7.27D-04 at cycle   4 NSaved=   4.
 NSaved= 4 IEnMin= 4 EnMin= -2374.97696898896     IErMin= 4 ErrMin= 7.27D-04
 ErrMax= 7.27D-04  0.00D+00 EMaxC= 1.00D-01 BMatC= 1.26D-04 BMatP= 2.35D-03
 IDIUse=3 WtCom= 9.93D-01 WtEn= 7.27D-03
 Coeff-Com: -0.137D-01 0.900D-01 0.231D+00 0.693D+00
 Coeff-En:   0.000D+00 0.000D+00 0.000D+00 0.100D+01
 Coeff:     -0.136D-01 0.893D-01 0.229D+00 0.695D+00
 Gap=     0.195 Goal=   None    Shift=    0.000
 RMSDP=8.03D-04 MaxDP=4.27D-02 DE=-2.57D-03 OVMax= 7.51D-03

 Cycle   5  Pass 1  IDiag  1:
 RMSU=  4.84D-04    CP:  1.03D+00  1.08D+00  6.22D-01  9.22D-01
 E= -2374.97711848146     Delta-E=       -0.000149492502 Rises=F Damp=F
 DIIS: error= 2.30D-04 at cycle   5 NSaved=   5.
 NSaved= 5 IEnMin= 5 EnMin= -2374.97711848146     IErMin= 5 ErrMin= 2.30D-04
 ErrMax= 2.30D-04  0.00D+00 EMaxC= 1.00D-01 BMatC= 2.84D-05 BMatP= 1.26D-04
 IDIUse=3 WtCom= 9.98D-01 WtEn= 2.30D-03
 Coeff-Com: -0.235D-02-0.194D-01 0.276D-01 0.352D+00 0.642D+00
 Coeff-En:   0.000D+00 0.000D+00 0.000D+00 0.000D+00 0.100D+01
 Coeff:     -0.235D-02-0.194D-01 0.275D-01 0.351D+00 0.643D+00
 Gap=     0.194 Goal=   None    Shift=    0.000
 RMSDP=2.15D-04 MaxDP=1.78D-02 DE=-1.49D-04 OVMax= 2.52D-03

 Cycle   6  Pass 1  IDiag  1:
 RMSU=  1.53D-04    CP:  1.02D+00  1.08D+00  6.30D-01  9.70D-01  9.59D-01
 E= -2374.97715118399     Delta-E=       -0.000032702533 Rises=F Damp=F
 DIIS: error= 5.92D-05 at cycle   6 NSaved=   6.
 NSaved= 6 IEnMin= 6 EnMin= -2374.97715118399     IErMin= 6 ErrMin= 5.92D-05
 ErrMax= 5.92D-05  0.00D+00 EMaxC= 1.00D-01 BMatC= 3.01D-06 BMatP= 2.84D-05
 IDIUse=1 WtCom= 1.00D+00 WtEn= 0.00D+00
 Coeff-Com:  0.107D-02-0.234D-01-0.248D-01 0.672D-01 0.278D+00 0.701D+00
 Coeff:      0.107D-02-0.234D-01-0.248D-01 0.672D-01 0.278D+00 0.701D+00
 Gap=     0.194 Goal=   None    Shift=    0.000
 RMSDP=1.02D-04 MaxDP=3.41D-03 DE=-3.27D-05 OVMax= 1.32D-03

 Cycle   7  Pass 1  IDiag  1:
 RMSU=  6.59D-05    CP:  1.02D+00  1.08D+00  6.28D-01  9.90D-01  1.08D+00
                    CP:  1.11D+00
 E= -2374.97715584169     Delta-E=       -0.000004657699 Rises=F Damp=F
 DIIS: error= 5.26D-05 at cycle   7 NSaved=   7.
 NSaved= 7 IEnMin= 7 EnMin= -2374.97715584169     IErMin= 7 ErrMin= 5.26D-05
 ErrMax= 5.26D-05  0.00D+00 EMaxC= 1.00D-01 BMatC= 6.19D-07 BMatP= 3.01D-06
 IDIUse=1 WtCom= 1.00D+00 WtEn= 0.00D+00
 Coeff-Com:  0.874D-03-0.966D-02-0.183D-01-0.141D-01 0.427D-01 0.337D+00
 Coeff-Com:  0.662D+00
 Coeff:      0.874D-03-0.966D-02-0.183D-01-0.141D-01 0.427D-01 0.337D+00
 Coeff:      0.662D+00
 Gap=     0.194 Goal=   None    Shift=    0.000
 RMSDP=6.22D-05 MaxDP=3.57D-03 DE=-4.66D-06 OVMax= 6.80D-04

 Cycle   8  Pass 1  IDiag  1:
 RMSU=  2.71D-05    CP:  1.02D+00  1.08D+00  6.25D-01  9.98D-01  1.15D+00
                    CP:  1.14D+00  1.04D+00
 E= -2374.97715676455     Delta-E=       -0.000000922863 Rises=F Damp=F
 DIIS: error= 3.08D-05 at cycle   8 NSaved=   8.
 NSaved= 8 IEnMin= 8 EnMin= -2374.97715676455     IErMin= 8 ErrMin= 3.08D-05
 ErrMax= 3.08D-05  0.00D+00 EMaxC= 1.00D-01 BMatC= 2.41D-07 BMatP= 6.19D-07
 IDIUse=1 WtCom= 1.00D+00 WtEn= 0.00D+00
 Coeff-Com:  0.306D-03-0.156D-03-0.532D-02-0.235D-01-0.445D-01 0.194D-01
 Coeff-Com:  0.433D+00 0.621D+00
 Coeff:      0.306D-03-0.156D-03-0.532D-02-0.235D-01-0.445D-01 0.194D-01
 Coeff:      0.433D+00 0.621D+00
 Gap=     0.194 Goal=   None    Shift=    0.000
 RMSDP=2.35D-05 MaxDP=1.27D-03 DE=-9.23D-07 OVMax= 4.19D-04

 Cycle   9  Pass 1  IDiag  1:
 RMSU=  1.40D-05    CP:  1.02D+00  1.08D+00  6.28D-01  9.97D-01  1.16D+00
                    CP:  1.20D+00  1.11D+00  8.80D-01
 E= -2374.97715710885     Delta-E=       -0.000000344292 Rises=F Damp=F
 DIIS: error= 7.53D-06 at cycle   9 NSaved=   9.
 NSaved= 9 IEnMin= 9 EnMin= -2374.97715710885     IErMin= 9 ErrMin= 7.53D-06
 ErrMax= 7.53D-06  0.00D+00 EMaxC= 1.00D-01 BMatC= 2.65D-08 BMatP= 2.41D-07
 IDIUse=1 WtCom= 1.00D+00 WtEn= 0.00D+00
 Coeff-Com:  0.180D-04 0.167D-02 0.308D-03-0.104D-01-0.302D-01-0.511D-01
 Coeff-Com:  0.114D+00 0.313D+00 0.663D+00
 Coeff:      0.180D-04 0.167D-02 0.308D-03-0.104D-01-0.302D-01-0.511D-01
 Coeff:      0.114D+00 0.313D+00 0.663D+00
 Gap=     0.194 Goal=   None    Shift=    0.000
 RMSDP=1.14D-05 MaxDP=6.99D-04 DE=-3.44D-07 OVMax= 1.61D-04

 Cycle  10  Pass 1  IDiag  1:
 RMSU=  5.84D-06    CP:  1.02D+00  1.08D+00  6.26D-01  9.96D-01  1.17D+00
                    CP:  1.21D+00  1.17D+00  9.90D-01  8.80D-01
 E= -2374.97715715270     Delta-E=       -0.000000043854 Rises=F Damp=F
 DIIS: error= 2.48D-06 at cycle  10 NSaved=  10.
 NSaved=10 IEnMin=10 EnMin= -2374.97715715270     IErMin=10 ErrMin= 2.48D-06
 ErrMax= 2.48D-06  0.00D+00 EMaxC= 1.00D-01 BMatC= 3.74D-09 BMatP= 2.65D-08
 IDIUse=1 WtCom= 1.00D+00 WtEn= 0.00D+00
 Coeff-Com: -0.469D-04 0.887D-03 0.116D-02-0.903D-03-0.646D-02-0.277D-01
 Coeff-Com: -0.765D-02 0.475D-01 0.305D+00 0.688D+00
 Coeff:     -0.469D-04 0.887D-03 0.116D-02-0.903D-03-0.646D-02-0.277D-01
 Coeff:     -0.765D-02 0.475D-01 0.305D+00 0.688D+00
 Gap=     0.194 Goal=   None    Shift=    0.000
 RMSDP=2.73D-06 MaxDP=1.40D-04 DE=-4.39D-08 OVMax= 7.41D-05

 Cycle  11  Pass 1  IDiag  1:
 RMSU=  1.35D-06    CP:  1.02D+00  1.08D+00  6.26D-01  9.95D-01  1.17D+00
                    CP:  1.21D+00  1.17D+00  9.83D-01  9.93D-01  1.13D+00
 E= -2374.97715715991     Delta-E=       -0.000000007212 Rises=F Damp=F
 DIIS: error= 1.36D-06 at cycle  11 NSaved=  11.
 NSaved=11 IEnMin=11 EnMin= -2374.97715715991     IErMin=11 ErrMin= 1.36D-06
 ErrMax= 1.36D-06  0.00D+00 EMaxC= 1.00D-01 BMatC= 4.66D-10 BMatP= 3.74D-09
 IDIUse=1 WtCom= 1.00D+00 WtEn= 0.00D+00
 Coeff-Com: -0.175D-04 0.851D-04 0.330D-03 0.736D-03 0.189D-02-0.335D-02
 Coeff-Com: -0.177D-01-0.283D-01 0.687D-02 0.224D+00 0.815D+00
 Coeff:     -0.175D-04 0.851D-04 0.330D-03 0.736D-03 0.189D-02-0.335D-02
 Coeff:     -0.177D-01-0.283D-01 0.687D-02 0.224D+00 0.815D+00
 Gap=     0.194 Goal=   None    Shift=    0.000
 RMSDP=1.25D-06 MaxDP=4.46D-05 DE=-7.21D-09 OVMax= 4.50D-05

 Cycle  12  Pass 1  IDiag  1:
 RMSU=  6.60D-07    CP:  1.02D+00  1.08D+00  6.26D-01  9.95D-01  1.17D+00
                    CP:  1.21D+00  1.17D+00  1.00D+00  1.01D+00  1.25D+00
                    CP:  1.13D+00
 E= -2374.97715716158     Delta-E=       -0.000000001666 Rises=F Damp=F
 DIIS: error= 6.76D-07 at cycle  12 NSaved=  12.
 NSaved=12 IEnMin=12 EnMin= -2374.97715716158     IErMin=12 ErrMin= 6.76D-07
 ErrMax= 6.76D-07  0.00D+00 EMaxC= 1.00D-01 BMatC= 2.09D-10 BMatP= 4.66D-10
 IDIUse=1 WtCom= 1.00D+00 WtEn= 0.00D+00
 Coeff-Com:  0.331D-05-0.207D-03-0.133D-03 0.712D-03 0.305D-02 0.591D-02
 Coeff-Com: -0.708D-02-0.282D-01-0.790D-01-0.628D-01 0.491D+00 0.677D+00
 Coeff:      0.331D-05-0.207D-03-0.133D-03 0.712D-03 0.305D-02 0.591D-02
 Coeff:     -0.708D-02-0.282D-01-0.790D-01-0.628D-01 0.491D+00 0.677D+00
 Gap=     0.194 Goal=   None    Shift=    0.000
 RMSDP=7.46D-07 MaxDP=5.45D-05 DE=-1.67D-09 OVMax= 2.55D-05

 Cycle  13  Pass 1  IDiag  1:
 RMSU=  4.68D-07    CP:  1.02D+00  1.08D+00  6.26D-01  9.95D-01  1.17D+00
                    CP:  1.21D+00  1.17D+00  1.00D+00  9.99D-01  1.27D+00
                    CP:  1.37D+00  1.31D+00
 E= -2374.97715716215     Delta-E=       -0.000000000573 Rises=F Damp=F
 DIIS: error= 3.24D-07 at cycle  13 NSaved=  13.
 NSaved=13 IEnMin=13 EnMin= -2374.97715716215     IErMin=13 ErrMin= 3.24D-07
 ErrMax= 3.24D-07  0.00D+00 EMaxC= 1.00D-01 BMatC= 1.47D-11 BMatP= 2.09D-10
 IDIUse=1 WtCom= 1.00D+00 WtEn= 0.00D+00
 Coeff-Com:  0.400D-05-0.609D-04-0.968D-04-0.396D-05 0.269D-03 0.199D-02
 Coeff-Com:  0.170D-02-0.447D-03-0.176D-01-0.640D-01-0.366D-01 0.137D+00
 Coeff-Com:  0.978D+00
 Coeff:      0.400D-05-0.609D-04-0.968D-04-0.396D-05 0.269D-03 0.199D-02
 Coeff:      0.170D-02-0.447D-03-0.176D-01-0.640D-01-0.366D-01 0.137D+00
 Coeff:      0.978D+00
 Gap=     0.194 Goal=   None    Shift=    0.000
 RMSDP=4.20D-07 MaxDP=1.71D-05 DE=-5.73D-10 OVMax= 1.45D-05

 Cycle  14  Pass 1  IDiag  1:
 RMSU=  1.82D-07    CP:  1.02D+00  1.08D+00  6.26D-01  9.95D-01  1.17D+00
                    CP:  1.21D+00  1.17D+00  1.00D+00  9.94D-01  1.25D+00
                    CP:  1.47D+00  1.55D+00  1.38D+00
 E= -2374.97715716229     Delta-E=       -0.000000000135 Rises=F Damp=F
 DIIS: error= 9.95D-08 at cycle  14 NSaved=  14.
 NSaved=14 IEnMin=14 EnMin= -2374.97715716229     IErMin=14 ErrMin= 9.95D-08
 ErrMax= 9.95D-08  0.00D+00 EMaxC= 1.00D-01 BMatC= 4.31D-12 BMatP= 1.47D-11
 IDIUse=1 WtCom= 1.00D+00 WtEn= 0.00D+00
 Coeff-Com:  0.857D-06 0.116D-04-0.153D-04-0.131D-03-0.426D-03-0.147D-03
 Coeff-Com:  0.183D-02 0.475D-02 0.548D-02-0.170D-01-0.936D-01-0.613D-01
 Coeff-Com:  0.416D+00 0.744D+00
 Coeff:      0.857D-06 0.116D-04-0.153D-04-0.131D-03-0.426D-03-0.147D-03
 Coeff:      0.183D-02 0.475D-02 0.548D-02-0.170D-01-0.936D-01-0.613D-01
 Coeff:      0.416D+00 0.744D+00
 Gap=     0.194 Goal=   None    Shift=    0.000
 RMSDP=1.95D-07 MaxDP=9.82D-06 DE=-1.35D-10 OVMax= 4.81D-06

 Cycle  15  Pass 1  IDiag  1:
 RMSU=  7.45D-08    CP:  1.02D+00  1.08D+00  6.26D-01  9.95D-01  1.17D+00
                    CP:  1.21D+00  1.17D+00  1.00D+00  9.92D-01  1.25D+00
                    CP:  1.48D+00  1.64D+00  1.52D+00  1.17D+00
 E= -2374.97715716215     Delta-E=        0.000000000136 Rises=F Damp=F
 DIIS: error= 4.18D-08 at cycle  15 NSaved=  15.
 NSaved=15 IEnMin=14 EnMin= -2374.97715716229     IErMin=15 ErrMin= 4.18D-08
 ErrMax= 4.18D-08  0.00D+00 EMaxC= 1.00D-01 BMatC= 1.03D-12 BMatP= 4.31D-12
 IDIUse=1 WtCom= 1.00D+00 WtEn= 0.00D+00
 Coeff-Com: -0.228D-06 0.150D-04 0.102D-04-0.560D-04-0.212D-03-0.368D-03
 Coeff-Com:  0.351D-03 0.204D-02 0.503D-02 0.446D-02-0.330D-01-0.574D-01
 Coeff-Com: -0.448D-02 0.377D+00 0.707D+00
 Coeff:     -0.228D-06 0.150D-04 0.102D-04-0.560D-04-0.212D-03-0.368D-03
 Coeff:      0.351D-03 0.204D-02 0.503D-02 0.446D-02-0.330D-01-0.574D-01
 Coeff:     -0.448D-02 0.377D+00 0.707D+00
 Gap=     0.194 Goal=   None    Shift=    0.000
 RMSDP=8.29D-08 MaxDP=3.92D-06 DE= 1.36D-10 OVMax= 1.80D-06

 Cycle  16  Pass 1  IDiag  1:
 RMSU=  2.70D-08    CP:  1.02D+00  1.08D+00  6.26D-01  9.95D-01  1.17D+00
                    CP:  1.21D+00  1.17D+00  1.00D+00  9.91D-01  1.25D+00
                    CP:  1.48D+00  1.66D+00  1.58D+00  1.26D+00  1.12D+00
 E= -2374.97715716219     Delta-E=       -0.000000000038 Rises=F Damp=F
 DIIS: error= 1.69D-08 at cycle  16 NSaved=  16.
 NSaved=16 IEnMin=14 EnMin= -2374.97715716229     IErMin=16 ErrMin= 1.69D-08
 ErrMax= 1.69D-08  0.00D+00 EMaxC= 1.00D-01 BMatC= 1.26D-13 BMatP= 1.03D-12
 IDIUse=1 WtCom= 1.00D+00 WtEn= 0.00D+00
 Coeff-Com: -0.253D-06 0.593D-05 0.764D-05-0.969D-05-0.459D-04-0.156D-03
 Coeff-Com: -0.958D-04 0.337D-03 0.167D-02 0.474D-02-0.137D-02-0.187D-01
 Coeff-Com: -0.635D-01 0.698D-01 0.321D+00 0.687D+00
 Coeff:     -0.253D-06 0.593D-05 0.764D-05-0.969D-05-0.459D-04-0.156D-03
 Coeff:     -0.958D-04 0.337D-03 0.167D-02 0.474D-02-0.137D-02-0.187D-01
 Coeff:     -0.635D-01 0.698D-01 0.321D+00 0.687D+00
 Gap=     0.194 Goal=   None    Shift=    0.000
 RMSDP=2.86D-08 MaxDP=1.93D-06 DE=-3.82D-11 OVMax= 3.94D-07

 Cycle  17  Pass 1  IDiag  1:
 RMSU=  9.88D-09    CP:  1.02D+00  1.08D+00  6.26D-01  9.95D-01  1.17D+00
                    CP:  1.21D+00  1.17D+00  1.00D+00  9.91D-01  1.25D+00
                    CP:  1.48D+00  1.65D+00  1.59D+00  1.33D+00  1.19D+00
                    CP:  1.01D+00
 E= -2374.97715716224     Delta-E=       -0.000000000051 Rises=F Damp=F
 DIIS: error= 6.28D-09 at cycle  17 NSaved=  17.
 NSaved=17 IEnMin=14 EnMin= -2374.97715716229     IErMin=17 ErrMin= 6.28D-09
 ErrMax= 6.28D-09  0.00D+00 EMaxC= 1.00D-01 BMatC= 1.10D-14 BMatP= 1.26D-13
 IDIUse=1 WtCom= 1.00D+00 WtEn= 0.00D+00
 Coeff-Com: -0.528D-07-0.220D-06 0.110D-05 0.564D-05 0.144D-04 0.601D-05
 Coeff-Com: -0.880D-04-0.171D-03-0.181D-03 0.827D-03 0.442D-02 0.209D-02
 Coeff-Com: -0.207D-01-0.328D-01 0.816D-02 0.213D+00 0.825D+00
 Coeff:     -0.528D-07-0.220D-06 0.110D-05 0.564D-05 0.144D-04 0.601D-05
 Coeff:     -0.880D-04-0.171D-03-0.181D-03 0.827D-03 0.442D-02 0.209D-02
 Coeff:     -0.207D-01-0.328D-01 0.816D-02 0.213D+00 0.825D+00
 Gap=     0.194 Goal=   None    Shift=    0.000
 RMSDP=1.16D-08 MaxDP=6.26D-07 DE=-5.14D-11 OVMax= 1.25D-07

 Cycle  18  Pass 1  IDiag  1:
 RMSU=  5.32D-09    CP:  1.02D+00  1.08D+00  6.26D-01  9.95D-01  1.17D+00
                    CP:  1.21D+00  1.17D+00  1.00D+00  9.91D-01  1.25D+00
                    CP:  1.48D+00  1.65D+00  1.60D+00  1.35D+00  1.24D+00
                    CP:  1.04D+00  1.23D+00
 E= -2374.97715716212     Delta-E=        0.000000000123 Rises=F Damp=F
 DIIS: error= 2.62D-09 at cycle  18 NSaved=  18.
 NSaved=18 IEnMin=14 EnMin= -2374.97715716229     IErMin=18 ErrMin= 2.62D-09
 ErrMax= 2.62D-09  0.00D+00 EMaxC= 1.00D-01 BMatC= 2.77D-15 BMatP= 1.10D-14
 IDIUse=1 WtCom= 1.00D+00 WtEn= 0.00D+00
 Coeff-Com:  0.108D-07-0.925D-06-0.592D-06 0.397D-05 0.115D-04 0.240D-04
 Coeff-Com: -0.282D-04-0.121D-03-0.309D-03-0.314D-03 0.216D-02 0.361D-02
 Coeff-Com:  0.339D-03-0.242D-01-0.402D-01-0.184D-01 0.358D+00 0.719D+00
 Coeff:      0.108D-07-0.925D-06-0.592D-06 0.397D-05 0.115D-04 0.240D-04
 Coeff:     -0.282D-04-0.121D-03-0.309D-03-0.314D-03 0.216D-02 0.361D-02
 Coeff:      0.339D-03-0.242D-01-0.402D-01-0.184D-01 0.358D+00 0.719D+00
 Gap=     0.194 Goal=   None    Shift=    0.000
 RMSDP=4.34D-09 MaxDP=3.52D-07 DE= 1.23D-10 OVMax= 3.10D-08

 SCF Done:  E(RM062X) =  -2374.97715716     A.U. after   18 cycles
            NFock= 18  Conv=0.43D-08     -V/T= 2.0024
 KE= 2.369358816220D+03 PE=-8.643082623725D+03 EE= 2.396232028660D+03
 Leave Link  502 at Mon Apr  4 13:31:17 2022, MaxMem=  1879048192 cpu:            1682.7 elap:             241.0
 (Enter /gpfs/software/gaussian16/sse4/tar/g16/l701.exe)
 ... and contract with generalized density number  0.
 Compute integral first derivatives.
 Leave Link  701 at Mon Apr  4 13:31:17 2022, MaxMem=  1879048192 cpu:               1.1 elap:               0.2
 (Enter /gpfs/software/gaussian16/sse4/tar/g16/l702.exe)
 L702 exits ... SP integral derivatives will be done elsewhere.
 Leave Link  702 at Mon Apr  4 13:31:17 2022, MaxMem=  1879048192 cpu:               0.1 elap:               0.0
 (Enter /gpfs/software/gaussian16/sse4/tar/g16/l703.exe)
 Integral derivatives from FoFJK, PRISM(SPDF).
 Compute integral first derivatives, UseDBF=F ICtDFT=           0.
 Calling FoFJK, ICntrl=      2127 FMM=F ISym2X=0 I1Cent= 0 IOpClX= 0 NMat=1 NMatS=1 NMatT=0.
 FoFJK:  IHMeth= 1 ICntrl=    2127 DoSepK=F KAlg= 0 I1Cent=           0 FoldK=F
 IRaf=         0 NMat=       1 IRICut=       1 DoRegI=T DoRafI=F ISym2E= 0 IDoP0=0 IntGTp=1.
 FoFCou: FMM=F IPFlag=           0 FMFlag=      100000 FMFlg1=         800
         NFxFlg=           0 DoJE=F BraDBF=F KetDBF=F FulRan=T
         wScrn=  0.000000 ICntrl=      2127 IOpCl=  0 I1Cent=           0 NGrid=           0
         NMat0=    1 NMatS0=      1 NMatT0=    0 NMatD0=    1 NMtDS0=    0 NMtDT0=    0
 Symmetry not used in FoFCou.
 Leave Link  703 at Mon Apr  4 13:31:48 2022, MaxMem=  1879048192 cpu:             215.0 elap:              30.8
 (Enter /gpfs/software/gaussian16/sse4/tar/g16/l716.exe)
 Dipole        = 3.50422360D+00-1.80075238D+00 5.67131032D-03
 ***** Axes restored to original set *****
 -------------------------------------------------------------------
 Center     Atomic                   Forces (Hartrees/Bohr)
 Number     Number              X              Y              Z
 -------------------------------------------------------------------
      1        6          -0.016971979    0.005847480   -0.000875190
      2        6          -0.004008526    0.013179404   -0.007765084
      3        6           0.012221014    0.005980914   -0.009563505
      4        6          -0.075587699    0.030944066    0.022838008
      5        6           0.072338949   -0.022801932   -0.025564736
      6        6           0.013484221   -0.022669734    0.007141766
      7       17           0.003246361   -0.001414692   -0.000225174
      8        8          -0.000215389   -0.005522842    0.007594858
      9       17           0.000648834   -0.000359033   -0.000735406
     10        6          -0.003059729    0.000018464    0.006800613
     11        6           0.002116761   -0.000081347   -0.002993157
     12        6          -0.004069522    0.000557430    0.005553269
     13        6           0.003995900   -0.003580288   -0.001735886
     14        6          -0.003590200    0.002097444    0.001668166
     15        6          -0.000093564   -0.001259437    0.001659198
     16       17           0.001802362    0.000001819   -0.002132905
     17       17           0.001170262   -0.000374431   -0.001962829
     18        1           0.000359829    0.001342941   -0.001083534
     19        1          -0.003565317   -0.000588648    0.000265818
     20        1          -0.000222567   -0.001317577    0.001115711
 -------------------------------------------------------------------
 Cartesian Forces:  Max     0.075587699 RMS     0.016074172
 Leave Link  716 at Mon Apr  4 13:31:48 2022, MaxMem=  1879048192 cpu:               0.2 elap:               0.0
 (Enter /gpfs/software/gaussian16/sse4/tar/g16/l103.exe)

 GradGradGradGradGradGradGradGradGradGradGradGradGradGradGradGradGradGrad
 Berny optimization.
 Using GEDIIS/GDIIS optimizer.
 FormGI is forming the generalized inverse of G from B-inverse, IUseBI=4.
 Internal  Forces:  Max     0.093855869 RMS     0.010833960
 Search for a local minimum.
 Step number   3 out of a maximum of  108
 All quantities printed in internal units (Hartrees-Bohrs-Radians)
 RMS Force = .10834D-01 SwitMx=.10000D-02 MixMth= 1
 Mixed Optimization -- RFO/linear search
 Update second derivatives using D2CorX and points    2    3
 DE= -2.30D-02 DEPred=-4.31D-02 R= 5.33D-01
 TightC=F SS=  1.41D+00  RLast= 4.05D-01 DXNew= 8.4853D-01 1.2144D+00
 Trust test= 5.33D-01 RLast= 4.05D-01 DXMaxT set to 8.49D-01
 ITU=  1  1  0
 Use linear search instead of GDIIS.
     Eigenvalues ---    0.00771   0.00805   0.00882   0.01048   0.01424
     Eigenvalues ---    0.01462   0.01618   0.01849   0.01965   0.01994
     Eigenvalues ---    0.02054   0.02075   0.02105   0.02120   0.02151
     Eigenvalues ---    0.02184   0.02355   0.15973   0.15997   0.16000
     Eigenvalues ---    0.21764   0.22367   0.23458   0.24605   0.24862
     Eigenvalues ---    0.24957   0.24978   0.24987   0.24996   0.24998
     Eigenvalues ---    0.24999   0.25031   0.27216   0.29347   0.30192
     Eigenvalues ---    0.30780   0.31784   0.32537   0.32688   0.32990
     Eigenvalues ---    0.34851   0.35005   0.35426   0.39596   0.40778
     Eigenvalues ---    0.41803   0.44558   0.44917   0.46099   0.46588
     Eigenvalues ---    0.48418   0.60149   0.75086   0.94881
 RFO step:  Lambda=-1.33251201D-02 EMin= 7.70677204D-03
 Quartic linear search produced a step of -0.22337.
 Iteration  1 RMS(Cart)=  0.06857237 RMS(Int)=  0.00202985
 Iteration  2 RMS(Cart)=  0.00312639 RMS(Int)=  0.00046122
 Iteration  3 RMS(Cart)=  0.00000482 RMS(Int)=  0.00046122
 Iteration  4 RMS(Cart)=  0.00000000 RMS(Int)=  0.00046122
 ITry= 1 IFail=0 DXMaxC= 2.73D-01 DCOld= 1.00D+10 DXMaxT= 8.49D-01 DXLimC= 3.00D+00 Rises=F
 Variable       Old X    -DE/DX   Delta X   Delta X   Delta X     New X
                                 (Linear)    (Quad)   (Total)
    R1        2.82145  -0.00301   0.00818  -0.03205  -0.02366   2.79779
    R2        2.72972   0.00330  -0.00167   0.01165   0.00968   2.73940
    R3        2.31163  -0.00016   0.00091  -0.00094  -0.00004   2.31159
    R4        2.62188   0.01342  -0.00830   0.03122   0.02333   2.64521
    R5        3.28865  -0.00071  -0.00249   0.00150  -0.00099   3.28766
    R6        2.74040  -0.01516   0.01416  -0.07690  -0.06250   2.67791
    R7        3.30523   0.00211  -0.00012   0.00597   0.00585   3.31108
    R8        2.23648   0.09386   0.07393   0.02274   0.09626   2.33275
    R9        2.59168   0.01751  -0.01678   0.05491   0.03789   2.62957
   R10        2.77269  -0.00664   0.00906  -0.03540  -0.02634   2.74635
   R11        2.65957  -0.00117  -0.00016  -0.00375  -0.00390   2.65567
   R12        2.65738  -0.00024  -0.00183   0.00292   0.00109   2.65848
   R13        2.62427  -0.00323   0.00289  -0.01275  -0.00985   2.61442
   R14        2.05079  -0.00115   0.00077  -0.00483  -0.00406   2.04673
   R15        2.63140  -0.00005  -0.00036   0.00023  -0.00013   2.63127
   R16        3.28683   0.00180  -0.00298   0.01121   0.00823   3.29506
   R17        2.62613  -0.00281   0.00285  -0.01184  -0.00899   2.61714
   R18        2.03899   0.00082   0.00133  -0.00167  -0.00034   2.03865
   R19        2.62689  -0.00074   0.00028  -0.00233  -0.00206   2.62484
   R20        2.04924  -0.00102   0.00053  -0.00412  -0.00359   2.04565
   R21        3.28589   0.00251  -0.00292   0.01351   0.01059   3.29648
    A1        1.86784  -0.01068   0.01787  -0.08322  -0.06553   1.80230
    A2        2.19481  -0.00520  -0.00820  -0.00254  -0.01072   2.18409
    A3        2.21989   0.01593  -0.00954   0.08631   0.07680   2.29669
    A4        2.15398   0.01938   0.00008   0.05320   0.05381   2.20779
    A5        1.99772  -0.00868  -0.00253  -0.01713  -0.01992   1.97780
    A6        2.13141  -0.01069   0.00246  -0.03614  -0.03395   2.09747
    A7        2.15145   0.01292  -0.00157   0.03254   0.03147   2.18292
    A8        2.04815  -0.00181   0.00487  -0.01112  -0.00647   2.04168
    A9        2.08287  -0.01109  -0.00326  -0.02178  -0.02533   2.05753
   A10        2.15945  -0.00155  -0.02106   0.05242   0.03041   2.18986
   A11        2.39624  -0.01317  -0.00790  -0.00320  -0.01181   2.38444
   A12        1.83669  -0.00687   0.01263  -0.05210  -0.03980   1.79689
   A13        2.31050  -0.00829  -0.00797  -0.01463  -0.02267   2.28783
   A14        2.13006   0.01525  -0.00378   0.05989   0.05529   2.18535
   A15        2.05352   0.00260   0.00438  -0.00496  -0.00059   2.05293
   A16        2.19505  -0.00373  -0.00491   0.00146  -0.00344   2.19161
   A17        2.03304   0.00117   0.00066   0.00321   0.00388   2.03692
   A18        2.13137  -0.00146  -0.00040  -0.00463  -0.00504   2.12634
   A19        2.09123  -0.00042   0.00138  -0.00744  -0.00609   2.08514
   A20        2.06058   0.00188  -0.00098   0.01211   0.01109   2.07168
   A21        2.09788   0.00133  -0.00041   0.00572   0.00531   2.10319
   A22        2.06683   0.00146  -0.00117   0.00845   0.00727   2.07409
   A23        2.11844  -0.00279   0.00159  -0.01411  -0.01254   2.10590
   A24        2.11835  -0.00037   0.00066  -0.00306  -0.00241   2.11595
   A25        2.11745  -0.00284   0.00119  -0.01869  -0.01750   2.09995
   A26        2.04716   0.00321  -0.00185   0.02167   0.01982   2.06698
   A27        2.11103   0.00002  -0.00115   0.00294   0.00178   2.11281
   A28        2.08841   0.00120  -0.00064   0.00866   0.00802   2.09643
   A29        2.08359  -0.00122   0.00182  -0.01165  -0.00983   2.07376
   A30        2.07239  -0.00061   0.00088  -0.00427  -0.00339   2.06900
   A31        2.13268  -0.00171   0.00046  -0.00795  -0.00749   2.12519
   A32        2.07799   0.00233  -0.00132   0.01219   0.01087   2.08886
    D1       -0.01298  -0.00009  -0.00395   0.02696   0.02356   0.01059
    D2        3.14103  -0.00037  -0.00457   0.03288   0.02832  -3.11384
    D3        3.09214   0.00184   0.00137   0.04421   0.04582   3.13796
    D4       -0.03704   0.00157   0.00074   0.05013   0.05058   0.01354
    D5       -0.01639   0.00122   0.00552  -0.01566  -0.00905  -0.02544
    D6       -3.12082  -0.00016   0.00010  -0.03073  -0.03067   3.13170
    D7        0.03955  -0.00011  -0.00222   0.00444   0.00172   0.04127
    D8       -3.06102  -0.00060  -0.00327   0.01534   0.01111  -3.04991
    D9       -3.11539   0.00022  -0.00157  -0.00172  -0.00318  -3.11856
   D10        0.06724  -0.00026  -0.00262   0.00918   0.00621   0.07344
   D11       -0.03222   0.00073   0.00636  -0.03992  -0.03399  -0.06621
   D12       -3.05506  -0.00134  -0.00464   0.02454   0.01785  -3.03720
   D13        3.06757   0.00144   0.00758  -0.05076  -0.04302   3.02455
   D14        0.04473  -0.00062  -0.00341   0.01370   0.00883   0.05356
   D15        0.02440  -0.00159  -0.00090  -0.03658  -0.03838  -0.01398
   D16        0.00133   0.00055  -0.00542   0.06431   0.05834   0.05967
   D17        3.03949   0.00057   0.00386   0.00296   0.00449   3.04399
   D18        2.70731   0.00062   0.00153   0.00917   0.01014   2.71745
   D19       -0.49690   0.00132   0.00443   0.00347   0.00735  -0.48955
   D20       -0.29901  -0.00018  -0.01149   0.08973   0.07878  -0.22023
   D21        2.77996   0.00052  -0.00859   0.08403   0.07600   2.85596
   D22        3.12763  -0.00026  -0.00171   0.00594   0.00418   3.13181
   D23       -0.01078  -0.00044  -0.00081  -0.00735  -0.00816  -0.01894
   D24        0.04280  -0.00071  -0.00416   0.01113   0.00697   0.04976
   D25       -3.09561  -0.00089  -0.00326  -0.00216  -0.00537  -3.10098
   D26        3.12975   0.00047   0.00205   0.00333   0.00534   3.13509
   D27       -0.03503   0.00049   0.00229  -0.00102   0.00128  -0.03375
   D28       -0.07381   0.00121   0.00501  -0.00257   0.00244  -0.07137
   D29        3.04460   0.00123   0.00525  -0.00692  -0.00163   3.04297
   D30        0.01031  -0.00005   0.00106  -0.00969  -0.00863   0.00168
   D31       -3.12218  -0.00047   0.00053  -0.01806  -0.01758  -3.13976
   D32       -3.13441   0.00013   0.00018   0.00335   0.00358  -3.13083
   D33        0.01629  -0.00028  -0.00035  -0.00502  -0.00537   0.01092
   D34       -0.03398   0.00033   0.00135  -0.00062   0.00077  -0.03321
   D35        3.12459  -0.00006  -0.00020   0.00155   0.00139   3.12599
   D36        3.09824   0.00078   0.00189   0.00813   0.00999   3.10823
   D37       -0.02638   0.00040   0.00034   0.01030   0.01061  -0.01576
   D38        0.05280  -0.00104  -0.00286  -0.00756  -0.01043   0.04237
   D39       -3.10766  -0.00075  -0.00133  -0.01077  -0.01211  -3.11977
   D40       -3.06651  -0.00098  -0.00312  -0.00287  -0.00597  -3.07248
   D41        0.05621  -0.00069  -0.00160  -0.00608  -0.00765   0.04856
   D42        0.00307   0.00016  -0.00044   0.00885   0.00843   0.01150
   D43        3.12822   0.00050   0.00107   0.00656   0.00764   3.13586
   D44       -3.11971  -0.00016  -0.00194   0.01184   0.00990  -3.10981
   D45        0.00544   0.00017  -0.00043   0.00954   0.00912   0.01456
         Item               Value     Threshold  Converged?
 Maximum Force            0.093856     0.000450     NO 
 RMS     Force            0.010834     0.000300     NO 
 Maximum Displacement     0.273153     0.001800     NO 
 RMS     Displacement     0.068851     0.001200     NO 
 Predicted change in Energy=-9.164265D-03
 Lowest energy point so far.  Saving SCF results.
 GradGradGradGradGradGradGradGradGradGradGradGradGradGradGradGradGradGrad

 Leave Link  103 at Mon Apr  4 13:31:48 2022, MaxMem=  1879048192 cpu:               0.2 elap:               0.0
 (Enter /gpfs/software/gaussian16/sse4/tar/g16/l202.exe)
                          Input orientation:                          
 ---------------------------------------------------------------------
 Center     Atomic      Atomic             Coordinates (Angstroms)
 Number     Number       Type             X           Y           Z
 ---------------------------------------------------------------------
      1          6           0       -8.054369   -1.332994    6.645258
      2          6           0       -7.318413   -2.494111    7.194923
      3          6           0       -6.047722   -2.934259    6.806317
      4          6           0       -7.151617   -0.814160    5.636656
      5          6           0       -6.033871   -1.267634    5.374292
      6          6           0       -5.226893   -2.301111    5.840138
      7         17           0       -5.468460   -4.423873    7.524316
      8          8           0       -9.167535   -0.972144    7.001585
      9         17           0       -8.203804   -3.352523    8.422094
     10          6           0       -3.955545   -2.698629    5.258975
     11          6           0       -3.627196   -2.181598    3.994150
     12          6           0       -2.434819   -2.493311    3.365566
     13          6           0       -2.984834   -3.501491    5.885260
     14          6           0       -1.803409   -3.832552    5.242868
     15          6           0       -1.514630   -3.341440    3.976081
     16         17           0       -0.011793   -3.774651    3.203544
     17         17           0       -2.105909   -1.805521    1.797400
     18          1           0       -1.077774   -4.468230    5.733984
     19          1           0       -3.137254   -3.853457    6.893581
     20          1           0       -4.326203   -1.526970    3.488264
 ---------------------------------------------------------------------
                    Distance matrix (angstroms):
                    1          2          3          4          5
     1  C    0.000000
     2  C    1.480526   0.000000
     3  C    2.572279   1.399786   0.000000
     4  C    1.449630   2.297445   2.661112   0.000000
     5  C    2.387894   2.543421   2.197391   1.234436   0.000000
     6  C    3.095172   2.499429   1.417088   2.440696   1.391511
     7  Cl   4.124706   2.693475   1.752146   4.407529   3.860588
     8  O    1.223242   2.402711   3.690699   2.439655   3.543339
     9  Cl   2.694063   1.739752   2.726604   3.912678   4.283044
    10  C    4.537300   3.885691   2.612851   3.729443   2.525961
    11  C    5.229566   4.895681   3.785991   4.121803   2.920995
    12  C    6.609240   6.205922   5.008620   5.497780   4.300052
    13  C    5.565983   4.637881   3.248289   4.964438   3.814162
    14  C    6.876699   6.001434   4.611453   6.153787   4.949029
    15  C    7.343469   6.690501   5.359566   6.396896   5.165191
    16  Cl   9.082406   8.423632   7.079454   8.103186   6.874787
    17  Cl   7.688249   7.535091   6.473113   6.417309   5.339697
    18  H    7.702791   6.706494   5.310682   7.088954   5.910676
    19  H    5.531041   4.406894   3.053418   5.189634   4.169545
    20  H    4.889116   4.860864   3.994192   3.620311   2.557438
                    6          7          8          9         10
     6  C    0.000000
     7  Cl   2.720464   0.000000
     8  O    4.317844   5.086339   0.000000
     9  Cl   4.078476   3.071792   2.934762   0.000000
    10  C    1.453305   3.224461   5.760406   5.336722   0.000000
    11  C    2.445606   4.569477   6.418941   6.474805   1.405318
    12  C    3.735790   5.497750   7.801542   7.719321   2.437163
    13  C    2.543576   3.115396   6.772708   5.804772   1.406806
    14  C    3.797668   4.357437   8.093539   7.162609   2.432639
    15  C    4.282276   5.421660   8.563539   8.031949   2.831447
    16  Cl   6.026625   6.990405  10.300814   9.722165   4.575566
    17  Cl   5.131265   7.138633   8.811619   9.135869   4.025084
    18  H    4.682185   4.741874   8.903576   7.697470   3.411552
    19  H    2.808221   2.481476   6.684155   5.315752   2.162213
    20  H    2.634739   5.097697   6.007475   6.535374   2.155364
                   11         12         13         14         15
    11  C    0.000000
    12  C    1.383490   0.000000
    13  C    2.393960   2.769080   0.000000
    14  C    2.758830   2.390922   1.384931   0.000000
    15  C    2.410082   1.392408   2.414970   1.389004   0.000000
    16  Cl   4.029145   2.745748   4.013126   2.715158   1.744421
    17  Cl   2.698417   1.743668   4.512141   4.008941   2.730441
    18  H    3.841258   3.369166   2.143442   1.082510   2.133242
    19  H    3.382581   3.845816   1.078806   2.122365   3.377406
    20  H    1.083084   2.127488   3.382839   3.841723   3.381599
                   16         17         18         19         20
    16  Cl   0.000000
    17  Cl   3.200005   0.000000
    18  H    2.832048   4.862486   0.000000
    19  H    4.836433   5.588271   2.442144   0.000000
    20  H    4.873117   2.804696   4.924080   4.292124   0.000000
 Stoichiometry    C12H3Cl4O(1-)
 Framework group  C1[X(C12H3Cl4O)]
 Deg. of freedom    54
 Full point group                 C1      NOp   1
 RotChk:  IX=0 Diff= 1.37D-02
 Largest Abelian subgroup         C1      NOp   1
 Largest concise Abelian subgroup C1      NOp   1
                         Standard orientation:                         
 ---------------------------------------------------------------------
 Center     Atomic      Atomic             Coordinates (Angstroms)
 Number     Number       Type             X           Y           Z
 ---------------------------------------------------------------------
      1          6           0       -3.656297    1.568226    0.149517
      2          6           0       -3.292947    0.139967    0.008064
      3          6           0       -2.001056   -0.397829    0.042604
      4          6           0       -2.373202    2.223576    0.309547
      5          6           0       -1.277730    1.655463    0.341470
      6          6           0       -0.815636    0.344923    0.268960
      7         17           0       -1.843728   -2.110414   -0.292533
      8          8           0       -4.795600    2.011944    0.111774
      9         17           0       -4.665730   -0.897927   -0.246853
     10          6           0        0.582353   -0.049176    0.219890
     11          6           0        1.534271    0.955166   -0.025196
     12          6           0        2.888898    0.679168   -0.078658
     13          6           0        1.077422   -1.341949    0.470381
     14          6           0        2.431778   -1.620205    0.390847
     15          6           0        3.353490   -0.619886    0.109527
     16         17           0        5.051965   -1.008807    0.026299
     17         17           0        4.001949    1.985870   -0.385296
     18          1           0        2.790924   -2.626019    0.567423
     19          1           0        0.405670   -2.136674    0.754960
     20          1           0        1.204382    1.974210   -0.185795
 ---------------------------------------------------------------------
 Rotational constants (GHZ):           0.7685793           0.1437142           0.1222723
 Leave Link  202 at Mon Apr  4 13:31:48 2022, MaxMem=  1879048192 cpu:               0.1 elap:               0.0
 (Enter /gpfs/software/gaussian16/sse4/tar/g16/l301.exe)
 Standard basis: 6-311+G(d,p) (5D, 7F)
 Ernie: Thresh=  0.10000D-02 Tol=  0.10000D-05 Strict=F.
 There are   441 symmetry adapted cartesian basis functions of A   symmetry.
 There are   424 symmetry adapted basis functions of A   symmetry.
   424 basis functions,   704 primitive gaussians,   441 cartesian basis functions
    76 alpha electrons       76 beta electrons
       nuclear repulsion energy      1507.0275594659 Hartrees.
 IExCor= 4336 DFT=T Ex+Corr=M062X ExCW=0 ScaHFX=  0.540000
 ScaDFX=  1.000000  1.000000  1.000000  1.000000 ScalE2=  1.000000  1.000000
 IRadAn=      5 IRanWt=     -1 IRanGd=            0 ICorTp=0 IEmpDi=  4
 NAtoms=   20 NActive=   20 NUniq=   20 SFac= 1.00D+00 NAtFMM=   60 NAOKFM=F Big=F
 Integral buffers will be    131072 words long.
 Raffenetti 2 integral format.
 Two-electron integral symmetry is turned on.
 Leave Link  301 at Mon Apr  4 13:31:48 2022, MaxMem=  1879048192 cpu:               0.4 elap:               0.1
 (Enter /gpfs/software/gaussian16/sse4/tar/g16/l302.exe)
 NPDir=0 NMtPBC=     1 NCelOv=     1 NCel=       1 NClECP=     1 NCelD=      1
         NCelK=      1 NCelE2=     1 NClLst=     1 CellRange=     0.0.
 One-electron integrals computed using PRISM.
 One-electron integral symmetry used in STVInt
 NBasis=   424 RedAO= T EigKep=  1.61D-06  NBF=   424
 NBsUse=   419 1.00D-06 EigRej=  9.00D-07 NBFU=   419
 Precomputing XC quadrature grid using
 IXCGrd= 4 IRadAn=           5 IRanWt=          -1 IRanGd=           0 AccXCQ= 0.00D+00.
 Generated NRdTot=       0 NPtTot=           0 NUsed=           0 NTot=          32
 NSgBfM=   430   430   430   430   430 MxSgAt=    20 MxSgA2=    20.
 Leave Link  302 at Mon Apr  4 13:31:49 2022, MaxMem=  1879048192 cpu:               2.6 elap:               0.4
 (Enter /gpfs/software/gaussian16/sse4/tar/g16/l303.exe)
 DipDrv:  MaxL=1.
 Leave Link  303 at Mon Apr  4 13:31:49 2022, MaxMem=  1879048192 cpu:               0.3 elap:               0.1
 (Enter /gpfs/software/gaussian16/sse4/tar/g16/l401.exe)
 Initial guess from the checkpoint file:  "checkpoint.chk"
 B after Tr=     0.000000    0.000000   -0.000000
         Rot=    0.999987    0.001154    0.001132   -0.004778 Ang=   0.58 deg.
 Guess basis will be translated and rotated to current coordinates.
 JPrj=2 DoOrth=T DoCkMO=T.
 Generating alternative initial guess.
 ExpMin= 4.38D-02 ExpMax= 1.06D+05 ExpMxC= 3.62D+03 IAcc=2 IRadAn=         4 AccDes= 0.00D+00
 Harris functional with IExCor= 1009 and IRadAn=       4 diagonalized for initial guess.
 HarFok:  IExCor= 1009 AccDes= 0.00D+00 IRadAn=         4 IDoV= 1 UseB2=F ITyADJ=14
 ICtDFT=  3500011 ScaDFX=  1.000000  1.000000  1.000000  1.000000
 FoFCou: FMM=F IPFlag=           0 FMFlag=      100000 FMFlg1=           0
         NFxFlg=           0 DoJE=T BraDBF=F KetDBF=T FulRan=T
         wScrn=  0.000000 ICntrl=       500 IOpCl=  0 I1Cent=   200000004 NGrid=           0
         NMat0=    1 NMatS0=      1 NMatT0=    0 NMatD0=    1 NMtDS0=    0 NMtDT0=    0
 Petite list used in FoFCou.
 Harris En= -2373.88605035063    
 Leave Link  401 at Mon Apr  4 13:31:50 2022, MaxMem=  1879048192 cpu:              11.5 elap:               1.7
 (Enter /gpfs/software/gaussian16/sse4/tar/g16/l502.exe)
 Integral symmetry usage will be decided dynamically.
 Closed shell SCF:
 Using DIIS extrapolation, IDIIS=  1040.
 NGot=  1879048192 LenX=  1878652179 LenY=  1878457257
 Requested convergence on RMS density matrix=1.00D-08 within 128 cycles.
 Requested convergence on MAX density matrix=1.00D-06.
 Requested convergence on             energy=1.00D-06.
 No special actions if energy rises.
 Fock matrices will be formed incrementally for  20 cycles.

 Cycle   1  Pass 1  IDiag  1:
 FoFJK:  IHMeth= 1 ICntrl=       0 DoSepK=F KAlg= 0 I1Cent=           0 FoldK=F
 IRaf= 790000000 NMat=       1 IRICut=       1 DoRegI=T DoRafI=F ISym2E= 0 IDoP0=0 IntGTp=1.
 FoFCou: FMM=F IPFlag=           0 FMFlag=      100000 FMFlg1=           0
         NFxFlg=           0 DoJE=F BraDBF=F KetDBF=F FulRan=T
         wScrn=  0.000000 ICntrl=         0 IOpCl=  0 I1Cent=           0 NGrid=           0
         NMat0=    1 NMatS0=      1 NMatT0=    0 NMatD0=    1 NMtDS0=    0 NMtDT0=    0
 Symmetry not used in FoFCou.
 E= -2374.94250143893    
 DIIS: error= 3.71D-03 at cycle   1 NSaved=   1.
 NSaved= 1 IEnMin= 1 EnMin= -2374.94250143893     IErMin= 1 ErrMin= 3.71D-03
 ErrMax= 3.71D-03  0.00D+00 EMaxC= 1.00D-01 BMatC= 2.54D-02 BMatP= 2.54D-02
 IDIUse=3 WtCom= 9.63D-01 WtEn= 3.71D-02
 Coeff-Com:  0.100D+01
 Coeff-En:   0.100D+01
 Coeff:      0.100D+01
 Gap=     0.387 Goal=   None    Shift=    0.000
 GapD=    0.387 DampG=1.000 DampE=1.000 DampFc=1.0000 IDamp=-1.
 RMSDP=1.41D-02 MaxDP=7.68D-01              OVMax= 6.50D-02

 Cycle   2  Pass 1  IDiag  1:
 RMSU=  1.39D-02    CP:  1.02D+00
 E= -2374.98198162752     Delta-E=       -0.039480188585 Rises=F Damp=F
 DIIS: error= 1.47D-03 at cycle   2 NSaved=   2.
 NSaved= 2 IEnMin= 2 EnMin= -2374.98198162752     IErMin= 2 ErrMin= 1.47D-03
 ErrMax= 1.47D-03  0.00D+00 EMaxC= 1.00D-01 BMatC= 1.18D-03 BMatP= 2.54D-02
 IDIUse=3 WtCom= 9.85D-01 WtEn= 1.47D-02
 Coeff-Com: -0.162D-01 0.102D+01
 Coeff-En:   0.000D+00 0.100D+01
 Coeff:     -0.160D-01 0.102D+01
 Gap=     0.190 Goal=   None    Shift=    0.000
 RMSDP=4.29D-03 MaxDP=2.63D-01 DE=-3.95D-02 OVMax= 2.25D-02

 Cycle   3  Pass 1  IDiag  1:
 RMSU=  3.94D-03    CP:  1.02D+00  1.12D+00
 E= -2374.98254647186     Delta-E=       -0.000564844338 Rises=F Damp=F
 DIIS: error= 2.02D-03 at cycle   3 NSaved=   3.
 NSaved= 3 IEnMin= 3 EnMin= -2374.98254647186     IErMin= 2 ErrMin= 1.47D-03
 ErrMax= 2.02D-03  0.00D+00 EMaxC= 1.00D-01 BMatC= 1.28D-03 BMatP= 1.18D-03
 IDIUse=3 WtCom= 9.80D-01 WtEn= 2.02D-02
 Coeff-Com: -0.520D-01 0.544D+00 0.508D+00
 Coeff-En:   0.000D+00 0.369D+00 0.631D+00
 Coeff:     -0.509D-01 0.540D+00 0.511D+00
 Gap=     0.196 Goal=   None    Shift=    0.000
 RMSDP=1.82D-03 MaxDP=9.27D-02 DE=-5.65D-04 OVMax= 1.46D-02

 Cycle   4  Pass 1  IDiag  1:
 RMSU=  1.19D-03    CP:  1.03D+00  1.15D+00  6.74D-01
 E= -2374.98390962016     Delta-E=       -0.001363148307 Rises=F Damp=F
 DIIS: error= 3.32D-04 at cycle   4 NSaved=   4.
 NSaved= 4 IEnMin= 4 EnMin= -2374.98390962016     IErMin= 4 ErrMin= 3.32D-04
 ErrMax= 3.32D-04  0.00D+00 EMaxC= 1.00D-01 BMatC= 5.96D-05 BMatP= 1.18D-03
 IDIUse=3 WtCom= 9.97D-01 WtEn= 3.32D-03
 Coeff-Com: -0.176D-01 0.122D+00 0.205D+00 0.690D+00
 Coeff-En:   0.000D+00 0.000D+00 0.000D+00 0.100D+01
 Coeff:     -0.175D-01 0.121D+00 0.205D+00 0.691D+00
 Gap=     0.194 Goal=   None    Shift=    0.000
 RMSDP=3.64D-04 MaxDP=2.10D-02 DE=-1.36D-03 OVMax= 3.26D-03

 Cycle   5  Pass 1  IDiag  1:
 RMSU=  2.90D-04    CP:  1.03D+00  1.15D+00  7.27D-01  1.00D+00
 E= -2374.98395695055     Delta-E=       -0.000047330382 Rises=F Damp=F
 DIIS: error= 3.19D-04 at cycle   5 NSaved=   5.
 NSaved= 5 IEnMin= 5 EnMin= -2374.98395695055     IErMin= 5 ErrMin= 3.19D-04
 ErrMax= 3.19D-04  0.00D+00 EMaxC= 1.00D-01 BMatC= 2.43D-05 BMatP= 5.96D-05
 IDIUse=3 WtCom= 9.97D-01 WtEn= 3.19D-03
 Coeff-Com: -0.711D-03-0.326D-01 0.286D-01 0.434D+00 0.571D+00
 Coeff-En:   0.000D+00 0.000D+00 0.000D+00 0.211D+00 0.789D+00
 Coeff:     -0.709D-03-0.325D-01 0.285D-01 0.433D+00 0.571D+00
 Gap=     0.194 Goal=   None    Shift=    0.000
 RMSDP=2.93D-04 MaxDP=1.39D-02 DE=-4.73D-05 OVMax= 2.36D-03

 Cycle   6  Pass 1  IDiag  1:
 RMSU=  1.65D-04    CP:  1.03D+00  1.14D+00  7.60D-01  1.05D+00  4.42D-01
 E= -2374.98397935545     Delta-E=       -0.000022404903 Rises=F Damp=F
 DIIS: error= 1.14D-04 at cycle   6 NSaved=   6.
 NSaved= 6 IEnMin= 6 EnMin= -2374.98397935545     IErMin= 6 ErrMin= 1.14D-04
 ErrMax= 1.14D-04  0.00D+00 EMaxC= 1.00D-01 BMatC= 3.90D-06 BMatP= 2.43D-05
 IDIUse=3 WtCom= 9.99D-01 WtEn= 1.14D-03
 Coeff-Com:  0.139D-02-0.343D-01-0.597D-02 0.195D+00 0.354D+00 0.490D+00
 Coeff-En:   0.000D+00 0.000D+00 0.000D+00 0.000D+00 0.549D-01 0.945D+00
 Coeff:      0.139D-02-0.343D-01-0.596D-02 0.194D+00 0.354D+00 0.491D+00
 Gap=     0.194 Goal=   None    Shift=    0.000
 RMSDP=9.61D-05 MaxDP=5.81D-03 DE=-2.24D-05 OVMax= 9.37D-04

 Cycle   7  Pass 1  IDiag  1:
 RMSU=  4.48D-05    CP:  1.03D+00  1.15D+00  7.60D-01  1.07D+00  5.42D-01
                    CP:  7.68D-01
 E= -2374.98398354344     Delta-E=       -0.000004187993 Rises=F Damp=F
 DIIS: error= 3.23D-05 at cycle   7 NSaved=   7.
 NSaved= 7 IEnMin= 7 EnMin= -2374.98398354344     IErMin= 7 ErrMin= 3.23D-05
 ErrMax= 3.23D-05  0.00D+00 EMaxC= 1.00D-01 BMatC= 2.76D-07 BMatP= 3.90D-06
 IDIUse=1 WtCom= 1.00D+00 WtEn= 0.00D+00
 Coeff-Com:  0.695D-03-0.871D-02-0.835D-02 0.676D-02 0.368D-01 0.212D+00
 Coeff-Com:  0.761D+00
 Coeff:      0.695D-03-0.871D-02-0.835D-02 0.676D-02 0.368D-01 0.212D+00
 Coeff:      0.761D+00
 Gap=     0.194 Goal=   None    Shift=    0.000
 RMSDP=2.47D-05 MaxDP=1.33D-03 DE=-4.19D-06 OVMax= 2.31D-04

 Cycle   8  Pass 1  IDiag  1:
 RMSU=  1.67D-05    CP:  1.03D+00  1.15D+00  7.63D-01  1.07D+00  5.48D-01
                    CP:  8.40D-01  1.13D+00
 E= -2374.98398392632     Delta-E=       -0.000000382877 Rises=F Damp=F
 DIIS: error= 7.73D-06 at cycle   8 NSaved=   8.
 NSaved= 8 IEnMin= 8 EnMin= -2374.98398392632     IErMin= 8 ErrMin= 7.73D-06
 ErrMax= 7.73D-06  0.00D+00 EMaxC= 1.00D-01 BMatC= 3.16D-08 BMatP= 2.76D-07
 IDIUse=1 WtCom= 1.00D+00 WtEn= 0.00D+00
 Coeff-Com:  0.102D-03 0.183D-02-0.266D-02-0.291D-01-0.445D-01 0.172D-01
 Coeff-Com:  0.287D+00 0.770D+00
 Coeff:      0.102D-03 0.183D-02-0.266D-02-0.291D-01-0.445D-01 0.172D-01
 Coeff:      0.287D+00 0.770D+00
 Gap=     0.194 Goal=   None    Shift=    0.000
 RMSDP=1.57D-05 MaxDP=1.05D-03 DE=-3.83D-07 OVMax= 1.58D-04

 Cycle   9  Pass 1  IDiag  1:
 RMSU=  7.11D-06    CP:  1.03D+00  1.15D+00  7.63D-01  1.08D+00  5.16D-01
                    CP:  8.92D-01  1.21D+00  1.03D+00
 E= -2374.98398398516     Delta-E=       -0.000000058838 Rises=F Damp=F
 DIIS: error= 3.75D-06 at cycle   9 NSaved=   9.
 NSaved= 9 IEnMin= 9 EnMin= -2374.98398398516     IErMin= 9 ErrMin= 3.75D-06
 ErrMax= 3.75D-06  0.00D+00 EMaxC= 1.00D-01 BMatC= 6.41D-09 BMatP= 3.16D-08
 IDIUse=1 WtCom= 1.00D+00 WtEn= 0.00D+00
 Coeff-Com: -0.443D-04 0.189D-02 0.186D-04-0.134D-01-0.226D-01-0.144D-01
 Coeff-Com:  0.102D-01 0.325D+00 0.713D+00
 Coeff:     -0.443D-04 0.189D-02 0.186D-04-0.134D-01-0.226D-01-0.144D-01
 Coeff:      0.102D-01 0.325D+00 0.713D+00
 Gap=     0.194 Goal=   None    Shift=    0.000
 RMSDP=4.94D-06 MaxDP=5.00D-04 DE=-5.88D-08 OVMax= 4.10D-05

 Cycle  10  Pass 1  IDiag  1:
 RMSU=  3.26D-06    CP:  1.03D+00  1.15D+00  7.63D-01  1.07D+00  5.19D-01
                    CP:  8.93D-01  1.23D+00  1.09D+00  1.00D+00
 E= -2374.98398399491     Delta-E=       -0.000000009752 Rises=F Damp=F
 DIIS: error= 1.25D-06 at cycle  10 NSaved=  10.
 NSaved=10 IEnMin=10 EnMin= -2374.98398399491     IErMin=10 ErrMin= 1.25D-06
 ErrMax= 1.25D-06  0.00D+00 EMaxC= 1.00D-01 BMatC= 1.09D-09 BMatP= 6.41D-09
 IDIUse=1 WtCom= 1.00D+00 WtEn= 0.00D+00
 Coeff-Com: -0.436D-04 0.548D-03 0.544D-03-0.665D-03-0.150D-02-0.708D-02
 Coeff-Com: -0.547D-01-0.144D-02 0.314D+00 0.750D+00
 Coeff:     -0.436D-04 0.548D-03 0.544D-03-0.665D-03-0.150D-02-0.708D-02
 Coeff:     -0.547D-01-0.144D-02 0.314D+00 0.750D+00
 Gap=     0.194 Goal=   None    Shift=    0.000
 RMSDP=2.19D-06 MaxDP=1.19D-04 DE=-9.75D-09 OVMax= 2.23D-05

 Cycle  11  Pass 1  IDiag  1:
 RMSU=  9.07D-07    CP:  1.03D+00  1.15D+00  7.63D-01  1.07D+00  5.18D-01
                    CP:  8.92D-01  1.23D+00  1.13D+00  1.16D+00  8.32D-01
 E= -2374.98398399680     Delta-E=       -0.000000001893 Rises=F Damp=F
 DIIS: error= 6.00D-07 at cycle  11 NSaved=  11.
 NSaved=11 IEnMin=11 EnMin= -2374.98398399680     IErMin=11 ErrMin= 6.00D-07
 ErrMax= 6.00D-07  0.00D+00 EMaxC= 1.00D-01 BMatC= 1.08D-10 BMatP= 1.09D-09
 IDIUse=1 WtCom= 1.00D+00 WtEn= 0.00D+00
 Coeff-Com: -0.835D-05-0.608D-04 0.176D-03 0.146D-02 0.231D-02-0.223D-04
 Coeff-Com: -0.212D-01-0.359D-01 0.246D-01 0.268D+00 0.760D+00
 Coeff:     -0.835D-05-0.608D-04 0.176D-03 0.146D-02 0.231D-02-0.223D-04
 Coeff:     -0.212D-01-0.359D-01 0.246D-01 0.268D+00 0.760D+00
 Gap=     0.194 Goal=   None    Shift=    0.000
 RMSDP=5.90D-07 MaxDP=4.60D-05 DE=-1.89D-09 OVMax= 8.27D-06

 Cycle  12  Pass 1  IDiag  1:
 RMSU=  3.23D-07    CP:  1.03D+00  1.15D+00  7.63D-01  1.07D+00  5.18D-01
                    CP:  8.93D-01  1.23D+00  1.12D+00  1.18D+00  8.53D-01
                    CP:  1.19D+00
 E= -2374.98398399700     Delta-E=       -0.000000000195 Rises=F Damp=F
 DIIS: error= 2.09D-07 at cycle  12 NSaved=  12.
 NSaved=12 IEnMin=12 EnMin= -2374.98398399700     IErMin=12 ErrMin= 2.09D-07
 ErrMax= 2.09D-07  0.00D+00 EMaxC= 1.00D-01 BMatC= 3.24D-11 BMatP= 1.08D-10
 IDIUse=1 WtCom= 1.00D+00 WtEn= 0.00D+00
 Coeff-Com:  0.296D-05-0.127D-03-0.301D-05 0.870D-03 0.145D-02 0.903D-03
 Coeff-Com: -0.236D-02-0.186D-01-0.479D-01-0.309D-02 0.397D+00 0.672D+00
 Coeff:      0.296D-05-0.127D-03-0.301D-05 0.870D-03 0.145D-02 0.903D-03
 Coeff:     -0.236D-02-0.186D-01-0.479D-01-0.309D-02 0.397D+00 0.672D+00
 Gap=     0.194 Goal=   None    Shift=    0.000
 RMSDP=3.29D-07 MaxDP=2.21D-05 DE=-1.95D-10 OVMax= 3.23D-06

 Cycle  13  Pass 1  IDiag  1:
 RMSU=  1.33D-07    CP:  1.03D+00  1.15D+00  7.63D-01  1.07D+00  5.18D-01
                    CP:  8.92D-01  1.23D+00  1.13D+00  1.18D+00  8.53D-01
                    CP:  1.32D+00  1.11D+00
 E= -2374.98398399706     Delta-E=       -0.000000000063 Rises=F Damp=F
 DIIS: error= 5.39D-08 at cycle  13 NSaved=  13.
 NSaved=13 IEnMin=13 EnMin= -2374.98398399706     IErMin=13 ErrMin= 5.39D-08
 ErrMax= 5.39D-08  0.00D+00 EMaxC= 1.00D-01 BMatC= 2.15D-12 BMatP= 3.24D-11
 IDIUse=1 WtCom= 1.00D+00 WtEn= 0.00D+00
 Coeff-Com:  0.211D-05-0.430D-04-0.200D-04 0.176D-03 0.323D-03 0.332D-03
 Coeff-Com:  0.164D-02-0.212D-02-0.204D-01-0.298D-01 0.688D-01 0.251D+00
 Coeff-Com:  0.730D+00
 Coeff:      0.211D-05-0.430D-04-0.200D-04 0.176D-03 0.323D-03 0.332D-03
 Coeff:      0.164D-02-0.212D-02-0.204D-01-0.298D-01 0.688D-01 0.251D+00
 Coeff:      0.730D+00
 Gap=     0.194 Goal=   None    Shift=    0.000
 RMSDP=1.08D-07 MaxDP=8.02D-06 DE=-6.32D-11 OVMax= 7.86D-07

 Cycle  14  Pass 1  IDiag  1:
 RMSU=  4.03D-08    CP:  1.03D+00  1.15D+00  7.63D-01  1.07D+00  5.18D-01
                    CP:  8.92D-01  1.23D+00  1.13D+00  1.17D+00  8.48D-01
                    CP:  1.36D+00  1.15D+00  1.09D+00
 E= -2374.98398399694     Delta-E=        0.000000000121 Rises=F Damp=F
 DIIS: error= 2.49D-08 at cycle  14 NSaved=  14.
 NSaved=14 IEnMin=13 EnMin= -2374.98398399706     IErMin=14 ErrMin= 2.49D-08
 ErrMax= 2.49D-08  0.00D+00 EMaxC= 1.00D-01 BMatC= 3.80D-13 BMatP= 2.15D-12
 IDIUse=1 WtCom= 1.00D+00 WtEn= 0.00D+00
 Coeff-Com:  0.539D-06-0.308D-05-0.704D-05-0.286D-04-0.191D-04-0.126D-04
 Coeff-Com:  0.797D-03 0.126D-02-0.236D-02-0.121D-01-0.240D-01 0.178D-01
 Coeff-Com:  0.304D+00 0.714D+00
 Coeff:      0.539D-06-0.308D-05-0.704D-05-0.286D-04-0.191D-04-0.126D-04
 Coeff:      0.797D-03 0.126D-02-0.236D-02-0.121D-01-0.240D-01 0.178D-01
 Coeff:      0.304D+00 0.714D+00
 Gap=     0.194 Goal=   None    Shift=    0.000
 RMSDP=5.19D-08 MaxDP=4.15D-06 DE= 1.21D-10 OVMax= 4.30D-07

 Cycle  15  Pass 1  IDiag  1:
 RMSU=  2.21D-08    CP:  1.03D+00  1.15D+00  7.63D-01  1.07D+00  5.18D-01
                    CP:  8.92D-01  1.23D+00  1.13D+00  1.17D+00  8.44D-01
                    CP:  1.37D+00  1.19D+00  1.16D+00  1.14D+00
 E= -2374.98398399696     Delta-E=       -0.000000000020 Rises=F Damp=F
 DIIS: error= 1.03D-08 at cycle  15 NSaved=  15.
 NSaved=15 IEnMin=13 EnMin= -2374.98398399706     IErMin=15 ErrMin= 1.03D-08
 ErrMax= 1.03D-08  0.00D+00 EMaxC= 1.00D-01 BMatC= 9.00D-14 BMatP= 3.80D-13
 IDIUse=1 WtCom= 1.00D+00 WtEn= 0.00D+00
 Coeff-Com: -0.114D-06 0.688D-05-0.162D-06-0.528D-04-0.722D-04-0.650D-04
 Coeff-Com:  0.195D-03 0.110D-02 0.246D-02-0.102D-02-0.252D-01-0.353D-01
 Coeff-Com:  0.226D-01 0.367D+00 0.668D+00
 Coeff:     -0.114D-06 0.688D-05-0.162D-06-0.528D-04-0.722D-04-0.650D-04
 Coeff:      0.195D-03 0.110D-02 0.246D-02-0.102D-02-0.252D-01-0.353D-01
 Coeff:      0.226D-01 0.367D+00 0.668D+00
 Gap=     0.194 Goal=   None    Shift=    0.000
 RMSDP=1.89D-08 MaxDP=1.39D-06 DE=-2.05D-11 OVMax= 2.29D-07

 Cycle  16  Pass 1  IDiag  1:
 RMSU=  5.28D-09    CP:  1.03D+00  1.15D+00  7.63D-01  1.07D+00  5.18D-01
                    CP:  8.92D-01  1.23D+00  1.13D+00  1.17D+00  8.42D-01
                    CP:  1.36D+00  1.20D+00  1.20D+00  1.25D+00  1.07D+00
 E= -2374.98398399708     Delta-E=       -0.000000000122 Rises=F Damp=F
 DIIS: error= 4.88D-09 at cycle  16 NSaved=  16.
 NSaved=16 IEnMin=16 EnMin= -2374.98398399708     IErMin=16 ErrMin= 4.88D-09
 ErrMax= 4.88D-09  0.00D+00 EMaxC= 1.00D-01 BMatC= 1.00D-14 BMatP= 9.00D-14
 IDIUse=1 WtCom= 1.00D+00 WtEn= 0.00D+00
 Coeff-Com: -0.107D-06 0.284D-05 0.953D-06-0.157D-04-0.212D-04-0.256D-04
 Coeff-Com: -0.562D-04 0.203D-03 0.135D-02 0.147D-02-0.657D-02-0.164D-01
 Coeff-Com: -0.380D-01 0.467D-01 0.265D+00 0.746D+00
 Coeff:     -0.107D-06 0.284D-05 0.953D-06-0.157D-04-0.212D-04-0.256D-04
 Coeff:     -0.562D-04 0.203D-03 0.135D-02 0.147D-02-0.657D-02-0.164D-01
 Coeff:     -0.380D-01 0.467D-01 0.265D+00 0.746D+00
 Gap=     0.194 Goal=   None    Shift=    0.000
 RMSDP=7.67D-09 MaxDP=3.35D-07 DE=-1.22D-10 OVMax= 1.37D-07

 SCF Done:  E(RM062X) =  -2374.98398400     A.U. after   16 cycles
            NFock= 16  Conv=0.77D-08     -V/T= 2.0024
 KE= 2.369223143538D+03 PE=-8.651943115219D+03 EE= 2.400708428218D+03
 Leave Link  502 at Mon Apr  4 13:35:26 2022, MaxMem=  1879048192 cpu:            1502.1 elap:             215.1
 (Enter /gpfs/software/gaussian16/sse4/tar/g16/l701.exe)
 ... and contract with generalized density number  0.
 Compute integral first derivatives.
 Leave Link  701 at Mon Apr  4 13:35:26 2022, MaxMem=  1879048192 cpu:               1.2 elap:               0.2
 (Enter /gpfs/software/gaussian16/sse4/tar/g16/l702.exe)
 L702 exits ... SP integral derivatives will be done elsewhere.
 Leave Link  702 at Mon Apr  4 13:35:26 2022, MaxMem=  1879048192 cpu:               0.1 elap:               0.0
 (Enter /gpfs/software/gaussian16/sse4/tar/g16/l703.exe)
 Integral derivatives from FoFJK, PRISM(SPDF).
 Compute integral first derivatives, UseDBF=F ICtDFT=           0.
 Calling FoFJK, ICntrl=      2127 FMM=F ISym2X=0 I1Cent= 0 IOpClX= 0 NMat=1 NMatS=1 NMatT=0.
 FoFJK:  IHMeth= 1 ICntrl=    2127 DoSepK=F KAlg= 0 I1Cent=           0 FoldK=F
 IRaf=         0 NMat=       1 IRICut=       1 DoRegI=T DoRafI=F ISym2E= 0 IDoP0=0 IntGTp=1.
 FoFCou: FMM=F IPFlag=           0 FMFlag=      100000 FMFlg1=         800
         NFxFlg=           0 DoJE=F BraDBF=F KetDBF=F FulRan=T
         wScrn=  0.000000 ICntrl=      2127 IOpCl=  0 I1Cent=           0 NGrid=           0
         NMat0=    1 NMatS0=      1 NMatT0=    0 NMatD0=    1 NMtDS0=    0 NMtDT0=    0
 Symmetry not used in FoFCou.
 Leave Link  703 at Mon Apr  4 13:35:57 2022, MaxMem=  1879048192 cpu:             215.5 elap:              30.9
 (Enter /gpfs/software/gaussian16/sse4/tar/g16/l716.exe)
 Dipole        = 3.69793824D+00-1.72565199D+00 1.80901669D-02
 ***** Axes restored to original set *****
 -------------------------------------------------------------------
 Center     Atomic                   Forces (Hartrees/Bohr)
 Number     Number              X              Y              Z
 -------------------------------------------------------------------
      1        6          -0.005454053    0.000263627    0.000283524
      2        6           0.000693129    0.000029846   -0.000836379
      3        6          -0.003415859   -0.003340930    0.007287357
      4        6           0.008738592   -0.004223756    0.002758789
      5        6          -0.003309898    0.012070283   -0.007464627
      6        6          -0.004789121   -0.000726244   -0.004973532
      7       17          -0.000733477   -0.003783045    0.003275111
      8        8           0.004730484   -0.000117374   -0.002052986
      9       17          -0.002192623   -0.002191454    0.003308440
     10        6           0.004312112    0.002955298    0.001209661
     11        6          -0.000173009   -0.000626667   -0.001769694
     12        6           0.000614601    0.000126534    0.000068675
     13        6           0.000329932   -0.000309228    0.000369191
     14        6           0.001021182    0.000730937   -0.000319518
     15        6           0.000539801   -0.000373049   -0.000264901
     16       17          -0.000573650   -0.000057656    0.000554230
     17       17          -0.000364946    0.000029992   -0.000385426
     18        1           0.000575533    0.000104693    0.000265600
     19        1           0.000091975   -0.000475482   -0.001371378
     20        1          -0.000640705   -0.000086325    0.000057865
 -------------------------------------------------------------------
 Cartesian Forces:  Max     0.012070283 RMS     0.003112523
 Leave Link  716 at Mon Apr  4 13:35:57 2022, MaxMem=  1879048192 cpu:               0.2 elap:               0.0
 (Enter /gpfs/software/gaussian16/sse4/tar/g16/l103.exe)

 GradGradGradGradGradGradGradGradGradGradGradGradGradGradGradGradGradGrad
 Berny optimization.
 Using GEDIIS/GDIIS optimizer.
 FormGI is forming the generalized inverse of G from B-inverse, IUseBI=4.
 GSVD:  received Info=                   1 from GESDD.
 Internal  Forces:  Max     0.013825585 RMS     0.002638080
 Search for a local minimum.
 Step number   4 out of a maximum of  108
 All quantities printed in internal units (Hartrees-Bohrs-Radians)
 RMS Force = .26381D-02 SwitMx=.10000D-02 MixMth= 1
 Mixed Optimization -- RFO/linear search
 Update second derivatives using D2CorX and points    2    3    4
 DE= -6.83D-03 DEPred=-9.16D-03 R= 7.45D-01
 TightC=F SS=  1.41D+00  RLast= 2.65D-01 DXNew= 1.4270D+00 7.9512D-01
 Trust test= 7.45D-01 RLast= 2.65D-01 DXMaxT set to 8.49D-01
 ITU=  1  1  1  0
 Use linear search instead of GDIIS.
     Eigenvalues ---    0.00805   0.00827   0.00879   0.01123   0.01425
     Eigenvalues ---    0.01477   0.01618   0.01853   0.01966   0.01992
     Eigenvalues ---    0.02054   0.02073   0.02104   0.02118   0.02151
     Eigenvalues ---    0.02184   0.02328   0.15299   0.15996   0.16004
     Eigenvalues ---    0.17366   0.22361   0.23460   0.24607   0.24675
     Eigenvalues ---    0.24956   0.24988   0.24996   0.24996   0.25000
     Eigenvalues ---    0.25017   0.25419   0.27775   0.29329   0.30633
     Eigenvalues ---    0.31324   0.32518   0.32681   0.32968   0.34832
     Eigenvalues ---    0.34971   0.35394   0.36986   0.39561   0.40859
     Eigenvalues ---    0.41942   0.44552   0.44766   0.46128   0.46593
     Eigenvalues ---    0.49254   0.58383   0.89622   0.95097
 RFO step:  Lambda=-2.68836337D-03 EMin= 8.04844738D-03
 Quartic linear search produced a step of -0.17344.
 Iteration  1 RMS(Cart)=  0.07971733 RMS(Int)=  0.00293206
 Iteration  2 RMS(Cart)=  0.00476238 RMS(Int)=  0.00065035
 Iteration  3 RMS(Cart)=  0.00001923 RMS(Int)=  0.00065030
 Iteration  4 RMS(Cart)=  0.00000002 RMS(Int)=  0.00065030
 ITry= 1 IFail=0 DXMaxC= 2.22D-01 DCOld= 1.00D+10 DXMaxT= 8.49D-01 DXLimC= 3.00D+00 Rises=F
 Variable       Old X    -DE/DX   Delta X   Delta X   Delta X     New X
                                 (Linear)    (Quad)   (Total)
    R1        2.79779   0.00146   0.00410  -0.00113   0.00276   2.80055
    R2        2.73940   0.00158  -0.00168   0.00571   0.00390   2.74330
    R3        2.31159  -0.00494   0.00001  -0.00383  -0.00382   2.30777
    R4        2.64521   0.00052  -0.00405   0.00581   0.00170   2.64691
    R5        3.28766   0.00453   0.00017   0.01005   0.01023   3.29788
    R6        2.67791   0.01383   0.01084   0.01896   0.02995   2.70786
    R7        3.31108   0.00431  -0.00101   0.01237   0.01135   3.32243
    R8        2.33275  -0.00790  -0.01670   0.01515  -0.00146   2.33128
    R9        2.62957   0.00412  -0.00657   0.01389   0.00753   2.63711
   R10        2.74635   0.00510   0.00457   0.00626   0.01083   2.75718
   R11        2.65567   0.00132   0.00068   0.00107   0.00174   2.65740
   R12        2.65848   0.00099  -0.00019   0.00184   0.00161   2.66009
   R13        2.61442   0.00042   0.00171  -0.00187  -0.00014   2.61428
   R14        2.04673   0.00033   0.00070  -0.00033   0.00038   2.04711
   R15        2.63127   0.00026   0.00002   0.00017   0.00023   2.63150
   R16        3.29506   0.00029  -0.00143   0.00249   0.00106   3.29612
   R17        2.61714   0.00104   0.00156  -0.00047   0.00107   2.61821
   R18        2.03865  -0.00114   0.00006  -0.00243  -0.00237   2.03627
   R19        2.62484  -0.00026   0.00036  -0.00111  -0.00074   2.62410
   R20        2.04565   0.00045   0.00062  -0.00001   0.00061   2.04626
   R21        3.29648  -0.00073  -0.00184   0.00087  -0.00096   3.29551
    A1        1.80230   0.00260   0.01137  -0.00568   0.00344   1.80574
    A2        2.18409   0.00035   0.00186  -0.00412  -0.00385   2.18024
    A3        2.29669  -0.00293  -0.01332   0.01137  -0.00342   2.29327
    A4        2.20779  -0.00243  -0.00933   0.00804  -0.00164   2.20615
    A5        1.97780   0.00133   0.00346  -0.00212   0.00144   1.97924
    A6        2.09747   0.00110   0.00589  -0.00566   0.00033   2.09780
    A7        2.18292  -0.00367  -0.00546  -0.00384  -0.00922   2.17370
    A8        2.04168  -0.00252   0.00112  -0.00801  -0.00692   2.03476
    A9        2.05753   0.00618   0.00439   0.01169   0.01605   2.07358
   A10        2.18986   0.00567  -0.00527   0.02078   0.01524   2.20510
   A11        2.38444  -0.00627   0.00205  -0.02464  -0.02226   2.36217
   A12        1.79689   0.00417   0.00690   0.01054   0.01492   1.81181
   A13        2.28783   0.00441   0.00393   0.01218   0.01301   2.30084
   A14        2.18535  -0.00824  -0.00959  -0.00246  -0.01521   2.17015
   A15        2.05293  -0.00262   0.00010  -0.00761  -0.00746   2.04547
   A16        2.19161   0.00365   0.00060   0.00928   0.00992   2.20153
   A17        2.03692  -0.00102  -0.00067  -0.00105  -0.00187   2.03505
   A18        2.12634   0.00063   0.00087   0.00093   0.00173   2.12807
   A19        2.08514  -0.00078   0.00106  -0.00474  -0.00365   2.08149
   A20        2.07168   0.00015  -0.00192   0.00378   0.00190   2.07357
   A21        2.10319  -0.00007  -0.00092   0.00105   0.00010   2.10329
   A22        2.07409  -0.00050  -0.00126   0.00039  -0.00086   2.07324
   A23        2.10590   0.00057   0.00217  -0.00144   0.00075   2.10665
   A24        2.11595   0.00023   0.00042   0.00077   0.00104   2.11699
   A25        2.09995   0.00023   0.00304  -0.00357  -0.00048   2.09946
   A26        2.06698  -0.00046  -0.00344   0.00258  -0.00080   2.06618
   A27        2.11281   0.00026  -0.00031   0.00126   0.00085   2.11366
   A28        2.09643   0.00001  -0.00139   0.00223   0.00087   2.09730
   A29        2.07376  -0.00027   0.00170  -0.00333  -0.00159   2.07217
   A30        2.06900   0.00002   0.00059  -0.00088  -0.00033   2.06867
   A31        2.12519   0.00053   0.00130  -0.00032   0.00099   2.12618
   A32        2.08886  -0.00055  -0.00189   0.00132  -0.00056   2.08830
    D1        0.01059  -0.00073  -0.00409  -0.05646  -0.05995  -0.04936
    D2       -3.11384  -0.00098  -0.00491  -0.07383  -0.07840   3.09094
    D3        3.13796   0.00041  -0.00795   0.04772   0.04027  -3.10495
    D4        0.01354   0.00016  -0.00877   0.03034   0.02181   0.03535
    D5       -0.02544   0.00099   0.00157   0.08638   0.08836   0.06292
    D6        3.13170  -0.00031   0.00532  -0.02732  -0.02121   3.11049
    D7        0.04127  -0.00051  -0.00030  -0.02208  -0.02218   0.01909
    D8       -3.04991  -0.00038  -0.00193  -0.01842  -0.02049  -3.07040
    D9       -3.11856  -0.00024   0.00055  -0.00357  -0.00257  -3.12114
   D10        0.07344  -0.00011  -0.00108   0.00008  -0.00089   0.07255
   D11       -0.06621   0.00089   0.00590   0.06833   0.07455   0.00833
   D12       -3.03720  -0.00035  -0.00310  -0.06195  -0.06602  -3.10322
   D13        3.02455   0.00052   0.00746   0.06412   0.07221   3.09675
   D14        0.05356  -0.00072  -0.00153  -0.06616  -0.06836  -0.01480
   D15       -0.01398  -0.00045   0.00666  -0.04297  -0.03642  -0.05040
   D16        0.05967  -0.00063  -0.01012  -0.04313  -0.05321   0.00645
   D17        3.04399   0.00204  -0.00078   0.07875   0.07695   3.12094
   D18        2.71745   0.00007  -0.00176  -0.02716  -0.02920   2.68825
   D19       -0.48955   0.00018  -0.00128  -0.01544  -0.01699  -0.50654
   D20       -0.22023  -0.00282  -0.01366  -0.18440  -0.19779  -0.41801
   D21        2.85596  -0.00271  -0.01318  -0.17267  -0.18558   2.67038
   D22        3.13181  -0.00010  -0.00072  -0.00896  -0.00976   3.12205
   D23       -0.01894  -0.00021   0.00141  -0.01320  -0.01185  -0.03078
   D24        0.04976  -0.00039  -0.00121  -0.02006  -0.02126   0.02851
   D25       -3.10098  -0.00049   0.00093  -0.02430  -0.02335  -3.12433
   D26        3.13509   0.00073  -0.00093   0.02589   0.02490  -3.12319
   D27       -0.03375   0.00044  -0.00022   0.01606   0.01578  -0.01797
   D28       -0.07137   0.00078  -0.00042   0.03729   0.03685  -0.03452
   D29        3.04297   0.00049   0.00028   0.02747   0.02773   3.07071
   D30        0.00168  -0.00012   0.00150  -0.00349  -0.00199  -0.00031
   D31       -3.13976  -0.00023   0.00305  -0.01042  -0.00735   3.13608
   D32       -3.13083  -0.00001  -0.00062   0.00077   0.00012  -3.13071
   D33        0.01092  -0.00012   0.00093  -0.00616  -0.00524   0.00568
   D34       -0.03321   0.00022  -0.00013   0.01060   0.01047  -0.02274
   D35        3.12599   0.00007  -0.00024   0.00233   0.00208   3.12806
   D36        3.10823   0.00033  -0.00173   0.01766   0.01594   3.12416
   D37       -0.01576   0.00019  -0.00184   0.00939   0.00754  -0.00822
   D38        0.04237  -0.00064   0.00181  -0.03148  -0.02971   0.01266
   D39       -3.11977  -0.00047   0.00210  -0.02226  -0.02017  -3.13994
   D40       -3.07248  -0.00037   0.00104  -0.02175  -0.02076  -3.09324
   D41        0.04856  -0.00019   0.00133  -0.01252  -0.01122   0.03734
   D42        0.01150   0.00016  -0.00146   0.00665   0.00518   0.01667
   D43        3.13586   0.00032  -0.00133   0.01473   0.01340  -3.13392
   D44       -3.10981  -0.00002  -0.00172  -0.00252  -0.00425  -3.11406
   D45        0.01456   0.00014  -0.00158   0.00556   0.00397   0.01853
         Item               Value     Threshold  Converged?
 Maximum Force            0.013826     0.000450     NO 
 RMS     Force            0.002638     0.000300     NO 
 Maximum Displacement     0.222109     0.001800     NO 
 RMS     Displacement     0.079604     0.001200     NO 
 Predicted change in Energy=-1.730519D-03
 Lowest energy point so far.  Saving SCF results.
 GradGradGradGradGradGradGradGradGradGradGradGradGradGradGradGradGradGrad

 Leave Link  103 at Mon Apr  4 13:35:57 2022, MaxMem=  1879048192 cpu:               0.2 elap:               0.0
 (Enter /gpfs/software/gaussian16/sse4/tar/g16/l202.exe)
                          Input orientation:                          
 ---------------------------------------------------------------------
 Center     Atomic      Atomic             Coordinates (Angstroms)
 Number     Number       Type             X           Y           Z
 ---------------------------------------------------------------------
      1          6           0       -8.031157   -1.297189    6.667232
      2          6           0       -7.351879   -2.512582    7.174855
      3          6           0       -6.099579   -2.994209    6.772743
      4          6           0       -7.065678   -0.731871    5.742206
      5          6           0       -5.979172   -1.224435    5.427868
      6          6           0       -5.257325   -2.358095    5.803583
      7         17           0       -5.585995   -4.525976    7.466305
      8          8           0       -9.108862   -0.881553    7.063689
      9         17           0       -8.271087   -3.364186    8.389524
     10          6           0       -3.964005   -2.733740    5.242334
     11          6           0       -3.652929   -2.244768    3.961069
     12          6           0       -2.445120   -2.521265    3.345769
     13          6           0       -2.968360   -3.492346    5.886316
     14          6           0       -1.762696   -3.773448    5.264258
     15          6           0       -1.487740   -3.303216    3.986947
     16         17           0        0.037684   -3.689467    3.235204
     17         17           0       -2.148360   -1.879388    1.751322
     18          1           0       -1.010102   -4.360106    5.776084
     19          1           0       -3.117811   -3.840747    6.894976
     20          1           0       -4.381878   -1.642073    3.432965
 ---------------------------------------------------------------------
                    Distance matrix (angstroms):
                    1          2          3          4          5
     1  C    0.000000
     2  C    1.481986   0.000000
     3  C    2.573325   1.400683   0.000000
     4  C    1.451692   2.303329   2.667119   0.000000
     5  C    2.398324   2.568192   2.226047   1.233662   0.000000
     6  C    3.092824   2.508268   1.432935   2.432799   1.395496
     7  Cl   4.128245   2.693890   1.758155   4.422353   3.899998
     8  O    1.221220   2.399917   3.688326   2.437894   3.548019
     9  Cl   2.701173   1.745163   2.732455   3.923059   4.313098
    10  C    4.542658   3.906564   2.640204   3.725282   2.524544
    11  C    5.233556   4.907380   3.801746   4.136201   2.933255
    12  C    6.613190   6.224006   5.032186   5.504034   4.301909
    13  C    5.573191   4.672848   3.292177   4.942570   3.797181
    14  C    6.884316   6.039795   4.657392   6.131985   4.929798
    15  C    7.350129   6.721309   5.396778   6.387969   5.154663
    16  Cl   9.088895   8.456450   7.117835   8.092600   6.861976
    17  Cl   7.688461   7.542696   6.486111   6.436145   5.349867
    18  H    7.711733   6.751892   5.363002   7.059407   5.886030
    19  H    5.537376   4.446311   3.102017   5.155544   4.145465
    20  H    4.888422   4.855969   3.991602   3.655659   2.589480
                    6          7          8          9         10
     6  C    0.000000
     7  Cl   2.751795   0.000000
     8  O    4.313048   5.084733   0.000000
     9  Cl   4.096593   3.067867   2.936524   0.000000
    10  C    1.459036   3.284663   5.763461   5.371520   0.000000
    11  C    2.445769   4.607313   6.422758   6.495514   1.406237
    12  C    3.738445   5.555427   7.804937   7.751894   2.439080
    13  C    2.555921   3.227501   6.775560   5.865269   1.407659
    14  C    3.808744   4.475815   8.097355   7.231454   2.434591
    15  C    4.289895   5.513327   8.568098   8.087039   2.834112
    16  Cl   6.033759   7.087152  10.305386   9.783072   4.577718
    17  Cl   5.129878   7.175151   8.812804   9.151948   4.026618
    18  H    4.695499   4.880897   8.907759   7.780992   3.414015
    19  H    2.822573   2.624478   6.684159   5.386747   2.161650
    20  H    2.626580   5.102414   6.008737   6.531393   2.154106
                   11         12         13         14         15
    11  C    0.000000
    12  C    1.383418   0.000000
    13  C    2.394089   2.769685   0.000000
    14  C    2.758286   2.390453   1.385496   0.000000
    15  C    2.410192   1.392528   2.415701   1.388612   0.000000
    16  Cl   4.029226   2.746132   4.012923   2.713942   1.743911
    17  Cl   2.698187   1.744229   4.513559   4.009604   2.731616
    18  H    3.841024   3.368537   2.144746   1.082835   2.132174
    19  H    3.382500   3.845830   1.077549   2.121345   3.376789
    20  H    1.083283   2.128758   3.382377   3.841420   3.382651
                   16         17         18         19         20
    16  Cl   0.000000
    17  Cl   3.202668   0.000000
    18  H    2.829077   4.862952   0.000000
    19  H    4.834662   5.589628   2.442149   0.000000
    20  H    4.874778   2.805859   4.924102   4.291567   0.000000
 Stoichiometry    C12H3Cl4O(1-)
 Framework group  C1[X(C12H3Cl4O)]
 Deg. of freedom    54
 Full point group                 C1      NOp   1
 RotChk:  IX=0 Diff= 2.27D-02
 Largest Abelian subgroup         C1      NOp   1
 Largest concise Abelian subgroup C1      NOp   1
                         Standard orientation:                         
 ---------------------------------------------------------------------
 Center     Atomic      Atomic             Coordinates (Angstroms)
 Number     Number       Type             X           Y           Z
 ---------------------------------------------------------------------
      1          6           0       -3.642203    1.576296    0.200165
      2          6           0       -3.301311    0.148992   -0.006906
      3          6           0       -2.015337   -0.406118   -0.012781
      4          6           0       -2.355052    2.197779    0.453955
      5          6           0       -1.254809    1.640817    0.419589
      6          6           0       -0.809174    0.335549    0.207229
      7         17           0       -1.899344   -2.118590   -0.393690
      8          8           0       -4.777097    2.025854    0.236099
      9         17           0       -4.697311   -0.867637   -0.258392
     10          6           0        0.594234   -0.063315    0.195315
     11          6           0        1.542403    0.930752   -0.105197
     12          6           0        2.900140    0.665910   -0.121133
     13          6           0        1.097624   -1.338359    0.515260
     14          6           0        2.457595   -1.601995    0.491260
     15          6           0        3.374606   -0.611743    0.164555
     16         17           0        5.077110   -0.988334    0.134832
     17         17           0        4.003562    1.958699   -0.512915
     18          1           0        2.824787   -2.590032    0.739220
     19          1           0        0.428348   -2.126496    0.818612
     20          1           0        1.203061    1.931966   -0.341670
 ---------------------------------------------------------------------
 Rotational constants (GHZ):           0.7645443           0.1421096           0.1217133
 Leave Link  202 at Mon Apr  4 13:35:57 2022, MaxMem=  1879048192 cpu:               0.1 elap:               0.0
 (Enter /gpfs/software/gaussian16/sse4/tar/g16/l301.exe)
 Standard basis: 6-311+G(d,p) (5D, 7F)
 Ernie: Thresh=  0.10000D-02 Tol=  0.10000D-05 Strict=F.
 There are   441 symmetry adapted cartesian basis functions of A   symmetry.
 There are   424 symmetry adapted basis functions of A   symmetry.
   424 basis functions,   704 primitive gaussians,   441 cartesian basis functions
    76 alpha electrons       76 beta electrons
       nuclear repulsion energy      1502.2634578381 Hartrees.
 IExCor= 4336 DFT=T Ex+Corr=M062X ExCW=0 ScaHFX=  0.540000
 ScaDFX=  1.000000  1.000000  1.000000  1.000000 ScalE2=  1.000000  1.000000
 IRadAn=      5 IRanWt=     -1 IRanGd=            0 ICorTp=0 IEmpDi=  4
 NAtoms=   20 NActive=   20 NUniq=   20 SFac= 1.00D+00 NAtFMM=   60 NAOKFM=F Big=F
 Integral buffers will be    131072 words long.
 Raffenetti 2 integral format.
 Two-electron integral symmetry is turned on.
 Leave Link  301 at Mon Apr  4 13:35:57 2022, MaxMem=  1879048192 cpu:               0.4 elap:               0.1
 (Enter /gpfs/software/gaussian16/sse4/tar/g16/l302.exe)
 NPDir=0 NMtPBC=     1 NCelOv=     1 NCel=       1 NClECP=     1 NCelD=      1
         NCelK=      1 NCelE2=     1 NClLst=     1 CellRange=     0.0.
 One-electron integrals computed using PRISM.
 One-electron integral symmetry used in STVInt
 NBasis=   424 RedAO= T EigKep=  1.56D-06  NBF=   424
 NBsUse=   419 1.00D-06 EigRej=  8.72D-07 NBFU=   419
 Precomputing XC quadrature grid using
 IXCGrd= 4 IRadAn=           5 IRanWt=          -1 IRanGd=           0 AccXCQ= 0.00D+00.
 Generated NRdTot=       0 NPtTot=           0 NUsed=           0 NTot=          32
 NSgBfM=   430   430   430   430   430 MxSgAt=    20 MxSgA2=    20.
 Leave Link  302 at Mon Apr  4 13:35:57 2022, MaxMem=  1879048192 cpu:               2.6 elap:               0.4
 (Enter /gpfs/software/gaussian16/sse4/tar/g16/l303.exe)
 DipDrv:  MaxL=1.
 Leave Link  303 at Mon Apr  4 13:35:57 2022, MaxMem=  1879048192 cpu:               0.3 elap:               0.1
 (Enter /gpfs/software/gaussian16/sse4/tar/g16/l401.exe)
 Initial guess from the checkpoint file:  "checkpoint.chk"
 B after Tr=    -0.000000   -0.000000    0.000000
         Rot=    0.999999    0.000549   -0.000468    0.001221 Ang=   0.16 deg.
 Guess basis will be translated and rotated to current coordinates.
 JPrj=2 DoOrth=T DoCkMO=T.
 Generating alternative initial guess.
 ExpMin= 4.38D-02 ExpMax= 1.06D+05 ExpMxC= 3.62D+03 IAcc=2 IRadAn=         4 AccDes= 0.00D+00
 Harris functional with IExCor= 1009 and IRadAn=       4 diagonalized for initial guess.
 HarFok:  IExCor= 1009 AccDes= 0.00D+00 IRadAn=         4 IDoV= 1 UseB2=F ITyADJ=14
 ICtDFT=  3500011 ScaDFX=  1.000000  1.000000  1.000000  1.000000
 FoFCou: FMM=F IPFlag=           0 FMFlag=      100000 FMFlg1=           0
         NFxFlg=           0 DoJE=T BraDBF=F KetDBF=T FulRan=T
         wScrn=  0.000000 ICntrl=       500 IOpCl=  0 I1Cent=   200000004 NGrid=           0
         NMat0=    1 NMatS0=      1 NMatT0=    0 NMatD0=    1 NMtDS0=    0 NMtDT0=    0
 Petite list used in FoFCou.
 Harris En= -2373.88520909725    
 Leave Link  401 at Mon Apr  4 13:35:59 2022, MaxMem=  1879048192 cpu:              11.6 elap:               1.7
 (Enter /gpfs/software/gaussian16/sse4/tar/g16/l502.exe)
 Integral symmetry usage will be decided dynamically.
 Closed shell SCF:
 Using DIIS extrapolation, IDIIS=  1040.
 NGot=  1879048192 LenX=  1878652179 LenY=  1878457257
 Requested convergence on RMS density matrix=1.00D-08 within 128 cycles.
 Requested convergence on MAX density matrix=1.00D-06.
 Requested convergence on             energy=1.00D-06.
 No special actions if energy rises.
 Fock matrices will be formed incrementally for  20 cycles.

 Cycle   1  Pass 1  IDiag  1:
 FoFJK:  IHMeth= 1 ICntrl=       0 DoSepK=F KAlg= 0 I1Cent=           0 FoldK=F
 IRaf= 790000000 NMat=       1 IRICut=       1 DoRegI=T DoRafI=F ISym2E= 0 IDoP0=0 IntGTp=1.
 FoFCou: FMM=F IPFlag=           0 FMFlag=      100000 FMFlg1=           0
         NFxFlg=           0 DoJE=F BraDBF=F KetDBF=F FulRan=T
         wScrn=  0.000000 ICntrl=         0 IOpCl=  0 I1Cent=           0 NGrid=           0
         NMat0=    1 NMatS0=      1 NMatT0=    0 NMatD0=    1 NMtDS0=    0 NMtDT0=    0
 Symmetry not used in FoFCou.
 E= -2374.90109869778    
 DIIS: error= 8.99D-03 at cycle   1 NSaved=   1.
 NSaved= 1 IEnMin= 1 EnMin= -2374.90109869778     IErMin= 1 ErrMin= 8.99D-03
 ErrMax= 8.99D-03  0.00D+00 EMaxC= 1.00D-01 BMatC= 4.19D-02 BMatP= 4.19D-02
 IDIUse=3 WtCom= 9.10D-01 WtEn= 8.99D-02
 Coeff-Com:  0.100D+01
 Coeff-En:   0.100D+01
 Coeff:      0.100D+01
 Gap=     0.389 Goal=   None    Shift=    0.000
 GapD=    0.389 DampG=1.000 DampE=1.000 DampFc=1.0000 IDamp=-1.
 RMSDP=2.49D-02 MaxDP=1.43D+00              OVMax= 8.73D-02

 Cycle   2  Pass 1  IDiag  1:
 RMSU=  2.42D-02    CP:  1.05D+00
 E= -2374.98150010676     Delta-E=       -0.080401408974 Rises=F Damp=F
 DIIS: error= 9.74D-04 at cycle   2 NSaved=   2.
 NSaved= 2 IEnMin= 2 EnMin= -2374.98150010676     IErMin= 2 ErrMin= 9.74D-04
 ErrMax= 9.74D-04  0.00D+00 EMaxC= 1.00D-01 BMatC= 1.43D-03 BMatP= 4.19D-02
 IDIUse=3 WtCom= 9.90D-01 WtEn= 9.74D-03
 Coeff-Com: -0.524D-01 0.105D+01
 Coeff-En:   0.000D+00 0.100D+01
 Coeff:     -0.519D-01 0.105D+01
 Gap=     0.192 Goal=   None    Shift=    0.000
 RMSDP=4.23D-03 MaxDP=2.87D-01 DE=-8.04D-02 OVMax= 2.03D-02

 Cycle   3  Pass 1  IDiag  1:
 RMSU=  4.10D-03    CP:  1.04D+00  1.03D+00
 E= -2374.98314669728     Delta-E=       -0.001646590527 Rises=F Damp=F
 DIIS: error= 1.47D-03 at cycle   3 NSaved=   3.
 NSaved= 3 IEnMin= 3 EnMin= -2374.98314669728     IErMin= 2 ErrMin= 9.74D-04
 ErrMax= 1.47D-03  0.00D+00 EMaxC= 1.00D-01 BMatC= 1.65D-03 BMatP= 1.43D-03
 IDIUse=3 WtCom= 2.07D-01 WtEn= 7.93D-01
 Coeff-Com: -0.529D-01 0.575D+00 0.478D+00
 Coeff-En:   0.000D+00 0.773D-01 0.923D+00
 Coeff:     -0.109D-01 0.180D+00 0.831D+00
 Gap=     0.199 Goal=   None    Shift=    0.000
 RMSDP=2.58D-03 MaxDP=1.92D-01 DE=-1.65D-03 OVMax= 1.82D-02

 Cycle   4  Pass 1  IDiag  1:
 RMSU=  1.98D-03    CP:  1.04D+00  1.08D+00  7.59D-01
 E= -2374.98303171777     Delta-E=        0.000114979512 Rises=F Damp=F
 DIIS: error= 1.69D-03 at cycle   4 NSaved=   4.
 NSaved= 4 IEnMin= 3 EnMin= -2374.98314669728     IErMin= 2 ErrMin= 9.74D-04
 ErrMax= 1.69D-03  0.00D+00 EMaxC= 1.00D-01 BMatC= 1.96D-03 BMatP= 1.43D-03
 IDIUse=3 WtCom= 1.96D-01 WtEn= 8.04D-01
 Coeff-Com: -0.141D-01 0.701D-01 0.516D+00 0.428D+00
 Coeff-En:   0.000D+00 0.000D+00 0.515D+00 0.485D+00
 Coeff:     -0.276D-02 0.137D-01 0.515D+00 0.474D+00
 Gap=     0.194 Goal=   None    Shift=    0.000
 RMSDP=1.15D-03 MaxDP=7.40D-02 DE= 1.15D-04 OVMax= 9.93D-03

 Cycle   5  Pass 1  IDiag  1:
 RMSU=  2.72D-04    CP:  1.04D+00  1.06D+00  9.09D-01  6.20D-01
 E= -2374.98473105192     Delta-E=       -0.001699334150 Rises=F Damp=F
 DIIS: error= 2.21D-04 at cycle   5 NSaved=   5.
 NSaved= 5 IEnMin= 5 EnMin= -2374.98473105192     IErMin= 5 ErrMin= 2.21D-04
 ErrMax= 2.21D-04  0.00D+00 EMaxC= 1.00D-01 BMatC= 3.00D-05 BMatP= 1.43D-03
 IDIUse=3 WtCom= 9.98D-01 WtEn= 2.21D-03
 Coeff-Com:  0.132D-02-0.658D-01 0.202D+00 0.248D+00 0.615D+00
 Coeff-En:   0.000D+00 0.000D+00 0.000D+00 0.000D+00 0.100D+01
 Coeff:      0.132D-02-0.657D-01 0.202D+00 0.247D+00 0.615D+00
 Gap=     0.193 Goal=   None    Shift=    0.000
 RMSDP=3.59D-04 MaxDP=1.59D-02 DE=-1.70D-03 OVMax= 1.62D-03

 Cycle   6  Pass 1  IDiag  1:
 RMSU=  2.29D-04    CP:  1.04D+00  1.06D+00  9.52D-01  6.07D-01  8.28D-01
 E= -2374.98475771582     Delta-E=       -0.000026663899 Rises=F Damp=F
 DIIS: error= 5.71D-05 at cycle   6 NSaved=   6.
 NSaved= 6 IEnMin= 6 EnMin= -2374.98475771582     IErMin= 6 ErrMin= 5.71D-05
 ErrMax= 5.71D-05  0.00D+00 EMaxC= 1.00D-01 BMatC= 1.78D-06 BMatP= 3.00D-05
 IDIUse=1 WtCom= 1.00D+00 WtEn= 0.00D+00
 Coeff-Com:  0.157D-02-0.357D-01 0.585D-01 0.845D-01 0.285D+00 0.606D+00
 Coeff:      0.157D-02-0.357D-01 0.585D-01 0.845D-01 0.285D+00 0.606D+00
 Gap=     0.193 Goal=   None    Shift=    0.000
 RMSDP=6.99D-05 MaxDP=3.82D-03 DE=-2.67D-05 OVMax= 4.95D-04

 Cycle   7  Pass 1  IDiag  1:
 RMSU=  5.24D-05    CP:  1.04D+00  1.06D+00  9.51D-01  5.98D-01  8.86D-01
                    CP:  8.83D-01
 E= -2374.98475973810     Delta-E=       -0.000002022280 Rises=F Damp=F
 DIIS: error= 2.07D-05 at cycle   7 NSaved=   7.
 NSaved= 7 IEnMin= 7 EnMin= -2374.98475973810     IErMin= 7 ErrMin= 2.07D-05
 ErrMax= 2.07D-05  0.00D+00 EMaxC= 1.00D-01 BMatC= 1.87D-07 BMatP= 1.78D-06
 IDIUse=1 WtCom= 1.00D+00 WtEn= 0.00D+00
 Coeff-Com:  0.418D-03-0.373D-02-0.843D-02-0.626D-02 0.861D-02 0.211D+00
 Coeff-Com:  0.799D+00
 Coeff:      0.418D-03-0.373D-02-0.843D-02-0.626D-02 0.861D-02 0.211D+00
 Coeff:      0.799D+00
 Gap=     0.193 Goal=   None    Shift=    0.000
 RMSDP=4.21D-05 MaxDP=2.50D-03 DE=-2.02D-06 OVMax= 3.51D-04

 Cycle   8  Pass 1  IDiag  1:
 RMSU=  1.86D-05    CP:  1.04D+00  1.05D+00  9.52D-01  5.92D-01  8.70D-01
                    CP:  1.03D+00  9.97D-01
 E= -2374.98476008325     Delta-E=       -0.000000345148 Rises=F Damp=F
 DIIS: error= 1.44D-05 at cycle   8 NSaved=   8.
 NSaved= 8 IEnMin= 8 EnMin= -2374.98476008325     IErMin= 8 ErrMin= 1.44D-05
 ErrMax= 1.44D-05  0.00D+00 EMaxC= 1.00D-01 BMatC= 7.48D-08 BMatP= 1.87D-07
 IDIUse=1 WtCom= 1.00D+00 WtEn= 0.00D+00
 Coeff-Com: -0.110D-04 0.391D-02-0.146D-01-0.179D-01-0.433D-01 0.782D-02
 Coeff-Com:  0.448D+00 0.616D+00
 Coeff:     -0.110D-04 0.391D-02-0.146D-01-0.179D-01-0.433D-01 0.782D-02
 Coeff:      0.448D+00 0.616D+00
 Gap=     0.193 Goal=   None    Shift=    0.000
 RMSDP=1.40D-05 MaxDP=6.64D-04 DE=-3.45D-07 OVMax= 1.82D-04

 Cycle   9  Pass 1  IDiag  1:
 RMSU=  7.90D-06    CP:  1.04D+00  1.05D+00  9.52D-01  5.88D-01  8.76D-01
                    CP:  1.03D+00  1.10D+00  9.79D-01
 E= -2374.98476020173     Delta-E=       -0.000000118483 Rises=F Damp=F
 DIIS: error= 4.87D-06 at cycle   9 NSaved=   9.
 NSaved= 9 IEnMin= 9 EnMin= -2374.98476020173     IErMin= 9 ErrMin= 4.87D-06
 ErrMax= 4.87D-06  0.00D+00 EMaxC= 1.00D-01 BMatC= 1.65D-08 BMatP= 7.48D-08
 IDIUse=1 WtCom= 1.00D+00 WtEn= 0.00D+00
 Coeff-Com: -0.796D-04 0.296D-02-0.724D-02-0.943D-02-0.261D-01-0.328D-01
 Coeff-Com:  0.108D+00 0.349D+00 0.616D+00
 Coeff:     -0.796D-04 0.296D-02-0.724D-02-0.943D-02-0.261D-01-0.328D-01
 Coeff:      0.108D+00 0.349D+00 0.616D+00
 Gap=     0.193 Goal=   None    Shift=    0.000
 RMSDP=8.36D-06 MaxDP=3.45D-04 DE=-1.18D-07 OVMax= 1.11D-04

 Cycle  10  Pass 1  IDiag  1:
 RMSU=  3.85D-06    CP:  1.04D+00  1.05D+00  9.52D-01  5.86D-01  8.73D-01
                    CP:  1.05D+00  1.14D+00  1.14D+00  1.27D+00
 E= -2374.98476023006     Delta-E=       -0.000000028331 Rises=F Damp=F
 DIIS: error= 2.57D-06 at cycle  10 NSaved=  10.
 NSaved=10 IEnMin=10 EnMin= -2374.98476023006     IErMin=10 ErrMin= 2.57D-06
 ErrMax= 2.57D-06  0.00D+00 EMaxC= 1.00D-01 BMatC= 4.88D-09 BMatP= 1.65D-08
 IDIUse=1 WtCom= 1.00D+00 WtEn= 0.00D+00
 Coeff-Com: -0.550D-04 0.669D-03 0.262D-03 0.319D-04-0.177D-02-0.227D-01
 Coeff-Com: -0.884D-01 0.111D-01 0.398D+00 0.703D+00
 Coeff:     -0.550D-04 0.669D-03 0.262D-03 0.319D-04-0.177D-02-0.227D-01
 Coeff:     -0.884D-01 0.111D-01 0.398D+00 0.703D+00
 Gap=     0.193 Goal=   None    Shift=    0.000
 RMSDP=3.09D-06 MaxDP=2.09D-04 DE=-2.83D-08 OVMax= 8.92D-05

 Cycle  11  Pass 1  IDiag  1:
 RMSU=  1.94D-06    CP:  1.04D+00  1.05D+00  9.52D-01  5.85D-01  8.71D-01
                    CP:  1.05D+00  1.14D+00  1.21D+00  1.39D+00  8.20D-01
 E= -2374.98476024117     Delta-E=       -0.000000011104 Rises=F Damp=F
 DIIS: error= 1.13D-06 at cycle  11 NSaved=  11.
 NSaved=11 IEnMin=11 EnMin= -2374.98476024117     IErMin=11 ErrMin= 1.13D-06
 ErrMax= 1.13D-06  0.00D+00 EMaxC= 1.00D-01 BMatC= 4.43D-10 BMatP= 4.88D-09
 IDIUse=1 WtCom= 1.00D+00 WtEn= 0.00D+00
 Coeff-Com: -0.451D-05-0.292D-03 0.136D-02 0.166D-02 0.388D-02-0.236D-02
 Coeff-Com: -0.499D-01-0.602D-01 0.297D-01 0.253D+00 0.823D+00
 Coeff:     -0.451D-05-0.292D-03 0.136D-02 0.166D-02 0.388D-02-0.236D-02
 Coeff:     -0.499D-01-0.602D-01 0.297D-01 0.253D+00 0.823D+00
 Gap=     0.193 Goal=   None    Shift=    0.000
 RMSDP=1.55D-06 MaxDP=8.80D-05 DE=-1.11D-08 OVMax= 4.58D-05

 Cycle  12  Pass 1  IDiag  1:
 RMSU=  8.71D-07    CP:  1.04D+00  1.05D+00  9.52D-01  5.85D-01  8.70D-01
                    CP:  1.05D+00  1.15D+00  1.24D+00  1.45D+00  9.80D-01
                    CP:  1.16D+00
 E= -2374.98476024287     Delta-E=       -0.000000001700 Rises=F Damp=F
 DIIS: error= 5.53D-07 at cycle  12 NSaved=  12.
 NSaved=12 IEnMin=12 EnMin= -2374.98476024287     IErMin=12 ErrMin= 5.53D-07
 ErrMax= 5.53D-07  0.00D+00 EMaxC= 1.00D-01 BMatC= 1.30D-10 BMatP= 4.43D-10
 IDIUse=1 WtCom= 1.00D+00 WtEn= 0.00D+00
 Coeff-Com:  0.724D-05-0.262D-03 0.645D-03 0.807D-03 0.216D-02 0.263D-02
 Coeff-Com: -0.757D-02-0.327D-01-0.584D-01-0.103D-01 0.421D+00 0.682D+00
 Coeff:      0.724D-05-0.262D-03 0.645D-03 0.807D-03 0.216D-02 0.263D-02
 Coeff:     -0.757D-02-0.327D-01-0.584D-01-0.103D-01 0.421D+00 0.682D+00
 Gap=     0.193 Goal=   None    Shift=    0.000
 RMSDP=7.04D-07 MaxDP=4.05D-05 DE=-1.70D-09 OVMax= 1.97D-05

 Cycle  13  Pass 1  IDiag  1:
 RMSU=  3.36D-07    CP:  1.04D+00  1.05D+00  9.52D-01  5.85D-01  8.70D-01
                    CP:  1.05D+00  1.15D+00  1.24D+00  1.48D+00  9.81D-01
                    CP:  1.29D+00  1.06D+00
 E= -2374.98476024325     Delta-E=       -0.000000000385 Rises=F Damp=F
 DIIS: error= 2.49D-07 at cycle  13 NSaved=  13.
 NSaved=13 IEnMin=13 EnMin= -2374.98476024325     IErMin=13 ErrMin= 2.49D-07
 ErrMax= 2.49D-07  0.00D+00 EMaxC= 1.00D-01 BMatC= 9.78D-12 BMatP= 1.30D-10
 IDIUse=1 WtCom= 1.00D+00 WtEn= 0.00D+00
 Coeff-Com:  0.231D-05-0.190D-04-0.383D-04-0.489D-04-0.829D-04 0.865D-03
 Coeff-Com:  0.561D-02 0.140D-02-0.171D-01-0.415D-01-0.271D-01 0.160D+00
 Coeff-Com:  0.918D+00
 Coeff:      0.231D-05-0.190D-04-0.383D-04-0.489D-04-0.829D-04 0.865D-03
 Coeff:      0.561D-02 0.140D-02-0.171D-01-0.415D-01-0.271D-01 0.160D+00
 Coeff:      0.918D+00
 Gap=     0.193 Goal=   None    Shift=    0.000
 RMSDP=2.77D-07 MaxDP=1.11D-05 DE=-3.85D-10 OVMax= 9.66D-06

 Cycle  14  Pass 1  IDiag  1:
 RMSU=  1.38D-07    CP:  1.04D+00  1.05D+00  9.52D-01  5.85D-01  8.70D-01
                    CP:  1.05D+00  1.15D+00  1.24D+00  1.48D+00  1.00D+00
                    CP:  1.34D+00  1.19D+00  1.03D+00
 E= -2374.98476024329     Delta-E=       -0.000000000041 Rises=F Damp=F
 DIIS: error= 1.01D-07 at cycle  14 NSaved=  14.
 NSaved=14 IEnMin=14 EnMin= -2374.98476024329     IErMin=14 ErrMin= 1.01D-07
 ErrMax= 1.01D-07  0.00D+00 EMaxC= 1.00D-01 BMatC= 2.55D-12 BMatP= 9.78D-12
 IDIUse=1 WtCom= 1.00D+00 WtEn= 0.00D+00
 Coeff-Com: -0.238D-06 0.363D-04-0.123D-03-0.151D-03-0.380D-03-0.751D-04
 Coeff-Com:  0.317D-02 0.596D-02 0.402D-02-0.136D-01-0.853D-01-0.566D-01
 Coeff-Com:  0.358D+00 0.785D+00
 Coeff:     -0.238D-06 0.363D-04-0.123D-03-0.151D-03-0.380D-03-0.751D-04
 Coeff:      0.317D-02 0.596D-02 0.402D-02-0.136D-01-0.853D-01-0.566D-01
 Coeff:      0.358D+00 0.785D+00
 Gap=     0.193 Goal=   None    Shift=    0.000
 RMSDP=1.09D-07 MaxDP=6.60D-06 DE=-4.09D-11 OVMax= 4.07D-06

 Cycle  15  Pass 1  IDiag  1:
 RMSU=  5.40D-08    CP:  1.04D+00  1.05D+00  9.52D-01  5.85D-01  8.70D-01
                    CP:  1.05D+00  1.15D+00  1.24D+00  1.48D+00  1.01D+00
                    CP:  1.36D+00  1.24D+00  1.07D+00  1.26D+00
 E= -2374.98476024321     Delta-E=        0.000000000088 Rises=F Damp=F
 DIIS: error= 4.04D-08 at cycle  15 NSaved=  15.
 NSaved=15 IEnMin=14 EnMin= -2374.98476024329     IErMin=15 ErrMin= 4.04D-08
 ErrMax= 4.04D-08  0.00D+00 EMaxC= 1.00D-01 BMatC= 5.37D-13 BMatP= 2.55D-12
 IDIUse=1 WtCom= 1.00D+00 WtEn= 0.00D+00
 Coeff-Com: -0.546D-06 0.195D-04-0.467D-04-0.552D-04-0.144D-03-0.195D-03
 Coeff-Com:  0.168D-03 0.218D-02 0.525D-02 0.294D-02-0.299D-01-0.565D-01
 Coeff-Com: -0.483D-01 0.334D+00 0.791D+00
 Coeff:     -0.546D-06 0.195D-04-0.467D-04-0.552D-04-0.144D-03-0.195D-03
 Coeff:      0.168D-03 0.218D-02 0.525D-02 0.294D-02-0.299D-01-0.565D-01
 Coeff:     -0.483D-01 0.334D+00 0.791D+00
 Gap=     0.193 Goal=   None    Shift=    0.000
 RMSDP=5.88D-08 MaxDP=2.86D-06 DE= 8.82D-11 OVMax= 1.78D-06

 Cycle  16  Pass 1  IDiag  1:
 RMSU=  2.56D-08    CP:  1.04D+00  1.05D+00  9.52D-01  5.85D-01  8.70D-01
                    CP:  1.05D+00  1.15D+00  1.24D+00  1.49D+00  1.01D+00
                    CP:  1.35D+00  1.25D+00  1.13D+00  1.40D+00  1.02D+00
 E= -2374.98476024324     Delta-E=       -0.000000000035 Rises=F Damp=F
 DIIS: error= 1.27D-08 at cycle  16 NSaved=  16.
 NSaved=16 IEnMin=14 EnMin= -2374.98476024329     IErMin=16 ErrMin= 1.27D-08
 ErrMax= 1.27D-08  0.00D+00 EMaxC= 1.00D-01 BMatC= 7.00D-14 BMatP= 5.37D-13
 IDIUse=1 WtCom= 1.00D+00 WtEn= 0.00D+00
 Coeff-Com: -0.147D-06 0.145D-05 0.134D-05 0.276D-05 0.549D-05-0.572D-04
 Coeff-Com: -0.429D-03-0.122D-03 0.146D-02 0.335D-02 0.131D-02-0.142D-01
 Coeff-Com: -0.732D-01 0.923D-02 0.294D+00 0.778D+00
 Coeff:     -0.147D-06 0.145D-05 0.134D-05 0.276D-05 0.549D-05-0.572D-04
 Coeff:     -0.429D-03-0.122D-03 0.146D-02 0.335D-02 0.131D-02-0.142D-01
 Coeff:     -0.732D-01 0.923D-02 0.294D+00 0.778D+00
 Gap=     0.193 Goal=   None    Shift=    0.000
 RMSDP=2.76D-08 MaxDP=1.75D-06 DE=-3.50D-11 OVMax= 5.46D-07

 Cycle  17  Pass 1  IDiag  1:
 RMSU=  7.42D-09    CP:  1.04D+00  1.05D+00  9.52D-01  5.85D-01  8.70D-01
                    CP:  1.05D+00  1.15D+00  1.24D+00  1.49D+00  1.01D+00
                    CP:  1.36D+00  1.26D+00  1.12D+00  1.48D+00  1.16D+00
                    CP:  1.06D+00
 E= -2374.98476024332     Delta-E=       -0.000000000078 Rises=F Damp=F
 DIIS: error= 5.78D-09 at cycle  17 NSaved=  17.
 NSaved=17 IEnMin=17 EnMin= -2374.98476024332     IErMin=17 ErrMin= 5.78D-09
 ErrMax= 5.78D-09  0.00D+00 EMaxC= 1.00D-01 BMatC= 1.94D-14 BMatP= 7.00D-14
 IDIUse=1 WtCom= 1.00D+00 WtEn= 0.00D+00
 Coeff-Com:  0.128D-08-0.212D-05 0.782D-05 0.959D-05 0.223D-04-0.464D-05
 Coeff-Com: -0.233D-03-0.392D-03-0.105D-03 0.115D-02 0.545D-02 0.196D-02
 Coeff-Com: -0.286D-01-0.502D-01 0.194D-01 0.415D+00 0.637D+00
 Coeff:      0.128D-08-0.212D-05 0.782D-05 0.959D-05 0.223D-04-0.464D-05
 Coeff:     -0.233D-03-0.392D-03-0.105D-03 0.115D-02 0.545D-02 0.196D-02
 Coeff:     -0.286D-01-0.502D-01 0.194D-01 0.415D+00 0.637D+00
 Gap=     0.193 Goal=   None    Shift=    0.000
 RMSDP=8.15D-09 MaxDP=4.06D-07 DE=-7.78D-11 OVMax= 1.52D-07

 SCF Done:  E(RM062X) =  -2374.98476024     A.U. after   17 cycles
            NFock= 17  Conv=0.81D-08     -V/T= 2.0025
 KE= 2.369120917470D+03 PE=-8.642324422639D+03 EE= 2.395955287088D+03
 Leave Link  502 at Mon Apr  4 13:39:47 2022, MaxMem=  1879048192 cpu:            1590.0 elap:             227.7
 (Enter /gpfs/software/gaussian16/sse4/tar/g16/l701.exe)
 ... and contract with generalized density number  0.
 Compute integral first derivatives.
 Leave Link  701 at Mon Apr  4 13:39:47 2022, MaxMem=  1879048192 cpu:               1.2 elap:               0.2
 (Enter /gpfs/software/gaussian16/sse4/tar/g16/l702.exe)
 L702 exits ... SP integral derivatives will be done elsewhere.
 Leave Link  702 at Mon Apr  4 13:39:47 2022, MaxMem=  1879048192 cpu:               0.1 elap:               0.0
 (Enter /gpfs/software/gaussian16/sse4/tar/g16/l703.exe)
 Integral derivatives from FoFJK, PRISM(SPDF).
 Compute integral first derivatives, UseDBF=F ICtDFT=           0.
 Calling FoFJK, ICntrl=      2127 FMM=F ISym2X=0 I1Cent= 0 IOpClX= 0 NMat=1 NMatS=1 NMatT=0.
 FoFJK:  IHMeth= 1 ICntrl=    2127 DoSepK=F KAlg= 0 I1Cent=           0 FoldK=F
 IRaf=         0 NMat=       1 IRICut=       1 DoRegI=T DoRafI=F ISym2E= 0 IDoP0=0 IntGTp=1.
 FoFCou: FMM=F IPFlag=           0 FMFlag=      100000 FMFlg1=         800
         NFxFlg=           0 DoJE=F BraDBF=F KetDBF=F FulRan=T
         wScrn=  0.000000 ICntrl=      2127 IOpCl=  0 I1Cent=           0 NGrid=           0
         NMat0=    1 NMatS0=      1 NMatT0=    0 NMatD0=    1 NMtDS0=    0 NMtDT0=    0
 Symmetry not used in FoFCou.
 Leave Link  703 at Mon Apr  4 13:40:18 2022, MaxMem=  1879048192 cpu:             214.5 elap:              30.7
 (Enter /gpfs/software/gaussian16/sse4/tar/g16/l716.exe)
 Dipole        = 3.70173427D+00-1.71916283D+00-7.10506735D-02
 ***** Axes restored to original set *****
 -------------------------------------------------------------------
 Center     Atomic                   Forces (Hartrees/Bohr)
 Number     Number              X              Y              Z
 -------------------------------------------------------------------
      1        6           0.003235352    0.007329782    0.008223233
      2        6           0.001430931   -0.000615117   -0.002475646
      3        6           0.000480519    0.000064973   -0.001597259
      4        6           0.002646634   -0.007520325    0.001077413
      5        6          -0.002483692    0.003476060   -0.006443642
      6        6          -0.004604286    0.000918648    0.007000677
      7       17           0.002882119   -0.000406907   -0.001670291
      8        8          -0.000788645   -0.001824751   -0.004681561
      9       17          -0.001308627   -0.000805377    0.000547436
     10        6           0.001887011   -0.000330832   -0.000416666
     11        6          -0.000711852   -0.000232513   -0.000670418
     12        6           0.000746438    0.000314271   -0.000219194
     13        6          -0.001908038    0.001229930   -0.000238033
     14        6           0.000427084   -0.000599029   -0.000151107
     15        6           0.000134110    0.000025677   -0.000261354
     16       17          -0.000420477    0.000137767    0.000497199
     17       17          -0.000160772   -0.000029983   -0.000081565
     18        1           0.000189866    0.000032899    0.000207110
     19        1          -0.001432153   -0.001121363    0.001268023
     20        1          -0.000241521   -0.000043809    0.000085644
 -------------------------------------------------------------------
 Cartesian Forces:  Max     0.008223233 RMS     0.002567271
 Leave Link  716 at Mon Apr  4 13:40:18 2022, MaxMem=  1879048192 cpu:               0.2 elap:               0.0
 (Enter /gpfs/software/gaussian16/sse4/tar/g16/l103.exe)

 GradGradGradGradGradGradGradGradGradGradGradGradGradGradGradGradGradGrad
 Berny optimization.
 Using GEDIIS/GDIIS optimizer.
 FormGI is forming the generalized inverse of G from B-inverse, IUseBI=4.
 GSVD:  received Info=                   1 from GESDD.
 Internal  Forces:  Max     0.006510110 RMS     0.001922573
 Search for a local minimum.
 Step number   5 out of a maximum of  108
 All quantities printed in internal units (Hartrees-Bohrs-Radians)
 RMS Force = .19226D-02 SwitMx=.10000D-02 MixMth= 1
 Mixed Optimization -- RFO/linear search
 Update second derivatives using D2CorX and points    2    3    4    5
 DE= -7.76D-04 DEPred=-1.73D-03 R= 4.49D-01
 Trust test= 4.49D-01 RLast= 3.68D-01 DXMaxT set to 8.49D-01
 ITU=  0  1  1  1  0
 Use linear search instead of GDIIS.
     Eigenvalues ---    0.00609   0.00864   0.00903   0.01413   0.01439
     Eigenvalues ---    0.01602   0.01738   0.01908   0.01980   0.02002
     Eigenvalues ---    0.02030   0.02102   0.02116   0.02129   0.02162
     Eigenvalues ---    0.02186   0.02747   0.13593   0.16000   0.16009
     Eigenvalues ---    0.16746   0.22369   0.23492   0.24334   0.24611
     Eigenvalues ---    0.24950   0.24968   0.24985   0.24998   0.25000
     Eigenvalues ---    0.25000   0.27646   0.28964   0.30017   0.30509
     Eigenvalues ---    0.31855   0.32529   0.32696   0.33139   0.34856
     Eigenvalues ---    0.35012   0.35390   0.39068   0.40539   0.40886
     Eigenvalues ---    0.43353   0.44674   0.45151   0.46157   0.46630
     Eigenvalues ---    0.49810   0.57930   0.90576   0.94738
 RFO step:  Lambda=-1.92232904D-03 EMin= 6.09449240D-03
 Quartic linear search produced a step of -0.33984.
 Iteration  1 RMS(Cart)=  0.05625659 RMS(Int)=  0.00172526
 Iteration  2 RMS(Cart)=  0.00203103 RMS(Int)=  0.00114011
 Iteration  3 RMS(Cart)=  0.00000133 RMS(Int)=  0.00114011
 Iteration  4 RMS(Cart)=  0.00000000 RMS(Int)=  0.00114011
 ITry= 1 IFail=0 DXMaxC= 2.17D-01 DCOld= 1.00D+10 DXMaxT= 8.49D-01 DXLimC= 3.00D+00 Rises=F
 Variable       Old X    -DE/DX   Delta X   Delta X   Delta X     New X
                                 (Linear)    (Quad)   (Total)
    R1        2.80055   0.00081  -0.00094  -0.00319  -0.00345   2.79710
    R2        2.74330  -0.00111  -0.00132   0.00554   0.00486   2.74816
    R3        2.30777  -0.00144   0.00130  -0.00590  -0.00460   2.30317
    R4        2.64691  -0.00072  -0.00058   0.00919   0.00861   2.65552
    R5        3.29788   0.00146  -0.00347   0.01584   0.01236   3.31024
    R6        2.70786  -0.00515  -0.01018   0.01024  -0.00063   2.70722
    R7        3.32243   0.00054  -0.00386   0.01665   0.01279   3.33522
    R8        2.33128  -0.00463   0.00050   0.00067   0.00113   2.33241
    R9        2.63711  -0.00055  -0.00256   0.02220   0.01900   2.65610
   R10        2.75718  -0.00117  -0.00368   0.00293  -0.00075   2.75642
   R11        2.65740   0.00003  -0.00059   0.00132   0.00072   2.65812
   R12        2.66009  -0.00204  -0.00055   0.00002  -0.00056   2.65953
   R13        2.61428   0.00055   0.00005  -0.00242  -0.00236   2.61192
   R14        2.04711   0.00010  -0.00013  -0.00052  -0.00065   2.04646
   R15        2.63150   0.00067  -0.00008   0.00129   0.00124   2.63274
   R16        3.29612   0.00004  -0.00036   0.00407   0.00371   3.29983
   R17        2.61821   0.00028  -0.00036  -0.00118  -0.00155   2.61666
   R18        2.03627   0.00175   0.00081  -0.00050   0.00031   2.03658
   R19        2.62410   0.00050   0.00025  -0.00082  -0.00055   2.62354
   R20        2.04626   0.00021  -0.00021   0.00014  -0.00007   2.04619
   R21        3.29551  -0.00061   0.00033   0.00095   0.00128   3.29679
    A1        1.80574  -0.00032  -0.00117  -0.01249  -0.01735   1.78839
    A2        2.18024   0.00197   0.00131   0.00606   0.00043   2.18068
    A3        2.29327  -0.00116   0.00116   0.02085   0.01494   2.30820
    A4        2.20615  -0.00207   0.00056   0.00576   0.00758   2.21373
    A5        1.97924   0.00044  -0.00049  -0.00127  -0.00237   1.97687
    A6        2.09780   0.00163  -0.00011  -0.00450  -0.00522   2.09257
    A7        2.17370  -0.00032   0.00313  -0.00268   0.00018   2.17388
    A8        2.03476   0.00571   0.00235   0.00077   0.00324   2.03800
    A9        2.07358  -0.00538  -0.00545   0.00142  -0.00393   2.06965
   A10        2.20510   0.00425  -0.00518   0.03976   0.03635   2.24145
   A11        2.36217  -0.00599   0.00757  -0.04205  -0.03470   2.32747
   A12        1.81181   0.00459  -0.00507   0.01459   0.00901   1.82081
   A13        2.30084  -0.00651  -0.00442  -0.00672  -0.00993   2.29090
   A14        2.17015   0.00190   0.00517  -0.00523   0.00112   2.17126
   A15        2.04547   0.00316   0.00254  -0.00285  -0.00029   2.04518
   A16        2.20153  -0.00494  -0.00337   0.00150  -0.00185   2.19968
   A17        2.03505   0.00179   0.00063   0.00224   0.00274   2.03779
   A18        2.12807  -0.00108  -0.00059  -0.00169  -0.00234   2.12574
   A19        2.08149   0.00031   0.00124  -0.00577  -0.00450   2.07699
   A20        2.07357   0.00077  -0.00064   0.00745   0.00684   2.08041
   A21        2.10329  -0.00038  -0.00003   0.00105   0.00098   2.10427
   A22        2.07324  -0.00003   0.00029   0.00065   0.00094   2.07417
   A23        2.10665   0.00041  -0.00025  -0.00174  -0.00200   2.10465
   A24        2.11699  -0.00036  -0.00035  -0.00072  -0.00117   2.11582
   A25        2.09946  -0.00067   0.00016  -0.00744  -0.00721   2.09225
   A26        2.06618   0.00104   0.00027   0.00804   0.00837   2.07454
   A27        2.11366  -0.00047  -0.00029   0.00051   0.00016   2.11383
   A28        2.09730   0.00019  -0.00030   0.00360   0.00333   2.10063
   A29        2.07217   0.00028   0.00054  -0.00403  -0.00346   2.06871
   A30        2.06867   0.00050   0.00011   0.00006   0.00015   2.06882
   A31        2.12618   0.00011  -0.00034  -0.00060  -0.00093   2.12525
   A32        2.08830  -0.00061   0.00019   0.00063   0.00082   2.08912
    D1       -0.04936   0.00265   0.02037   0.05757   0.07686   0.02750
    D2        3.09094   0.00277   0.02664   0.04940   0.07501  -3.11723
    D3       -3.10495  -0.00259  -0.01368  -0.10054  -0.11363   3.06460
    D4        0.03535  -0.00247  -0.00741  -0.10871  -0.11549  -0.08013
    D5        0.06292  -0.00247  -0.03003  -0.04899  -0.07956  -0.01664
    D6        3.11049   0.00348   0.00721   0.12263   0.13023  -3.04247
    D7        0.01909  -0.00061   0.00754  -0.03749  -0.03021  -0.01111
    D8       -3.07040  -0.00060   0.00696  -0.02638  -0.01945  -3.08985
    D9       -3.12114  -0.00073   0.00087  -0.02882  -0.02824   3.13380
   D10        0.07255  -0.00073   0.00030  -0.01771  -0.01749   0.05506
   D11        0.00833  -0.00154  -0.02533  -0.00071  -0.02626  -0.01793
   D12       -3.10322  -0.00076   0.02244  -0.10083  -0.07794   3.10202
   D13        3.09675  -0.00124  -0.02454  -0.01206  -0.03699   3.05976
   D14       -0.01480  -0.00046   0.02323  -0.11218  -0.08868  -0.10348
   D15       -0.05040   0.00059   0.01238   0.02189   0.03484  -0.01557
   D16        0.00645   0.00161   0.01808   0.00832   0.02641   0.03287
   D17        3.12094   0.00071  -0.02615   0.09860   0.07324  -3.08901
   D18        2.68825  -0.00007   0.00992  -0.01608  -0.00614   2.68211
   D19       -0.50654   0.00025   0.00577   0.00452   0.01030  -0.49625
   D20       -0.41801   0.00085   0.06721  -0.13410  -0.06689  -0.48490
   D21        2.67038   0.00117   0.06307  -0.11350  -0.05045   2.61992
   D22        3.12205  -0.00036   0.00332  -0.01500  -0.01164   3.11041
   D23       -0.03078  -0.00013   0.00403  -0.01536  -0.01130  -0.04209
   D24        0.02851  -0.00043   0.00722  -0.03360  -0.02639   0.00212
   D25       -3.12433  -0.00020   0.00793  -0.03396  -0.02606   3.13280
   D26       -3.12319   0.00000  -0.00846   0.03110   0.02266  -3.10054
   D27       -0.01797   0.00036  -0.00536   0.02741   0.02207   0.00411
   D28       -0.03452   0.00036  -0.01252   0.05145   0.03895   0.00443
   D29        3.07071   0.00071  -0.00943   0.04776   0.03836   3.10907
   D30       -0.00031   0.00020   0.00068   0.00092   0.00158   0.00127
   D31        3.13608   0.00012   0.00250  -0.01010  -0.00762   3.12846
   D32       -3.13071  -0.00003  -0.00004   0.00136   0.00132  -3.12939
   D33        0.00568  -0.00011   0.00178  -0.00966  -0.00788  -0.00220
   D34       -0.02274   0.00015  -0.00356   0.01529   0.01172  -0.01101
   D35        3.12806   0.00006  -0.00071   0.00380   0.00311   3.13118
   D36        3.12416   0.00024  -0.00542   0.02651   0.02107  -3.13795
   D37       -0.00822   0.00015  -0.00256   0.01502   0.01246   0.00424
   D38        0.01266  -0.00007   0.01009  -0.03737  -0.02723  -0.01457
   D39       -3.13994  -0.00012   0.00685  -0.02914  -0.02225   3.12099
   D40       -3.09324  -0.00038   0.00705  -0.03343  -0.02634  -3.11958
   D41        0.03734  -0.00043   0.00381  -0.02520  -0.02136   0.01598
   D42        0.01667  -0.00021  -0.00176   0.00269   0.00094   0.01762
   D43       -3.13392  -0.00012  -0.00455   0.01391   0.00936  -3.12456
   D44       -3.11406  -0.00016   0.00145  -0.00547  -0.00399  -3.11805
   D45        0.01853  -0.00006  -0.00135   0.00575   0.00443   0.02295
         Item               Value     Threshold  Converged?
 Maximum Force            0.006510     0.000450     NO 
 RMS     Force            0.001923     0.000300     NO 
 Maximum Displacement     0.217500     0.001800     NO 
 RMS     Displacement     0.056489     0.001200     NO 
 Predicted change in Energy=-1.381997D-03
 Lowest energy point so far.  Saving SCF results.
 GradGradGradGradGradGradGradGradGradGradGradGradGradGradGradGradGradGrad

 Leave Link  103 at Mon Apr  4 13:40:18 2022, MaxMem=  1879048192 cpu:               0.2 elap:               0.0
 (Enter /gpfs/software/gaussian16/sse4/tar/g16/l202.exe)
                          Input orientation:                          
 ---------------------------------------------------------------------
 Center     Atomic      Atomic             Coordinates (Angstroms)
 Number     Number       Type             X           Y           Z
 ---------------------------------------------------------------------
      1          6           0       -7.984213   -1.233270    6.774306
      2          6           0       -7.339864   -2.499259    7.190197
      3          6           0       -6.112537   -3.009472    6.734072
      4          6           0       -7.053292   -0.718077    5.782920
      5          6           0       -5.986416   -1.209629    5.404041
      6          6           0       -5.278883   -2.370896    5.759605
      7         17           0       -5.630593   -4.591187    7.351209
      8          8           0       -9.086742   -0.859668    7.135258
      9         17           0       -8.267601   -3.389676    8.379707
     10          6           0       -3.975674   -2.740137    5.218373
     11          6           0       -3.661677   -2.277954    3.927495
     12          6           0       -2.439837   -2.540558    3.337127
     13          6           0       -2.982982   -3.482974    5.884278
     14          6           0       -1.757613   -3.736850    5.291537
     15          6           0       -1.471779   -3.281496    4.011545
     16         17           0        0.074752   -3.644387    3.290338
     17         17           0       -2.139110   -1.946093    1.723013
     18          1           0       -0.996945   -4.293722    5.824200
     19          1           0       -3.158765   -3.835848    6.887295
     20          1           0       -4.402280   -1.709508    3.378734
 ---------------------------------------------------------------------
                    Distance matrix (angstroms):
                    1          2          3          4          5
     1  C    0.000000
     2  C    1.480162   0.000000
     3  C    2.580637   1.405240   0.000000
     4  C    1.454264   2.288048   2.653339   0.000000
     5  C    2.422680   2.585599   2.241501   1.234260   0.000000
     6  C    3.105258   2.512114   1.432601   2.425053   1.405549
     7  Cl   4.141009   2.706233   1.764922   4.414135   3.918291
     8  O    1.218783   2.396426   3.691680   2.446177   3.568137
     9  Cl   2.703278   1.751706   2.738060   3.918583   4.337165
    10  C    4.556310   3.906902   2.633641   3.725476   2.533774
    11  C    5.280154   4.921713   3.797198   4.168798   2.953967
    12  C    6.653068   6.233628   5.024723   5.530579   4.315290
    13  C    5.555684   4.653551   3.277265   4.921621   3.797280
    14  C    6.872923   6.024787   4.644927   6.115445   4.927705
    15  C    7.364773   6.719386   5.387280   6.392354   5.158840
    16  Cl   9.104858   8.455575   7.109499   8.098474   6.865388
    17  Cl   7.758151   7.565972   6.483025   6.491537   5.375324
    18  H    7.687066   6.731914   5.352237   7.033227   5.880730
    19  H    5.483715   4.399978   3.071017   5.109549   4.134330
    20  H    4.958524   4.876511   3.984116   3.713612   2.619396
                    6          7          8          9         10
     6  C    0.000000
     7  Cl   2.754378   0.000000
     8  O    4.321576   5.090759   0.000000
     9  Cl   4.103083   3.074939   2.936084   0.000000
    10  C    1.458637   3.273245   5.773527   5.369969   0.000000
    11  C    2.445530   4.577062   6.460078   6.501743   1.406618
    12  C    3.735955   5.522577   7.837890   7.753157   2.436742
    13  C    2.554098   3.223332   6.760367   5.844918   1.407364
    14  C    3.805819   4.469017   8.086631   7.213685   2.432814
    15  C    4.287067   5.492211   8.579656   8.079341   2.831783
    16  Cl   6.031622   7.066687  10.318480   9.775552   4.576127
    17  Cl   5.131540   7.131870   8.873686   9.162637   4.027532
    18  H    4.694297   4.887835   8.885742   7.759533   3.413719
    19  H    2.812947   2.625964   6.637774   5.341027   2.157133
    20  H    2.621910   5.058990   6.064477   6.540138   2.151386
                   11         12         13         14         15
    11  C    0.000000
    12  C    1.382167   0.000000
    13  C    2.396184   2.769680   0.000000
    14  C    2.759428   2.390870   1.384675   0.000000
    15  C    2.410356   1.393185   2.414841   1.388319   0.000000
    16  Cl   4.029145   2.746596   4.013019   2.714942   1.744588
    17  Cl   2.699645   1.746193   4.515556   4.010825   2.732400
    18  H    3.842083   3.367647   2.145988   1.082798   2.129738
    19  H    3.382361   3.846859   1.077712   2.125904   3.379817
    20  H    1.082942   2.131562   3.381913   3.842290   3.385178
                   16         17         18         19         20
    16  Cl   0.000000
    17  Cl   3.200296   0.000000
    18  H    2.826769   4.861649   0.000000
    19  H    4.840495   5.592913   2.452200   0.000000
    20  H    4.878051   2.814129   4.924913   4.286916   0.000000
 Stoichiometry    C12H3Cl4O(1-)
 Framework group  C1[X(C12H3Cl4O)]
 Deg. of freedom    54
 Full point group                 C1      NOp   1
 RotChk:  IX=2 Diff= 1.76D-02
 Largest Abelian subgroup         C1      NOp   1
 Largest concise Abelian subgroup C1      NOp   1
                         Standard orientation:                         
 ---------------------------------------------------------------------
 Center     Atomic      Atomic             Coordinates (Angstroms)
 Number     Number       Type             X           Y           Z
 ---------------------------------------------------------------------
      1          6           0       -3.673573    1.548030    0.323302
      2          6           0       -3.306273    0.144786    0.028555
      3          6           0       -2.008680   -0.390784   -0.035610
      4          6           0       -2.376068    2.186217    0.478490
      5          6           0       -1.255472    1.674584    0.401719
      6          6           0       -0.807529    0.363041    0.167684
      7         17           0       -1.871995   -2.090957   -0.489129
      8          8           0       -4.807758    1.993326    0.295575
      9         17           0       -4.692308   -0.888829   -0.252552
     10          6           0        0.593183   -0.043785    0.178791
     11          6           0        1.548451    0.932323   -0.157735
     12          6           0        2.903605    0.660826   -0.142438
     13          6           0        1.083609   -1.313743    0.535667
     14          6           0        2.442567   -1.578526    0.556855
     15          6           0        3.368769   -0.604278    0.209841
     16         17           0        5.071099   -0.985638    0.224867
     17         17           0        4.021023    1.924643   -0.593363
     18          1           0        2.805271   -2.555143    0.852008
     19          1           0        0.397598   -2.090406    0.831717
     20          1           0        1.210756    1.920049   -0.446044
 ---------------------------------------------------------------------
 Rotational constants (GHZ):           0.7670049           0.1415182           0.1219282
 Leave Link  202 at Mon Apr  4 13:40:18 2022, MaxMem=  1879048192 cpu:               0.1 elap:               0.0
 (Enter /gpfs/software/gaussian16/sse4/tar/g16/l301.exe)
 Standard basis: 6-311+G(d,p) (5D, 7F)
 Ernie: Thresh=  0.10000D-02 Tol=  0.10000D-05 Strict=F.
 There are   441 symmetry adapted cartesian basis functions of A   symmetry.
 There are   424 symmetry adapted basis functions of A   symmetry.
   424 basis functions,   704 primitive gaussians,   441 cartesian basis functions
    76 alpha electrons       76 beta electrons
       nuclear repulsion energy      1501.3852668166 Hartrees.
 IExCor= 4336 DFT=T Ex+Corr=M062X ExCW=0 ScaHFX=  0.540000
 ScaDFX=  1.000000  1.000000  1.000000  1.000000 ScalE2=  1.000000  1.000000
 IRadAn=      5 IRanWt=     -1 IRanGd=            0 ICorTp=0 IEmpDi=  4
 NAtoms=   20 NActive=   20 NUniq=   20 SFac= 1.00D+00 NAtFMM=   60 NAOKFM=F Big=F
 Integral buffers will be    131072 words long.
 Raffenetti 2 integral format.
 Two-electron integral symmetry is turned on.
 Leave Link  301 at Mon Apr  4 13:40:18 2022, MaxMem=  1879048192 cpu:               0.4 elap:               0.1
 (Enter /gpfs/software/gaussian16/sse4/tar/g16/l302.exe)
 NPDir=0 NMtPBC=     1 NCelOv=     1 NCel=       1 NClECP=     1 NCelD=      1
         NCelK=      1 NCelE2=     1 NClLst=     1 CellRange=     0.0.
 One-electron integrals computed using PRISM.
 One-electron integral symmetry used in STVInt
 NBasis=   424 RedAO= T EigKep=  1.59D-06  NBF=   424
 NBsUse=   419 1.00D-06 EigRej=  9.44D-07 NBFU=   419
 Precomputing XC quadrature grid using
 IXCGrd= 4 IRadAn=           5 IRanWt=          -1 IRanGd=           0 AccXCQ= 0.00D+00.
 Generated NRdTot=       0 NPtTot=           0 NUsed=           0 NTot=          32
 NSgBfM=   430   430   430   430   430 MxSgAt=    20 MxSgA2=    20.
 Leave Link  302 at Mon Apr  4 13:40:18 2022, MaxMem=  1879048192 cpu:               2.6 elap:               0.4
 (Enter /gpfs/software/gaussian16/sse4/tar/g16/l303.exe)
 DipDrv:  MaxL=1.
 Leave Link  303 at Mon Apr  4 13:40:18 2022, MaxMem=  1879048192 cpu:               0.3 elap:               0.1
 (Enter /gpfs/software/gaussian16/sse4/tar/g16/l401.exe)
 Initial guess from the checkpoint file:  "checkpoint.chk"
 B after Tr=     0.000000    0.000000   -0.000000
         Rot=    0.999999    0.001279    0.000419   -0.000492 Ang=   0.16 deg.
 Guess basis will be translated and rotated to current coordinates.
 JPrj=2 DoOrth=T DoCkMO=T.
 Generating alternative initial guess.
 ExpMin= 4.38D-02 ExpMax= 1.06D+05 ExpMxC= 3.62D+03 IAcc=2 IRadAn=         4 AccDes= 0.00D+00
 Harris functional with IExCor= 1009 and IRadAn=       4 diagonalized for initial guess.
 HarFok:  IExCor= 1009 AccDes= 0.00D+00 IRadAn=         4 IDoV= 1 UseB2=F ITyADJ=14
 ICtDFT=  3500011 ScaDFX=  1.000000  1.000000  1.000000  1.000000
 FoFCou: FMM=F IPFlag=           0 FMFlag=      100000 FMFlg1=           0
         NFxFlg=           0 DoJE=T BraDBF=F KetDBF=T FulRan=T
         wScrn=  0.000000 ICntrl=       500 IOpCl=  0 I1Cent=   200000004 NGrid=           0
         NMat0=    1 NMatS0=      1 NMatT0=    0 NMatD0=    1 NMtDS0=    0 NMtDT0=    0
 Petite list used in FoFCou.
 Harris En= -2373.88325251165    
 Leave Link  401 at Mon Apr  4 13:40:20 2022, MaxMem=  1879048192 cpu:              11.5 elap:               1.7
 (Enter /gpfs/software/gaussian16/sse4/tar/g16/l502.exe)
 Integral symmetry usage will be decided dynamically.
 Closed shell SCF:
 Using DIIS extrapolation, IDIIS=  1040.
 NGot=  1879048192 LenX=  1878652179 LenY=  1878457257
 Requested convergence on RMS density matrix=1.00D-08 within 128 cycles.
 Requested convergence on MAX density matrix=1.00D-06.
 Requested convergence on             energy=1.00D-06.
 No special actions if energy rises.
 Fock matrices will be formed incrementally for  20 cycles.

 Cycle   1  Pass 1  IDiag  1:
 FoFJK:  IHMeth= 1 ICntrl=       0 DoSepK=F KAlg= 0 I1Cent=           0 FoldK=F
 IRaf= 790000000 NMat=       1 IRICut=       1 DoRegI=T DoRafI=F ISym2E= 0 IDoP0=0 IntGTp=1.
 FoFCou: FMM=F IPFlag=           0 FMFlag=      100000 FMFlg1=           0
         NFxFlg=           0 DoJE=F BraDBF=F KetDBF=F FulRan=T
         wScrn=  0.000000 ICntrl=         0 IOpCl=  0 I1Cent=           0 NGrid=           0
         NMat0=    1 NMatS0=      1 NMatT0=    0 NMatD0=    1 NMtDS0=    0 NMtDT0=    0
 Symmetry not used in FoFCou.
 E= -2374.94226418075    
 DIIS: error= 5.55D-03 at cycle   1 NSaved=   1.
 NSaved= 1 IEnMin= 1 EnMin= -2374.94226418075     IErMin= 1 ErrMin= 5.55D-03
 ErrMax= 5.55D-03  0.00D+00 EMaxC= 1.00D-01 BMatC= 2.27D-02 BMatP= 2.27D-02
 IDIUse=3 WtCom= 9.44D-01 WtEn= 5.55D-02
 Coeff-Com:  0.100D+01
 Coeff-En:   0.100D+01
 Coeff:      0.100D+01
 Gap=     0.391 Goal=   None    Shift=    0.000
 GapD=    0.391 DampG=1.000 DampE=1.000 DampFc=1.0000 IDamp=-1.
 RMSDP=1.27D-02 MaxDP=5.38D-01              OVMax= 5.66D-02

 Cycle   2  Pass 1  IDiag  1:
 RMSU=  1.27D-02    CP:  1.00D+00
 E= -2374.98302720254     Delta-E=       -0.040763021789 Rises=F Damp=F
 DIIS: error= 8.96D-04 at cycle   2 NSaved=   2.
 NSaved= 2 IEnMin= 2 EnMin= -2374.98302720254     IErMin= 2 ErrMin= 8.96D-04
 ErrMax= 8.96D-04  0.00D+00 EMaxC= 1.00D-01 BMatC= 8.00D-04 BMatP= 2.27D-02
 IDIUse=3 WtCom= 9.91D-01 WtEn= 8.96D-03
 Coeff-Com: -0.490D-01 0.105D+01
 Coeff-En:   0.000D+00 0.100D+01
 Coeff:     -0.485D-01 0.105D+01
 Gap=     0.189 Goal=   None    Shift=    0.000
 RMSDP=2.68D-03 MaxDP=1.69D-01 DE=-4.08D-02 OVMax= 1.85D-02

 Cycle   3  Pass 1  IDiag  1:
 RMSU=  2.59D-03    CP:  9.99D-01  1.02D+00
 E= -2374.98398996442     Delta-E=       -0.000962761880 Rises=F Damp=F
 DIIS: error= 1.11D-03 at cycle   3 NSaved=   3.
 NSaved= 3 IEnMin= 3 EnMin= -2374.98398996442     IErMin= 2 ErrMin= 8.96D-04
 ErrMax= 1.11D-03  0.00D+00 EMaxC= 1.00D-01 BMatC= 9.10D-04 BMatP= 8.00D-04
 IDIUse=3 WtCom= 2.31D-01 WtEn= 7.69D-01
 Coeff-Com: -0.527D-01 0.570D+00 0.483D+00
 Coeff-En:   0.000D+00 0.000D+00 0.100D+01
 Coeff:     -0.122D-01 0.132D+00 0.881D+00
 Gap=     0.196 Goal=   None    Shift=    0.000
 RMSDP=1.52D-03 MaxDP=8.61D-02 DE=-9.63D-04 OVMax= 1.69D-02

 Cycle   4  Pass 1  IDiag  1:
 RMSU=  1.38D-03    CP:  9.96D-01  1.03D+00  7.80D-01
 E= -2374.98375876221     Delta-E=        0.000231202213 Rises=F Damp=F
 DIIS: error= 1.46D-03 at cycle   4 NSaved=   4.
 NSaved= 4 IEnMin= 3 EnMin= -2374.98398996442     IErMin= 2 ErrMin= 8.96D-04
 ErrMax= 1.46D-03  0.00D+00 EMaxC= 1.00D-01 BMatC= 1.32D-03 BMatP= 8.00D-04
 IDIUse=3 WtCom= 2.07D-01 WtEn= 7.93D-01
 Coeff-Com: -0.120D-01 0.388D-01 0.546D+00 0.428D+00
 Coeff-En:   0.000D+00 0.000D+00 0.556D+00 0.444D+00
 Coeff:     -0.250D-02 0.805D-02 0.554D+00 0.441D+00
 Gap=     0.193 Goal=   None    Shift=    0.000
 RMSDP=6.12D-04 MaxDP=3.16D-02 DE= 2.31D-04 OVMax= 8.86D-03

 Cycle   5  Pass 1  IDiag  1:
 RMSU=  2.32D-04    CP:  9.96D-01  1.02D+00  9.34D-01  7.24D-01
 E= -2374.98478491273     Delta-E=       -0.001026150519 Rises=F Damp=F
 DIIS: error= 1.37D-04 at cycle   5 NSaved=   5.
 NSaved= 5 IEnMin= 5 EnMin= -2374.98478491273     IErMin= 5 ErrMin= 1.37D-04
 ErrMax= 1.37D-04  0.00D+00 EMaxC= 1.00D-01 BMatC= 1.21D-05 BMatP= 8.00D-04
 IDIUse=3 WtCom= 9.99D-01 WtEn= 1.37D-03
 Coeff-Com:  0.170D-02-0.730D-01 0.220D+00 0.221D+00 0.630D+00
 Coeff-En:   0.000D+00 0.000D+00 0.000D+00 0.000D+00 0.100D+01
 Coeff:      0.170D-02-0.729D-01 0.220D+00 0.220D+00 0.631D+00
 Gap=     0.193 Goal=   None    Shift=    0.000
 RMSDP=1.96D-04 MaxDP=1.09D-02 DE=-1.03D-03 OVMax= 1.64D-03

 Cycle   6  Pass 1  IDiag  1:
 RMSU=  1.27D-04    CP:  9.95D-01  1.02D+00  9.68D-01  7.61D-01  1.01D+00
 E= -2374.98479878194     Delta-E=       -0.000013869214 Rises=F Damp=F
 DIIS: error= 3.84D-05 at cycle   6 NSaved=   6.
 NSaved= 6 IEnMin= 6 EnMin= -2374.98479878194     IErMin= 6 ErrMin= 3.84D-05
 ErrMax= 3.84D-05  0.00D+00 EMaxC= 1.00D-01 BMatC= 1.06D-06 BMatP= 1.21D-05
 IDIUse=1 WtCom= 1.00D+00 WtEn= 0.00D+00
 Coeff-Com:  0.172D-02-0.367D-01 0.554D-01 0.640D-01 0.290D+00 0.626D+00
 Coeff:      0.172D-02-0.367D-01 0.554D-01 0.640D-01 0.290D+00 0.626D+00
 Gap=     0.193 Goal=   None    Shift=    0.000
 RMSDP=5.83D-05 MaxDP=3.05D-03 DE=-1.39D-05 OVMax= 7.32D-04

 Cycle   7  Pass 1  IDiag  1:
 RMSU=  4.29D-05    CP:  9.95D-01  1.02D+00  9.67D-01  7.69D-01  1.10D+00
                    CP:  8.52D-01
 E= -2374.98480037265     Delta-E=       -0.000001590711 Rises=F Damp=F
 DIIS: error= 1.92D-05 at cycle   7 NSaved=   7.
 NSaved= 7 IEnMin= 7 EnMin= -2374.98480037265     IErMin= 7 ErrMin= 1.92D-05
 ErrMax= 1.92D-05  0.00D+00 EMaxC= 1.00D-01 BMatC= 1.68D-07 BMatP= 1.06D-06
 IDIUse=1 WtCom= 1.00D+00 WtEn= 0.00D+00
 Coeff-Com:  0.438D-03-0.220D-02-0.176D-01-0.145D-01 0.460D-02 0.250D+00
 Coeff-Com:  0.779D+00
 Coeff:      0.438D-03-0.220D-02-0.176D-01-0.145D-01 0.460D-02 0.250D+00
 Coeff:      0.779D+00
 Gap=     0.193 Goal=   None    Shift=    0.000
 RMSDP=4.17D-05 MaxDP=2.05D-03 DE=-1.59D-06 OVMax= 6.28D-04

 Cycle   8  Pass 1  IDiag  1:
 RMSU=  1.85D-05    CP:  9.95D-01  1.02D+00  9.63D-01  7.83D-01  1.13D+00
                    CP:  1.02D+00  1.17D+00
 E= -2374.98480079623     Delta-E=       -0.000000423574 Rises=F Damp=F
 DIIS: error= 1.45D-05 at cycle   8 NSaved=   8.
 NSaved= 8 IEnMin= 8 EnMin= -2374.98480079623     IErMin= 8 ErrMin= 1.45D-05
 ErrMax= 1.45D-05  0.00D+00 EMaxC= 1.00D-01 BMatC= 9.64D-08 BMatP= 1.68D-07
 IDIUse=1 WtCom= 1.00D+00 WtEn= 0.00D+00
 Coeff-Com: -0.939D-04 0.687D-02-0.235D-01-0.237D-01-0.612D-01 0.160D-01
 Coeff-Com:  0.521D+00 0.564D+00
 Coeff:     -0.939D-04 0.687D-02-0.235D-01-0.237D-01-0.612D-01 0.160D-01
 Coeff:      0.521D+00 0.564D+00
 Gap=     0.193 Goal=   None    Shift=    0.000
 RMSDP=1.13D-05 MaxDP=5.57D-04 DE=-4.24D-07 OVMax= 3.27D-04

 Cycle   9  Pass 1  IDiag  1:
 RMSU=  6.61D-06    CP:  9.95D-01  1.02D+00  9.63D-01  7.81D-01  1.16D+00
                    CP:  1.01D+00  1.28D+00  1.01D+00
 E= -2374.98480098159     Delta-E=       -0.000000185363 Rises=F Damp=F
 DIIS: error= 6.18D-06 at cycle   9 NSaved=   9.
 NSaved= 9 IEnMin= 9 EnMin= -2374.98480098159     IErMin= 9 ErrMin= 6.18D-06
 ErrMax= 6.18D-06  0.00D+00 EMaxC= 1.00D-01 BMatC= 1.50D-08 BMatP= 9.64D-08
 IDIUse=1 WtCom= 1.00D+00 WtEn= 0.00D+00
 Coeff-Com: -0.155D-03 0.464D-02-0.106D-01-0.111D-01-0.376D-01-0.480D-01
 Coeff-Com:  0.118D+00 0.305D+00 0.680D+00
 Coeff:     -0.155D-03 0.464D-02-0.106D-01-0.111D-01-0.376D-01-0.480D-01
 Coeff:      0.118D+00 0.305D+00 0.680D+00
 Gap=     0.193 Goal=   None    Shift=    0.000
 RMSDP=8.90D-06 MaxDP=3.96D-04 DE=-1.85D-07 OVMax= 2.15D-04

 Cycle  10  Pass 1  IDiag  1:
 RMSU=  3.35D-06    CP:  9.95D-01  1.02D+00  9.61D-01  7.83D-01  1.17D+00
                    CP:  1.02D+00  1.37D+00  1.09D+00  1.26D+00
 E= -2374.98480102634     Delta-E=       -0.000000044749 Rises=F Damp=F
 DIIS: error= 3.58D-06 at cycle  10 NSaved=  10.
 NSaved=10 IEnMin=10 EnMin= -2374.98480102634     IErMin=10 ErrMin= 3.58D-06
 ErrMax= 3.58D-06  0.00D+00 EMaxC= 1.00D-01 BMatC= 3.49D-09 BMatP= 1.50D-08
 IDIUse=1 WtCom= 1.00D+00 WtEn= 0.00D+00
 Coeff-Com: -0.637D-04 0.356D-03 0.205D-02 0.190D-02 0.246D-03-0.277D-01
 Coeff-Com: -0.108D+00-0.346D-01 0.354D+00 0.812D+00
 Coeff:     -0.637D-04 0.356D-03 0.205D-02 0.190D-02 0.246D-03-0.277D-01
 Coeff:     -0.108D+00-0.346D-01 0.354D+00 0.812D+00
 Gap=     0.193 Goal=   None    Shift=    0.000
 RMSDP=4.29D-06 MaxDP=1.72D-04 DE=-4.47D-08 OVMax= 1.50D-04

 Cycle  11  Pass 1  IDiag  1:
 RMSU=  1.70D-06    CP:  9.95D-01  1.02D+00  9.61D-01  7.83D-01  1.17D+00
                    CP:  1.03D+00  1.41D+00  1.20D+00  1.57D+00  1.21D+00
 E= -2374.98480103972     Delta-E=       -0.000000013386 Rises=F Damp=F
 DIIS: error= 1.19D-06 at cycle  11 NSaved=  11.
 NSaved=11 IEnMin=11 EnMin= -2374.98480103972     IErMin=11 ErrMin= 1.19D-06
 ErrMax= 1.19D-06  0.00D+00 EMaxC= 1.00D-01 BMatC= 3.67D-10 BMatP= 3.49D-09
 IDIUse=1 WtCom= 1.00D+00 WtEn= 0.00D+00
 Coeff-Com:  0.552D-05-0.680D-03 0.247D-02 0.255D-02 0.632D-02-0.633D-03
 Coeff-Com: -0.514D-01-0.672D-01 0.446D-03 0.255D+00 0.854D+00
 Coeff:      0.552D-05-0.680D-03 0.247D-02 0.255D-02 0.632D-02-0.633D-03
 Coeff:     -0.514D-01-0.672D-01 0.446D-03 0.255D+00 0.854D+00
 Gap=     0.193 Goal=   None    Shift=    0.000
 RMSDP=1.63D-06 MaxDP=6.72D-05 DE=-1.34D-08 OVMax= 5.35D-05

 Cycle  12  Pass 1  IDiag  1:
 RMSU=  8.21D-07    CP:  9.95D-01  1.02D+00  9.61D-01  7.83D-01  1.17D+00
                    CP:  1.02D+00  1.42D+00  1.22D+00  1.66D+00  1.39D+00
                    CP:  1.17D+00
 E= -2374.98480104129     Delta-E=       -0.000000001563 Rises=F Damp=F
 DIIS: error= 4.60D-07 at cycle  12 NSaved=  12.
 NSaved=12 IEnMin=12 EnMin= -2374.98480104129     IErMin=12 ErrMin= 4.60D-07
 ErrMax= 4.60D-07  0.00D+00 EMaxC= 1.00D-01 BMatC= 1.03D-10 BMatP= 3.67D-10
 IDIUse=1 WtCom= 1.00D+00 WtEn= 0.00D+00
 Coeff-Com:  0.116D-04-0.363D-03 0.840D-03 0.887D-03 0.271D-02 0.313D-02
 Coeff-Com: -0.744D-02-0.281D-01-0.458D-01-0.465D-02 0.411D+00 0.668D+00
 Coeff:      0.116D-04-0.363D-03 0.840D-03 0.887D-03 0.271D-02 0.313D-02
 Coeff:     -0.744D-02-0.281D-01-0.458D-01-0.465D-02 0.411D+00 0.668D+00
 Gap=     0.193 Goal=   None    Shift=    0.000
 RMSDP=6.11D-07 MaxDP=4.13D-05 DE=-1.56D-09 OVMax= 1.61D-05

 Cycle  13  Pass 1  IDiag  1:
 RMSU=  3.02D-07    CP:  9.95D-01  1.02D+00  9.61D-01  7.83D-01  1.17D+00
                    CP:  1.02D+00  1.42D+00  1.22D+00  1.69D+00  1.40D+00
                    CP:  1.27D+00  9.28D-01
 E= -2374.98480104148     Delta-E=       -0.000000000193 Rises=F Damp=F
 DIIS: error= 1.56D-07 at cycle  13 NSaved=  13.
 NSaved=13 IEnMin=13 EnMin= -2374.98480104148     IErMin=13 ErrMin= 1.56D-07
 ErrMax= 1.56D-07  0.00D+00 EMaxC= 1.00D-01 BMatC= 1.26D-11 BMatP= 1.03D-10
 IDIUse=1 WtCom= 1.00D+00 WtEn= 0.00D+00
 Coeff-Com:  0.282D-05-0.944D-05-0.112D-03-0.110D-03-0.166D-03 0.121D-02
 Coeff-Com:  0.659D-02 0.495D-03-0.133D-01-0.479D-01-0.457D-02 0.248D+00
 Coeff-Com:  0.810D+00
 Coeff:      0.282D-05-0.944D-05-0.112D-03-0.110D-03-0.166D-03 0.121D-02
 Coeff:      0.659D-02 0.495D-03-0.133D-01-0.479D-01-0.457D-02 0.248D+00
 Coeff:      0.810D+00
 Gap=     0.193 Goal=   None    Shift=    0.000
 RMSDP=2.62D-07 MaxDP=1.19D-05 DE=-1.93D-10 OVMax= 5.51D-06

 Cycle  14  Pass 1  IDiag  1:
 RMSU=  1.12D-07    CP:  9.95D-01  1.02D+00  9.61D-01  7.83D-01  1.17D+00
                    CP:  1.02D+00  1.42D+00  1.22D+00  1.69D+00  1.42D+00
                    CP:  1.34D+00  1.03D+00  8.72D-01
 E= -2374.98480104150     Delta-E=       -0.000000000018 Rises=F Damp=F
 DIIS: error= 6.41D-08 at cycle  14 NSaved=  14.
 NSaved=14 IEnMin=14 EnMin= -2374.98480104150     IErMin=14 ErrMin= 6.41D-08
 ErrMax= 6.41D-08  0.00D+00 EMaxC= 1.00D-01 BMatC= 1.93D-12 BMatP= 1.26D-11
 IDIUse=1 WtCom= 1.00D+00 WtEn= 0.00D+00
 Coeff-Com: -0.865D-06 0.609D-04-0.197D-03-0.201D-03-0.555D-03 0.564D-04
 Coeff-Com:  0.423D-02 0.463D-02 0.254D-02-0.210D-01-0.741D-01 0.296D-02
 Coeff-Com:  0.326D+00 0.756D+00
 Coeff:     -0.865D-06 0.609D-04-0.197D-03-0.201D-03-0.555D-03 0.564D-04
 Coeff:      0.423D-02 0.463D-02 0.254D-02-0.210D-01-0.741D-01 0.296D-02
 Coeff:      0.326D+00 0.756D+00
 Gap=     0.193 Goal=   None    Shift=    0.000
 RMSDP=8.13D-08 MaxDP=4.12D-06 DE=-1.82D-11 OVMax= 2.20D-06

 Cycle  15  Pass 1  IDiag  1:
 RMSU=  3.69D-08    CP:  9.95D-01  1.02D+00  9.61D-01  7.83D-01  1.17D+00
                    CP:  1.02D+00  1.43D+00  1.22D+00  1.69D+00  1.42D+00
                    CP:  1.35D+00  1.08D+00  9.79D-01  1.18D+00
 E= -2374.98480104157     Delta-E=       -0.000000000077 Rises=F Damp=F
 DIIS: error= 2.02D-08 at cycle  15 NSaved=  15.
 NSaved=15 IEnMin=15 EnMin= -2374.98480104157     IErMin=15 ErrMin= 2.02D-08
 ErrMax= 2.02D-08  0.00D+00 EMaxC= 1.00D-01 BMatC= 2.90D-13 BMatP= 1.93D-12
 IDIUse=1 WtCom= 1.00D+00 WtEn= 0.00D+00
 Coeff-Com: -0.637D-06 0.235D-04-0.610D-04-0.605D-04-0.180D-03-0.104D-03
 Coeff-Com:  0.666D-03 0.144D-02 0.279D-02-0.132D-02-0.273D-01-0.295D-01
 Coeff-Com:  0.971D-02 0.306D+00 0.738D+00
 Coeff:     -0.637D-06 0.235D-04-0.610D-04-0.605D-04-0.180D-03-0.104D-03
 Coeff:      0.666D-03 0.144D-02 0.279D-02-0.132D-02-0.273D-01-0.295D-01
 Coeff:      0.971D-02 0.306D+00 0.738D+00
 Gap=     0.193 Goal=   None    Shift=    0.000
 RMSDP=3.10D-08 MaxDP=2.77D-06 DE=-7.73D-11 OVMax= 6.69D-07

 Cycle  16  Pass 1  IDiag  1:
 RMSU=  1.43D-08    CP:  9.95D-01  1.02D+00  9.61D-01  7.83D-01  1.17D+00
                    CP:  1.02D+00  1.43D+00  1.22D+00  1.69D+00  1.42D+00
                    CP:  1.35D+00  1.09D+00  9.53D-01  1.24D+00  9.02D-01
 E= -2374.98480104159     Delta-E=       -0.000000000015 Rises=F Damp=F
 DIIS: error= 6.95D-09 at cycle  16 NSaved=  16.
 NSaved=16 IEnMin=16 EnMin= -2374.98480104159     IErMin=16 ErrMin= 6.95D-09
 ErrMax= 6.95D-09  0.00D+00 EMaxC= 1.00D-01 BMatC= 4.60D-14 BMatP= 2.90D-13
 IDIUse=1 WtCom= 1.00D+00 WtEn= 0.00D+00
 Coeff-Com: -0.121D-06 0.233D-06 0.477D-05 0.603D-05 0.112D-04-0.488D-04
 Coeff-Com: -0.378D-03-0.123D-03 0.834D-03 0.285D-02 0.667D-04-0.139D-01
 Coeff-Com: -0.541D-01 0.264D-02 0.308D+00 0.754D+00
 Coeff:     -0.121D-06 0.233D-06 0.477D-05 0.603D-05 0.112D-04-0.488D-04
 Coeff:     -0.378D-03-0.123D-03 0.834D-03 0.285D-02 0.667D-04-0.139D-01
 Coeff:     -0.541D-01 0.264D-02 0.308D+00 0.754D+00
 Gap=     0.193 Goal=   None    Shift=    0.000
 RMSDP=1.77D-08 MaxDP=1.12D-06 DE=-1.55D-11 OVMax= 2.67D-07

 Cycle  17  Pass 1  IDiag  1:
 RMSU=  7.03D-09    CP:  9.95D-01  1.02D+00  9.61D-01  7.83D-01  1.17D+00
                    CP:  1.02D+00  1.43D+00  1.22D+00  1.69D+00  1.42D+00
                    CP:  1.35D+00  1.09D+00  9.65D-01  1.29D+00  9.54D-01
                    CP:  8.74D-01
 E= -2374.98480104151     Delta-E=        0.000000000077 Rises=F Damp=F
 DIIS: error= 5.14D-09 at cycle  17 NSaved=  17.
 NSaved=17 IEnMin=16 EnMin= -2374.98480104159     IErMin=17 ErrMin= 5.14D-09
 ErrMax= 5.14D-09  0.00D+00 EMaxC= 1.00D-01 BMatC= 7.89D-15 BMatP= 4.60D-14
 IDIUse=1 WtCom= 1.00D+00 WtEn= 0.00D+00
 Coeff-Com:  0.121D-07-0.264D-05 0.938D-05 0.973D-05 0.252D-04-0.113D-04
 Coeff-Com: -0.236D-03-0.237D-03-0.123D-04 0.131D-02 0.380D-02-0.168D-02
 Coeff-Com: -0.239D-01-0.392D-01 0.373D-01 0.353D+00 0.670D+00
 Coeff:      0.121D-07-0.264D-05 0.938D-05 0.973D-05 0.252D-04-0.113D-04
 Coeff:     -0.236D-03-0.237D-03-0.123D-04 0.131D-02 0.380D-02-0.168D-02
 Coeff:     -0.239D-01-0.392D-01 0.373D-01 0.353D+00 0.670D+00
 Gap=     0.193 Goal=   None    Shift=    0.000
 RMSDP=5.08D-09 MaxDP=3.03D-07 DE= 7.73D-11 OVMax= 6.37D-08

 SCF Done:  E(RM062X) =  -2374.98480104     A.U. after   17 cycles
            NFock= 17  Conv=0.51D-08     -V/T= 2.0025
 KE= 2.369069104455D+03 PE=-8.640533409325D+03 EE= 2.395094237012D+03
 Leave Link  502 at Mon Apr  4 13:44:08 2022, MaxMem=  1879048192 cpu:            1588.8 elap:             227.5
 (Enter /gpfs/software/gaussian16/sse4/tar/g16/l701.exe)
 ... and contract with generalized density number  0.
 Compute integral first derivatives.
 Leave Link  701 at Mon Apr  4 13:44:08 2022, MaxMem=  1879048192 cpu:               1.2 elap:               0.2
 (Enter /gpfs/software/gaussian16/sse4/tar/g16/l702.exe)
 L702 exits ... SP integral derivatives will be done elsewhere.
 Leave Link  702 at Mon Apr  4 13:44:08 2022, MaxMem=  1879048192 cpu:               0.1 elap:               0.0
 (Enter /gpfs/software/gaussian16/sse4/tar/g16/l703.exe)
 Integral derivatives from FoFJK, PRISM(SPDF).
 Compute integral first derivatives, UseDBF=F ICtDFT=           0.
 Calling FoFJK, ICntrl=      2127 FMM=F ISym2X=0 I1Cent= 0 IOpClX= 0 NMat=1 NMatS=1 NMatT=0.
 FoFJK:  IHMeth= 1 ICntrl=    2127 DoSepK=F KAlg= 0 I1Cent=           0 FoldK=F
 IRaf=         0 NMat=       1 IRICut=       1 DoRegI=T DoRafI=F ISym2E= 0 IDoP0=0 IntGTp=1.
 FoFCou: FMM=F IPFlag=           0 FMFlag=      100000 FMFlg1=         800
         NFxFlg=           0 DoJE=F BraDBF=F KetDBF=F FulRan=T
         wScrn=  0.000000 ICntrl=      2127 IOpCl=  0 I1Cent=           0 NGrid=           0
         NMat0=    1 NMatS0=      1 NMatT0=    0 NMatD0=    1 NMtDS0=    0 NMtDT0=    0
 Symmetry not used in FoFCou.
 Leave Link  703 at Mon Apr  4 13:44:39 2022, MaxMem=  1879048192 cpu:             214.5 elap:              30.7
 (Enter /gpfs/software/gaussian16/sse4/tar/g16/l716.exe)
 Dipole        = 3.68036750D+00-1.67243883D+00-5.88292929D-02
 ***** Axes restored to original set *****
 -------------------------------------------------------------------
 Center     Atomic                   Forces (Hartrees/Bohr)
 Number     Number              X              Y              Z
 -------------------------------------------------------------------
      1        6          -0.001786061   -0.007343392   -0.012220318
      2        6           0.005252825   -0.002611450    0.002423389
      3        6           0.000078376    0.001596978   -0.000277440
      4        6           0.002655590   -0.003789132    0.004720730
      5        6           0.000935417   -0.000404102    0.000015043
      6        6          -0.008832266    0.003958791    0.006734127
      7       17           0.001617479    0.002331675   -0.002190370
      8        8           0.001700995    0.006116250    0.003354750
      9       17           0.000165938    0.000648934   -0.000743868
     10        6           0.000816250   -0.002247087   -0.003421708
     11        6          -0.001032774    0.000253825    0.001031782
     12        6           0.001795325   -0.000054931   -0.001684174
     13        6          -0.003029156    0.002874424    0.000291028
     14        6           0.001198616   -0.001535914   -0.000397854
     15        6          -0.000206769    0.000524804   -0.000852617
     16       17          -0.000650240    0.000294759    0.000834762
     17       17          -0.000351632   -0.000025641    0.000669456
     18        1          -0.000157264   -0.000382609    0.000376238
     19        1          -0.000290220   -0.000594382    0.001623425
     20        1           0.000119573    0.000388199   -0.000286383
 -------------------------------------------------------------------
 Cartesian Forces:  Max     0.012220318 RMS     0.003033582
 Leave Link  716 at Mon Apr  4 13:44:39 2022, MaxMem=  1879048192 cpu:               0.2 elap:               0.0
 (Enter /gpfs/software/gaussian16/sse4/tar/g16/l103.exe)

 GradGradGradGradGradGradGradGradGradGradGradGradGradGradGradGradGradGrad
 Berny optimization.
 Using GEDIIS/GDIIS optimizer.
 FormGI is forming the generalized inverse of G from B-inverse, IUseBI=4.
 GSVD:  received Info=                   1 from GESDD.
 Internal  Forces:  Max     0.006737954 RMS     0.002144523
 Search for a local minimum.
 Step number   6 out of a maximum of  108
 All quantities printed in internal units (Hartrees-Bohrs-Radians)
 RMS Force = .21445D-02 SwitMx=.10000D-02 MixMth= 1
 Mixed Optimization -- RFO/linear search
 Update second derivatives using D2CorX and points    2    3    4    5    6
 DE= -4.08D-05 DEPred=-1.38D-03 R= 2.95D-02
 Trust test= 2.95D-02 RLast= 3.28D-01 DXMaxT set to 4.24D-01
 ITU= -1  0  1  1  1  0
 Use linear search instead of GDIIS.
     Eigenvalues ---    0.00743   0.00875   0.00982   0.01327   0.01430
     Eigenvalues ---    0.01569   0.01651   0.01866   0.01982   0.02001
     Eigenvalues ---    0.02081   0.02102   0.02114   0.02154   0.02167
     Eigenvalues ---    0.02196   0.05246   0.10825   0.16000   0.16010
     Eigenvalues ---    0.16427   0.22370   0.23495   0.23818   0.24611
     Eigenvalues ---    0.24926   0.24986   0.24995   0.24998   0.25000
     Eigenvalues ---    0.25001   0.27657   0.28987   0.30317   0.30763
     Eigenvalues ---    0.31914   0.32526   0.32701   0.33192   0.34863
     Eigenvalues ---    0.35025   0.35352   0.38950   0.40851   0.41156
     Eigenvalues ---    0.43577   0.44631   0.45890   0.46136   0.46711
     Eigenvalues ---    0.52628   0.62040   0.88016   0.94672
 RFO step:  Lambda=-8.66010807D-04 EMin= 7.43467856D-03
 Quartic linear search produced a step of -0.49153.
 Iteration  1 RMS(Cart)=  0.02680617 RMS(Int)=  0.00067282
 Iteration  2 RMS(Cart)=  0.00065467 RMS(Int)=  0.00016849
 Iteration  3 RMS(Cart)=  0.00000024 RMS(Int)=  0.00016849
 ITry= 1 IFail=0 DXMaxC= 1.21D-01 DCOld= 1.00D+10 DXMaxT= 4.24D-01 DXLimC= 3.00D+00 Rises=F
 Variable       Old X    -DE/DX   Delta X   Delta X   Delta X     New X
                                 (Linear)    (Quad)   (Total)
    R1        2.79710   0.00139   0.00169   0.00005   0.00176   2.79886
    R2        2.74816  -0.00442  -0.00239  -0.00151  -0.00395   2.74421
    R3        2.30317   0.00133   0.00226  -0.00288  -0.00062   2.30255
    R4        2.65552  -0.00466  -0.00423   0.00243  -0.00175   2.65377
    R5        3.31024  -0.00092  -0.00608   0.00810   0.00203   3.31227
    R6        2.70722  -0.00674   0.00031  -0.01064  -0.01028   2.69694
    R7        3.33522  -0.00241  -0.00629   0.00590  -0.00038   3.33483
    R8        2.33241  -0.00576  -0.00056  -0.00782  -0.00842   2.32399
    R9        2.65610  -0.00663  -0.00934   0.00897  -0.00039   2.65572
   R10        2.75642  -0.00080   0.00037  -0.00196  -0.00159   2.75484
   R11        2.65812  -0.00013  -0.00035   0.00047   0.00012   2.65824
   R12        2.65953  -0.00220   0.00027  -0.00295  -0.00266   2.65688
   R13        2.61192   0.00131   0.00116  -0.00018   0.00097   2.61289
   R14        2.04646   0.00027   0.00032  -0.00006   0.00026   2.04672
   R15        2.63274   0.00026  -0.00061   0.00140   0.00077   2.63350
   R16        3.29983  -0.00069  -0.00182   0.00171  -0.00012   3.29971
   R17        2.61666   0.00080   0.00076  -0.00026   0.00052   2.61717
   R18        2.03658   0.00175  -0.00015   0.00283   0.00268   2.03926
   R19        2.62354   0.00079   0.00027   0.00052   0.00078   2.62432
   R20        2.04619   0.00027   0.00003   0.00038   0.00042   2.04661
   R21        3.29679  -0.00098  -0.00063  -0.00062  -0.00125   3.29555
    A1        1.78839   0.00070   0.00853  -0.00969  -0.00070   1.78769
    A2        2.18068   0.00351  -0.00021   0.00837   0.00870   2.18938
    A3        2.30820  -0.00352  -0.00734   0.00453  -0.00225   2.30595
    A4        2.21373  -0.00346  -0.00373  -0.00168  -0.00537   2.20837
    A5        1.97687   0.00114   0.00116   0.00054   0.00167   1.97855
    A6        2.09257   0.00232   0.00257   0.00115   0.00369   2.09627
    A7        2.17388  -0.00022  -0.00009  -0.00035  -0.00034   2.17354
    A8        2.03800   0.00447  -0.00159   0.01222   0.01059   2.04858
    A9        2.06965  -0.00424   0.00193  -0.01219  -0.01028   2.05937
   A10        2.24145   0.00223  -0.01787   0.02977   0.01171   2.25316
   A11        2.32747  -0.00378   0.01706  -0.03380  -0.01683   2.31064
   A12        1.82081   0.00461  -0.00443   0.01533   0.01111   1.83192
   A13        2.29090  -0.00507   0.00488  -0.01791  -0.01287   2.27803
   A14        2.17126   0.00046  -0.00055   0.00193   0.00155   2.17281
   A15        2.04518   0.00342   0.00014   0.00700   0.00713   2.05231
   A16        2.19968  -0.00500   0.00091  -0.01164  -0.01075   2.18893
   A17        2.03779   0.00157  -0.00135   0.00487   0.00362   2.04140
   A18        2.12574  -0.00077   0.00115  -0.00355  -0.00237   2.12336
   A19        2.07699   0.00072   0.00221  -0.00140   0.00079   2.07778
   A20        2.08041   0.00005  -0.00336   0.00501   0.00162   2.08203
   A21        2.10427  -0.00059  -0.00048  -0.00017  -0.00064   2.10363
   A22        2.07417  -0.00020  -0.00046   0.00006  -0.00040   2.07378
   A23        2.10465   0.00079   0.00098   0.00003   0.00101   2.10566
   A24        2.11582  -0.00023   0.00058  -0.00166  -0.00102   2.11479
   A25        2.09225   0.00013   0.00355  -0.00496  -0.00147   2.09078
   A26        2.07454   0.00011  -0.00411   0.00688   0.00272   2.07726
   A27        2.11383  -0.00055  -0.00008  -0.00110  -0.00113   2.11269
   A28        2.10063  -0.00016  -0.00164   0.00171   0.00005   2.10068
   A29        2.06871   0.00071   0.00170  -0.00062   0.00105   2.06976
   A30        2.06882   0.00058  -0.00007   0.00166   0.00160   2.07042
   A31        2.12525   0.00031   0.00046  -0.00019   0.00027   2.12552
   A32        2.08912  -0.00089  -0.00040  -0.00147  -0.00187   2.08725
    D1        0.02750  -0.00223  -0.03778   0.00686  -0.03031  -0.00282
    D2       -3.11723  -0.00203  -0.03687   0.01155  -0.02485   3.14110
    D3        3.06460   0.00351   0.05585   0.03516   0.09135  -3.12724
    D4       -0.08013   0.00370   0.05677   0.03984   0.09681   0.01668
    D5       -0.01664   0.00257   0.03911   0.01295   0.05247   0.03583
    D6       -3.04247  -0.00444  -0.06401  -0.01863  -0.08216  -3.12462
    D7       -0.01111   0.00075   0.01485  -0.01439   0.00076  -0.01035
    D8       -3.08985   0.00081   0.00956  -0.00787   0.00174  -3.08812
    D9        3.13380   0.00055   0.01388  -0.01935  -0.00503   3.12877
   D10        0.05506   0.00060   0.00860  -0.01284  -0.00405   0.05101
   D11       -0.01793   0.00075   0.01291   0.00196   0.01479  -0.00313
   D12        3.10202   0.00071   0.03831  -0.03236   0.00578   3.10779
   D13        3.05976   0.00099   0.01818  -0.00385   0.01451   3.07427
   D14       -0.10348   0.00094   0.04359  -0.03816   0.00549  -0.09799
   D15       -0.01557  -0.00142  -0.01712  -0.02969  -0.04692  -0.06249
   D16        0.03287  -0.00052  -0.01298   0.01911   0.00584   0.03870
   D17       -3.08901  -0.00039  -0.03600   0.05071   0.01440  -3.07461
   D18        2.68211   0.00073   0.00302   0.02231   0.02540   2.70751
   D19       -0.49625   0.00046  -0.00506   0.03047   0.02549  -0.47076
   D20       -0.48490   0.00070   0.03288  -0.01793   0.01487  -0.47003
   D21        2.61992   0.00043   0.02480  -0.00976   0.01496   2.63489
   D22        3.11041  -0.00029   0.00572  -0.01401  -0.00830   3.10212
   D23       -0.04209  -0.00003   0.00556  -0.00784  -0.00230  -0.04438
   D24        0.00212   0.00010   0.01297  -0.02104  -0.00806  -0.00594
   D25        3.13280   0.00036   0.01281  -0.01487  -0.00206   3.13074
   D26       -3.10054  -0.00022  -0.01114   0.01498   0.00384  -3.09670
   D27        0.00411   0.00017  -0.01085   0.02318   0.01231   0.01642
   D28        0.00443  -0.00045  -0.01915   0.02315   0.00400   0.00843
   D29        3.10907  -0.00006  -0.01886   0.03135   0.01247   3.12155
   D30        0.00127   0.00015  -0.00078   0.00571   0.00493   0.00621
   D31        3.12846   0.00024   0.00374  -0.00056   0.00319   3.13165
   D32       -3.12939  -0.00011  -0.00065  -0.00043  -0.00108  -3.13046
   D33       -0.00220  -0.00003   0.00387  -0.00669  -0.00282  -0.00502
   D34       -0.01101  -0.00006  -0.00576   0.00825   0.00248  -0.00853
   D35        3.13118   0.00014  -0.00153   0.00455   0.00301   3.13419
   D36       -3.13795  -0.00014  -0.01036   0.01462   0.00427  -3.13368
   D37        0.00424   0.00006  -0.00613   0.01093   0.00480   0.00904
   D38       -0.01457   0.00057   0.01339  -0.01013   0.00325  -0.01132
   D39        3.12099   0.00029   0.01094  -0.01189  -0.00096   3.12003
   D40       -3.11958   0.00018   0.01295  -0.01801  -0.00508  -3.12466
   D41        0.01598  -0.00010   0.01050  -0.01976  -0.00928   0.00670
   D42        0.01762  -0.00030  -0.00046  -0.00605  -0.00652   0.01110
   D43       -3.12456  -0.00049  -0.00460  -0.00243  -0.00703  -3.13160
   D44       -3.11805  -0.00002   0.00196  -0.00433  -0.00239  -3.12044
   D45        0.02295  -0.00022  -0.00218  -0.00071  -0.00290   0.02005
         Item               Value     Threshold  Converged?
 Maximum Force            0.006738     0.000450     NO 
 RMS     Force            0.002145     0.000300     NO 
 Maximum Displacement     0.120883     0.001800     NO 
 RMS     Displacement     0.026955     0.001200     NO 
 Predicted change in Energy=-1.039557D-03
 Lowest energy point so far.  Saving SCF results.
 GradGradGradGradGradGradGradGradGradGradGradGradGradGradGradGradGradGrad

 Leave Link  103 at Mon Apr  4 13:44:39 2022, MaxMem=  1879048192 cpu:               0.2 elap:               0.0
 (Enter /gpfs/software/gaussian16/sse4/tar/g16/l202.exe)
                          Input orientation:                          
 ---------------------------------------------------------------------
 Center     Atomic      Atomic             Coordinates (Angstroms)
 Number     Number       Type             X           Y           Z
 ---------------------------------------------------------------------
      1          6           0       -7.997577   -1.259477    6.755798
      2          6           0       -7.330662   -2.508285    7.190924
      3          6           0       -6.098981   -3.002059    6.731308
      4          6           0       -7.061539   -0.728743    5.780622
      5          6           0       -6.002424   -1.209221    5.380832
      6          6           0       -5.290092   -2.365296    5.742864
      7         17           0       -5.566624   -4.564026    7.356678
      8          8           0       -9.061319   -0.842181    7.178821
      9         17           0       -8.239037   -3.397151    8.397988
     10          6           0       -3.988354   -2.736291    5.201553
     11          6           0       -3.662432   -2.273573    3.913757
     12          6           0       -2.433228   -2.536322    3.337709
     13          6           0       -3.009039   -3.486209    5.876299
     14          6           0       -1.778110   -3.744354    5.296421
     15          6           0       -1.475325   -3.281678    4.022518
     16         17           0        0.081047   -3.641638    3.322931
     17         17           0       -2.112720   -1.938627    1.728668
     18          1           0       -1.025942   -4.306544    5.835975
     19          1           0       -3.203782   -3.847920    6.874176
     20          1           0       -4.395908   -1.701066    3.359407
 ---------------------------------------------------------------------
                    Distance matrix (angstroms):
                    1          2          3          4          5
     1  C    0.000000
     2  C    1.481091   0.000000
     3  C    2.577180   1.404314   0.000000
     4  C    1.452175   2.286514   2.645428   0.000000
     5  C    2.423570   2.593880   2.246637   1.229803   0.000000
     6  C    3.095052   2.506242   1.427161   2.412003   1.405345
     7  Cl   4.146158   2.713922   1.764719   4.407734   3.917729
     8  O    1.218454   2.402337   3.693343   2.442733   3.567116
     9  Cl   2.706426   1.752778   2.741123   3.918866   4.346574
    10  C    4.546485   3.896230   2.620216   3.716186   2.533883
    11  C    5.281957   4.924513   3.795531   4.174400   2.959851
    12  C    6.653994   6.231606   5.017088   5.536825   4.321425
    13  C    5.533296   4.621796   3.242404   4.902605   3.793484
    14  C    6.854645   5.995651   4.613006   6.102703   4.927358
    15  C    7.355262   6.702380   5.365997   6.388599   5.160884
    16  Cl   9.095242   8.436781   7.086525   8.095785   6.867331
    17  Cl   7.769479   7.575464   6.484409   6.509452   5.385177
    18  H    7.663836   6.694708   5.314041   7.016563   5.879281
    19  H    5.449267   4.350412   3.019614   5.080100   4.126161
    20  H    4.970159   4.893353   3.995341   3.730051   2.628491
                    6          7          8          9         10
     6  C    0.000000
     7  Cl   2.741400   0.000000
     8  O    4.313236   5.108488   0.000000
     9  Cl   4.100083   3.096403   2.947947   0.000000
    10  C    1.457798   3.236683   5.764739   5.359313   0.000000
    11  C    2.450168   4.552563   6.469737   6.505080   1.406681
    12  C    3.738408   5.484694   7.845753   7.749507   2.435635
    13  C    2.545084   3.145545   6.731830   5.806869   1.405958
    14  C    3.799359   4.389687   8.062950   7.175224   2.431125
    15  C    4.283899   5.431369   8.570921   8.056417   2.828937
    16  Cl   6.027790   7.001293  10.309592   9.748834   4.572625
    17  Cl   5.137266   7.106100   8.898841   9.172724   4.026810
    18  H    4.686159   4.795480   8.852814   7.708413   3.412341
    19  H    2.798343   2.515678   6.590751   5.280055   2.156140
    20  H    2.630899   5.054234   6.090292   6.560003   2.152043
                   11         12         13         14         15
    11  C    0.000000
    12  C    1.382682   0.000000
    13  C    2.397703   2.770971   0.000000
    14  C    2.761454   2.392713   1.384948   0.000000
    15  C    2.410713   1.393591   2.414667   1.388733   0.000000
    16  Cl   4.029182   2.746547   4.011543   2.713242   1.743929
    17  Cl   2.699705   1.746132   4.516773   4.012665   2.733460
    18  H    3.844343   3.369788   2.146450   1.083020   2.130944
    19  H    3.384229   3.849758   1.079129   2.128985   3.382329
    20  H    1.083077   2.133129   3.383029   3.844466   3.386422
                   16         17         18         19         20
    16  Cl   0.000000
    17  Cl   3.202270   0.000000
    18  H    2.825405   4.863958   0.000000
    19  H    4.841900   5.595719   2.455847   0.000000
    20  H    4.879577   2.815793   4.927329   4.287627   0.000000
 Stoichiometry    C12H3Cl4O(1-)
 Framework group  C1[X(C12H3Cl4O)]
 Deg. of freedom    54
 Full point group                 C1      NOp   1
 RotChk:  IX=2 Diff= 6.39D-03
 Largest Abelian subgroup         C1      NOp   1
 Largest concise Abelian subgroup C1      NOp   1
                         Standard orientation:                         
 ---------------------------------------------------------------------
 Center     Atomic      Atomic             Coordinates (Angstroms)
 Number     Number       Type             X           Y           Z
 ---------------------------------------------------------------------
      1          6           0       -3.679131    1.548300    0.281651
      2          6           0       -3.304893    0.140473    0.014071
      3          6           0       -2.002697   -0.382403   -0.040542
      4          6           0       -2.387160    2.186008    0.463182
      5          6           0       -1.262000    1.697225    0.376462
      6          6           0       -0.814142    0.385148    0.146521
      7         17           0       -1.829941   -2.087591   -0.460925
      8          8           0       -4.817835    1.978135    0.338460
      9         17           0       -4.684804   -0.906878   -0.252637
     10          6           0        0.585348   -0.022932    0.155251
     11          6           0        1.549365    0.948959   -0.168556
     12          6           0        2.902551    0.666185   -0.141403
     13          6           0        1.059402   -1.300432    0.501638
     14          6           0        2.415916   -1.578158    0.530301
     15          6           0        3.353018   -0.606416    0.204516
     16         17           0        5.051173   -1.001871    0.238769
     17         17           0        4.034176    1.924455   -0.571704
     18          1           0        2.767434   -2.561223    0.818309
     19          1           0        0.360480   -2.075434    0.776225
     20          1           0        1.221054    1.941875   -0.450310
 ---------------------------------------------------------------------
 Rotational constants (GHZ):           0.7682214           0.1421312           0.1222398
 Leave Link  202 at Mon Apr  4 13:44:39 2022, MaxMem=  1879048192 cpu:               0.1 elap:               0.0
 (Enter /gpfs/software/gaussian16/sse4/tar/g16/l301.exe)
 Standard basis: 6-311+G(d,p) (5D, 7F)
 Ernie: Thresh=  0.10000D-02 Tol=  0.10000D-05 Strict=F.
 There are   441 symmetry adapted cartesian basis functions of A   symmetry.
 There are   424 symmetry adapted basis functions of A   symmetry.
   424 basis functions,   704 primitive gaussians,   441 cartesian basis functions
    76 alpha electrons       76 beta electrons
       nuclear repulsion energy      1503.0474985924 Hartrees.
 IExCor= 4336 DFT=T Ex+Corr=M062X ExCW=0 ScaHFX=  0.540000
 ScaDFX=  1.000000  1.000000  1.000000  1.000000 ScalE2=  1.000000  1.000000
 IRadAn=      5 IRanWt=     -1 IRanGd=            0 ICorTp=0 IEmpDi=  4
 NAtoms=   20 NActive=   20 NUniq=   20 SFac= 1.00D+00 NAtFMM=   60 NAOKFM=F Big=F
 Integral buffers will be    131072 words long.
 Raffenetti 2 integral format.
 Two-electron integral symmetry is turned on.
 Leave Link  301 at Mon Apr  4 13:44:39 2022, MaxMem=  1879048192 cpu:               0.4 elap:               0.1
 (Enter /gpfs/software/gaussian16/sse4/tar/g16/l302.exe)
 NPDir=0 NMtPBC=     1 NCelOv=     1 NCel=       1 NClECP=     1 NCelD=      1
         NCelK=      1 NCelE2=     1 NClLst=     1 CellRange=     0.0.
 One-electron integrals computed using PRISM.
 One-electron integral symmetry used in STVInt
 NBasis=   424 RedAO= T EigKep=  1.58D-06  NBF=   424
 NBsUse=   419 1.00D-06 EigRej=  8.93D-07 NBFU=   419
 Precomputing XC quadrature grid using
 IXCGrd= 4 IRadAn=           5 IRanWt=          -1 IRanGd=           0 AccXCQ= 0.00D+00.
 Generated NRdTot=       0 NPtTot=           0 NUsed=           0 NTot=          32
 NSgBfM=   430   430   430   430   430 MxSgAt=    20 MxSgA2=    20.
 Leave Link  302 at Mon Apr  4 13:44:39 2022, MaxMem=  1879048192 cpu:               2.6 elap:               0.4
 (Enter /gpfs/software/gaussian16/sse4/tar/g16/l303.exe)
 DipDrv:  MaxL=1.
 Leave Link  303 at Mon Apr  4 13:44:39 2022, MaxMem=  1879048192 cpu:               0.3 elap:               0.1
 (Enter /gpfs/software/gaussian16/sse4/tar/g16/l401.exe)
 Initial guess from the checkpoint file:  "checkpoint.chk"
 B after Tr=    -0.000000   -0.000000    0.000000
         Rot=    1.000000    0.000175    0.000528   -0.000292 Ang=   0.07 deg.
 Guess basis will be translated and rotated to current coordinates.
 JPrj=2 DoOrth=T DoCkMO=T.
 Generating alternative initial guess.
 ExpMin= 4.38D-02 ExpMax= 1.06D+05 ExpMxC= 3.62D+03 IAcc=2 IRadAn=         4 AccDes= 0.00D+00
 Harris functional with IExCor= 1009 and IRadAn=       4 diagonalized for initial guess.
 HarFok:  IExCor= 1009 AccDes= 0.00D+00 IRadAn=         4 IDoV= 1 UseB2=F ITyADJ=14
 ICtDFT=  3500011 ScaDFX=  1.000000  1.000000  1.000000  1.000000
 FoFCou: FMM=F IPFlag=           0 FMFlag=      100000 FMFlg1=           0
         NFxFlg=           0 DoJE=T BraDBF=F KetDBF=T FulRan=T
         wScrn=  0.000000 ICntrl=       500 IOpCl=  0 I1Cent=   200000004 NGrid=           0
         NMat0=    1 NMatS0=      1 NMatT0=    0 NMatD0=    1 NMtDS0=    0 NMtDT0=    0
 Petite list used in FoFCou.
 Harris En= -2373.88605302957    
 Leave Link  401 at Mon Apr  4 13:44:41 2022, MaxMem=  1879048192 cpu:              11.5 elap:               1.7
 (Enter /gpfs/software/gaussian16/sse4/tar/g16/l502.exe)
 Integral symmetry usage will be decided dynamically.
 Closed shell SCF:
 Using DIIS extrapolation, IDIIS=  1040.
 NGot=  1879048192 LenX=  1878652179 LenY=  1878457257
 Requested convergence on RMS density matrix=1.00D-08 within 128 cycles.
 Requested convergence on MAX density matrix=1.00D-06.
 Requested convergence on             energy=1.00D-06.
 No special actions if energy rises.
 Fock matrices will be formed incrementally for  20 cycles.

 Cycle   1  Pass 1  IDiag  1:
 FoFJK:  IHMeth= 1 ICntrl=       0 DoSepK=F KAlg= 0 I1Cent=           0 FoldK=F
 IRaf= 790000000 NMat=       1 IRICut=       1 DoRegI=T DoRafI=F ISym2E= 0 IDoP0=0 IntGTp=1.
 FoFCou: FMM=F IPFlag=           0 FMFlag=      100000 FMFlg1=           0
         NFxFlg=           0 DoJE=F BraDBF=F KetDBF=F FulRan=T
         wScrn=  0.000000 ICntrl=         0 IOpCl=  0 I1Cent=           0 NGrid=           0
         NMat0=    1 NMatS0=      1 NMatT0=    0 NMatD0=    1 NMtDS0=    0 NMtDT0=    0
 Symmetry not used in FoFCou.
 E= -2374.97512660824    
 DIIS: error= 2.64D-03 at cycle   1 NSaved=   1.
 NSaved= 1 IEnMin= 1 EnMin= -2374.97512660824     IErMin= 1 ErrMin= 2.64D-03
 ErrMax= 2.64D-03  0.00D+00 EMaxC= 1.00D-01 BMatC= 6.32D-03 BMatP= 6.32D-03
 IDIUse=3 WtCom= 9.74D-01 WtEn= 2.64D-02
 Coeff-Com:  0.100D+01
 Coeff-En:   0.100D+01
 Coeff:      0.100D+01
 Gap=     0.390 Goal=   None    Shift=    0.000
 GapD=    0.390 DampG=1.000 DampE=1.000 DampFc=1.0000 IDamp=-1.
 RMSDP=7.58D-03 MaxDP=5.68D-01              OVMax= 2.68D-02

 Cycle   2  Pass 1  IDiag  1:
 RMSU=  7.47D-03    CP:  1.01D+00
 E= -2374.98522600337     Delta-E=       -0.010099395122 Rises=F Damp=F
 DIIS: error= 6.70D-04 at cycle   2 NSaved=   2.
 NSaved= 2 IEnMin= 2 EnMin= -2374.98522600337     IErMin= 2 ErrMin= 6.70D-04
 ErrMax= 6.70D-04  0.00D+00 EMaxC= 1.00D-01 BMatC= 1.84D-04 BMatP= 6.32D-03
 IDIUse=3 WtCom= 9.93D-01 WtEn= 6.70D-03
 Coeff-Com: -0.859D-01 0.109D+01
 Coeff-En:   0.000D+00 0.100D+01
 Coeff:     -0.854D-01 0.109D+01
 Gap=     0.194 Goal=   None    Shift=    0.000
 RMSDP=1.67D-03 MaxDP=6.44D-02 DE=-1.01D-02 OVMax= 7.95D-03

 Cycle   3  Pass 1  IDiag  1:
 RMSU=  1.28D-03    CP:  1.01D+00  1.14D+00
 E= -2374.98549365991     Delta-E=       -0.000267656547 Rises=F Damp=F
 DIIS: error= 5.71D-04 at cycle   3 NSaved=   3.
 NSaved= 3 IEnMin= 3 EnMin= -2374.98549365991     IErMin= 3 ErrMin= 5.71D-04
 ErrMax= 5.71D-04  0.00D+00 EMaxC= 1.00D-01 BMatC= 1.30D-04 BMatP= 1.84D-04
 IDIUse=3 WtCom= 9.94D-01 WtEn= 5.71D-03
 Coeff-Com: -0.583D-01 0.532D+00 0.526D+00
 Coeff-En:   0.000D+00 0.000D+00 0.100D+01
 Coeff:     -0.579D-01 0.529D+00 0.529D+00
 Gap=     0.193 Goal=   None    Shift=    0.000
 RMSDP=5.28D-04 MaxDP=2.48D-02 DE=-2.68D-04 OVMax= 4.87D-03

 Cycle   4  Pass 1  IDiag  1:
 RMSU=  4.31D-04    CP:  1.01D+00  1.18D+00  9.11D-01
 E= -2374.98559513379     Delta-E=       -0.000101473874 Rises=F Damp=F
 DIIS: error= 3.42D-04 at cycle   4 NSaved=   4.
 NSaved= 4 IEnMin= 4 EnMin= -2374.98559513379     IErMin= 4 ErrMin= 3.42D-04
 ErrMax= 3.42D-04  0.00D+00 EMaxC= 1.00D-01 BMatC= 3.18D-05 BMatP= 1.30D-04
 IDIUse=3 WtCom= 9.97D-01 WtEn= 3.42D-03
 Coeff-Com: -0.112D-01 0.314D-01 0.326D+00 0.654D+00
 Coeff-En:   0.000D+00 0.000D+00 0.196D+00 0.804D+00
 Coeff:     -0.111D-01 0.313D-01 0.326D+00 0.654D+00
 Gap=     0.193 Goal=   None    Shift=    0.000
 RMSDP=2.99D-04 MaxDP=1.42D-02 DE=-1.01D-04 OVMax= 2.37D-03

 Cycle   5  Pass 1  IDiag  1:
 RMSU=  1.51D-04    CP:  1.01D+00  1.18D+00  1.06D+00  7.55D-01
 E= -2374.98562394370     Delta-E=       -0.000028809916 Rises=F Damp=F
 DIIS: error= 8.85D-05 at cycle   5 NSaved=   5.
 NSaved= 5 IEnMin= 5 EnMin= -2374.98562394370     IErMin= 5 ErrMin= 8.85D-05
 ErrMax= 8.85D-05  0.00D+00 EMaxC= 1.00D-01 BMatC= 4.60D-06 BMatP= 3.18D-05
 IDIUse=1 WtCom= 1.00D+00 WtEn= 0.00D+00
 Coeff-Com: -0.136D-04-0.432D-01 0.136D+00 0.384D+00 0.523D+00
 Coeff:     -0.136D-04-0.432D-01 0.136D+00 0.384D+00 0.523D+00
 Gap=     0.193 Goal=   None    Shift=    0.000
 RMSDP=7.90D-05 MaxDP=3.60D-03 DE=-2.88D-05 OVMax= 1.02D-03

 Cycle   6  Pass 1  IDiag  1:
 RMSU=  5.25D-05    CP:  1.01D+00  1.18D+00  1.06D+00  8.04D-01  6.56D-01
 E= -2374.98562858890     Delta-E=       -0.000004645200 Rises=F Damp=F
 DIIS: error= 2.84D-05 at cycle   6 NSaved=   6.
 NSaved= 6 IEnMin= 6 EnMin= -2374.98562858890     IErMin= 6 ErrMin= 2.84D-05
 ErrMax= 2.84D-05  0.00D+00 EMaxC= 1.00D-01 BMatC= 6.23D-07 BMatP= 4.60D-06
 IDIUse=1 WtCom= 1.00D+00 WtEn= 0.00D+00
 Coeff-Com:  0.189D-02-0.333D-01 0.276D-01 0.121D+00 0.309D+00 0.574D+00
 Coeff:      0.189D-02-0.333D-01 0.276D-01 0.121D+00 0.309D+00 0.574D+00
 Gap=     0.193 Goal=   None    Shift=    0.000
 RMSDP=2.70D-05 MaxDP=1.64D-03 DE=-4.65D-06 OVMax= 2.60D-04

 Cycle   7  Pass 1  IDiag  1:
 RMSU=  1.63D-05    CP:  1.01D+00  1.18D+00  1.08D+00  7.97D-01  7.08D-01
                    CP:  9.26D-01
 E= -2374.98562921414     Delta-E=       -0.000000625239 Rises=F Damp=F
 DIIS: error= 7.22D-06 at cycle   7 NSaved=   7.
 NSaved= 7 IEnMin= 7 EnMin= -2374.98562921414     IErMin= 7 ErrMin= 7.22D-06
 ErrMax= 7.22D-06  0.00D+00 EMaxC= 1.00D-01 BMatC= 3.97D-08 BMatP= 6.23D-07
 IDIUse=1 WtCom= 1.00D+00 WtEn= 0.00D+00
 Coeff-Com:  0.896D-03-0.931D-02-0.730D-02 0.448D-03 0.676D-01 0.220D+00
 Coeff-Com:  0.727D+00
 Coeff:      0.896D-03-0.931D-02-0.730D-02 0.448D-03 0.676D-01 0.220D+00
 Coeff:      0.727D+00
 Gap=     0.193 Goal=   None    Shift=    0.000
 RMSDP=1.53D-05 MaxDP=8.09D-04 DE=-6.25D-07 OVMax= 1.86D-04

 Cycle   8  Pass 1  IDiag  1:
 RMSU=  8.46D-06    CP:  1.01D+00  1.18D+00  1.08D+00  7.90D-01  7.56D-01
                    CP:  8.66D-01  1.20D+00
 E= -2374.98562928358     Delta-E=       -0.000000069434 Rises=F Damp=F
 DIIS: error= 4.14D-06 at cycle   8 NSaved=   8.
 NSaved= 8 IEnMin= 8 EnMin= -2374.98562928358     IErMin= 8 ErrMin= 4.14D-06
 ErrMax= 4.14D-06  0.00D+00 EMaxC= 1.00D-01 BMatC= 8.85D-09 BMatP= 3.97D-08
 IDIUse=1 WtCom= 1.00D+00 WtEn= 0.00D+00
 Coeff-Com: -0.221D-04 0.308D-02-0.800D-02-0.239D-01-0.330D-01-0.385D-01
 Coeff-Com:  0.309D+00 0.791D+00
 Coeff:     -0.221D-04 0.308D-02-0.800D-02-0.239D-01-0.330D-01-0.385D-01
 Coeff:      0.309D+00 0.791D+00
 Gap=     0.193 Goal=   None    Shift=    0.000
 RMSDP=5.68D-06 MaxDP=2.92D-04 DE=-6.94D-08 OVMax= 1.35D-04

 Cycle   9  Pass 1  IDiag  1:
 RMSU=  4.01D-06    CP:  1.01D+00  1.18D+00  1.08D+00  7.84D-01  7.60D-01
                    CP:  8.94D-01  1.25D+00  1.10D+00
 E= -2374.98562930514     Delta-E=       -0.000000021567 Rises=F Damp=F
 DIIS: error= 1.98D-06 at cycle   9 NSaved=   9.
 NSaved= 9 IEnMin= 9 EnMin= -2374.98562930514     IErMin= 9 ErrMin= 1.98D-06
 ErrMax= 1.98D-06  0.00D+00 EMaxC= 1.00D-01 BMatC= 1.32D-09 BMatP= 8.85D-09
 IDIUse=1 WtCom= 1.00D+00 WtEn= 0.00D+00
 Coeff-Com: -0.131D-03 0.259D-02-0.225D-02-0.103D-01-0.209D-01-0.430D-01
 Coeff-Com:  0.338D-01 0.320D+00 0.720D+00
 Coeff:     -0.131D-03 0.259D-02-0.225D-02-0.103D-01-0.209D-01-0.430D-01
 Coeff:      0.338D-01 0.320D+00 0.720D+00
 Gap=     0.193 Goal=   None    Shift=    0.000
 RMSDP=2.50D-06 MaxDP=1.19D-04 DE=-2.16D-08 OVMax= 5.95D-05

 Cycle  10  Pass 1  IDiag  1:
 RMSU=  1.51D-06    CP:  1.01D+00  1.18D+00  1.08D+00  7.83D-01  7.60D-01
                    CP:  8.97D-01  1.27D+00  1.24D+00  9.24D-01
 E= -2374.98562930908     Delta-E=       -0.000000003941 Rises=F Damp=F
 DIIS: error= 1.22D-06 at cycle  10 NSaved=  10.
 NSaved=10 IEnMin=10 EnMin= -2374.98562930908     IErMin=10 ErrMin= 1.22D-06
 ErrMax= 1.22D-06  0.00D+00 EMaxC= 1.00D-01 BMatC= 2.98D-10 BMatP= 1.32D-09
 IDIUse=1 WtCom= 1.00D+00 WtEn= 0.00D+00
 Coeff-Com: -0.588D-04 0.581D-03 0.534D-03-0.547D-04-0.240D-02-0.112D-01
 Coeff-Com: -0.469D-01-0.206D-01 0.296D+00 0.785D+00
 Coeff:     -0.588D-04 0.581D-03 0.534D-03-0.547D-04-0.240D-02-0.112D-01
 Coeff:     -0.469D-01-0.206D-01 0.296D+00 0.785D+00
 Gap=     0.193 Goal=   None    Shift=    0.000
 RMSDP=1.30D-06 MaxDP=7.02D-05 DE=-3.94D-09 OVMax= 3.95D-05

 Cycle  11  Pass 1  IDiag  1:
 RMSU=  7.51D-07    CP:  1.01D+00  1.18D+00  1.08D+00  7.82D-01  7.60D-01
                    CP:  8.95D-01  1.28D+00  1.29D+00  1.02D+00  1.14D+00
 E= -2374.98562931045     Delta-E=       -0.000000001370 Rises=F Damp=F
 DIIS: error= 5.68D-07 at cycle  11 NSaved=  11.
 NSaved=11 IEnMin=11 EnMin= -2374.98562931045     IErMin=11 ErrMin= 5.68D-07
 ErrMax= 5.68D-07  0.00D+00 EMaxC= 1.00D-01 BMatC= 6.99D-11 BMatP= 2.98D-10
 IDIUse=1 WtCom= 1.00D+00 WtEn= 0.00D+00
 Coeff-Com:  0.145D-04-0.515D-03 0.745D-03 0.275D-02 0.496D-02 0.830D-02
 Coeff-Com: -0.269D-01-0.102D+00-0.109D+00 0.317D+00 0.905D+00
 Coeff:      0.145D-04-0.515D-03 0.745D-03 0.275D-02 0.496D-02 0.830D-02
 Coeff:     -0.269D-01-0.102D+00-0.109D+00 0.317D+00 0.905D+00
 Gap=     0.193 Goal=   None    Shift=    0.000
 RMSDP=8.94D-07 MaxDP=4.04D-05 DE=-1.37D-09 OVMax= 2.71D-05

 Cycle  12  Pass 1  IDiag  1:
 RMSU=  3.68D-07    CP:  1.01D+00  1.18D+00  1.08D+00  7.82D-01  7.59D-01
                    CP:  8.99D-01  1.26D+00  1.33D+00  1.08D+00  1.42D+00
                    CP:  1.07D+00
 E= -2374.98562931069     Delta-E=       -0.000000000241 Rises=F Damp=F
 DIIS: error= 1.80D-07 at cycle  12 NSaved=  12.
 NSaved=12 IEnMin=12 EnMin= -2374.98562931069     IErMin=12 ErrMin= 1.80D-07
 ErrMax= 1.80D-07  0.00D+00 EMaxC= 1.00D-01 BMatC= 1.22D-11 BMatP= 6.99D-11
 IDIUse=1 WtCom= 1.00D+00 WtEn= 0.00D+00
 Coeff-Com:  0.137D-04-0.294D-03 0.232D-03 0.119D-02 0.232D-02 0.501D-02
 Coeff-Com: -0.541D-02-0.411D-01-0.862D-01 0.334D-01 0.395D+00 0.696D+00
 Coeff:      0.137D-04-0.294D-03 0.232D-03 0.119D-02 0.232D-02 0.501D-02
 Coeff:     -0.541D-02-0.411D-01-0.862D-01 0.334D-01 0.395D+00 0.696D+00
 Gap=     0.193 Goal=   None    Shift=    0.000
 RMSDP=2.70D-07 MaxDP=1.07D-05 DE=-2.41D-10 OVMax= 7.01D-06

 Cycle  13  Pass 1  IDiag  1:
 RMSU=  9.30D-08    CP:  1.01D+00  1.18D+00  1.08D+00  7.82D-01  7.59D-01
                    CP:  9.01D-01  1.26D+00  1.32D+00  1.08D+00  1.46D+00
                    CP:  1.24D+00  1.07D+00
 E= -2374.98562931074     Delta-E=       -0.000000000044 Rises=F Damp=F
 DIIS: error= 6.50D-08 at cycle  13 NSaved=  13.
 NSaved=13 IEnMin=13 EnMin= -2374.98562931074     IErMin=13 ErrMin= 6.50D-08
 ErrMax= 6.50D-08  0.00D+00 EMaxC= 1.00D-01 BMatC= 1.83D-12 BMatP= 1.22D-11
 IDIUse=1 WtCom= 1.00D+00 WtEn= 0.00D+00
 Coeff-Com:  0.134D-05 0.803D-05-0.650D-04-0.124D-03-0.275D-03 0.874D-04
 Coeff-Com:  0.385D-02 0.738D-02-0.567D-02-0.537D-01-0.532D-01 0.254D+00
 Coeff-Com:  0.848D+00
 Coeff:      0.134D-05 0.803D-05-0.650D-04-0.124D-03-0.275D-03 0.874D-04
 Coeff:      0.385D-02 0.738D-02-0.567D-02-0.537D-01-0.532D-01 0.254D+00
 Coeff:      0.848D+00
 Gap=     0.193 Goal=   None    Shift=    0.000
 RMSDP=1.15D-07 MaxDP=5.11D-06 DE=-4.37D-11 OVMax= 2.65D-06

 Cycle  14  Pass 1  IDiag  1:
 RMSU=  4.02D-08    CP:  1.01D+00  1.18D+00  1.08D+00  7.82D-01  7.58D-01
                    CP:  9.02D-01  1.26D+00  1.32D+00  1.07D+00  1.48D+00
                    CP:  1.26D+00  1.19D+00  1.11D+00
 E= -2374.98562931078     Delta-E=       -0.000000000040 Rises=F Damp=F
 DIIS: error= 2.08D-08 at cycle  14 NSaved=  14.
 NSaved=14 IEnMin=14 EnMin= -2374.98562931078     IErMin=14 ErrMin= 2.08D-08
 ErrMax= 2.08D-08  0.00D+00 EMaxC= 1.00D-01 BMatC= 2.94D-13 BMatP= 1.83D-12
 IDIUse=1 WtCom= 1.00D+00 WtEn= 0.00D+00
 Coeff-Com: -0.111D-05 0.404D-04-0.579D-04-0.202D-03-0.439D-03-0.573D-03
 Coeff-Com:  0.230D-02 0.836D-02 0.848D-02-0.297D-01-0.764D-01 0.343D-01
 Coeff-Com:  0.386D+00 0.668D+00
 Coeff:     -0.111D-05 0.404D-04-0.579D-04-0.202D-03-0.439D-03-0.573D-03
 Coeff:      0.230D-02 0.836D-02 0.848D-02-0.297D-01-0.764D-01 0.343D-01
 Coeff:      0.386D+00 0.668D+00
 Gap=     0.193 Goal=   None    Shift=    0.000
 RMSDP=5.11D-08 MaxDP=2.16D-06 DE=-4.00D-11 OVMax= 7.96D-07

 Cycle  15  Pass 1  IDiag  1:
 RMSU=  1.77D-08    CP:  1.01D+00  1.18D+00  1.08D+00  7.82D-01  7.58D-01
                    CP:  9.03D-01  1.26D+00  1.32D+00  1.07D+00  1.49D+00
                    CP:  1.28D+00  1.23D+00  1.20D+00  8.58D-01
 E= -2374.98562931073     Delta-E=        0.000000000048 Rises=F Damp=F
 DIIS: error= 8.67D-09 at cycle  15 NSaved=  15.
 NSaved=15 IEnMin=14 EnMin= -2374.98562931078     IErMin=15 ErrMin= 8.67D-09
 ErrMax= 8.67D-09  0.00D+00 EMaxC= 1.00D-01 BMatC= 3.76D-14 BMatP= 2.94D-13
 IDIUse=1 WtCom= 1.00D+00 WtEn= 0.00D+00
 Coeff-Com: -0.566D-06 0.137D-04-0.115D-04-0.568D-04-0.134D-03-0.223D-03
 Coeff-Com:  0.253D-03 0.214D-02 0.461D-02-0.366D-02-0.241D-01-0.247D-01
 Coeff-Com:  0.234D-01 0.270D+00 0.753D+00
 Coeff:     -0.566D-06 0.137D-04-0.115D-04-0.568D-04-0.134D-03-0.223D-03
 Coeff:      0.253D-03 0.214D-02 0.461D-02-0.366D-02-0.241D-01-0.247D-01
 Coeff:      0.234D-01 0.270D+00 0.753D+00
 Gap=     0.193 Goal=   None    Shift=    0.000
 RMSDP=1.57D-08 MaxDP=7.51D-07 DE= 4.82D-11 OVMax= 2.88D-07

 Cycle  16  Pass 1  IDiag  1:
 RMSU=  6.64D-09    CP:  1.01D+00  1.18D+00  1.08D+00  7.82D-01  7.58D-01
                    CP:  9.03D-01  1.26D+00  1.32D+00  1.07D+00  1.49D+00
                    CP:  1.28D+00  1.25D+00  1.21D+00  9.14D-01  1.01D+00
 E= -2374.98562931069     Delta-E=        0.000000000040 Rises=F Damp=F
 DIIS: error= 3.50D-09 at cycle  16 NSaved=  16.
 NSaved=16 IEnMin=14 EnMin= -2374.98562931078     IErMin=16 ErrMin= 3.50D-09
 ErrMax= 3.50D-09  0.00D+00 EMaxC= 1.00D-01 BMatC= 5.04D-15 BMatP= 3.76D-14
 IDIUse=1 WtCom= 1.00D+00 WtEn= 0.00D+00
 Coeff-Com: -0.372D-07-0.171D-05 0.536D-05 0.135D-04 0.207D-04 0.154D-04
 Coeff-Com: -0.295D-03-0.617D-03 0.321D-03 0.388D-02 0.404D-02-0.144D-01
 Coeff-Com: -0.597D-01-0.186D-01 0.276D+00 0.809D+00
 Coeff:     -0.372D-07-0.171D-05 0.536D-05 0.135D-04 0.207D-04 0.154D-04
 Coeff:     -0.295D-03-0.617D-03 0.321D-03 0.388D-02 0.404D-02-0.144D-01
 Coeff:     -0.597D-01-0.186D-01 0.276D+00 0.809D+00
 Gap=     0.193 Goal=   None    Shift=    0.000
 RMSDP=4.84D-09 MaxDP=2.09D-07 DE= 4.00D-11 OVMax= 8.74D-08

 SCF Done:  E(RM062X) =  -2374.98562931     A.U. after   16 cycles
            NFock= 16  Conv=0.48D-08     -V/T= 2.0025
 KE= 2.369110527433D+03 PE=-8.643905706806D+03 EE= 2.396762051469D+03
 Leave Link  502 at Mon Apr  4 13:48:15 2022, MaxMem=  1879048192 cpu:            1493.5 elap:             213.9
 (Enter /gpfs/software/gaussian16/sse4/tar/g16/l701.exe)
 ... and contract with generalized density number  0.
 Compute integral first derivatives.
 Leave Link  701 at Mon Apr  4 13:48:15 2022, MaxMem=  1879048192 cpu:               1.2 elap:               0.2
 (Enter /gpfs/software/gaussian16/sse4/tar/g16/l702.exe)
 L702 exits ... SP integral derivatives will be done elsewhere.
 Leave Link  702 at Mon Apr  4 13:48:15 2022, MaxMem=  1879048192 cpu:               0.1 elap:               0.0
 (Enter /gpfs/software/gaussian16/sse4/tar/g16/l703.exe)
 Integral derivatives from FoFJK, PRISM(SPDF).
 Compute integral first derivatives, UseDBF=F ICtDFT=           0.
 Calling FoFJK, ICntrl=      2127 FMM=F ISym2X=0 I1Cent= 0 IOpClX= 0 NMat=1 NMatS=1 NMatT=0.
 FoFJK:  IHMeth= 1 ICntrl=    2127 DoSepK=F KAlg= 0 I1Cent=           0 FoldK=F
 IRaf=         0 NMat=       1 IRICut=       1 DoRegI=T DoRafI=F ISym2E= 0 IDoP0=0 IntGTp=1.
 FoFCou: FMM=F IPFlag=           0 FMFlag=      100000 FMFlg1=         800
         NFxFlg=           0 DoJE=F BraDBF=F KetDBF=F FulRan=T
         wScrn=  0.000000 ICntrl=      2127 IOpCl=  0 I1Cent=           0 NGrid=           0
         NMat0=    1 NMatS0=      1 NMatT0=    0 NMatD0=    1 NMtDS0=    0 NMtDT0=    0
 Symmetry not used in FoFCou.
 Leave Link  703 at Mon Apr  4 13:48:46 2022, MaxMem=  1879048192 cpu:             214.7 elap:              30.8
 (Enter /gpfs/software/gaussian16/sse4/tar/g16/l716.exe)
 Dipole        = 3.66171219D+00-1.65005318D+00-1.09921066D-01
 ***** Axes restored to original set *****
 -------------------------------------------------------------------
 Center     Atomic                   Forces (Hartrees/Bohr)
 Number     Number              X              Y              Z
 -------------------------------------------------------------------
      1        6           0.005353871    0.000449034   -0.000974470
      2        6           0.002179901   -0.003150169    0.000486885
      3        6          -0.001064629   -0.000161221   -0.000809574
      4        6          -0.005485303   -0.002352970    0.003579947
      5        6           0.005955334   -0.003853310   -0.002465362
      6        6          -0.005115470    0.004793398    0.004967699
      7       17          -0.002701183    0.001402165   -0.000371755
      8        8          -0.001888765    0.001583112   -0.000872271
      9       17           0.001052762    0.000868139   -0.001184102
     10        6           0.000404853   -0.001710278   -0.003165144
     11        6          -0.000711456    0.000384733    0.001542640
     12        6           0.001395043   -0.000397867   -0.001272165
     13        6          -0.000798650    0.001721033    0.000648198
     14        6           0.000931195   -0.000908487   -0.000333150
     15        6          -0.000378401    0.000446428   -0.000709543
     16       17          -0.000356301    0.000229975    0.000437275
     17       17          -0.000222989   -0.000040726    0.000657965
     18        1          -0.000205654   -0.000315961    0.000183003
     19        1           0.001465098    0.000659134   -0.000117617
     20        1           0.000190744    0.000353838   -0.000228460
 -------------------------------------------------------------------
 Cartesian Forces:  Max     0.005955334 RMS     0.002141146
 Leave Link  716 at Mon Apr  4 13:48:46 2022, MaxMem=  1879048192 cpu:               0.1 elap:               0.0
 (Enter /gpfs/software/gaussian16/sse4/tar/g16/l103.exe)

 GradGradGradGradGradGradGradGradGradGradGradGradGradGradGradGradGradGrad
 Berny optimization.
 Using GEDIIS/GDIIS optimizer.
 FormGI is forming the generalized inverse of G from B-inverse, IUseBI=4.
 GSVD:  received Info=                   1 from GESDD.
 Internal  Forces:  Max     0.005141433 RMS     0.001340696
 Search for a local minimum.
 Step number   7 out of a maximum of  108
 All quantities printed in internal units (Hartrees-Bohrs-Radians)
 RMS Force = .13407D-02 SwitMx=.10000D-02 MixMth= 1
 Mixed Optimization -- RFO/linear search
 Update second derivatives using D2CorX and points    2    3    4    5    6
                                                      7
 DE= -8.28D-04 DEPred=-1.04D-03 R= 7.97D-01
 TightC=F SS=  1.41D+00  RLast= 1.89D-01 DXNew= 7.1352D-01 5.6744D-01
 Trust test= 7.97D-01 RLast= 1.89D-01 DXMaxT set to 5.67D-01
 ITU=  1 -1  0  1  1  1  0
 Use linear search instead of GDIIS.
     Eigenvalues ---    0.00610   0.00934   0.01152   0.01364   0.01476
     Eigenvalues ---    0.01633   0.01837   0.01980   0.01995   0.02071
     Eigenvalues ---    0.02096   0.02108   0.02141   0.02153   0.02168
     Eigenvalues ---    0.02371   0.06104   0.11264   0.15999   0.16023
     Eigenvalues ---    0.16356   0.22143   0.22424   0.23506   0.24616
     Eigenvalues ---    0.24984   0.24987   0.24997   0.25000   0.25001
     Eigenvalues ---    0.25012   0.28191   0.29156   0.29552   0.31247
     Eigenvalues ---    0.31854   0.32679   0.33021   0.33301   0.34855
     Eigenvalues ---    0.35012   0.35324   0.40603   0.40824   0.41530
     Eigenvalues ---    0.44448   0.45134   0.46072   0.46625   0.50529
     Eigenvalues ---    0.58259   0.60775   0.89944   0.95145
 RFO step:  Lambda=-5.22426533D-04 EMin= 6.10234323D-03
 Quartic linear search produced a step of -0.16721.
 Iteration  1 RMS(Cart)=  0.03376979 RMS(Int)=  0.00048503
 Iteration  2 RMS(Cart)=  0.00059412 RMS(Int)=  0.00010062
 Iteration  3 RMS(Cart)=  0.00000014 RMS(Int)=  0.00010062
 ITry= 1 IFail=0 DXMaxC= 1.29D-01 DCOld= 1.00D+10 DXMaxT= 5.67D-01 DXLimC= 3.00D+00 Rises=F
 Variable       Old X    -DE/DX   Delta X   Delta X   Delta X     New X
                                 (Linear)    (Quad)   (Total)
    R1        2.79886  -0.00012  -0.00029   0.00127   0.00091   2.79977
    R2        2.74421  -0.00461   0.00066  -0.00755  -0.00694   2.73727
    R3        2.30255   0.00189   0.00010   0.00065   0.00075   2.30329
    R4        2.65377  -0.00363   0.00029  -0.00539  -0.00511   2.64866
    R5        3.31227  -0.00180  -0.00034  -0.00162  -0.00196   3.31031
    R6        2.69694  -0.00013   0.00172  -0.00484  -0.00306   2.69388
    R7        3.33483  -0.00219   0.00006  -0.00295  -0.00289   3.33195
    R8        2.32399   0.00195   0.00141   0.00155   0.00297   2.32696
    R9        2.65572  -0.00514   0.00006  -0.00413  -0.00400   2.65172
   R10        2.75484   0.00230   0.00027   0.00386   0.00412   2.75896
   R11        2.65824  -0.00023  -0.00002  -0.00047  -0.00048   2.65776
   R12        2.65688   0.00020   0.00044  -0.00133  -0.00088   2.65599
   R13        2.61289   0.00089  -0.00016   0.00140   0.00124   2.61413
   R14        2.04672   0.00017  -0.00004   0.00034   0.00030   2.04702
   R15        2.63350  -0.00067  -0.00013  -0.00040  -0.00053   2.63297
   R16        3.29971  -0.00066   0.00002  -0.00110  -0.00108   3.29863
   R17        2.61717   0.00076  -0.00009   0.00114   0.00105   2.61823
   R18        2.03926  -0.00059  -0.00045   0.00052   0.00007   2.03933
   R19        2.62432   0.00014  -0.00013   0.00045   0.00032   2.62464
   R20        2.04661   0.00011  -0.00007   0.00033   0.00026   2.04687
   R21        3.29555  -0.00054   0.00021  -0.00154  -0.00133   3.29422
    A1        1.78769  -0.00009   0.00012  -0.00062  -0.00030   1.78739
    A2        2.18938   0.00196  -0.00146   0.00533   0.00444   2.19382
    A3        2.30595  -0.00184   0.00038  -0.00504  -0.00410   2.30185
    A4        2.20837  -0.00052   0.00090  -0.00235  -0.00164   2.20673
    A5        1.97855   0.00045  -0.00028   0.00096   0.00074   1.97929
    A6        2.09627   0.00007  -0.00062   0.00137   0.00081   2.09708
    A7        2.17354  -0.00001   0.00006  -0.00135  -0.00139   2.17215
    A8        2.04858  -0.00320  -0.00177  -0.00075  -0.00257   2.04602
    A9        2.05937   0.00319   0.00172   0.00096   0.00262   2.06199
   A10        2.25316   0.00128  -0.00196   0.00947   0.00730   2.26046
   A11        2.31064  -0.00160   0.00281  -0.01486  -0.01208   2.29856
   A12        1.83192   0.00095  -0.00186   0.00924   0.00730   1.83923
   A13        2.27803   0.00368   0.00215  -0.00038   0.00162   2.27965
   A14        2.17281  -0.00460  -0.00026  -0.00808  -0.00850   2.16431
   A15        2.05231  -0.00144  -0.00119   0.00049  -0.00076   2.05155
   A16        2.18893   0.00197   0.00180  -0.00200  -0.00026   2.18868
   A17        2.04140  -0.00054  -0.00060   0.00091   0.00026   2.04166
   A18        2.12336   0.00054   0.00040  -0.00022   0.00018   2.12355
   A19        2.07778   0.00006  -0.00013   0.00063   0.00050   2.07828
   A20        2.08203  -0.00060  -0.00027  -0.00040  -0.00067   2.08136
   A21        2.10363  -0.00020   0.00011  -0.00075  -0.00065   2.10298
   A22        2.07378  -0.00018   0.00007  -0.00043  -0.00037   2.07341
   A23        2.10566   0.00038  -0.00017   0.00121   0.00104   2.10670
   A24        2.11479   0.00017   0.00017  -0.00001   0.00016   2.11496
   A25        2.09078   0.00099   0.00025   0.00199   0.00224   2.09302
   A26        2.07726  -0.00117  -0.00045  -0.00194  -0.00239   2.07487
   A27        2.11269  -0.00005   0.00019  -0.00080  -0.00062   2.11207
   A28        2.10068  -0.00028  -0.00001  -0.00069  -0.00071   2.09998
   A29        2.06976   0.00033  -0.00018   0.00143   0.00125   2.07101
   A30        2.07042   0.00008  -0.00027   0.00096   0.00068   2.07110
   A31        2.12552   0.00021  -0.00005   0.00043   0.00038   2.12590
   A32        2.08725  -0.00030   0.00031  -0.00140  -0.00109   2.08616
    D1       -0.00282   0.00067   0.00507   0.01566   0.02064   0.01783
    D2        3.14110   0.00076   0.00416   0.02816   0.03224  -3.10984
    D3       -3.12724  -0.00050  -0.01527   0.03362   0.01824  -3.10900
    D4        0.01668  -0.00040  -0.01619   0.04611   0.02983   0.04651
    D5        0.03583  -0.00088  -0.00877  -0.01135  -0.02011   0.01572
    D6       -3.12462   0.00046   0.01374  -0.03091  -0.01735   3.14121
    D7       -0.01035   0.00022  -0.00013   0.00289   0.00270  -0.00765
    D8       -3.08812   0.00053  -0.00029   0.02450   0.02416  -3.06395
    D9        3.12877   0.00012   0.00084  -0.01037  -0.00961   3.11917
   D10        0.05101   0.00043   0.00068   0.01124   0.01185   0.06286
   D11       -0.00313  -0.00092  -0.00247  -0.02407  -0.02661  -0.02975
   D12        3.10779   0.00014  -0.00097   0.00427   0.00341   3.11120
   D13        3.07427  -0.00146  -0.00243  -0.04586  -0.04843   3.02584
   D14       -0.09799  -0.00039  -0.00092  -0.01752  -0.01841  -0.11640
   D15       -0.06249   0.00022   0.00785  -0.01399  -0.00613  -0.06862
   D16        0.03870   0.00071  -0.00098   0.03108   0.03013   0.06883
   D17       -3.07461  -0.00045  -0.00241   0.00479   0.00243  -3.07218
   D18        2.70751  -0.00094  -0.00425  -0.03943  -0.04365   2.66386
   D19       -0.47076  -0.00166  -0.00426  -0.05923  -0.06345  -0.53421
   D20       -0.47003   0.00043  -0.00249  -0.00592  -0.00845  -0.47848
   D21        2.63489  -0.00029  -0.00250  -0.02571  -0.02825   2.60664
   D22        3.10212  -0.00009   0.00139  -0.01102  -0.00963   3.09248
   D23       -0.04438  -0.00007   0.00038  -0.00789  -0.00750  -0.05188
   D24       -0.00594   0.00051   0.00135   0.00714   0.00849   0.00254
   D25        3.13074   0.00053   0.00034   0.01027   0.01062   3.14136
   D26       -3.09670   0.00002  -0.00064   0.00744   0.00680  -3.08990
   D27        0.01642  -0.00011  -0.00206   0.00925   0.00719   0.02361
   D28        0.00843  -0.00072  -0.00067  -0.01225  -0.01292  -0.00450
   D29        3.12155  -0.00084  -0.00209  -0.01044  -0.01253   3.10902
   D30        0.00621  -0.00008  -0.00082  -0.00044  -0.00126   0.00494
   D31        3.13165   0.00006  -0.00053   0.00120   0.00067   3.13232
   D32       -3.13046  -0.00010   0.00018  -0.00358  -0.00340  -3.13387
   D33       -0.00502   0.00005   0.00047  -0.00194  -0.00147  -0.00649
   D34       -0.00853  -0.00016  -0.00042  -0.00146  -0.00187  -0.01040
   D35        3.13419   0.00016  -0.00050   0.00592   0.00542   3.13961
   D36       -3.13368  -0.00031  -0.00071  -0.00312  -0.00383  -3.13751
   D37        0.00904   0.00002  -0.00080   0.00426   0.00346   0.01250
   D38       -0.01132   0.00050  -0.00054   0.01085   0.01031  -0.00101
   D39        3.12003   0.00025   0.00016   0.00333   0.00350   3.12353
   D40       -3.12466   0.00059   0.00085   0.00899   0.00984  -3.11481
   D41        0.00670   0.00033   0.00155   0.00147   0.00303   0.00973
   D42        0.01110  -0.00004   0.00109  -0.00370  -0.00260   0.00849
   D43       -3.13160  -0.00036   0.00118  -0.01091  -0.00973  -3.14133
   D44       -3.12044   0.00021   0.00040   0.00371   0.00411  -3.11633
   D45        0.02005  -0.00011   0.00049  -0.00351  -0.00301   0.01704
         Item               Value     Threshold  Converged?
 Maximum Force            0.005141     0.000450     NO 
 RMS     Force            0.001341     0.000300     NO 
 Maximum Displacement     0.128997     0.001800     NO 
 RMS     Displacement     0.033782     0.001200     NO 
 Predicted change in Energy=-3.007277D-04
 Lowest energy point so far.  Saving SCF results.
 GradGradGradGradGradGradGradGradGradGradGradGradGradGradGradGradGradGrad

 Leave Link  103 at Mon Apr  4 13:48:46 2022, MaxMem=  1879048192 cpu:               0.2 elap:               0.0
 (Enter /gpfs/software/gaussian16/sse4/tar/g16/l202.exe)
                          Input orientation:                          
 ---------------------------------------------------------------------
 Center     Atomic      Atomic             Coordinates (Angstroms)
 Number     Number       Type             X           Y           Z
 ---------------------------------------------------------------------
      1          6           0       -7.977958   -1.243772    6.773742
      2          6           0       -7.333914   -2.512762    7.185974
      3          6           0       -6.109696   -3.013876    6.722626
      4          6           0       -7.043586   -0.723469    5.796811
      5          6           0       -5.987888   -1.207203    5.387194
      6          6           0       -5.286726   -2.365394    5.756005
      7         17           0       -5.626225   -4.612305    7.288416
      8          8           0       -9.028359   -0.805031    7.209358
      9         17           0       -8.271372   -3.421589    8.353796
     10          6           0       -3.987388   -2.742742    5.207484
     11          6           0       -3.672964   -2.293758    3.912270
     12          6           0       -2.444050   -2.552530    3.332240
     13          6           0       -2.994129   -3.465554    5.890406
     14          6           0       -1.765329   -3.724675    5.305143
     15          6           0       -1.475524   -3.278723    4.022105
     16         17           0        0.082957   -3.626980    3.323042
     17         17           0       -2.138623   -1.971627    1.714761
     18          1           0       -1.003789   -4.268685    5.850433
     19          1           0       -3.173646   -3.806570    6.898416
     20          1           0       -4.413841   -1.733414    3.355030
 ---------------------------------------------------------------------
                    Distance matrix (angstroms):
                    1          2          3          4          5
     1  C    0.000000
     2  C    1.481575   0.000000
     3  C    2.574157   1.401612   0.000000
     4  C    1.448503   2.283776   2.641070   0.000000
     5  C    2.425744   2.598438   2.249952   1.231375   0.000000
     6  C    3.088132   2.501501   1.425540   2.405024   1.403231
     7  Cl   4.140357   2.708279   1.763190   4.399642   3.916652
     8  O    1.218851   2.405834   3.692493   2.437472   3.567421
     9  Cl   2.706575   1.751743   2.738574   3.914778   4.349544
    10  C    4.541445   3.894425   2.621709   3.710137   2.528275
    11  C    5.274796   4.916061   3.788712   4.168740   2.952097
    12  C    6.646873   6.226043   5.014431   5.529494   4.311789
    13  C    5.527671   4.628179   3.256280   4.891410   3.783644
    14  C    6.848973   6.001283   4.624718   6.091714   4.916747
    15  C    7.348073   6.702051   5.370149   6.378261   5.149377
    16  Cl   9.086549   8.436450   7.090982   8.083163   6.853554
    17  Cl   7.760212   7.564260   6.475678   6.502283   5.374750
    18  H    7.657782   6.703537   5.329685   7.003612   5.867580
    19  H    5.446548   4.366286   3.046252   5.069071   4.118307
    20  H    4.962889   4.879583   3.981985   3.727980   2.623777
                    6          7          8          9         10
     6  C    0.000000
     7  Cl   2.740830   0.000000
     8  O    4.306598   5.106477   0.000000
     9  Cl   4.095385   3.090250   2.954512   0.000000
    10  C    1.459981   3.242117   5.759654   5.358416   0.000000
    11  C    2.451269   4.537538   6.462767   6.491881   1.406425
    12  C    3.740382   5.479072   7.838299   7.741380   2.436106
    13  C    2.546452   3.193336   6.725322   5.824047   1.405490
    14  C    3.801468   4.430325   8.056176   7.191297   2.431312
    15  C    4.285538   5.447526   8.562888   8.060242   2.828756
    16  Cl   6.028632   7.020670  10.299657   9.754255   4.571730
    17  Cl   5.137826   7.085349   8.889320   9.153676   4.026371
    18  H    4.687747   4.853120   8.845185   7.733185   3.412293
    19  H    2.801285   2.610833   6.586622   5.315369   2.157117
    20  H    2.631730   5.022889   6.083709   6.535911   2.152253
                   11         12         13         14         15
    11  C    0.000000
    12  C    1.383339   0.000000
    13  C    2.397279   2.771355   0.000000
    14  C    2.761646   2.393100   1.385506   0.000000
    15  C    2.410593   1.393309   2.414874   1.388901   0.000000
    16  Cl   4.028847   2.745959   4.010720   2.711905   1.743226
    17  Cl   2.699447   1.745558   4.516604   4.012900   2.733502
    18  H    3.844647   3.370583   2.146641   1.083158   2.131981
    19  H    3.384522   3.850004   1.079167   2.128047   3.381628
    20  H    1.083236   2.133436   3.382902   3.844825   3.386248
                   16         17         18         19         20
    16  Cl   0.000000
    17  Cl   3.203463   0.000000
    18  H    2.824980   4.864988   0.000000
    19  H    4.839527   5.595405   2.453589   0.000000
    20  H    4.879325   2.814933   4.927788   4.288548   0.000000
 Stoichiometry    C12H3Cl4O(1-)
 Framework group  C1[X(C12H3Cl4O)]
 Deg. of freedom    54
 Full point group                 C1      NOp   1
 RotChk:  IX=2 Diff= 1.73D-02
 Largest Abelian subgroup         C1      NOp   1
 Largest concise Abelian subgroup C1      NOp   1
                         Standard orientation:                         
 ---------------------------------------------------------------------
 Center     Atomic      Atomic             Coordinates (Angstroms)
 Number     Number       Type             X           Y           Z
 ---------------------------------------------------------------------
      1          6           0       -3.672910    1.540412    0.315254
      2          6           0       -3.303034    0.135112    0.026487
      3          6           0       -2.004178   -0.388089   -0.034749
      4          6           0       -2.381103    2.175163    0.478005
      5          6           0       -1.252840    1.690681    0.385356
      6          6           0       -0.817058    0.374648    0.168087
      7         17           0       -1.836167   -2.075695   -0.517031
      8          8           0       -4.808938    1.974459    0.396747
      9         17           0       -4.683743   -0.899950   -0.274998
     10          6           0        0.585182   -0.031880    0.169417
     11          6           0        1.542900    0.934609   -0.186542
     12          6           0        2.898183    0.658834   -0.158544
     13          6           0        1.066810   -1.293440    0.559166
     14          6           0        2.424923   -1.566484    0.583692
     15          6           0        3.355596   -0.600991    0.222145
     16         17           0        5.055068   -0.986526    0.266808
     17         17           0        4.020770    1.910020   -0.628975
     18          1           0        2.781625   -2.538297    0.902396
     19          1           0        0.375133   -2.060904    0.870910
     20          1           0        1.209156    1.918653   -0.492603
 ---------------------------------------------------------------------
 Rotational constants (GHZ):           0.7676077           0.1419526           0.1225986
 Leave Link  202 at Mon Apr  4 13:48:46 2022, MaxMem=  1879048192 cpu:               0.1 elap:               0.0
 (Enter /gpfs/software/gaussian16/sse4/tar/g16/l301.exe)
 Standard basis: 6-311+G(d,p) (5D, 7F)
 Ernie: Thresh=  0.10000D-02 Tol=  0.10000D-05 Strict=F.
 There are   441 symmetry adapted cartesian basis functions of A   symmetry.
 There are   424 symmetry adapted basis functions of A   symmetry.
   424 basis functions,   704 primitive gaussians,   441 cartesian basis functions
    76 alpha electrons       76 beta electrons
       nuclear repulsion energy      1503.0876370791 Hartrees.
 IExCor= 4336 DFT=T Ex+Corr=M062X ExCW=0 ScaHFX=  0.540000
 ScaDFX=  1.000000  1.000000  1.000000  1.000000 ScalE2=  1.000000  1.000000
 IRadAn=      5 IRanWt=     -1 IRanGd=            0 ICorTp=0 IEmpDi=  4
 NAtoms=   20 NActive=   20 NUniq=   20 SFac= 1.00D+00 NAtFMM=   60 NAOKFM=F Big=F
 Integral buffers will be    131072 words long.
 Raffenetti 2 integral format.
 Two-electron integral symmetry is turned on.
 Leave Link  301 at Mon Apr  4 13:48:46 2022, MaxMem=  1879048192 cpu:               0.4 elap:               0.1
 (Enter /gpfs/software/gaussian16/sse4/tar/g16/l302.exe)
 NPDir=0 NMtPBC=     1 NCelOv=     1 NCel=       1 NClECP=     1 NCelD=      1
         NCelK=      1 NCelE2=     1 NClLst=     1 CellRange=     0.0.
 One-electron integrals computed using PRISM.
 One-electron integral symmetry used in STVInt
 NBasis=   424 RedAO= T EigKep=  1.55D-06  NBF=   424
 NBsUse=   419 1.00D-06 EigRej=  9.29D-07 NBFU=   419
 Precomputing XC quadrature grid using
 IXCGrd= 4 IRadAn=           5 IRanWt=          -1 IRanGd=           0 AccXCQ= 0.00D+00.
 Generated NRdTot=       0 NPtTot=           0 NUsed=           0 NTot=          32
 NSgBfM=   430   430   430   430   430 MxSgAt=    20 MxSgA2=    20.
 Leave Link  302 at Mon Apr  4 13:48:46 2022, MaxMem=  1879048192 cpu:               2.7 elap:               0.4
 (Enter /gpfs/software/gaussian16/sse4/tar/g16/l303.exe)
 DipDrv:  MaxL=1.
 Leave Link  303 at Mon Apr  4 13:48:46 2022, MaxMem=  1879048192 cpu:               0.3 elap:               0.1
 (Enter /gpfs/software/gaussian16/sse4/tar/g16/l401.exe)
 Initial guess from the checkpoint file:  "checkpoint.chk"
 B after Tr=     0.000000    0.000000    0.000000
         Rot=    1.000000    0.000384   -0.000212   -0.000110 Ang=   0.05 deg.
 Guess basis will be translated and rotated to current coordinates.
 JPrj=2 DoOrth=T DoCkMO=T.
 Generating alternative initial guess.
 ExpMin= 4.38D-02 ExpMax= 1.06D+05 ExpMxC= 3.62D+03 IAcc=2 IRadAn=         4 AccDes= 0.00D+00
 Harris functional with IExCor= 1009 and IRadAn=       4 diagonalized for initial guess.
 HarFok:  IExCor= 1009 AccDes= 0.00D+00 IRadAn=         4 IDoV= 1 UseB2=F ITyADJ=14
 ICtDFT=  3500011 ScaDFX=  1.000000  1.000000  1.000000  1.000000
 FoFCou: FMM=F IPFlag=           0 FMFlag=      100000 FMFlg1=           0
         NFxFlg=           0 DoJE=T BraDBF=F KetDBF=T FulRan=T
         wScrn=  0.000000 ICntrl=       500 IOpCl=  0 I1Cent=   200000004 NGrid=           0
         NMat0=    1 NMatS0=      1 NMatT0=    0 NMatD0=    1 NMtDS0=    0 NMtDT0=    0
 Petite list used in FoFCou.
 Harris En= -2373.88627896984    
 Leave Link  401 at Mon Apr  4 13:48:48 2022, MaxMem=  1879048192 cpu:              11.5 elap:               1.7
 (Enter /gpfs/software/gaussian16/sse4/tar/g16/l502.exe)
 Integral symmetry usage will be decided dynamically.
 Closed shell SCF:
 Using DIIS extrapolation, IDIIS=  1040.
 NGot=  1879048192 LenX=  1878652179 LenY=  1878457257
 Requested convergence on RMS density matrix=1.00D-08 within 128 cycles.
 Requested convergence on MAX density matrix=1.00D-06.
 Requested convergence on             energy=1.00D-06.
 No special actions if energy rises.
 Fock matrices will be formed incrementally for  20 cycles.

 Cycle   1  Pass 1  IDiag  1:
 FoFJK:  IHMeth= 1 ICntrl=       0 DoSepK=F KAlg= 0 I1Cent=           0 FoldK=F
 IRaf= 790000000 NMat=       1 IRICut=       1 DoRegI=T DoRafI=F ISym2E= 0 IDoP0=0 IntGTp=1.
 FoFCou: FMM=F IPFlag=           0 FMFlag=      100000 FMFlg1=           0
         NFxFlg=           0 DoJE=F BraDBF=F KetDBF=F FulRan=T
         wScrn=  0.000000 ICntrl=         0 IOpCl=  0 I1Cent=           0 NGrid=           0
         NMat0=    1 NMatS0=      1 NMatT0=    0 NMatD0=    1 NMtDS0=    0 NMtDT0=    0
 Symmetry not used in FoFCou.
 E= -2374.97304976043    
 DIIS: error= 3.44D-03 at cycle   1 NSaved=   1.
 NSaved= 1 IEnMin= 1 EnMin= -2374.97304976043     IErMin= 1 ErrMin= 3.44D-03
 ErrMax= 3.44D-03  0.00D+00 EMaxC= 1.00D-01 BMatC= 6.40D-03 BMatP= 6.40D-03
 IDIUse=3 WtCom= 9.66D-01 WtEn= 3.44D-02
 Coeff-Com:  0.100D+01
 Coeff-En:   0.100D+01
 Coeff:      0.100D+01
 Gap=     0.391 Goal=   None    Shift=    0.000
 GapD=    0.391 DampG=1.000 DampE=1.000 DampFc=1.0000 IDamp=-1.
 RMSDP=6.45D-03 MaxDP=4.05D-01              OVMax= 4.00D-02

 Cycle   2  Pass 1  IDiag  1:
 RMSU=  6.44D-03    CP:  1.00D+00
 E= -2374.98534475143     Delta-E=       -0.012294991006 Rises=F Damp=F
 DIIS: error= 4.74D-04 at cycle   2 NSaved=   2.
 NSaved= 2 IEnMin= 2 EnMin= -2374.98534475143     IErMin= 2 ErrMin= 4.74D-04
 ErrMax= 4.74D-04  0.00D+00 EMaxC= 1.00D-01 BMatC= 2.46D-04 BMatP= 6.40D-03
 IDIUse=3 WtCom= 9.95D-01 WtEn= 4.74D-03
 Coeff-Com: -0.508D-01 0.105D+01
 Coeff-En:   0.000D+00 0.100D+01
 Coeff:     -0.506D-01 0.105D+01
 Gap=     0.191 Goal=   None    Shift=    0.000
 RMSDP=2.07D-03 MaxDP=1.47D-01 DE=-1.23D-02 OVMax= 8.05D-03

 Cycle   3  Pass 1  IDiag  1:
 RMSU=  1.89D-03    CP:  9.98D-01  9.11D-01
 E= -2374.98560159928     Delta-E=       -0.000256847850 Rises=F Damp=F
 DIIS: error= 6.52D-04 at cycle   3 NSaved=   3.
 NSaved= 3 IEnMin= 3 EnMin= -2374.98560159928     IErMin= 2 ErrMin= 4.74D-04
 ErrMax= 6.52D-04  0.00D+00 EMaxC= 1.00D-01 BMatC= 2.85D-04 BMatP= 2.46D-04
 IDIUse=3 WtCom= 2.81D-01 WtEn= 7.19D-01
 Coeff-Com: -0.572D-01 0.575D+00 0.482D+00
 Coeff-En:   0.000D+00 0.146D+00 0.854D+00
 Coeff:     -0.161D-01 0.267D+00 0.749D+00
 Gap=     0.194 Goal=   None    Shift=    0.000
 RMSDP=1.15D-03 MaxDP=8.02D-02 DE=-2.57D-04 OVMax= 7.55D-03

 Cycle   4  Pass 1  IDiag  1:
 RMSU=  8.18D-04    CP:  1.00D+00  9.85D-01  8.22D-01
 E= -2374.98565443840     Delta-E=       -0.000052839115 Rises=F Damp=F
 DIIS: error= 7.34D-04 at cycle   4 NSaved=   4.
 NSaved= 4 IEnMin= 4 EnMin= -2374.98565443840     IErMin= 2 ErrMin= 4.74D-04
 ErrMax= 7.34D-04  0.00D+00 EMaxC= 1.00D-01 BMatC= 2.44D-04 BMatP= 2.46D-04
 IDIUse=3 WtCom= 9.93D-01 WtEn= 7.34D-03
 Coeff-Com: -0.186D-01 0.103D+00 0.477D+00 0.439D+00
 Coeff-En:   0.000D+00 0.000D+00 0.458D+00 0.542D+00
 Coeff:     -0.185D-01 0.102D+00 0.477D+00 0.440D+00
 Gap=     0.193 Goal=   None    Shift=    0.000
 RMSDP=6.09D-04 MaxDP=4.39D-02 DE=-5.28D-05 OVMax= 4.52D-03

 Cycle   5  Pass 1  IDiag  1:
 RMSU=  3.54D-04    CP:  1.00D+00  9.63D-01  9.29D-01  6.65D-01
 E= -2374.98588923693     Delta-E=       -0.000234798529 Rises=F Damp=F
 DIIS: error= 1.44D-04 at cycle   5 NSaved=   5.
 NSaved= 5 IEnMin= 5 EnMin= -2374.98588923693     IErMin= 5 ErrMin= 1.44D-04
 ErrMax= 1.44D-04  0.00D+00 EMaxC= 1.00D-01 BMatC= 1.01D-05 BMatP= 2.44D-04
 IDIUse=3 WtCom= 9.99D-01 WtEn= 1.44D-03
 Coeff-Com:  0.121D-02-0.740D-01 0.218D+00 0.312D+00 0.543D+00
 Coeff-En:   0.000D+00 0.000D+00 0.000D+00 0.000D+00 0.100D+01
 Coeff:      0.121D-02-0.739D-01 0.218D+00 0.312D+00 0.543D+00
 Gap=     0.193 Goal=   None    Shift=    0.000
 RMSDP=1.35D-04 MaxDP=8.79D-03 DE=-2.35D-04 OVMax= 1.23D-03

 Cycle   6  Pass 1  IDiag  1:
 RMSU=  5.14D-05    CP:  1.00D+00  9.52D-01  9.78D-01  6.83D-01  8.79D-01
 E= -2374.98590004484     Delta-E=       -0.000010807917 Rises=F Damp=F
 DIIS: error= 3.52D-05 at cycle   6 NSaved=   6.
 NSaved= 6 IEnMin= 6 EnMin= -2374.98590004484     IErMin= 6 ErrMin= 3.52D-05
 ErrMax= 3.52D-05  0.00D+00 EMaxC= 1.00D-01 BMatC= 4.98D-07 BMatP= 1.01D-05
 IDIUse=1 WtCom= 1.00D+00 WtEn= 0.00D+00
 Coeff-Com:  0.197D-02-0.460D-01 0.776D-01 0.127D+00 0.279D+00 0.560D+00
 Coeff:      0.197D-02-0.460D-01 0.776D-01 0.127D+00 0.279D+00 0.560D+00
 Gap=     0.193 Goal=   None    Shift=    0.000
 RMSDP=3.22D-05 MaxDP=1.94D-03 DE=-1.08D-05 OVMax= 2.97D-04

 Cycle   7  Pass 1  IDiag  1:
 RMSU=  2.29D-05    CP:  1.00D+00  9.53D-01  9.75D-01  7.02D-01  8.83D-01
                    CP:  8.53D-01
 E= -2374.98590056171     Delta-E=       -0.000000516869 Rises=F Damp=F
 DIIS: error= 1.14D-05 at cycle   7 NSaved=   7.
 NSaved= 7 IEnMin= 7 EnMin= -2374.98590056171     IErMin= 7 ErrMin= 1.14D-05
 ErrMax= 1.14D-05  0.00D+00 EMaxC= 1.00D-01 BMatC= 4.61D-08 BMatP= 4.98D-07
 IDIUse=1 WtCom= 1.00D+00 WtEn= 0.00D+00
 Coeff-Com:  0.664D-03-0.829D-02-0.591D-03 0.489D-02 0.344D-01 0.241D+00
 Coeff-Com:  0.728D+00
 Coeff:      0.664D-03-0.829D-02-0.591D-03 0.489D-02 0.344D-01 0.241D+00
 Coeff:      0.728D+00
 Gap=     0.193 Goal=   None    Shift=    0.000
 RMSDP=1.41D-05 MaxDP=8.99D-04 DE=-5.17D-07 OVMax= 1.37D-04

 Cycle   8  Pass 1  IDiag  1:
 RMSU=  9.34D-06    CP:  1.00D+00  9.53D-01  9.74D-01  6.99D-01  9.06D-01
                    CP:  9.49D-01  1.11D+00
 E= -2374.98590062392     Delta-E=       -0.000000062209 Rises=F Damp=F
 DIIS: error= 2.71D-06 at cycle   8 NSaved=   8.
 NSaved= 8 IEnMin= 8 EnMin= -2374.98590062392     IErMin= 8 ErrMin= 2.71D-06
 ErrMax= 2.71D-06  0.00D+00 EMaxC= 1.00D-01 BMatC= 6.25D-09 BMatP= 4.61D-08
 IDIUse=1 WtCom= 1.00D+00 WtEn= 0.00D+00
 Coeff-Com:  0.157D-04 0.280D-02-0.110D-01-0.157D-01-0.239D-01 0.203D-01
 Coeff-Com:  0.304D+00 0.723D+00
 Coeff:      0.157D-04 0.280D-02-0.110D-01-0.157D-01-0.239D-01 0.203D-01
 Coeff:      0.304D+00 0.723D+00
 Gap=     0.193 Goal=   None    Shift=    0.000
 RMSDP=6.87D-06 MaxDP=2.79D-04 DE=-6.22D-08 OVMax= 6.46D-05

 Cycle   9  Pass 1  IDiag  1:
 RMSU=  1.94D-06    CP:  1.00D+00  9.53D-01  9.71D-01  6.99D-01  9.14D-01
                    CP:  9.78D-01  1.22D+00  9.86D-01
 E= -2374.98590063335     Delta-E=       -0.000000009427 Rises=F Damp=F
 DIIS: error= 1.55D-06 at cycle   9 NSaved=   9.
 NSaved= 9 IEnMin= 9 EnMin= -2374.98590063335     IErMin= 9 ErrMin= 1.55D-06
 ErrMax= 1.55D-06  0.00D+00 EMaxC= 1.00D-01 BMatC= 1.24D-09 BMatP= 6.25D-09
 IDIUse=1 WtCom= 1.00D+00 WtEn= 0.00D+00
 Coeff-Com: -0.590D-04 0.231D-02-0.565D-02-0.868D-02-0.153D-01-0.153D-01
 Coeff-Com:  0.795D-01 0.365D+00 0.598D+00
 Coeff:     -0.590D-04 0.231D-02-0.565D-02-0.868D-02-0.153D-01-0.153D-01
 Coeff:      0.795D-01 0.365D+00 0.598D+00
 Gap=     0.193 Goal=   None    Shift=    0.000
 RMSDP=2.20D-06 MaxDP=9.18D-05 DE=-9.43D-09 OVMax= 3.26D-05

 Cycle  10  Pass 1  IDiag  1:
 RMSU=  8.37D-07    CP:  1.00D+00  9.54D-01  9.71D-01  6.98D-01  9.16D-01
                    CP:  9.84D-01  1.23D+00  9.62D-01  1.26D+00
 E= -2374.98590063521     Delta-E=       -0.000000001867 Rises=F Damp=F
 DIIS: error= 9.15D-07 at cycle  10 NSaved=  10.
 NSaved=10 IEnMin=10 EnMin= -2374.98590063521     IErMin=10 ErrMin= 9.15D-07
 ErrMax= 9.15D-07  0.00D+00 EMaxC= 1.00D-01 BMatC= 1.86D-10 BMatP= 1.24D-09
 IDIUse=1 WtCom= 1.00D+00 WtEn= 0.00D+00
 Coeff-Com: -0.310D-04 0.393D-03-0.253D-04-0.308D-03-0.958D-03-0.105D-01
 Coeff-Com: -0.317D-01-0.199D-01 0.236D+00 0.827D+00
 Coeff:     -0.310D-04 0.393D-03-0.253D-04-0.308D-03-0.958D-03-0.105D-01
 Coeff:     -0.317D-01-0.199D-01 0.236D+00 0.827D+00
 Gap=     0.193 Goal=   None    Shift=    0.000
 RMSDP=1.23D-06 MaxDP=6.76D-05 DE=-1.87D-09 OVMax= 2.93D-05

 Cycle  11  Pass 1  IDiag  1:
 RMSU=  4.81D-07    CP:  1.00D+00  9.54D-01  9.70D-01  6.98D-01  9.16D-01
                    CP:  9.88D-01  1.24D+00  1.03D+00  1.45D+00  1.20D+00
 E= -2374.98590063593     Delta-E=       -0.000000000713 Rises=F Damp=F
 DIIS: error= 4.67D-07 at cycle  11 NSaved=  11.
 NSaved=11 IEnMin=11 EnMin= -2374.98590063593     IErMin=11 ErrMin= 4.67D-07
 ErrMax= 4.67D-07  0.00D+00 EMaxC= 1.00D-01 BMatC= 3.81D-11 BMatP= 1.86D-10
 IDIUse=1 WtCom= 1.00D+00 WtEn= 0.00D+00
 Coeff-Com:  0.751D-06-0.368D-03 0.128D-02 0.185D-02 0.315D-02-0.443D-03
 Coeff-Com: -0.287D-01-0.950D-01-0.403D-01 0.317D+00 0.841D+00
 Coeff:      0.751D-06-0.368D-03 0.128D-02 0.185D-02 0.315D-02-0.443D-03
 Coeff:     -0.287D-01-0.950D-01-0.403D-01 0.317D+00 0.841D+00
 Gap=     0.193 Goal=   None    Shift=    0.000
 RMSDP=5.31D-07 MaxDP=2.14D-05 DE=-7.13D-10 OVMax= 1.79D-05

 Cycle  12  Pass 1  IDiag  1:
 RMSU=  2.63D-07    CP:  1.00D+00  9.54D-01  9.70D-01  6.98D-01  9.16D-01
                    CP:  9.87D-01  1.25D+00  1.05D+00  1.56D+00  1.29D+00
                    CP:  1.27D+00
 E= -2374.98590063613     Delta-E=       -0.000000000202 Rises=F Damp=F
 DIIS: error= 2.00D-07 at cycle  12 NSaved=  12.
 NSaved=12 IEnMin=12 EnMin= -2374.98590063613     IErMin=12 ErrMin= 2.00D-07
 ErrMax= 2.00D-07  0.00D+00 EMaxC= 1.00D-01 BMatC= 8.51D-12 BMatP= 3.81D-11
 IDIUse=1 WtCom= 1.00D+00 WtEn= 0.00D+00
 Coeff-Com:  0.742D-05-0.251D-03 0.563D-03 0.878D-03 0.151D-02 0.201D-02
 Coeff-Com: -0.515D-02-0.375D-01-0.681D-01-0.562D-01 0.359D+00 0.803D+00
 Coeff:      0.742D-05-0.251D-03 0.563D-03 0.878D-03 0.151D-02 0.201D-02
 Coeff:     -0.515D-02-0.375D-01-0.681D-01-0.562D-01 0.359D+00 0.803D+00
 Gap=     0.193 Goal=   None    Shift=    0.000
 RMSDP=1.95D-07 MaxDP=7.92D-06 DE=-2.02D-10 OVMax= 8.79D-06

 Cycle  13  Pass 1  IDiag  1:
 RMSU=  8.86D-08    CP:  1.00D+00  9.54D-01  9.70D-01  6.98D-01  9.16D-01
                    CP:  9.87D-01  1.25D+00  1.05D+00  1.59D+00  1.35D+00
                    CP:  1.48D+00  1.23D+00
 E= -2374.98590063622     Delta-E=       -0.000000000085 Rises=F Damp=F
 DIIS: error= 5.98D-08 at cycle  13 NSaved=  13.
 NSaved=13 IEnMin=13 EnMin= -2374.98590063622     IErMin=13 ErrMin= 5.98D-08
 ErrMax= 5.98D-08  0.00D+00 EMaxC= 1.00D-01 BMatC= 1.13D-12 BMatP= 8.51D-12
 IDIUse=1 WtCom= 1.00D+00 WtEn= 0.00D+00
 Coeff-Com:  0.206D-05-0.196D-04-0.243D-04-0.134D-04-0.465D-04 0.727D-03
 Coeff-Com:  0.316D-02 0.304D-02-0.173D-01-0.670D-01-0.541D-02 0.283D+00
 Coeff-Com:  0.800D+00
 Coeff:      0.206D-05-0.196D-04-0.243D-04-0.134D-04-0.465D-04 0.727D-03
 Coeff:      0.316D-02 0.304D-02-0.173D-01-0.670D-01-0.541D-02 0.283D+00
 Coeff:      0.800D+00
 Gap=     0.193 Goal=   None    Shift=    0.000
 RMSDP=8.37D-08 MaxDP=4.60D-06 DE=-8.55D-11 OVMax= 2.53D-06

 Cycle  14  Pass 1  IDiag  1:
 RMSU=  2.91D-08    CP:  1.00D+00  9.54D-01  9.70D-01  6.98D-01  9.16D-01
                    CP:  9.87D-01  1.25D+00  1.06D+00  1.59D+00  1.35D+00
                    CP:  1.57D+00  1.33D+00  1.07D+00
 E= -2374.98590063610     Delta-E=        0.000000000112 Rises=F Damp=F
 DIIS: error= 2.11D-08 at cycle  14 NSaved=  14.
 NSaved=14 IEnMin=13 EnMin= -2374.98590063622     IErMin=14 ErrMin= 2.11D-08
 ErrMax= 2.11D-08  0.00D+00 EMaxC= 1.00D-01 BMatC= 1.92D-13 BMatP= 1.13D-12
 IDIUse=1 WtCom= 1.00D+00 WtEn= 0.00D+00
 Coeff-Com: -0.596D-06 0.396D-04-0.115D-03-0.167D-03-0.305D-03-0.506D-04
 Coeff-Com:  0.229D-02 0.820D-02 0.339D-02-0.179D-01-0.692D-01-0.242D-01
 Coeff-Com:  0.300D+00 0.798D+00
 Coeff:     -0.596D-06 0.396D-04-0.115D-03-0.167D-03-0.305D-03-0.506D-04
 Coeff:      0.229D-02 0.820D-02 0.339D-02-0.179D-01-0.692D-01-0.242D-01
 Coeff:      0.300D+00 0.798D+00
 Gap=     0.193 Goal=   None    Shift=    0.000
 RMSDP=3.83D-08 MaxDP=1.93D-06 DE= 1.12D-10 OVMax= 1.09D-06

 Cycle  15  Pass 1  IDiag  1:
 RMSU=  1.54D-08    CP:  1.00D+00  9.54D-01  9.70D-01  6.98D-01  9.16D-01
                    CP:  9.87D-01  1.25D+00  1.06D+00  1.59D+00  1.35D+00
                    CP:  1.60D+00  1.38D+00  1.14D+00  1.06D+00
 E= -2374.98590063622     Delta-E=       -0.000000000115 Rises=F Damp=F
 DIIS: error= 5.19D-09 at cycle  15 NSaved=  15.
 NSaved=15 IEnMin=15 EnMin= -2374.98590063622     IErMin=15 ErrMin= 5.19D-09
 ErrMax= 5.19D-09  0.00D+00 EMaxC= 1.00D-01 BMatC= 3.26D-14 BMatP= 1.92D-13
 IDIUse=1 WtCom= 1.00D+00 WtEn= 0.00D+00
 Coeff-Com: -0.443D-06 0.145D-04-0.313D-04-0.469D-04-0.825D-04-0.100D-03
 Coeff-Com:  0.255D-03 0.211D-02 0.275D-02 0.539D-02-0.198D-01-0.454D-01
 Coeff-Com: -0.358D-01 0.283D+00 0.808D+00
 Coeff:     -0.443D-06 0.145D-04-0.313D-04-0.469D-04-0.825D-04-0.100D-03
 Coeff:      0.255D-03 0.211D-02 0.275D-02 0.539D-02-0.198D-01-0.454D-01
 Coeff:     -0.358D-01 0.283D+00 0.808D+00
 Gap=     0.193 Goal=   None    Shift=    0.000
 RMSDP=1.30D-08 MaxDP=8.67D-07 DE=-1.15D-10 OVMax= 2.49D-07

 Cycle  16  Pass 1  IDiag  1:
 RMSU=  5.26D-09    CP:  1.00D+00  9.54D-01  9.70D-01  6.98D-01  9.16D-01
                    CP:  9.87D-01  1.25D+00  1.06D+00  1.59D+00  1.34D+00
                    CP:  1.60D+00  1.39D+00  1.17D+00  1.18D+00  9.32D-01
 E= -2374.98590063618     Delta-E=        0.000000000035 Rises=F Damp=F
 DIIS: error= 1.86D-09 at cycle  16 NSaved=  16.
 NSaved=16 IEnMin=15 EnMin= -2374.98590063622     IErMin=16 ErrMin= 1.86D-09
 ErrMax= 1.86D-09  0.00D+00 EMaxC= 1.00D-01 BMatC= 4.11D-15 BMatP= 3.26D-14
 IDIUse=1 WtCom= 1.00D+00 WtEn= 0.00D+00
 Coeff-Com: -0.481D-07-0.174D-05 0.821D-05 0.122D-04 0.200D-04-0.212D-04
 Coeff-Com: -0.285D-03-0.597D-03 0.451D-04 0.468D-02 0.528D-02-0.878D-02
 Coeff-Com: -0.664D-01-0.313D-01 0.240D+00 0.858D+00
 Coeff:     -0.481D-07-0.174D-05 0.821D-05 0.122D-04 0.200D-04-0.212D-04
 Coeff:     -0.285D-03-0.597D-03 0.451D-04 0.468D-02 0.528D-02-0.878D-02
 Coeff:     -0.664D-01-0.313D-01 0.240D+00 0.858D+00
 Gap=     0.193 Goal=   None    Shift=    0.000
 RMSDP=7.31D-09 MaxDP=4.59D-07 DE= 3.55D-11 OVMax= 8.44D-08

 SCF Done:  E(RM062X) =  -2374.98590064     A.U. after   16 cycles
            NFock= 16  Conv=0.73D-08     -V/T= 2.0025
 KE= 2.369118365897D+03 PE=-8.644004747144D+03 EE= 2.396812843532D+03
 Leave Link  502 at Mon Apr  4 13:52:22 2022, MaxMem=  1879048192 cpu:            1494.3 elap:             214.0
 (Enter /gpfs/software/gaussian16/sse4/tar/g16/l701.exe)
 ... and contract with generalized density number  0.
 Compute integral first derivatives.
 Leave Link  701 at Mon Apr  4 13:52:22 2022, MaxMem=  1879048192 cpu:               1.2 elap:               0.2
 (Enter /gpfs/software/gaussian16/sse4/tar/g16/l702.exe)
 L702 exits ... SP integral derivatives will be done elsewhere.
 Leave Link  702 at Mon Apr  4 13:52:22 2022, MaxMem=  1879048192 cpu:               0.1 elap:               0.0
 (Enter /gpfs/software/gaussian16/sse4/tar/g16/l703.exe)
 Integral derivatives from FoFJK, PRISM(SPDF).
 Compute integral first derivatives, UseDBF=F ICtDFT=           0.
 Calling FoFJK, ICntrl=      2127 FMM=F ISym2X=0 I1Cent= 0 IOpClX= 0 NMat=1 NMatS=1 NMatT=0.
 FoFJK:  IHMeth= 1 ICntrl=    2127 DoSepK=F KAlg= 0 I1Cent=           0 FoldK=F
 IRaf=         0 NMat=       1 IRICut=       1 DoRegI=T DoRafI=F ISym2E= 0 IDoP0=0 IntGTp=1.
 FoFCou: FMM=F IPFlag=           0 FMFlag=      100000 FMFlg1=         800
         NFxFlg=           0 DoJE=F BraDBF=F KetDBF=F FulRan=T
         wScrn=  0.000000 ICntrl=      2127 IOpCl=  0 I1Cent=           0 NGrid=           0
         NMat0=    1 NMatS0=      1 NMatT0=    0 NMatD0=    1 NMtDS0=    0 NMtDT0=    0
 Symmetry not used in FoFCou.
 Leave Link  703 at Mon Apr  4 13:52:53 2022, MaxMem=  1879048192 cpu:             214.2 elap:              30.7
 (Enter /gpfs/software/gaussian16/sse4/tar/g16/l716.exe)
 Dipole        = 3.67933655D+00-1.64818752D+00-1.28989317D-01
 ***** Axes restored to original set *****
 -------------------------------------------------------------------
 Center     Atomic                   Forces (Hartrees/Bohr)
 Number     Number              X              Y              Z
 -------------------------------------------------------------------
      1        6           0.004178508    0.000794238   -0.000945859
      2        6          -0.000030973   -0.002107918    0.000245922
      3        6          -0.000704330   -0.001089885   -0.001268786
      4        6          -0.002358862   -0.002354679    0.002105453
      5        6           0.003340933   -0.001342411   -0.000013228
      6        6          -0.003160852    0.002839995    0.001791189
      7       17           0.000469883    0.001652904   -0.000332445
      8        8          -0.002263038    0.000702483   -0.000219610
      9       17           0.000891342    0.001150997   -0.000424316
     10        6           0.000400735   -0.000557359   -0.002311596
     11        6          -0.000464561   -0.000020085    0.001229367
     12        6           0.000829837   -0.000318508   -0.000926300
     13        6          -0.001220618    0.000778988    0.000029866
     14        6           0.000609246   -0.000544028    0.000183581
     15        6          -0.000370006    0.000415377   -0.000331436
     16       17          -0.000152893    0.000039949    0.000163967
     17       17          -0.000076899   -0.000021478    0.000510248
     18        1          -0.000204552   -0.000223636    0.000022198
     19        1           0.000094688    0.000060200    0.000648919
     20        1           0.000192411    0.000144857   -0.000157135
 -------------------------------------------------------------------
 Cartesian Forces:  Max     0.004178508 RMS     0.001296892
 Leave Link  716 at Mon Apr  4 13:52:53 2022, MaxMem=  1879048192 cpu:               0.2 elap:               0.0
 (Enter /gpfs/software/gaussian16/sse4/tar/g16/l103.exe)

 GradGradGradGradGradGradGradGradGradGradGradGradGradGradGradGradGradGrad
 Berny optimization.
 Using GEDIIS/GDIIS optimizer.
 FormGI is forming the generalized inverse of G from B-inverse, IUseBI=4.
 GSVD:  received Info=                   1 from GESDD.
 Internal  Forces:  Max     0.003409104 RMS     0.000811790
 Search for a local minimum.
 Step number   8 out of a maximum of  108
 All quantities printed in internal units (Hartrees-Bohrs-Radians)
 RMS Force = .81179D-03 SwitMx=.10000D-02 MixMth= 2
 Mixed Optimization -- En-DIIS/RFO-DIIS
 Update second derivatives using D2CorX and points    3    4    5    6    7
                                                      8
 DE= -2.71D-04 DEPred=-3.01D-04 R= 9.02D-01
 TightC=F SS=  1.41D+00  RLast= 1.31D-01 DXNew= 9.5431D-01 3.9235D-01
 Trust test= 9.02D-01 RLast= 1.31D-01 DXMaxT set to 5.67D-01
 ITU=  1  1 -1  0  1  1  1  0
 Use linear search instead of GDIIS.
     Eigenvalues ---    0.00746   0.01006   0.01230   0.01463   0.01582
     Eigenvalues ---    0.01792   0.01973   0.01993   0.02051   0.02093
     Eigenvalues ---    0.02096   0.02114   0.02141   0.02159   0.02193
     Eigenvalues ---    0.02509   0.06089   0.10256   0.15593   0.16008
     Eigenvalues ---    0.16028   0.18320   0.22394   0.23505   0.24613
     Eigenvalues ---    0.24974   0.24996   0.24997   0.24999   0.24999
     Eigenvalues ---    0.25319   0.26506   0.29232   0.30392   0.30878
     Eigenvalues ---    0.31918   0.32660   0.32877   0.33243   0.34851
     Eigenvalues ---    0.35011   0.35310   0.39158   0.40840   0.41414
     Eigenvalues ---    0.44503   0.44676   0.46070   0.46591   0.49052
     Eigenvalues ---    0.57752   0.65579   0.91594   0.96054
 RFO step:  Lambda=-3.23739384D-04 EMin= 7.46172341D-03
 Quartic linear search produced a step of -0.08399.
 Iteration  1 RMS(Cart)=  0.01304835 RMS(Int)=  0.00011320
 Iteration  2 RMS(Cart)=  0.00015928 RMS(Int)=  0.00003156
 Iteration  3 RMS(Cart)=  0.00000002 RMS(Int)=  0.00003156
 ITry= 1 IFail=0 DXMaxC= 3.86D-02 DCOld= 1.00D+10 DXMaxT= 5.67D-01 DXLimC= 3.00D+00 Rises=F
 Variable       Old X    -DE/DX   Delta X   Delta X   Delta X     New X
                                 (Linear)    (Quad)   (Total)
    R1        2.79977  -0.00006  -0.00008   0.00105   0.00098   2.80075
    R2        2.73727  -0.00237   0.00058  -0.01029  -0.00972   2.72755
    R3        2.30329   0.00212  -0.00006   0.00179   0.00173   2.30503
    R4        2.64866  -0.00136   0.00043  -0.00628  -0.00584   2.64283
    R5        3.31031  -0.00136   0.00016  -0.00342  -0.00326   3.30706
    R6        2.69388  -0.00157   0.00026  -0.00494  -0.00467   2.68921
    R7        3.33195  -0.00148   0.00024  -0.00466  -0.00442   3.32753
    R8        2.32696   0.00055  -0.00025   0.00287   0.00261   2.32957
    R9        2.65172  -0.00341   0.00034  -0.00625  -0.00591   2.64581
   R10        2.75896   0.00009  -0.00035   0.00468   0.00434   2.76330
   R11        2.65776  -0.00065   0.00004  -0.00143  -0.00139   2.65637
   R12        2.65599  -0.00062   0.00007  -0.00203  -0.00196   2.65403
   R13        2.61413   0.00065  -0.00010   0.00220   0.00210   2.61623
   R14        2.04702   0.00002  -0.00003   0.00034   0.00032   2.04734
   R15        2.63297  -0.00018   0.00004  -0.00056  -0.00052   2.63246
   R16        3.29863  -0.00049   0.00009  -0.00188  -0.00179   3.29684
   R17        2.61823   0.00019  -0.00009   0.00133   0.00123   2.61946
   R18        2.03933   0.00057  -0.00001   0.00136   0.00135   2.04068
   R19        2.62464   0.00027  -0.00003   0.00075   0.00073   2.62537
   R20        2.04687  -0.00002  -0.00002   0.00026   0.00024   2.04711
   R21        3.29422  -0.00021   0.00011  -0.00179  -0.00168   3.29254
    A1        1.78739  -0.00009   0.00003  -0.00075  -0.00072   1.78667
    A2        2.19382   0.00062  -0.00037   0.00580   0.00541   2.19923
    A3        2.30185  -0.00053   0.00034  -0.00493  -0.00460   2.29725
    A4        2.20673  -0.00107   0.00014  -0.00478  -0.00467   2.20206
    A5        1.97929   0.00021  -0.00006   0.00149   0.00134   1.98063
    A6        2.09708   0.00086  -0.00007   0.00354   0.00339   2.10047
    A7        2.17215   0.00031   0.00012  -0.00043  -0.00038   2.17176
    A8        2.04602   0.00094   0.00022   0.00250   0.00256   2.04858
    A9        2.06199  -0.00120  -0.00022  -0.00001  -0.00038   2.06161
   A10        2.26046   0.00137  -0.00061   0.01467   0.01406   2.27452
   A11        2.29856  -0.00177   0.00101  -0.02108  -0.02004   2.27852
   A12        1.83923   0.00127  -0.00061   0.01220   0.01164   1.85087
   A13        2.27965  -0.00226  -0.00014  -0.00653  -0.00668   2.27296
   A14        2.16431   0.00100   0.00071  -0.00567  -0.00497   2.15934
   A15        2.05155   0.00191   0.00006   0.00530   0.00534   2.05689
   A16        2.18868  -0.00237   0.00002  -0.00775  -0.00774   2.18093
   A17        2.04166   0.00046  -0.00002   0.00173   0.00168   2.04334
   A18        2.12355  -0.00023  -0.00002  -0.00090  -0.00091   2.12263
   A19        2.07828   0.00037  -0.00004   0.00164   0.00160   2.07988
   A20        2.08136  -0.00015   0.00006  -0.00074  -0.00068   2.08068
   A21        2.10298  -0.00015   0.00005  -0.00087  -0.00082   2.10217
   A22        2.07341  -0.00000   0.00003  -0.00045  -0.00042   2.07299
   A23        2.10670   0.00016  -0.00009   0.00136   0.00127   2.10797
   A24        2.11496   0.00007  -0.00001   0.00019   0.00016   2.11512
   A25        2.09302   0.00005  -0.00019   0.00176   0.00158   2.09460
   A26        2.07487  -0.00011   0.00020  -0.00186  -0.00165   2.07322
   A27        2.11207  -0.00035   0.00005  -0.00173  -0.00170   2.11038
   A28        2.09998   0.00001   0.00006  -0.00056  -0.00050   2.09948
   A29        2.07101   0.00034  -0.00010   0.00222   0.00211   2.07312
   A30        2.07110   0.00020  -0.00006   0.00154   0.00148   2.07258
   A31        2.12590   0.00002  -0.00003   0.00032   0.00028   2.12618
   A32        2.08616  -0.00023   0.00009  -0.00191  -0.00182   2.08434
    D1        0.01783  -0.00001  -0.00173  -0.00244  -0.00420   0.01363
    D2       -3.10984  -0.00044  -0.00271  -0.02316  -0.02588  -3.13572
    D3       -3.10900  -0.00051  -0.00153  -0.00973  -0.01129  -3.12029
    D4        0.04651  -0.00093  -0.00251  -0.03045  -0.03297   0.01354
    D5        0.01572  -0.00026   0.00169  -0.00374  -0.00204   0.01368
    D6        3.14121   0.00030   0.00146   0.00435   0.00576  -3.13622
    D7       -0.00765   0.00019  -0.00023   0.01181   0.01156   0.00391
    D8       -3.06395  -0.00052  -0.00203  -0.01714  -0.01921  -3.08317
    D9        3.11917   0.00063   0.00081   0.03378   0.03458  -3.12944
   D10        0.06286  -0.00007  -0.00100   0.00483   0.00381   0.06667
   D11       -0.02975  -0.00016   0.00224  -0.01280  -0.01058  -0.04032
   D12        3.11120  -0.00006  -0.00029  -0.00525  -0.00554   3.10567
   D13        3.02584   0.00065   0.00407   0.01651   0.02054   3.04638
   D14       -0.11640   0.00075   0.00155   0.02406   0.02558  -0.09082
   D15       -0.06862   0.00046   0.00052   0.00226   0.00276  -0.06586
   D16        0.06883  -0.00023  -0.00253   0.00596   0.00344   0.07227
   D17       -3.07218  -0.00033  -0.00020  -0.00095  -0.00119  -3.07336
   D18        2.66386   0.00018   0.00367  -0.01779  -0.01413   2.64973
   D19       -0.53421   0.00018   0.00533  -0.03349  -0.02816  -0.56236
   D20       -0.47848   0.00030   0.00071  -0.00900  -0.00830  -0.48678
   D21        2.60664   0.00030   0.00237  -0.02470  -0.02233   2.58431
   D22        3.09248   0.00005   0.00081  -0.00610  -0.00535   3.08714
   D23       -0.05188   0.00009   0.00063  -0.00343  -0.00285  -0.05473
   D24        0.00254   0.00015  -0.00071   0.00859   0.00789   0.01043
   D25        3.14136   0.00019  -0.00089   0.01126   0.01039  -3.13144
   D26       -3.08990  -0.00031  -0.00057   0.00088   0.00026  -3.08964
   D27        0.02361  -0.00019  -0.00060   0.00464   0.00400   0.02761
   D28       -0.00450  -0.00027   0.00109  -0.01463  -0.01355  -0.01805
   D29        3.10902  -0.00015   0.00105  -0.01088  -0.00982   3.09920
   D30        0.00494   0.00000   0.00011  -0.00059  -0.00049   0.00446
   D31        3.13232   0.00010  -0.00006   0.00271   0.00265   3.13498
   D32       -3.13387  -0.00003   0.00029  -0.00326  -0.00299  -3.13686
   D33       -0.00649   0.00007   0.00012   0.00003   0.00015  -0.00634
   D34       -0.01040  -0.00005   0.00016  -0.00175  -0.00159  -0.01199
   D35        3.13961  -0.00000  -0.00046   0.00507   0.00463  -3.13895
   D36       -3.13751  -0.00015   0.00032  -0.00510  -0.00478   3.14090
   D37        0.01250  -0.00010  -0.00029   0.00173   0.00144   0.01394
   D38       -0.00101   0.00023  -0.00087   0.01287   0.01199   0.01098
   D39        3.12353   0.00022  -0.00029   0.00723   0.00694   3.13047
   D40       -3.11481   0.00011  -0.00083   0.00910   0.00825  -3.10656
   D41        0.00973   0.00010  -0.00025   0.00346   0.00320   0.01293
   D42        0.00849  -0.00006   0.00022  -0.00432  -0.00410   0.00439
   D43       -3.14133  -0.00011   0.00082  -0.01098  -0.01015   3.13171
   D44       -3.11633  -0.00005  -0.00035   0.00125   0.00090  -3.11543
   D45        0.01704  -0.00010   0.00025  -0.00540  -0.00515   0.01189
         Item               Value     Threshold  Converged?
 Maximum Force            0.003409     0.000450     NO 
 RMS     Force            0.000812     0.000300     NO 
 Maximum Displacement     0.038626     0.001800     NO 
 RMS     Displacement     0.013031     0.001200     NO 
 Predicted change in Energy=-1.656341D-04
 Lowest energy point so far.  Saving SCF results.
 GradGradGradGradGradGradGradGradGradGradGradGradGradGradGradGradGradGrad

 Leave Link  103 at Mon Apr  4 13:52:53 2022, MaxMem=  1879048192 cpu:               0.2 elap:               0.0
 (Enter /gpfs/software/gaussian16/sse4/tar/g16/l202.exe)
                          Input orientation:                          
 ---------------------------------------------------------------------
 Center     Atomic      Atomic             Coordinates (Angstroms)
 Number     Number       Type             X           Y           Z
 ---------------------------------------------------------------------
      1          6           0       -7.970801   -1.247251    6.782816
      2          6           0       -7.333108   -2.524535    7.180924
      3          6           0       -6.117105   -3.023914    6.703611
      4          6           0       -7.038176   -0.725240    5.812765
      5          6           0       -5.981966   -1.197492    5.387230
      6          6           0       -5.294745   -2.362462    5.748976
      7         17           0       -5.617492   -4.615001    7.268787
      8          8           0       -9.021401   -0.804541    7.216496
      9         17           0       -8.250932   -3.420901    8.371172
     10          6           0       -3.995487   -2.743207    5.196516
     11          6           0       -3.675551   -2.296288    3.902737
     12          6           0       -2.442821   -2.556852    3.328987
     13          6           0       -3.004005   -3.456471    5.889845
     14          6           0       -1.773810   -3.723779    5.309670
     15          6           0       -1.478887   -3.281791    4.026011
     16         17           0        0.085147   -3.626914    3.340136
     17         17           0       -2.128235   -1.975415    1.714478
     18          1           0       -1.015762   -4.266308    5.861515
     19          1           0       -3.184827   -3.787916    6.901573
     20          1           0       -4.412087   -1.734381    3.341006
 ---------------------------------------------------------------------
                    Distance matrix (angstroms):
                    1          2          3          4          5
     1  C    0.000000
     2  C    1.482091   0.000000
     3  C    2.568850   1.398524   0.000000
     4  C    1.443359   2.279541   2.631707   0.000000
     5  C    2.430144   2.608440   2.255424   1.232753   0.000000
     6  C    3.077953   2.496330   1.423068   2.392513   1.400103
     7  Cl   4.137145   2.705754   1.760851   4.389600   3.918222
     8  O    1.219767   2.410390   3.691017   2.431036   3.569144
     9  Cl   2.706677   1.750018   2.737074   3.909324   4.358401
    10  C    4.534021   3.889139   2.617517   3.702689   2.524224
    11  C    5.276790   4.916943   3.786228   4.174164   2.954763
    12  C    6.648500   6.225220   5.010649   5.535453   4.313905
    13  C    5.508821   4.612647   3.246647   4.872381   3.771453
    14  C    6.834182   5.987116   4.614878   6.079300   4.908841
    15  C    7.340591   6.693192   5.361820   6.374491   5.145381
    16  Cl   9.078168   8.425995   7.081279   8.079315   6.848544
    17  Cl   7.768774   7.567976   6.473167   6.516626   5.380104
    18  H    7.637805   6.684570   5.317554   6.986488   5.857113
    19  H    5.419836   4.345388   3.036634   5.041209   4.102136
    20  H    4.974716   4.888934   3.984608   3.744904   2.634351
                    6          7          8          9         10
     6  C    0.000000
     7  Cl   2.736407   0.000000
     8  O    4.297523   5.109691   0.000000
     9  Cl   4.090873   3.094533   2.961796   0.000000
    10  C    1.462276   3.229368   5.753135   5.352244   0.000000
    11  C    2.456577   4.525247   6.464088   6.493518   1.405688
    12  C    3.745345   5.462283   7.839709   7.739791   2.435809
    13  C    2.542477   3.173954   6.708338   5.804178   1.404453
    14  C    3.800415   4.405259   8.042731   7.170609   2.431085
    15  C    4.286555   5.424122   8.556021   8.047383   2.827266
    16  Cl   6.028648   6.995049  10.291802   9.738787   4.569317
    17  Cl   5.143323   7.070550   8.897129   9.159062   4.025012
    18  H    4.684762   4.824720   8.826669   7.704595   3.411866
    19  H    2.795023   2.595530   6.562416   5.287706   2.157732
    20  H    2.640434   5.017812   6.093424   6.548561   2.152720
                   11         12         13         14         15
    11  C    0.000000
    12  C    1.384451   0.000000
    13  C    2.396997   2.771685   0.000000
    14  C    2.762935   2.394243   1.386159   0.000000
    15  C    2.410756   1.393035   2.414618   1.389286   0.000000
    16  Cl   4.028639   2.745138   4.009106   2.710013   1.742336
    17  Cl   2.699190   1.744613   4.515993   4.013453   2.733397
    18  H    3.846072   3.372305   2.147033   1.083286   2.133737
    19  H    3.385082   3.850904   1.079882   2.128201   3.381605
    20  H    1.083405   2.134153   3.383027   3.846277   3.386350
                   16         17         18         19         20
    16  Cl   0.000000
    17  Cl   3.204571   0.000000
    18  H    2.824566   4.866591   0.000000
    19  H    4.837612   5.595311   2.452636   0.000000
    20  H    4.879221   2.814191   4.929366   4.289617   0.000000
 Stoichiometry    C12H3Cl4O(1-)
 Framework group  C1[X(C12H3Cl4O)]
 Deg. of freedom    54
 Full point group                 C1      NOp   1
 RotChk:  IX=2 Diff= 1.66D-03
 Largest Abelian subgroup         C1      NOp   1
 Largest concise Abelian subgroup C1      NOp   1
                         Standard orientation:                         
 ---------------------------------------------------------------------
 Center     Atomic      Atomic             Coordinates (Angstroms)
 Number     Number       Type             X           Y           Z
 ---------------------------------------------------------------------
      1          6           0       -3.674188    1.534380    0.316347
      2          6           0       -3.301538    0.132498    0.012288
      3          6           0       -2.001935   -0.379218   -0.058754
      4          6           0       -2.387657    2.166911    0.483765
      5          6           0       -1.250788    1.699508    0.390259
      6          6           0       -0.822547    0.386624    0.159537
      7         17           0       -1.820765   -2.066802   -0.527619
      8          8           0       -4.809430    1.972991    0.398066
      9         17           0       -4.679182   -0.912209   -0.258358
     10          6           0        0.581874   -0.020622    0.157432
     11          6           0        1.543956    0.941044   -0.196906
     12          6           0        2.898908    0.658746   -0.163465
     13          6           0        1.055163   -1.280001    0.560483
     14          6           0        2.411928   -1.562932    0.584463
     15          6           0        3.347884   -0.602404    0.221851
     16         17           0        5.044332   -0.995295    0.280477
     17         17           0        4.028050    1.904839   -0.628186
     18          1           0        2.761549   -2.535955    0.907727
     19          1           0        0.359448   -2.041391    0.880501
     20          1           0        1.216694    1.927158   -0.503898
 ---------------------------------------------------------------------
 Rotational constants (GHZ):           0.7686574           0.1421940           0.1228360
 Leave Link  202 at Mon Apr  4 13:52:53 2022, MaxMem=  1879048192 cpu:               0.1 elap:               0.0
 (Enter /gpfs/software/gaussian16/sse4/tar/g16/l301.exe)
 Standard basis: 6-311+G(d,p) (5D, 7F)
 Ernie: Thresh=  0.10000D-02 Tol=  0.10000D-05 Strict=F.
 There are   441 symmetry adapted cartesian basis functions of A   symmetry.
 There are   424 symmetry adapted basis functions of A   symmetry.
   424 basis functions,   704 primitive gaussians,   441 cartesian basis functions
    76 alpha electrons       76 beta electrons
       nuclear repulsion energy      1504.0991363425 Hartrees.
 IExCor= 4336 DFT=T Ex+Corr=M062X ExCW=0 ScaHFX=  0.540000
 ScaDFX=  1.000000  1.000000  1.000000  1.000000 ScalE2=  1.000000  1.000000
 IRadAn=      5 IRanWt=     -1 IRanGd=            0 ICorTp=0 IEmpDi=  4
 NAtoms=   20 NActive=   20 NUniq=   20 SFac= 1.00D+00 NAtFMM=   60 NAOKFM=F Big=F
 Integral buffers will be    131072 words long.
 Raffenetti 2 integral format.
 Two-electron integral symmetry is turned on.
 Leave Link  301 at Mon Apr  4 13:52:53 2022, MaxMem=  1879048192 cpu:               0.4 elap:               0.1
 (Enter /gpfs/software/gaussian16/sse4/tar/g16/l302.exe)
 NPDir=0 NMtPBC=     1 NCelOv=     1 NCel=       1 NClECP=     1 NCelD=      1
         NCelK=      1 NCelE2=     1 NClLst=     1 CellRange=     0.0.
 One-electron integrals computed using PRISM.
 One-electron integral symmetry used in STVInt
 NBasis=   424 RedAO= T EigKep=  1.52D-06  NBF=   424
 NBsUse=   419 1.00D-06 EigRej=  9.54D-07 NBFU=   419
 Precomputing XC quadrature grid using
 IXCGrd= 4 IRadAn=           5 IRanWt=          -1 IRanGd=           0 AccXCQ= 0.00D+00.
 Generated NRdTot=       0 NPtTot=           0 NUsed=           0 NTot=          32
 NSgBfM=   430   430   430   430   430 MxSgAt=    20 MxSgA2=    20.
 Leave Link  302 at Mon Apr  4 13:52:54 2022, MaxMem=  1879048192 cpu:               2.6 elap:               0.4
 (Enter /gpfs/software/gaussian16/sse4/tar/g16/l303.exe)
 DipDrv:  MaxL=1.
 Leave Link  303 at Mon Apr  4 13:52:54 2022, MaxMem=  1879048192 cpu:               0.3 elap:               0.1
 (Enter /gpfs/software/gaussian16/sse4/tar/g16/l401.exe)
 Initial guess from the checkpoint file:  "checkpoint.chk"
 B after Tr=     0.000000    0.000000    0.000000
         Rot=    1.000000    0.000166    0.000254    0.000025 Ang=   0.03 deg.
 Guess basis will be translated and rotated to current coordinates.
 JPrj=2 DoOrth=T DoCkMO=T.
 Generating alternative initial guess.
 ExpMin= 4.38D-02 ExpMax= 1.06D+05 ExpMxC= 3.62D+03 IAcc=2 IRadAn=         4 AccDes= 0.00D+00
 Harris functional with IExCor= 1009 and IRadAn=       4 diagonalized for initial guess.
 HarFok:  IExCor= 1009 AccDes= 0.00D+00 IRadAn=         4 IDoV= 1 UseB2=F ITyADJ=14
 ICtDFT=  3500011 ScaDFX=  1.000000  1.000000  1.000000  1.000000
 FoFCou: FMM=F IPFlag=           0 FMFlag=      100000 FMFlg1=           0
         NFxFlg=           0 DoJE=T BraDBF=F KetDBF=T FulRan=T
         wScrn=  0.000000 ICntrl=       500 IOpCl=  0 I1Cent=   200000004 NGrid=           0
         NMat0=    1 NMatS0=      1 NMatT0=    0 NMatD0=    1 NMtDS0=    0 NMtDT0=    0
 Petite list used in FoFCou.
 Harris En= -2373.88734887141    
 Leave Link  401 at Mon Apr  4 13:52:55 2022, MaxMem=  1879048192 cpu:              11.5 elap:               1.7
 (Enter /gpfs/software/gaussian16/sse4/tar/g16/l502.exe)
 Integral symmetry usage will be decided dynamically.
 Closed shell SCF:
 Using DIIS extrapolation, IDIIS=  1040.
 NGot=  1879048192 LenX=  1878652179 LenY=  1878457257
 Requested convergence on RMS density matrix=1.00D-08 within 128 cycles.
 Requested convergence on MAX density matrix=1.00D-06.
 Requested convergence on             energy=1.00D-06.
 No special actions if energy rises.
 Fock matrices will be formed incrementally for  20 cycles.

 Cycle   1  Pass 1  IDiag  1:
 FoFJK:  IHMeth= 1 ICntrl=       0 DoSepK=F KAlg= 0 I1Cent=           0 FoldK=F
 IRaf= 790000000 NMat=       1 IRICut=       1 DoRegI=T DoRafI=F ISym2E= 0 IDoP0=0 IntGTp=1.
 FoFCou: FMM=F IPFlag=           0 FMFlag=      100000 FMFlg1=           0
         NFxFlg=           0 DoJE=F BraDBF=F KetDBF=F FulRan=T
         wScrn=  0.000000 ICntrl=         0 IOpCl=  0 I1Cent=           0 NGrid=           0
         NMat0=    1 NMatS0=      1 NMatT0=    0 NMatD0=    1 NMtDS0=    0 NMtDT0=    0
 Symmetry not used in FoFCou.
 E= -2374.98377834519    
 DIIS: error= 9.46D-04 at cycle   1 NSaved=   1.
 NSaved= 1 IEnMin= 1 EnMin= -2374.98377834519     IErMin= 1 ErrMin= 9.46D-04
 ErrMax= 9.46D-04  0.00D+00 EMaxC= 1.00D-01 BMatC= 1.24D-03 BMatP= 1.24D-03
 IDIUse=3 WtCom= 9.91D-01 WtEn= 9.46D-03
 Coeff-Com:  0.100D+01
 Coeff-En:   0.100D+01
 Coeff:      0.100D+01
 Gap=     0.391 Goal=   None    Shift=    0.000
 RMSDP=4.27D-03 MaxDP=3.04D-01              OVMax= 1.37D-02

 Cycle   2  Pass 1  IDiag  1:
 RMSU=  4.10D-03    CP:  1.01D+00
 E= -2374.98596643201     Delta-E=       -0.002188086818 Rises=F Damp=F
 DIIS: error= 1.25D-04 at cycle   2 NSaved=   2.
 NSaved= 2 IEnMin= 2 EnMin= -2374.98596643201     IErMin= 2 ErrMin= 1.25D-04
 ErrMax= 1.25D-04  0.00D+00 EMaxC= 1.00D-01 BMatC= 2.73D-05 BMatP= 1.24D-03
 IDIUse=3 WtCom= 9.99D-01 WtEn= 1.25D-03
 Coeff-Com: -0.706D-01 0.107D+01
 Coeff-En:   0.000D+00 0.100D+01
 Coeff:     -0.705D-01 0.107D+01
 Gap=     0.192 Goal=   None    Shift=    0.000
 RMSDP=4.86D-04 MaxDP=3.93D-02 DE=-2.19D-03 OVMax= 3.72D-03

 Cycle   3  Pass 1  IDiag  1:
 RMSU=  4.51D-04    CP:  1.01D+00  1.04D+00
 E= -2374.98602758198     Delta-E=       -0.000061149971 Rises=F Damp=F
 DIIS: error= 1.50D-04 at cycle   3 NSaved=   3.
 NSaved= 3 IEnMin= 3 EnMin= -2374.98602758198     IErMin= 2 ErrMin= 1.25D-04
 ErrMax= 1.50D-04  0.00D+00 EMaxC= 1.00D-01 BMatC= 1.78D-05 BMatP= 2.73D-05
 IDIUse=3 WtCom= 9.98D-01 WtEn= 1.50D-03
 Coeff-Com: -0.466D-01 0.504D+00 0.543D+00
 Coeff-En:   0.000D+00 0.000D+00 0.100D+01
 Coeff:     -0.465D-01 0.503D+00 0.543D+00
 Gap=     0.193 Goal=   None    Shift=    0.000
 RMSDP=2.25D-04 MaxDP=1.27D-02 DE=-6.11D-05 OVMax= 2.08D-03

 Cycle   4  Pass 1  IDiag  1:
 RMSU=  1.88D-04    CP:  1.01D+00  1.04D+00  7.61D-01
 E= -2374.98604455717     Delta-E=       -0.000016975188 Rises=F Damp=F
 DIIS: error= 7.04D-05 at cycle   4 NSaved=   4.
 NSaved= 4 IEnMin= 4 EnMin= -2374.98604455717     IErMin= 4 ErrMin= 7.04D-05
 ErrMax= 7.04D-05  0.00D+00 EMaxC= 1.00D-01 BMatC= 3.25D-06 BMatP= 1.78D-05
 IDIUse=1 WtCom= 1.00D+00 WtEn= 0.00D+00
 Coeff-Com: -0.580D-02-0.846D-02 0.282D+00 0.732D+00
 Coeff:     -0.580D-02-0.846D-02 0.282D+00 0.732D+00
 Gap=     0.193 Goal=   None    Shift=    0.000
 RMSDP=1.04D-04 MaxDP=7.98D-03 DE=-1.70D-05 OVMax= 1.32D-03

 Cycle   5  Pass 1  IDiag  1:
 RMSU=  6.83D-05    CP:  1.01D+00  1.03D+00  8.87D-01  8.77D-01
 E= -2374.98604805334     Delta-E=       -0.000003496177 Rises=F Damp=F
 DIIS: error= 5.12D-05 at cycle   5 NSaved=   5.
 NSaved= 5 IEnMin= 5 EnMin= -2374.98604805334     IErMin= 5 ErrMin= 5.12D-05
 ErrMax= 5.12D-05  0.00D+00 EMaxC= 1.00D-01 BMatC= 1.19D-06 BMatP= 3.25D-06
 IDIUse=1 WtCom= 1.00D+00 WtEn= 0.00D+00
 Coeff-Com:  0.289D-02-0.831D-01 0.107D+00 0.492D+00 0.481D+00
 Coeff:      0.289D-02-0.831D-01 0.107D+00 0.492D+00 0.481D+00
 Gap=     0.193 Goal=   None    Shift=    0.000
 RMSDP=5.48D-05 MaxDP=2.62D-03 DE=-3.50D-06 OVMax= 3.93D-04

 Cycle   6  Pass 1  IDiag  1:
 RMSU=  3.07D-05    CP:  1.01D+00  1.03D+00  9.32D-01  9.20D-01  5.24D-01
 E= -2374.98604932719     Delta-E=       -0.000001273851 Rises=F Damp=F
 DIIS: error= 1.24D-05 at cycle   6 NSaved=   6.
 NSaved= 6 IEnMin= 6 EnMin= -2374.98604932719     IErMin= 6 ErrMin= 1.24D-05
 ErrMax= 1.24D-05  0.00D+00 EMaxC= 1.00D-01 BMatC= 6.90D-08 BMatP= 1.19D-06
 IDIUse=1 WtCom= 1.00D+00 WtEn= 0.00D+00
 Coeff-Com:  0.246D-02-0.412D-01 0.971D-02 0.141D+00 0.211D+00 0.677D+00
 Coeff:      0.246D-02-0.412D-01 0.971D-02 0.141D+00 0.211D+00 0.677D+00
 Gap=     0.193 Goal=   None    Shift=    0.000
 RMSDP=1.56D-05 MaxDP=8.80D-04 DE=-1.27D-06 OVMax= 2.09D-04

 Cycle   7  Pass 1  IDiag  1:
 RMSU=  1.05D-05    CP:  1.01D+00  1.03D+00  9.27D-01  9.61D-01  4.96D-01
                    CP:  1.02D+00
 E= -2374.98604944905     Delta-E=       -0.000000121860 Rises=F Damp=F
 DIIS: error= 6.64D-06 at cycle   7 NSaved=   7.
 NSaved= 7 IEnMin= 7 EnMin= -2374.98604944905     IErMin= 7 ErrMin= 6.64D-06
 ErrMax= 6.64D-06  0.00D+00 EMaxC= 1.00D-01 BMatC= 1.86D-08 BMatP= 6.90D-08
 IDIUse=1 WtCom= 1.00D+00 WtEn= 0.00D+00
 Coeff-Com:  0.492D-03-0.125D-03-0.196D-01-0.415D-01-0.335D-01 0.320D+00
 Coeff-Com:  0.774D+00
 Coeff:      0.492D-03-0.125D-03-0.196D-01-0.415D-01-0.335D-01 0.320D+00
 Coeff:      0.774D+00
 Gap=     0.193 Goal=   None    Shift=    0.000
 RMSDP=1.13D-05 MaxDP=5.04D-04 DE=-1.22D-07 OVMax= 1.73D-04

 Cycle   8  Pass 1  IDiag  1:
 RMSU=  4.43D-06    CP:  1.01D+00  1.03D+00  9.29D-01  9.58D-01  4.44D-01
                    CP:  1.23D+00  1.19D+00
 E= -2374.98604949019     Delta-E=       -0.000000041136 Rises=F Damp=F
 DIIS: error= 2.38D-06 at cycle   8 NSaved=   8.
 NSaved= 8 IEnMin= 8 EnMin= -2374.98604949019     IErMin= 8 ErrMin= 2.38D-06
 ErrMax= 2.38D-06  0.00D+00 EMaxC= 1.00D-01 BMatC= 3.50D-09 BMatP= 1.86D-08
 IDIUse=1 WtCom= 1.00D+00 WtEn= 0.00D+00
 Coeff-Com: -0.195D-03 0.726D-02-0.116D-01-0.448D-01-0.588D-01 0.302D-01
 Coeff-Com:  0.373D+00 0.704D+00
 Coeff:     -0.195D-03 0.726D-02-0.116D-01-0.448D-01-0.588D-01 0.302D-01
 Coeff:      0.373D+00 0.704D+00
 Gap=     0.193 Goal=   None    Shift=    0.000
 RMSDP=4.67D-06 MaxDP=1.82D-04 DE=-4.11D-08 OVMax= 8.45D-05

 Cycle   9  Pass 1  IDiag  1:
 RMSU=  2.55D-06    CP:  1.01D+00  1.03D+00  9.25D-01  9.63D-01  4.36D-01
                    CP:  1.29D+00  1.39D+00  1.38D+00
 E= -2374.98604949857     Delta-E=       -0.000000008381 Rises=F Damp=F
 DIIS: error= 1.31D-06 at cycle   9 NSaved=   9.
 NSaved= 9 IEnMin= 9 EnMin= -2374.98604949857     IErMin= 9 ErrMin= 1.31D-06
 ErrMax= 1.31D-06  0.00D+00 EMaxC= 1.00D-01 BMatC= 7.13D-10 BMatP= 3.50D-09
 IDIUse=1 WtCom= 1.00D+00 WtEn= 0.00D+00
 Coeff-Com: -0.179D-03 0.367D-02-0.257D-02-0.151D-01-0.236D-01-0.388D-01
 Coeff-Com:  0.582D-01 0.354D+00 0.664D+00
 Coeff:     -0.179D-03 0.367D-02-0.257D-02-0.151D-01-0.236D-01-0.388D-01
 Coeff:      0.582D-01 0.354D+00 0.664D+00
 Gap=     0.193 Goal=   None    Shift=    0.000
 RMSDP=2.02D-06 MaxDP=9.14D-05 DE=-8.38D-09 OVMax= 4.00D-05

 Cycle  10  Pass 1  IDiag  1:
 RMSU=  7.13D-07    CP:  1.01D+00  1.03D+00  9.23D-01  9.65D-01  4.23D-01
                    CP:  1.31D+00  1.43D+00  1.54D+00  1.15D+00
 E= -2374.98604950022     Delta-E=       -0.000000001645 Rises=F Damp=F
 DIIS: error= 7.31D-07 at cycle  10 NSaved=  10.
 NSaved=10 IEnMin=10 EnMin= -2374.98604950022     IErMin=10 ErrMin= 7.31D-07
 ErrMax= 7.31D-07  0.00D+00 EMaxC= 1.00D-01 BMatC= 1.02D-10 BMatP= 7.13D-10
 IDIUse=1 WtCom= 1.00D+00 WtEn= 0.00D+00
 Coeff-Com: -0.167D-04-0.564D-03 0.198D-02 0.614D-02 0.796D-02-0.230D-01
 Coeff-Com: -0.805D-01-0.635D-01 0.219D+00 0.933D+00
 Coeff:     -0.167D-04-0.564D-03 0.198D-02 0.614D-02 0.796D-02-0.230D-01
 Coeff:     -0.805D-01-0.635D-01 0.219D+00 0.933D+00
 Gap=     0.193 Goal=   None    Shift=    0.000
 RMSDP=9.67D-07 MaxDP=4.25D-05 DE=-1.65D-09 OVMax= 3.18D-05

 Cycle  11  Pass 1  IDiag  1:
 RMSU=  3.95D-07    CP:  1.01D+00  1.03D+00  9.23D-01  9.66D-01  4.20D-01
                    CP:  1.31D+00  1.48D+00  1.66D+00  1.28D+00  1.30D+00
 E= -2374.98604950077     Delta-E=       -0.000000000548 Rises=F Damp=F
 DIIS: error= 2.52D-07 at cycle  11 NSaved=  11.
 NSaved=11 IEnMin=11 EnMin= -2374.98604950077     IErMin=11 ErrMin= 2.52D-07
 ErrMax= 2.52D-07  0.00D+00 EMaxC= 1.00D-01 BMatC= 1.76D-11 BMatP= 1.02D-10
 IDIUse=1 WtCom= 1.00D+00 WtEn= 0.00D+00
 Coeff-Com:  0.252D-04-0.800D-03 0.105D-02 0.463D-02 0.721D-02-0.930D-03
 Coeff-Com: -0.343D-01-0.797D-01-0.397D-01 0.308D+00 0.834D+00
 Coeff:      0.252D-04-0.800D-03 0.105D-02 0.463D-02 0.721D-02-0.930D-03
 Coeff:     -0.343D-01-0.797D-01-0.397D-01 0.308D+00 0.834D+00
 Gap=     0.193 Goal=   None    Shift=    0.000
 RMSDP=4.22D-07 MaxDP=2.39D-05 DE=-5.48D-10 OVMax= 1.12D-05

 Cycle  12  Pass 1  IDiag  1:
 RMSU=  1.88D-07    CP:  1.01D+00  1.03D+00  9.22D-01  9.67D-01  4.18D-01
                    CP:  1.32D+00  1.48D+00  1.69D+00  1.37D+00  1.38D+00
                    CP:  1.17D+00
 E= -2374.98604950078     Delta-E=       -0.000000000019 Rises=F Damp=F
 DIIS: error= 1.05D-07 at cycle  12 NSaved=  12.
 NSaved=12 IEnMin=12 EnMin= -2374.98604950078     IErMin=12 ErrMin= 1.05D-07
 ErrMax= 1.05D-07  0.00D+00 EMaxC= 1.00D-01 BMatC= 3.99D-12 BMatP= 1.76D-11
 IDIUse=1 WtCom= 1.00D+00 WtEn= 0.00D+00
 Coeff-Com:  0.114D-04-0.207D-03 0.559D-04 0.679D-03 0.175D-02 0.280D-02
 Coeff-Com: -0.112D-02-0.230D-01-0.558D-01-0.210D-01 0.361D+00 0.735D+00
 Coeff:      0.114D-04-0.207D-03 0.559D-04 0.679D-03 0.175D-02 0.280D-02
 Coeff:     -0.112D-02-0.230D-01-0.558D-01-0.210D-01 0.361D+00 0.735D+00
 Gap=     0.193 Goal=   None    Shift=    0.000
 RMSDP=1.59D-07 MaxDP=7.85D-06 DE=-1.86D-11 OVMax= 4.57D-06

 Cycle  13  Pass 1  IDiag  1:
 RMSU=  7.62D-08    CP:  1.01D+00  1.03D+00  9.22D-01  9.67D-01  4.20D-01
                    CP:  1.32D+00  1.48D+00  1.70D+00  1.38D+00  1.42D+00
                    CP:  1.24D+00  1.09D+00
 E= -2374.98604950084     Delta-E=       -0.000000000052 Rises=F Damp=F
 DIIS: error= 3.31D-08 at cycle  13 NSaved=  13.
 NSaved=13 IEnMin=13 EnMin= -2374.98604950084     IErMin=13 ErrMin= 3.31D-08
 ErrMax= 3.31D-08  0.00D+00 EMaxC= 1.00D-01 BMatC= 8.45D-13 BMatP= 3.99D-12
 IDIUse=1 WtCom= 1.00D+00 WtEn= 0.00D+00
 Coeff-Com: -0.117D-05 0.101D-03-0.224D-03-0.815D-03-0.828D-03 0.146D-02
 Coeff-Com:  0.762D-02 0.935D-02-0.149D-01-0.741D-01-0.584D-01 0.324D+00
 Coeff-Com:  0.807D+00
 Coeff:     -0.117D-05 0.101D-03-0.224D-03-0.815D-03-0.828D-03 0.146D-02
 Coeff:      0.762D-02 0.935D-02-0.149D-01-0.741D-01-0.584D-01 0.324D+00
 Coeff:      0.807D+00
 Gap=     0.193 Goal=   None    Shift=    0.000
 RMSDP=6.98D-08 MaxDP=4.82D-06 DE=-5.23D-11 OVMax= 1.77D-06

 Cycle  14  Pass 1  IDiag  1:
 RMSU=  2.93D-08    CP:  1.01D+00  1.03D+00  9.22D-01  9.67D-01  4.20D-01
                    CP:  1.32D+00  1.48D+00  1.70D+00  1.38D+00  1.44D+00
                    CP:  1.33D+00  1.16D+00  1.02D+00
 E= -2374.98604950087     Delta-E=       -0.000000000030 Rises=F Damp=F
 DIIS: error= 1.03D-08 at cycle  14 NSaved=  14.
 NSaved=14 IEnMin=14 EnMin= -2374.98604950087     IErMin=14 ErrMin= 1.03D-08
 ErrMax= 1.03D-08  0.00D+00 EMaxC= 1.00D-01 BMatC= 1.06D-13 BMatP= 8.45D-13
 IDIUse=1 WtCom= 1.00D+00 WtEn= 0.00D+00
 Coeff-Com: -0.195D-05 0.755D-04-0.116D-03-0.493D-03-0.602D-03 0.447D-03
 Coeff-Com:  0.397D-02 0.750D-02-0.754D-03-0.332D-01-0.774D-01 0.723D-01
 Coeff-Com:  0.366D+00 0.662D+00
 Coeff:     -0.195D-05 0.755D-04-0.116D-03-0.493D-03-0.602D-03 0.447D-03
 Coeff:      0.397D-02 0.750D-02-0.754D-03-0.332D-01-0.774D-01 0.723D-01
 Coeff:      0.366D+00 0.662D+00
 Gap=     0.193 Goal=   None    Shift=    0.000
 RMSDP=1.71D-08 MaxDP=9.63D-07 DE=-3.05D-11 OVMax= 4.03D-07

 Cycle  15  Pass 1  IDiag  1:
 RMSU=  9.55D-09    CP:  1.01D+00  1.03D+00  9.22D-01  9.67D-01  4.20D-01
                    CP:  1.32D+00  1.48D+00  1.70D+00  1.38D+00  1.44D+00
                    CP:  1.33D+00  1.19D+00  1.10D+00  1.09D+00
 E= -2374.98604950095     Delta-E=       -0.000000000085 Rises=F Damp=F
 DIIS: error= 4.18D-09 at cycle  15 NSaved=  15.
 NSaved=15 IEnMin=15 EnMin= -2374.98604950095     IErMin=15 ErrMin= 4.18D-09
 ErrMax= 4.18D-09  0.00D+00 EMaxC= 1.00D-01 BMatC= 1.04D-14 BMatP= 1.06D-13
 IDIUse=1 WtCom= 1.00D+00 WtEn= 0.00D+00
 Coeff-Com: -0.507D-06 0.106D-04-0.532D-05-0.524D-04-0.759D-04-0.923D-04
 Coeff-Com:  0.143D-03 0.109D-02 0.184D-02 0.333D-03-0.181D-01-0.211D-01
 Coeff-Com: -0.192D-02 0.225D+00 0.813D+00
 Coeff:     -0.507D-06 0.106D-04-0.532D-05-0.524D-04-0.759D-04-0.923D-04
 Coeff:      0.143D-03 0.109D-02 0.184D-02 0.333D-03-0.181D-01-0.211D-01
 Coeff:     -0.192D-02 0.225D+00 0.813D+00
 Gap=     0.193 Goal=   None    Shift=    0.000
 RMSDP=7.59D-09 MaxDP=3.17D-07 DE=-8.55D-11 OVMax= 1.64D-07

 SCF Done:  E(RM062X) =  -2374.98604950     A.U. after   15 cycles
            NFock= 15  Conv=0.76D-08     -V/T= 2.0025
 KE= 2.369144724858D+03 PE=-8.646062774843D+03 EE= 2.397832864141D+03
 Leave Link  502 at Mon Apr  4 13:56:16 2022, MaxMem=  1879048192 cpu:            1400.4 elap:             200.6
 (Enter /gpfs/software/gaussian16/sse4/tar/g16/l701.exe)
 ... and contract with generalized density number  0.
 Compute integral first derivatives.
 Leave Link  701 at Mon Apr  4 13:56:16 2022, MaxMem=  1879048192 cpu:               1.2 elap:               0.2
 (Enter /gpfs/software/gaussian16/sse4/tar/g16/l702.exe)
 L702 exits ... SP integral derivatives will be done elsewhere.
 Leave Link  702 at Mon Apr  4 13:56:16 2022, MaxMem=  1879048192 cpu:               0.1 elap:               0.0
 (Enter /gpfs/software/gaussian16/sse4/tar/g16/l703.exe)
 Integral derivatives from FoFJK, PRISM(SPDF).
 Compute integral first derivatives, UseDBF=F ICtDFT=           0.
 Calling FoFJK, ICntrl=      2127 FMM=F ISym2X=0 I1Cent= 0 IOpClX= 0 NMat=1 NMatS=1 NMatT=0.
 FoFJK:  IHMeth= 1 ICntrl=    2127 DoSepK=F KAlg= 0 I1Cent=           0 FoldK=F
 IRaf=         0 NMat=       1 IRICut=       1 DoRegI=T DoRafI=F ISym2E= 0 IDoP0=0 IntGTp=1.
 FoFCou: FMM=F IPFlag=           0 FMFlag=      100000 FMFlg1=         800
         NFxFlg=           0 DoJE=F BraDBF=F KetDBF=F FulRan=T
         wScrn=  0.000000 ICntrl=      2127 IOpCl=  0 I1Cent=           0 NGrid=           0
         NMat0=    1 NMatS0=      1 NMatT0=    0 NMatD0=    1 NMtDS0=    0 NMtDT0=    0
 Symmetry not used in FoFCou.
 Leave Link  703 at Mon Apr  4 13:56:47 2022, MaxMem=  1879048192 cpu:             215.1 elap:              30.8
 (Enter /gpfs/software/gaussian16/sse4/tar/g16/l716.exe)
 Dipole        = 3.68810931D+00-1.65175986D+00-1.27147365D-01
 ***** Axes restored to original set *****
 -------------------------------------------------------------------
 Center     Atomic                   Forces (Hartrees/Bohr)
 Number     Number              X              Y              Z
 -------------------------------------------------------------------
      1        6           0.001765885    0.000897432   -0.001269458
      2        6          -0.001568931    0.000160081    0.000925067
      3        6           0.001458969   -0.000639008    0.000376690
      4        6           0.000344469   -0.002035937   -0.000030828
      5        6          -0.000401612    0.000619852    0.000910051
      6        6           0.000445735    0.000668536   -0.000893734
      7       17          -0.000355780    0.000220565   -0.000229754
      8        8          -0.001962151   -0.000137110    0.001050483
      9       17           0.000303142    0.000518329   -0.000688341
     10        6          -0.000071019    0.000401401   -0.000943188
     11        6          -0.000225325   -0.000308538    0.000839673
     12        6           0.000085560   -0.000172928   -0.000158039
     13        6           0.000155089   -0.000639565   -0.000147885
     14        6          -0.000018384    0.000161563    0.000433430
     15        6          -0.000343524    0.000224243    0.000103102
     16       17           0.000194812   -0.000153450   -0.000260224
     17       17           0.000078003    0.000004012    0.000165999
     18        1          -0.000115646   -0.000014636   -0.000144205
     19        1           0.000111109    0.000261241   -0.000012510
     20        1           0.000119601   -0.000036084   -0.000026328
 -------------------------------------------------------------------
 Cartesian Forces:  Max     0.002035937 RMS     0.000680514
 Leave Link  716 at Mon Apr  4 13:56:47 2022, MaxMem=  1879048192 cpu:               0.1 elap:               0.0
 (Enter /gpfs/software/gaussian16/sse4/tar/g16/l103.exe)

 GradGradGradGradGradGradGradGradGradGradGradGradGradGradGradGradGradGrad
 Berny optimization.
 Using GEDIIS/GDIIS optimizer.
 FormGI is forming the generalized inverse of G from B-inverse, IUseBI=4.
 Internal  Forces:  Max     0.002013845 RMS     0.000406538
 Search for a local minimum.
 Step number   9 out of a maximum of  108
 All quantities printed in internal units (Hartrees-Bohrs-Radians)
 RMS Force = .40654D-03 SwitMx=.10000D-02 MixMth= 2
 Mixed Optimization -- En-DIIS/RFO-DIIS
 Swapping is turned off.
 Update second derivatives using D2CorX and points    3    4    5    6    7
                                                      8    9
 DE= -1.49D-04 DEPred=-1.66D-04 R= 8.99D-01
 TightC=F SS=  1.41D+00  RLast= 9.34D-02 DXNew= 9.5431D-01 2.8007D-01
 Trust test= 8.99D-01 RLast= 9.34D-02 DXMaxT set to 5.67D-01
 ITU=  1  1  1 -1  0  1  1  1  0
     Eigenvalues ---    0.00746   0.01003   0.01245   0.01463   0.01692
     Eigenvalues ---    0.01871   0.01965   0.01993   0.02037   0.02082
     Eigenvalues ---    0.02100   0.02114   0.02155   0.02167   0.02294
     Eigenvalues ---    0.02600   0.06029   0.08530   0.15639   0.16003
     Eigenvalues ---    0.16030   0.19849   0.22418   0.23509   0.24611
     Eigenvalues ---    0.24953   0.24995   0.24997   0.24999   0.25056
     Eigenvalues ---    0.25152   0.27379   0.29202   0.30740   0.31311
     Eigenvalues ---    0.32467   0.32639   0.32890   0.33761   0.34871
     Eigenvalues ---    0.35076   0.35399   0.38485   0.40938   0.41398
     Eigenvalues ---    0.44544   0.45254   0.46152   0.46566   0.50706
     Eigenvalues ---    0.57010   0.64619   0.91751   0.95982
 En-DIIS/RFO-DIIS/Sim-DIIS IScMMF=       -3 using points:     9    8
 RFO step:  Lambda=-8.28840521D-05.
 NNeg= 0 NGDIIS= 2 SimSw=  2.50D-01 Rises=F DC= -1.49D-04 SmlDif=  1.00D-05
 NRisDI= 0 DoIntr=F SqrtH=F CThrHd= 10.0 CDAdj=  3.0
 RMS Error=  0.4798528172D-02 NUsed= 2 OKEnD=T EnDIS=F
 InvSVX:  RCond= 9.72D-03 Info=           0 Equed=N FErr=  1.42D-15 BErr=  4.82D-17
 DidBck=F Rises=F RFO-DIIS coefs:    0.97213    0.02787
 Iteration  1 RMS(Cart)=  0.01437885 RMS(Int)=  0.00007063
 Iteration  2 RMS(Cart)=  0.00013594 RMS(Int)=  0.00000831
 Iteration  3 RMS(Cart)=  0.00000000 RMS(Int)=  0.00000831
 ITry= 1 IFail=0 DXMaxC= 5.43D-02 DCOld= 1.00D+10 DXMaxT= 5.67D-01 DXLimC= 3.00D+00 Rises=F
 Variable       Old X    -DE/DX   Delta X   Delta X   Delta X     New X
                                 (Linear)    (Quad)   (Total)
    R1        2.80075  -0.00042  -0.00003  -0.00089  -0.00092   2.79983
    R2        2.72755  -0.00050   0.00027  -0.00302  -0.00276   2.72480
    R3        2.30503   0.00201  -0.00005   0.00191   0.00187   2.30689
    R4        2.64283   0.00127   0.00016   0.00131   0.00147   2.64430
    R5        3.30706  -0.00089   0.00009  -0.00256  -0.00247   3.30459
    R6        2.68921   0.00048   0.00013   0.00026   0.00040   2.68961
    R7        3.32753  -0.00037   0.00012  -0.00169  -0.00157   3.32595
    R8        2.32957  -0.00054  -0.00007  -0.00061  -0.00069   2.32888
    R9        2.64581  -0.00018   0.00016  -0.00100  -0.00083   2.64498
   R10        2.76330   0.00010  -0.00012   0.00087   0.00075   2.76405
   R11        2.65637  -0.00077   0.00004  -0.00160  -0.00156   2.65481
   R12        2.65403   0.00029   0.00005   0.00011   0.00016   2.65420
   R13        2.61623   0.00008  -0.00006   0.00052   0.00046   2.61669
   R14        2.04734  -0.00009  -0.00001  -0.00013  -0.00013   2.04721
   R15        2.63246  -0.00024   0.00001  -0.00044  -0.00043   2.63203
   R16        3.29684  -0.00014   0.00005  -0.00060  -0.00055   3.29629
   R17        2.61946  -0.00025  -0.00003  -0.00019  -0.00023   2.61923
   R18        2.04068  -0.00011  -0.00004   0.00006   0.00002   2.04070
   R19        2.62537  -0.00000  -0.00002   0.00019   0.00017   2.62554
   R20        2.04711  -0.00015  -0.00001  -0.00026  -0.00027   2.04685
   R21        3.29254   0.00031   0.00005   0.00041   0.00046   3.29300
    A1        1.78667  -0.00066   0.00002  -0.00268  -0.00267   1.78400
    A2        2.19923  -0.00072  -0.00015  -0.00062  -0.00077   2.19846
    A3        2.29725   0.00138   0.00013   0.00334   0.00346   2.30071
    A4        2.20206   0.00009   0.00013  -0.00024  -0.00011   2.20195
    A5        1.98063  -0.00031  -0.00004  -0.00085  -0.00089   1.97974
    A6        2.10047   0.00022  -0.00009   0.00113   0.00102   2.10149
    A7        2.17176  -0.00003   0.00001   0.00033   0.00033   2.17209
    A8        2.04858  -0.00025  -0.00007  -0.00094  -0.00104   2.04753
    A9        2.06161   0.00025   0.00001  -0.00002  -0.00005   2.06157
   A10        2.27452   0.00107  -0.00039   0.00669   0.00629   2.28081
   A11        2.27852   0.00011   0.00056  -0.00453  -0.00397   2.27456
   A12        1.85087  -0.00057  -0.00032   0.00081   0.00048   1.85135
   A13        2.27296  -0.00046   0.00019  -0.00281  -0.00266   2.27030
   A14        2.15934   0.00103   0.00014   0.00194   0.00204   2.16139
   A15        2.05689   0.00032  -0.00015   0.00233   0.00218   2.05907
   A16        2.18093  -0.00025   0.00022  -0.00222  -0.00201   2.17892
   A17        2.04334  -0.00006  -0.00005   0.00022   0.00017   2.04351
   A18        2.12263   0.00006   0.00003  -0.00011  -0.00009   2.12254
   A19        2.07988   0.00006  -0.00004   0.00069   0.00064   2.08052
   A20        2.08068  -0.00013   0.00002  -0.00057  -0.00055   2.08012
   A21        2.10217   0.00005   0.00002  -0.00004  -0.00002   2.10215
   A22        2.07299   0.00009   0.00001   0.00023   0.00024   2.07323
   A23        2.10797  -0.00015  -0.00004  -0.00017  -0.00021   2.10776
   A24        2.11512   0.00009  -0.00000   0.00030   0.00029   2.11541
   A25        2.09460  -0.00005  -0.00004   0.00004  -0.00001   2.09459
   A26        2.07322  -0.00004   0.00005  -0.00037  -0.00032   2.07290
   A27        2.11038  -0.00012   0.00005  -0.00068  -0.00063   2.10974
   A28        2.09948   0.00011   0.00001   0.00035   0.00036   2.09984
   A29        2.07312   0.00002  -0.00006   0.00039   0.00033   2.07345
   A30        2.07258  -0.00002  -0.00004   0.00028   0.00024   2.07282
   A31        2.12618  -0.00014  -0.00001  -0.00036  -0.00037   2.12581
   A32        2.08434   0.00017   0.00005   0.00010   0.00015   2.08449
    D1        0.01363  -0.00002   0.00012  -0.00159  -0.00147   0.01216
    D2       -3.13572   0.00020   0.00072   0.00354   0.00426  -3.13146
    D3       -3.12029  -0.00026   0.00031  -0.00586  -0.00554  -3.12584
    D4        0.01354  -0.00005   0.00092  -0.00073   0.00019   0.01373
    D5        0.01368  -0.00007   0.00006   0.00065   0.00071   0.01438
    D6       -3.13622   0.00018  -0.00016   0.00525   0.00510  -3.13112
    D7        0.00391  -0.00006  -0.00032  -0.00172  -0.00204   0.00187
    D8       -3.08317   0.00036   0.00054   0.01219   0.01272  -3.07045
    D9       -3.12944  -0.00029  -0.00096  -0.00717  -0.00813  -3.13757
   D10        0.06667   0.00013  -0.00011   0.00674   0.00663   0.07330
   D11       -0.04032   0.00020   0.00029   0.00526   0.00556  -0.03476
   D12        3.10567   0.00041   0.00015   0.01935   0.01950   3.12516
   D13        3.04638  -0.00024  -0.00057  -0.00877  -0.00934   3.03704
   D14       -0.09082  -0.00003  -0.00071   0.00532   0.00460  -0.08622
   D15       -0.06586   0.00025  -0.00008   0.00446   0.00438  -0.06148
   D16        0.07227  -0.00031  -0.00010  -0.00717  -0.00726   0.06501
   D17       -3.07336  -0.00051   0.00003  -0.02012  -0.02010  -3.09347
   D18        2.64973  -0.00022   0.00039  -0.01580  -0.01541   2.63432
   D19       -0.56236  -0.00004   0.00078  -0.01006  -0.00927  -0.57164
   D20       -0.48678   0.00002   0.00023   0.00048   0.00071  -0.48607
   D21        2.58431   0.00020   0.00062   0.00623   0.00685   2.59116
   D22        3.08714   0.00020   0.00015   0.00776   0.00792   3.09506
   D23       -0.05473   0.00013   0.00008   0.00595   0.00603  -0.04870
   D24        0.01043   0.00004  -0.00022   0.00258   0.00236   0.01279
   D25       -3.13144  -0.00002  -0.00029   0.00077   0.00048  -3.13097
   D26       -3.08964  -0.00020  -0.00001  -0.00823  -0.00823  -3.09787
   D27        0.02761  -0.00026  -0.00011  -0.00989  -0.01000   0.01762
   D28       -0.01805  -0.00000   0.00038  -0.00245  -0.00207  -0.02012
   D29        3.09920  -0.00007   0.00027  -0.00411  -0.00383   3.09537
   D30        0.00446  -0.00002   0.00001  -0.00056  -0.00054   0.00392
   D31        3.13498  -0.00000  -0.00007   0.00061   0.00053   3.13551
   D32       -3.13686   0.00005   0.00008   0.00126   0.00135  -3.13551
   D33       -0.00634   0.00006  -0.00000   0.00242   0.00242  -0.00392
   D34       -0.01199  -0.00004   0.00004  -0.00168  -0.00164  -0.01363
   D35       -3.13895  -0.00013  -0.00013  -0.00352  -0.00365   3.14059
   D36        3.14090  -0.00006   0.00013  -0.00287  -0.00274   3.13816
   D37        0.01394  -0.00014  -0.00004  -0.00471  -0.00475   0.00919
   D38        0.01098  -0.00006  -0.00033   0.00029  -0.00005   0.01093
   D39        3.13047   0.00006  -0.00019   0.00360   0.00340   3.13387
   D40       -3.10656   0.00001  -0.00023   0.00192   0.00169  -3.10487
   D41        0.01293   0.00013  -0.00009   0.00523   0.00514   0.01807
   D42        0.00439   0.00008   0.00011   0.00182   0.00193   0.00632
   D43        3.13171   0.00016   0.00028   0.00361   0.00389   3.13560
   D44       -3.11543  -0.00004  -0.00003  -0.00144  -0.00147  -3.11690
   D45        0.01189   0.00004   0.00014   0.00034   0.00049   0.01238
         Item               Value     Threshold  Converged?
 Maximum Force            0.002014     0.000450     NO 
 RMS     Force            0.000407     0.000300     NO 
 Maximum Displacement     0.054320     0.001800     NO 
 RMS     Displacement     0.014385     0.001200     NO 
 Predicted change in Energy=-4.152091D-05
 Lowest energy point so far.  Saving SCF results.
 GradGradGradGradGradGradGradGradGradGradGradGradGradGradGradGradGradGrad

 Leave Link  103 at Mon Apr  4 13:56:47 2022, MaxMem=  1879048192 cpu:               0.2 elap:               0.0
 (Enter /gpfs/software/gaussian16/sse4/tar/g16/l202.exe)
                          Input orientation:                          
 ---------------------------------------------------------------------
 Center     Atomic      Atomic             Coordinates (Angstroms)
 Number     Number       Type             X           Y           Z
 ---------------------------------------------------------------------
      1          6           0       -7.978369   -1.254371    6.779163
      2          6           0       -7.333138   -2.526570    7.179588
      3          6           0       -6.108660   -3.014873    6.710268
      4          6           0       -7.040535   -0.725234    5.820227
      5          6           0       -5.976548   -1.183595    5.399961
      6          6           0       -5.285499   -2.345905    5.761264
      7         17           0       -5.610792   -4.610512    7.261386
      8          8           0       -9.039561   -0.824421    7.202551
      9         17           0       -8.257161   -3.435552    8.353441
     10          6           0       -3.988638   -2.728980    5.203748
     11          6           0       -3.672371   -2.288464    3.907768
     12          6           0       -2.444798   -2.560914    3.327927
     13          6           0       -2.998308   -3.446144    5.894872
     14          6           0       -1.773398   -3.725253    5.309384
     15          6           0       -1.483075   -3.291315    4.021840
     16         17           0        0.072330   -3.655659    3.325740
     17         17           0       -2.133592   -1.986075    1.710715
     18          1           0       -1.017348   -4.273294    5.858238
     19          1           0       -3.175101   -3.770061    6.909757
     20          1           0       -4.407486   -1.723467    3.347413
 ---------------------------------------------------------------------
                    Distance matrix (angstroms):
                    1          2          3          4          5
     1  C    0.000000
     2  C    1.481605   0.000000
     3  C    2.569032   1.399303   0.000000
     4  C    1.441900   2.275585   2.627358   0.000000
     5  C    2.431973   2.609787   2.255646   1.232391   0.000000
     6  C    3.078817   2.497421   1.423279   2.389603   1.399662
     7  Cl   4.135413   2.704807   1.760019   4.383661   3.916943
     8  O    1.220755   2.410336   3.691965   2.432439   3.572168
     9  Cl   2.704371   1.748712   2.737342   3.904250   4.358388
    10  C    4.535896   3.889806   2.616454   3.702583   2.525569
    11  C    5.277867   4.915559   3.783805   4.176807   2.959156
    12  C    6.651202   6.223531   5.007014   5.540946   4.320138
    13  C    5.512427   4.613769   3.244250   4.873246   3.772795
    14  C    6.838653   5.987087   4.611031   6.083075   4.912708
    15  C    7.344441   6.691745   5.357248   6.379995   5.151020
    16  Cl   9.083285   8.424247   7.076035   8.087194   6.855831
    17  Cl   7.770841   7.565447   6.469553   6.523488   5.387283
    18  H    7.643155   6.684775   5.313289   6.990634   5.860881
    19  H    5.423757   4.348374   3.035766   5.039804   4.100902
    20  H    4.974753   4.887738   3.983782   3.747563   2.639389
                    6          7          8          9         10
     6  C    0.000000
     7  Cl   2.735805   0.000000
     8  O    4.299443   5.108269   0.000000
     9  Cl   4.091147   3.094573   2.958835   0.000000
    10  C    1.462675   3.225743   5.756247   5.351644   0.000000
    11  C    2.457830   4.516208   6.465736   6.488460   1.404865
    12  C    3.746590   5.449446   7.843406   7.733326   2.435240
    13  C    2.541578   3.169887   6.714179   5.805188   1.404540
    14  C    3.800217   4.395405   8.049598   7.168639   2.431256
    15  C    4.286936   5.410451   8.561716   8.041878   2.826831
    16  Cl   6.029391   6.978461  10.299133   9.731733   4.569148
    17  Cl   5.144992   7.056099   8.899557   9.150130   4.024225
    18  H    4.684159   4.814797   8.835033   7.703424   3.412013
    19  H    2.793033   2.600498   6.569202   5.293718   2.157814
    20  H    2.642917   5.010206   6.093151   6.543053   2.152318
                   11         12         13         14         15
    11  C    0.000000
    12  C    1.384695   0.000000
    13  C    2.396491   2.771139   0.000000
    14  C    2.763149   2.394292   1.386038   0.000000
    15  C    2.410756   1.392808   2.414157   1.389373   0.000000
    16  Cl   4.028743   2.744887   4.009133   2.710424   1.742580
    17  Cl   2.699319   1.744323   4.515164   4.013091   2.732787
    18  H    3.846171   3.372289   2.147026   1.083144   2.133902
    19  H    3.384427   3.850310   1.079893   2.127903   3.381156
    20  H    1.083334   2.133973   3.382743   3.846414   3.386028
                   16         17         18         19         20
    16  Cl   0.000000
    17  Cl   3.203422   0.000000
    18  H    2.825316   4.866140   0.000000
[truncated: 288,879 more chars]
