# Supplementary material for: Gas Phase Reactivity of Isomeric Hydroxylated Polychlorinated Biphenyls
Source: J Am Soc Mass Spectrom. 2024 Apr 19;35(5):1021–9. doi: 10.1021/jasms.4c00035 (PMC11066962; doi:10.1021/jasms.4c00035)
Supplement: Supplementary file 3 — js4c00035_si_003.zip [file js4c00035_si_003.zip › Claculated geometries/4-OH-CB35__6_3_s.out]

 Entering Gaussian System, Link 0=/gpfs/software/gaussian16/sse4/tar/g16/g16
 Initial command:
 /gpfs/software/gaussian16/sse4/tar/g16/l1.exe "/tmp/Gau-13225.inp" -scrdir="/tmp/"
 Entering Link 1 = /gpfs/software/gaussian16/sse4/tar/g16/l1.exe PID=     13226.
  
 Copyright (c) 1988,1990,1992,1993,1995,1998,2003,2009,2016,
            Gaussian, Inc.  All Rights Reserved.
  
 This is part of the Gaussian(R) 16 program.  It is based on
 the Gaussian(R) 09 system (copyright 2009, Gaussian, Inc.),
 the Gaussian(R) 03 system (copyright 2003, Gaussian, Inc.),
 the Gaussian(R) 98 system (copyright 1998, Gaussian, Inc.),
 the Gaussian(R) 94 system (copyright 1995, Gaussian, Inc.),
 the Gaussian 92(TM) system (copyright 1992, Gaussian, Inc.),
 the Gaussian 90(TM) system (copyright 1990, Gaussian, Inc.),
 the Gaussian 88(TM) system (copyright 1988, Gaussian, Inc.),
 the Gaussian 86(TM) system (copyright 1986, Carnegie Mellon
 University), and the Gaussian 82(TM) system (copyright 1983,
 Carnegie Mellon University). Gaussian is a federally registered
 trademark of Gaussian, Inc.
  
 This software contains proprietary and confidential information,
 including trade secrets, belonging to Gaussian, Inc.
  
 This software is provided under written license and may be
 used, copied, transmitted, or stored only in accord with that
 written license.
  
 The following legend is applicable only to US Government
 contracts under FAR:
  
                    RESTRICTED RIGHTS LEGEND
  
 Use, reproduction and disclosure by the US Government is
 subject to restrictions as set forth in subparagraphs (a)
 and (c) of the Commercial Computer Software - Restricted
 Rights clause in FAR 52.227-19.
  
 Gaussian, Inc.
 340 Quinnipiac St., Bldg. 40, Wallingford CT 06492
  
  
 ---------------------------------------------------------------
 Warning -- This program may not be used in any manner that
 competes with the business of Gaussian, Inc. or will provide
 assistance to any competitor of Gaussian, Inc.  The licensee
 of this program is prohibited from giving any competitor of
 Gaussian, Inc. access to this program.  By using this program,
 the user acknowledges that Gaussian, Inc. is engaged in the
 business of creating and licensing software in the field of
 computational chemistry and represents and warrants to the
 licensee that it is not a competitor of Gaussian, Inc. and that
 it will not use this program in any manner prohibited above.
 ---------------------------------------------------------------
  

 Cite this work as:
 Gaussian 16, Revision A.03,
 M. J. Frisch, G. W. Trucks, H. B. Schlegel, G. E. Scuseria, 
 M. A. Robb, J. R. Cheeseman, G. Scalmani, V. Barone, 
 G. A. Petersson, H. Nakatsuji, X. Li, M. Caricato, A. V. Marenich, 
 J. Bloino, B. G. Janesko, R. Gomperts, B. Mennucci, H. P. Hratchian, 
 J. V. Ortiz, A. F. Izmaylov, J. L. Sonnenberg, D. Williams-Young, 
 F. Ding, F. Lipparini, F. Egidi, J. Goings, B. Peng, A. Petrone, 
 T. Henderson, D. Ranasinghe, V. G. Zakrzewski, J. Gao, N. Rega, 
 G. Zheng, W. Liang, M. Hada, M. Ehara, K. Toyota, R. Fukuda, 
 J. Hasegawa, M. Ishida, T. Nakajima, Y. Honda, O. Kitao, H. Nakai, 
 T. Vreven, K. Throssell, J. A. Montgomery, Jr., J. E. Peralta, 
 F. Ogliaro, M. J. Bearpark, J. J. Heyd, E. N. Brothers, K. N. Kudin, 
 V. N. Staroverov, T. A. Keith, R. Kobayashi, J. Normand, 
 K. Raghavachari, A. P. Rendell, J. C. Burant, S. S. Iyengar, 
 J. Tomasi, M. Cossi, J. M. Millam, M. Klene, C. Adamo, R. Cammi, 
 J. W. Ochterski, R. L. Martin, K. Morokuma, O. Farkas, 
 J. B. Foresman, and D. J. Fox, Gaussian, Inc., Wallingford CT, 2016.
 
 ******************************************
 Gaussian 16:  ES64L-G16RevA.03 25-Dec-2016
                 6-Jul-2022 
 ******************************************
 %Chk=checkpoint
 %Mem=5gb
 %NProc=5
 Will use up to    5 processors via shared memory.
 -------------------------------------------------
 #p M062X/6-311+G** opt int=ultrafine freq pop=nbo
 -------------------------------------------------
 1/18=20,19=15,26=4,38=1/1,3;
 2/9=110,12=2,17=6,18=5,40=1/2;
 3/5=4,6=6,7=111,11=2,25=1,30=1,71=1,74=-55,75=-5/1,2,3;
 4//1;
 5/5=2,38=5/2;
 6/7=2,8=2,9=2,10=2,28=1,40=1/1,7;
 7//1,2,3,16;
 1/18=20,19=15,26=4/3(2);
 2/9=110/2;
 99//99;
 2/9=110/2;
 3/5=4,6=6,7=111,11=2,25=1,30=1,71=1,74=-55,75=-5/1,2,3;
 4/5=5,16=3,69=1/1;
 5/5=2,38=5/2;
 7//1,2,3,16;
 1/18=20,19=15,26=4/3(-5);
 2/9=110/2;
 6/7=2,8=2,9=2,10=2,19=2,28=1,40=1/1,7;
 99/9=1/99;
 Leave Link    1 at Wed Jul  6 06:31:35 2022, MaxMem=   671088640 cpu:               0.5 elap:               0.1
 (Enter /gpfs/software/gaussian16/sse4/tar/g16/l101.exe)
 ---
 ...
 ---
 Symbolic Z-matrix:
 Charge = -1 Multiplicity = 1
 C                    -8.11599  -1.60301   6.82983 
 C                    -7.28586  -2.59648   7.33833 
 C                    -5.98237  -2.88648   6.81301 
 C                    -7.50263  -0.93512   5.74385 
 C                    -6.20736  -1.20708   5.20492 
 C                    -5.37288  -2.20424   5.71498 
 H                    -5.48226  -3.6906    7.3335 
 H                    -5.92566  -0.57475   4.36647 
 Cl                   -8.40198   0.34057   4.98458 
 O                    -9.26592  -1.36226   7.30916 
 C                    -3.96722  -2.51341   5.1452 
 C                    -3.1424   -3.51892   5.67009 
 C                    -1.86254  -3.79776   5.14813 
 C                    -3.36438  -1.81446   4.03397 
 C                    -2.07386  -2.0972    3.50933 
 C                    -1.32816  -3.09046   4.07124 
 Cl                    0.23725  -3.43503   3.43627 
 H                    -1.62884  -1.55768   2.66442 
 H                    -3.87821  -1.01302   3.52497 
 H                    -3.43552  -4.14767   6.51207 
 
 ITRead=  0  0  0  0  0  0  0  0  0  0  0  0  0  0  0  0  0  0  0  0
 MicOpt= -1 -1 -1 -1 -1 -1 -1 -1 -1 -1 -1 -1 -1 -1 -1 -1 -1 -1 -1 -1
 NAtoms=     20 NQM=       20 NQMF=       0 NMMI=      0 NMMIF=      0
                NMic=       0 NMicF=      0.
                    Isotopes and Nuclear Properties:
 (Nuclear quadrupole moments (NQMom) in fm**2, nuclear magnetic moments (NMagM)
  in nuclear magnetons)

  Atom         1           2           3           4           5           6           7           8           9          10
 IAtWgt=          12          12          12          12          12          12           1           1          35          16
 AtmWgt=  12.0000000  12.0000000  12.0000000  12.0000000  12.0000000  12.0000000   1.0078250   1.0078250  34.9688527  15.9949146
 NucSpn=           0           0           0           0           0           0           1           1           3           0
 AtZEff=  -0.0000000  -0.0000000  -0.0000000  -0.0000000  -0.0000000  -0.0000000  -0.0000000  -0.0000000  -0.0000000  -0.0000000
 NQMom=    0.0000000   0.0000000   0.0000000   0.0000000   0.0000000   0.0000000   0.0000000   0.0000000  -8.1650000   0.0000000
 NMagM=    0.0000000   0.0000000   0.0000000   0.0000000   0.0000000   0.0000000   2.7928460   2.7928460   0.8218740   0.0000000
 AtZNuc=   6.0000000   6.0000000   6.0000000   6.0000000   6.0000000   6.0000000   1.0000000   1.0000000  17.0000000   8.0000000

  Atom        11          12          13          14          15          16          17          18          19          20
 IAtWgt=          12          12          12          12          12          12          35           1           1           1
 AtmWgt=  12.0000000  12.0000000  12.0000000  12.0000000  12.0000000  12.0000000  34.9688527   1.0078250   1.0078250   1.0078250
 NucSpn=           0           0           0           0           0           0           3           1           1           1
 AtZEff=  -0.0000000  -0.0000000  -0.0000000  -0.0000000  -0.0000000  -0.0000000  -0.0000000  -0.0000000  -0.0000000  -0.0000000
 NQMom=    0.0000000   0.0000000   0.0000000   0.0000000   0.0000000   0.0000000  -8.1650000   0.0000000   0.0000000   0.0000000
 NMagM=    0.0000000   0.0000000   0.0000000   0.0000000   0.0000000   0.0000000   0.8218740   2.7928460   2.7928460   2.7928460
 AtZNuc=   6.0000000   6.0000000   6.0000000   6.0000000   6.0000000   6.0000000  17.0000000   1.0000000   1.0000000   1.0000000
 Leave Link  101 at Wed Jul  6 06:31:50 2022, MaxMem=   671088640 cpu:               1.2 elap:               0.3
 (Enter /gpfs/software/gaussian16/sse4/tar/g16/l103.exe)

 GradGradGradGradGradGradGradGradGradGradGradGradGradGradGradGradGradGrad
 Berny optimization.
 Initialization pass.
                           ----------------------------
                           !    Initial Parameters    !
                           ! (Angstroms and Degrees)  !
 --------------------------                            --------------------------
 ! Name  Definition              Value          Derivative Info.                !
 --------------------------------------------------------------------------------
 ! R1    R(1,2)                  1.3909         estimate D2E/DX2                !
 ! R2    R(1,4)                  1.4148         estimate D2E/DX2                !
 ! R3    R(1,10)                 1.2689         estimate D2E/DX2                !
 ! R4    R(2,3)                  1.435          estimate D2E/DX2                !
 ! R5    R(3,6)                  1.4292         estimate D2E/DX2                !
 ! R6    R(3,7)                  1.0806         estimate D2E/DX2                !
 ! R7    R(4,5)                  1.429          estimate D2E/DX2                !
 ! R8    R(4,9)                  1.7357         estimate D2E/DX2                !
 ! R9    R(5,6)                  1.3967         estimate D2E/DX2                !
 ! R10   R(5,8)                  1.0873         estimate D2E/DX2                !
 ! R11   R(6,11)                 1.5479         estimate D2E/DX2                !
 ! R12   R(11,12)                1.4025         estimate D2E/DX2                !
 ! R13   R(11,14)                1.4446         estimate D2E/DX2                !
 ! R14   R(12,13)                1.41           estimate D2E/DX2                !
 ! R15   R(12,20)                1.091          estimate D2E/DX2                !
 ! R16   R(13,16)                1.3948         estimate D2E/DX2                !
 ! R17   R(14,15)                1.4215         estimate D2E/DX2                !
 ! R18   R(14,19)                1.0795         estimate D2E/DX2                !
 ! R19   R(15,16)                1.3632         estimate D2E/DX2                !
 ! R20   R(15,18)                1.0968         estimate D2E/DX2                !
 ! R21   R(16,17)                1.7241         estimate D2E/DX2                !
 ! A1    A(2,1,4)              111.0424         estimate D2E/DX2                !
 ! A2    A(2,1,10)             122.567          estimate D2E/DX2                !
 ! A3    A(4,1,10)             126.3906         estimate D2E/DX2                !
 ! A4    A(1,2,3)              123.5487         estimate D2E/DX2                !
 ! A5    A(2,3,6)              124.9014         estimate D2E/DX2                !
 ! A6    A(2,3,7)              113.2329         estimate D2E/DX2                !
 ! A7    A(6,3,7)              121.8657         estimate D2E/DX2                !
 ! A8    A(1,4,5)              126.3412         estimate D2E/DX2                !
 ! A9    A(1,4,9)              117.2646         estimate D2E/DX2                !
 ! A10   A(5,4,9)              116.3942         estimate D2E/DX2                !
 ! A11   A(4,5,6)              122.6617         estimate D2E/DX2                !
 ! A12   A(4,5,8)              114.5177         estimate D2E/DX2                !
 ! A13   A(6,5,8)              122.8206         estimate D2E/DX2                !
 ! A14   A(3,6,5)              111.5046         estimate D2E/DX2                !
 ! A15   A(3,6,11)             125.0796         estimate D2E/DX2                !
 ! A16   A(5,6,11)             123.4158         estimate D2E/DX2                !
 ! A17   A(6,11,12)            122.6498         estimate D2E/DX2                !
 ! A18   A(6,11,14)            124.4349         estimate D2E/DX2                !
 ! A19   A(12,11,14)           112.9152         estimate D2E/DX2                !
 ! A20   A(11,12,13)           122.4839         estimate D2E/DX2                !
 ! A21   A(11,12,20)           122.9591         estimate D2E/DX2                !
 ! A22   A(13,12,20)           114.557          estimate D2E/DX2                !
 ! A23   A(12,13,16)           122.2261         estimate D2E/DX2                !
 ! A24   A(11,14,15)           124.5092         estimate D2E/DX2                !
 ! A25   A(11,14,19)           121.5519         estimate D2E/DX2                !
 ! A26   A(15,14,19)           113.9389         estimate D2E/DX2                !
 ! A27   A(14,15,16)           119.3016         estimate D2E/DX2                !
 ! A28   A(14,15,18)           123.6989         estimate D2E/DX2                !
 ! A29   A(16,15,18)           116.9995         estimate D2E/DX2                !
 ! A30   A(13,16,15)           118.564          estimate D2E/DX2                !
 ! A31   A(13,16,17)           122.0637         estimate D2E/DX2                !
 ! A32   A(15,16,17)           119.3723         estimate D2E/DX2                !
 ! D1    D(4,1,2,3)              0.0099         estimate D2E/DX2                !
 ! D2    D(10,1,2,3)          -179.9942         estimate D2E/DX2                !
 ! D3    D(2,1,4,5)             -0.0096         estimate D2E/DX2                !
 ! D4    D(2,1,4,9)            179.9885         estimate D2E/DX2                !
 ! D5    D(10,1,4,5)           179.9947         estimate D2E/DX2                !
 ! D6    D(10,1,4,9)            -0.0073         estimate D2E/DX2                !
 ! D7    D(1,2,3,6)              0.0028         estimate D2E/DX2                !
 ! D8    D(1,2,3,7)           -179.9937         estimate D2E/DX2                !
 ! D9    D(2,3,6,5)             -0.0158         estimate D2E/DX2                !
 ! D10   D(2,3,6,11)           179.9878         estimate D2E/DX2                !
 ! D11   D(7,3,6,5)            179.9804         estimate D2E/DX2                !
 ! D12   D(7,3,6,11)            -0.016          estimate D2E/DX2                !
 ! D13   D(1,4,5,6)             -0.0041         estimate D2E/DX2                !
 ! D14   D(1,4,5,8)            179.9939         estimate D2E/DX2                !
 ! D15   D(9,4,5,6)            179.9979         estimate D2E/DX2                !
 ! D16   D(9,4,5,8)             -0.0041         estimate D2E/DX2                !
 ! D17   D(4,5,6,3)              0.016          estimate D2E/DX2                !
 ! D18   D(4,5,6,11)          -179.9875         estimate D2E/DX2                !
 ! D19   D(8,5,6,3)           -179.9818         estimate D2E/DX2                !
 ! D20   D(8,5,6,11)             0.0146         estimate D2E/DX2                !
 ! D21   D(3,6,11,12)           -0.0038         estimate D2E/DX2                !
 ! D22   D(3,6,11,14)          180.0            estimate D2E/DX2                !
 ! D23   D(5,6,11,12)         -179.9998         estimate D2E/DX2                !
 ! D24   D(5,6,11,14)            0.004          estimate D2E/DX2                !
 ! D25   D(6,11,12,13)         179.9878         estimate D2E/DX2                !
 ! D26   D(6,11,12,20)          -0.0154         estimate D2E/DX2                !
 ! D27   D(14,11,12,13)         -0.0155         estimate D2E/DX2                !
 ! D28   D(14,11,12,20)        179.9812         estimate D2E/DX2                !
 ! D29   D(6,11,14,15)        -179.9882         estimate D2E/DX2                !
 ! D30   D(6,11,14,19)           0.0155         estimate D2E/DX2                !
 ! D31   D(12,11,14,15)          0.0152         estimate D2E/DX2                !
 ! D32   D(12,11,14,19)       -179.981          estimate D2E/DX2                !
 ! D33   D(11,12,13,16)          0.0044         estimate D2E/DX2                !
 ! D34   D(20,12,13,16)       -179.9926         estimate D2E/DX2                !
 ! D35   D(12,13,16,15)          0.0092         estimate D2E/DX2                !
 ! D36   D(12,13,16,17)       -179.9944         estimate D2E/DX2                !
 ! D37   D(11,14,15,16)         -0.003          estimate D2E/DX2                !
 ! D38   D(11,14,15,18)        179.9981         estimate D2E/DX2                !
 ! D39   D(19,14,15,16)        179.9935         estimate D2E/DX2                !
 ! D40   D(19,14,15,18)         -0.0054         estimate D2E/DX2                !
 ! D41   D(14,15,16,13)         -0.0096         estimate D2E/DX2                !
 ! D42   D(14,15,16,17)        179.994          estimate D2E/DX2                !
 ! D43   D(18,15,16,13)        179.9893         estimate D2E/DX2                !
 ! D44   D(18,15,16,17)         -0.0071         estimate D2E/DX2                !
 --------------------------------------------------------------------------------
 Trust Radius=3.00D-01 FncErr=1.00D-07 GrdErr=1.00D-06 EigMax=2.50D+02 EigMin=1.00D-04
 Number of steps in this run=    107 maximum allowed number of steps=    120.
 GradGradGradGradGradGradGradGradGradGradGradGradGradGradGradGradGradGrad

 Leave Link  103 at Wed Jul  6 06:31:50 2022, MaxMem=   671088640 cpu:               0.1 elap:               0.0
 (Enter /gpfs/software/gaussian16/sse4/tar/g16/l202.exe)
                          Input orientation:                          
 ---------------------------------------------------------------------
 Center     Atomic      Atomic             Coordinates (Angstroms)
 Number     Number       Type             X           Y           Z
 ---------------------------------------------------------------------
      1          6           0       -8.115990   -1.603010    6.829830
      2          6           0       -7.285860   -2.596480    7.338330
      3          6           0       -5.982370   -2.886480    6.813010
      4          6           0       -7.502630   -0.935120    5.743850
      5          6           0       -6.207360   -1.207080    5.204920
      6          6           0       -5.372880   -2.204240    5.714980
      7          1           0       -5.482260   -3.690600    7.333500
      8          1           0       -5.925660   -0.574750    4.366470
      9         17           0       -8.401980    0.340570    4.984580
     10          8           0       -9.265920   -1.362260    7.309160
     11          6           0       -3.967220   -2.513410    5.145200
     12          6           0       -3.142400   -3.518920    5.670090
     13          6           0       -1.862540   -3.797760    5.148130
     14          6           0       -3.364380   -1.814460    4.033970
     15          6           0       -2.073860   -2.097200    3.509330
     16          6           0       -1.328160   -3.090460    4.071240
     17         17           0        0.237250   -3.435030    3.436270
     18          1           0       -1.628840   -1.557680    2.664420
     19          1           0       -3.878210   -1.013020    3.524970
     20          1           0       -3.435520   -4.147670    6.512070
 ---------------------------------------------------------------------
                    Distance matrix (angstroms):
                    1          2          3          4          5
     1  C    0.000000
     2  C    1.390924   0.000000
     3  C    2.489962   1.434973   0.000000
     4  C    1.414793   2.312893   2.694828   0.000000
     5  C    2.537708   2.764965   2.336013   1.429032   0.000000
     6  C    3.021427   2.539411   1.429195   2.479382   1.396727
     7  H    3.398272   2.109525   1.080569   3.768495   3.350298
     8  H    3.452971   3.843109   3.366433   2.124589   1.087288
     9  Cl   2.695226   3.925828   4.428490   1.735715   2.694462
    10  O    1.268880   2.333407   3.653917   2.396213   3.715736
    11  C    4.569365   3.978705   2.642272   3.917717   2.593895
    12  C    5.454567   4.560941   3.125968   5.068833   3.867165
    13  C    6.837447   5.970967   4.535996   6.352968   5.058884
    14  C    5.517186   5.187326   3.965623   4.563118   3.134098
    15  C    6.912111   6.486560   5.178196   5.984568   4.555564
    16  C    7.476427   6.812641   5.405606   6.750348   5.351537
    17  Cl   9.200498   8.516245   7.098377   8.454597   7.044493
    18  H    7.709462   7.411236   6.158712   6.661222   5.247848
    19  H    5.406382   5.353610   4.329959   4.250402   2.878338
    20  H    5.336953   4.232495   2.857903   5.239468   4.247212
                    6          7          8          9         10
     6  C    0.000000
     7  H    2.200190   0.000000
     8  H    2.186157   4.325320   0.000000
     9  Cl   4.023057   5.503864   2.711463   0.000000
    10  O    4.290233   4.442729   4.520723   3.008271   0.000000
    11  C    1.547939   2.910289   2.863618   5.276182   5.838158
    12  C    2.589486   2.875996   4.256066   6.559632   6.695911
    13  C    3.896551   4.229622   5.244781   7.740594   8.087753
    14  C    2.647979   4.346518   2.864890   5.561046   6.764579
    15  C    3.969872   5.364736   4.229528   6.940042   8.167287
    16  C    4.455000   5.315925   5.249092   7.914865   8.745218
    17  Cl   6.179071   6.925786   6.857692   9.554513  10.469283
    18  H    4.872555   6.418606   4.725017   7.406883   8.940738
    19  H    2.906749   4.924156   2.256602   4.942384   6.593139
    20  H    2.857558   2.252289   4.854910   6.866094   6.510563
                   11         12         13         14         15
    11  C    0.000000
    12  C    1.402458   0.000000
    13  C    2.465612   1.410048   0.000000
    14  C    1.444569   2.373046   2.725868   0.000000
    15  C    2.536555   2.798562   2.371123   1.421489   0.000000
    16  C    2.907063   2.455884   1.394822   2.403280   1.363223
    17  Cl   4.631133   4.052039   2.733342   3.994400   2.671396
    18  H    3.540580   3.895045   3.352818   2.225691   1.096812
    19  H    2.210031   3.379718   3.801625   1.079541   2.105082
    20  H    2.195870   1.090952   2.111169   3.404396   3.882653
                   16         17         18         19         20
    16  C    0.000000
    17  Cl   1.724072   0.000000
    18  H    2.102134   2.757261   0.000000
    19  H    3.334205   4.776087   2.469183   0.000000
    20  H    3.393569   4.843309   4.977605   4.352559   0.000000
 Stoichiometry    C12H5Cl2O(1-)
 Framework group  C1[X(C12H5Cl2O)]
 Deg. of freedom    54
 Full point group                 C1      NOp   1
 Largest Abelian subgroup         C1      NOp   1
 Largest concise Abelian subgroup C1      NOp   1
                         Standard orientation:                         
 ---------------------------------------------------------------------
 Center     Atomic      Atomic             Coordinates (Angstroms)
 Number     Number       Type             X           Y           Z
 ---------------------------------------------------------------------
      1          6           0        3.630060    0.867943    0.000062
      2          6           0        2.725225    1.924326   -0.000156
      3          6           0        1.301048    1.748634   -0.000240
      4          6           0        2.957667   -0.376858   -0.000040
      5          6           0        1.542421   -0.574876   -0.000135
      6          6           0        0.632974    0.485196   -0.000053
      7          1           0        0.756432    2.681920   -0.000522
      8          1           0        1.232655   -1.617104   -0.000311
      9         17           0        3.937268   -1.809718   -0.000106
     10          8           0        4.886547    1.044851    0.000241
     11          6           0       -0.902723    0.290898    0.000128
     12          6           0       -1.801590    1.367433    0.000205
     13          6           0       -3.199967    1.186392    0.000118
     14          6           0       -1.563573   -0.993647    0.000316
     15          6           0       -2.973588   -1.173900    0.000242
     16          6           0       -3.786119   -0.079290    0.000040
     17         17           0       -5.496542   -0.295802   -0.000208
     18          1           0       -3.461507   -2.156209    0.000357
     19          1           0       -1.003956   -1.916813    0.000589
     20          1           0       -1.479346    2.409707    0.000388
 ---------------------------------------------------------------------
 Rotational constants (GHZ):           1.5474753           0.1753030           0.1574649
 Leave Link  202 at Wed Jul  6 06:31:50 2022, MaxMem=   671088640 cpu:               0.1 elap:               0.0
 (Enter /gpfs/software/gaussian16/sse4/tar/g16/l301.exe)
 Standard basis: 6-311+G(d,p) (5D, 7F)
 Ernie: Thresh=  0.10000D-02 Tol=  0.10000D-05 Strict=F.
 There are   391 symmetry adapted cartesian basis functions of A   symmetry.
 There are   376 symmetry adapted basis functions of A   symmetry.
   376 basis functions,   614 primitive gaussians,   391 cartesian basis functions
    60 alpha electrons       60 beta electrons
       nuclear repulsion energy       990.2761763810 Hartrees.
 IExCor= 4336 DFT=T Ex+Corr=M062X ExCW=0 ScaHFX=  0.540000
 ScaDFX=  1.000000  1.000000  1.000000  1.000000 ScalE2=  1.000000  1.000000
 IRadAn=      5 IRanWt=     -1 IRanGd=            0 ICorTp=0 IEmpDi=  4
 NAtoms=   20 NActive=   20 NUniq=   20 SFac= 1.00D+00 NAtFMM=   60 NAOKFM=F Big=F
 Integral buffers will be    131072 words long.
 Raffenetti 2 integral format.
 Two-electron integral symmetry is turned on.
 Leave Link  301 at Wed Jul  6 06:31:50 2022, MaxMem=   671088640 cpu:               0.4 elap:               0.1
 (Enter /gpfs/software/gaussian16/sse4/tar/g16/l302.exe)
 NPDir=0 NMtPBC=     1 NCelOv=     1 NCel=       1 NClECP=     1 NCelD=      1
         NCelK=      1 NCelE2=     1 NClLst=     1 CellRange=     0.0.
 One-electron integrals computed using PRISM.
 One-electron integral symmetry used in STVInt
 NBasis=   376 RedAO= T EigKep=  1.40D-06  NBF=   376
 NBsUse=   372 1.00D-06 EigRej=  9.33D-07 NBFU=   372
 Precomputing XC quadrature grid using
 IXCGrd= 4 IRadAn=           5 IRanWt=          -1 IRanGd=           0 AccXCQ= 0.00D+00.
 Generated NRdTot=       0 NPtTot=           0 NUsed=           0 NTot=          32
 NSgBfM=   382   382   382   382   382 MxSgAt=    20 MxSgA2=    20.
 Leave Link  302 at Wed Jul  6 06:31:51 2022, MaxMem=   671088640 cpu:               2.6 elap:               0.5
 (Enter /gpfs/software/gaussian16/sse4/tar/g16/l303.exe)
 DipDrv:  MaxL=1.
 Leave Link  303 at Wed Jul  6 06:31:51 2022, MaxMem=   671088640 cpu:               0.3 elap:               0.1
 (Enter /gpfs/software/gaussian16/sse4/tar/g16/l401.exe)
 ExpMin= 4.38D-02 ExpMax= 1.06D+05 ExpMxC= 3.62D+03 IAcc=3 IRadAn=         5 AccDes= 0.00D+00
 Harris functional with IExCor= 1009 and IRadAn=       5 diagonalized for initial guess.
 HarFok:  IExCor= 1009 AccDes= 0.00D+00 IRadAn=         5 IDoV= 1 UseB2=F ITyADJ=14
 ICtDFT=  3500011 ScaDFX=  1.000000  1.000000  1.000000  1.000000
 FoFCou: FMM=F IPFlag=           0 FMFlag=      100000 FMFlg1=           0
         NFxFlg=           0 DoJE=T BraDBF=F KetDBF=T FulRan=T
         wScrn=  0.000000 ICntrl=       500 IOpCl=  0 I1Cent=   200000004 NGrid=           0
         NMat0=    1 NMatS0=      1 NMatT0=    0 NMatD0=    1 NMtDS0=    0 NMtDT0=    0
 Petite list used in FoFCou.
 Harris En= -1455.04675533956    
 JPrj=0 DoOrth=F DoCkMO=F.
 Leave Link  401 at Wed Jul  6 06:31:55 2022, MaxMem=   671088640 cpu:              20.9 elap:               4.2
 (Enter /gpfs/software/gaussian16/sse4/tar/g16/l502.exe)
 Integral symmetry usage will be decided dynamically.
 Closed shell SCF:
 Using DIIS extrapolation, IDIIS=  1040.
 NGot=   671088640 LenX=   670776934 LenY=   670623612
 Requested convergence on RMS density matrix=1.00D-08 within 128 cycles.
 Requested convergence on MAX density matrix=1.00D-06.
 Requested convergence on             energy=1.00D-06.
 No special actions if energy rises.
 Fock matrices will be formed incrementally for  20 cycles.

 Cycle   1  Pass 1  IDiag  1:
 FoFJK:  IHMeth= 1 ICntrl=       0 DoSepK=F KAlg= 0 I1Cent=           0 FoldK=F
 IRaf= 820000000 NMat=       1 IRICut=       1 DoRegI=T DoRafI=F ISym2E= 0 IDoP0=0 IntGTp=1.
 FoFCou: FMM=F IPFlag=           0 FMFlag=      100000 FMFlg1=           0
         NFxFlg=           0 DoJE=F BraDBF=F KetDBF=F FulRan=T
         wScrn=  0.000000 ICntrl=         0 IOpCl=  0 I1Cent=           0 NGrid=           0
         NMat0=    1 NMatS0=      1 NMatT0=    0 NMatD0=    1 NMtDS0=    0 NMtDT0=    0
 Symmetry not used in FoFCou.
 E= -1454.75981824276    
 DIIS: error= 5.69D-02 at cycle   1 NSaved=   1.
 NSaved= 1 IEnMin= 1 EnMin= -1454.75981824276     IErMin= 1 ErrMin= 5.69D-02
 ErrMax= 5.69D-02  0.00D+00 EMaxC= 1.00D-01 BMatC= 7.97D-01 BMatP= 7.97D-01
 IDIUse=3 WtCom= 4.31D-01 WtEn= 5.69D-01
 Coeff-Com:  0.100D+01
 Coeff-En:   0.100D+01
 Coeff:      0.100D+01
 Gap=    -0.134 Goal=   None    Shift=    0.000
 GapD=   -0.134 DampG=0.250 DampE=0.500 DampFc=0.2500 IDamp=-1.
 Damping current iteration by 2.50D-01
 RMSDP=2.05D+00 MaxDP=1.10D+02              OVMax= 8.90D-01

 Cycle   2  Pass 1  IDiag  1:
 RMSU=  4.65D-01    CP:  3.00D+00
 E= -1454.91150004380     Delta-E=       -0.151681801041 Rises=F Damp=T
 DIIS: error= 1.90D-02 at cycle   2 NSaved=   2.
 NSaved= 2 IEnMin= 2 EnMin= -1454.91150004380     IErMin= 2 ErrMin= 1.90D-02
 ErrMax= 1.90D-02  0.00D+00 EMaxC= 1.00D-01 BMatC= 1.73D-01 BMatP= 7.97D-01
 IDIUse=3 WtCom= 8.10D-01 WtEn= 1.90D-01
 Coeff-Com: -0.309D+00 0.131D+01
 Coeff-En:   0.322D+00 0.678D+00
 Coeff:     -0.190D+00 0.119D+01
 Gap=    -0.178 Goal=   None    Shift=    0.000
 RMSDP=5.14D-01 MaxDP=2.76D+01 DE=-1.52D-01 OVMax= 9.83D-01

 Cycle   3  Pass 1  IDiag  1:
 RMSU=  1.76D-02    CP:  8.91D-01  9.06D-03
 E= -1455.23264535105     Delta-E=       -0.321145307247 Rises=F Damp=F
 DIIS: error= 4.01D-02 at cycle   3 NSaved=   3.
 NSaved= 3 IEnMin= 3 EnMin= -1455.23264535105     IErMin= 2 ErrMin= 1.90D-02
 ErrMax= 4.01D-02  0.00D+00 EMaxC= 1.00D-01 BMatC= 2.44D-01 BMatP= 1.73D-01
 IDIUse=2 WtCom= 0.00D+00 WtEn= 1.00D+00
 Coeff-En:   0.000D+00 0.111D+00 0.889D+00
 Coeff:      0.000D+00 0.111D+00 0.889D+00
 Gap=    -0.094 Goal=   None    Shift=    0.000
 RMSDP=9.16D-02 MaxDP=1.14D+01 DE=-3.21D-01 OVMax= 8.32D-01

 Cycle   4  Pass 1  IDiag  1:
 RMSU=  8.34D-02    CP:  1.21D+00  6.61D-02  6.48D-01
 E= -1452.50482983604     Delta-E=        2.727815515009 Rises=F Damp=F
 DIIS: error= 1.06D-01 at cycle   4 NSaved=   4.
 NSaved= 4 IEnMin= 3 EnMin= -1455.23264535105     IErMin= 2 ErrMin= 1.90D-02
 ErrMax= 1.06D-01  0.00D+00 EMaxC= 1.00D-01 BMatC= 2.19D+00 BMatP= 1.73D-01
 IDIUse=2 WtCom= 0.00D+00 WtEn= 1.00D+00
 Coeff-En:   0.000D+00 0.000D+00 0.825D+00 0.175D+00
 Coeff:      0.000D+00 0.000D+00 0.825D+00 0.175D+00
 Gap=    -0.001 Goal=   None    Shift=    0.000
 RMSDP=7.87D-02 MaxDP=9.06D+00 DE= 2.73D+00 OVMax= 7.20D-01

 Cycle   5  Pass 1  IDiag  1:
 RMSU=  2.43D-02    CP:  9.69D-01  1.40D-02  1.07D+00  1.90D-01
 E= -1454.86640759365     Delta-E=       -2.361577757612 Rises=F Damp=F
 DIIS: error= 5.27D-02 at cycle   5 NSaved=   5.
 NSaved= 5 IEnMin= 3 EnMin= -1455.23264535105     IErMin= 2 ErrMin= 1.90D-02
 ErrMax= 5.27D-02  0.00D+00 EMaxC= 1.00D-01 BMatC= 3.87D-01 BMatP= 1.73D-01
 IDIUse=2 WtCom= 0.00D+00 WtEn= 1.00D+00
 Coeff-En:   0.000D+00 0.000D+00 0.621D+00 0.000D+00 0.379D+00
 Coeff:      0.000D+00 0.000D+00 0.621D+00 0.000D+00 0.379D+00
 Gap=    -0.152 Goal=   None    Shift=    0.000
 RMSDP=1.96D-02 MaxDP=8.97D-01 DE=-2.36D+00 OVMax= 9.80D-01

 Cycle   6  Pass 1  IDiag  1:
 RMSU=  1.80D-02    CP:  9.72D-01  8.17D-03  8.47D-01  1.29D-01  8.72D-01
 E= -1454.93345451848     Delta-E=       -0.067046924823 Rises=F Damp=F
 DIIS: error= 6.13D-02 at cycle   6 NSaved=   6.
 NSaved= 6 IEnMin= 3 EnMin= -1455.23264535105     IErMin= 2 ErrMin= 1.90D-02
 ErrMax= 6.13D-02  0.00D+00 EMaxC= 1.00D-01 BMatC= 4.29D-01 BMatP= 1.73D-01
 IDIUse=2 WtCom= 0.00D+00 WtEn= 1.00D+00
 EnCoef did     3 forward-backward iterations
 Coeff-En:   0.000D+00 0.000D+00 0.492D+00 0.000D+00 0.304D+00 0.203D+00
 Coeff:      0.000D+00 0.000D+00 0.492D+00 0.000D+00 0.304D+00 0.203D+00
 Gap=     0.006 Goal=   None    Shift=    0.000
 RMSDP=1.28D-02 MaxDP=7.79D-01 DE=-6.70D-02 OVMax= 9.85D-01

 Cycle   7  Pass 1  IDiag  1:
 RMSU=  7.27D-03    CP:  1.00D+00  4.91D-03  8.21D-01  1.39D-01  7.27D-01
                    CP:  4.74D-01
 E= -1455.51443386045     Delta-E=       -0.580979341975 Rises=F Damp=F
 DIIS: error= 1.83D-02 at cycle   7 NSaved=   7.
 NSaved= 7 IEnMin= 7 EnMin= -1455.51443386045     IErMin= 7 ErrMin= 1.83D-02
 ErrMax= 1.83D-02  0.00D+00 EMaxC= 1.00D-01 BMatC= 6.46D-02 BMatP= 1.73D-01
 IDIUse=3 WtCom= 8.17D-01 WtEn= 1.83D-01
 EnCoef did   100 forward-backward iterations
 Coeff-Com: -0.105D+00 0.238D+00 0.242D+00-0.631D-01 0.303D+00 0.121D+00
 Coeff-Com:  0.264D+00
 Coeff-En:   0.000D+00 0.000D+00 0.000D+00 0.000D+00 0.183D+00 0.959D-02
 Coeff-En:   0.807D+00
 Coeff:     -0.855D-01 0.195D+00 0.198D+00-0.516D-01 0.281D+00 0.101D+00
 Coeff:      0.363D+00
 Gap=     0.024 Goal=   None    Shift=    0.000
 RMSDP=7.45D-03 MaxDP=7.34D-01 DE=-5.81D-01 OVMax= 6.88D-02

 Cycle   8  Pass 1  IDiag  1:
 RMSU=  2.85D-03    CP:  9.61D-01  5.86D-03  8.06D-01  1.00D-01  6.18D-01
                    CP:  2.81D-01  6.70D-01
 E= -1455.55078996426     Delta-E=       -0.036356103812 Rises=F Damp=F
 DIIS: error= 1.44D-02 at cycle   8 NSaved=   8.
 NSaved= 8 IEnMin= 8 EnMin= -1455.55078996426     IErMin= 8 ErrMin= 1.44D-02
 ErrMax= 1.44D-02  0.00D+00 EMaxC= 1.00D-01 BMatC= 2.90D-02 BMatP= 6.46D-02
 IDIUse=3 WtCom= 8.56D-01 WtEn= 1.44D-01
 Coeff-Com: -0.108D+00 0.196D+00 0.184D-01-0.377D-01 0.208D+00-0.167D-01
 Coeff-Com:  0.392D-01 0.701D+00
 Coeff-En:   0.000D+00 0.000D+00 0.000D+00 0.000D+00 0.145D+00 0.000D+00
 Coeff-En:   0.000D+00 0.855D+00
 Coeff:     -0.924D-01 0.168D+00 0.157D-01-0.323D-01 0.199D+00-0.143D-01
 Coeff:      0.335D-01 0.723D+00
 Gap=     0.039 Goal=   None    Shift=    0.000
 RMSDP=3.29D-03 MaxDP=2.08D-01 DE=-3.64D-02 OVMax= 8.21D-02

 Cycle   9  Pass 1  IDiag  1:
 RMSU=  2.52D-03    CP:  9.65D-01  6.86D-03  8.44D-01  1.09D-01  6.73D-01
                    CP:  2.78D-01  6.93D-01  1.41D+00
 E= -1455.57917993780     Delta-E=       -0.028389973541 Rises=F Damp=F
 DIIS: error= 1.02D-02 at cycle   9 NSaved=   9.
 NSaved= 9 IEnMin= 9 EnMin= -1455.57917993780     IErMin= 9 ErrMin= 1.02D-02
 ErrMax= 1.02D-02  0.00D+00 EMaxC= 1.00D-01 BMatC= 1.18D-02 BMatP= 2.90D-02
 IDIUse=3 WtCom= 8.98D-01 WtEn= 1.02D-01
 Coeff-Com: -0.678D-01 0.127D+00 0.294D-01-0.228D-01 0.141D+00-0.417D-01
 Coeff-Com: -0.129D+00 0.203D+00 0.762D+00
 Coeff-En:   0.000D+00 0.000D+00 0.000D+00 0.000D+00 0.740D-01 0.000D+00
 Coeff-En:   0.000D+00 0.000D+00 0.926D+00
 Coeff:     -0.609D-01 0.114D+00 0.264D-01-0.205D-01 0.134D+00-0.374D-01
 Coeff:     -0.116D+00 0.182D+00 0.779D+00
 Gap=     0.024 Goal=   None    Shift=    0.000
 RMSDP=2.57D-03 MaxDP=1.54D-01 DE=-2.84D-02 OVMax= 5.02D-02

 Cycle  10  Pass 1  IDiag  1:
 RMSU=  1.46D-03    CP:  9.68D-01  5.95D-03  8.67D-01  1.21D-01  6.73D-01
                    CP:  2.88D-01  8.39D-01  1.44D+00  1.54D+00
 E= -1455.59249509088     Delta-E=       -0.013315153071 Rises=F Damp=F
 DIIS: error= 6.17D-03 at cycle  10 NSaved=  10.
 NSaved=10 IEnMin=10 EnMin= -1455.59249509088     IErMin=10 ErrMin= 6.17D-03
 ErrMax= 6.17D-03  0.00D+00 EMaxC= 1.00D-01 BMatC= 4.93D-03 BMatP= 1.18D-02
 IDIUse=3 WtCom= 9.38D-01 WtEn= 6.17D-02
 Coeff-Com: -0.118D-01 0.366D-01 0.729D-01-0.108D-01 0.462D-01-0.152D-01
 Coeff-Com: -0.448D-01-0.576D+00 0.362D+00 0.114D+01
 Coeff-En:   0.000D+00 0.000D+00 0.000D+00 0.000D+00 0.148D-01 0.000D+00
 Coeff-En:   0.000D+00 0.000D+00 0.000D+00 0.985D+00
 Coeff:     -0.111D-01 0.343D-01 0.684D-01-0.101D-01 0.442D-01-0.143D-01
 Coeff:     -0.421D-01-0.541D+00 0.340D+00 0.113D+01
 Gap=     0.020 Goal=   None    Shift=    0.000
 RMSDP=3.14D-03 MaxDP=1.59D-01 DE=-1.33D-02 OVMax= 6.75D-02

 Cycle  11  Pass 1  IDiag  1:
 RMSU=  1.42D-03    CP:  9.71D-01  4.72D-03  8.57D-01  1.32D-01  6.95D-01
                    CP:  3.31D-01  1.04D+00  1.53D+00  2.23D+00  1.39D+00
 E= -1455.60078434800     Delta-E=       -0.008289257126 Rises=F Damp=F
 DIIS: error= 3.10D-03 at cycle  11 NSaved=  11.
 NSaved=11 IEnMin=11 EnMin= -1455.60078434800     IErMin=11 ErrMin= 3.10D-03
 ErrMax= 3.10D-03  0.00D+00 EMaxC= 1.00D-01 BMatC= 6.40D-04 BMatP= 4.93D-03
 IDIUse=3 WtCom= 9.69D-01 WtEn= 3.10D-02
 Coeff-Com:  0.575D-02-0.310D-02 0.326D-01-0.486D-02 0.125D-01-0.652D-03
 Coeff-Com:  0.141D-01-0.305D+00-0.354D-01 0.587D+00 0.697D+00
 Coeff-En:   0.000D+00 0.000D+00 0.000D+00 0.000D+00 0.000D+00 0.000D+00
 Coeff-En:   0.000D+00 0.000D+00 0.000D+00 0.000D+00 0.100D+01
 Coeff:      0.557D-02-0.300D-02 0.316D-01-0.471D-02 0.121D-01-0.632D-03
 Coeff:      0.136D-01-0.296D+00-0.343D-01 0.569D+00 0.707D+00
 Gap=     0.027 Goal=   None    Shift=    0.000
 RMSDP=1.46D-03 MaxDP=1.19D-01 DE=-8.29D-03 OVMax= 2.41D-02

 Cycle  12  Pass 1  IDiag  1:
 RMSU=  6.58D-04    CP:  9.71D-01  3.94D-03  8.22D-01  1.37D-01  6.95D-01
                    CP:  3.46D-01  1.13D+00  1.45D+00  2.34D+00  1.69D+00
                    CP:  1.29D+00
 E= -1455.60181476967     Delta-E=       -0.001030421669 Rises=F Damp=F
 DIIS: error= 1.13D-03 at cycle  12 NSaved=  12.
 NSaved=12 IEnMin=12 EnMin= -1455.60181476967     IErMin=12 ErrMin= 1.13D-03
 ErrMax= 1.13D-03  0.00D+00 EMaxC= 1.00D-01 BMatC= 1.96D-04 BMatP= 6.40D-04
 IDIUse=3 WtCom= 9.89D-01 WtEn= 1.13D-02
 Coeff-Com:  0.301D-02-0.443D-02 0.282D-02-0.157D-02 0.191D-02 0.119D-02
 Coeff-Com:  0.155D-01-0.179D-01-0.692D-01 0.298D-01 0.409D+00 0.630D+00
 Coeff-En:   0.000D+00 0.000D+00 0.000D+00 0.000D+00 0.000D+00 0.000D+00
 Coeff-En:   0.000D+00 0.000D+00 0.000D+00 0.000D+00 0.000D+00 0.100D+01
 Coeff:      0.298D-02-0.438D-02 0.279D-02-0.155D-02 0.189D-02 0.118D-02
 Coeff:      0.154D-01-0.177D-01-0.684D-01 0.295D-01 0.404D+00 0.634D+00
 Gap=     0.031 Goal=   None    Shift=    0.000
 RMSDP=7.98D-04 MaxDP=6.48D-02 DE=-1.03D-03 OVMax= 2.18D-02

 Cycle  13  Pass 1  IDiag  1:
 RMSU=  3.20D-04    CP:  9.74D-01  3.91D-03  8.30D-01  1.39D-01  7.15D-01
                    CP:  3.62D-01  1.15D+00  1.45D+00  2.31D+00  1.62D+00
                    CP:  1.51D+00  8.63D-01
 E= -1455.60226025380     Delta-E=       -0.000445484129 Rises=F Damp=F
 DIIS: error= 7.29D-04 at cycle  13 NSaved=  13.
 NSaved=13 IEnMin=13 EnMin= -1455.60226025380     IErMin=13 ErrMin= 7.29D-04
 ErrMax= 7.29D-04  0.00D+00 EMaxC= 1.00D-01 BMatC= 4.73D-05 BMatP= 1.96D-04
 IDIUse=3 WtCom= 9.93D-01 WtEn= 7.29D-03
 Coeff-Com:  0.533D-03-0.121D-02-0.688D-03-0.415D-03-0.772D-05 0.569D-03
 Coeff-Com:  0.115D-01 0.228D-01-0.257D-01-0.517D-01 0.149D+00 0.340D+00
 Coeff-Com:  0.556D+00
 Coeff-En:   0.000D+00 0.000D+00 0.000D+00 0.000D+00 0.000D+00 0.000D+00
 Coeff-En:   0.000D+00 0.000D+00 0.000D+00 0.000D+00 0.000D+00 0.000D+00
 Coeff-En:   0.100D+01
 Coeff:      0.529D-03-0.120D-02-0.683D-03-0.412D-03-0.766D-05 0.565D-03
 Coeff:      0.114D-01 0.226D-01-0.255D-01-0.513D-01 0.147D+00 0.337D+00
 Coeff:      0.559D+00
 Gap=     0.032 Goal=   None    Shift=    0.000
 RMSDP=3.05D-04 MaxDP=2.42D-02 DE=-4.45D-04 OVMax= 2.26D-02

 Cycle  14  Pass 1  IDiag  1:
 RMSU=  1.57D-04    CP:  9.72D-01  3.98D-03  8.29D-01  1.37D-01  7.14D-01
                    CP:  3.63D-01  1.13D+00  1.45D+00  2.28D+00  1.59D+00
                    CP:  1.53D+00  8.82D-01  1.10D+00
 E= -1455.60260337995     Delta-E=       -0.000343126153 Rises=F Damp=F
 DIIS: error= 8.92D-04 at cycle  14 NSaved=  14.
 NSaved=14 IEnMin=14 EnMin= -1455.60260337995     IErMin=13 ErrMin= 7.29D-04
 ErrMax= 8.92D-04  0.00D+00 EMaxC= 1.00D-01 BMatC= 3.13D-05 BMatP= 4.73D-05
 IDIUse=3 WtCom= 9.93D-01 WtEn= 7.29D-03
 Coeff-Com:  0.177D-03-0.580D-03-0.490D-03-0.371D-03 0.426D-04 0.327D-03
 Coeff-Com:  0.113D-01 0.202D-01-0.187D-01-0.471D-01 0.106D+00 0.249D+00
 Coeff-Com:  0.448D+00 0.231D+00
 Coeff-En:   0.000D+00 0.000D+00 0.000D+00 0.000D+00 0.000D+00 0.000D+00
 Coeff-En:   0.000D+00 0.000D+00 0.000D+00 0.000D+00 0.000D+00 0.000D+00
 Coeff-En:   0.000D+00 0.100D+01
 Coeff:      0.175D-03-0.575D-03-0.486D-03-0.368D-03 0.423D-04 0.325D-03
 Coeff:      0.112D-01 0.200D-01-0.185D-01-0.468D-01 0.106D+00 0.247D+00
 Coeff:      0.445D+00 0.237D+00
 Gap=     0.033 Goal=   None    Shift=    0.000
 RMSDP=7.89D-05 MaxDP=2.05D-03 DE=-3.43D-04 OVMax= 1.18D-02

 Cycle  15  Pass 1  IDiag  1:
 RMSU=  3.41D-05    CP:  9.72D-01  3.97D-03  8.30D-01  1.37D-01  7.15D-01
                    CP:  3.65D-01  1.13D+00  1.44D+00  2.28D+00  1.59D+00
                    CP:  1.55D+00  8.94D-01  1.20D+00  1.29D+00
 E= -1455.60278976263     Delta-E=       -0.000186382681 Rises=F Damp=F
 DIIS: error= 9.66D-04 at cycle  15 NSaved=  15.
 NSaved=15 IEnMin=15 EnMin= -1455.60278976263     IErMin=13 ErrMin= 7.29D-04
 ErrMax= 9.66D-04  0.00D+00 EMaxC= 1.00D-01 BMatC= 3.54D-05 BMatP= 3.13D-05
 IDIUse=3 WtCom= 9.93D-01 WtEn= 7.29D-03
 Coeff-Com: -0.140D-02 0.191D-02-0.147D-02-0.183D-03-0.780D-03 0.441D-03
 Coeff-Com:  0.197D-02 0.239D-01 0.163D-01-0.541D-01 0.278D-01 0.144D+00
 Coeff-Com:  0.689D+00 0.297D+01-0.282D+01
 Coeff-En:   0.000D+00 0.000D+00 0.000D+00 0.000D+00 0.000D+00 0.000D+00
 Coeff-En:   0.000D+00 0.000D+00 0.000D+00 0.000D+00 0.000D+00 0.000D+00
 Coeff-En:   0.000D+00 0.000D+00 0.100D+01
 Coeff:     -0.139D-02 0.190D-02-0.146D-02-0.182D-03-0.774D-03 0.438D-03
 Coeff:      0.196D-02 0.238D-01 0.162D-01-0.537D-01 0.276D-01 0.143D+00
 Coeff:      0.684D+00 0.295D+01-0.279D+01
 Gap=     0.033 Goal=   None    Shift=    0.000
 RMSDP=2.85D-04 MaxDP=8.43D-03 DE=-1.86D-04 OVMax= 4.26D-02

 Cycle  16  Pass 1  IDiag  1:
 RMSU=  7.69D-05    CP:  9.71D-01  4.01D-03  8.30D-01  1.37D-01  7.16D-01
                    CP:  3.59D-01  1.12D+00  1.46D+00  2.28D+00  1.55D+00
                    CP:  1.50D+00  8.62D-01  9.98D-01  2.64D-01 -2.78D+00
 E= -1455.60220043006     Delta-E=        0.000589332576 Rises=F Damp=F
 DIIS: error= 6.67D-04 at cycle  16 NSaved=  16.
 NSaved=16 IEnMin=15 EnMin= -1455.60278976263     IErMin=16 ErrMin= 6.67D-04
 ErrMax= 6.67D-04  0.00D+00 EMaxC= 1.00D-01 BMatC= 2.18D-05 BMatP= 3.13D-05
 IDIUse=3 WtCom= 9.93D-01 WtEn= 6.67D-03
 Rare condition: small coef for last iteration:  0.000D+00
 Coeff-Com: -0.221D-02 0.310D-02-0.712D-03 0.680D-04-0.126D-02 0.402D-03
 Coeff-Com: -0.200D-02 0.190D-02 0.448D-01-0.169D-01-0.955D-01-0.138D+00
 Coeff-Com:  0.425D+00 0.423D+01-0.503D+01 0.158D+01
 Coeff-En:   0.000D+00 0.000D+00 0.000D+00 0.000D+00 0.000D+00 0.000D+00
 Coeff-En:   0.000D+00 0.000D+00 0.000D+00 0.000D+00 0.000D+00 0.000D+00
 Coeff-En:   0.000D+00 0.000D+00 0.000D+00 0.100D+01
 Coeff:     -0.221D-02 0.310D-02-0.712D-03 0.680D-04-0.126D-02 0.402D-03
 Coeff:     -0.200D-02 0.190D-02 0.448D-01-0.169D-01-0.955D-01-0.138D+00
 Coeff:      0.425D+00 0.423D+01-0.503D+01 0.158D+01
 Gap=     0.034 Goal=   None    Shift=    0.000
 RMSDP=4.72D-04 MaxDP=1.27D-02 DE= 5.89D-04 OVMax= 7.26D-02

 Cycle  17  Pass 1  IDiag  1:
 RMSU=  2.69D-04    CP:  9.71D-01  4.21D-03  8.34D-01  1.37D-01  7.20D-01
                    CP:  3.56D-01  1.11D+00  1.49D+00  2.28D+00  1.50D+00
                    CP:  1.44D+00  8.06D-01  7.07D-01 -1.48D+00 -3.00D+00
                    CP:  2.45D+00
 E= -1455.60180204096     Delta-E=        0.000398389092 Rises=F Damp=F
 DIIS: error= 3.58D-04 at cycle  17 NSaved=  17.
 NSaved=17 IEnMin=15 EnMin= -1455.60278976263     IErMin=17 ErrMin= 3.58D-04
 ErrMax= 3.58D-04  0.00D+00 EMaxC= 1.00D-01 BMatC= 2.79D-05 BMatP= 2.18D-05
 IDIUse=3 WtCom= 9.93D-01 WtEn= 6.67D-03
 Rare condition: small coef for last iteration:  0.000D+00
 Coeff-Com: -0.862D-03 0.930D-03-0.983D-03 0.318D-04-0.735D-03-0.189D-03
 Coeff-Com:  0.144D-01 0.130D-01 0.152D-02-0.347D-01-0.516D-01-0.863D-01
 Coeff-Com:  0.712D-01 0.146D+01-0.183D+01 0.781D+00 0.665D+00
 Coeff-En:   0.000D+00 0.000D+00 0.000D+00 0.000D+00 0.000D+00 0.000D+00
 Coeff-En:   0.000D+00 0.000D+00 0.000D+00 0.000D+00 0.000D+00 0.000D+00
 Coeff-En:   0.000D+00 0.000D+00 0.000D+00 0.000D+00 0.100D+01
 Coeff:     -0.862D-03 0.930D-03-0.983D-03 0.318D-04-0.735D-03-0.189D-03
 Coeff:      0.144D-01 0.130D-01 0.152D-02-0.347D-01-0.516D-01-0.863D-01
 Coeff:      0.712D-01 0.146D+01-0.183D+01 0.781D+00 0.665D+00
 Gap=     0.034 Goal=   None    Shift=    0.000
 RMSDP=2.20D-04 MaxDP=1.28D-02 DE= 3.98D-04 OVMax= 2.24D-02

 Cycle  18  Pass 1  IDiag  1:
 RMSU=  1.09D-04    CP:  9.72D-01  4.17D-03  8.33D-01  1.37D-01  7.23D-01
                    CP:  3.60D-01  1.12D+00  1.47D+00  2.25D+00  1.48D+00
                    CP:  1.48D+00  8.16D-01  8.01D-01 -1.61D+00 -3.00D+00
                    CP:  3.00D+00  1.26D+00
 E= -1455.60193547508     Delta-E=       -0.000133434119 Rises=F Damp=F
 DIIS: error= 3.10D-04 at cycle  18 NSaved=  18.
 NSaved=18 IEnMin=15 EnMin= -1455.60278976263     IErMin=18 ErrMin= 3.10D-04
 ErrMax= 3.10D-04  0.00D+00 EMaxC= 1.00D-01 BMatC= 1.28D-05 BMatP= 2.18D-05
 IDIUse=3 WtCom= 9.97D-01 WtEn= 3.10D-03
 Coeff-Com: -0.103D-02 0.111D-02-0.120D-02 0.547D-04-0.768D-03-0.237D-03
 Coeff-Com:  0.169D-01 0.149D-01-0.123D-03-0.416D-01-0.615D-01-0.106D+00
 Coeff-Com:  0.641D-01 0.168D+01-0.211D+01 0.909D+00 0.916D+00-0.279D+00
 Coeff-En:   0.000D+00 0.000D+00 0.000D+00 0.000D+00 0.000D+00 0.000D+00
 Coeff-En:   0.000D+00 0.000D+00 0.000D+00 0.000D+00 0.000D+00 0.000D+00
 Coeff-En:   0.000D+00 0.000D+00 0.000D+00 0.000D+00 0.000D+00 0.100D+01
 Coeff:     -0.102D-02 0.110D-02-0.119D-02 0.545D-04-0.766D-03-0.236D-03
 Coeff:      0.168D-01 0.148D-01-0.122D-03-0.414D-01-0.613D-01-0.106D+00
 Coeff:      0.639D-01 0.168D+01-0.210D+01 0.906D+00 0.913D+00-0.275D+00
 Gap=     0.034 Goal=   None    Shift=    0.000
 RMSDP=7.01D-05 MaxDP=1.72D-03 DE=-1.33D-04 OVMax= 1.02D-02

 Cycle  19  Pass 1  IDiag  1:
 RMSU=  1.67D-05    CP:  9.72D-01  4.18D-03  8.33D-01  1.37D-01  7.22D-01
                    CP:  3.60D-01  1.12D+00  1.47D+00  2.26D+00  1.48D+00
                    CP:  1.48D+00  8.12D-01  7.82D-01 -1.62D+00 -3.00D+00
                    CP:  2.94D+00  1.19D+00  4.59D-01
 E= -1455.60187226900     Delta-E=        0.000063206087 Rises=F Damp=F
 DIIS: error= 2.58D-04 at cycle  19 NSaved=  19.
 NSaved=19 IEnMin=15 EnMin= -1455.60278976263     IErMin=19 ErrMin= 2.58D-04
 ErrMax= 2.58D-04  0.00D+00 EMaxC= 1.00D-01 BMatC= 1.25D-05 BMatP= 1.28D-05
 IDIUse=3 WtCom= 9.97D-01 WtEn= 2.58D-03
 Rare condition: small coef for last iteration:  0.000D+00
 Coeff-Com: -0.179D-03-0.563D-04-0.562D-03 0.292D-04-0.564D-03-0.349D-03
 Coeff-Com:  0.175D-01 0.153D-01-0.126D-01-0.430D-01-0.325D-01-0.455D-01
 Coeff-Com:  0.282D-01 0.858D+00-0.109D+01 0.503D+00 0.423D+00-0.284D+01
 Coeff-Com:  0.322D+01
 Coeff-En:   0.000D+00 0.000D+00 0.000D+00 0.000D+00 0.000D+00 0.000D+00
 Coeff-En:   0.000D+00 0.000D+00 0.000D+00 0.000D+00 0.000D+00 0.000D+00
 Coeff-En:   0.000D+00 0.000D+00 0.000D+00 0.000D+00 0.000D+00 0.000D+00
 Coeff-En:   0.100D+01
 Coeff:     -0.179D-03-0.563D-04-0.562D-03 0.292D-04-0.564D-03-0.349D-03
 Coeff:      0.175D-01 0.153D-01-0.126D-01-0.430D-01-0.325D-01-0.455D-01
 Coeff:      0.282D-01 0.858D+00-0.109D+01 0.503D+00 0.423D+00-0.284D+01
 Coeff:      0.322D+01
 Gap=     0.034 Goal=   None    Shift=    0.000
 RMSDP=2.07D-04 MaxDP=5.22D-03 DE= 6.32D-05 OVMax= 3.12D-02

 Cycle  20  Pass 1  IDiag  1:
 RMSU=  5.65D-05    CP:  9.72D-01  4.16D-03  8.33D-01  1.37D-01  7.23D-01
                    CP:  3.60D-01  1.12D+00  1.47D+00  2.27D+00  1.49D+00
                    CP:  1.49D+00  8.08D-01  7.56D-01 -1.62D+00 -3.00D+00
                    CP:  2.34D+00  9.60D-01 -1.09D+00  3.00D+00
 E= -1455.60176360587     Delta-E=        0.000108663131 Rises=F Damp=F
 DIIS: error= 1.68D-04 at cycle  20 NSaved=  20.
 NSaved=20 IEnMin=15 EnMin= -1455.60278976263     IErMin=20 ErrMin= 1.68D-04
 ErrMax= 1.68D-04  0.00D+00 EMaxC= 1.00D-01 BMatC= 6.67D-06 BMatP= 1.25D-05
 IDIUse=3 WtCom= 9.98D-01 WtEn= 1.68D-03
 Rare condition: small coef for last iteration:  0.000D+00
 Coeff-Com:  0.147D-03-0.200D-03 0.243D-03-0.914D-04-0.169D-03-0.229D-03
 Coeff-Com:  0.237D-02 0.494D-02 0.426D-02-0.542D-02-0.120D-01-0.338D-02
 Coeff-Com:  0.953D-02-0.170D+00 0.180D+00 0.533D-01-0.600D+00-0.162D+01
 Coeff-Com:  0.208D+01 0.107D+01
 Coeff-En:   0.000D+00 0.000D+00 0.000D+00 0.000D+00 0.000D+00 0.000D+00
 Coeff-En:   0.000D+00 0.000D+00 0.000D+00 0.000D+00 0.000D+00 0.000D+00
 Coeff-En:   0.000D+00 0.000D+00 0.000D+00 0.000D+00 0.000D+00 0.000D+00
 Coeff-En:   0.000D+00 0.100D+01
 Coeff:      0.147D-03-0.200D-03 0.243D-03-0.914D-04-0.169D-03-0.229D-03
 Coeff:      0.237D-02 0.494D-02 0.426D-02-0.542D-02-0.120D-01-0.338D-02
 Coeff:      0.953D-02-0.170D+00 0.180D+00 0.533D-01-0.600D+00-0.162D+01
 Coeff:      0.208D+01 0.107D+01
 Gap=     0.034 Goal=   None    Shift=    0.000
 RMSDP=1.31D-04 MaxDP=4.60D-03 DE= 1.09D-04 OVMax= 1.53D-02

 Cycle  21  Pass 1  IDiag  1:
 Restarting incremental Fock formation.
 E= -1455.60175748183     Delta-E=        0.000006124034 Rises=F Damp=F
 DIIS: error= 8.10D-05 at cycle  21 NSaved=  20.
 NSaved=20 IEnMin=14 EnMin= -1455.60278976263     IErMin=20 ErrMin= 8.10D-05
 ErrMax= 8.10D-05  0.00D+00 EMaxC= 1.00D-01 BMatC= 8.27D-07 BMatP= 6.67D-06
 IDIUse=1 WtCom= 1.00D+00 WtEn= 0.00D+00
 Coeff-Com:  0.299D-03-0.449D-03 0.139D-03-0.213D-03-0.136D-03-0.263D-03
 Coeff-Com:  0.431D-03 0.486D-02 0.441D-02-0.269D-02-0.278D-02 0.166D-02
 Coeff-Com: -0.240D+00 0.245D+00-0.516D-02-0.249D+00-0.428D+00 0.592D+00
 Coeff-Com:  0.382D+00 0.698D+00
 Coeff:      0.299D-03-0.449D-03 0.139D-03-0.213D-03-0.136D-03-0.263D-03
 Coeff:      0.431D-03 0.486D-02 0.441D-02-0.269D-02-0.278D-02 0.166D-02
 Coeff:     -0.240D+00 0.245D+00-0.516D-02-0.249D+00-0.428D+00 0.592D+00
 Coeff:      0.382D+00 0.698D+00
 Gap=     0.034 Goal=   None    Shift=    0.000
 RMSDP=2.76D-05 MaxDP=1.79D-03 DE= 6.12D-06 OVMax= 7.23D-04

 Cycle  22  Pass 1  IDiag  1:
 RMSU=  2.75D-05    CP:  1.00D+00
 E= -1455.60175885041     Delta-E=       -0.000001368581 Rises=F Damp=F
 DIIS: error= 3.96D-05 at cycle  22 NSaved=  20.
 NSaved=20 IEnMin=13 EnMin= -1455.60278976263     IErMin=20 ErrMin= 3.96D-05
 ErrMax= 3.96D-05  0.00D+00 EMaxC= 1.00D-01 BMatC= 1.90D-07 BMatP= 8.27D-07
 IDIUse=1 WtCom= 1.00D+00 WtEn= 0.00D+00
 Coeff-Com:  0.652D-04 0.647D-04-0.994D-04-0.118D-04 0.367D-03-0.274D-03
 Coeff-Com:  0.114D-02 0.611D-03-0.774D-02-0.224D-01 0.179D-02 0.134D+00
 Coeff-Com: -0.158D+00 0.398D-01 0.221D+00 0.188D+00-0.282D+00-0.319D+00
 Coeff-Com:  0.199D+00 0.101D+01
 Coeff:      0.652D-04 0.647D-04-0.994D-04-0.118D-04 0.367D-03-0.274D-03
 Coeff:      0.114D-02 0.611D-03-0.774D-02-0.224D-01 0.179D-02 0.134D+00
 Coeff:     -0.158D+00 0.398D-01 0.221D+00 0.188D+00-0.282D+00-0.319D+00
 Coeff:      0.199D+00 0.101D+01
 Gap=     0.034 Goal=   None    Shift=    0.000
 RMSDP=2.75D-05 MaxDP=2.17D-03 DE=-1.37D-06 OVMax= 8.28D-04

 Cycle  23  Pass 1  IDiag  1:
 RMSU=  2.13D-05    CP:  1.00D+00  1.40D+00
 E= -1455.60175911970     Delta-E=       -0.000000269286 Rises=F Damp=F
 DIIS: error= 2.40D-05 at cycle  23 NSaved=  20.
 NSaved=20 IEnMin=12 EnMin= -1455.60278976263     IErMin=20 ErrMin= 2.40D-05
 ErrMax= 2.40D-05  0.00D+00 EMaxC= 1.00D-01 BMatC= 1.70D-07 BMatP= 1.90D-07
 IDIUse=1 WtCom= 1.00D+00 WtEn= 0.00D+00
 Coeff-Com:  0.121D-04 0.172D-03-0.672D-05 0.324D-03 0.383D-03-0.260D-02
 Coeff-Com: -0.185D-02-0.120D-02-0.936D-03 0.179D-01 0.182D+00-0.163D+00
 Coeff-Com: -0.308D-01 0.317D-01 0.277D+00-0.315D+00-0.102D+00-0.117D+00
 Coeff-Com:  0.891D-01 0.114D+01
 Coeff:      0.121D-04 0.172D-03-0.672D-05 0.324D-03 0.383D-03-0.260D-02
 Coeff:     -0.185D-02-0.120D-02-0.936D-03 0.179D-01 0.182D+00-0.163D+00
 Coeff:     -0.308D-01 0.317D-01 0.277D+00-0.315D+00-0.102D+00-0.117D+00
 Coeff:      0.891D-01 0.114D+01
 Gap=     0.034 Goal=   None    Shift=    0.000
 RMSDP=1.65D-05 MaxDP=6.52D-04 DE=-2.69D-07 OVMax= 7.61D-04

 Cycle  24  Pass 1  IDiag  1:
 RMSU=  1.62D-05    CP:  1.00D+00  1.37D+00  8.59D-01
 E= -1455.60175937287     Delta-E=       -0.000000253171 Rises=F Damp=F
 DIIS: error= 1.66D-05 at cycle  24 NSaved=  20.
 NSaved=20 IEnMin=11 EnMin= -1455.60278976263     IErMin=20 ErrMin= 1.66D-05
 ErrMax= 1.66D-05  0.00D+00 EMaxC= 1.00D-01 BMatC= 6.31D-08 BMatP= 1.70D-07
 IDIUse=1 WtCom= 1.00D+00 WtEn= 0.00D+00
 Coeff-Com:  0.113D-03-0.737D-05-0.505D-04 0.400D-03-0.128D-02-0.138D-02
 Coeff-Com: -0.132D-02 0.200D-02 0.143D-01 0.107D+00-0.887D-01-0.175D-01
 Coeff-Com: -0.669D-01 0.115D+00-0.120D+00 0.831D-01-0.420D-01-0.236D+00
 Coeff-Com:  0.389D+00 0.865D+00
 Coeff:      0.113D-03-0.737D-05-0.505D-04 0.400D-03-0.128D-02-0.138D-02
 Coeff:     -0.132D-02 0.200D-02 0.143D-01 0.107D+00-0.887D-01-0.175D-01
 Coeff:     -0.669D-01 0.115D+00-0.120D+00 0.831D-01-0.420D-01-0.236D+00
 Coeff:      0.389D+00 0.865D+00
 Gap=     0.034 Goal=   None    Shift=    0.000
 RMSDP=1.03D-05 MaxDP=5.88D-04 DE=-2.53D-07 OVMax= 2.60D-04

 Cycle  25  Pass 1  IDiag  1:
 RMSU=  4.14D-06    CP:  1.00D+00  1.20D+00  6.94D-01  1.46D+00
 E= -1455.60175946655     Delta-E=       -0.000000093679 Rises=F Damp=F
 DIIS: error= 3.44D-06 at cycle  25 NSaved=  20.
 NSaved=20 IEnMin=10 EnMin= -1455.60278976263     IErMin=20 ErrMin= 3.44D-06
 ErrMax= 3.44D-06  0.00D+00 EMaxC= 1.00D-01 BMatC= 3.09D-09 BMatP= 6.31D-08
 IDIUse=1 WtCom= 1.00D+00 WtEn= 0.00D+00
 Coeff-Com:  0.187D-04-0.326D-04-0.358D-04 0.799D-04 0.900D-04-0.825D-03
 Coeff-Com: -0.744D-03 0.254D-02 0.216D-01-0.215D-01 0.641D-02-0.118D-01
 Coeff-Com: -0.536D-02-0.488D-02 0.367D-01 0.252D-01-0.583D-01-0.139D+00
 Coeff-Com:  0.229D+00 0.921D+00
 Coeff:      0.187D-04-0.326D-04-0.358D-04 0.799D-04 0.900D-04-0.825D-03
 Coeff:     -0.744D-03 0.254D-02 0.216D-01-0.215D-01 0.641D-02-0.118D-01
 Coeff:     -0.536D-02-0.488D-02 0.367D-01 0.252D-01-0.583D-01-0.139D+00
 Coeff:      0.229D+00 0.921D+00
 Gap=     0.034 Goal=   None    Shift=    0.000
 RMSDP=5.05D-06 MaxDP=3.32D-04 DE=-9.37D-08 OVMax= 1.83D-04

 Cycle  26  Pass 1  IDiag  1:
 RMSU=  3.28D-06    CP:  1.00D+00  1.09D+00  6.90D-01  1.52D+00  1.46D+00
 E= -1455.60175946877     Delta-E=       -0.000000002221 Rises=F Damp=F
 DIIS: error= 1.67D-06 at cycle  26 NSaved=  20.
 NSaved=20 IEnMin= 9 EnMin= -1455.60278976263     IErMin=20 ErrMin= 1.67D-06
 ErrMax= 1.67D-06  0.00D+00 EMaxC= 1.00D-01 BMatC= 6.26D-10 BMatP= 3.09D-09
 IDIUse=1 WtCom= 1.00D+00 WtEn= 0.00D+00
 Coeff-Com:  0.394D-04-0.518D-04 0.739D-04 0.229D-03-0.516D-04-0.208D-03
 Coeff-Com: -0.817D-03-0.529D-02 0.456D-02 0.215D-02 0.277D-02-0.139D-01
 Coeff-Com:  0.122D-01 0.139D-02 0.743D-02-0.270D-02-0.647D-01-0.268D-01
 Coeff-Com:  0.329D+00 0.755D+00
 Coeff:      0.394D-04-0.518D-04 0.739D-04 0.229D-03-0.516D-04-0.208D-03
 Coeff:     -0.817D-03-0.529D-02 0.456D-02 0.215D-02 0.277D-02-0.139D-01
 Coeff:      0.122D-01 0.139D-02 0.743D-02-0.270D-02-0.647D-01-0.268D-01
 Coeff:      0.329D+00 0.755D+00
 Gap=     0.034 Goal=   None    Shift=    0.000
 RMSDP=8.52D-07 MaxDP=6.19D-05 DE=-2.22D-09 OVMax= 2.55D-05

 Cycle  27  Pass 1  IDiag  1:
 RMSU=  5.81D-07    CP:  1.00D+00  1.11D+00  7.01D-01  1.54D+00  1.52D+00
                    CP:  1.00D+00
 E= -1455.60175946972     Delta-E=       -0.000000000955 Rises=F Damp=F
 DIIS: error= 1.07D-06 at cycle  27 NSaved=  20.
 NSaved=20 IEnMin= 8 EnMin= -1455.60278976263     IErMin=20 ErrMin= 1.07D-06
 ErrMax= 1.07D-06  0.00D+00 EMaxC= 1.00D-01 BMatC= 1.32D-10 BMatP= 6.26D-10
 IDIUse=1 WtCom= 1.00D+00 WtEn= 0.00D+00
 Coeff-Com: -0.147D-04 0.293D-04 0.937D-04 0.340D-04 0.120D-03-0.403D-03
 Coeff-Com: -0.454D-02 0.442D-02-0.469D-03-0.987D-05-0.274D-02 0.505D-02
 Coeff-Com: -0.335D-02-0.187D-02-0.324D-02 0.807D-02-0.269D-01 0.462D-02
 Coeff-Com:  0.130D+00 0.891D+00
 Coeff:     -0.147D-04 0.293D-04 0.937D-04 0.340D-04 0.120D-03-0.403D-03
 Coeff:     -0.454D-02 0.442D-02-0.469D-03-0.987D-05-0.274D-02 0.505D-02
 Coeff:     -0.335D-02-0.187D-02-0.324D-02 0.807D-02-0.269D-01 0.462D-02
 Coeff:      0.130D+00 0.891D+00
 Gap=     0.034 Goal=   None    Shift=    0.000
 RMSDP=5.59D-07 MaxDP=2.80D-05 DE=-9.55D-10 OVMax= 1.90D-05

 Cycle  28  Pass 1  IDiag  1:
 RMSU=  2.23D-07    CP:  1.00D+00  1.12D+00  7.03D-01  1.54D+00  1.48D+00
                    CP:  9.40D-01  1.04D+00
 E= -1455.60175946999     Delta-E=       -0.000000000262 Rises=F Damp=F
 DIIS: error= 2.72D-07 at cycle  28 NSaved=  20.
 NSaved=20 IEnMin= 7 EnMin= -1455.60278976263     IErMin=20 ErrMin= 2.72D-07
 ErrMax= 2.72D-07  0.00D+00 EMaxC= 1.00D-01 BMatC= 1.35D-11 BMatP= 1.32D-10
 IDIUse=1 WtCom= 1.00D+00 WtEn= 0.00D+00
 Coeff-Com:  0.793D-05 0.488D-06-0.210D-04 0.380D-04-0.128D-03-0.140D-02
 Coeff-Com:  0.107D-02 0.106D-03-0.423D-03-0.356D-02 0.549D-02-0.910D-03
 Coeff-Com: -0.208D-02-0.341D-02 0.860D-02-0.120D-01-0.466D-01-0.997D-01
 Coeff-Com:  0.443D+00 0.711D+00
 Coeff:      0.793D-05 0.488D-06-0.210D-04 0.380D-04-0.128D-03-0.140D-02
 Coeff:      0.107D-02 0.106D-03-0.423D-03-0.356D-02 0.549D-02-0.910D-03
 Coeff:     -0.208D-02-0.341D-02 0.860D-02-0.120D-01-0.466D-01-0.997D-01
 Coeff:      0.443D+00 0.711D+00
 Gap=     0.034 Goal=   None    Shift=    0.000
 RMSDP=1.88D-07 MaxDP=1.11D-05 DE=-2.62D-10 OVMax= 1.10D-05

 Cycle  29  Pass 1  IDiag  1:
 RMSU=  1.15D-07    CP:  1.00D+00  1.12D+00  7.06D-01  1.54D+00  1.48D+00
                    CP:  9.62D-01  9.40D-01  1.07D+00
 E= -1455.60175947003     Delta-E=       -0.000000000043 Rises=F Damp=F
 DIIS: error= 7.42D-08 at cycle  29 NSaved=  20.
 NSaved=20 IEnMin= 6 EnMin= -1455.60278976263     IErMin=20 ErrMin= 7.42D-08
 ErrMax= 7.42D-08  0.00D+00 EMaxC= 1.00D-01 BMatC= 1.38D-12 BMatP= 1.35D-11
 IDIUse=1 WtCom= 1.00D+00 WtEn= 0.00D+00
 Coeff-Com: -0.352D-05-0.167D-04-0.190D-04-0.201D-04 0.236D-03-0.349D-03
 Coeff-Com:  0.160D-03-0.441D-04-0.300D-03 0.602D-03-0.379D-03-0.256D-03
 Coeff-Com:  0.423D-03 0.851D-03-0.821D-03-0.118D-01-0.482D-01 0.338D-01
 Coeff-Com:  0.123D+00 0.903D+00
 Coeff:     -0.352D-05-0.167D-04-0.190D-04-0.201D-04 0.236D-03-0.349D-03
 Coeff:      0.160D-03-0.441D-04-0.300D-03 0.602D-03-0.379D-03-0.256D-03
 Coeff:      0.423D-03 0.851D-03-0.821D-03-0.118D-01-0.482D-01 0.338D-01
 Coeff:      0.123D+00 0.903D+00
 Gap=     0.034 Goal=   None    Shift=    0.000
 RMSDP=4.66D-08 MaxDP=1.94D-06 DE=-4.27D-11 OVMax= 2.50D-06

 Cycle  30  Pass 1  IDiag  1:
 RMSU=  2.30D-08    CP:  1.00D+00  1.12D+00  7.06D-01  1.55D+00  1.48D+00
                    CP:  9.58D-01  9.24D-01  1.13D+00  1.12D+00
 E= -1455.60175947002     Delta-E=        0.000000000013 Rises=F Damp=F
 DIIS: error= 7.16D-08 at cycle  30 NSaved=  20.
 NSaved=20 IEnMin= 5 EnMin= -1455.60278976263     IErMin=20 ErrMin= 7.16D-08
 ErrMax= 7.16D-08  0.00D+00 EMaxC= 1.00D-01 BMatC= 6.59D-13 BMatP= 1.38D-12
 IDIUse=1 WtCom= 1.00D+00 WtEn= 0.00D+00
 Coeff-Com: -0.186D-05-0.466D-05 0.131D-04 0.327D-03-0.337D-03 0.653D-04
 Coeff-Com: -0.200D-04 0.504D-03-0.596D-03-0.175D-03 0.321D-03 0.101D-02
 Coeff-Com: -0.135D-02 0.120D-02 0.322D-02-0.175D-02-0.361D-01-0.884D-01
 Coeff-Com:  0.349D+00 0.773D+00
 Coeff:     -0.186D-05-0.466D-05 0.131D-04 0.327D-03-0.337D-03 0.653D-04
 Coeff:     -0.200D-04 0.504D-03-0.596D-03-0.175D-03 0.321D-03 0.101D-02
 Coeff:     -0.135D-02 0.120D-02 0.322D-02-0.175D-02-0.361D-01-0.884D-01
 Coeff:      0.349D+00 0.773D+00
 Gap=     0.034 Goal=   None    Shift=    0.000
 RMSDP=2.37D-08 MaxDP=1.28D-06 DE= 1.27D-11 OVMax= 8.50D-07

 Cycle  31  Pass 1  IDiag  1:
 RMSU=  9.21D-09    CP:  1.00D+00  1.12D+00  7.06D-01  1.55D+00  1.48D+00
                    CP:  9.54D-01  9.32D-01  1.12D+00  1.13D+00  1.25D+00
 E= -1455.60175947001     Delta-E=        0.000000000010 Rises=F Damp=F
 DIIS: error= 2.83D-08 at cycle  31 NSaved=  20.
 NSaved=20 IEnMin= 4 EnMin= -1455.60278976263     IErMin=20 ErrMin= 2.83D-08
 ErrMax= 2.83D-08  0.00D+00 EMaxC= 1.00D-01 BMatC= 9.20D-14 BMatP= 6.59D-13
 IDIUse=1 WtCom= 1.00D+00 WtEn= 0.00D+00
 Coeff-Com: -0.109D-06-0.985D-06 0.394D-04-0.290D-04 0.117D-04 0.164D-04
 Coeff-Com:  0.260D-03-0.319D-03-0.117D-03 0.181D-03 0.373D-03-0.538D-03
 Coeff-Com:  0.431D-03 0.280D-02 0.763D-02-0.572D-02-0.568D-01-0.417D-01
 Coeff-Com:  0.724D-01 0.102D+01
 Coeff:     -0.109D-06-0.985D-06 0.394D-04-0.290D-04 0.117D-04 0.164D-04
 Coeff:      0.260D-03-0.319D-03-0.117D-03 0.181D-03 0.373D-03-0.538D-03
 Coeff:      0.431D-03 0.280D-02 0.763D-02-0.572D-02-0.568D-01-0.417D-01
 Coeff:      0.724D-01 0.102D+01
 Gap=     0.034 Goal=   None    Shift=    0.000
 RMSDP=1.12D-08 MaxDP=4.22D-07 DE= 1.05D-11 OVMax= 9.26D-07

 Cycle  32  Pass 1  IDiag  1:
 RMSU=  5.03D-09    CP:  1.00D+00  1.12D+00  7.05D-01  1.55D+00  1.48D+00
                    CP:  9.53D-01  9.32D-01  1.13D+00  1.11D+00  1.37D+00
                    CP:  1.51D+00
 E= -1455.60175946999     Delta-E=        0.000000000020 Rises=F Damp=F
 DIIS: error= 7.93D-09 at cycle  32 NSaved=  20.
 NSaved=20 IEnMin= 4 EnMin= -1455.60278976263     IErMin=20 ErrMin= 7.93D-09
 ErrMax= 7.93D-09  0.00D+00 EMaxC= 1.00D-01 BMatC= 2.00D-14 BMatP= 9.20D-14
 IDIUse=1 WtCom= 1.00D+00 WtEn= 0.00D+00
 Large coefficients: NSaved= 20 BigCof=    0.00 CofMax=   10.00 Det=-8.86D-15
 Inversion failed.  Reducing to 19 matrices.
 Large coefficients: NSaved= 19 BigCof=    0.00 CofMax=   10.00 Det=-9.12D-15
 Inversion failed.  Reducing to 18 matrices.
 Large coefficients: NSaved= 18 BigCof=    0.00 CofMax=   10.00 Det=-9.16D-15
 Inversion failed.  Reducing to 17 matrices.
 Large coefficients: NSaved= 17 BigCof=    0.00 CofMax=   10.00 Det=-9.26D-15
 Inversion failed.  Reducing to 16 matrices.
 Coeff-Com:  0.827D-06-0.491D-06-0.192D-04 0.102D-04 0.140D-04 0.118D-04
 Coeff-Com: -0.893D-04 0.926D-04-0.672D-05 0.325D-02 0.404D-02-0.172D-01
 Coeff-Com: -0.603D-01-0.963D-01 0.243D+00 0.924D+00
 Coeff:      0.827D-06-0.491D-06-0.192D-04 0.102D-04 0.140D-04 0.118D-04
 Coeff:     -0.893D-04 0.926D-04-0.672D-05 0.325D-02 0.404D-02-0.172D-01
 Coeff:     -0.603D-01-0.963D-01 0.243D+00 0.924D+00
 Gap=     0.034 Goal=   None    Shift=    0.000
 RMSDP=8.33D-09 MaxDP=5.60D-07 DE= 1.96D-11 OVMax= 2.51D-07

 SCF Done:  E(RM062X) =  -1455.60175947     A.U. after   32 cycles
            NFock= 32  Conv=0.83D-08     -V/T= 2.0029
 KE= 1.451454848160D+03 PE=-5.427797810858D+03 EE= 1.530465026847D+03
 Leave Link  502 at Wed Jul  6 06:43:59 2022, MaxMem=   671088640 cpu:            3430.3 elap:             723.9
 (Enter /gpfs/software/gaussian16/sse4/tar/g16/l601.exe)
 Copying SCF densities to generalized density rwf, IOpCl= 0 IROHF=0.

 **********************************************************************

            Population analysis using the SCF density.

 **********************************************************************

 Orbital symmetries:
       Occupied  (A) (A) (A) (A) (A) (A) (A) (A) (A) (A) (A) (A)
                 (A) (A) (A) (A) (A) (A) (A) (A) (A) (A) (A) (A)
                 (A) (A) (A) (A) (A) (A) (A) (A) (A) (A) (A) (A)
                 (A) (A) (A) (A) (A) (A) (A) (A) (A) (A) (A) (A)
                 (A) (A) (A) (A) (A) (A) (A) (A) (A) (A) (A) (A)
       Virtual   (A) (A) (A) (A) (A) (A) (A) (A) (A) (A) (A) (A)
                 (A) (A) (A) (A) (A) (A) (A) (A) (A) (A) (A) (A)
                 (A) (A) (A) (A) (A) (A) (A) (A) (A) (A) (A) (A)
                 (A) (A) (A) (A) (A) (A) (A) (A) (A) (A) (A) (A)
                 (A) (A) (A) (A) (A) (A) (A) (A) (A) (A) (A) (A)
                 (A) (A) (A) (A) (A) (A) (A) (A) (A) (A) (A) (A)
                 (A) (A) (A) (A) (A) (A) (A) (A) (A) (A) (A) (A)
                 (A) (A) (A) (A) (A) (A) (A) (A) (A) (A) (A) (A)
                 (A) (A) (A) (A) (A) (A) (A) (A) (A) (A) (A) (A)
                 (A) (A) (A) (A) (A) (A) (A) (A) (A) (A) (A) (A)
                 (A) (A) (A) (A) (A) (A) (A) (A) (A) (A) (A) (A)
                 (A) (A) (A) (A) (A) (A) (A) (A) (A) (A) (A) (A)
                 (A) (A) (A) (A) (A) (A) (A) (A) (A) (A) (A) (A)
                 (A) (A) (A) (A) (A) (A) (A) (A) (A) (A) (A) (A)
                 (A) (A) (A) (A) (A) (A) (A) (A) (A) (A) (A) (A)
                 (A) (A) (A) (A) (A) (A) (A) (A) (A) (A) (A) (A)
                 (A) (A) (A) (A) (A) (A) (A) (A) (A) (A) (A) (A)
                 (A) (A) (A) (A) (A) (A) (A) (A) (A) (A) (A) (A)
                 (A) (A) (A) (A) (A) (A) (A) (A) (A) (A) (A) (A)
                 (A) (A) (A) (A) (A) (A) (A) (A) (A) (A) (A) (A)
                 (A) (A) (A) (A) (A) (A) (A) (A) (A) (A) (A) (A)
                 (A) (A) (A) (A) (A) (A) (A) (A) (A) (A) (A) (A)
                 (A) (A) (A) (A) (A) (A) (A) (A) (A) (A) (A) (A)
                 (A) (A) (A) (A) (A) (A) (A) (A) (A) (A) (A) (A)
                 (A) (A) (A) (A) (A) (A) (A) (A) (A) (A) (A) (A)
                 (A) (A) (A) (A) (A) (A) (A) (A) (A) (A) (A) (A)
 The electronic state is 1-A.
 Alpha  occ. eigenvalues -- -102.59571-102.55863 -19.56045 -10.54412 -10.53913
 Alpha  occ. eigenvalues --  -10.51932 -10.49750 -10.48209 -10.47631 -10.46341
 Alpha  occ. eigenvalues --  -10.44840 -10.44598 -10.42845 -10.41648 -10.36281
 Alpha  occ. eigenvalues --   -9.73885  -9.70220  -7.46363  -7.45762  -7.45700
 Alpha  occ. eigenvalues --   -7.42679  -7.42109  -7.42045  -1.07065  -0.91364
 Alpha  occ. eigenvalues --   -0.87831  -0.85790  -0.81905  -0.76269  -0.73139
 Alpha  occ. eigenvalues --   -0.71172  -0.69338  -0.60270  -0.59285  -0.56427
 Alpha  occ. eigenvalues --   -0.54137  -0.49460  -0.46749  -0.46208  -0.43222
 Alpha  occ. eigenvalues --   -0.41873  -0.41424  -0.39822  -0.39499  -0.37597
 Alpha  occ. eigenvalues --   -0.35497  -0.35427  -0.33537  -0.33500  -0.32068
 Alpha  occ. eigenvalues --   -0.30508  -0.30033  -0.27379  -0.26431  -0.25811
 Alpha  occ. eigenvalues --   -0.20865  -0.18863  -0.16659  -0.12906  -0.08891
 Alpha virt. eigenvalues --   -0.05509   0.09036   0.09093   0.10450   0.10702
 Alpha virt. eigenvalues --    0.11742   0.12946   0.13649   0.13671   0.13984
 Alpha virt. eigenvalues --    0.14383   0.15079   0.15648   0.16159   0.17206
 Alpha virt. eigenvalues --    0.17268   0.17601   0.18032   0.18263   0.18451
 Alpha virt. eigenvalues --    0.18606   0.19870   0.20236   0.20383   0.21153
 Alpha virt. eigenvalues --    0.21202   0.22294   0.22729   0.23439   0.23829
 Alpha virt. eigenvalues --    0.24619   0.25105   0.25206   0.25550   0.25866
 Alpha virt. eigenvalues --    0.26485   0.27344   0.27403   0.27977   0.28373
 Alpha virt. eigenvalues --    0.28598   0.29252   0.29451   0.30107   0.30682
 Alpha virt. eigenvalues --    0.31154   0.31159   0.31608   0.31911   0.32418
 Alpha virt. eigenvalues --    0.32440   0.32968   0.33415   0.34041   0.34907
 Alpha virt. eigenvalues --    0.35445   0.35686   0.35824   0.36965   0.38071
 Alpha virt. eigenvalues --    0.38786   0.39236   0.39483   0.41026   0.41855
 Alpha virt. eigenvalues --    0.41890   0.42572   0.42938   0.43746   0.45342
 Alpha virt. eigenvalues --    0.45792   0.46363   0.47149   0.47297   0.48581
 Alpha virt. eigenvalues --    0.48849   0.51163   0.51896   0.54047   0.56098
 Alpha virt. eigenvalues --    0.57181   0.57625   0.58179   0.59284   0.60546
 Alpha virt. eigenvalues --    0.61653   0.63144   0.64435   0.65134   0.65341
 Alpha virt. eigenvalues --    0.66275   0.67982   0.69018   0.69044   0.70115
 Alpha virt. eigenvalues --    0.71150   0.71677   0.72022   0.73640   0.74446
 Alpha virt. eigenvalues --    0.74966   0.75439   0.77175   0.77399   0.78080
 Alpha virt. eigenvalues --    0.78743   0.79779   0.80659   0.81456   0.82225
 Alpha virt. eigenvalues --    0.82366   0.83270   0.84072   0.85014   0.85995
 Alpha virt. eigenvalues --    0.87191   0.88203   0.89156   0.90137   0.93386
 Alpha virt. eigenvalues --    0.94874   0.96824   0.97222   0.97832   0.99089
 Alpha virt. eigenvalues --    1.00796   1.01268   1.01692   1.01695   1.02691
 Alpha virt. eigenvalues --    1.02991   1.03122   1.03985   1.04943   1.05003
 Alpha virt. eigenvalues --    1.05237   1.06419   1.07183   1.09456   1.09920
 Alpha virt. eigenvalues --    1.11778   1.11910   1.12588   1.12925   1.15369
 Alpha virt. eigenvalues --    1.16796   1.17108   1.17552   1.19549   1.22215
 Alpha virt. eigenvalues --    1.22525   1.24911   1.25723   1.27563   1.28801
 Alpha virt. eigenvalues --    1.29346   1.30515   1.31738   1.32147   1.34299
 Alpha virt. eigenvalues --    1.37336   1.38113   1.38770   1.40559   1.41125
 Alpha virt. eigenvalues --    1.42137   1.44991   1.45389   1.48760   1.54858
 Alpha virt. eigenvalues --    1.56556   1.57171   1.60920   1.64708   1.66954
 Alpha virt. eigenvalues --    1.68859   1.70159   1.70550   1.71796   1.73197
 Alpha virt. eigenvalues --    1.73976   1.76077   1.77344   1.79401   1.83561
 Alpha virt. eigenvalues --    1.84421   1.86179   1.87384   1.88825   1.90802
 Alpha virt. eigenvalues --    1.91392   1.92503   1.92987   1.95691   1.98307
 Alpha virt. eigenvalues --    1.98829   2.02379   2.04284   2.04777   2.06857
 Alpha virt. eigenvalues --    2.07582   2.07940   2.08703   2.09356   2.10304
 Alpha virt. eigenvalues --    2.13402   2.15460   2.15779   2.19480   2.22662
 Alpha virt. eigenvalues --    2.23086   2.25562   2.26846   2.33374   2.37162
 Alpha virt. eigenvalues --    2.37636   2.38188   2.41018   2.41116   2.43767
 Alpha virt. eigenvalues --    2.44213   2.44326   2.49555   2.49590   2.53990
 Alpha virt. eigenvalues --    2.58221   2.58424   2.61174   2.64220   2.64461
 Alpha virt. eigenvalues --    2.66973   2.71967   2.74479   2.75863   2.76758
 Alpha virt. eigenvalues --    2.79231   2.82461   2.82662   2.83736   2.85350
 Alpha virt. eigenvalues --    2.85963   2.88907   2.90515   2.91027   2.93251
 Alpha virt. eigenvalues --    2.95577   2.97149   2.98426   3.01341   3.03502
 Alpha virt. eigenvalues --    3.04220   3.05015   3.07370   3.08683   3.10898
 Alpha virt. eigenvalues --    3.14397   3.20124   3.24970   3.25211   3.28068
 Alpha virt. eigenvalues --    3.28934   3.31846   3.35928   3.37869   3.38272
 Alpha virt. eigenvalues --    3.44097   3.47740   3.52532   3.53702   3.57851
 Alpha virt. eigenvalues --    3.64279   3.65658   3.68712   3.74243   3.78516
 Alpha virt. eigenvalues --    3.83661   3.91249   4.03171   4.05251   4.19558
 Alpha virt. eigenvalues --    4.24248   4.30266   4.31818   4.62801   4.85549
 Alpha virt. eigenvalues --    4.93235   5.23420   5.39767   5.87710  10.05876
 Alpha virt. eigenvalues --   10.09646  23.63751  23.75208  23.99683  24.01513
 Alpha virt. eigenvalues --   24.02947  24.12632  24.15428  24.18058  24.19545
 Alpha virt. eigenvalues --   24.24444  24.26449  24.33137  26.02727  26.05504
 Alpha virt. eigenvalues --   26.33754  26.36803  26.76231  26.79581  50.16024
 Alpha virt. eigenvalues --  216.16069 216.19807
          Condensed to atoms (all electrons):
               1          2          3          4          5          6
     1  C   18.024080  -1.242188   1.428635  -5.802043  -3.871135  -1.776640
     2  C   -1.242188  10.119089  -1.019774  -0.103634   0.178036  -0.530632
     3  C    1.428635  -1.019774  13.466580  -1.682343  -1.980369  -2.285373
     4  C   -5.802043  -0.103634  -1.682343  16.940433  -0.037679  -0.825493
     5  C   -3.871135   0.178036  -1.980369  -0.037679  15.138842   0.489069
     6  C   -1.776640  -0.530632  -2.285373  -0.825493   0.489069  11.702147
     7  H    0.048248  -0.031618   0.350241  -0.016495   0.030608  -0.079992
     8  H    0.079091  -0.013228  -0.006899  -0.024340   0.198021   0.004805
     9  Cl  -0.292234   0.414295   0.032596  -0.923308   0.591107  -0.456405
    10  O    0.505792  -0.219513  -0.154677  -0.117264   0.027183  -0.159472
    11  C   -0.142296  -0.558905   0.232657  -0.729749  -2.693395   2.865946
    12  C    0.329931  -1.154432   1.939807  -0.897824  -3.110861  -0.769201
    13  C   -0.161814   0.145000  -0.072862  -0.240848  -0.912751  -0.930283
    14  C   -0.234486  -0.055125  -3.077698  -0.902065   3.877773   0.367173
    15  C    0.096288   0.010591   0.180920   0.525038  -0.895826  -0.854584
    16  C    0.007309  -0.224299  -0.355320  -0.305167  -0.131341  -1.084825
    17  Cl  -0.000065  -0.006416  -0.028952  -0.000324  -0.033469  -0.110689
    18  H   -0.000108   0.000140  -0.003415  -0.001818   0.005523  -0.007408
    19  H   -0.005726   0.006473   0.008037   0.013226  -0.005780   0.043539
    20  H   -0.008115   0.036334  -0.077043  -0.000474  -0.018901  -0.029733
               7          8          9         10         11         12
     1  C    0.048248   0.079091  -0.292234   0.505792  -0.142296   0.329931
     2  C   -0.031618  -0.013228   0.414295  -0.219513  -0.558905  -1.154432
     3  C    0.350241  -0.006899   0.032596  -0.154677   0.232657   1.939807
     4  C   -0.016495  -0.024340  -0.923308  -0.117264  -0.729749  -0.897824
     5  C    0.030608   0.198021   0.591107   0.027183  -2.693395  -3.110861
     6  C   -0.079992   0.004805  -0.456405  -0.159472   2.865946  -0.769201
     7  H    0.563082   0.000228   0.000632   0.002954  -0.004686  -0.036707
     8  H    0.000228   0.492379  -0.040649   0.000118   0.080203   0.016722
     9  Cl   0.000632  -0.040649  17.577771   0.080996  -0.196618  -0.089841
    10  O    0.002954   0.000118   0.080996   8.184662  -0.024214  -0.009761
    11  C   -0.004686   0.080203  -0.196618  -0.024214  12.525586   0.242115
    12  C   -0.036707   0.016722  -0.089841  -0.009761   0.242115  13.351928
    13  C   -0.010010  -0.002398  -0.002890  -0.000146  -0.586163   1.020244
    14  C    0.006677  -0.008996  -0.005460   0.002039  -3.188851  -2.286176
    15  C    0.003050   0.031645  -0.008089   0.000176   2.496553  -1.794311
    16  C   -0.004672   0.000214  -0.006754  -0.000113  -4.374086   0.109133
    17  Cl   0.000009   0.000096  -0.000097   0.000001  -0.451671  -0.191596
    18  H   -0.000000   0.000016  -0.000003  -0.000000  -0.056901  -0.006376
    19  H   -0.000039   0.000942  -0.000167   0.000004   0.100195  -0.040877
    20  H   -0.001542  -0.000017  -0.000132   0.000010  -0.090521   0.304829
              13         14         15         16         17         18
     1  C   -0.161814  -0.234486   0.096288   0.007309  -0.000065  -0.000108
     2  C    0.145000  -0.055125   0.010591  -0.224299  -0.006416   0.000140
     3  C   -0.072862  -3.077698   0.180920  -0.355320  -0.028952  -0.003415
     4  C   -0.240848  -0.902065   0.525038  -0.305167  -0.000324  -0.001818
     5  C   -0.912751   3.877773  -0.895826  -0.131341  -0.033469   0.005523
     6  C   -0.930283   0.367173  -0.854584  -1.084825  -0.110689  -0.007408
     7  H   -0.010010   0.006677   0.003050  -0.004672   0.000009  -0.000000
     8  H   -0.002398  -0.008996   0.031645   0.000214   0.000096   0.000016
     9  Cl  -0.002890  -0.005460  -0.008089  -0.006754  -0.000097  -0.000003
    10  O   -0.000146   0.002039   0.000176  -0.000113   0.000001  -0.000000
    11  C   -0.586163  -3.188851   2.496553  -4.374086  -0.451671  -0.056901
    12  C    1.020244  -2.286176  -1.794311   0.109133  -0.191596  -0.006376
    13  C   13.743938  -0.988890  -6.989860   2.624996  -0.663750   0.097749
    14  C   -0.988890  16.912632  -3.468959  -0.644936   0.124046  -0.098049
    15  C   -6.989860  -3.468959  22.606317  -6.275189   1.202416   0.067638
    16  C    2.624996  -0.644936  -6.275189  17.281972  -1.418609   0.330127
    17  Cl  -0.663750   0.124046   1.202416  -1.418609  18.160838  -0.005066
    18  H    0.097749  -0.098049   0.067638   0.330127  -0.005066   0.533884
    19  H    0.005528   0.246952   0.009478  -0.060101   0.000782  -0.005941
    20  H    0.080456   0.020741  -0.014451   0.018157   0.010098   0.000207
              19         20
     1  C   -0.005726  -0.008115
     2  C    0.006473   0.036334
     3  C    0.008037  -0.077043
     4  C    0.013226  -0.000474
     5  C   -0.005780  -0.018901
     6  C    0.043539  -0.029733
     7  H   -0.000039  -0.001542
     8  H    0.000942  -0.000017
     9  Cl  -0.000167  -0.000132
    10  O    0.000004   0.000010
    11  C    0.100195  -0.090521
    12  C   -0.040877   0.304829
    13  C    0.005528   0.080456
    14  C    0.246952   0.020741
    15  C    0.009478  -0.014451
    16  C   -0.060101   0.018157
    17  Cl   0.000782   0.010098
    18  H   -0.005941   0.000207
    19  H    0.536850   0.000027
    20  H    0.000027   0.604690
 Mulliken charges:
               1
     1  C   -0.982523
     2  C    0.249808
     3  C   -0.894746
     4  C    1.132172
     5  C   -0.844656
     6  C    0.428052
     7  H    0.180033
     8  H    0.192048
     9  Cl   0.325250
    10  O   -0.118773
    11  C    0.554802
    12  C   -0.926745
    13  C   -0.155247
    14  C   -0.598340
    15  C   -0.928842
    16  C    0.513503
    17  Cl   0.412418
    18  H    0.149803
    19  H    0.146600
    20  H    0.165383
 Sum of Mulliken charges =  -1.00000
 Mulliken charges with hydrogens summed into heavy atoms:
               1
     1  C   -0.982523
     2  C    0.249808
     3  C   -0.714713
     4  C    1.132172
     5  C   -0.652608
     6  C    0.428052
     9  Cl   0.325250
    10  O   -0.118773
    11  C    0.554802
    12  C   -0.761362
    13  C   -0.155247
    14  C   -0.451740
    15  C   -0.779039
    16  C    0.513503
    17  Cl   0.412418
 Electronic spatial extent (au):  <R**2>=           6036.7917
 Charge=             -1.0000 electrons
 Dipole moment (field-independent basis, Debye):
    X=              1.7007    Y=             -7.7401    Z=              0.0001  Tot=              7.9248
 Quadrupole moment (field-independent basis, Debye-Ang):
   XX=           -197.9215   YY=           -122.9194   ZZ=           -106.5942
   XY=             -1.7507   XZ=             -0.0008   YZ=             -0.0002
 Traceless Quadrupole moment (field-independent basis, Debye-Ang):
   XX=            -55.4431   YY=             19.5589   ZZ=             35.8842
   XY=             -1.7507   XZ=             -0.0008   YZ=             -0.0002
 Octapole moment (field-independent basis, Debye-Ang**2):
  XXX=             35.3948  YYY=            -72.3830  ZZZ=             -0.0011  XYY=            -19.5943
  XXY=           -113.8438  XXZ=             -0.0036  XZZ=             14.5880  YZZ=             -8.5420
  YYZ=              0.0028  XYZ=              0.0044
 Hexadecapole moment (field-independent basis, Debye-Ang**3):
 XXXX=          -9167.7464 YYYY=          -1147.7913 ZZZZ=           -132.2331 XXXY=            -76.7520
 XXXZ=             -0.0318 YYYX=            -85.0115 YYYZ=              0.0037 ZZZX=              0.0183
 ZZZY=              0.0055 XXYY=          -1666.7161 XXZZ=          -1229.3554 YYZZ=           -210.2297
 XXYZ=             -0.0066 YYXZ=              0.0082 ZZXY=             -1.7846
 N-N= 9.902761763810D+02 E-N=-5.427797810785D+03  KE= 1.451454848160D+03
 No NMR shielding tensors so no spin-rotation constants.
 Leave Link  601 at Wed Jul  6 06:43:59 2022, MaxMem=   671088640 cpu:               1.1 elap:               0.3
 (Enter /gpfs/software/gaussian16/sse4/tar/g16/l607.exe)
 ******************************Gaussian NBO Version 3.1******************************
             N A T U R A L   A T O M I C   O R B I T A L   A N D
          N A T U R A L   B O N D   O R B I T A L   A N A L Y S I S
 ******************************Gaussian NBO Version 3.1******************************
       /RESON  / : Allow strongly delocalized NBO set

 Analyzing the SCF density

 Job title: ...                                                             

 Storage needed:    425842 in NPA,    567062 in NBO ( 671086480 available)
 GSVD:  LWork=       49792 too small for GESVD, short by      131468 words or      131468 for optimal perf.
 Remove ICRem=  205 ICRemI=  200 L=1 PNAO number  213 atom   11 type 153 NPNAO=  376
   due to symmetric orthogonalization 2, value= 0.00D+00.
 Remove ICRem=  205 ICRemI=  200 L=1 PNAO number  209 atom   11 type 152 NPNAO=  375
   due to symmetric orthogonalization 2, value= 0.00D+00.
 Remove ICRem=  205 ICRemI=  200 L=1 PNAO number  205 atom   11 type 151 NPNAO=  374
   due to symmetric orthogonalization 2, value= 0.00D+00.
 GSVD:  LWork=       52342 too small for GESVD, short by      123845 words or      123845 for optimal perf.

 Computed number of electrons  119.99216278 does not match expected value of   120.


 NATURAL POPULATIONS:  Natural atomic orbital occupancies 
                                                          
   NAO  Atom  No  lang   Type(AO)    Occupancy      Energy
 ----------------------------------------------------------
     1    C    1  S      Cor( 1S)     1.99862     -10.39600
     2    C    1  S      Val( 2S)     0.84251      -0.05225
     3    C    1  S      Ryd( 4S)     0.00691       0.99977
     4    C    1  S      Ryd( 3S)     0.00247       0.87673
     5    C    1  S      Ryd( 5S)     0.00003      22.39581
     6    C    1  px     Val( 2p)     0.90059       0.02464
     7    C    1  px     Ryd( 4p)     0.01343       1.22350
     8    C    1  px     Ryd( 3p)     0.00031       0.56870
     9    C    1  px     Ryd( 5p)     0.00015       2.77265
    10    C    1  py     Val( 2p)     1.10323      -0.01675
    11    C    1  py     Ryd( 4p)     0.00673       1.40491
    12    C    1  py     Ryd( 3p)     0.00038       0.60440
    13    C    1  py     Ryd( 5p)     0.00023       2.59812
    14    C    1  pz     Val( 2p)     0.79479      -0.02837
    15    C    1  pz     Ryd( 4p)     0.00147       0.79636
    16    C    1  pz     Ryd( 3p)     0.00046       0.42669
    17    C    1  pz     Ryd( 5p)     0.00010       2.69345
    18    C    1  dxy    Ryd( 3d)     0.00347       2.80927
    19    C    1  dxz    Ryd( 3d)     0.00242       1.77253
    20    C    1  dyz    Ryd( 3d)     0.00049       1.72008
    21    C    1  dx2y2  Ryd( 3d)     0.00290       2.63391
    22    C    1  dz2    Ryd( 3d)     0.00036       2.18467

    23    C    2  S      Cor( 1S)     1.99927     -10.27341
    24    C    2  S      Val( 2S)     1.21997      -0.15910
    25    C    2  S      Ryd( 3S)     0.01411       0.55618
    26    C    2  S      Ryd( 4S)     0.00100       1.15344
    27    C    2  S      Ryd( 5S)     0.00001      23.16080
    28    C    2  px     Val( 2p)     0.99806       0.13208
    29    C    2  px     Ryd( 4p)     0.00778       1.20890
    30    C    2  px     Ryd( 3p)     0.00021       0.46585
    31    C    2  px     Ryd( 5p)     0.00011       3.23568
    32    C    2  py     Val( 2p)     1.41465       0.02226
    33    C    2  py     Ryd( 4p)     0.00587       0.97313
    34    C    2  py     Ryd( 3p)     0.00019       0.49627
    35    C    2  py     Ryd( 5p)     0.00009       3.05545
    36    C    2  pz     Val( 2p)     0.52760       0.06952
    37    C    2  pz     Ryd( 4p)     0.00054       0.82223
    38    C    2  pz     Ryd( 3p)     0.00021       0.38660
    39    C    2  pz     Ryd( 5p)     0.00002       2.79844
    40    C    2  dxy    Ryd( 3d)     0.00173       2.50833
    41    C    2  dxz    Ryd( 3d)     0.00061       1.81935
    42    C    2  dyz    Ryd( 3d)     0.00106       1.70707
    43    C    2  dx2y2  Ryd( 3d)     0.00152       2.46624
    44    C    2  dz2    Ryd( 3d)     0.00097       2.12366

    45    C    3  S      Cor( 1S)     1.99921     -10.30515
    46    C    3  S      Val( 2S)     0.98357      -0.10769
    47    C    3  S      Ryd( 3S)     0.00136       0.97611
    48    C    3  S      Ryd( 4S)     0.00010       2.79646
    49    C    3  S      Ryd( 5S)     0.00003      21.43081
    50    C    3  px     Val( 2p)     1.13905       0.01361
    51    C    3  px     Ryd( 4p)     0.00619       1.02834
    52    C    3  px     Ryd( 3p)     0.00022       0.86434
    53    C    3  px     Ryd( 5p)     0.00005       3.25945
    54    C    3  py     Val( 2p)     1.13238       0.03734
    55    C    3  py     Ryd( 4p)     0.00834       1.00912
    56    C    3  py     Ryd( 3p)     0.00034       0.77599
    57    C    3  py     Ryd( 5p)     0.00014       3.12325
    58    C    3  pz     Val( 2p)     1.07200      -0.02389
    59    C    3  pz     Ryd( 4p)     0.00107       0.69793
    60    C    3  pz     Ryd( 3p)     0.00030       0.53734
    61    C    3  pz     Ryd( 5p)     0.00002       2.76508
    62    C    3  dxy    Ryd( 3d)     0.00171       2.56471
    63    C    3  dxz    Ryd( 3d)     0.00032       1.76330
    64    C    3  dyz    Ryd( 3d)     0.00049       1.77149
    65    C    3  dx2y2  Ryd( 3d)     0.00057       2.61382
    66    C    3  dz2    Ryd( 3d)     0.00039       2.12127

    67    C    4  S      Cor( 1S)     1.99881     -10.41834
    68    C    4  S      Val( 2S)     0.99249      -0.19793
    69    C    4  S      Ryd( 3S)     0.00431       0.37206
    70    C    4  S      Ryd( 4S)     0.00103       1.02375
    71    C    4  S      Ryd( 5S)     0.00002      23.42431
    72    C    4  px     Val( 2p)     1.05249      -0.04646
    73    C    4  px     Ryd( 4p)     0.00693       1.00872
    74    C    4  px     Ryd( 3p)     0.00021       0.56196
    75    C    4  px     Ryd( 5p)     0.00030       3.36682
    76    C    4  py     Val( 2p)     0.95561      -0.06866
    77    C    4  py     Ryd( 4p)     0.00668       1.07879
    78    C    4  py     Ryd( 3p)     0.00020       0.56152
    79    C    4  py     Ryd( 5p)     0.00028       3.23956
    80    C    4  pz     Val( 2p)     1.02213      -0.08784
    81    C    4  pz     Ryd( 4p)     0.00110       0.71077
    82    C    4  pz     Ryd( 3p)     0.00034       0.39833
    83    C    4  pz     Ryd( 5p)     0.00003       2.79917
    84    C    4  dxy    Ryd( 3d)     0.00193       2.35062
    85    C    4  dxz    Ryd( 3d)     0.00104       1.68095
    86    C    4  dyz    Ryd( 3d)     0.00093       1.63217
    87    C    4  dx2y2  Ryd( 3d)     0.00120       2.44020
    88    C    4  dz2    Ryd( 3d)     0.00088       2.06727

    89    C    5  S      Cor( 1S)     1.99899     -10.34510
    90    C    5  S      Val( 2S)     0.95723      -0.12550
    91    C    5  S      Ryd( 3S)     0.00287       1.05510
    92    C    5  S      Ryd( 4S)     0.00004       5.75209
    93    C    5  S      Ryd( 5S)     0.00003      18.36031
    94    C    5  px     Val( 2p)     1.07478      -0.01982
    95    C    5  px     Ryd( 4p)     0.00400       0.95818
    96    C    5  px     Ryd( 3p)     0.00015       0.69091
    97    C    5  px     Ryd( 5p)     0.00011       3.39899
    98    C    5  py     Val( 2p)     1.18613      -0.02184
    99    C    5  py     Ryd( 4p)     0.00653       1.13127
   100    C    5  py     Ryd( 3p)     0.00040       0.59857
   101    C    5  py     Ryd( 5p)     0.00010       3.28604
   102    C    5  pz     Val( 2p)     0.98151      -0.05787
   103    C    5  pz     Ryd( 4p)     0.00134       0.63522
   104    C    5  pz     Ryd( 3p)     0.00095       0.38647
   105    C    5  pz     Ryd( 5p)     0.00002       2.87076
   106    C    5  dxy    Ryd( 3d)     0.00061       2.58032
   107    C    5  dxz    Ryd( 3d)     0.00055       1.74234
   108    C    5  dyz    Ryd( 3d)     0.00049       1.72037
   109    C    5  dx2y2  Ryd( 3d)     0.00085       2.59152
   110    C    5  dz2    Ryd( 3d)     0.00041       2.11122

   111    C    6  S      Cor( 1S)     1.99905     -10.36691
   112    C    6  S      Val( 2S)     0.92766      -0.10012
   113    C    6  S      Ryd( 4S)     0.00215       1.14528
   114    C    6  S      Ryd( 3S)     0.00077       0.62968
   115    C    6  S      Ryd( 5S)     0.00002      23.42689
   116    C    6  px     Val( 2p)     1.07644       0.00224
   117    C    6  px     Ryd( 4p)     0.00542       1.18829
   118    C    6  px     Ryd( 3p)     0.00009       0.93541
   119    C    6  px     Ryd( 5p)     0.00010       3.62449
   120    C    6  py     Val( 2p)     1.08737       0.00400
   121    C    6  py     Ryd( 4p)     0.01561       1.00129
   122    C    6  py     Ryd( 3p)     0.00030       0.93082
   123    C    6  py     Ryd( 5p)     0.00023       3.56164
   124    C    6  pz     Val( 2p)     0.80047      -0.02571
   125    C    6  pz     Ryd( 3p)     0.00107       0.65141
   126    C    6  pz     Ryd( 4p)     0.00226       0.77875
   127    C    6  pz     Ryd( 5p)     0.00003       2.90951
   128    C    6  dxy    Ryd( 3d)     0.00098       2.70693
   129    C    6  dxz    Ryd( 3d)     0.00073       1.72759
   130    C    6  dyz    Ryd( 3d)     0.00066       1.73100
   131    C    6  dx2y2  Ryd( 3d)     0.00054       2.53601
   132    C    6  dz2    Ryd( 3d)     0.00027       2.15381

   133    H    7  S      Val( 1S)     0.78429       0.18714
   134    H    7  S      Ryd( 2S)     0.00148       0.83856
   135    H    7  S      Ryd( 3S)     0.00030       2.21661
   136    H    7  px     Ryd( 2p)     0.00017       2.31957
   137    H    7  py     Ryd( 2p)     0.00046       2.65417
   138    H    7  pz     Ryd( 2p)     0.00007       1.76013

   139    H    8  S      Val( 1S)     0.77114       0.13010
   140    H    8  S      Ryd( 2S)     0.00174       0.58369
   141    H    8  S      Ryd( 3S)     0.00029       2.43839
   142    H    8  px     Ryd( 2p)     0.00018       2.14473
   143    H    8  py     Ryd( 2p)     0.00042       2.73798
   144    H    8  pz     Ryd( 2p)     0.00011       1.71097

   145   Cl    9  S      Cor( 1S)     2.00000    -101.14774
   146   Cl    9  S      Cor( 2S)     1.99970     -10.85131
   147   Cl    9  S      Val( 3S)     1.82505      -1.00653
   148   Cl    9  S      Ryd( 5S)     0.00219       1.15350
   149   Cl    9  S      Ryd( 4S)     0.00017       0.78307
   150   Cl    9  S      Ryd( 6S)     0.00000      18.19924
   151   Cl    9  S      Ryd( 7S)     0.00000     207.58284
   152   Cl    9  px     Cor( 2p)     1.99997      -7.45324
   153   Cl    9  px     Val( 3p)     1.74874      -0.27548
   154   Cl    9  px     Ryd( 5p)     0.00258       0.55784
   155   Cl    9  px     Ryd( 4p)     0.00016       0.45200
   156   Cl    9  px     Ryd( 6p)     0.00003       3.08477
   157   Cl    9  px     Ryd( 7p)     0.00000      25.53214
   158   Cl    9  py     Cor( 2p)     1.99994      -7.45497
   159   Cl    9  py     Val( 3p)     1.50421      -0.24455
   160   Cl    9  py     Ryd( 5p)     0.00490       0.52911
   161   Cl    9  py     Ryd( 4p)     0.00018       0.45078
   162   Cl    9  py     Ryd( 6p)     0.00004       3.23458
   163   Cl    9  py     Ryd( 7p)     0.00000      25.56553
   164   Cl    9  pz     Cor( 2p)     1.99999      -7.45247
   165   Cl    9  pz     Val( 3p)     1.89926      -0.29995
   166   Cl    9  pz     Ryd( 5p)     0.00246       0.53618
   167   Cl    9  pz     Ryd( 4p)     0.00019       0.42433
   168   Cl    9  pz     Ryd( 6p)     0.00001       2.74832
   169   Cl    9  pz     Ryd( 7p)     0.00000      25.42349
   170   Cl    9  dxy    Ryd( 3d)     0.00394       1.36375
   171   Cl    9  dxz    Ryd( 3d)     0.00099       1.04222
   172   Cl    9  dyz    Ryd( 3d)     0.00155       1.06743
   173   Cl    9  dx2y2  Ryd( 3d)     0.00148       1.31584
   174   Cl    9  dz2    Ryd( 3d)     0.00137       1.14731

   175    O   10  S      Cor( 1S)     1.99982     -19.31450
   176    O   10  S      Val( 2S)     1.72651      -0.91517
   177    O   10  S      Ryd( 4S)     0.00077       1.52495
   178    O   10  S      Ryd( 3S)     0.00008       1.48162
   179    O   10  S      Ryd( 5S)     0.00000      49.94732
   180    O   10  px     Val( 2p)     1.55564      -0.25561
   181    O   10  px     Ryd( 3p)     0.00060       0.67887
   182    O   10  px     Ryd( 5p)     0.00022       4.03458
   183    O   10  px     Ryd( 4p)     0.00013       2.52375
   184    O   10  py     Val( 2p)     1.91822      -0.27330
   185    O   10  py     Ryd( 3p)     0.00459       0.76093
   186    O   10  py     Ryd( 5p)     0.00001       4.21034
   187    O   10  py     Ryd( 4p)     0.00005       2.16454
   188    O   10  pz     Val( 2p)     1.21087      -0.18383
   189    O   10  pz     Ryd( 3p)     0.00121       0.64765
   190    O   10  pz     Ryd( 5p)     0.00004       3.97402
   191    O   10  pz     Ryd( 4p)     0.00002       2.21204
   192    O   10  dxy    Ryd( 3d)     0.00117       3.36878
   193    O   10  dxz    Ryd( 3d)     0.00134       3.19969
   194    O   10  dyz    Ryd( 3d)     0.00005       2.99761
   195    O   10  dx2y2  Ryd( 3d)     0.00148       3.62445
   196    O   10  dz2    Ryd( 3d)     0.00037       3.19098

   197    C   11  S      Cor( 1S)     1.99898     -10.33137
   198    C   11  S      Val( 2S)     0.90536      -0.07124
   199    C   11  S      Ryd( 3S)     0.00113       1.00319
   200    C   11  S      Ryd( 4S)     0.00027       1.23962
   201    C   11  S      Ryd( 5S)     0.00002      23.42925
   202    C   11  px     Val( 2p)     1.00298       0.08599
   203    C   11  px     Ryd( 4p)     0.00468       2.57022
   204    C   11  px     Ryd( 3p)     0.00135       0.52676
   205    C   11  py     Val( 2p)     1.05273       0.07278
   206    C   11  py     Ryd( 4p)     0.00349       2.52586
   207    C   11  py     Ryd( 3p)     0.00202       0.47478
   208    C   11  pz     Val( 2p)     1.00252       0.00900
   209    C   11  pz     Ryd( 4p)     0.00369       1.17021
   210    C   11  pz     Ryd( 3p)     0.00063       0.27977
   211    C   11  dxy    Ryd( 3d)     0.00095       2.71427
   212    C   11  dxz    Ryd( 3d)     0.00033       1.75729
   213    C   11  dyz    Ryd( 3d)     0.00065       1.75930
   214    C   11  dx2y2  Ryd( 3d)     0.00085       2.51309
   215    C   11  dz2    Ryd( 3d)     0.00035       2.17618

   216    C   12  S      Cor( 1S)     1.99922     -10.27566
   217    C   12  S      Val( 2S)     0.96650      -0.05665
   218    C   12  S      Ryd( 3S)     0.00505       1.17794
   219    C   12  S      Ryd( 4S)     0.00014       3.22974
   220    C   12  S      Ryd( 5S)     0.00002      21.22619
   221    C   12  px     Val( 2p)     1.12246       0.04861
   222    C   12  px     Ryd( 3p)     0.01313       1.02697
   223    C   12  px     Ryd( 4p)     0.00026       1.03921
   224    C   12  px     Ryd( 5p)     0.00016       3.43693
   225    C   12  py     Val( 2p)     1.15943       0.05322
   226    C   12  py     Ryd( 4p)     0.00966       1.06157
   227    C   12  py     Ryd( 3p)     0.00046       0.83049
   228    C   12  py     Ryd( 5p)     0.00007       3.21411
   229    C   12  pz     Val( 2p)     0.97241       0.01168
   230    C   12  pz     Ryd( 4p)     0.00272       0.68774
   231    C   12  pz     Ryd( 3p)     0.00106       0.62170
   232    C   12  pz     Ryd( 5p)     0.00001       2.84965
   233    C   12  dxy    Ryd( 3d)     0.00151       2.69796
   234    C   12  dxz    Ryd( 3d)     0.00038       1.81481
   235    C   12  dyz    Ryd( 3d)     0.00017       1.77731
   236    C   12  dx2y2  Ryd( 3d)     0.00076       2.69395
   237    C   12  dz2    Ryd( 3d)     0.00031       2.14224

   238    C   13  S      Cor( 1S)     1.99904     -10.21481
   239    C   13  S      Val( 2S)     1.14416      -0.07395
   240    C   13  S      Ryd( 3S)     0.02265       0.56141
   241    C   13  S      Ryd( 4S)     0.00082       1.02758
   242    C   13  S      Ryd( 5S)     0.00001      23.19830
   243    C   13  px     Val( 2p)     1.14041       0.12620
   244    C   13  px     Ryd( 4p)     0.00970       1.07906
   245    C   13  px     Ryd( 3p)     0.00046       0.58560
   246    C   13  px     Ryd( 5p)     0.00018       3.27128
   247    C   13  py     Val( 2p)     1.32976       0.07703
   248    C   13  py     Ryd( 4p)     0.00708       0.97179
   249    C   13  py     Ryd( 3p)     0.00018       0.55995
   250    C   13  py     Ryd( 5p)     0.00010       3.19417
   251    C   13  pz     Val( 2p)     0.71786       0.09810
   252    C   13  pz     Ryd( 4p)     0.00088       0.84157
   253    C   13  pz     Ryd( 3p)     0.00029       0.38813
   254    C   13  pz     Ryd( 5p)     0.00005       2.90724
   255    C   13  dxy    Ryd( 3d)     0.00150       2.34436
   256    C   13  dxz    Ryd( 3d)     0.00080       1.83475
   257    C   13  dyz    Ryd( 3d)     0.00111       1.79274
   258    C   13  dx2y2  Ryd( 3d)     0.00108       2.67401
   259    C   13  dz2    Ryd( 3d)     0.00067       2.15114

   260    C   14  S      Cor( 1S)     1.99929     -10.31720
   261    C   14  S      Val( 2S)     0.95780      -0.09100
   262    C   14  S      Ryd( 3S)     0.00413       1.16005
   263    C   14  S      Ryd( 4S)     0.00016       1.60779
   264    C   14  S      Ryd( 5S)     0.00001      22.84398
   265    C   14  px     Val( 2p)     1.09027       0.03301
   266    C   14  px     Ryd( 4p)     0.00996       1.00161
   267    C   14  px     Ryd( 3p)     0.00024       0.85688
   268    C   14  px     Ryd( 5p)     0.00018       3.50445
   269    C   14  py     Val( 2p)     1.13156       0.02634
   270    C   14  py     Ryd( 4p)     0.00587       1.11785
   271    C   14  py     Ryd( 3p)     0.00064       0.62532
   272    C   14  py     Ryd( 5p)     0.00008       3.41175
   273    C   14  pz     Val( 2p)     1.00791      -0.02440
   274    C   14  pz     Ryd( 4p)     0.00337       0.64383
   275    C   14  pz     Ryd( 3p)     0.00154       0.51934
   276    C   14  pz     Ryd( 5p)     0.00000       2.92389
   277    C   14  dxy    Ryd( 3d)     0.00070       2.61946
   278    C   14  dxz    Ryd( 3d)     0.00049       1.75778
   279    C   14  dyz    Ryd( 3d)     0.00005       1.74429
   280    C   14  dx2y2  Ryd( 3d)     0.00057       2.67040
   281    C   14  dz2    Ryd( 3d)     0.00041       2.09890

   282    C   15  S      Cor( 1S)     1.99894     -10.29320
   283    C   15  S      Val( 2S)     0.95489      -0.07092
   284    C   15  S      Ryd( 3S)     0.00213       1.00506
   285    C   15  S      Ryd( 4S)     0.00015       1.67318
   286    C   15  S      Ryd( 5S)     0.00002      22.48525
   287    C   15  px     Val( 2p)     1.09450       0.02965
   288    C   15  px     Ryd( 4p)     0.00579       0.99649
   289    C   15  px     Ryd( 3p)     0.00048       0.58151
   290    C   15  px     Ryd( 5p)     0.00019       3.26351
   291    C   15  py     Val( 2p)     1.17259       0.01046
   292    C   15  py     Ryd( 4p)     0.00640       0.99983
   293    C   15  py     Ryd( 3p)     0.00039       0.53279
   294    C   15  py     Ryd( 5p)     0.00013       3.22979
   295    C   15  pz     Val( 2p)     1.01987      -0.01692
   296    C   15  pz     Ryd( 4p)     0.00128       0.64657
   297    C   15  pz     Ryd( 3p)     0.00057       0.42626
   298    C   15  pz     Ryd( 5p)     0.00001       2.85473
   299    C   15  dxy    Ryd( 3d)     0.00084       2.70408
   300    C   15  dxz    Ryd( 3d)     0.00047       1.79871
   301    C   15  dyz    Ryd( 3d)     0.00047       1.76354
   302    C   15  dx2y2  Ryd( 3d)     0.00062       2.61800
   303    C   15  dz2    Ryd( 3d)     0.00035       2.16250

   304    C   16  S      Cor( 1S)     1.99839     -10.34169
   305    C   16  S      Val( 2S)     0.94340      -0.10316
   306    C   16  S      Ryd( 3S)     0.00403       0.65905
   307    C   16  S      Ryd( 4S)     0.00070       0.97493
   308    C   16  S      Ryd( 5S)     0.00003      23.20893
   309    C   16  px     Val( 2p)     0.94500      -0.04059
   310    C   16  px     Ryd( 4p)     0.00840       1.03226
   311    C   16  px     Ryd( 3p)     0.00025       0.74076
   312    C   16  px     Ryd( 5p)     0.00044       3.24196
   313    C   16  py     Val( 2p)     1.14917       0.01139
   314    C   16  py     Ryd( 4p)     0.01085       0.90390
   315    C   16  py     Ryd( 3p)     0.00023       0.72083
   316    C   16  py     Ryd( 5p)     0.00014       3.44212
   317    C   16  pz     Val( 2p)     1.00044      -0.02493
   318    C   16  pz     Ryd( 4p)     0.00145       0.73777
   319    C   16  pz     Ryd( 3p)     0.00090       0.52113
   320    C   16  pz     Ryd( 5p)     0.00007       2.78076
   321    C   16  dxy    Ryd( 3d)     0.00140       2.61421
   322    C   16  dxz    Ryd( 3d)     0.00149       1.66239
   323    C   16  dyz    Ryd( 3d)     0.00060       1.80460
   324    C   16  dx2y2  Ryd( 3d)     0.00269       2.35568
   325    C   16  dz2    Ryd( 3d)     0.00073       2.10214

   326   Cl   17  S      Cor( 1S)     2.00000    -101.11224
   327   Cl   17  S      Cor( 2S)     1.99968     -10.81165
   328   Cl   17  S      Val( 3S)     1.81592      -0.96288
   329   Cl   17  S      Ryd( 5S)     0.00196       0.95100
   330   Cl   17  S      Ryd( 4S)     0.00008       0.88869
   331   Cl   17  S      Ryd( 6S)     0.00000      18.31362
   332   Cl   17  S      Ryd( 7S)     0.00000     207.64313
   333   Cl   17  px     Cor( 2p)     1.99991      -7.41917
   334   Cl   17  px     Val( 3p)     1.32392      -0.18716
   335   Cl   17  px     Ryd( 4p)     0.00518       0.48426
   336   Cl   17  px     Ryd( 5p)     0.00027       0.60492
   337   Cl   17  px     Ryd( 6p)     0.00003       3.35682
   338   Cl   17  px     Ryd( 7p)     0.00000      25.56506
   339   Cl   17  py     Cor( 2p)     1.99999      -7.41512
   340   Cl   17  py     Val( 3p)     1.96049      -0.26653
   341   Cl   17  py     Ryd( 4p)     0.00262       0.52413
   342   Cl   17  py     Ryd( 5p)     0.00008       0.70962
   343   Cl   17  py     Ryd( 6p)     0.00003       2.82251
   344   Cl   17  py     Ryd( 7p)     0.00000      25.48991
   345   Cl   17  pz     Cor( 2p)     1.99999      -7.41569
   346   Cl   17  pz     Val( 3p)     1.90190      -0.26527
   347   Cl   17  pz     Ryd( 4p)     0.00298       0.51205
   348   Cl   17  pz     Ryd( 5p)     0.00010       0.64005
   349   Cl   17  pz     Ryd( 6p)     0.00001       2.66416
   350   Cl   17  pz     Ryd( 7p)     0.00000      25.42528
   351   Cl   17  dxy    Ryd( 3d)     0.00133       1.31189
   352   Cl   17  dxz    Ryd( 3d)     0.00227       1.12566
   353   Cl   17  dyz    Ryd( 3d)     0.00005       1.05618
   354   Cl   17  dx2y2  Ryd( 3d)     0.00421       1.40269
   355   Cl   17  dz2    Ryd( 3d)     0.00133       1.17255

   356    H   18  S      Val( 1S)     0.79372       0.14587
   357    H   18  S      Ryd( 2S)     0.00174       1.04743
   358    H   18  S      Ryd( 3S)     0.00026       1.89324
   359    H   18  px     Ryd( 2p)     0.00020       2.21590
   360    H   18  py     Ryd( 2p)     0.00034       2.64516
   361    H   18  pz     Ryd( 2p)     0.00013       1.73125

   362    H   19  S      Val( 1S)     0.80446       0.15114
   363    H   19  S      Ryd( 2S)     0.00125       0.56050
   364    H   19  S      Ryd( 3S)     0.00032       2.46050
   365    H   19  px     Ryd( 2p)     0.00037       2.26488
   366    H   19  py     Ryd( 2p)     0.00042       2.58272
   367    H   19  pz     Ryd( 2p)     0.00031       1.73322

   368    H   20  S      Val( 1S)     0.79875       0.18891
   369    H   20  S      Ryd( 2S)     0.00173       0.70309
   370    H   20  S      Ryd( 3S)     0.00044       2.36801
   371    H   20  px     Ryd( 2p)     0.00026       2.16703
   372    H   20  py     Ryd( 2p)     0.00053       2.74332
   373    H   20  pz     Ryd( 2p)     0.00018       1.77091

 WARNING:  1 low occupancy (<1.9990e) core orbital  found on  C    1
           1 low occupancy (<1.9990e) core orbital  found on  C    4
           1 low occupancy (<1.9990e) core orbital  found on  C    5
           1 low occupancy (<1.9990e) core orbital  found on  C   11
           1 low occupancy (<1.9990e) core orbital  found on  C   15
           1 low occupancy (<1.9990e) core orbital  found on  C   16

 WARNING:  Population inversion found on atom  C    1
           Population inversion found on atom  C    2
           Population inversion found on atom  C    3
           Population inversion found on atom  C    4
           Population inversion found on atom  C    5
           Population inversion found on atom  C    6
           Population inversion found on atom Cl    9
           Population inversion found on atom  O   10
           Population inversion found on atom  C   11
           Population inversion found on atom  C   12
           Population inversion found on atom  C   13
           Population inversion found on atom  C   14
           Population inversion found on atom  C   15
           Population inversion found on atom  C   16
           Population inversion found on atom Cl   17


 Summary of Natural Population Analysis:                  
                                                          
                                       Natural Population 
                Natural  -----------------------------------------------
    Atom  No    Charge         Core      Valence    Rydberg      Total
 -----------------------------------------------------------------------
      C    1    0.31794      1.99862     3.64112    0.04232     5.68206
      C    2   -0.19561      1.99927     4.16028    0.03606     6.19561
      C    3   -0.34783      1.99921     4.32700    0.02162     6.34783
      C    4   -0.04893      1.99881     4.02272    0.02740     6.04893
      C    5   -0.21808      1.99899     4.19965    0.01944     6.21808
      C    6    0.07779      1.99905     3.89194    0.03122     5.92221
      H    7    0.21324      0.00000     0.78429    0.00247     0.78676
      H    8    0.22611      0.00000     0.77114    0.00274     0.77389
     Cl    9    0.00088      9.99960     6.97725    0.02226    16.99912
      O   10   -0.42319      1.99982     6.41124    0.01213     8.42319
      C   11    0.01701      1.99898     3.96358    0.02043     5.98299
      C   12   -0.25590      1.99922     4.22081    0.03588     6.25590
      C   13   -0.37878      1.99904     4.33220    0.04754     6.37878
      C   14   -0.21523      1.99929     4.18754    0.02840     6.21523
      C   15   -0.26107      1.99894     4.24185    0.02029     6.26107
      C   16   -0.07078      1.99839     4.03800    0.03439     6.07078
     Cl   17   -0.02433      9.99956     7.00223    0.02253    17.02433
      H   18    0.20361      0.00000     0.79372    0.00267     0.79639
      H   19    0.19288      0.00000     0.80446    0.00266     0.80712
      H   20    0.19811      0.00000     0.79875    0.00314     0.80189
 =======================================================================
   * Total *   -0.99216     45.98680    73.56976    0.43560   119.99216

                                 Natural Population      
 --------------------------------------------------------
   Core                      45.98680 ( 99.9713% of  46)
   Valence                   73.56976 ( 99.4186% of  74)
   Natural Minimal Basis    119.55656 ( 99.6305% of 120)
   Natural Rydberg Basis      0.43560 (  0.3630% of 120)
 --------------------------------------------------------

    Atom  No          Natural Electron Configuration
 ----------------------------------------------------------------------------
      C    1      [core]2S( 0.84)2p( 2.80)4S( 0.01)3d( 0.01)4p( 0.02)
      C    2      [core]2S( 1.22)2p( 2.94)3S( 0.01)3d( 0.01)4p( 0.01)
      C    3      [core]2S( 0.98)2p( 3.34)4p( 0.02)
      C    4      [core]2S( 0.99)2p( 3.03)3d( 0.01)4p( 0.01)
      C    5      [core]2S( 0.96)2p( 3.24)4p( 0.01)
      C    6      [core]2S( 0.93)2p( 2.96)4p( 0.02)
      H    7            1S( 0.78)
      H    8            1S( 0.77)
     Cl    9      [core]3S( 1.83)3p( 5.15)3d( 0.01)5p( 0.01)
      O   10      [core]2S( 1.73)2p( 4.68)3p( 0.01)
      C   11      [core]2S( 0.91)2p( 3.06)4p( 0.01)
      C   12      [core]2S( 0.97)2p( 3.25)3S( 0.01)3p( 0.01)4p( 0.01)
      C   13      [core]2S( 1.14)2p( 3.19)3S( 0.02)3d( 0.01)4p( 0.02)
      C   14      [core]2S( 0.96)2p( 3.23)4p( 0.02)
      C   15      [core]2S( 0.95)2p( 3.29)4p( 0.01)
      C   16      [core]2S( 0.94)2p( 3.09)3d( 0.01)4p( 0.02)
     Cl   17      [core]3S( 1.82)3p( 5.19)3d( 0.01)4p( 0.01)
      H   18            1S( 0.79)
      H   19            1S( 0.80)
      H   20            1S( 0.80)


 NATURAL BOND ORBITAL ANALYSIS:

                       Occupancies       Lewis Structure    Low   High
           Occ.    -------------------  -----------------   occ   occ
  Cycle   Thresh.   Lewis   Non-Lewis     CR  BD  3C  LP    (L)   (NL)   Dev
 =============================================================================
   1(1)    1.90   112.34004   7.65996     23  22   0  15    11     10    0.70
   2(2)    1.90   112.34004   7.65996     23  22   0  15    11     10    0.70
   3(1)    1.80   114.67642   5.32358     23  23   0  14     4      7    0.50
   4(2)    1.80   114.67642   5.32358     23  23   0  14     4      7    0.50
   5(1)    1.70   115.36260   4.63740     23  24   0  13     3      7    0.50
   6(2)    1.70   115.36260   4.63740     23  24   0  13     3      7    0.50
   7(1)    1.60   115.36260   4.63740     23  24   0  13     3      7    0.50
   8(2)    1.60   115.36260   4.63740     23  24   0  13     3      7    0.50
   9(1)    1.50   116.40198   3.59802     23  26   0  11     1      6    0.46
  10(2)    1.50   116.81482   3.18518     23  27   0  10     0      6    0.47
  11(3)    1.50   116.35714   3.64286     23  26   0  11     1      6    0.39
  12(4)    1.50   116.35714   3.64286     23  26   0  11     1      6    0.39
  13(5)    1.50   116.37701   3.62299     23  26   0  11     1      7    0.50
  14(6)    1.50   116.35714   3.64286     23  26   0  11     1      6    0.39
  15(7)    1.50   116.35714   3.64286     23  26   0  11     1      6    0.39
  16(8)    1.50   116.37701   3.62299     23  26   0  11     1      7    0.50
  17(9)    1.50   116.35714   3.64286     23  26   0  11     1      6    0.39
  18(1)    1.50   116.81482   3.18518     23  27   0  10     0      6    0.47
 -----------------------------------------------------------------------------

 Structure accepted: RESONANCE keyword permits strongly delocalized structure

 WARNING:  1 low occupancy (<1.9990e) core orbital  found on  C    1
           1 low occupancy (<1.9990e) core orbital  found on  C    4
           1 low occupancy (<1.9990e) core orbital  found on  C    5
           1 low occupancy (<1.9990e) core orbital  found on  C   11
           1 low occupancy (<1.9990e) core orbital  found on  C   15
           1 low occupancy (<1.9990e) core orbital  found on  C   16

 --------------------------------------------------------
   Core                     45.98681 ( 99.971% of  46)
   Valence Lewis            70.82801 ( 95.714% of  74)
  ==================       ============================
   Total Lewis             116.81482 ( 97.346% of 120)
  -----------------------------------------------------
   Valence non-Lewis         2.89189 (  2.410% of 120)
   Rydberg non-Lewis         0.29329 (  0.244% of 120)
  ==================       ============================
   Total non-Lewis           3.18518 (  2.654% of 120)
 --------------------------------------------------------


       (Occupancy)   Bond orbital/ Coefficients/ Hybrids
 ---------------------------------------------------------------------------------
     1. (1.96484) BD ( 1) C   1 - C   2  
                ( 55.55%)   0.7453* C   1 s( 36.27%)p 1.76( 63.69%)d 0.00(  0.04%)
                                           -0.0002  0.6019 -0.0061  0.0209 -0.0002
                                           -0.4856 -0.0367  0.0113 -0.0031  0.6316
                                           -0.0272 -0.0009 -0.0021 -0.0001 -0.0000
                                            0.0000 -0.0000 -0.0184  0.0000 -0.0000
                                            0.0030 -0.0081
                ( 44.45%)   0.6667* C   2 s( 32.34%)p 2.09( 67.56%)d 0.00(  0.10%)
                                           -0.0002  0.5660 -0.0552 -0.0006  0.0004
                                            0.5151 -0.0514 -0.0022  0.0032 -0.6384
                                            0.0015  0.0087 -0.0012  0.0002 -0.0000
                                           -0.0000  0.0000 -0.0219  0.0000 -0.0000
                                           -0.0181 -0.0132
     2. (1.98414) BD ( 1) C   1 - C   4  
                ( 48.45%)   0.6961* C   1 s( 33.02%)p 2.03( 66.94%)d 0.00(  0.04%)
                                           -0.0000  0.5739  0.0256 -0.0125  0.0002
                                           -0.2856 -0.0199  0.0053 -0.0013 -0.7663
                                            0.0080  0.0051  0.0041 -0.0000 -0.0000
                                            0.0000 -0.0000  0.0151  0.0000  0.0000
                                           -0.0121 -0.0064
                ( 51.55%)   0.7180* C   4 s( 38.79%)p 1.58( 61.16%)d 0.00(  0.04%)
                                           -0.0000  0.6227  0.0147 -0.0019  0.0004
                                            0.4200 -0.0148  0.0010  0.0016  0.6594
                                            0.0088  0.0104  0.0087  0.0001 -0.0000
                                            0.0000  0.0000  0.0157  0.0000  0.0000
                                           -0.0076 -0.0113
     3. (1.99439) BD ( 1) C   1 - O  10  
                ( 36.06%)   0.6005* C   1 s( 30.48%)p 2.28( 69.38%)d 0.00(  0.14%)
                                           -0.0001  0.5509 -0.0295 -0.0196 -0.0007
                                            0.8244 -0.0512 -0.0101 -0.0038  0.1055
                                           -0.0160 -0.0014 -0.0013  0.0001 -0.0000
                                           -0.0000 -0.0000  0.0060  0.0000  0.0000
                                            0.0334 -0.0172
                ( 63.94%)   0.7996* O  10 s( 37.12%)p 1.69( 62.77%)d 0.00(  0.11%)
                                            0.0000  0.6092 -0.0099  0.0020 -0.0002
                                           -0.7814  0.0118  0.0011 -0.0051 -0.1299
                                            0.0028 -0.0001  0.0004 -0.0001  0.0000
                                            0.0000 -0.0000  0.0103  0.0000  0.0000
                                            0.0290 -0.0132
     4. (1.88696) BD ( 2) C   1 - O  10  
                ( 38.23%)   0.6183* C   1 s(  0.00%)p 1.00( 99.76%)d 0.00(  0.24%)
                                            0.0000  0.0000  0.0000 -0.0000 -0.0000
                                           -0.0001 -0.0000  0.0000 -0.0000  0.0000
                                            0.0000  0.0000  0.0000  0.9978  0.0372
                                            0.0215  0.0094  0.0000  0.0486  0.0033
                                           -0.0000  0.0000
                ( 61.77%)   0.7860* O  10 s(  0.00%)p 1.00( 99.88%)d 0.00(  0.12%)
                                           -0.0000  0.0000 -0.0000  0.0000  0.0000
                                           -0.0002  0.0000 -0.0000  0.0000  0.0000
                                           -0.0000  0.0000 -0.0000  0.9993 -0.0106
                                           -0.0051 -0.0016 -0.0000 -0.0336 -0.0063
                                            0.0000 -0.0000
     5. (1.97659) BD ( 1) C   2 - C   3  
                ( 45.79%)   0.6767* C   2 s( 36.30%)p 1.75( 63.63%)d 0.00(  0.07%)
                                           -0.0003  0.5989 -0.0652 -0.0065 -0.0002
                                           -0.7895  0.0380  0.0053 -0.0001 -0.1043
                                           -0.0250  0.0053  0.0041 -0.0001  0.0000
                                           -0.0000 -0.0000  0.0200  0.0000  0.0000
                                            0.0137 -0.0102
                ( 54.21%)   0.7363* C   3 s( 36.12%)p 1.77( 63.84%)d 0.00(  0.04%)
                                            0.0001  0.6009  0.0136 -0.0013  0.0012
                                            0.7946 -0.0142 -0.0104  0.0018  0.0583
                                           -0.0564  0.0031 -0.0026 -0.0000  0.0000
                                           -0.0000  0.0000 -0.0010  0.0000 -0.0000
                                            0.0155 -0.0124
     6. (1.54253) BD ( 2) C   2 - C   3  
                ( 31.67%)   0.5627* C   2 s(  0.00%)p 1.00( 99.69%)d 0.00(  0.31%)
                                           -0.0000  0.0000  0.0000 -0.0000  0.0000
                                           -0.0001  0.0000 -0.0000 -0.0000  0.0002
                                           -0.0000  0.0000 -0.0000  0.9983 -0.0132
                                            0.0132 -0.0049 -0.0000 -0.0337 -0.0440
                                            0.0000  0.0000
                ( 68.33%)   0.8266* C   3 s(  0.00%)p 1.00( 99.95%)d 0.00(  0.05%)
                                            0.0000  0.0000  0.0000 -0.0000  0.0000
                                           -0.0000 -0.0000 -0.0000 -0.0000  0.0002
                                            0.0000  0.0000 -0.0000  0.9995  0.0169
                                            0.0092 -0.0037  0.0000  0.0146 -0.0177
                                            0.0000  0.0000
     7. (1.97817) BD ( 1) C   3 - C   6  
                ( 47.56%)   0.6896* C   3 s( 35.00%)p 1.86( 64.96%)d 0.00(  0.04%)
                                            0.0001  0.5915  0.0072  0.0025  0.0001
                                           -0.3955  0.0320  0.0027  0.0004 -0.7015
                                           -0.0032  0.0069 -0.0051  0.0001  0.0000
                                           -0.0000  0.0000  0.0136 -0.0000 -0.0000
                                           -0.0103 -0.0114
                ( 52.44%)   0.7242* C   6 s( 34.26%)p 1.92( 65.71%)d 0.00(  0.03%)
                                           -0.0001  0.5852 -0.0079 -0.0009  0.0006
                                            0.3173  0.0194  0.0027 -0.0012  0.7456
                                           -0.0019 -0.0056  0.0051 -0.0001 -0.0000
                                           -0.0000 -0.0000  0.0148 -0.0000 -0.0000
                                           -0.0049 -0.0081
     8. (1.98164) BD ( 1) C   3 - H   7  
                ( 61.17%)   0.7821* C   3 s( 28.76%)p 2.48( 71.20%)d 0.00(  0.04%)
                                           -0.0004  0.5359 -0.0196 -0.0008 -0.0014
                                           -0.4574 -0.0169 -0.0002 -0.0007  0.7088
                                           -0.0011  0.0076  0.0005 -0.0002  0.0000
                                           -0.0000 -0.0000 -0.0172  0.0000 -0.0000
                                           -0.0063 -0.0085
                ( 38.83%)   0.6232* H   7 s( 99.96%)p 0.00(  0.04%)
                                            0.9998 -0.0047  0.0001  0.0068 -0.0184
                                            0.0000
     9. (1.98232) BD ( 1) C   4 - C   5  
                ( 50.68%)   0.7119* C   4 s( 40.07%)p 1.50( 59.90%)d 0.00(  0.03%)
                                           -0.0001  0.6329  0.0017 -0.0091 -0.0000
                                           -0.7656  0.0028 -0.0086 -0.0091 -0.1104
                                            0.0225  0.0026  0.0007 -0.0001  0.0000
                                            0.0000 -0.0000  0.0014  0.0000  0.0000
                                            0.0116 -0.0112
                ( 49.32%)   0.7023* C   5 s( 34.00%)p 1.94( 65.97%)d 0.00(  0.03%)
                                           -0.0001  0.5828  0.0177 -0.0002  0.0004
                                            0.8023 -0.0212 -0.0082  0.0015  0.1202
                                            0.0304 -0.0070 -0.0002  0.0000 -0.0000
                                           -0.0000  0.0000  0.0072  0.0000  0.0000
                                            0.0129 -0.0102
    10. (1.81708) BD ( 2) C   4 - C   5  
                ( 51.23%)   0.7157* C   4 s(  0.00%)p 1.00( 99.97%)d 0.00(  0.03%)
                                            0.0000  0.0000  0.0000 -0.0000 -0.0000
                                           -0.0001 -0.0000  0.0000 -0.0000 -0.0001
                                            0.0000  0.0000  0.0000  0.9997  0.0025
                                           -0.0163  0.0010  0.0000 -0.0160 -0.0030
                                            0.0000 -0.0000
                ( 48.77%)   0.6984* C   5 s(  0.00%)p 1.00( 99.95%)d 0.00(  0.05%)
                                            0.0000  0.0000 -0.0000 -0.0000  0.0000
                                           -0.0000 -0.0000 -0.0000  0.0000 -0.0001
                                           -0.0000 -0.0000 -0.0000  0.9994  0.0095
                                            0.0236 -0.0004 -0.0000  0.0187  0.0123
                                           -0.0000  0.0000
    11. (1.98846) BD ( 1) C   4 -Cl   9  
                ( 44.89%)   0.6700* C   4 s( 21.14%)p 3.72( 78.68%)d 0.01(  0.19%)
                                            0.0001 -0.4584  0.0332 -0.0100  0.0008
                                           -0.4860  0.0077 -0.0015  0.0092  0.7418
                                           -0.0034  0.0012 -0.0115  0.0000 -0.0000
                                           -0.0000 -0.0000  0.0345  0.0000 -0.0000
                                            0.0131  0.0225
                ( 55.11%)   0.7424*Cl   9 s( 19.42%)p 4.12( 80.10%)d 0.02(  0.47%)
                                           -0.0000 -0.0001 -0.4392 -0.0360  0.0016
                                           -0.0004  0.0000  0.0000  0.5077 -0.0297
                                           -0.0038 -0.0010 -0.0003 -0.0001 -0.7354
                                            0.0399  0.0068  0.0015  0.0004 -0.0000
                                           -0.0000  0.0000  0.0000 -0.0000  0.0000
                                            0.0564  0.0000 -0.0000  0.0205  0.0336
    12. (1.97473) BD ( 1) C   5 - C   6  
                ( 50.53%)   0.7109* C   5 s( 37.68%)p 1.65( 62.28%)d 0.00(  0.04%)
                                           -0.0002  0.6137  0.0115  0.0017  0.0011
                                           -0.5332  0.0214  0.0032 -0.0019  0.5810
                                            0.0169 -0.0098  0.0026  0.0001  0.0000
                                           -0.0000 -0.0000 -0.0156 -0.0000  0.0000
                                           -0.0035 -0.0111
                ( 49.47%)   0.7033* C   6 s( 32.54%)p 2.07( 67.41%)d 0.00(  0.05%)
                                            0.0000  0.5705  0.0018 -0.0023  0.0008
                                            0.4919  0.0132 -0.0006  0.0024 -0.6570
                                            0.0106  0.0071 -0.0063 -0.0000  0.0000
                                           -0.0000 -0.0000 -0.0197 -0.0000  0.0000
                                           -0.0020 -0.0106
    13. (1.97889) BD ( 1) C   5 - H   8  
                ( 61.50%)   0.7842* C   5 s( 28.31%)p 2.53( 71.65%)d 0.00(  0.04%)
                                            0.0004 -0.5316  0.0213  0.0010  0.0015
                                            0.2648 -0.0007 -0.0037 -0.0007  0.8039
                                            0.0090 -0.0044 -0.0027  0.0001 -0.0000
                                           -0.0000 -0.0000 -0.0095 -0.0000 -0.0000
                                            0.0146  0.0115
                ( 38.50%)   0.6205* H   8 s( 99.96%)p 0.00(  0.04%)
                                           -0.9998 -0.0025 -0.0014 -0.0046 -0.0198
                                           -0.0000
    14. (1.96928) BD ( 1) C   6 - C  11  
                ( 52.32%)   0.7233* C   6 s( 33.17%)p 2.01( 66.82%)d 0.00(  0.01%)
                                            0.0002  0.5758  0.0130  0.0034 -0.0015
                                           -0.8104 -0.0007 -0.0027  0.0045 -0.1070
                                           -0.0030 -0.0006  0.0022  0.0001 -0.0000
                                           -0.0000  0.0000  0.0057  0.0000 -0.0000
                                            0.0096 -0.0038
                ( 47.68%)   0.6905* C  11 s( 31.08%)p 2.22( 68.88%)d 0.00(  0.04%)
                                           -0.0003  0.5573 -0.0064  0.0131  0.0003
                                            0.8252  0.0365  0.0124  0.0799  0.0042
                                           -0.0002 -0.0001 -0.0000 -0.0000  0.0036
                                           -0.0000 -0.0000  0.0177 -0.0072
    15. (1.96711) BD ( 1) C  11 - C  12  
                ( 51.14%)   0.7151* C  11 s( 35.67%)p 1.80( 64.28%)d 0.00(  0.05%)
                                           -0.0003  0.5972  0.0031 -0.0048 -0.0001
                                           -0.4656 -0.0178 -0.0034  0.6524  0.0068
                                            0.0008 -0.0000  0.0000  0.0000 -0.0194
                                           -0.0000  0.0000 -0.0035 -0.0116
                ( 48.86%)   0.6990* C  12 s( 35.69%)p 1.80( 64.26%)d 0.00(  0.04%)
                                            0.0003  0.5958  0.0437 -0.0028 -0.0007
                                            0.5429 -0.0466 -0.0042 -0.0003 -0.5879
                                            0.0106  0.0021 -0.0004 -0.0001 -0.0000
                                            0.0000  0.0000 -0.0189 -0.0000  0.0000
                                           -0.0043 -0.0082
    16. (1.96642) BD ( 1) C  11 - C  14  
                ( 49.48%)   0.7034* C  11 s( 33.25%)p 2.01( 66.70%)d 0.00(  0.06%)
                                           -0.0004  0.5765  0.0078 -0.0064 -0.0004
                                           -0.3154 -0.0165 -0.0035 -0.7530 -0.0130
                                            0.0008  0.0001 -0.0000 -0.0000  0.0173
                                           -0.0000 -0.0000 -0.0113 -0.0119
                ( 50.52%)   0.7108* C  14 s( 36.75%)p 1.72( 63.23%)d 0.00(  0.03%)
                                            0.0003  0.6051  0.0368 -0.0024 -0.0007
                                            0.3836 -0.0379 -0.0017 -0.0001  0.6952
                                           -0.0164 -0.0129 -0.0040 -0.0001  0.0000
                                            0.0000  0.0000  0.0114 -0.0000 -0.0000
                                           -0.0092 -0.0066
    17. (1.54477) BD ( 2) C  11 - C  14  
                ( 49.87%)   0.7062* C  11 s(  0.00%)p 1.00( 99.98%)d 0.00(  0.02%)
                                           -0.0000  0.0000 -0.0000 -0.0000 -0.0000
                                            0.0001 -0.0000 -0.0000  0.0001 -0.0000
                                           -0.0000  0.9980 -0.0564 -0.0237 -0.0000
                                           -0.0057 -0.0133  0.0000  0.0000
                ( 50.13%)   0.7080* C  14 s(  0.00%)p 1.00(100.00%)d 0.00(  0.00%)
                                            0.0000  0.0000  0.0000 -0.0000  0.0000
                                           -0.0000 -0.0000 -0.0000  0.0000  0.0002
                                            0.0000  0.0000  0.0000  0.9999  0.0073
                                           -0.0080 -0.0010  0.0000 -0.0033  0.0033
                                            0.0000 -0.0000
    18. (1.96654) BD ( 1) C  12 - C  13  
                ( 54.03%)   0.7350* C  12 s( 36.92%)p 1.71( 63.05%)d 0.00(  0.03%)
                                            0.0001  0.6076  0.0016  0.0049  0.0007
                                           -0.7847  0.0126  0.0017 -0.0026 -0.1108
                                           -0.0479  0.0075 -0.0017 -0.0000  0.0000
                                            0.0000 -0.0000  0.0073  0.0000  0.0000
                                            0.0126 -0.0114
                ( 45.97%)   0.6780* C  13 s( 37.50%)p 1.67( 62.44%)d 0.00(  0.06%)
                                           -0.0007  0.6067 -0.0828  0.0059 -0.0006
                                            0.7800 -0.0325 -0.0047  0.0027  0.1148
                                           -0.0411  0.0017  0.0025  0.0001 -0.0000
                                           -0.0000 -0.0000 -0.0073  0.0000 -0.0000
                                            0.0216 -0.0101
    19. (1.52607) BD ( 2) C  12 - C  13  
                ( 59.30%)   0.7700* C  12 s(  0.00%)p 1.00( 99.96%)d 0.00(  0.04%)
                                           -0.0000 -0.0000  0.0000  0.0000  0.0000
                                           -0.0000 -0.0000 -0.0000 -0.0000 -0.0001
                                           -0.0000  0.0000 -0.0000  0.9995  0.0257
                                            0.0034 -0.0019  0.0000 -0.0155 -0.0133
                                            0.0000 -0.0000
                ( 40.70%)   0.6380* C  13 s(  0.00%)p 1.00( 99.75%)d 0.00(  0.25%)
                                            0.0000 -0.0000 -0.0000  0.0000 -0.0000
                                           -0.0001  0.0000 -0.0000 -0.0000 -0.0001
                                            0.0000 -0.0000 -0.0000  0.9984 -0.0215
                                            0.0165 -0.0059 -0.0000  0.0355 -0.0352
                                           -0.0000  0.0000
    20. (1.98047) BD ( 1) C  12 - H  20  
                ( 60.52%)   0.7779* C  12 s( 27.66%)p 2.61( 72.30%)d 0.00(  0.04%)
                                           -0.0004  0.5245 -0.0386 -0.0025 -0.0002
                                            0.2932  0.0263 -0.0020  0.0009  0.7975
                                            0.0130  0.0118  0.0001  0.0001  0.0000
                                            0.0000  0.0000  0.0138  0.0000  0.0000
                                           -0.0133 -0.0079
                ( 39.48%)   0.6283* H  20 s( 99.96%)p 0.00(  0.04%)
                                            0.9998 -0.0036  0.0004 -0.0031 -0.0202
                                           -0.0000
    21. (1.97793) BD ( 1) C  13 - C  16  
                ( 44.66%)   0.6683* C  13 s( 36.18%)p 1.76( 63.76%)d 0.00(  0.06%)
                                           -0.0001  0.5974 -0.0693 -0.0096  0.0008
                                           -0.3639  0.0494  0.0031 -0.0022 -0.7087
                                            0.0213  0.0091 -0.0016 -0.0001  0.0000
                                            0.0000 -0.0000  0.0093 -0.0000  0.0000
                                           -0.0204 -0.0090
                ( 55.34%)   0.7439* C  16 s( 39.20%)p 1.55( 60.78%)d 0.00(  0.03%)
                                            0.0001  0.6261 -0.0003 -0.0018  0.0009
                                            0.2703  0.0319 -0.0077  0.0054  0.7301
                                           -0.0208 -0.0091  0.0034 -0.0000  0.0000
                                           -0.0000  0.0000  0.0104  0.0000  0.0000
                                           -0.0055 -0.0107
    22. (1.97311) BD ( 1) C  14 - C  15  
                ( 49.91%)   0.7065* C  14 s( 36.29%)p 1.75( 63.68%)d 0.00(  0.03%)
                                            0.0000  0.6024 -0.0006  0.0056  0.0013
                                           -0.7925  0.0045  0.0042 -0.0061 -0.0861
                                            0.0327 -0.0097 -0.0021 -0.0000 -0.0000
                                            0.0000 -0.0000  0.0024  0.0000 -0.0000
                                            0.0136 -0.0111
                ( 50.09%)   0.7077* C  15 s( 35.74%)p 1.80( 64.22%)d 0.00(  0.03%)
                                           -0.0003  0.5977 -0.0148 -0.0012  0.0010
                                            0.7965 -0.0205 -0.0098  0.0022  0.0751
                                            0.0392 -0.0098  0.0009  0.0001 -0.0000
                                            0.0000 -0.0000  0.0077  0.0000 -0.0000
                                            0.0127 -0.0112
    23. (1.98209) BD ( 1) C  14 - H  19  
                ( 59.76%)   0.7730* C  14 s( 27.11%)p 2.69( 72.83%)d 0.00(  0.05%)
                                            0.0003 -0.5198  0.0305  0.0026  0.0005
                                           -0.4722 -0.0116  0.0005 -0.0008  0.7108
                                            0.0040 -0.0008 -0.0012 -0.0002  0.0000
                                            0.0000  0.0000  0.0170 -0.0000  0.0000
                                            0.0088  0.0121
                ( 40.24%)   0.6344* H  19 s( 99.96%)p 0.00(  0.04%)
                                           -0.9998 -0.0005 -0.0009  0.0102 -0.0170
                                            0.0000
    24. (1.98226) BD ( 1) C  15 - C  16  
                ( 50.38%)   0.7098* C  15 s( 36.50%)p 1.74( 63.46%)d 0.00(  0.04%)
                                            0.0000  0.6040 -0.0138 -0.0029  0.0001
                                           -0.5102  0.0393  0.0020 -0.0004  0.6104
                                            0.0042 -0.0090  0.0049 -0.0002  0.0000
                                            0.0000 -0.0000 -0.0150  0.0000 -0.0000
                                           -0.0044 -0.0114
                ( 49.62%)   0.7044* C  16 s( 37.71%)p 1.65( 62.25%)d 0.00(  0.04%)
                                            0.0000  0.6139  0.0088 -0.0102  0.0005
                                            0.4052  0.0094 -0.0103  0.0083 -0.6762
                                            0.0271  0.0045 -0.0068  0.0001 -0.0000
                                           -0.0000  0.0000 -0.0143  0.0000 -0.0000
                                           -0.0073 -0.0110
    25. (1.63328) BD ( 2) C  15 - C  16  
                ( 50.79%)   0.7127* C  15 s(  0.00%)p 1.00( 99.95%)d 0.00(  0.05%)
                                            0.0000  0.0000 -0.0000  0.0000  0.0000
                                           -0.0001  0.0000  0.0000  0.0000  0.0002
                                            0.0000  0.0000  0.0000  0.9996  0.0088
                                            0.0130 -0.0030 -0.0000 -0.0014  0.0215
                                           -0.0000 -0.0000
                ( 49.21%)   0.7015* C  16 s(  0.00%)p 1.00( 99.97%)d 0.00(  0.03%)
                                           -0.0000  0.0000 -0.0000 -0.0000 -0.0000
                                           -0.0001  0.0000 -0.0000 -0.0000  0.0000
                                           -0.0000 -0.0000 -0.0000  0.9997  0.0064
                                            0.0156  0.0019  0.0000  0.0097 -0.0145
                                            0.0000  0.0000
    26. (1.98019) BD ( 1) C  15 - H  18  
                ( 60.60%)   0.7785* C  15 s( 27.74%)p 2.60( 72.22%)d 0.00(  0.04%)
                                            0.0004 -0.5263 -0.0200 -0.0048  0.0009
                                            0.3201  0.0114 -0.0034 -0.0007  0.7870
                                            0.0126  0.0034 -0.0004 -0.0001 -0.0000
                                           -0.0000 -0.0000 -0.0146  0.0000  0.0000
                                            0.0091  0.0084
                ( 39.40%)   0.6277* H  18 s( 99.96%)p 0.00(  0.04%)
                                           -0.9998 -0.0041 -0.0009 -0.0108 -0.0173
                                            0.0000
    27. (1.99025) BD ( 1) C  16 -Cl  17  
                ( 44.26%)   0.6653* C  16 s( 22.97%)p 3.35( 76.84%)d 0.01(  0.19%)
                                           -0.0002  0.4789 -0.0130  0.0150 -0.0022
                                           -0.8718  0.0045  0.0010  0.0161 -0.0887
                                           -0.0137 -0.0006  0.0020 -0.0001  0.0000
                                            0.0000  0.0000  0.0119  0.0000  0.0000
                                            0.0367 -0.0204
                ( 55.74%)   0.7466*Cl  17 s( 20.79%)p 3.79( 78.75%)d 0.02(  0.46%)
                                            0.0000  0.0001  0.4545  0.0365 -0.0000
                                            0.0002 -0.0000  0.0001  0.8783 -0.0516
                                           -0.0052 -0.0016 -0.0007  0.0000  0.1155
                                           -0.0041 -0.0006  0.0001 -0.0001  0.0000
                                            0.0001 -0.0000 -0.0000 -0.0000 -0.0000
                                            0.0129  0.0000  0.0000  0.0585 -0.0323
    28. (1.99862) CR ( 1) C   1           s(100.00%)p 0.00(  0.00%)
                                            1.0000  0.0002 -0.0000  0.0000 -0.0000
                                            0.0000 -0.0000  0.0000 -0.0000  0.0001
                                           -0.0000 -0.0000 -0.0000 -0.0000 -0.0000
                                           -0.0000 -0.0000 -0.0000  0.0000 -0.0000
                                            0.0000 -0.0000
    29. (1.99927) CR ( 1) C   2           s(100.00%)p 0.00(  0.00%)
                                            1.0000  0.0002 -0.0000 -0.0000 -0.0000
                                           -0.0002 -0.0000  0.0000  0.0000 -0.0003
                                           -0.0000  0.0000  0.0000  0.0000 -0.0000
                                            0.0000 -0.0000  0.0000 -0.0000 -0.0000
                                           -0.0000 -0.0000
    30. (1.99921) CR ( 1) C   3           s(100.00%)p 0.00(  0.00%)
                                            1.0000  0.0001 -0.0000 -0.0000 -0.0000
                                           -0.0002 -0.0000  0.0000 -0.0000  0.0003
                                            0.0000  0.0000  0.0000 -0.0000 -0.0000
                                           -0.0000  0.0000 -0.0000 -0.0000  0.0000
                                           -0.0000 -0.0000
    31. (1.99881) CR ( 1) C   4           s(100.00%)
                                            1.0000  0.0001 -0.0000 -0.0000 -0.0000
                                           -0.0000 -0.0000 -0.0000 -0.0000 -0.0000
                                            0.0000  0.0000  0.0000 -0.0000 -0.0000
                                            0.0000 -0.0000 -0.0000  0.0000  0.0000
                                            0.0000 -0.0000
    32. (1.99899) CR ( 1) C   5           s(100.00%)p 0.00(  0.00%)
                                            1.0000  0.0003 -0.0000 -0.0000 -0.0000
                                           -0.0001  0.0000  0.0000  0.0000 -0.0002
                                            0.0000 -0.0000  0.0000 -0.0000  0.0000
                                           -0.0000  0.0000  0.0000 -0.0000  0.0000
                                           -0.0000 -0.0000
    33. (1.99905) CR ( 1) C   6           s(100.00%)p 0.00(  0.00%)
                                            1.0000 -0.0001 -0.0000 -0.0000  0.0000
                                            0.0001  0.0000  0.0000 -0.0000  0.0001
                                            0.0000 -0.0000  0.0000 -0.0000  0.0000
                                            0.0000 -0.0000  0.0000 -0.0000 -0.0000
                                           -0.0000  0.0000
    34. (2.00000) CR ( 1)Cl   9           s(100.00%)
                                            1.0000 -0.0000  0.0000 -0.0000  0.0000
                                           -0.0000  0.0000  0.0000  0.0000 -0.0000
                                           -0.0000 -0.0000 -0.0000 -0.0000 -0.0000
                                            0.0000  0.0000  0.0000 -0.0000 -0.0000
                                           -0.0000  0.0000  0.0000 -0.0000  0.0000
                                            0.0000  0.0000 -0.0000  0.0000  0.0000
    35. (1.99970) CR ( 2)Cl   9           s(100.00%)p 0.00(  0.00%)
                                           -0.0000  1.0000  0.0002 -0.0000  0.0000
                                           -0.0000  0.0000  0.0000  0.0001 -0.0000
                                            0.0000 -0.0000  0.0000 -0.0000 -0.0002
                                            0.0000  0.0000  0.0000 -0.0000 -0.0000
                                           -0.0000  0.0000  0.0000 -0.0000 -0.0000
                                            0.0000  0.0000 -0.0000  0.0000  0.0000
    36. (1.99997) CR ( 3)Cl   9           s(  0.00%)p 1.00(100.00%)
                                            0.0000  0.0000 -0.0001  0.0000 -0.0000
                                            0.0000 -0.0000  1.0000  0.0000  0.0000
                                            0.0000  0.0000  0.0000  0.0000  0.0001
                                           -0.0000 -0.0000  0.0000  0.0000  0.0000
                                            0.0000 -0.0000 -0.0000 -0.0000  0.0000
                                           -0.0000 -0.0000  0.0000 -0.0000 -0.0000
    37. (1.99994) CR ( 4)Cl   9           s(  0.00%)p 1.00(100.00%)
                                           -0.0000 -0.0000  0.0001 -0.0000  0.0000
                                           -0.0000  0.0000  0.0000  0.0001 -0.0000
                                            0.0000 -0.0000  0.0000  1.0000 -0.0001
                                            0.0000  0.0000  0.0000 -0.0000 -0.0000
                                            0.0000  0.0000  0.0000 -0.0000 -0.0000
                                            0.0000  0.0000 -0.0000  0.0000  0.0000
    38. (1.99999) CR ( 5)Cl   9           s(  0.00%)p 1.00(100.00%)
                                           -0.0000 -0.0000  0.0000 -0.0000  0.0000
                                            0.0000 -0.0000  0.0000  0.0000 -0.0000
                                           -0.0000  0.0000 -0.0000 -0.0000  0.0000
                                            0.0000 -0.0000 -0.0000 -0.0000  1.0000
                                           -0.0002 -0.0000 -0.0000 -0.0000  0.0000
                                            0.0000  0.0000 -0.0000 -0.0000  0.0000
    39. (1.99982) CR ( 1) O  10           s(100.00%)p 0.00(  0.00%)
                                            1.0000  0.0003  0.0000 -0.0000  0.0000
                                            0.0002 -0.0000  0.0000  0.0000  0.0000
                                           -0.0000  0.0000  0.0000  0.0000  0.0000
                                            0.0000  0.0000 -0.0000 -0.0000 -0.0000
                                           -0.0000  0.0000
    40. (1.99898) CR ( 1) C  11           s(100.00%)
                                            1.0000  0.0005  0.0000 -0.0000 -0.0000
                                           -0.0000 -0.0000  0.0000 -0.0001 -0.0000
                                            0.0000  0.0000 -0.0000 -0.0000  0.0000
                                           -0.0000 -0.0000 -0.0000 -0.0000
    41. (1.99922) CR ( 1) C  12           s(100.00%)p 0.00(  0.00%)
                                            1.0000 -0.0001 -0.0000 -0.0000  0.0000
                                            0.0000  0.0000  0.0000  0.0000  0.0005
                                            0.0000  0.0000  0.0000  0.0000  0.0000
                                            0.0000 -0.0000  0.0000 -0.0000 -0.0000
                                           -0.0000  0.0000
    42. (1.99904) CR ( 1) C  13           s(100.00%)p 0.00(  0.00%)
                                            1.0000  0.0002 -0.0001  0.0000 -0.0000
                                            0.0008  0.0000  0.0000  0.0000 -0.0004
                                           -0.0000  0.0000  0.0000 -0.0000  0.0000
                                           -0.0000  0.0000 -0.0000 -0.0000  0.0000
                                            0.0000 -0.0000
    43. (1.99929) CR ( 1) C  14           s(100.00%)p 0.00(  0.00%)
                                            1.0000 -0.0000 -0.0000 -0.0000  0.0000
                                            0.0000  0.0000  0.0000  0.0000 -0.0004
                                            0.0000  0.0000  0.0000 -0.0000 -0.0000
                                           -0.0000 -0.0000 -0.0000  0.0000 -0.0000
                                           -0.0000 -0.0000
    44. (1.99894) CR ( 1) C  15           s(100.00%)p 0.00(  0.00%)
                                            1.0000  0.0004  0.0000  0.0000 -0.0000
                                            0.0001 -0.0000 -0.0000  0.0000 -0.0003
                                            0.0000 -0.0000  0.0000 -0.0000 -0.0000
                                           -0.0000  0.0000  0.0000  0.0000 -0.0000
                                            0.0000 -0.0000
    45. (1.99840) CR ( 1) C  16           s(100.00%)p 0.00(  0.00%)
                                            1.0000 -0.0000 -0.0000  0.0000 -0.0000
                                           -0.0002 -0.0000  0.0000  0.0000 -0.0001
                                           -0.0000  0.0000  0.0000  0.0000  0.0000
                                            0.0000  0.0000  0.0000  0.0000 -0.0000
                                            0.0000 -0.0000
    46. (2.00000) CR ( 1)Cl  17           s(100.00%)
                                            1.0000 -0.0000  0.0000 -0.0000  0.0000
                                           -0.0000  0.0000 -0.0000 -0.0000  0.0000
                                            0.0000  0.0000  0.0000 -0.0000 -0.0000
                                            0.0000  0.0000 -0.0000  0.0000 -0.0000
                                           -0.0000  0.0000  0.0000  0.0000  0.0000
                                           -0.0000 -0.0000 -0.0000 -0.0000  0.0000
    47. (1.99968) CR ( 2)Cl  17           s(100.00%)p 0.00(  0.00%)
                                           -0.0000  1.0000  0.0003 -0.0000  0.0000
                                           -0.0000  0.0000 -0.0000 -0.0002  0.0000
                                           -0.0000 -0.0000 -0.0000 -0.0000 -0.0001
                                           -0.0000  0.0000 -0.0000 -0.0000 -0.0000
                                           -0.0000  0.0000 -0.0000 -0.0000 -0.0000
                                           -0.0000 -0.0000 -0.0000 -0.0000  0.0000
    48. (1.99991) CR ( 3)Cl  17           s(  0.00%)p 1.00(100.00%)
                                           -0.0000 -0.0000  0.0001 -0.0000  0.0000
                                           -0.0000  0.0000  1.0000 -0.0002  0.0000
                                           -0.0000 -0.0000 -0.0000 -0.0000 -0.0001
                                           -0.0000  0.0000 -0.0000 -0.0000 -0.0000
                                           -0.0000  0.0000 -0.0000 -0.0000 -0.0000
                                           -0.0000 -0.0000 -0.0000 -0.0000  0.0000
    49. (1.99999) CR ( 4)Cl  17           s(  0.00%)p 1.00(100.00%)
                                           -0.0000 -0.0000  0.0000 -0.0000 -0.0000
                                           -0.0000  0.0000 -0.0000 -0.0000  0.0000
                                           -0.0000  0.0000 -0.0000  1.0000  0.0001
                                            0.0000  0.0000  0.0000  0.0000 -0.0000
                                           -0.0000  0.0000 -0.0000  0.0000 -0.0000
                                            0.0000 -0.0000  0.0000 -0.0000  0.0000
    50. (1.99999) CR ( 5)Cl  17           s(  0.00%)p 1.00(100.00%)
                                           -0.0000 -0.0000  0.0000 -0.0000  0.0000
                                           -0.0000  0.0000 -0.0000 -0.0000  0.0000
                                           -0.0000 -0.0000 -0.0000 -0.0000 -0.0000
                                           -0.0000  0.0000 -0.0000  0.0000  1.0000
                                           -0.0001 -0.0000  0.0000 -0.0000  0.0000
                                           -0.0000 -0.0000  0.0000 -0.0000 -0.0000
    51. (1.85261) LP ( 1) C   2           s( 32.27%)p 2.09( 67.60%)d 0.00(  0.13%)
                                            0.0002  0.5649  0.0594  0.0020  0.0001
                                            0.3239  0.0258  0.0050 -0.0004  0.7547
                                            0.0295 -0.0009  0.0016 -0.0001 -0.0000
                                            0.0000 -0.0000 -0.0199  0.0000  0.0000
                                            0.0226  0.0192
    52. (0.80078) LP*( 1) C   6           s(  0.00%)p 1.00( 99.97%)d 0.00(  0.03%)
                                            0.0000  0.0000 -0.0000  0.0000  0.0000
                                            0.0001 -0.0000  0.0000  0.0000  0.0001
                                            0.0000  0.0000  0.0000  0.9998 -0.0001
                                            0.0074 -0.0036 -0.0000  0.0180  0.0020
                                           -0.0000 -0.0000
    53. (1.99304) LP ( 1)Cl   9           s( 80.66%)p 0.24( 19.33%)d 0.00(  0.01%)
                                           -0.0000 -0.0003  0.8980 -0.0090  0.0008
                                           -0.0001  0.0000  0.0001  0.2502 -0.0103
                                            0.0019  0.0003  0.0003 -0.0001 -0.3612
                                            0.0111 -0.0023 -0.0002 -0.0004 -0.0000
                                           -0.0000  0.0000 -0.0000  0.0000 -0.0000
                                            0.0094  0.0000 -0.0000  0.0030  0.0057
    54. (1.97067) LP ( 2)Cl   9           s(  0.00%)p 1.00( 99.98%)d 0.00(  0.02%)
                                            0.0000  0.0000 -0.0007  0.0049 -0.0025
                                           -0.0002  0.0000 -0.0001  0.8228  0.0091
                                            0.0007  0.0001  0.0003 -0.0000  0.5681
                                            0.0070  0.0003  0.0008  0.0003 -0.0000
                                            0.0001  0.0000 -0.0000 -0.0000  0.0000
                                            0.0028 -0.0000  0.0000 -0.0129  0.0015
    55. (1.90056) LP ( 3)Cl   9           s(  0.00%)p 1.00( 99.96%)d 0.00(  0.04%)
                                            0.0000  0.0000  0.0000  0.0000 -0.0000
                                           -0.0000  0.0000  0.0000 -0.0000 -0.0000
                                            0.0000 -0.0000  0.0000 -0.0000 -0.0001
                                           -0.0000  0.0000  0.0000  0.0000  0.0002
                                            0.9997  0.0176  0.0012  0.0006 -0.0004
                                           -0.0000 -0.0114  0.0156  0.0000  0.0000
    56. (1.98405) LP ( 1) O  10           s( 62.87%)p 0.59( 37.12%)d 0.00(  0.01%)
                                           -0.0003  0.7929  0.0039 -0.0011  0.0001
                                            0.6009 -0.0013  0.0050  0.0033  0.1002
                                           -0.0011  0.0010  0.0002  0.0001  0.0000
                                            0.0000  0.0000 -0.0031 -0.0000 -0.0000
                                           -0.0076  0.0083
    57. (1.92984) LP ( 2) O  10           s(  0.00%)p 1.00( 99.94%)d 0.00(  0.06%)
                                           -0.0000  0.0003  0.0035 -0.0023 -0.0000
                                            0.1640  0.0016 -0.0011  0.0012 -0.9861
                                           -0.0105 -0.0013  0.0038  0.0001  0.0000
                                           -0.0000  0.0000  0.0218 -0.0000  0.0000
                                           -0.0089 -0.0005
    58. (1.84012) LP ( 1) C  13           s( 27.85%)p 2.59( 72.05%)d 0.00(  0.10%)
                                            0.0006  0.5216  0.0802  0.0003 -0.0001
                                           -0.4978 -0.0368 -0.0055 -0.0005  0.6857
                                            0.0338 -0.0043  0.0015  0.0000  0.0000
                                            0.0000  0.0000  0.0258 -0.0000 -0.0000
                                            0.0090  0.0158
    59. (1.99081) LP ( 1)Cl  17           s( 78.29%)p 0.28( 21.69%)d 0.00(  0.01%)
                                           -0.0000 -0.0003  0.8848 -0.0091  0.0000
                                           -0.0002  0.0000 -0.0002 -0.4626  0.0140
                                           -0.0033 -0.0011 -0.0007 -0.0000  0.0522
                                            0.0012  0.0000  0.0001 -0.0000 -0.0000
                                           -0.0001  0.0000 -0.0000 -0.0000 -0.0000
                                           -0.0008 -0.0000 -0.0000 -0.0100  0.0063
    60. (1.97274) LP ( 2)Cl  17           s(  1.01%)p98.10( 98.98%)d 0.02(  0.02%)
                                           -0.0000 -0.0001  0.0999 -0.0101  0.0025
                                            0.0005 -0.0000 -0.0001  0.0795  0.0042
                                            0.0003 -0.0011 -0.0000  0.0001 -0.9916
                                           -0.0125 -0.0003 -0.0006 -0.0004 -0.0000
                                            0.0001  0.0000  0.0000 -0.0000  0.0000
                                           -0.0122  0.0000 -0.0000 -0.0020 -0.0017
    61. (1.90310) LP ( 3)Cl  17           s(  0.00%)p 1.00( 99.97%)d 0.00(  0.03%)
                                            0.0000 -0.0000 -0.0000 -0.0000  0.0000
                                            0.0000 -0.0000 -0.0000 -0.0002 -0.0000
                                            0.0000  0.0000  0.0000  0.0000  0.0000
                                            0.0000 -0.0000  0.0000 -0.0000  0.0001
                                            0.9997  0.0172 -0.0003  0.0000 -0.0003
                                            0.0000  0.0182 -0.0008 -0.0000  0.0000
    62. (0.01378) RY*( 1) C   1           s( 36.39%)p 1.62( 58.83%)d 0.13(  4.77%)
                                            0.0000  0.0563  0.5998  0.0284 -0.0146
                                            0.0382  0.7076  0.0089 -0.0418  0.0361
                                            0.2872 -0.0004 -0.0247 -0.0000  0.0001
                                           -0.0000 -0.0000  0.0391  0.0000 -0.0000
                                           -0.2132  0.0274
    63. (0.00837) RY*( 2) C   1           s( 11.71%)p 5.61( 65.70%)d 1.93( 22.60%)
                                            0.0000  0.0141 -0.1617  0.3011 -0.0055
                                            0.0012  0.5106 -0.0152 -0.0241 -0.0316
                                           -0.6263 -0.0426  0.0217  0.0000  0.0001
                                           -0.0000  0.0000 -0.2836  0.0000  0.0000
                                            0.3799 -0.0348
    64. (0.00367) RY*( 3) C   1           s( 27.23%)p 1.25( 33.92%)d 1.43( 38.85%)
                                            0.0000 -0.0214  0.5205  0.0110  0.0279
                                            0.0259 -0.3572  0.1187 -0.0153 -0.0075
                                           -0.4271 -0.0934  0.0741 -0.0000  0.0000
                                            0.0000 -0.0000 -0.4875  0.0000 -0.0001
                                           -0.3769  0.0940
    65. (0.00307) RY*( 4) C   1           s(  5.35%)p 7.57( 40.49%)d10.12( 54.16%)
                                           -0.0000 -0.0102  0.1791 -0.1381  0.0475
                                           -0.0022 -0.0068 -0.0695 -0.0249  0.0134
                                           -0.5558  0.2959 -0.0529  0.0000  0.0000
                                           -0.0000 -0.0000  0.7206 -0.0001  0.0001
                                           -0.1471  0.0250
    66. (0.00210) RY*( 5) C   1           s(  0.00%)p 1.00( 29.25%)d 2.42( 70.75%)
                                           -0.0000  0.0000 -0.0001 -0.0000 -0.0000
                                            0.0000 -0.0000  0.0002  0.0000 -0.0000
                                            0.0000  0.0000  0.0000 -0.0612  0.5243
                                            0.0191  0.1164  0.0001  0.8098  0.2276
                                           -0.0001  0.0002
    67. (0.00095) RY*( 6) C   1           s( 82.96%)p 0.15( 12.19%)d 0.06(  4.85%)
                                            0.0000 -0.0081  0.2111  0.8845  0.0515
                                            0.0167 -0.2534 -0.0132 -0.0456 -0.0102
                                            0.1428  0.1301 -0.1332  0.0000  0.0005
                                           -0.0001  0.0001  0.1785 -0.0004  0.0005
                                            0.1209  0.0452
    68. (0.00077) RY*( 7) C   1           s(  0.00%)p 1.00( 26.55%)d 2.77( 73.45%)
                                           -0.0000 -0.0000  0.0001  0.0007 -0.0000
                                            0.0000 -0.0001  0.0003  0.0001 -0.0000
                                            0.0001  0.0002 -0.0002 -0.0060 -0.4889
                                            0.1002 -0.1277  0.0003  0.5229 -0.6790
                                            0.0001  0.0002
    69. (0.00023) RY*( 8) C   1           s( 20.16%)p 2.38( 47.93%)d 1.58( 31.91%)
                                           -0.0000 -0.0108  0.2989 -0.2939  0.1605
                                           -0.0135 -0.1111  0.0191 -0.0165  0.0005
                                            0.0271  0.1477 -0.6660 -0.0000 -0.0001
                                           -0.0001  0.0000 -0.1267  0.0000  0.0002
                                            0.5303  0.1479
    70. (0.00013) RY*( 9) C   1           s(  3.24%)p24.43( 79.12%)d 5.45( 17.64%)
                                           -0.0000 -0.0057  0.1092 -0.0932  0.1084
                                           -0.0063 -0.0642  0.0968 -0.7716  0.0036
                                            0.0472 -0.0819  0.4163 -0.0000  0.0001
                                            0.0001 -0.0002  0.0806 -0.0000 -0.0001
                                            0.2949  0.2881
    71. (0.00013) RY*(10) C   1           s(  0.00%)p 1.00( 83.13%)d 0.20( 16.87%)
                                           -0.0000 -0.0000  0.0000  0.0000 -0.0000
                                            0.0000  0.0000 -0.0001 -0.0000  0.0000
                                           -0.0000 -0.0001 -0.0000 -0.0111 -0.2670
                                            0.8496 -0.1951 -0.0000  0.0661  0.4053
                                           -0.0000  0.0000
    72. (0.00008) RY*(11) C   1           s( 19.13%)p 2.69( 51.39%)d 1.54( 29.48%)
    73. (0.00003) RY*(12) C   1           s(  0.22%)p99.99( 90.86%)d40.38(  8.92%)
    74. (0.00002) RY*(13) C   1           s(  2.82%)p 8.89( 25.06%)d25.59( 72.12%)
    75. (0.00001) RY*(14) C   1           s(  0.03%)p99.99( 61.27%)d99.99( 38.70%)
    76. (0.00000) RY*(15) C   1           s( 88.85%)p 0.11( 10.05%)d 0.01(  1.10%)
    77. (0.00001) RY*(16) C   1           s(  0.02%)p99.99( 99.14%)d33.47(  0.83%)
    78. (0.00001) RY*(17) C   1           s(  2.12%)p40.21( 85.35%)d 5.90( 12.53%)
    79. (0.00557) RY*( 1) C   2           s( 12.59%)p 6.78( 85.40%)d 0.16(  2.01%)
                                            0.0000  0.0079  0.3409 -0.0983 -0.0014
                                           -0.0036  0.5893  0.0132 -0.0393 -0.0728
                                            0.7037 -0.0185  0.0646  0.0000 -0.0000
                                            0.0000 -0.0000  0.1144 -0.0000  0.0000
                                           -0.0802 -0.0235
    80. (0.00229) RY*( 2) C   2           s(  0.16%)p99.99( 99.59%)d 1.57(  0.25%)
                                            0.0000 -0.0049 -0.0093  0.0083  0.0378
                                            0.0551  0.7528 -0.0853 -0.0676 -0.0189
                                           -0.6301  0.1298 -0.0006  0.0000  0.0003
                                           -0.0000  0.0000  0.0062 -0.0000  0.0000
                                           -0.0431  0.0253
    81. (0.00123) RY*( 3) C   2           s( 88.27%)p 0.11(  9.71%)d 0.02(  2.02%)
                                           -0.0000 -0.0219 -0.6254  0.7007  0.0082
                                            0.0263  0.1750  0.0489 -0.0493  0.0368
                                            0.2380  0.0152  0.0528  0.0000 -0.0003
                                            0.0000 -0.0000  0.0843  0.0000  0.0000
                                           -0.0220  0.1123
    82. (0.00074) RY*( 4) C   2           s( 77.26%)p 0.15( 11.89%)d 0.14( 10.85%)
                                            0.0000  0.0222  0.5989  0.6422 -0.0306
                                           -0.0437 -0.1114 -0.2614 -0.0819 -0.0438
                                           -0.0740  0.1087  0.1017 -0.0000 -0.0000
                                            0.0000 -0.0000 -0.3193  0.0001 -0.0001
                                           -0.0479 -0.0649
    83. (0.00052) RY*( 5) C   2           s(  0.00%)p 1.00( 80.29%)d 0.25( 19.71%)
                                            0.0000  0.0000  0.0002 -0.0001 -0.0000
                                            0.0000  0.0002  0.0003  0.0001 -0.0000
                                           -0.0003 -0.0002 -0.0000  0.0063 -0.8892
                                           -0.0681 -0.0871  0.0001  0.4396  0.0624
                                            0.0000  0.0001
    84. (0.00017) RY*( 6) C   2           s( 10.28%)p 6.55( 67.29%)d 2.18( 22.43%)
                                            0.0000  0.0076  0.2208  0.1941  0.1277
                                            0.0041 -0.0119  0.2583  0.5851 -0.0233
                                           -0.0356  0.3628 -0.3610  0.0000  0.0001
                                            0.0001  0.0001  0.3952 -0.0001  0.0001
                                            0.2290  0.1250
    85. (0.00016) RY*( 7) C   2           s(  0.00%)p 1.00( 58.91%)d 0.70( 41.09%)
                                           -0.0000 -0.0000  0.0001  0.0001  0.0000
                                           -0.0000  0.0000  0.0006 -0.0002 -0.0000
                                           -0.0001 -0.0001  0.0001 -0.0215 -0.2501
                                           -0.7080 -0.1577 -0.0002 -0.6287 -0.1249
                                            0.0002  0.0000
    86. (0.00010) RY*( 8) C   2           s(  5.58%)p11.45( 63.87%)d 5.48( 30.56%)
    87. (0.00005) RY*( 9) C   2           s(  0.64%)p76.49( 49.22%)d77.90( 50.13%)
    88. (0.00005) RY*(10) C   2           s(  0.00%)p 1.00(  5.17%)d18.33( 94.83%)
    89. (0.00003) RY*(11) C   2           s( 11.79%)p 7.35( 86.69%)d 0.13(  1.52%)
    90. (0.00003) RY*(12) C   2           s(  3.90%)p 3.49( 13.60%)d21.15( 82.50%)
    91. (0.00001) RY*(13) C   2           s(  0.76%)p99.99( 92.92%)d 8.32(  6.32%)
    92. (0.00001) RY*(14) C   2           s(  0.00%)p 1.00( 60.67%)d 0.65( 39.33%)
    93. (0.00000) RY*(15) C   2           s(  0.00%)p 1.00( 95.27%)d 0.05(  4.73%)
    94. (0.00000) RY*(16) C   2           s( 85.89%)p 0.16( 13.90%)d 0.00(  0.21%)
    95. (0.00001) RY*(17) C   2           s(  1.96%)p 3.63(  7.12%)d46.39( 90.92%)
    96. (0.00646) RY*( 1) C   3           s(  0.46%)p99.99( 84.56%)d32.73( 14.98%)
                                           -0.0000 -0.0103  0.0452  0.0465  0.0162
                                           -0.0240 -0.8670  0.0173  0.0427 -0.0388
                                           -0.2530  0.1375  0.0823  0.0000  0.0000
                                           -0.0001 -0.0000 -0.3857  0.0001 -0.0000
                                           -0.0242 -0.0220
    97. (0.00493) RY*( 2) C   3           s(  1.69%)p57.20( 96.67%)d 0.97(  1.64%)
                                           -0.0000  0.0341  0.1168  0.0247 -0.0387
                                            0.0373 -0.2296 -0.0233 -0.0602 -0.0060
                                            0.9524 -0.0003  0.0354 -0.0000 -0.0000
                                            0.0000 -0.0000 -0.0891  0.0000  0.0000
                                           -0.0849 -0.0353
    98. (0.00093) RY*( 3) C   3           s(  0.00%)p 1.00( 87.07%)d 0.15( 12.93%)
                                           -0.0000  0.0000 -0.0002  0.0004 -0.0001
                                            0.0000  0.0003  0.0002 -0.0001 -0.0000
                                            0.0001  0.0003  0.0001  0.0134 -0.9221
                                           -0.1417 -0.0163 -0.0006 -0.1536 -0.3250
                                            0.0003  0.0000
    99. (0.00062) RY*( 4) C   3           s( 46.14%)p 0.35( 16.29%)d 0.81( 37.57%)
                                            0.0000  0.0017  0.6371 -0.2347 -0.0218
                                           -0.0172 -0.2573  0.1495  0.0680  0.0159
                                           -0.0773 -0.2511 -0.0105  0.0000 -0.0007
                                           -0.0004 -0.0000  0.5999 -0.0001 -0.0001
                                           -0.1095  0.0617
   100. (0.00050) RY*( 5) C   3           s( 54.48%)p 0.30( 16.30%)d 0.54( 29.22%)
                                            0.0000 -0.0058  0.7296  0.0761 -0.0818
                                           -0.0145  0.2956 -0.1892  0.0454  0.0112
                                           -0.0513  0.1453  0.1168 -0.0000  0.0002
                                           -0.0005 -0.0000 -0.4835  0.0005  0.0003
                                            0.2393  0.0339
   101. (0.00027) RY*( 6) C   3           s(  0.00%)p 1.00( 63.44%)d 0.58( 36.56%)
                                            0.0000  0.0000  0.0009  0.0009 -0.0004
                                           -0.0000  0.0001  0.0009  0.0000  0.0000
                                           -0.0001  0.0002  0.0002 -0.0033  0.0436
                                            0.7951 -0.0198 -0.0002 -0.5707 -0.1996
                                            0.0002  0.0001
   102. (0.00010) RY*( 7) C   3           s(  3.18%)p24.29( 77.30%)d 6.14( 19.52%)
   103. (0.00010) RY*( 8) C   3           s(  5.43%)p 1.74(  9.46%)d15.67( 85.10%)
   104. (0.00008) RY*( 9) C   3           s(  8.40%)p 9.52( 79.96%)d 1.39( 11.64%)
   105. (0.00003) RY*(10) C   3           s(  2.02%)p42.49( 85.99%)d 5.92( 11.99%)
   106. (0.00004) RY*(11) C   3           s( 65.21%)p 0.27( 17.56%)d 0.26( 17.22%)
   107. (0.00002) RY*(12) C   3           s(  0.00%)p 1.00( 12.19%)d 7.21( 87.81%)
   108. (0.00003) RY*(13) C   3           s(  0.00%)p 1.00( 43.53%)d 1.30( 56.47%)
   109. (0.00000) RY*(14) C   3           s( 88.29%)p 0.12( 10.78%)d 0.01(  0.93%)
   110. (0.00000) RY*(15) C   3           s(  0.00%)p 1.00( 93.82%)d 0.07(  6.18%)
   111. (0.00001) RY*(16) C   3           s(  3.40%)p28.20( 96.01%)d 0.17(  0.59%)
   112. (0.00001) RY*(17) C   3           s( 21.39%)p 0.43(  9.13%)d 3.25( 69.48%)
   113. (0.00718) RY*( 1) C   4           s(  3.08%)p30.10( 92.82%)d 1.33(  4.10%)
                                           -0.0000  0.0088  0.1744 -0.0179  0.0028
                                            0.0192  0.9475  0.0011 -0.0577 -0.0015
                                            0.1491  0.0508 -0.0439 -0.0000  0.0001
                                           -0.0000 -0.0000 -0.0447  0.0000 -0.0000
                                            0.1953  0.0287
   114. (0.00676) RY*( 2) C   4           s(  7.72%)p10.91( 84.24%)d 1.04(  8.04%)
                                           -0.0000 -0.0157  0.2751  0.0322  0.0167
                                            0.0166 -0.2188  0.0337 -0.0472 -0.0195
                                            0.8890 -0.0103  0.0025 -0.0000  0.0000
                                           -0.0000 -0.0000  0.2062  0.0000  0.0000
                                            0.1585  0.1127
   115. (0.00437) RY*( 3) C   4           s( 68.36%)p 0.24( 16.28%)d 0.22( 15.36%)
                                            0.0000  0.0182  0.8235  0.0690 -0.0159
                                            0.0091 -0.0824 -0.0117  0.0133 -0.0420
                                           -0.3873 -0.0609 -0.0127 -0.0000 -0.0002
                                           -0.0000 -0.0000  0.3558 -0.0001  0.0001
                                            0.0390  0.1597
   116. (0.00236) RY*( 4) C   4           s(  0.00%)p 1.00( 33.90%)d 1.95( 66.10%)
                                           -0.0000  0.0000  0.0001 -0.0000 -0.0000
                                            0.0000 -0.0001 -0.0000  0.0000 -0.0000
                                           -0.0001 -0.0000  0.0000  0.0068  0.5768
                                            0.0502 -0.0616  0.0001  0.5667 -0.5830
                                           -0.0001  0.0000
   117. (0.00102) RY*( 5) C   4           s( 70.67%)p 0.18( 12.69%)d 0.24( 16.64%)
                                            0.0000  0.0047 -0.0673  0.8380  0.0025
                                           -0.0068 -0.0610  0.2868 -0.0910  0.0117
                                           -0.0776  0.0542 -0.1534  0.0000 -0.0002
                                            0.0001 -0.0000 -0.1265  0.0002 -0.0001
                                            0.3877 -0.0077
   118. (0.00056) RY*( 6) C   4           s(  0.00%)p 1.00( 53.21%)d 0.88( 46.79%)
                                            0.0000  0.0000 -0.0000  0.0006  0.0000
                                           -0.0000  0.0000 -0.0001  0.0001 -0.0000
                                           -0.0000  0.0002 -0.0000 -0.0162  0.6917
                                           -0.2109  0.0944  0.0003 -0.6840 -0.0089
                                           -0.0004 -0.0001
   119. (0.00050) RY*( 7) C   4           s( 21.89%)p 0.28(  6.05%)d 3.29( 72.05%)
                                            0.0000 -0.0023  0.0148  0.4667  0.0299
                                           -0.0154  0.1711 -0.0337  0.0809  0.0001
                                            0.1376  0.0201  0.0633  0.0000 -0.0005
                                            0.0001 -0.0000  0.1623  0.0005  0.0002
                                           -0.8332 -0.0060
   120. (0.00019) RY*( 8) C   4           s(  0.00%)p 1.00( 30.89%)d 2.24( 69.11%)
                                            0.0000 -0.0000  0.0003 -0.0003  0.0000
                                           -0.0000 -0.0000  0.0008 -0.0011  0.0000
                                            0.0001  0.0001 -0.0004 -0.0021 -0.3105
                                            0.3856 -0.2525 -0.0004 -0.4588 -0.6933
                                           -0.0006 -0.0002
   121. (0.00016) RY*( 9) C   4           s(  3.36%)p26.74( 89.92%)d 2.00(  6.72%)
                                            0.0000  0.0017 -0.0677  0.1703  0.0069
                                           -0.0015  0.0330 -0.2851  0.7070 -0.0054
                                            0.0022  0.0668  0.5590 -0.0000 -0.0006
                                            0.0005 -0.0003  0.0716 -0.0006 -0.0011
                                            0.2392  0.0693
   122. (0.00010) RY*(10) C   4           s( 15.09%)p 1.24( 18.72%)d 4.39( 66.19%)
                                            0.0000 -0.0094  0.3654  0.0391  0.1256
                                           -0.0094 -0.0854 -0.0908 -0.1841  0.0185
                                            0.0544  0.0123  0.3663 -0.0000  0.0003
                                           -0.0003  0.0001 -0.8024  0.0001  0.0003
                                           -0.1183  0.0643
   123. (0.00005) RY*(11) C   4           s(  5.27%)p 5.66( 29.81%)d12.33( 64.93%)
   124. (0.00004) RY*(12) C   4           s( 18.78%)p 3.76( 70.53%)d 0.57( 10.69%)
   125. (0.00001) RY*(13) C   4           s(  3.82%)p21.75( 83.08%)d 3.43( 13.10%)
   126. (0.00001) RY*(14) C   4           s(  1.14%)p75.32( 86.05%)d11.21( 12.80%)
   127. (0.00001) RY*(15) C   4           s( 80.81%)p 0.12( 10.06%)d 0.11(  9.13%)
   128. (0.00001) RY*(16) C   4           s(  0.00%)p 1.00( 82.36%)d 0.21( 17.64%)
   129. (0.00000) RY*(17) C   4           s(  0.00%)p 1.00( 99.67%)d 0.00(  0.33%)
   130. (0.00626) RY*( 1) C   5           s(  6.72%)p13.61( 91.42%)d 0.28(  1.86%)
                                           -0.0000 -0.0223  0.2579  0.0115  0.0069
                                           -0.0278 -0.2656  0.0283  0.0122 -0.0263
                                            0.9161 -0.0432  0.0110  0.0000 -0.0000
                                           -0.0000  0.0000 -0.0931 -0.0000  0.0000
                                            0.0958  0.0273
   131. (0.00319) RY*( 2) C   5           s(  5.79%)p14.95( 86.50%)d 1.33(  7.72%)
                                            0.0000  0.0054  0.2355 -0.0468  0.0145
                                           -0.0193 -0.8792  0.0506  0.0459  0.0128
                                           -0.2846  0.0609 -0.0458 -0.0000  0.0002
                                           -0.0000 -0.0000  0.0533  0.0001 -0.0001
                                           -0.2689 -0.0447
   132. (0.00171) RY*( 3) C   5           s( 84.62%)p 0.17( 14.42%)d 0.01(  0.95%)
                                           -0.0000 -0.0028  0.9183 -0.0094 -0.0540
                                           -0.0010  0.2877 -0.0891  0.0309 -0.0255
                                           -0.1888 -0.1270  0.0127  0.0000 -0.0004
                                           -0.0003 -0.0000 -0.0967 -0.0001  0.0001
                                            0.0017 -0.0134
   133. (0.00145) RY*( 4) C   5           s(  0.00%)p 1.00( 87.23%)d 0.15( 12.77%)
                                           -0.0000 -0.0000  0.0004  0.0000 -0.0000
                                            0.0000  0.0004  0.0001  0.0001 -0.0000
                                            0.0000 -0.0001 -0.0000 -0.0148  0.8665
                                            0.3429  0.0602 -0.0001  0.1382 -0.3296
                                           -0.0001 -0.0000
   134. (0.00045) RY*( 5) C   5           s(  0.00%)p 1.00( 92.88%)d 0.08(  7.12%)
                                           -0.0000  0.0000  0.0001  0.0001 -0.0000
                                            0.0000 -0.0000  0.0002  0.0001 -0.0000
                                           -0.0000 -0.0003 -0.0000 -0.0127 -0.4395
                                            0.8574 -0.0160 -0.0001 -0.0031 -0.2669
                                           -0.0002 -0.0001
   135. (0.00044) RY*( 6) C   5           s(  0.00%)p 1.00( 10.15%)d 8.85( 89.85%)
                                            0.0000 -0.0000  0.0000  0.0003 -0.0002
                                            0.0000 -0.0000  0.0006  0.0002  0.0000
                                           -0.0001 -0.0001 -0.0002  0.0044  0.1909
                                            0.2190  0.1306  0.0000 -0.8633  0.3914
                                           -0.0001 -0.0000
   136. (0.00030) RY*( 7) C   5           s(  4.30%)p16.51( 70.94%)d 5.76( 24.76%)
                                            0.0000  0.0048  0.1419 -0.0959  0.1167
                                           -0.0022  0.1460  0.0261  0.1499  0.0100
                                            0.0978  0.8032 -0.1007  0.0000 -0.0001
                                            0.0002 -0.0000  0.4738 -0.0000 -0.0000
                                           -0.1242  0.0876
   137. (0.00019) RY*( 8) C   5           s(  4.95%)p 4.12( 20.37%)d15.10( 74.68%)
                                           -0.0000 -0.0104 -0.0423  0.2027  0.0804
                                            0.0155  0.1618 -0.1688 -0.0834  0.0049
                                            0.1497 -0.0915  0.3332  0.0000 -0.0000
                                           -0.0001  0.0002  0.0218  0.0001  0.0002
                                           -0.8490 -0.1597
   138. (0.00010) RY*( 9) C   5           s(  3.98%)p18.30( 72.87%)d 5.81( 23.15%)
                                           -0.0000 -0.0059  0.0775  0.1759 -0.0533
                                           -0.0058 -0.0486  0.0108 -0.8447  0.0007
                                           -0.0051  0.1043  0.0421 -0.0000  0.0000
                                            0.0002  0.0001  0.2558 -0.0000  0.0001
                                            0.1840 -0.3636
   139. (0.00007) RY*(10) C   5           s( 11.20%)p 5.53( 61.91%)d 2.40( 26.88%)
   140. (0.00005) RY*(11) C   5           s(  2.22%)p15.80( 35.12%)d28.18( 62.65%)
   141. (0.00005) RY*(12) C   5           s( 23.78%)p 1.56( 37.09%)d 1.65( 39.14%)
   142. (0.00002) RY*(13) C   5           s(  5.06%)p17.25( 87.32%)d 1.50(  7.61%)
   143. (0.00000) RY*(14) C   5           s( 86.41%)p 0.14( 12.17%)d 0.02(  1.43%)
   144. (0.00001) RY*(15) C   5           s(  0.00%)p 1.00( 11.07%)d 8.03( 88.93%)
   145. (0.00000) RY*(16) C   5           s(  0.00%)p 1.00( 98.73%)d 0.01(  1.27%)
   146. (0.00001) RY*(17) C   5           s( 60.99%)p 0.16(  9.96%)d 0.48( 29.06%)
   147. (0.01588) RY*( 1) C   6           s(  0.34%)p99.99( 98.10%)d 4.51(  1.55%)
                                           -0.0000  0.0012  0.0108  0.0575  0.0047
                                            0.0052  0.0977  0.0017 -0.0014 -0.0058
                                           -0.9843 -0.0432 -0.0273  0.0000  0.0000
                                            0.0000  0.0000 -0.1175 -0.0000  0.0000
                                            0.0384 -0.0155
   148. (0.00541) RY*( 2) C   6           s(  4.59%)p19.35( 88.78%)d 1.45(  6.63%)
                                            0.0000  0.0159  0.1791 -0.1164 -0.0018
                                            0.0182 -0.9329 -0.0670  0.0449  0.0054
                                           -0.0954 -0.0276  0.0264 -0.0000 -0.0003
                                            0.0002  0.0000  0.0708 -0.0001 -0.0001
                                            0.2452 -0.0345
   149. (0.00336) RY*( 3) C   6           s(  0.00%)p 1.00( 87.41%)d 0.14( 12.59%)
                                           -0.0000 -0.0000 -0.0000  0.0001 -0.0000
                                           -0.0000  0.0003  0.0005  0.0000 -0.0000
                                            0.0000  0.0000 -0.0000  0.0004 -0.4829
                                            0.7977  0.0672 -0.0000 -0.3201 -0.1531
                                           -0.0001  0.0001
   150. (0.00191) RY*( 4) C   6           s( 94.50%)p 0.05(  4.68%)d 0.01(  0.82%)
                                            0.0000 -0.0071  0.9713  0.0375  0.0110
                                            0.0106  0.2007 -0.0114  0.0409  0.0063
                                            0.0330 -0.0560  0.0191  0.0000 -0.0001
                                           -0.0001  0.0000  0.0279  0.0000 -0.0000
                                            0.0651  0.0562
   151. (0.00075) RY*( 5) C   6           s(  0.00%)p 1.00( 28.61%)d 2.49( 71.39%)
                                            0.0000  0.0000  0.0001 -0.0000  0.0000
                                           -0.0000 -0.0001  0.0001  0.0000  0.0000
                                            0.0000  0.0001 -0.0001  0.0013  0.4387
                                            0.3044  0.0323 -0.0000 -0.2780  0.7979
                                           -0.0000 -0.0000
   152. (0.00067) RY*( 6) C   6           s( 89.92%)p 0.06(  5.09%)d 0.06(  4.99%)
                                            0.0000  0.0023  0.0029  0.9482  0.0079
                                            0.0029 -0.1434 -0.0913  0.0358  0.0079
                                            0.0654  0.0889 -0.0921 -0.0000  0.0001
                                            0.0000  0.0000 -0.2225 -0.0000 -0.0001
                                           -0.0203 -0.0021
   153. (0.00032) RY*( 7) C   6           s(  0.00%)p 1.00( 46.24%)d 1.16( 53.76%)
                                           -0.0000 -0.0000 -0.0001  0.0002 -0.0001
                                           -0.0000  0.0001 -0.0000 -0.0001 -0.0000
                                            0.0000 -0.0001 -0.0000 -0.0088 -0.6702
                                           -0.1088 -0.0350  0.0001  0.4594  0.5715
                                           -0.0000 -0.0002
   154. (0.00027) RY*( 8) C   6           s(  3.52%)p26.33( 92.65%)d 1.09(  3.83%)
                                           -0.0000 -0.0027 -0.0682  0.1603 -0.0695
                                            0.0041  0.0368  0.0016  0.0282 -0.0140
                                            0.0185 -0.7308  0.6242 -0.0000  0.0002
                                            0.0001 -0.0000  0.1100 -0.0001  0.0000
                                            0.0659 -0.1479
   155. (0.00015) RY*( 9) C   6           s(  1.51%)p40.30( 60.93%)d24.84( 37.55%)
                                           -0.0000  0.0064 -0.0109  0.1028  0.0663
                                            0.0068 -0.0042 -0.2155 -0.2914 -0.0118
                                           -0.0860  0.4264  0.5372  0.0000 -0.0001
                                           -0.0000  0.0000  0.4082 -0.0001  0.0001
                                           -0.0623  0.4528
   156. (0.00008) RY*(10) C   6           s(  3.15%)p 6.66( 21.00%)d24.05( 75.85%)
   157. (0.00008) RY*(11) C   6           s( 10.26%)p 3.92( 40.17%)d 4.83( 49.57%)
   158. (0.00003) RY*(12) C   6           s(  0.76%)p98.76( 74.80%)d32.27( 24.44%)
   159. (0.00003) RY*(13) C   6           s(  0.23%)p99.99( 67.28%)d99.99( 32.49%)
   160. (0.00003) RY*(14) C   6           s(  1.61%)p26.23( 42.30%)d34.78( 56.09%)
   161. (0.00000) RY*(15) C   6           s(  0.00%)p 1.00( 99.73%)d 0.00(  0.27%)
   162. (0.00000) RY*(16) C   6           s( 89.64%)p 0.05(  4.27%)d 0.07(  6.09%)
   163. (0.00001) RY*(17) C   6           s(  0.00%)p 1.00( 38.05%)d 1.63( 61.95%)
   164. (0.00154) RY*( 1) H   7           s( 97.00%)p 0.03(  3.00%)
                                            0.0014  0.9849 -0.0016  0.0014 -0.1733
                                            0.0001
   165. (0.00033) RY*( 2) H   7           s( 88.06%)p 0.14( 11.94%)
                                           -0.0019  0.0061  0.9384  0.3442  0.0293
                                           -0.0003
   166. (0.00011) RY*( 3) H   7           s(  3.84%)p25.05( 96.16%)
                                            0.0199  0.1594  0.1122 -0.3853  0.9018
                                           -0.0003
   167. (0.00009) RY*( 4) H   7           s( 11.14%)p 7.98( 88.86%)
   168. (0.00007) RY*( 5) H   7           s(  0.00%)p 1.00(100.00%)
   169. (0.00175) RY*( 1) H   8           s( 99.79%)p 0.00(  0.21%)
                                           -0.0030  0.9990  0.0024  0.0419  0.0176
                                           -0.0000
   170. (0.00032) RY*( 2) H   8           s( 85.06%)p 0.18( 14.94%)
                                            0.0026 -0.0094  0.9223  0.2828 -0.2634
                                           -0.0002
   171. (0.00015) RY*( 3) H   8           s(  7.84%)p11.75( 92.16%)
                                            0.0051  0.0406  0.2770 -0.9581 -0.0602
                                            0.0001
   172. (0.00011) RY*( 4) H   8           s(  0.00%)p 1.00(100.00%)
                                           -0.0000  0.0000  0.0002  0.0001 -0.0003
                                            1.0000
   173. (0.00007) RY*( 5) H   8           s(  7.34%)p12.62( 92.66%)
   174. (0.00473) RY*( 1)Cl   9           s( 11.28%)p 6.71( 75.75%)d 1.15( 12.97%)
                                            0.0000 -0.0000 -0.0143  0.3220  0.0943
                                           -0.0060  0.0007 -0.0000  0.0354 -0.0982
                                            0.0923 -0.0090 -0.0089  0.0000 -0.0484
                                           -0.8509 -0.0956  0.0488  0.0050  0.0000
                                           -0.0000 -0.0002  0.0000  0.0000 -0.0000
                                           -0.1007 -0.0001  0.0001 -0.3227 -0.1242
   175. (0.00377) RY*( 2)Cl   9           s(  0.00%)p 1.00( 52.87%)d 0.89( 47.13%)
                                           -0.0000 -0.0000 -0.0000  0.0001  0.0000
                                           -0.0000  0.0000  0.0000  0.0000 -0.0000
                                            0.0000 -0.0000 -0.0000 -0.0000 -0.0000
                                           -0.0002  0.0000  0.0000  0.0000  0.0000
                                            0.0012  0.6982 -0.1990  0.0400  0.0003
                                           -0.0000  0.4370 -0.5294 -0.0001 -0.0000
   176. (0.00186) RY*( 3)Cl   9           s(  7.13%)p 9.77( 69.72%)d 3.25( 23.15%)
                                            0.0000 -0.0000 -0.0098  0.2538  0.0827
                                           -0.0031  0.0007 -0.0000  0.0270  0.8081
                                           -0.0954 -0.0583  0.0036  0.0000 -0.0431
                                           -0.0571 -0.1602  0.0011  0.0131  0.0000
                                           -0.0000  0.0000 -0.0000  0.0000  0.0000
                                           -0.3016 -0.0000 -0.0000  0.3548 -0.1210
   177. (0.00033) RY*( 4)Cl   9           s( 53.62%)p 0.55( 29.28%)d 0.32( 17.09%)
                                            0.0000 -0.0000 -0.0016  0.6474 -0.3412
                                           -0.0255  0.0027 -0.0000  0.0035 -0.2754
                                           -0.3943 -0.1441  0.0113  0.0000 -0.0081
                                            0.1673 -0.0084  0.1102 -0.0187  0.0000
                                           -0.0000  0.0000 -0.0000 -0.0000  0.0000
                                           -0.2388 -0.0001 -0.0000  0.0469  0.3342
   178. (0.00021) RY*( 5)Cl   9           s( 39.18%)p 0.45( 17.67%)d 1.10( 43.14%)
                                           -0.0000  0.0000  0.0087  0.4804  0.4004
                                           -0.0271  0.0003  0.0000 -0.0177  0.0370
                                            0.2671 -0.1277  0.0184 -0.0000  0.0204
                                            0.1178  0.0702  0.2600 -0.0156 -0.0000
                                            0.0000 -0.0001 -0.0000  0.0000 -0.0000
                                            0.6378  0.0001 -0.0000  0.1459  0.0581
   179. (0.00009) RY*( 6)Cl   9           s(  0.00%)p 1.00( 60.57%)d 0.65( 39.43%)
   180. (0.00006) RY*( 7)Cl   9           s( 22.39%)p 2.69( 60.31%)d 0.77( 17.29%)
   181. (0.00004) RY*( 8)Cl   9           s(  0.00%)p 1.00( 53.86%)d 0.86( 46.14%)
   182. (0.00003) RY*( 9)Cl   9           s( 14.95%)p 4.84( 72.40%)d 0.85( 12.65%)
   183. (0.00003) RY*(10)Cl   9           s( 15.52%)p 2.54( 39.37%)d 2.91( 45.11%)
   184. (0.00000) RY*(11)Cl   9           s(  6.47%)p13.94( 90.21%)d 0.51(  3.32%)
   185. (0.00000) RY*(12)Cl   9           s(  0.07%)p99.99( 99.76%)d 2.55(  0.17%)
   186. (0.00000) RY*(13)Cl   9           s( 98.24%)p 0.00(  0.48%)d 0.01(  1.28%)
   187. (0.00001) RY*(14)Cl   9           s(  0.00%)p 1.00( 33.06%)d 2.02( 66.94%)
   188. (0.00000) RY*(15)Cl   9           s(  0.00%)p 1.00( 99.76%)d 0.00(  0.24%)
   189. (0.00000) RY*(16)Cl   9           s(  0.00%)p 1.00( 99.91%)d 0.00(  0.09%)
   190. (0.00001) RY*(17)Cl   9           s(  2.83%)p33.98( 96.01%)d 0.41(  1.17%)
   191. (0.00000) RY*(18)Cl   9           s(  0.33%)p99.99( 99.08%)d 1.77(  0.59%)
   192. (0.00000) RY*(19)Cl   9           s(100.00%)p 0.00(  0.00%)d 0.00(  0.00%)
   193. (0.00001) RY*(20)Cl   9           s(  9.25%)p 3.33( 30.80%)d 6.48( 59.95%)
   194. (0.00001) RY*(21)Cl   9           s( 18.65%)p 1.06( 19.74%)d 3.30( 61.61%)
   195. (0.00462) RY*( 1) O  10           s(  1.59%)p60.59( 96.24%)d 1.37(  2.17%)
                                           -0.0000 -0.0000  0.1093 -0.0627 -0.0031
                                           -0.0035  0.1198  0.0394  0.0273  0.0071
                                           -0.9722 -0.0051  0.0190 -0.0000 -0.0000
                                            0.0000  0.0000 -0.1301  0.0000 -0.0000
                                            0.0676 -0.0155
   196. (0.00123) RY*( 2) O  10           s(  0.00%)p 1.00( 99.44%)d 0.01(  0.56%)
                                           -0.0000 -0.0000  0.0005  0.0001 -0.0000
                                            0.0000 -0.0000  0.0004 -0.0001 -0.0000
                                            0.0001  0.0000 -0.0000 -0.0129 -0.9919
                                            0.0369 -0.0946  0.0001 -0.0744  0.0096
                                            0.0002 -0.0000
   197. (0.00084) RY*( 3) O  10           s( 69.80%)p 0.33( 23.18%)d 0.10(  7.03%)
                                           -0.0000 -0.0016  0.8276  0.1141 -0.0012
                                           -0.0034 -0.2038  0.4268  0.0161  0.0014
                                            0.0782 -0.0141  0.0384  0.0000  0.0007
                                           -0.0000  0.0001  0.1297  0.0001  0.0000
                                            0.2303 -0.0199
   198. (0.00036) RY*( 4) O  10           s(  3.23%)p29.62( 95.56%)d 0.38(  1.21%)
                                           -0.0000 -0.0060  0.1735  0.0424 -0.0179
                                            0.0086  0.9009 -0.0082  0.3525  0.0032
                                            0.1360  0.0068  0.0324  0.0000  0.0001
                                            0.0000  0.0000  0.0532  0.0000  0.0000
                                            0.0552 -0.0792
   199. (0.00004) RY*( 5) O  10           s( 90.76%)p 0.08(  7.06%)d 0.02(  2.18%)
   200. (0.00004) RY*( 6) O  10           s(  2.93%)p28.63( 83.97%)d 4.47( 13.10%)
   201. (0.00000) RY*( 7) O  10           s( 16.68%)p 4.91( 81.98%)d 0.08(  1.34%)
   202. (0.00001) RY*( 8) O  10           s(  2.33%)p41.97( 97.63%)d 0.02(  0.05%)
   203. (0.00001) RY*( 9) O  10           s(  4.12%)p23.20( 95.60%)d 0.07(  0.28%)
   204. (0.00001) RY*(10) O  10           s(  0.00%)p 1.00(100.00%)
   205. (0.00000) RY*(11) O  10           s(  0.00%)p 1.00(100.00%)d 0.00(  0.00%)
   206. (0.00000) RY*(12) O  10           s( 99.93%)p 0.00(  0.07%)d 0.00(  0.00%)
   207. (0.00000) RY*(13) O  10           s(  2.34%)p 1.39(  3.26%)d40.31( 94.40%)
   208. (0.00000) RY*(14) O  10           s(  0.00%)p 1.00(  0.67%)d99.99( 99.33%)
   209. (0.00001) RY*(15) O  10           s(  0.00%)p 1.00(  0.01%)d99.99( 99.99%)
   210. (0.00001) RY*(16) O  10           s(  5.03%)p 2.48( 12.45%)d16.42( 82.53%)
   211. (0.00000) RY*(17) O  10           s(  1.28%)p 2.50(  3.19%)d74.85( 95.53%)
   212. (0.00447) RY*( 1) C  11           s(  5.19%)p17.26( 89.63%)d 1.00(  5.18%)
                                           -0.0000 -0.0003  0.2196  0.0607  0.0002
                                           -0.0331  0.8094 -0.4013  0.0005 -0.1349
                                            0.2466  0.0000  0.0002 -0.0001  0.0719
                                           -0.0000  0.0000  0.2159 -0.0014
   213. (0.00353) RY*( 2) C  11           s(  2.33%)p39.55( 92.29%)d 2.30(  5.37%)
                                           -0.0000  0.0007  0.1514  0.0204 -0.0023
                                           -0.0059  0.0649 -0.1132 -0.0191  0.9480
                                           -0.0825  0.0000  0.0000  0.0000 -0.1881
                                            0.0000  0.0000  0.1351 -0.0097
   214. (0.00192) RY*( 3) C  11           s(  6.72%)p13.72( 92.26%)d 0.15(  1.02%)
                                            0.0000 -0.0006  0.2517  0.0590 -0.0200
                                           -0.0053  0.1468 -0.0624  0.0044 -0.1260
                                           -0.9387 -0.0000 -0.0003 -0.0003  0.0919
                                            0.0002 -0.0005  0.0230 -0.0346
   215. (0.00126) RY*( 4) C  11           s(  0.00%)p 1.00( 48.52%)d 1.06( 51.48%)
                                            0.0000 -0.0000  0.0001  0.0000 -0.0000
                                            0.0000  0.0001  0.0002 -0.0000 -0.0001
                                           -0.0006  0.0495  0.5584  0.4135  0.0001
                                           -0.1947  0.6905 -0.0000 -0.0001
   216. (0.00091) RY*( 5) C  11           s(  0.00%)p 1.00( 78.80%)d 0.27( 21.20%)
                                           -0.0000 -0.0000  0.0014  0.0002  0.0000
                                            0.0000 -0.0005 -0.0002  0.0000 -0.0003
                                            0.0003 -0.0320 -0.8187  0.3417 -0.0000
                                            0.0026  0.4604  0.0003 -0.0000
   217. (0.00087) RY*( 6) C  11           s( 59.79%)p 0.56( 33.24%)d 0.12(  6.97%)
                                            0.0000 -0.0018  0.7689  0.0818 -0.0068
                                            0.0253 -0.4752 -0.2321  0.0049 -0.1450
                                            0.1761  0.0000  0.0013 -0.0007 -0.0176
                                           -0.0000 -0.0005  0.2630  0.0159
   218. (0.00036) RY*( 7) C  11           s( 16.89%)p 4.80( 81.09%)d 0.12(  2.02%)
                                           -0.0000 -0.0022  0.3930  0.0174  0.1190
                                           -0.0217  0.2701  0.8529  0.0008  0.0409
                                            0.0916 -0.0000  0.0000 -0.0003  0.0972
                                           -0.0008 -0.0003  0.0538  0.0887
   219. (0.00025) RY*( 8) C  11           s(  0.00%)p 1.00(  3.75%)d25.67( 96.25%)
                                            0.0000 -0.0000  0.0002  0.0002  0.0001
                                           -0.0000  0.0002  0.0007  0.0000  0.0000
                                            0.0001  0.0170  0.1162  0.1539  0.0002
                                            0.9771  0.0881  0.0002 -0.0002
   220. (0.00017) RY*( 9) C  11           s( 10.56%)p 0.24(  2.58%)d 8.22( 86.85%)
                                            0.0000  0.0047  0.2823  0.1219  0.1051
                                            0.0162  0.0970 -0.1186 -0.0004  0.0016
                                            0.0457  0.0000  0.0001 -0.0002 -0.2941
                                            0.0002  0.0001 -0.8548  0.2266
   221. (0.00010) RY*(10) C  11           s(  0.00%)p 1.00( 68.95%)d 0.45( 31.05%)
   222. (0.00007) RY*(11) C  11           s(  1.95%)p 3.34(  6.51%)d46.94( 91.54%)
   223. (0.00004) RY*(12) C  11           s( 26.15%)p 0.06(  1.62%)d 2.76( 72.23%)
   224. (0.00002) RY*(13) C  11           s( 85.61%)p 0.01(  0.50%)d 0.16( 13.90%)
   225. (0.00001) RY*(14) C  11           s( 84.79%)p 0.01(  0.43%)d 0.17( 14.77%)
   226. (0.01356) RY*( 1) C  12           s(  0.12%)p99.99( 95.35%)d36.56(  4.53%)
                                           -0.0000  0.0112 -0.0215  0.0255 -0.0004
                                            0.0032  0.8687 -0.0818  0.0323 -0.0514
                                            0.4298  0.0535  0.0295 -0.0000  0.0000
                                            0.0001 -0.0000  0.1531 -0.0000  0.0000
                                           -0.1467 -0.0171
   227. (0.00642) RY*( 2) C  12           s(  7.62%)p11.89( 90.54%)d 0.24(  1.84%)
                                           -0.0000  0.0116  0.2720 -0.0303 -0.0339
                                           -0.0551 -0.3710  0.0735  0.1284  0.0290
                                            0.8490 -0.1389 -0.0438  0.0000 -0.0002
                                           -0.0002  0.0000 -0.1335  0.0000 -0.0000
                                            0.0218  0.0106
   228. (0.00372) RY*( 3) C  12           s(  0.00%)p 1.00( 96.54%)d 0.04(  3.46%)
                                           -0.0000  0.0000  0.0001 -0.0000  0.0000
                                           -0.0000 -0.0002  0.0001  0.0000  0.0000
                                            0.0002 -0.0000  0.0000 -0.0261  0.8202
                                            0.5382 -0.0477  0.0001 -0.1849 -0.0194
                                           -0.0000 -0.0000
   229. (0.00132) RY*( 4) C  12           s( 74.42%)p 0.09(  6.65%)d 0.25( 18.93%)
                                            0.0000 -0.0092  0.8600  0.0332  0.0583
                                            0.0007 -0.0032 -0.1568 -0.0693  0.0404
                                           -0.1701  0.0796  0.0149  0.0000  0.0000
                                           -0.0001  0.0000  0.4083  0.0001  0.0000
                                           -0.1306  0.0744
   230. (0.00067) RY*( 5) C  12           s( 17.34%)p 1.16( 20.20%)d 3.60( 62.46%)
                                            0.0000  0.0015  0.3583 -0.2121  0.0017
                                            0.0036  0.2763 -0.0917  0.1234  0.0281
                                           -0.1780 -0.1856 -0.1872  0.0000  0.0000
                                            0.0001 -0.0000 -0.7527 -0.0002 -0.0001
                                            0.1851  0.1544
   231. (0.00019) RY*( 6) C  12           s(  0.00%)p 1.00(  4.53%)d21.09( 95.47%)
                                            0.0000  0.0000 -0.0000  0.0000 -0.0000
                                            0.0000  0.0001 -0.0002  0.0000 -0.0000
                                           -0.0000 -0.0004  0.0001  0.0134  0.2119
                                            0.0040  0.0134 -0.0001  0.9086  0.3595
                                            0.0001  0.0001
   232. (0.00013) RY*( 7) C  12           s( 30.64%)p 1.68( 51.58%)d 0.58( 17.78%)
                                            0.0000 -0.0089  0.1910  0.4928 -0.1644
                                            0.0036  0.0729  0.6404  0.0236  0.0095
                                           -0.0598  0.3088 -0.0274  0.0000 -0.0000
                                           -0.0000 -0.0001 -0.2513  0.0002  0.0000
                                           -0.1618 -0.2974
   233. (0.00009) RY*( 8) C  12           s( 19.29%)p 3.49( 67.34%)d 0.69( 13.36%)
   234. (0.00005) RY*( 9) C  12           s(  4.70%)p 4.04( 18.99%)d16.25( 76.31%)
   235. (0.00002) RY*(10) C  12           s(  0.00%)p 1.00( 98.60%)d 0.01(  1.40%)
   236. (0.00003) RY*(11) C  12           s(  0.72%)p99.99( 79.69%)d27.23( 19.59%)
   237. (0.00000) RY*(12) C  12           s(  0.00%)p 1.00(100.00%)d 0.00(  0.00%)
   238. (0.00000) RY*(13) C  12           s(  2.81%)p30.12( 84.79%)d 4.40( 12.39%)
   239. (0.00000) RY*(14) C  12           s( 97.10%)p 0.02(  1.51%)d 0.01(  1.39%)
   240. (0.00001) RY*(15) C  12           s(  0.00%)p 1.00(  0.37%)d99.99( 99.63%)
   241. (0.00001) RY*(16) C  12           s( 11.21%)p 7.40( 82.98%)d 0.52(  5.81%)
   242. (0.00001) RY*(17) C  12           s( 33.75%)p 0.02(  0.76%)d 1.94( 65.49%)
   243. (0.00656) RY*( 1) C  13           s( 15.23%)p 5.49( 83.66%)d 0.07(  1.11%)
                                            0.0000  0.0116  0.3900  0.0008  0.0011
                                            0.0403 -0.7471 -0.0698 -0.0466 -0.0866
                                            0.5111 -0.0320  0.0056 -0.0000 -0.0000
                                           -0.0000  0.0000 -0.0993 -0.0000 -0.0000
                                           -0.0277 -0.0216
   244. (0.00244) RY*( 2) C  13           s(  1.40%)p69.82( 97.96%)d 0.46(  0.64%)
                                           -0.0000 -0.0026 -0.0288  0.1148 -0.0044
                                           -0.0576 -0.5678  0.2588  0.1407 -0.0301
                                           -0.7458  0.0748  0.0659 -0.0000 -0.0002
                                            0.0000  0.0000  0.0605  0.0000  0.0000
                                           -0.0443  0.0279
   245. (0.00080) RY*( 3) C  13           s( 76.74%)p 0.23( 17.42%)d 0.08(  5.84%)
                                            0.0000  0.0405  0.7654  0.4238  0.0165
                                            0.0622  0.2715  0.0293 -0.2245 -0.0565
                                           -0.1825  0.0691 -0.0641  0.0000  0.0001
                                            0.0000 -0.0000  0.2073 -0.0001  0.0000
                                           -0.1173 -0.0402
   246. (0.00073) RY*( 4) C  13           s( 93.70%)p 0.06(  5.34%)d 0.01(  0.96%)
                                           -0.0000 -0.0192 -0.4014  0.8806  0.0049
                                           -0.0290 -0.0672  0.0287 -0.0411  0.0259
                                            0.2078 -0.0107  0.0396  0.0000  0.0010
                                            0.0000  0.0001 -0.0449  0.0004  0.0003
                                           -0.0014  0.0870
   247. (0.00054) RY*( 5) C  13           s(  0.00%)p 1.00( 80.33%)d 0.24( 19.67%)
                                           -0.0000 -0.0000 -0.0004  0.0009 -0.0000
                                           -0.0000  0.0001  0.0004 -0.0001  0.0000
                                            0.0005  0.0001  0.0000 -0.0156 -0.8884
                                            0.0174 -0.1161 -0.0000 -0.3700 -0.2446
                                           -0.0001  0.0001
   248. (0.00024) RY*( 6) C  13           s(  0.93%)p86.22( 79.97%)d20.59( 19.10%)
                                           -0.0000 -0.0039 -0.0129  0.0712  0.0635
                                           -0.0318 -0.1044 -0.8097 -0.1932 -0.0175
                                           -0.2694  0.0271 -0.1458 -0.0001 -0.0010
                                            0.0009  0.0001 -0.1154  0.0011  0.0004
                                            0.4202 -0.0335
   249. (0.00021) RY*( 7) C  13           s(  0.00%)p 1.00( 49.43%)d 1.02( 50.57%)
                                           -0.0000 -0.0000 -0.0001  0.0001  0.0002
                                           -0.0001 -0.0003 -0.0011 -0.0006 -0.0000
                                           -0.0005  0.0008 -0.0005  0.0228  0.3469
                                           -0.6100 -0.0363 -0.0004 -0.5719 -0.4227
                                            0.0011 -0.0000
   250. (0.00015) RY*( 8) C  13           s(  0.00%)p 1.00( 39.40%)d 1.54( 60.60%)
                                           -0.0000 -0.0000 -0.0002 -0.0002  0.0003
                                           -0.0000 -0.0002  0.0003 -0.0007  0.0000
                                            0.0000  0.0011 -0.0010  0.0317  0.2286
                                            0.5537 -0.1849 -0.0002 -0.6963  0.3481
                                            0.0007  0.0002
   251. (0.00013) RY*( 9) C  13           s(  4.24%)p21.02( 89.15%)d 1.56(  6.61%)
                                            0.0000  0.0046  0.1324  0.0955 -0.1254
                                            0.0064  0.0718 -0.2652  0.5214 -0.0126
                                           -0.0055 -0.2534  0.6926  0.0001  0.0005
                                            0.0005 -0.0002  0.0789 -0.0015  0.0002
                                            0.0086 -0.2446
   252. (0.00007) RY*(10) C  13           s(  4.80%)p 7.64( 36.66%)d12.21( 58.55%)
   253. (0.00006) RY*(11) C  13           s(  3.87%)p16.18( 62.65%)d 8.65( 33.48%)
   254. (0.00002) RY*(12) C  13           s(  9.35%)p 4.42( 41.36%)d 5.27( 49.30%)
   255. (0.00002) RY*(13) C  13           s(  0.65%)p43.02( 28.16%)d99.99( 71.18%)
   256. (0.00000) RY*(14) C  13           s(  1.23%)p38.69( 47.60%)d41.59( 51.17%)
   257. (0.00000) RY*(15) C  13           s(  0.00%)p 1.00( 35.07%)d 1.85( 64.93%)
   258. (0.00000) RY*(16) C  13           s(  0.00%)p 1.00( 96.02%)d 0.04(  3.98%)
   259. (0.00000) RY*(17) C  13           s( 86.33%)p 0.14( 11.82%)d 0.02(  1.85%)
   260. (0.01093) RY*( 1) C  14           s(  0.05%)p99.99( 98.23%)d32.09(  1.72%)
                                           -0.0000  0.0170 -0.0110 -0.0058 -0.0095
                                           -0.0089  0.8510 -0.1118  0.0400  0.0275
                                           -0.4837  0.0935  0.0201 -0.0000 -0.0000
                                            0.0000  0.0000 -0.0979  0.0000 -0.0000
                                           -0.0863 -0.0122
   261. (0.00465) RY*( 2) C  14           s(  0.00%)p 1.00( 97.80%)d 0.02(  2.20%)
                                           -0.0000 -0.0000 -0.0000 -0.0001  0.0000
                                            0.0000  0.0001  0.0002  0.0000 -0.0000
                                            0.0001  0.0001  0.0000 -0.0010  0.7875
                                            0.5981  0.0103 -0.0000 -0.1058 -0.1039
                                            0.0000 -0.0000
   262. (0.00374) RY*( 3) C  14           s( 22.09%)p 3.46( 76.35%)d 0.07(  1.57%)
                                            0.0000 -0.0009  0.4679 -0.0437 -0.0035
                                           -0.0317 -0.4365  0.0228  0.0757 -0.0425
                                           -0.7392  0.1226  0.0490  0.0000  0.0002
                                            0.0000  0.0000 -0.1139  0.0000  0.0000
                                            0.0478  0.0204
   263. (0.00143) RY*( 4) C  14           s( 70.14%)p 0.39( 27.64%)d 0.03(  2.22%)
                                            0.0000 -0.0088  0.8353  0.0589  0.0106
                                            0.0126  0.2182 -0.0429 -0.0660 -0.0315
                                            0.3272 -0.3362  0.0356  0.0000 -0.0001
                                            0.0002 -0.0000  0.0027 -0.0001 -0.0000
                                           -0.1450  0.0335
   264. (0.00062) RY*( 5) C  14           s(  0.00%)p 1.00( 39.88%)d 1.51( 60.12%)
                                           -0.0000  0.0000  0.0002 -0.0001  0.0000
                                            0.0000  0.0001 -0.0001 -0.0000 -0.0000
                                            0.0002  0.0002 -0.0000 -0.0044  0.4465
                                           -0.4466  0.0039  0.0001  0.7750  0.0241
                                            0.0001  0.0002
   265. (0.00028) RY*( 6) C  14           s(  9.86%)p 6.28( 61.94%)d 2.86( 28.20%)
                                           -0.0000  0.0004  0.1185  0.2770  0.0885
                                            0.0065  0.0257  0.2248 -0.4740  0.0125
                                            0.1554  0.5471 -0.1410 -0.0000 -0.0001
                                           -0.0001 -0.0001 -0.5087 -0.0000 -0.0000
                                           -0.0097 -0.1522
   266. (0.00024) RY*( 7) C  14           s( 30.69%)p 1.12( 34.51%)d 1.13( 34.79%)
                                            0.0000 -0.0102 -0.0758  0.5339 -0.1266
                                           -0.0034 -0.0273  0.3274  0.3216  0.0052
                                           -0.0545 -0.1851  0.3107  0.0000  0.0000
                                           -0.0001 -0.0001 -0.0437  0.0003 -0.0003
                                           -0.2552 -0.5300
   267. (0.00008) RY*( 8) C  14           s(  3.97%)p 9.91( 39.37%)d14.27( 56.66%)
   268. (0.00006) RY*( 9) C  14           s( 15.63%)p 4.07( 63.64%)d 1.33( 20.72%)
   269. (0.00004) RY*(10) C  14           s(  5.68%)p 9.48( 53.84%)d 7.13( 40.48%)
   270. (0.00002) RY*(11) C  14           s(  3.30%)p13.13( 43.31%)d16.18( 53.39%)
   271. (0.00001) RY*(12) C  14           s(  1.96%)p48.29( 94.73%)d 1.69(  3.31%)
   272. (0.00001) RY*(13) C  14           s(  0.00%)p 1.00(  1.46%)d67.52( 98.54%)
   273. (0.00001) RY*(14) C  14           s(  0.00%)p 1.00( 64.72%)d 0.55( 35.28%)
   274. (0.00000) RY*(15) C  14           s( 93.78%)p 0.05(  4.36%)d 0.02(  1.85%)
   275. (0.00000) RY*(16) C  14           s(  0.00%)p 1.00( 96.14%)d 0.04(  3.86%)
   276. (0.00001) RY*(17) C  14           s( 42.68%)p 0.05(  2.34%)d 1.29( 54.98%)
   277. (0.00582) RY*( 1) C  15           s(  0.61%)p99.99( 94.33%)d 8.34(  5.07%)
                                            0.0000  0.0180 -0.0057  0.0747  0.0115
                                            0.0160 -0.4195  0.0345 -0.0609  0.0312
                                           -0.8715 -0.0259 -0.0303 -0.0000  0.0002
                                            0.0000  0.0000  0.1737 -0.0000 -0.0000
                                           -0.1388 -0.0351
   278. (0.00394) RY*( 2) C  15           s(  7.67%)p11.91( 91.33%)d 0.13(  1.00%)
                                           -0.0000  0.0002  0.2762 -0.0026  0.0204
                                           -0.0374 -0.8611  0.1222  0.0657  0.0268
                                            0.3870  0.0134  0.0211 -0.0000 -0.0004
                                           -0.0000 -0.0000 -0.0633  0.0000  0.0000
                                            0.0707  0.0310
   279. (0.00138) RY*( 3) C  15           s( 76.16%)p 0.29( 21.82%)d 0.03(  2.02%)
                                            0.0000  0.0128  0.8589 -0.1534  0.0158
                                            0.0214  0.2214  0.0428 -0.1968  0.0160
                                           -0.1477  0.3198  0.0616  0.0000  0.0004
                                           -0.0000 -0.0000 -0.0246  0.0002 -0.0002
                                            0.1289  0.0549
   280. (0.00132) RY*( 4) C  15           s(  0.00%)p 1.00( 72.53%)d 0.38( 27.47%)
                                            0.0000  0.0000  0.0003 -0.0001 -0.0000
                                            0.0000  0.0004  0.0001 -0.0001 -0.0000
                                           -0.0003  0.0001  0.0000  0.0012 -0.8274
                                           -0.2019  0.0010 -0.0001 -0.3580  0.3828
                                            0.0000 -0.0001
   281. (0.00052) RY*( 5) C  15           s(  2.24%)p28.63( 64.25%)d14.93( 33.50%)
                                           -0.0000 -0.0031 -0.0536  0.1362  0.0319
                                           -0.0185 -0.1022 -0.7139 -0.2026 -0.0009
                                           -0.0352 -0.0404  0.2795  0.0000 -0.0008
                                            0.0006 -0.0001  0.0834  0.0011 -0.0001
                                            0.5725 -0.0179
   282. (0.00045) RY*( 6) C  15           s(  0.00%)p 1.00( 58.03%)d 0.72( 41.97%)
                                           -0.0000 -0.0000  0.0001  0.0007  0.0002
                                           -0.0000 -0.0002 -0.0006 -0.0003  0.0000
                                            0.0001 -0.0005  0.0005 -0.0011  0.4908
                                           -0.5794  0.0607  0.0001 -0.6249  0.1706
                                            0.0011 -0.0001
   283. (0.00032) RY*( 7) C  15           s(  0.00%)p 1.00( 51.80%)d 0.93( 48.20%)
                                           -0.0000 -0.0000  0.0001  0.0003  0.0001
                                           -0.0000 -0.0000 -0.0000 -0.0002  0.0000
                                            0.0000 -0.0001  0.0001 -0.0075  0.0459
                                            0.7098 -0.1096 -0.0000 -0.6759 -0.1584
                                            0.0003 -0.0000
   284. (0.00018) RY*( 8) C  15           s( 26.54%)p 2.48( 65.82%)d 0.29(  7.65%)
                                            0.0000 -0.0076  0.3721  0.3531 -0.0467
                                            0.0057  0.0744 -0.2206  0.1915  0.0040
                                           -0.0220 -0.6237 -0.4216  0.0000 -0.0002
                                            0.0001  0.0001 -0.2040  0.0003 -0.0001
                                           -0.0559 -0.1781
   285. (0.00013) RY*( 9) C  15           s(  5.42%)p12.23( 66.29%)d 5.22( 28.29%)
                                           -0.0000  0.0060 -0.0805  0.0960  0.1961
                                           -0.0017  0.0209  0.1002  0.6058 -0.0030
                                           -0.1411  0.4052 -0.3183 -0.0000  0.0001
                                            0.0000  0.0001 -0.1474  0.0000 -0.0000
                                            0.4946 -0.1284
   286. (0.00011) RY*(10) C  15           s(  4.20%)p 4.09( 17.14%)d18.75( 78.66%)
                                           -0.0000 -0.0012  0.1452  0.0586  0.1320
                                           -0.0078  0.0757  0.0240  0.3553  0.0165
                                            0.0982 -0.1672  0.0305 -0.0000 -0.0001
                                            0.0001  0.0000  0.8307  0.0001  0.0003
                                            0.0293  0.3094
   287. (0.00004) RY*(11) C  15           s( 17.56%)p 3.67( 64.51%)d 1.02( 17.93%)
   288. (0.00003) RY*(12) C  15           s(  4.71%)p 8.81( 41.53%)d11.40( 53.75%)
   289. (0.00001) RY*(13) C  15           s(  5.57%)p 7.61( 42.36%)d 9.35( 52.07%)
   290. (0.00001) RY*(14) C  15           s( 86.73%)p 0.06(  5.43%)d 0.09(  7.85%)
   291. (0.00000) RY*(15) C  15           s(  0.00%)p 1.00( 17.88%)d 4.59( 82.12%)
   292. (0.00001) RY*(16) C  15           s( 62.61%)p 0.40( 25.29%)d 0.19( 12.10%)
   293. (0.00000) RY*(17) C  15           s(  0.00%)p 1.00( 99.81%)d 0.00(  0.19%)
   294. (0.01308) RY*( 1) C  16           s( 10.92%)p 6.96( 76.03%)d 1.19( 13.05%)
                                           -0.0000  0.0095  0.3300 -0.0104 -0.0121
                                           -0.0336 -0.0845 -0.0439  0.0284  0.0340
                                            0.8626 -0.0239 -0.0590 -0.0000 -0.0000
                                           -0.0000  0.0000 -0.2097 -0.0001  0.0000
                                           -0.2836  0.0777
   295. (0.00748) RY*( 2) C  16           s(  5.86%)p15.35( 89.92%)d 0.72(  4.22%)
                                            0.0000 -0.0244  0.2352  0.0390  0.0340
                                           -0.0174  0.9414 -0.0463  0.0555 -0.0175
                                           -0.0734 -0.0312  0.0273 -0.0000  0.0001
                                            0.0000  0.0000 -0.0162 -0.0000 -0.0000
                                           -0.1965  0.0574
   296. (0.00435) RY*( 3) C  16           s( 53.62%)p 0.54( 29.15%)d 0.32( 17.23%)
                                            0.0000  0.0142  0.7317 -0.0255 -0.0037
                                           -0.0165 -0.3043 -0.0480 -0.0237 -0.0068
                                           -0.4350  0.0664  0.0455  0.0000  0.0000
                                           -0.0000 -0.0000  0.0522 -0.0002  0.0001
                                           -0.3989  0.1025
   297. (0.00252) RY*( 4) C  16           s(  0.00%)p 1.00( 46.59%)d 1.15( 53.41%)
                                            0.0000  0.0000  0.0001 -0.0000 -0.0000
                                           -0.0000  0.0000  0.0000 -0.0000  0.0000
                                           -0.0000 -0.0000 -0.0000 -0.0018 -0.6712
                                           -0.1229  0.0147  0.0000  0.7279 -0.0652
                                           -0.0001  0.0002
   298. (0.00091) RY*( 5) C  16           s(  0.00%)p 1.00( 37.37%)d 1.68( 62.63%)
                                           -0.0000  0.0000  0.0001  0.0002  0.0000
                                            0.0000  0.0000  0.0004  0.0000  0.0000
                                           -0.0000 -0.0000 -0.0000  0.0046 -0.3496
                                           -0.4456 -0.2300  0.0001 -0.4512 -0.6502
                                            0.0001 -0.0001
   299. (0.00070) RY*( 6) C  16           s(  0.00%)p 1.00( 58.56%)d 0.71( 41.44%)
                                            0.0000 -0.0000  0.0001  0.0001  0.0000
                                            0.0000 -0.0000 -0.0003 -0.0000  0.0000
                                            0.0000  0.0000 -0.0000 -0.0223  0.0228
                                            0.7521  0.1377  0.0001  0.0881 -0.6377
                                            0.0001  0.0000
   300. (0.00070) RY*( 7) C  16           s( 25.12%)p 0.25(  6.24%)d 2.73( 68.64%)
                                           -0.0000  0.0002  0.1236  0.4845  0.0341
                                            0.0088 -0.0247  0.1055  0.0474  0.0070
                                           -0.1627 -0.0949 -0.1131  0.0000  0.0000
                                            0.0000  0.0000 -0.7936  0.0001  0.0001
                                            0.2363 -0.0265
   301. (0.00036) RY*( 8) C  16           s( 63.00%)p 0.15(  9.18%)d 0.44( 27.82%)
                                            0.0000  0.0003  0.1356  0.7805  0.0494
                                            0.0226 -0.0141  0.2421  0.0093 -0.0065
                                            0.1408  0.0477  0.1010  0.0000  0.0000
                                            0.0001 -0.0000  0.5161  0.0001  0.0003
                                            0.1036 -0.0334
   302. (0.00013) RY*( 9) C  16           s( 12.00%)p 4.55( 54.66%)d 2.78( 33.34%)
                                            0.0000 -0.0093  0.2796 -0.1947 -0.0618
                                            0.0058  0.0300  0.2055 -0.3165 -0.0045
                                            0.0540 -0.5694  0.2759  0.0000  0.0000
                                            0.0001 -0.0001  0.0377  0.0002 -0.0000
                                            0.2454 -0.5213
   303. (0.00011) RY*(10) C  16           s( 16.68%)p 2.30( 38.39%)d 2.69( 44.93%)
                                           -0.0000 -0.0155  0.3670 -0.1477  0.1005
                                            0.0166  0.0059 -0.3209  0.4709  0.0054
                                            0.0542 -0.0688 -0.2261  0.0000 -0.0001
                                           -0.0002  0.0001  0.1731 -0.0001  0.0001
                                            0.6393  0.1031
   304. (0.00003) RY*(11) C  16           s(  4.93%)p15.60( 76.91%)d 3.68( 18.16%)
   305. (0.00003) RY*(12) C  16           s( 25.90%)p 2.77( 71.78%)d 0.09(  2.32%)
   306. (0.00001) RY*(13) C  16           s(  3.73%)p24.96( 93.01%)d 0.88(  3.27%)
   307. (0.00001) RY*(14) C  16           s(  0.00%)p 1.00( 59.71%)d 0.67( 40.29%)
   308. (0.00002) RY*(15) C  16           s(  8.74%)p 3.52( 30.73%)d 6.92( 60.52%)
   309. (0.00000) RY*(16) C  16           s(  0.00%)p 1.00( 97.80%)d 0.02(  2.20%)
   310. (0.00000) RY*(17) C  16           s( 69.61%)p 0.35( 24.13%)d 0.09(  6.26%)
   311. (0.00412) RY*( 1)Cl  17           s(  0.00%)p 1.00( 60.27%)d 0.66( 39.73%)
                                           -0.0000 -0.0000 -0.0000  0.0001  0.0000
                                           -0.0000  0.0000 -0.0000 -0.0000 -0.0002
                                           -0.0001  0.0000  0.0000  0.0000 -0.0000
                                            0.0003 -0.0000 -0.0000  0.0000 -0.0000
                                            0.0018 -0.7632  0.1379 -0.0347  0.0015
                                           -0.0001  0.6255  0.0776 -0.0000  0.0001
   312. (0.00366) RY*( 2)Cl  17           s(  3.96%)p20.21( 80.07%)d 4.03( 15.97%)
                                            0.0000 -0.0000 -0.0110  0.1843  0.0741
                                           -0.0075  0.0009  0.0000 -0.0480 -0.6470
                                           -0.1588  0.0316  0.0091  0.0000 -0.0128
                                            0.5836 -0.1002 -0.0495  0.0155  0.0000
                                           -0.0000  0.0003 -0.0001  0.0000 -0.0000
                                           -0.3354 -0.0003 -0.0001  0.1717 -0.1331
   313. (0.00271) RY*( 3)Cl  17           s(  3.07%)p25.55( 78.34%)d 6.07( 18.60%)
                                            0.0000 -0.0000 -0.0137  0.1541  0.0819
                                           -0.0041  0.0007  0.0000 -0.0530 -0.6146
                                           -0.1561 -0.0020  0.0164  0.0000 -0.0064
                                           -0.6138  0.0353  0.0093  0.0062  0.0000
                                           -0.0000 -0.0001 -0.0001 -0.0000  0.0000
                                            0.3830  0.0000  0.0001  0.0270 -0.1963
   314. (0.00018) RY*( 4)Cl  17           s( 20.32%)p 2.47( 50.30%)d 1.45( 29.37%)
                                           -0.0000  0.0000  0.0054  0.3659  0.2628
                                           -0.0158 -0.0002 -0.0000  0.0239  0.1390
                                           -0.6123  0.1146 -0.0373 -0.0000 -0.0047
                                            0.1788  0.2398  0.0523  0.0374 -0.0000
                                            0.0000 -0.0001 -0.0002 -0.0000 -0.0000
                                            0.1973 -0.0002  0.0002 -0.4385  0.2501
   315. (0.00009) RY*( 5)Cl  17           s(  3.79%)p11.89( 45.02%)d13.52( 51.19%)
   316. (0.00008) RY*( 6)Cl  17           s(  0.00%)p 1.00( 44.89%)d 1.23( 55.11%)
   317. (0.00003) RY*( 7)Cl  17           s( 41.37%)p 1.20( 49.73%)d 0.22(  8.90%)
   318. (0.00004) RY*( 8)Cl  17           s( 16.86%)p 1.92( 32.41%)d 3.01( 50.73%)
   319. (0.00001) RY*( 9)Cl  17           s(  0.00%)p 1.00( 78.11%)d 0.28( 21.89%)
   320. (0.00002) RY*(10)Cl  17           s( 62.49%)p 0.57( 35.66%)d 0.03(  1.84%)
   321. (0.00001) RY*(11)Cl  17           s( 10.04%)p 8.66( 86.90%)d 0.31(  3.07%)
   322. (0.00000) RY*(12)Cl  17           s(  0.13%)p99.99( 99.79%)d 0.62(  0.08%)
   323. (0.00000) RY*(13)Cl  17           s( 33.18%)p 1.83( 60.83%)d 0.18(  5.99%)
   324. (0.00000) RY*(14)Cl  17           s( 98.62%)p 0.01(  0.85%)d 0.01(  0.54%)
   325. (0.00000) RY*(15)Cl  17           s(  0.00%)p 1.00( 99.76%)d 0.00(  0.24%)
   326. (0.00000) RY*(16)Cl  17           s(  0.00%)p 1.00( 99.93%)d 0.00(  0.07%)
   327. (0.00001) RY*(17)Cl  17           s(  3.32%)p19.34( 64.30%)d 9.74( 32.38%)
   328. (0.00000) RY*(18)Cl  17           s(100.00%)p 0.00(  0.00%)d 0.00(  0.00%)
   329. (0.00000) RY*(19)Cl  17           s(  0.00%)p 1.00( 17.08%)d 4.85( 82.92%)
   330. (0.00000) RY*(20)Cl  17           s(  0.32%)p99.99( 99.19%)d 1.56(  0.49%)
   331. (0.00001) RY*(21)Cl  17           s(  2.45%)p 7.02( 17.20%)d32.78( 80.35%)
   332. (0.00177) RY*( 1) H  18           s( 99.32%)p 0.01(  0.68%)
                                           -0.0041  0.9966  0.0017 -0.0718  0.0405
                                           -0.0000
   333. (0.00027) RY*( 2) H  18           s( 99.13%)p 0.01(  0.87%)
                                            0.0008  0.0014  0.9956 -0.0095 -0.0929
                                            0.0001
   334. (0.00013) RY*( 3) H  18           s(  0.00%)p 1.00(100.00%)
                                           -0.0000  0.0000 -0.0001  0.0001  0.0002
                                            1.0000
   335. (0.00011) RY*( 4) H  18           s(  0.92%)p99.99( 99.08%)
                                            0.0020  0.0815 -0.0503  0.7803 -0.6180
                                            0.0001
   336. (0.00006) RY*( 5) H  18           s(  0.68%)p99.99( 99.32%)
   337. (0.00128) RY*( 1) H  19           s( 96.82%)p 0.03(  3.18%)
                                            0.0013  0.9836  0.0278 -0.0841 -0.1573
                                            0.0001
   338. (0.00052) RY*( 2) H  19           s( 41.49%)p 1.41( 58.51%)
                                            0.0007 -0.1417  0.6284 -0.6251 -0.4409
                                            0.0001
   339. (0.00031) RY*( 3) H  19           s(  0.00%)p 1.00(100.00%)
                                           -0.0000 -0.0000  0.0002  0.0000  0.0005
                                            1.0000
   340. (0.00019) RY*( 4) H  19           s( 61.07%)p 0.64( 38.93%)
                                           -0.0017  0.0793  0.7774  0.5086  0.3615
                                           -0.0004
   341. (0.00005) RY*( 5) H  19           s(  0.66%)p99.99( 99.34%)
   342. (0.00176) RY*( 1) H  20           s( 98.92%)p 0.01(  1.08%)
                                            0.0017  0.9946  0.0061 -0.0629 -0.0825
                                           -0.0000
   343. (0.00061) RY*( 2) H  20           s( 65.76%)p 0.52( 34.24%)
                                            0.0021 -0.0221  0.8106 -0.5465  0.2091
                                            0.0002
   344. (0.00018) RY*( 3) H  20           s(  0.00%)p 1.00(100.00%)
                                           -0.0001 -0.0001  0.0017  0.0016 -0.0031
                                            1.0000
   345. (0.00016) RY*( 4) H  20           s( 21.25%)p 3.71( 78.75%)
                                           -0.0155 -0.0459  0.4585  0.3740 -0.8047
                                           -0.0039
   346. (0.00008) RY*( 5) H  20           s( 14.11%)p 6.09( 85.89%)
   347. (0.03614) BD*( 1) C   1 - C   2  
                ( 44.45%)   0.6667* C   1 s( 36.27%)p 1.76( 63.69%)d 0.00(  0.04%)
                                            0.0002 -0.6019  0.0061 -0.0209  0.0002
                                            0.4856  0.0367 -0.0113  0.0031 -0.6316
                                            0.0272  0.0009  0.0021  0.0001  0.0000
                                           -0.0000  0.0000  0.0184 -0.0000  0.0000
                                           -0.0030  0.0081
                ( 55.55%)  -0.7453* C   2 s( 32.34%)p 2.09( 67.56%)d 0.00(  0.10%)
                                            0.0002 -0.5660  0.0552  0.0006 -0.0004
                                           -0.5151  0.0514  0.0022 -0.0032  0.6384
                                           -0.0015 -0.0087  0.0012 -0.0002  0.0000
                                            0.0000 -0.0000  0.0219 -0.0000  0.0000
                                            0.0181  0.0132
   348. (0.07593) BD*( 1) C   1 - C   4  
                ( 51.55%)   0.7180* C   1 s( 33.02%)p 2.03( 66.94%)d 0.00(  0.04%)
                                           -0.0000  0.5739  0.0256 -0.0125  0.0002
                                           -0.2856 -0.0199  0.0053 -0.0013 -0.7663
                                            0.0080  0.0051  0.0041 -0.0000 -0.0000
                                            0.0000 -0.0000  0.0151  0.0000  0.0000
                                           -0.0121 -0.0064
                ( 48.45%)  -0.6961* C   4 s( 38.79%)p 1.58( 61.16%)d 0.00(  0.04%)
                                           -0.0000  0.6227  0.0147 -0.0019  0.0004
                                            0.4200 -0.0148  0.0010  0.0016  0.6594
                                            0.0088  0.0104  0.0087  0.0001 -0.0000
                                            0.0000  0.0000  0.0157  0.0000  0.0000
                                           -0.0076 -0.0113
   349. (0.04101) BD*( 1) C   1 - O  10  
                ( 63.94%)   0.7996* C   1 s( 30.48%)p 2.28( 69.38%)d 0.00(  0.14%)
                                           -0.0001  0.5509 -0.0295 -0.0196 -0.0007
                                            0.8244 -0.0512 -0.0101 -0.0038  0.1055
                                           -0.0160 -0.0014 -0.0013  0.0001 -0.0000
                                           -0.0000 -0.0000  0.0060  0.0000  0.0000
                                            0.0334 -0.0172
                ( 36.06%)  -0.6005* O  10 s( 37.12%)p 1.69( 62.77%)d 0.00(  0.11%)
                                            0.0000  0.6092 -0.0099  0.0020 -0.0002
                                           -0.7814  0.0118  0.0011 -0.0051 -0.1299
                                            0.0028 -0.0001  0.0004 -0.0001  0.0000
                                            0.0000 -0.0000  0.0103  0.0000  0.0000
                                            0.0290 -0.0132
   350. (0.12202) BD*( 2) C   1 - O  10  
                ( 61.77%)   0.7860* C   1 s(  0.00%)p 1.00( 99.76%)d 0.00(  0.24%)
                                            0.0000  0.0000  0.0000 -0.0000 -0.0000
                                           -0.0001 -0.0000  0.0000 -0.0000  0.0000
                                            0.0000  0.0000  0.0000  0.9978  0.0372
                                            0.0215  0.0094  0.0000  0.0486  0.0033
                                           -0.0000  0.0000
                ( 38.23%)  -0.6183* O  10 s(  0.00%)p 1.00( 99.88%)d 0.00(  0.12%)
                                           -0.0000  0.0000 -0.0000  0.0000  0.0000
                                           -0.0002  0.0000 -0.0000  0.0000  0.0000
                                           -0.0000  0.0000 -0.0000  0.9993 -0.0106
                                           -0.0051 -0.0016 -0.0000 -0.0336 -0.0063
                                            0.0000 -0.0000
   351. (0.00920) BD*( 1) C   2 - C   3  
                ( 54.21%)   0.7363* C   2 s( 36.30%)p 1.75( 63.63%)d 0.00(  0.07%)
                                           -0.0003  0.5989 -0.0652 -0.0065 -0.0002
                                           -0.7895  0.0380  0.0053 -0.0001 -0.1043
                                           -0.0250  0.0053  0.0041 -0.0001  0.0000
                                           -0.0000 -0.0000  0.0200  0.0000  0.0000
                                            0.0137 -0.0102
                ( 45.79%)  -0.6767* C   3 s( 36.12%)p 1.77( 63.84%)d 0.00(  0.04%)
                                            0.0001  0.6009  0.0136 -0.0013  0.0012
                                            0.7946 -0.0142 -0.0104  0.0018  0.0583
                                           -0.0564  0.0031 -0.0026 -0.0000  0.0000
                                           -0.0000  0.0000 -0.0010  0.0000 -0.0000
                                            0.0155 -0.0124
   352. (0.05973) BD*( 2) C   2 - C   3  
                ( 68.33%)   0.8266* C   2 s(  0.00%)p 1.00( 99.69%)d 0.00(  0.31%)
                                           -0.0000  0.0000  0.0000 -0.0000  0.0000
                                           -0.0001  0.0000 -0.0000 -0.0000  0.0002
                                           -0.0000  0.0000 -0.0000  0.9983 -0.0132
                                            0.0132 -0.0049 -0.0000 -0.0337 -0.0440
                                            0.0000  0.0000
                ( 31.67%)  -0.5627* C   3 s(  0.00%)p 1.00( 99.95%)d 0.00(  0.05%)
                                            0.0000  0.0000  0.0000 -0.0000  0.0000
                                           -0.0000 -0.0000 -0.0000 -0.0000  0.0002
                                            0.0000  0.0000 -0.0000  0.9995  0.0169
                                            0.0092 -0.0037  0.0000  0.0146 -0.0177
                                            0.0000  0.0000
   353. (0.04445) BD*( 1) C   3 - C   6  
                ( 52.44%)   0.7242* C   3 s( 35.00%)p 1.86( 64.96%)d 0.00(  0.04%)
                                            0.0001  0.5915  0.0072  0.0025  0.0001
                                           -0.3955  0.0320  0.0027  0.0004 -0.7015
                                           -0.0032  0.0069 -0.0051  0.0001  0.0000
                                           -0.0000  0.0000  0.0136 -0.0000 -0.0000
                                           -0.0103 -0.0114
                ( 47.56%)  -0.6896* C   6 s( 34.26%)p 1.92( 65.71%)d 0.00(  0.03%)
                                           -0.0001  0.5852 -0.0079 -0.0009  0.0006
                                            0.3173  0.0194  0.0027 -0.0012  0.7456
                                           -0.0019 -0.0056  0.0051 -0.0001 -0.0000
                                           -0.0000 -0.0000  0.0148 -0.0000 -0.0000
                                           -0.0049 -0.0081
   354. (0.02465) BD*( 1) C   3 - H   7  
                ( 38.83%)   0.6232* C   3 s( 28.76%)p 2.48( 71.20%)d 0.00(  0.04%)
                                            0.0004 -0.5359  0.0196  0.0008  0.0014
                                            0.4574  0.0169  0.0002  0.0007 -0.7088
                                            0.0011 -0.0076 -0.0005  0.0002 -0.0000
                                            0.0000  0.0000  0.0172 -0.0000  0.0000
                                            0.0063  0.0085
                ( 61.17%)  -0.7821* H   7 s( 99.96%)p 0.00(  0.04%)
                                           -0.9998  0.0047 -0.0001 -0.0068  0.0184
                                           -0.0000
   355. (0.02623) BD*( 1) C   4 - C   5  
                ( 49.32%)   0.7023* C   4 s( 40.07%)p 1.50( 59.90%)d 0.00(  0.03%)
                                            0.0001 -0.6329 -0.0017  0.0091  0.0000
                                            0.7656 -0.0028  0.0086  0.0091  0.1104
                                           -0.0225 -0.0026 -0.0007  0.0001 -0.0000
                                           -0.0000  0.0000 -0.0014 -0.0000 -0.0000
                                           -0.0116  0.0112
                ( 50.68%)  -0.7119* C   5 s( 34.00%)p 1.94( 65.97%)d 0.00(  0.03%)
                                            0.0001 -0.5828 -0.0177  0.0002 -0.0004
                                           -0.8023  0.0212  0.0082 -0.0015 -0.1202
                                           -0.0304  0.0070  0.0002 -0.0000  0.0000
                                            0.0000 -0.0000 -0.0072 -0.0000 -0.0000
                                           -0.0129  0.0102
   356. (0.18786) BD*( 2) C   4 - C   5  
                ( 48.77%)   0.6984* C   4 s(  0.00%)p 1.00( 99.97%)d 0.00(  0.03%)
                                           -0.0000 -0.0000 -0.0000  0.0000  0.0000
                                            0.0001  0.0000 -0.0000  0.0000  0.0001
                                           -0.0000 -0.0000 -0.0000 -0.9997 -0.0025
                                            0.0163 -0.0010 -0.0000  0.0160  0.0030
                                           -0.0000  0.0000
                ( 51.23%)  -0.7157* C   5 s(  0.00%)p 1.00( 99.95%)d 0.00(  0.05%)
                                           -0.0000 -0.0000  0.0000  0.0000 -0.0000
                                            0.0000  0.0000  0.0000 -0.0000  0.0001
                                            0.0000  0.0000  0.0000 -0.9994 -0.0095
                                           -0.0236  0.0004  0.0000 -0.0187 -0.0123
                                            0.0000 -0.0000
   357. (0.06269) BD*( 1) C   4 -Cl   9  
                ( 55.11%)   0.7424* C   4 s( 21.14%)p 3.72( 78.68%)d 0.01(  0.19%)
                                            0.0001 -0.4584  0.0332 -0.0100  0.0008
                                           -0.4860  0.0077 -0.0015  0.0092  0.7418
                                           -0.0034  0.0012 -0.0115  0.0000 -0.0000
                                           -0.0000 -0.0000  0.0345  0.0000 -0.0000
                                            0.0131  0.0225
                ( 44.89%)  -0.6700*Cl   9 s( 19.42%)p 4.12( 80.10%)d 0.02(  0.47%)
                                           -0.0000 -0.0001 -0.4392 -0.0360  0.0016
                                           -0.0004  0.0000  0.0000  0.5077 -0.0297
                                           -0.0038 -0.0010 -0.0003 -0.0001 -0.7354
                                            0.0399  0.0068  0.0015  0.0004 -0.0000
                                           -0.0000  0.0000  0.0000 -0.0000  0.0000
                                            0.0564  0.0000 -0.0000  0.0205  0.0336
   358. (0.02132) BD*( 1) C   5 - C   6  
                ( 49.47%)   0.7033* C   5 s( 37.68%)p 1.65( 62.28%)d 0.00(  0.04%)
                                            0.0002 -0.6137 -0.0115 -0.0017 -0.0011
                                            0.5332 -0.0214 -0.0032  0.0019 -0.5810
                                           -0.0169  0.0098 -0.0026 -0.0001 -0.0000
                                            0.0000  0.0000  0.0156  0.0000 -0.0000
                                            0.0035  0.0111
                ( 50.53%)  -0.7109* C   6 s( 32.54%)p 2.07( 67.41%)d 0.00(  0.05%)
                                           -0.0000 -0.5705 -0.0018  0.0023 -0.0008
                                           -0.4919 -0.0132  0.0006 -0.0024  0.6570
                                           -0.0106 -0.0071  0.0063  0.0000 -0.0000
                                            0.0000  0.0000  0.0197  0.0000 -0.0000
                                            0.0020  0.0106
   359. (0.01548) BD*( 1) C   5 - H   8  
                ( 38.50%)   0.6205* C   5 s( 28.31%)p 2.53( 71.65%)d 0.00(  0.04%)
                                           -0.0004  0.5316 -0.0213 -0.0010 -0.0015
                                           -0.2648  0.0007  0.0037  0.0007 -0.8039
                                           -0.0090  0.0044  0.0027 -0.0001  0.0000
                                            0.0000  0.0000  0.0095  0.0000  0.0000
                                           -0.0146 -0.0115
                ( 61.50%)  -0.7842* H   8 s( 99.96%)p 0.00(  0.04%)
                                            0.9998  0.0025  0.0014  0.0046  0.0198
                                            0.0000
   360. (0.03562) BD*( 1) C   6 - C  11  
                ( 47.68%)   0.6905* C   6 s( 33.17%)p 2.01( 66.82%)d 0.00(  0.01%)
                                           -0.0002 -0.5758 -0.0130 -0.0034  0.0015
                                            0.8104  0.0007  0.0027 -0.0045  0.1070
                                            0.0030  0.0006 -0.0022 -0.0001  0.0000
                                            0.0000 -0.0000 -0.0057 -0.0000  0.0000
                                           -0.0096  0.0038
                ( 52.32%)  -0.7233* C  11 s( 31.08%)p 2.22( 68.88%)d 0.00(  0.04%)
                                            0.0003 -0.5573  0.0064 -0.0131 -0.0003
                                           -0.8252 -0.0365 -0.0124 -0.0799 -0.0042
                                            0.0002  0.0001  0.0000  0.0000 -0.0036
                                            0.0000  0.0000 -0.0177  0.0072
   361. (0.03762) BD*( 1) C  11 - C  12  
                ( 48.86%)   0.6990* C  11 s( 35.67%)p 1.80( 64.28%)d 0.00(  0.05%)
                                            0.0003 -0.5972 -0.0031  0.0048  0.0001
                                            0.4656  0.0178  0.0034 -0.6524 -0.0068
                                           -0.0008  0.0000 -0.0000 -0.0000  0.0194
                                            0.0000 -0.0000  0.0035  0.0116
                ( 51.14%)  -0.7151* C  12 s( 35.69%)p 1.80( 64.26%)d 0.00(  0.04%)
                                           -0.0003 -0.5958 -0.0437  0.0028  0.0007
                                           -0.5429  0.0466  0.0042  0.0003  0.5879
                                           -0.0106 -0.0021  0.0004  0.0001  0.0000
                                           -0.0000 -0.0000  0.0189  0.0000 -0.0000
                                            0.0043  0.0082
   362. (0.01933) BD*( 1) C  11 - C  14  
                ( 50.52%)   0.7108* C  11 s( 33.25%)p 2.01( 66.70%)d 0.00(  0.06%)
                                           -0.0004  0.5765  0.0078 -0.0064 -0.0004
                                           -0.3154 -0.0165 -0.0035 -0.7530 -0.0130
                                            0.0008  0.0001 -0.0000 -0.0000  0.0173
                                           -0.0000 -0.0000 -0.0113 -0.0119
                ( 49.48%)  -0.7034* C  14 s( 36.75%)p 1.72( 63.23%)d 0.00(  0.03%)
                                            0.0003  0.6051  0.0368 -0.0024 -0.0007
                                            0.3836 -0.0379 -0.0017 -0.0001  0.6952
                                           -0.0164 -0.0129 -0.0040 -0.0001  0.0000
                                            0.0000  0.0000  0.0114 -0.0000 -0.0000
                                           -0.0092 -0.0066
   363. (0.46860) BD*( 2) C  11 - C  14  
                ( 50.13%)   0.7080* C  11 s(  0.00%)p 1.00( 99.98%)d 0.00(  0.02%)
                                           -0.0000  0.0000 -0.0000 -0.0000 -0.0000
                                            0.0001 -0.0000 -0.0000  0.0001 -0.0000
                                           -0.0000  0.9980 -0.0564 -0.0237 -0.0000
                                           -0.0057 -0.0133  0.0000  0.0000
                ( 49.87%)  -0.7062* C  14 s(  0.00%)p 1.00(100.00%)d 0.00(  0.00%)
                                            0.0000  0.0000  0.0000 -0.0000  0.0000
                                           -0.0000 -0.0000 -0.0000  0.0000  0.0002
                                            0.0000  0.0000  0.0000  0.9999  0.0073
                                           -0.0080 -0.0010  0.0000 -0.0033  0.0033
                                            0.0000 -0.0000
   364. (0.01084) BD*( 1) C  12 - C  13  
                ( 45.97%)   0.6780* C  12 s( 36.92%)p 1.71( 63.05%)d 0.00(  0.03%)
                                           -0.0001 -0.6076 -0.0016 -0.0049 -0.0007
                                            0.7847 -0.0126 -0.0017  0.0026  0.1108
                                            0.0479 -0.0075  0.0017  0.0000 -0.0000
                                           -0.0000  0.0000 -0.0073 -0.0000 -0.0000
                                           -0.0126  0.0114
                ( 54.03%)  -0.7350* C  13 s( 37.50%)p 1.67( 62.44%)d 0.00(  0.06%)
                                            0.0007 -0.6067  0.0828 -0.0059  0.0006
                                           -0.7800  0.0325  0.0047 -0.0027 -0.1148
                                            0.0411 -0.0017 -0.0025 -0.0001  0.0000
                                            0.0000  0.0000  0.0073 -0.0000  0.0000
                                           -0.0216  0.0101
   365. (0.16685) BD*( 2) C  12 - C  13  
                ( 40.70%)   0.6380* C  12 s(  0.00%)p 1.00( 99.96%)d 0.00(  0.04%)
                                            0.0000  0.0000 -0.0000 -0.0000 -0.0000
                                            0.0000  0.0000  0.0000  0.0000  0.0001
                                            0.0000 -0.0000  0.0000 -0.9995 -0.0257
                                           -0.0034  0.0019 -0.0000  0.0155  0.0133
                                           -0.0000  0.0000
                ( 59.30%)  -0.7700* C  13 s(  0.00%)p 1.00( 99.75%)d 0.00(  0.25%)
                                           -0.0000  0.0000  0.0000 -0.0000  0.0000
                                            0.0001 -0.0000  0.0000  0.0000  0.0001
                                           -0.0000  0.0000  0.0000 -0.9984  0.0215
                                           -0.0165  0.0059  0.0000 -0.0355  0.0352
                                            0.0000 -0.0000
   366. (0.02840) BD*( 1) C  12 - H  20  
                ( 39.48%)   0.6283* C  12 s( 27.66%)p 2.61( 72.30%)d 0.00(  0.04%)
                                            0.0004 -0.5245  0.0386  0.0025  0.0002
                                           -0.2932 -0.0263  0.0020 -0.0009 -0.7975
                                           -0.0130 -0.0118 -0.0001 -0.0001 -0.0000
                                           -0.0000 -0.0000 -0.0138 -0.0000 -0.0000
                                            0.0133  0.0079
                ( 60.52%)  -0.7779* H  20 s( 99.96%)p 0.00(  0.04%)
                                           -0.9998  0.0036 -0.0004  0.0031  0.0202
                                            0.0000
   367. (0.02579) BD*( 1) C  13 - C  16  
                ( 55.34%)   0.7439* C  13 s( 36.18%)p 1.76( 63.76%)d 0.00(  0.06%)
                                           -0.0001  0.5974 -0.0693 -0.0096  0.0008
                                           -0.3639  0.0494  0.0031 -0.0022 -0.7087
                                            0.0213  0.0091 -0.0016 -0.0001  0.0000
                                            0.0000 -0.0000  0.0093 -0.0000  0.0000
                                           -0.0204 -0.0090
                ( 44.66%)  -0.6683* C  16 s( 39.20%)p 1.55( 60.78%)d 0.00(  0.03%)
                                            0.0001  0.6261 -0.0003 -0.0018  0.0009
                                            0.2703  0.0319 -0.0077  0.0054  0.7301
                                           -0.0208 -0.0091  0.0034 -0.0000  0.0000
                                           -0.0000  0.0000  0.0104  0.0000  0.0000
                                           -0.0055 -0.0107
   368. (0.01734) BD*( 1) C  14 - C  15  
                ( 50.09%)   0.7077* C  14 s( 36.29%)p 1.75( 63.68%)d 0.00(  0.03%)
                                            0.0000  0.6024 -0.0006  0.0056  0.0013
                                           -0.7925  0.0045  0.0042 -0.0061 -0.0861
                                            0.0327 -0.0097 -0.0021 -0.0000 -0.0000
                                            0.0000 -0.0000  0.0024  0.0000 -0.0000
                                            0.0136 -0.0111
                ( 49.91%)  -0.7065* C  15 s( 35.74%)p 1.80( 64.22%)d 0.00(  0.03%)
                                           -0.0003  0.5977 -0.0148 -0.0012  0.0010
                                            0.7965 -0.0205 -0.0098  0.0022  0.0751
                                            0.0392 -0.0098  0.0009  0.0001 -0.0000
                                            0.0000 -0.0000  0.0077  0.0000 -0.0000
                                            0.0127 -0.0112
   369. (0.01192) BD*( 1) C  14 - H  19  
                ( 40.24%)   0.6344* C  14 s( 27.11%)p 2.69( 72.83%)d 0.00(  0.05%)
                                           -0.0003  0.5198 -0.0305 -0.0026 -0.0005
                                            0.4722  0.0116 -0.0005  0.0008 -0.7108
                                           -0.0040  0.0008  0.0012  0.0002 -0.0000
                                           -0.0000 -0.0000 -0.0170  0.0000 -0.0000
                                           -0.0088 -0.0121
                ( 59.76%)  -0.7730* H  19 s( 99.96%)p 0.00(  0.04%)
                                            0.9998  0.0005  0.0009 -0.0102  0.0170
                                           -0.0000
   370. (0.04548) BD*( 1) C  15 - C  16  
                ( 49.62%)   0.7044* C  15 s( 36.50%)p 1.74( 63.46%)d 0.00(  0.04%)
                                           -0.0000 -0.6040  0.0138  0.0029 -0.0001
                                            0.5102 -0.0393 -0.0020  0.0004 -0.6104
                                           -0.0042  0.0090 -0.0049  0.0002 -0.0000
                                           -0.0000  0.0000  0.0150 -0.0000  0.0000
                                            0.0044  0.0114
                ( 50.38%)  -0.7098* C  16 s( 37.71%)p 1.65( 62.25%)d 0.00(  0.04%)
                                           -0.0000 -0.6139 -0.0088  0.0102 -0.0005
                                           -0.4052 -0.0094  0.0103 -0.0083  0.6762
                                           -0.0271 -0.0045  0.0068 -0.0001  0.0000
                                            0.0000 -0.0000  0.0143 -0.0000  0.0000
                                            0.0073  0.0110
   371. (0.38810) BD*( 2) C  15 - C  16  
                ( 49.21%)   0.7015* C  15 s(  0.00%)p 1.00( 99.95%)d 0.00(  0.05%)
                                           -0.0000 -0.0000  0.0000 -0.0000 -0.0000
                                            0.0001 -0.0000 -0.0000 -0.0000 -0.0002
                                           -0.0000 -0.0000 -0.0000 -0.9996 -0.0088
                                           -0.0130  0.0030  0.0000  0.0014 -0.0215
                                            0.0000  0.0000
                ( 50.79%)  -0.7127* C  16 s(  0.00%)p 1.00( 99.97%)d 0.00(  0.03%)
                                            0.0000 -0.0000  0.0000  0.0000  0.0000
                                            0.0001 -0.0000  0.0000  0.0000 -0.0000
                                            0.0000  0.0000  0.0000 -0.9997 -0.0064
                                           -0.0156 -0.0019 -0.0000 -0.0097  0.0145
                                           -0.0000 -0.0000
   372. (0.02295) BD*( 1) C  15 - H  18  
                ( 39.40%)   0.6277* C  15 s( 27.74%)p 2.60( 72.22%)d 0.00(  0.04%)
                                           -0.0004  0.5263  0.0200  0.0048 -0.0009
                                           -0.3201 -0.0114  0.0034  0.0007 -0.7870
                                           -0.0126 -0.0034  0.0004  0.0001  0.0000
                                            0.0000  0.0000  0.0146 -0.0000 -0.0000
                                           -0.0091 -0.0084
                ( 60.60%)  -0.7785* H  18 s( 99.96%)p 0.00(  0.04%)
                                            0.9998  0.0041  0.0009  0.0108  0.0173
                                           -0.0000
   373. (0.08553) BD*( 1) C  16 -Cl  17  
                ( 55.74%)   0.7466* C  16 s( 22.97%)p 3.35( 76.84%)d 0.01(  0.19%)
                                           -0.0002  0.4789 -0.0130  0.0150 -0.0022
                                           -0.8718  0.0045  0.0010  0.0161 -0.0887
                                           -0.0137 -0.0006  0.0020 -0.0001  0.0000
                                            0.0000  0.0000  0.0119  0.0000  0.0000
                                            0.0367 -0.0204
                ( 44.26%)  -0.6653*Cl  17 s( 20.79%)p 3.79( 78.75%)d 0.02(  0.46%)
                                            0.0000  0.0001  0.4545  0.0365 -0.0000
                                            0.0002 -0.0000  0.0001  0.8783 -0.0516
                                           -0.0052 -0.0016 -0.0007  0.0000  0.1155
                                           -0.0041 -0.0006  0.0001 -0.0001  0.0000
                                            0.0001 -0.0000 -0.0000 -0.0000 -0.0000
                                            0.0129  0.0000  0.0000  0.0585 -0.0323


 NHO Directionality and "Bond Bending" (deviations from line of nuclear centers)

         [Thresholds for printing:  angular deviation  >  1.0 degree]
                                    hybrid p-character > 25.0%
                                    orbital occupancy  >  0.10e

                                Line of Centers        Hybrid 1              Hybrid 2
                                ---------------  -------------------   ------------------
                NBO               Theta   Phi    Theta   Phi    Dev    Theta   Phi    Dev
 ========================================================================================
     1. BD (   1) C   1 - C   2    90.0  130.6     --     --    --      90.0  306.4   4.1
     2. BD (   1) C   1 - C   4    90.0  241.6    90.0  248.1   6.4     90.0   59.3   2.3
     3. BD (   1) C   1 - O  10    90.0    8.0    90.0    6.5   1.5     90.0  189.3   1.3
     4. BD (   2) C   1 - O  10    90.0    8.0     0.0    0.0  90.0      0.0    0.0  90.0
     5. BD (   1) C   2 - C   3    90.0  187.0    90.0  189.1   2.1     90.0    0.2   6.9
     6. BD (   2) C   2 - C   3    90.0  187.0     0.0    0.0  90.0      0.0    0.0  90.0
     7. BD (   1) C   3 - C   6    90.0  242.1     --     --    --      90.0   65.5   3.4
     8. BD (   1) C   3 - H   7    90.0  120.3    90.0  123.6   3.3      --     --    --
     9. BD (   1) C   4 - C   5    90.0  188.0    90.0  186.2   1.8     90.0   10.5   2.5
    10. BD (   2) C   4 - C   5    90.0  188.0     0.0    0.0  90.0      0.0    0.0  90.0
    11. BD (   1) C   4 -Cl   9    90.0  304.4    90.0  302.9   1.5      --     --    --
    12. BD (   1) C   5 - C   6    90.0  130.6     --     --    --      90.0  308.1   2.5
    13. BD (   1) C   5 - H   8    90.0  253.4    90.0  252.1   1.3      --     --    --
    14. BD (   1) C   6 - C  11    90.0  187.2     --     --    --      90.0    5.5   1.7
    15. BD (   1) C  11 - C  12    90.0  129.9    90.0  126.4   3.4      --     --    --
    16. BD (   1) C  11 - C  14    90.0  242.8    90.0  246.3   3.6      --     --    --
    17. BD (   2) C  11 - C  14    90.0  242.8     0.0    0.0  90.0      0.0    0.0  90.0
    18. BD (   1) C  12 - C  13    90.0  187.4    90.0  191.2   3.8     90.0    6.0   1.4
    19. BD (   2) C  12 - C  13    90.0  187.4     0.0    0.0  90.0      0.0    0.0  90.0
    20. BD (   1) C  12 - H  20    90.0   72.8    90.0   68.8   4.0      --     --    --
    21. BD (   1) C  13 - C  16    90.0  245.2     --     --    --      90.0   66.9   1.8
    22. BD (   1) C  14 - C  15    90.0  187.3    90.0  184.7   2.6      --     --    --
    23. BD (   1) C  14 - H  19    90.0  301.2    90.0  304.2   3.0      --     --    --
    24. BD (   1) C  15 - C  16    90.0  126.6     --     --    --      90.0  302.3   4.2
    25. BD (   2) C  15 - C  16    90.0  126.6     0.0    0.0  90.0      0.0    0.0  90.0
    26. BD (   1) C  15 - H  18    90.0  243.6    90.0  247.8   4.2      --     --    --
    51. LP (   1) C   2             --     --     90.0   65.7   --       --     --    --
    52. LP*(   1) C   6             --     --      0.0    0.0   --       --     --    --
    54. LP (   2)Cl   9             --     --     90.0   34.7   --       --     --    --
    55. LP (   3)Cl   9             --     --      0.0    0.0   --       --     --    --
    56. LP (   1) O  10             --     --     90.0    9.4   --       --     --    --
    57. LP (   2) O  10             --     --     90.0  279.5   --       --     --    --
    58. LP (   1) C  13             --     --     90.0  127.0   --       --     --    --
    60. LP (   2)Cl  17             --     --     90.0  274.7   --       --     --    --
    61. LP (   3)Cl  17             --     --      0.0    0.0   --       --     --    --
   350. BD*(   2) C   1 - O  10    90.0    8.0     0.0    0.0  90.0      0.0    0.0  90.0
   356. BD*(   2) C   4 - C   5    90.0  188.0     0.0    0.0  90.0      0.0    0.0  90.0
   363. BD*(   2) C  11 - C  14    90.0  242.8     0.0    0.0  90.0      0.0    0.0  90.0
   365. BD*(   2) C  12 - C  13    90.0  187.4     0.0    0.0  90.0      0.0    0.0  90.0
   371. BD*(   2) C  15 - C  16    90.0  126.6     0.0    0.0  90.0      0.0    0.0  90.0


 Second Order Perturbation Theory Analysis of Fock Matrix in NBO Basis

     Threshold for printing:   0.50 kcal/mol
                                                                              E(2)  E(j)-E(i) F(i,j)
         Donor NBO (i)                     Acceptor NBO (j)                 kcal/mol   a.u.    a.u. 
 ===================================================================================================

 within unit  1
   1. BD (   1) C   1 - C   2        / 97. RY*(   2) C   3                    2.33    1.76    0.058
   1. BD (   1) C   1 - C   2        /113. RY*(   1) C   4                    0.78    1.71    0.033
   1. BD (   1) C   1 - C   2        /195. RY*(   1) O  10                    1.22    1.51    0.039
   1. BD (   1) C   1 - C   2        /348. BD*(   1) C   1 - C   4            3.82    1.33    0.064
   1. BD (   1) C   1 - C   2        /349. BD*(   1) C   1 - O  10            1.63    1.35    0.042
   1. BD (   1) C   1 - C   2        /354. BD*(   1) C   3 - H   7            1.88    1.31    0.044
   1. BD (   1) C   1 - C   2        /357. BD*(   1) C   4 -Cl   9            8.17    0.97    0.080
   2. BD (   1) C   1 - C   4        / 79. RY*(   1) C   2                    1.69    1.52    0.045
   2. BD (   1) C   1 - C   4        / 80. RY*(   2) C   2                    0.65    2.06    0.033
   2. BD (   1) C   1 - C   4        /130. RY*(   1) C   5                    2.26    1.77    0.057
   2. BD (   1) C   1 - C   4        /195. RY*(   1) O  10                    0.78    1.56    0.031
   2. BD (   1) C   1 - C   4        /347. BD*(   1) C   1 - C   2            2.58    1.46    0.055
   2. BD (   1) C   1 - C   4        /349. BD*(   1) C   1 - O  10            1.87    1.40    0.046
   2. BD (   1) C   1 - C   4        /355. BD*(   1) C   4 - C   5            2.09    1.37    0.048
   2. BD (   1) C   1 - C   4        /359. BD*(   1) C   5 - H   8            1.40    1.29    0.038
   3. BD (   1) C   1 - O  10        / 62. RY*(   1) C   1                    1.00    1.95    0.040
   3. BD (   1) C   1 - O  10        /347. BD*(   1) C   1 - C   2            2.84    1.74    0.063
   3. BD (   1) C   1 - O  10        /348. BD*(   1) C   1 - C   4            1.83    1.66    0.050
   3. BD (   1) C   1 - O  10        /351. BD*(   1) C   2 - C   3            0.86    1.73    0.034
   3. BD (   1) C   1 - O  10        /355. BD*(   1) C   4 - C   5            1.52    1.66    0.045
   4. BD (   2) C   1 - O  10        / 83. RY*(   5) C   2                    0.77    1.28    0.029
   4. BD (   2) C   1 - O  10        /350. BD*(   2) C   1 - O  10            1.25    0.47    0.022
   4. BD (   2) C   1 - O  10        /352. BD*(   2) C   2 - C   3           12.91    0.54    0.076
   4. BD (   2) C   1 - O  10        /356. BD*(   2) C   4 - C   5           12.01    0.45    0.067
   5. BD (   1) C   2 - C   3        / 64. RY*(   3) C   1                    0.85    2.40    0.041
   5. BD (   1) C   2 - C   3        / 65. RY*(   4) C   1                    1.10    2.92    0.051
   5. BD (   1) C   2 - C   3        /147. RY*(   1) C   6                    0.84    1.71    0.034
   5. BD (   1) C   2 - C   3        /148. RY*(   2) C   6                    0.67    1.99    0.033
   5. BD (   1) C   2 - C   3        /349. BD*(   1) C   1 - O  10            4.33    1.30    0.067
   5. BD (   1) C   2 - C   3        /353. BD*(   1) C   3 - C   6            2.84    1.31    0.055
   5. BD (   1) C   2 - C   3        /354. BD*(   1) C   3 - H   7            0.94    1.26    0.031
   5. BD (   1) C   2 - C   3        /357. BD*(   1) C   4 -Cl   9            0.67    0.93    0.022
   5. BD (   1) C   2 - C   3        /360. BD*(   1) C   6 - C  11            4.66    1.20    0.067
   6. BD (   2) C   2 - C   3        / 52. LP*(   1) C   6                  145.29    0.14    0.139
   6. BD (   2) C   2 - C   3        / 98. RY*(   3) C   3                    0.96    0.90    0.030
   6. BD (   2) C   2 - C   3        /153. RY*(   7) C   6                    1.48    1.40    0.046
   6. BD (   2) C   2 - C   3        /350. BD*(   2) C   1 - O  10           17.13    0.29    0.068
   6. BD (   2) C   2 - C   3        /352. BD*(   2) C   2 - C   3            0.95    0.36    0.018
   7. BD (   1) C   3 - C   6        / 80. RY*(   2) C   2                    1.94    2.00    0.056
   7. BD (   1) C   3 - C   6        /131. RY*(   2) C   5                    1.25    1.91    0.044
   7. BD (   1) C   3 - C   6        /213. RY*(   2) C  11                    1.66    3.02    0.064
   7. BD (   1) C   3 - C   6        /351. BD*(   1) C   2 - C   3            2.00    1.39    0.047
   7. BD (   1) C   3 - C   6        /354. BD*(   1) C   3 - H   7            0.91    1.30    0.031
   7. BD (   1) C   3 - C   6        /358. BD*(   1) C   5 - C   6            2.45    1.38    0.052
   7. BD (   1) C   3 - C   6        /359. BD*(   1) C   5 - H   8            4.71    1.24    0.068
   7. BD (   1) C   3 - C   6        /360. BD*(   1) C   6 - C  11            2.48    1.24    0.050
   7. BD (   1) C   3 - C   6        /362. BD*(   1) C  11 - C  14            2.00    1.37    0.047
   8. BD (   1) C   3 - H   7        / 79. RY*(   1) C   2                    0.72    1.26    0.027
   8. BD (   1) C   3 - H   7        /148. RY*(   2) C   6                    1.22    1.82    0.042
   8. BD (   1) C   3 - H   7        /347. BD*(   1) C   1 - C   2            3.48    1.20    0.058
   8. BD (   1) C   3 - H   7        /351. BD*(   1) C   2 - C   3            0.83    1.18    0.028
   8. BD (   1) C   3 - H   7        /358. BD*(   1) C   5 - C   6            3.98    1.17    0.061
   9. BD (   1) C   4 - C   5        / 63. RY*(   2) C   1                    0.98    2.26    0.042
   9. BD (   1) C   4 - C   5        / 65. RY*(   4) C   1                    0.84    3.00    0.045
   9. BD (   1) C   4 - C   5        /147. RY*(   1) C   6                    1.25    1.79    0.042
   9. BD (   1) C   4 - C   5        /148. RY*(   2) C   6                    0.69    2.07    0.034
   9. BD (   1) C   4 - C   5        /348. BD*(   1) C   1 - C   4            2.24    1.36    0.050
   9. BD (   1) C   4 - C   5        /349. BD*(   1) C   1 - O  10            2.85    1.38    0.056
   9. BD (   1) C   4 - C   5        /358. BD*(   1) C   5 - C   6            3.64    1.42    0.064
   9. BD (   1) C   4 - C   5        /359. BD*(   1) C   5 - H   8            0.80    1.28    0.029
   9. BD (   1) C   4 - C   5        /360. BD*(   1) C   6 - C  11            3.68    1.28    0.062
  10. BD (   2) C   4 - C   5        / 52. LP*(   1) C   6                   42.30    0.24    0.108
  10. BD (   2) C   4 - C   5        / 66. RY*(   5) C   1                    0.97    1.70    0.038
  10. BD (   2) C   4 - C   5        /151. RY*(   5) C   6                    0.88    1.71    0.036
  10. BD (   2) C   4 - C   5        /175. RY*(   2)Cl   9                    2.46    1.02    0.047
  10. BD (   2) C   4 - C   5        /350. BD*(   2) C   1 - O  10           22.46    0.39    0.084
  11. BD (   1) C   4 -Cl   9        /130. RY*(   1) C   5                    1.01    1.77    0.038
  11. BD (   1) C   4 -Cl   9        /347. BD*(   1) C   1 - C   2            2.08    1.45    0.049
  11. BD (   1) C   4 -Cl   9        /358. BD*(   1) C   5 - C   6            3.06    1.43    0.059
  12. BD (   1) C   5 - C   6        / 96. RY*(   1) C   3                    0.89    2.03    0.038
  12. BD (   1) C   5 - C   6        / 97. RY*(   2) C   3                    0.50    1.80    0.027
  12. BD (   1) C   5 - C   6        /114. RY*(   2) C   4                    1.51    1.89    0.048
  12. BD (   1) C   5 - C   6        /212. RY*(   1) C  11                    1.03    2.50    0.045
  12. BD (   1) C   5 - C   6        /213. RY*(   2) C  11                    1.23    3.07    0.055
  12. BD (   1) C   5 - C   6        /353. BD*(   1) C   3 - C   6            2.39    1.40    0.052
  12. BD (   1) C   5 - C   6        /354. BD*(   1) C   3 - H   7            3.13    1.35    0.058
  12. BD (   1) C   5 - C   6        /355. BD*(   1) C   4 - C   5            3.61    1.36    0.063
  12. BD (   1) C   5 - C   6        /357. BD*(   1) C   4 -Cl   9            3.15    1.01    0.051
  12. BD (   1) C   5 - C   6        /359. BD*(   1) C   5 - H   8            1.45    1.29    0.039
  12. BD (   1) C   5 - C   6        /360. BD*(   1) C   6 - C  11            1.76    1.29    0.043
  12. BD (   1) C   5 - C   6        /361. BD*(   1) C  11 - C  12            1.29    1.49    0.039
  13. BD (   1) C   5 - H   8        /114. RY*(   2) C   4                    0.78    1.69    0.032
  13. BD (   1) C   5 - H   8        /148. RY*(   2) C   6                    1.32    1.87    0.044
  13. BD (   1) C   5 - H   8        /348. BD*(   1) C   1 - C   4            5.28    1.17    0.071
  13. BD (   1) C   5 - H   8        /353. BD*(   1) C   3 - C   6            3.62    1.20    0.059
  13. BD (   1) C   5 - H   8        /355. BD*(   1) C   4 - C   5            0.78    1.16    0.027
  13. BD (   1) C   5 - H   8        /357. BD*(   1) C   4 -Cl   9            0.68    0.81    0.021
  13. BD (   1) C   5 - H   8        /358. BD*(   1) C   5 - C   6            1.01    1.22    0.031
  14. BD (   1) C   6 - C  11        /131. RY*(   2) C   5                    0.56    1.84    0.029
  14. BD (   1) C   6 - C  11        /152. RY*(   6) C   6                    0.57    1.31    0.025
  14. BD (   1) C   6 - C  11        /212. RY*(   1) C  11                    0.55    2.38    0.033
  14. BD (   1) C   6 - C  11        /226. RY*(   1) C  12                    2.23    1.78    0.056
  14. BD (   1) C   6 - C  11        /227. RY*(   2) C  12                    2.55    2.05    0.065
  14. BD (   1) C   6 - C  11        /260. RY*(   1) C  14                    3.49    1.67    0.068
  14. BD (   1) C   6 - C  11        /262. RY*(   3) C  14                    1.44    2.01    0.048
  14. BD (   1) C   6 - C  11        /263. RY*(   4) C  14                    0.57    1.58    0.027
  14. BD (   1) C   6 - C  11        /342. RY*(   1) H  20                    0.50    1.30    0.023
  14. BD (   1) C   6 - C  11        /345. RY*(   4) H  20                    0.60    1.59    0.028
  14. BD (   1) C   6 - C  11        /351. BD*(   1) C   2 - C   3            2.07    1.32    0.047
  14. BD (   1) C   6 - C  11        /353. BD*(   1) C   3 - C   6            1.80    1.28    0.043
  14. BD (   1) C   6 - C  11        /355. BD*(   1) C   4 - C   5            2.68    1.25    0.052
  14. BD (   1) C   6 - C  11        /358. BD*(   1) C   5 - C   6            1.55    1.31    0.040
  14. BD (   1) C   6 - C  11        /361. BD*(   1) C  11 - C  12            1.01    1.37    0.033
  14. BD (   1) C   6 - C  11        /362. BD*(   1) C  11 - C  14            0.70    1.30    0.027
  14. BD (   1) C   6 - C  11        /364. BD*(   1) C  12 - C  13            2.69    1.39    0.055
  14. BD (   1) C   6 - C  11        /368. BD*(   1) C  14 - C  15            2.61    1.31    0.052
  15. BD (   1) C  11 - C  12        /147. RY*(   1) C   6                    6.30    1.73    0.094
  15. BD (   1) C  11 - C  12        /150. RY*(   4) C   6                    0.66    1.84    0.031
  15. BD (   1) C  11 - C  12        /200. RY*(   6) O  10                    0.54    2.21    0.031
  15. BD (   1) C  11 - C  12        /212. RY*(   1) C  11                    0.61    2.43    0.035
  15. BD (   1) C  11 - C  12        /213. RY*(   2) C  11                    1.21    3.01    0.054
  15. BD (   1) C  11 - C  12        /228. RY*(   3) C  12                    5.03    1.46    0.077
  15. BD (   1) C  11 - C  12        /229. RY*(   4) C  12                    1.48    2.12    0.050
  15. BD (   1) C  11 - C  12        /230. RY*(   5) C  12                    2.39    3.01    0.076
  15. BD (   1) C  11 - C  12        /233. RY*(   8) C  12                    3.88    2.04    0.080
  15. BD (   1) C  11 - C  12        /234. RY*(   9) C  12                    0.87    3.04    0.046
  15. BD (   1) C  11 - C  12        /236. RY*(  11) C  12                    4.95    3.90    0.125
  15. BD (   1) C  11 - C  12        /237. RY*(  12) C  12                    0.93    3.78    0.053
  15. BD (   1) C  11 - C  12        /238. RY*(  13) C  12                    2.99    5.60    0.117
  15. BD (   1) C  11 - C  12        /244. RY*(   2) C  13                    2.37    2.04    0.063
  15. BD (   1) C  11 - C  12        /248. RY*(   6) C  13                    0.75    1.94    0.034
  15. BD (   1) C  11 - C  12        /260. RY*(   1) C  14                    4.10    1.72    0.075
  15. BD (   1) C  11 - C  12        /262. RY*(   3) C  14                    1.67    2.05    0.053
  15. BD (   1) C  11 - C  12        /263. RY*(   4) C  14                    0.60    1.63    0.028
  15. BD (   1) C  11 - C  12        /342. RY*(   1) H  20                    0.59    1.35    0.025
  15. BD (   1) C  11 - C  12        /343. RY*(   2) H  20                    1.03    2.47    0.045
  15. BD (   1) C  11 - C  12        /345. RY*(   4) H  20                   57.19    1.63    0.275
  15. BD (   1) C  11 - C  12        /346. RY*(   5) H  20                   17.81    2.63    0.195
  15. BD (   1) C  11 - C  12        /358. BD*(   1) C   5 - C   6            3.05    1.36    0.058
  15. BD (   1) C  11 - C  12        /360. BD*(   1) C   6 - C  11            1.54    1.22    0.039
  15. BD (   1) C  11 - C  12        /362. BD*(   1) C  11 - C  14            1.60    1.35    0.042
  15. BD (   1) C  11 - C  12        /364. BD*(   1) C  12 - C  13            3.27    1.44    0.062
  15. BD (   1) C  11 - C  12        /366. BD*(   1) C  12 - H  20            0.52    1.31    0.023
  15. BD (   1) C  11 - C  12        /369. BD*(   1) C  14 - H  19            6.54    1.28    0.082
  15. BD (   1) C  11 - C  12        /372. BD*(   1) C  15 - H  18           24.60    6.31    0.353
  16. BD (   1) C  11 - C  14        /147. RY*(   1) C   6                    5.69    1.72    0.089
  16. BD (   1) C  11 - C  14        /148. RY*(   2) C   6                    0.55    1.99    0.030
  16. BD (   1) C  11 - C  14        /150. RY*(   4) C   6                    0.76    1.83    0.034
  16. BD (   1) C  11 - C  14        /213. RY*(   2) C  11                    1.34    2.99    0.057
  16. BD (   1) C  11 - C  14        /226. RY*(   1) C  12                    4.78    1.81    0.084
  16. BD (   1) C  11 - C  14        /229. RY*(   4) C  12                    0.76    2.11    0.036
  16. BD (   1) C  11 - C  14        /277. RY*(   1) C  15                    1.08    1.73    0.039
  16. BD (   1) C  11 - C  14        /278. RY*(   2) C  15                    0.92    1.67    0.035
  16. BD (   1) C  11 - C  14        /279. RY*(   3) C  15                    0.59    1.88    0.030
  16. BD (   1) C  11 - C  14        /281. RY*(   5) C  15                    0.66    2.41    0.036
  16. BD (   1) C  11 - C  14        /337. RY*(   1) H  19                    0.59    1.28    0.025
  16. BD (   1) C  11 - C  14        /345. RY*(   4) H  20                    0.86    1.62    0.034
  16. BD (   1) C  11 - C  14        /353. BD*(   1) C   3 - C   6            3.13    1.32    0.058
  16. BD (   1) C  11 - C  14        /360. BD*(   1) C   6 - C  11            0.78    1.21    0.027
  16. BD (   1) C  11 - C  14        /361. BD*(   1) C  11 - C  12            2.00    1.41    0.047
  16. BD (   1) C  11 - C  14        /366. BD*(   1) C  12 - H  20            4.28    1.30    0.067
  16. BD (   1) C  11 - C  14        /368. BD*(   1) C  14 - C  15            2.67    1.35    0.054
  16. BD (   1) C  11 - C  14        /369. BD*(   1) C  14 - H  19            0.72    1.27    0.027
  17. BD (   2) C  11 - C  14        / 52. LP*(   1) C   6                   70.02    0.14    0.098
  17. BD (   2) C  11 - C  14        /149. RY*(   3) C   6                    9.07    0.95    0.094
  17. BD (   2) C  11 - C  14        /215. RY*(   4) C  11                    1.09    1.54    0.041
  17. BD (   2) C  11 - C  14        /216. RY*(   5) C  11                    5.83    1.28    0.088
  17. BD (   2) C  11 - C  14        /228. RY*(   3) C  12                    7.01    0.96    0.083
  17. BD (   2) C  11 - C  14        /261. RY*(   2) C  14                    3.08    0.65    0.045
  17. BD (   2) C  11 - C  14        /264. RY*(   5) C  14                    0.58    1.50    0.030
  17. BD (   2) C  11 - C  14        /282. RY*(   6) C  15                    1.66    1.34    0.048
  17. BD (   2) C  11 - C  14        /299. RY*(   6) C  16                    0.78    1.15    0.030
  17. BD (   2) C  11 - C  14        /339. RY*(   3) H  19                    0.57    1.89    0.033
  17. BD (   2) C  11 - C  14        /363. BD*(   2) C  11 - C  14            2.44    0.32    0.025
  17. BD (   2) C  11 - C  14        /365. BD*(   2) C  12 - C  13           15.00    0.40    0.075
  17. BD (   2) C  11 - C  14        /371. BD*(   2) C  15 - C  16            2.81    3.00    0.083
  18. BD (   1) C  12 - C  13        /212. RY*(   1) C  11                    0.88    2.39    0.041
  18. BD (   1) C  12 - C  13        /217. RY*(   6) C  11                    0.52    2.25    0.031
  18. BD (   1) C  12 - C  13        /224. RY*(  13) C  11                    1.29    3.00    0.056
  18. BD (   1) C  12 - C  13        /228. RY*(   3) C  12                    5.09    1.42    0.076
  18. BD (   1) C  12 - C  13        /230. RY*(   5) C  12                    2.82    2.98    0.082
  18. BD (   1) C  12 - C  13        /233. RY*(   8) C  12                    2.20    2.01    0.060
  18. BD (   1) C  12 - C  13        /234. RY*(   9) C  12                    0.90    3.00    0.047
  18. BD (   1) C  12 - C  13        /236. RY*(  11) C  12                    4.15    3.86    0.114
  18. BD (   1) C  12 - C  13        /237. RY*(  12) C  12                    1.20    3.74    0.060
  18. BD (   1) C  12 - C  13        /238. RY*(  13) C  12                    3.17    5.57    0.120
  18. BD (   1) C  12 - C  13        /255. RY*(  13) C  13                    0.51    3.10    0.036
  18. BD (   1) C  12 - C  13        /294. RY*(   1) C  16                    0.60    1.73    0.029
  18. BD (   1) C  12 - C  13        /295. RY*(   2) C  16                    1.13    1.68    0.039
  18. BD (   1) C  12 - C  13        /342. RY*(   1) H  20                    0.76    1.31    0.028
  18. BD (   1) C  12 - C  13        /345. RY*(   4) H  20                   23.67    1.60    0.175
  18. BD (   1) C  12 - C  13        /346. RY*(   5) H  20                   44.03    2.59    0.304
  18. BD (   1) C  12 - C  13        /360. BD*(   1) C   6 - C  11            5.49    1.18    0.072
  18. BD (   1) C  12 - C  13        /361. BD*(   1) C  11 - C  12            4.09    1.38    0.067
  18. BD (   1) C  12 - C  13        /366. BD*(   1) C  12 - H  20            0.75    1.27    0.028
  18. BD (   1) C  12 - C  13        /367. BD*(   1) C  13 - C  16            1.25    1.40    0.037
  18. BD (   1) C  12 - C  13        /369. BD*(   1) C  14 - H  19            0.82    1.24    0.029
  18. BD (   1) C  12 - C  13        /370. BD*(   1) C  15 - C  16            0.57    1.40    0.025
  18. BD (   1) C  12 - C  13        /371. BD*(   2) C  15 - C  16           11.31    3.46    0.195
  18. BD (   1) C  12 - C  13        /372. BD*(   1) C  15 - H  18           20.34    6.28    0.320
  18. BD (   1) C  12 - C  13        /373. BD*(   1) C  16 -Cl  17            2.17    2.82    0.071
  19. BD (   2) C  12 - C  13        /216. RY*(   5) C  11                    0.98    1.24    0.036
  19. BD (   2) C  12 - C  13        /235. RY*(  10) C  12                    0.62    0.95    0.025
  19. BD (   2) C  12 - C  13        /247. RY*(   5) C  13                    0.60    1.11    0.026
  19. BD (   2) C  12 - C  13        /297. RY*(   4) C  16                    0.54    1.34    0.028
  19. BD (   2) C  12 - C  13        /344. RY*(   3) H  20                    4.63    0.27    0.036
  19. BD (   2) C  12 - C  13        /363. BD*(   2) C  11 - C  14           42.01    0.29    0.098
  19. BD (   2) C  12 - C  13        /371. BD*(   2) C  15 - C  16            2.99    2.96    0.086
  19. BD (   2) C  12 - C  13        /373. BD*(   1) C  16 -Cl  17            1.51    2.33    0.059
  20. BD (   1) C  12 - H  20        / 52. LP*(   1) C   6                    0.51    0.43    0.017
  20. BD (   1) C  12 - H  20        /200. RY*(   6) O  10                    1.17    1.99    0.043
  20. BD (   1) C  12 - H  20        /218. RY*(   7) C  11                    0.53    1.56    0.026
  20. BD (   1) C  12 - H  20        /224. RY*(  13) C  11                    2.56    2.82    0.076
  20. BD (   1) C  12 - H  20        /226. RY*(   1) C  12                    0.91    1.61    0.034
  20. BD (   1) C  12 - H  20        /228. RY*(   3) C  12                   12.09    1.24    0.110
  20. BD (   1) C  12 - H  20        /229. RY*(   4) C  12                    2.66    1.90    0.064
  20. BD (   1) C  12 - H  20        /230. RY*(   5) C  12                    5.98    2.80    0.116
  20. BD (   1) C  12 - H  20        /233. RY*(   8) C  12                    6.99    1.83    0.101
  20. BD (   1) C  12 - H  20        /234. RY*(   9) C  12                    2.90    2.82    0.081
  20. BD (   1) C  12 - H  20        /236. RY*(  11) C  12                    7.59    3.69    0.150
  20. BD (   1) C  12 - H  20        /237. RY*(  12) C  12                    2.30    3.57    0.081
  20. BD (   1) C  12 - H  20        /238. RY*(  13) C  12                    7.54    5.39    0.181
  20. BD (   1) C  12 - H  20        /242. RY*(  17) C  12                    1.42    3.51    0.063
  20. BD (   1) C  12 - H  20        /243. RY*(   1) C  13                    0.64    1.17    0.025
  20. BD (   1) C  12 - H  20        /263. RY*(   4) C  14                    0.56    1.42    0.025
  20. BD (   1) C  12 - H  20        /311. RY*(   1)Cl  17                    0.84    1.18    0.028
  20. BD (   1) C  12 - H  20        /342. RY*(   1) H  20                    0.55    1.14    0.022
  20. BD (   1) C  12 - H  20        /343. RY*(   2) H  20                    1.33    2.26    0.049
  20. BD (   1) C  12 - H  20        /345. RY*(   4) H  20                   75.81    1.42    0.294
  20. BD (   1) C  12 - H  20        /346. RY*(   5) H  20                   66.16    2.42    0.359
  20. BD (   1) C  12 - H  20        /361. BD*(   1) C  11 - C  12            0.66    1.21    0.025
  20. BD (   1) C  12 - H  20        /362. BD*(   1) C  11 - C  14            4.28    1.14    0.062
  20. BD (   1) C  12 - H  20        /364. BD*(   1) C  12 - C  13            0.88    1.22    0.029
  20. BD (   1) C  12 - H  20        /367. BD*(   1) C  13 - C  16            3.74    1.22    0.060
  20. BD (   1) C  12 - H  20        /370. BD*(   1) C  15 - C  16            0.71    1.23    0.027
  20. BD (   1) C  12 - H  20        /371. BD*(   2) C  15 - C  16            6.14    3.28    0.140
  20. BD (   1) C  12 - H  20        /372. BD*(   1) C  15 - H  18           47.22    6.10    0.479
  21. BD (   1) C  13 - C  16        /227. RY*(   2) C  12                    2.03    2.10    0.059
  21. BD (   1) C  13 - C  16        /277. RY*(   1) C  15                    0.88    1.74    0.035
  21. BD (   1) C  13 - C  16        /278. RY*(   2) C  15                    0.69    1.68    0.031
  21. BD (   1) C  13 - C  16        /313. RY*(   3)Cl  17                    0.65    1.27    0.026
  21. BD (   1) C  13 - C  16        /364. BD*(   1) C  12 - C  13            0.86    1.43    0.031
  21. BD (   1) C  13 - C  16        /366. BD*(   1) C  12 - H  20            1.88    1.31    0.044
  21. BD (   1) C  13 - C  16        /370. BD*(   1) C  15 - C  16            5.19    1.44    0.078
  22. BD (   1) C  14 - C  15        /212. RY*(   1) C  11                    1.04    2.43    0.045
  22. BD (   1) C  14 - C  15        /217. RY*(   6) C  11                    0.68    2.29    0.035
  22. BD (   1) C  14 - C  15        /294. RY*(   1) C  16                    1.54    1.77    0.047
  22. BD (   1) C  14 - C  15        /360. BD*(   1) C   6 - C  11            3.61    1.23    0.059
  22. BD (   1) C  14 - C  15        /362. BD*(   1) C  11 - C  14            3.34    1.35    0.060
  22. BD (   1) C  14 - C  15        /369. BD*(   1) C  14 - H  19            0.80    1.28    0.029
  22. BD (   1) C  14 - C  15        /370. BD*(   1) C  15 - C  16            4.71    1.44    0.074
  22. BD (   1) C  14 - C  15        /373. BD*(   1) C  16 -Cl  17            2.13    2.87    0.071
  23. BD (   1) C  14 - H  19        /277. RY*(   1) C  15                    1.02    1.58    0.036
  23. BD (   1) C  14 - H  19        /361. BD*(   1) C  11 - C  12            3.37    1.26    0.058
  23. BD (   1) C  14 - H  19        /362. BD*(   1) C  11 - C  14            0.61    1.19    0.024
  23. BD (   1) C  14 - H  19        /370. BD*(   1) C  15 - C  16            3.82    1.28    0.063
  24. BD (   1) C  15 - C  16        /243. RY*(   1) C  13                    1.65    1.44    0.044
  24. BD (   1) C  15 - C  16        /244. RY*(   2) C  13                    0.90    2.09    0.039
  24. BD (   1) C  15 - C  16        /262. RY*(   3) C  14                    1.36    2.11    0.048
  24. BD (   1) C  15 - C  16        /263. RY*(   4) C  14                    0.64    1.69    0.029
  24. BD (   1) C  15 - C  16        /312. RY*(   2)Cl  17                    0.60    1.34    0.025
  24. BD (   1) C  15 - C  16        /367. BD*(   1) C  13 - C  16            4.70    1.49    0.075
  24. BD (   1) C  15 - C  16        /368. BD*(   1) C  14 - C  15            3.11    1.41    0.059
  24. BD (   1) C  15 - C  16        /369. BD*(   1) C  14 - H  19            1.65    1.33    0.042
  25. BD (   2) C  15 - C  16        /247. RY*(   5) C  13                    1.55    1.18    0.042
  25. BD (   2) C  15 - C  16        /264. RY*(   5) C  14                    1.30    1.54    0.044
  25. BD (   2) C  15 - C  16        /311. RY*(   1)Cl  17                    2.17    0.94    0.045
  25. BD (   2) C  15 - C  16        /363. BD*(   2) C  11 - C  14           26.49    0.36    0.090
  25. BD (   2) C  15 - C  16        /365. BD*(   2) C  12 - C  13           19.06    0.44    0.086
  26. BD (   1) C  15 - H  18        /260. RY*(   1) C  14                    0.77    1.54    0.031
  26. BD (   1) C  15 - H  18        /295. RY*(   2) C  16                    1.78    1.54    0.047
  26. BD (   1) C  15 - H  18        /362. BD*(   1) C  11 - C  14            3.94    1.18    0.061
  26. BD (   1) C  15 - H  18        /367. BD*(   1) C  13 - C  16            4.80    1.26    0.070
  26. BD (   1) C  15 - H  18        /368. BD*(   1) C  14 - C  15            0.78    1.18    0.027
  26. BD (   1) C  15 - H  18        /369. BD*(   1) C  14 - H  19            0.64    1.10    0.024
  26. BD (   1) C  15 - H  18        /370. BD*(   1) C  15 - C  16            0.91    1.27    0.030
  27. BD (   1) C  16 -Cl  17        /243. RY*(   1) C  13                    0.80    1.43    0.030
  27. BD (   1) C  16 -Cl  17        /277. RY*(   1) C  15                    0.75    1.79    0.033
  27. BD (   1) C  16 -Cl  17        /364. BD*(   1) C  12 - C  13            1.72    1.49    0.045
  27. BD (   1) C  16 -Cl  17        /367. BD*(   1) C  13 - C  16            0.92    1.49    0.033
  27. BD (   1) C  16 -Cl  17        /368. BD*(   1) C  14 - C  15            2.89    1.41    0.057
  28. CR (   1) C   1                / 80. RY*(   2) C   2                    1.58   11.72    0.122
  28. CR (   1) C   1                /113. RY*(   1) C   4                    0.95   11.42    0.093
  28. CR (   1) C   1                /114. RY*(   2) C   4                    0.99   11.56    0.096
  28. CR (   1) C   1                /347. BD*(   1) C   1 - C   2            1.17   11.12    0.103
  28. CR (   1) C   1                /348. BD*(   1) C   1 - C   4            0.80   11.04    0.085
  28. CR (   1) C   1                /349. BD*(   1) C   1 - O  10            0.71   11.06    0.080
  28. CR (   1) C   1                /351. BD*(   1) C   2 - C   3            0.56   11.10    0.071
  28. CR (   1) C   1                /355. BD*(   1) C   4 - C   5            0.95   11.03    0.092
  28. CR (   1) C   1                /357. BD*(   1) C   4 -Cl   9            0.96   10.68    0.092
  29. CR (   1) C   2                / 63. RY*(   2) C   1                    1.61   11.81    0.123
  29. CR (   1) C   2                / 67. RY*(   6) C   1                    0.69   11.30    0.079
  29. CR (   1) C   2                / 96. RY*(   1) C   3                    1.47   11.57    0.117
  29. CR (   1) C   2                /348. BD*(   1) C   1 - C   4            0.82   10.92    0.086
  29. CR (   1) C   2                /349. BD*(   1) C   1 - O  10            0.70   10.94    0.079
  29. CR (   1) C   2                /353. BD*(   1) C   3 - C   6            1.23   10.94    0.105
  30. CR (   1) C   3                / 80. RY*(   2) C   2                    0.84   11.62    0.088
  30. CR (   1) C   3                /147. RY*(   1) C   6                    1.68   11.37    0.124
  30. CR (   1) C   3                /148. RY*(   2) C   6                    0.60   11.65    0.075
  30. CR (   1) C   3                /358. BD*(   1) C   5 - C   6            0.51   11.00    0.067
  30. CR (   1) C   3                /360. BD*(   1) C   6 - C  11            1.04   10.87    0.096
  31. CR (   1) C   4                / 62. RY*(   1) C   1                    0.66   11.35    0.077
  31. CR (   1) C   4                / 63. RY*(   2) C   1                    0.56   11.95    0.073
  31. CR (   1) C   4                / 64. RY*(   3) C   1                    0.90   12.18    0.093
  31. CR (   1) C   4                /131. RY*(   2) C   5                    1.56   11.65    0.120
  31. CR (   1) C   4                /349. BD*(   1) C   1 - O  10            0.90   11.08    0.090
  31. CR (   1) C   4                /357. BD*(   1) C   4 -Cl   9            1.85   10.70    0.128
  31. CR (   1) C   4                /358. BD*(   1) C   5 - C   6            0.88   11.12    0.089
  32. CR (   1) C   5                /113. RY*(   1) C   4                    2.32   11.37    0.145
  32. CR (   1) C   5                /147. RY*(   1) C   6                    1.76   11.42    0.127
  32. CR (   1) C   5                /148. RY*(   2) C   6                    0.73   11.69    0.083
  32. CR (   1) C   5                /348. BD*(   1) C   1 - C   4            1.19   10.99    0.104
  32. CR (   1) C   5                /353. BD*(   1) C   3 - C   6            0.52   11.02    0.068
  32. CR (   1) C   5                /357. BD*(   1) C   4 -Cl   9            0.62   10.63    0.074
  32. CR (   1) C   5                /360. BD*(   1) C   6 - C  11            0.84   10.91    0.086
  33. CR (   1) C   6                / 96. RY*(   1) C   3                    0.87   11.67    0.090
  33. CR (   1) C   6                / 97. RY*(   2) C   3                    0.75   11.44    0.083
  33. CR (   1) C   6                /130. RY*(   1) C   5                    0.71   11.40    0.081
  33. CR (   1) C   6                /132. RY*(   3) C   5                    0.96   11.55    0.094
  33. CR (   1) C   6                /351. BD*(   1) C   2 - C   3            0.66   11.07    0.077
  33. CR (   1) C   6                /355. BD*(   1) C   4 - C   5            0.68   11.00    0.077
  33. CR (   1) C   6                /359. BD*(   1) C   5 - H   8            0.51   10.93    0.067
  33. CR (   1) C   6                /362. BD*(   1) C  11 - C  14            0.63   11.06    0.075
  35. CR (   2)Cl   9                /113. RY*(   1) C   4                    0.60   11.88    0.076
  35. CR (   2)Cl   9                /114. RY*(   2) C   4                    1.48   12.01    0.119
  35. CR (   2)Cl   9                /115. RY*(   3) C   4                    0.71   11.51    0.081
  35. CR (   2)Cl   9                /355. BD*(   1) C   4 - C   5            0.73   11.49    0.082
  39. CR (   1) O  10                / 62. RY*(   1) C   1                    3.56   20.25    0.240
  39. CR (   1) O  10                / 63. RY*(   2) C   1                    0.68   20.85    0.107
  39. CR (   1) O  10                /347. BD*(   1) C   1 - C   2            0.87   20.04    0.119
  39. CR (   1) O  10                /348. BD*(   1) C   1 - C   4            0.70   19.96    0.108
  40. CR (   1) C  11                /148. RY*(   2) C   6                    1.13   11.68    0.103
  40. CR (   1) C  11                /227. RY*(   2) C  12                    2.51   11.78    0.154
  40. CR (   1) C  11                /262. RY*(   3) C  14                    2.08   11.73    0.139
  40. CR (   1) C  11                /353. BD*(   1) C   3 - C   6            0.55   11.00    0.070
  40. CR (   1) C  11                /358. BD*(   1) C   5 - C   6            0.57   11.03    0.071
  40. CR (   1) C  11                /361. BD*(   1) C  11 - C  12            0.56   11.09    0.071
  40. CR (   1) C  11                /364. BD*(   1) C  12 - C  13            0.71   11.11    0.080
  40. CR (   1) C  11                /368. BD*(   1) C  14 - C  15            0.65   11.03    0.076
  41. CR (   1) C  12                / 96. RY*(   1) C   3                    0.61   11.57    0.075
  41. CR (   1) C  12                /118. RY*(   6) C   4                    0.64   11.36    0.076
  41. CR (   1) C  12                /122. RY*(  10) C   4                    0.61   13.20    0.080
  41. CR (   1) C  12                /199. RY*(   5) O  10                    0.53   11.68    0.070
  41. CR (   1) C  12                /200. RY*(   6) O  10                    4.14   11.82    0.197
  41. CR (   1) C  12                /211. RY*(  17) O  10                    2.00   13.45    0.147
  41. CR (   1) C  12                /224. RY*(  13) C  11                   10.98   12.65    0.333
  41. CR (   1) C  12                /226. RY*(   1) C  12                    3.18   11.44    0.171
  41. CR (   1) C  12                /228. RY*(   3) C  12                   28.82   11.07    0.505
  41. CR (   1) C  12                /229. RY*(   4) C  12                    8.36   11.73    0.280
  41. CR (   1) C  12                /230. RY*(   5) C  12                   22.04   12.63    0.471
  41. CR (   1) C  12                /233. RY*(   8) C  12                   23.05   11.66    0.463
  41. CR (   1) C  12                /234. RY*(   9) C  12                   10.59   12.65    0.327
  41. CR (   1) C  12                /236. RY*(  11) C  12                   46.24   13.52    0.706
  41. CR (   1) C  12                /237. RY*(  12) C  12                   13.11   13.40    0.374
  41. CR (   1) C  12                /238. RY*(  13) C  12                   51.35   15.22    0.789
  41. CR (   1) C  12                /242. RY*(  17) C  12                    8.59   13.34    0.302
  41. CR (   1) C  12                /244. RY*(   2) C  13                    1.85   11.65    0.131
  41. CR (   1) C  12                /245. RY*(   3) C  13                    0.70   11.62    0.080
  41. CR (   1) C  12                /246. RY*(   4) C  13                    0.98   11.01    0.093
  41. CR (   1) C  12                /254. RY*(  12) C  13                    1.10   13.78    0.110
  41. CR (   1) C  12                /255. RY*(  13) C  13                    1.09   12.76    0.105
  41. CR (   1) C  12                /258. RY*(  16) C  13                    1.72   13.19    0.134
  41. CR (   1) C  12                /263. RY*(   4) C  14                    1.12   11.25    0.100
  41. CR (   1) C  12                /268. RY*(   9) C  14                    1.25   11.81    0.108
  41. CR (   1) C  12                /305. RY*(  12) C  16                    0.97   15.27    0.109
  41. CR (   1) C  12                /311. RY*(   1)Cl  17                    1.92   11.01    0.130
  41. CR (   1) C  12                /342. RY*(   1) H  20                    0.57   10.97    0.071
  41. CR (   1) C  12                /343. RY*(   2) H  20                    1.16   12.09    0.106
  41. CR (   1) C  12                /345. RY*(   4) H  20                  260.67   11.25    1.529
  41. CR (   1) C  12                /346. RY*(   5) H  20                  312.84   12.25    1.748
  41. CR (   1) C  12                /360. BD*(   1) C   6 - C  11            1.42   10.84    0.112
  41. CR (   1) C  12                /362. BD*(   1) C  11 - C  14            0.76   10.97    0.082
  41. CR (   1) C  12                /367. BD*(   1) C  13 - C  16            0.78   11.05    0.083
  41. CR (   1) C  12                /369. BD*(   1) C  14 - H  19            2.17   10.90    0.138
  41. CR (   1) C  12                /370. BD*(   1) C  15 - C  16            1.17   11.06    0.102
  41. CR (   1) C  12                /371. BD*(   2) C  15 - C  16           35.84   13.11    0.681
  41. CR (   1) C  12                /372. BD*(   1) C  15 - H  18          376.89   15.93    2.199
  42. CR (   1) C  13                /226. RY*(   1) C  12                    1.18   11.38    0.104
  42. CR (   1) C  13                /294. RY*(   1) C  16                    2.13   11.32    0.139
  42. CR (   1) C  13                /296. RY*(   3) C  16                    0.58   11.15    0.072
  42. CR (   1) C  13                /361. BD*(   1) C  11 - C  12            1.09   10.98    0.098
  42. CR (   1) C  13                /370. BD*(   1) C  15 - C  16            1.11   11.00    0.100
  42. CR (   1) C  13                /373. BD*(   1) C  16 -Cl  17            1.05   12.42    0.104
  43. CR (   1) C  14                /278. RY*(   2) C  15                    0.99   11.34    0.095
  43. CR (   1) C  14                /279. RY*(   3) C  15                    0.65   11.55    0.078
  43. CR (   1) C  14                /360. BD*(   1) C   6 - C  11            1.11   10.88    0.099
  43. CR (   1) C  14                /361. BD*(   1) C  11 - C  12            0.62   11.08    0.075
  43. CR (   1) C  14                /370. BD*(   1) C  15 - C  16            0.76   11.10    0.083
  44. CR (   1) C  15                /260. RY*(   1) C  14                    0.67   11.35    0.078
  44. CR (   1) C  15                /263. RY*(   4) C  14                    0.73   11.27    0.081
  44. CR (   1) C  15                /294. RY*(   1) C  16                    2.13   11.40    0.140
  44. CR (   1) C  15                /295. RY*(   2) C  16                    1.18   11.35    0.103
  44. CR (   1) C  15                /362. BD*(   1) C  11 - C  14            0.90   10.98    0.089
  44. CR (   1) C  15                /367. BD*(   1) C  13 - C  16            0.94   11.07    0.092
  44. CR (   1) C  15                /370. BD*(   1) C  15 - C  16            0.88   11.08    0.089
  44. CR (   1) C  15                /373. BD*(   1) C  16 -Cl  17            0.96   12.50    0.100
  45. CR (   1) C  16                /244. RY*(   2) C  13                    1.84   11.72    0.131
  45. CR (   1) C  16                /278. RY*(   2) C  15                    2.14   11.37    0.139
  45. CR (   1) C  16                /364. BD*(   1) C  12 - C  13            0.62   11.12    0.074
  45. CR (   1) C  16                /367. BD*(   1) C  13 - C  16            0.98   11.12    0.094
  45. CR (   1) C  16                /368. BD*(   1) C  14 - C  15            0.69   11.04    0.078
  45. CR (   1) C  16                /370. BD*(   1) C  15 - C  16            1.07   11.12    0.099
  45. CR (   1) C  16                /373. BD*(   1) C  16 -Cl  17            2.52   12.55    0.162
  47. CR (   2)Cl  17                /295. RY*(   2) C  16                    2.23   11.87    0.145
  47. CR (   2)Cl  17                /296. RY*(   3) C  16                    0.85   11.75    0.089
  47. CR (   2)Cl  17                /367. BD*(   1) C  13 - C  16            1.24   11.59    0.108
  47. CR (   2)Cl  17                /370. BD*(   1) C  15 - C  16            0.68   11.59    0.080
  48. CR (   3)Cl  17                /371. BD*(   2) C  15 - C  16            0.72   10.25    0.085
  51. LP (   1) C   2                / 62. RY*(   1) C   1                    1.12    1.08    0.032
  51. LP (   1) C   2                / 63. RY*(   2) C   1                    2.63    1.69    0.062
  51. LP (   1) C   2                / 70. RY*(   9) C   1                    0.80    2.91    0.045
  51. LP (   1) C   2                / 76. RY*(  15) C   1                    0.73   20.11    0.112
  51. LP (   1) C   2                / 96. RY*(   1) C   3                    2.81    1.45    0.059
  51. LP (   1) C   2                /165. RY*(   2) H   7                    0.59    2.34    0.035
  51. LP (   1) C   2                /348. BD*(   1) C   1 - C   4           11.29    0.79    0.086
  51. LP (   1) C   2                /349. BD*(   1) C   1 - O  10            6.83    0.81    0.068
  51. LP (   1) C   2                /353. BD*(   1) C   3 - C   6           15.29    0.82    0.103
  51. LP (   1) C   2                /354. BD*(   1) C   3 - H   7            4.62    0.77    0.055
  51. LP (   1) C   2                /357. BD*(   1) C   4 -Cl   9            1.88    0.44    0.026
  52. LP*(   1) C   6                / 98. RY*(   3) C   3                    3.11    0.77    0.069
  52. LP*(   1) C   6                /133. RY*(   4) C   5                    3.29    0.62    0.063
  52. LP*(   1) C   6                /153. RY*(   7) C   6                    1.36    1.26    0.058
  52. LP*(   1) C   6                /216. RY*(   5) C  11                    1.12    1.13    0.050
  52. LP*(   1) C   6                /228. RY*(   3) C  12                    0.69    0.82    0.033
  52. LP*(   1) C   6                /236. RY*(  11) C  12                    0.53    3.26    0.059
  52. LP*(   1) C   6                /238. RY*(  13) C  12                    1.04    4.96    0.101
  52. LP*(   1) C   6                /346. RY*(   5) H  20                    1.30    1.99    0.072
  52. LP*(   1) C   6                /352. BD*(   2) C   2 - C   3           21.34    0.22    0.093
  52. LP*(   1) C   6                /356. BD*(   2) C   4 - C   5           68.18    0.13    0.118
  52. LP*(   1) C   6                /363. BD*(   2) C  11 - C  14           44.44    0.18    0.100
  52. LP*(   1) C   6                /371. BD*(   2) C  15 - C  16            3.21    2.85    0.111
  52. LP*(   1) C   6                /372. BD*(   1) C  15 - H  18            2.20    5.67    0.156
  53. LP (   1)Cl   9                /113. RY*(   1) C   4                    0.86    1.96    0.037
  53. LP (   1)Cl   9                /114. RY*(   2) C   4                    2.42    2.10    0.064
  53. LP (   1)Cl   9                /115. RY*(   3) C   4                    0.73    1.59    0.030
  53. LP (   1)Cl   9                /348. BD*(   1) C   1 - C   4            0.91    1.58    0.034
  53. LP (   1)Cl   9                /355. BD*(   1) C   4 - C   5            1.68    1.57    0.046
  54. LP (   2)Cl   9                /113. RY*(   1) C   4                    0.83    1.33    0.030
  54. LP (   2)Cl   9                /348. BD*(   1) C   1 - C   4            5.58    0.95    0.066
  54. LP (   2)Cl   9                /355. BD*(   1) C   4 - C   5            4.70    0.94    0.059
  54. LP (   2)Cl   9                /358. BD*(   1) C   5 - C   6            0.68    1.00    0.023
  55. LP (   3)Cl   9                /116. RY*(   4) C   4                    1.16    1.60    0.039
  55. LP (   3)Cl   9                /356. BD*(   2) C   4 - C   5           19.99    0.41    0.083
  56. LP (   1) O  10                / 62. RY*(   1) C   1                    9.25    1.68    0.111
  56. LP (   1) O  10                / 63. RY*(   2) C   1                    1.57    2.29    0.054
  56. LP (   1) O  10                / 64. RY*(   3) C   1                    0.76    2.51    0.039
  56. LP (   1) O  10                /347. BD*(   1) C   1 - C   2            2.54    1.48    0.055
  56. LP (   1) O  10                /348. BD*(   1) C   1 - C   4            2.12    1.40    0.049
  57. LP (   2) O  10                / 63. RY*(   2) C   1                    1.02    1.81    0.039
  57. LP (   2) O  10                / 65. RY*(   4) C   1                    1.97    2.55    0.064
  57. LP (   2) O  10                /347. BD*(   1) C   1 - C   2           13.43    1.00    0.104
  57. LP (   2) O  10                /348. BD*(   1) C   1 - C   4           18.01    0.92    0.115
  58. LP (   1) C  13                /226. RY*(   1) C  12                    2.23    1.26    0.049
  58. LP (   1) C  13                /227. RY*(   2) C  12                    0.73    1.54    0.031
  58. LP (   1) C  13                /229. RY*(   4) C  12                    0.62    1.56    0.029
  58. LP (   1) C  13                /255. RY*(  13) C  13                    0.55    2.58    0.035
  58. LP (   1) C  13                /294. RY*(   1) C  16                    5.45    1.20    0.075
  58. LP (   1) C  13                /343. RY*(   2) H  20                    2.11    1.91    0.059
  58. LP (   1) C  13                /346. RY*(   5) H  20                    1.48    2.07    0.052
  58. LP (   1) C  13                /360. BD*(   1) C   6 - C  11            0.51    0.66    0.017
  58. LP (   1) C  13                /361. BD*(   1) C  11 - C  12           12.80    0.86    0.097
  58. LP (   1) C  13                /366. BD*(   1) C  12 - H  20            5.27    0.75    0.058
  58. LP (   1) C  13                /370. BD*(   1) C  15 - C  16           13.13    0.88    0.099
  58. LP (   1) C  13                /371. BD*(   2) C  15 - C  16            1.15    2.93    0.055
  58. LP (   1) C  13                /373. BD*(   1) C  16 -Cl  17            1.62    2.30    0.055
  59. LP (   1)Cl  17                /295. RY*(   2) C  16                    3.39    1.94    0.072
  59. LP (   1)Cl  17                /296. RY*(   3) C  16                    0.77    1.82    0.033
  59. LP (   1)Cl  17                /367. BD*(   1) C  13 - C  16            2.49    1.66    0.058
  59. LP (   1)Cl  17                /370. BD*(   1) C  15 - C  16            2.21    1.66    0.055
  60. LP (   2)Cl  17                /294. RY*(   1) C  16                    0.72    1.38    0.028
  60. LP (   2)Cl  17                /296. RY*(   3) C  16                    0.66    1.21    0.025
  60. LP (   2)Cl  17                /367. BD*(   1) C  13 - C  16            5.87    1.05    0.070
  60. LP (   2)Cl  17                /368. BD*(   1) C  14 - C  15            0.65    0.98    0.023
  60. LP (   2)Cl  17                /370. BD*(   1) C  15 - C  16            4.13    1.06    0.059
  61. LP (   3)Cl  17                /297. RY*(   4) C  16                    0.98    1.48    0.035
  61. LP (   3)Cl  17                /371. BD*(   2) C  15 - C  16            2.41    3.10    0.083
 350. BD*(   2) C   1 - O  10        /196. RY*(   2) O  10                    1.33    0.44    0.087
 350. BD*(   2) C   1 - O  10        /352. BD*(   2) C   2 - C   3           15.01    0.07    0.097
 356. BD*(   2) C   4 - C   5        /116. RY*(   4) C   4                    0.50    1.19    0.071
 356. BD*(   2) C   4 - C   5        /133. RY*(   4) C   5                    1.05    0.49    0.066
 356. BD*(   2) C   4 - C   5        /350. BD*(   2) C   1 - O  10           69.54    0.02    0.086
 363. BD*(   2) C  11 - C  14        /149. RY*(   3) C   6                    4.15    0.63    0.094
 363. BD*(   2) C  11 - C  14        /215. RY*(   4) C  11                    3.28    1.21    0.116
 363. BD*(   2) C  11 - C  14        /216. RY*(   5) C  11                    3.53    0.95    0.107
 363. BD*(   2) C  11 - C  14        /228. RY*(   3) C  12                    2.98    0.64    0.080
 363. BD*(   2) C  11 - C  14        /261. RY*(   2) C  14                   11.47    0.33    0.113
 363. BD*(   2) C  11 - C  14        /365. BD*(   2) C  12 - C  13           39.71    0.08    0.088
 363. BD*(   2) C  11 - C  14        /371. BD*(   2) C  15 - C  16            1.92    2.67    0.098
 365. BD*(   2) C  12 - C  13        /231. RY*(   6) C  12                    0.51    1.54    0.087
 365. BD*(   2) C  12 - C  13        /247. RY*(   5) C  13                    0.64    0.74    0.067
 365. BD*(   2) C  12 - C  13        /371. BD*(   2) C  15 - C  16            0.58    2.60    0.066
 371. BD*(   2) C  15 - C  16        / 93. RY*(  15) C   2                    3.07    0.02    0.017
 371. BD*(   2) C  15 - C  16        /106. RY*(  11) C   3                    0.54    0.85    0.043
 371. BD*(   2) C  15 - C  16        /110. RY*(  15) C   3                    6.17    0.03    0.026
 371. BD*(   2) C  15 - C  16        /111. RY*(  16) C   3                    1.92    0.69    0.074
 371. BD*(   2) C  15 - C  16        /121. RY*(   9) C   4                    1.81    0.38    0.053
 371. BD*(   2) C  15 - C  16        /122. RY*(  10) C   4                  222.45    0.09    0.280
 371. BD*(   2) C  15 - C  16        /137. RY*(   8) C   5                    2.63    0.13    0.037
 371. BD*(   2) C  15 - C  16        /160. RY*(  14) C   6                   28.41    0.05    0.075
 371. BD*(   2) C  15 - C  16        /223. RY*(  12) C  11                    6.39    4.02    0.325
 371. BD*(   2) C  15 - C  16        /236. RY*(  11) C  12                  296.53    0.41    0.703
 371. BD*(   2) C  15 - C  16        /237. RY*(  12) C  12                   82.48    0.29    0.311
 371. BD*(   2) C  15 - C  16        /238. RY*(  13) C  12                   95.28    2.11    0.908
 371. BD*(   2) C  15 - C  16        /242. RY*(  17) C  12                   78.72    0.23    0.272
 371. BD*(   2) C  15 - C  16        /251. RY*(   9) C  13                   10.38    0.34    0.120
 371. BD*(   2) C  15 - C  16        /254. RY*(  12) C  13                    3.12    0.67    0.093
 371. BD*(   2) C  15 - C  16        /258. RY*(  16) C  13                   15.43    0.08    0.072
 371. BD*(   2) C  15 - C  16        /270. RY*(  11) C  14                   50.14    0.02    0.056
 371. BD*(   2) C  15 - C  16        /293. RY*(  17) C  15                    5.88    0.06    0.037
 371. BD*(   2) C  15 - C  16        /305. RY*(  12) C  16                    0.87    2.16    0.088
 371. BD*(   2) C  15 - C  16        /325. RY*(  15)Cl  17                    2.18    0.14    0.035
 371. BD*(   2) C  15 - C  16        /372. BD*(   1) C  15 - H  18           62.69    2.82    0.828


 Natural Bond Orbitals (Summary):

                                                            Principal Delocalizations
           NBO                        Occupancy    Energy   (geminal,vicinal,remote)
 ====================================================================================
 Molecular unit  1  (C12H5OCl2)
     1. BD (   1) C   1 - C   2          1.96484    -0.68511  357(v),348(g),97(v),354(v)
                                                    349(g),195(v),113(v)
     2. BD (   1) C   1 - C   4          1.98414    -0.73550  347(g),130(v),355(g),349(g)
                                                    79(v),359(v),195(v),80(v)
     3. BD (   1) C   1 - O  10          1.99439    -1.01948  347(g),348(g),355(v),62(g)
                                                    351(v)
     4. BD (   2) C   1 - O  10          1.88696    -0.34260  352(v),356(v),350(g),83(v)
     5. BD (   1) C   2 - C   3          1.97659    -0.64122  360(v),349(v),353(g),65(v)
                                                    354(g),64(v),147(v),357(r)
                                                    148(v)
     6. BD (   2) C   2 - C   3          1.54253    -0.15535  52(v),350(v),153(v),98(g)
                                                    352(g)
     7. BD (   1) C   3 - C   6          1.97817    -0.67795  359(v),360(g),358(g),351(g)
                                                    362(v),80(v),213(v),131(v)
                                                    354(g)
     8. BD (   1) C   3 - H   7          1.98164    -0.47390  358(v),347(v),148(v),351(g)
                                                    79(v)
     9. BD (   1) C   4 - C   5          1.98232    -0.72081  360(v),358(g),349(v),348(g)
                                                    147(v),63(v),65(v),359(g)
                                                    148(v)
    10. BD (   2) C   4 - C   5          1.81708    -0.25515  52(v),350(v),175(v),66(v)
                                                    151(v)
    11. BD (   1) C   4 -Cl   9          1.98846    -0.73196  358(v),347(v),130(v)
    12. BD (   1) C   5 - C   6          1.97473    -0.72770  355(g),357(v),354(v),353(g)
                                                    360(g),114(v),359(g),361(v)
                                                    213(v),212(v),96(v),97(v)
    13. BD (   1) C   5 - H   8          1.97889    -0.52487  348(v),353(v),148(v),358(g)
                                                    114(v),355(g),357(v)
    14. BD (   1) C   6 - C  11          1.96928    -0.61098  260(v),364(v),355(v),368(v)
                                                    227(v),226(v),351(v),353(g)
                                                    358(g),262(v),361(g),362(g)
                                                    345(r),263(v),152(g),131(v)
                                                    212(g),342(r)
    15. BD (   1) C  11 - C  12          1.96711    -0.65946  345(v),372(r),346(v),369(v)
                                                    147(v),228(g),236(g),260(v)
                                                    233(g),364(g),358(v),238(g)
                                                    230(g),244(v),262(v),362(g)
                                                    360(g),229(g),213(g),343(v)
                                                    237(g),234(g),248(v),150(v)
                                                    212(g),263(v),342(v),200(r)
                                                    366(g),375(r)
    16. BD (   1) C  11 - C  14          1.96642    -0.64726  147(v),226(v),366(v),353(v)
                                                    368(g),361(g),213(g),277(v)
                                                    278(v),345(r),360(g),150(v)
                                                    229(v),369(g),281(v),337(v)
                                                    279(v),148(v)
    17. BD (   2) C  11 - C  14          1.54477    -0.16069  52(v),365(v),149(v),228(v)
                                                    216(g),261(g),371(v),363(g)
                                                    282(v),215(g),299(r),264(g)
                                                    339(v)
    18. BD (   1) C  12 - C  13          1.96654    -0.62090  346(v),345(v),372(r),371(v)
                                                    360(v),228(g),236(g),361(g)
                                                    238(g),230(g),233(g),373(v)
                                                    224(v),367(g),237(g),295(v)
                                                    234(g),212(v),369(r),342(v)
                                                    366(g),294(v),370(v),217(v)
                                                    255(g)
    19. BD (   2) C  12 - C  13          1.52607    -0.12669  363(v),344(v),371(v),373(v)
                                                    216(v),235(g),247(g),297(v)
    20. BD (   1) C  12 - H  20          1.98047    -0.44519  345(g),346(g),372(r),228(g)
                                                    236(g),238(g),371(r),233(g)
                                                    230(g),362(v),367(v),234(g)
                                                    229(g),224(v),237(g),242(g)
                                                    343(g),200(r),226(g),364(g)
                                                    311(r),52(r),370(r),361(g)
                                                    243(v),263(r),342(g),218(v)
    21. BD (   1) C  13 - C  16          1.97793    -0.65626  370(g),227(v),366(v),277(v)
                                                    364(g),278(v),313(v)
    22. BD (   1) C  14 - C  15          1.97311    -0.66286  370(g),360(v),362(g),373(v)
                                                    294(v),212(v),369(g),217(v)
    23. BD (   1) C  14 - H  19          1.98209    -0.49810  370(v),361(v),277(v),362(g)
    24. BD (   1) C  15 - C  16          1.98226    -0.71374  367(g),368(g),243(v),369(v)
                                                    262(v),244(v),263(v),312(v)
    25. BD (   2) C  15 - C  16          1.63328    -0.20327  363(v),365(v),311(v),247(v)
                                                    264(v)
    26. BD (   1) C  15 - H  18          1.98019    -0.48459  367(v),362(v),295(v),370(g)
                                                    368(g),260(v),369(v)
    27. BD (   1) C  16 -Cl  17          1.99025    -0.70891  368(v),364(v),367(g),243(v)
                                                    277(v)
    28. CR (   1) C   1                  1.99862   -10.39626  80(v),347(g),114(v),357(v)
                                                    355(v),113(v),348(g),349(g)
                                                    351(v)
    29. CR (   1) C   2                  1.99927   -10.27367  63(v),96(v),353(v),348(v)
                                                    349(v),67(v)
    30. CR (   1) C   3                  1.99921   -10.30519  147(v),360(v),80(v),148(v)
                                                    358(v),347(v)
    31. CR (   1) C   4                  1.99881   -10.41831  357(g),131(v),349(v),64(v)
                                                    358(v),62(v),63(v)
    32. CR (   1) C   5                  1.99899   -10.34565  113(v),147(v),348(v),360(v)
                                                    148(v),357(v),353(v)
    33. CR (   1) C   6                  1.99905   -10.36676  132(v),96(v),97(v),130(v)
                                                    355(v),351(v),362(v),359(v)
    34. CR (   1)Cl   9                  2.00000  -101.14754   
    35. CR (   2)Cl   9                  1.99970   -10.85203  114(v),355(v),115(v),113(v)
    36. CR (   3)Cl   9                  1.99997    -7.45324   
    37. CR (   4)Cl   9                  1.99994    -7.45493  375(r)
    38. CR (   5)Cl   9                  1.99999    -7.45216   
    39. CR (   1) O  10                  1.99982   -19.31554  62(v),347(v),348(v),63(v)
    40. CR (   1) C  11                  1.99898   -10.33216  227(v),262(v),148(v),364(v)
                                                    368(v),358(v),361(g),353(v)
    41. CR (   1) C  12                  1.99922   -10.27561  372(r),346(v),345(v),238(g)
                                                    236(g),371(r),228(g),233(g)
                                                    230(g),237(g),224(v),234(g)
                                                    242(g),229(g),200(r),226(g)
                                                    369(r),211(r),311(r),244(v)
                                                    258(v),360(v),268(r),370(r)
                                                    343(v),263(r),254(v),255(v)
                                                    246(v),305(r),367(v),362(v)
                                                    52(r),245(v),118(r),122(r)
                                                    96(r),342(v),199(r)
    42. CR (   1) C  13                  1.99904   -10.21498  294(v),226(v),370(v),361(v)
                                                    373(v),296(v)
    43. CR (   1) C  14                  1.99929   -10.31714  360(v),278(v),370(v),279(v)
                                                    361(v)
    44. CR (   1) C  15                  1.99894   -10.29382  294(v),295(v),373(v),367(v)
                                                    362(v),370(g),263(v),260(v)
    45. CR (   1) C  16                  1.99840   -10.34171  373(g),278(v),244(v),370(g)
                                                    367(g),368(v),364(v)
    46. CR (   1)Cl  17                  2.00000  -101.11224   
    47. CR (   2)Cl  17                  1.99968   -10.81248  295(v),367(v),296(v),370(v)
    48. CR (   3)Cl  17                  1.99991    -7.41635  371(v)
    49. CR (   4)Cl  17                  1.99999    -7.41497   
    50. CR (   5)Cl  17                  1.99999    -7.41563   
    51. LP (   1) C   2                  1.85261    -0.15042  353(v),348(v),349(v),354(v)
                                                    96(v),63(v),357(r),62(v)
                                                    70(v),76(v),165(r),374(r)
    52. LP*(   1) C   6                  0.80078    -0.01769  356(v),363(v),352(v),133(v)
                                                    98(v),371(r),372(r),153(g)
                                                    346(r),216(v),238(r),228(r)
                                                    236(r)
    53. LP (   1)Cl   9                  1.99304    -0.93433  114(v),355(v),348(v),113(v)
                                                    115(v)
    54. LP (   2)Cl   9                  1.97067    -0.30382  348(v),355(v),113(v),358(r)
                                                    374(r),375(r)
    55. LP (   3)Cl   9                  1.90056    -0.30034  356(v),116(v),375(r),374(r)
    56. LP (   1) O  10                  1.98405    -0.75344  62(v),347(v),348(v),63(v)
                                                    64(v)
    57. LP (   2) O  10                  1.92984    -0.27480  348(v),347(v),65(v),63(v)
    58. LP (   1) C  13                  1.84012    -0.09704  370(v),361(v),294(v),366(v)
                                                    375(r),226(v),343(r),373(v)
                                                    346(r),371(v),227(v),229(v)
                                                    255(g)
    59. LP (   1)Cl  17                  1.99081    -0.88130  375(r),295(v),367(v),370(v)
                                                    296(v),374(r)
    60. LP (   2)Cl  17                  1.97274    -0.27626  367(v),370(v),294(v),296(v)
                                                    368(r)
    61. LP (   3)Cl  17                  1.90310    -0.26547  371(v),297(v),376(r)
    62. RY*(   1) C   1                  0.01378     0.93023   
    63. RY*(   2) C   1                  0.00837     1.53519   
    64. RY*(   3) C   1                  0.00367     1.76010   
    65. RY*(   4) C   1                  0.00307     2.28001   
    66. RY*(   5) C   1                  0.00210     1.44170   
    67. RY*(   6) C   1                  0.00095     1.03129   
    68. RY*(   7) C   1                  0.00077     1.45316   
    69. RY*(   8) C   1                  0.00023     2.61100   
    70. RY*(   9) C   1                  0.00013     2.75717   
    71. RY*(  10) C   1                  0.00013     0.67944   
    72. RY*(  11) C   1                  0.00008     4.29023   
    73. RY*(  12) C   1                  0.00003     0.93712   
    74. RY*(  13) C   1                  0.00002     2.00591   
    75. RY*(  14) C   1                  0.00001     0.99055   
    76. RY*(  15) C   1                  0.00000    19.96095   
    77. RY*(  16) C   1                  0.00001     2.84442   
    78. RY*(  17) C   1                  0.00001     0.95431   
    79. RY*(   1) C   2                  0.00557     0.78117   
    80. RY*(   2) C   2                  0.00229     1.31967   
    81. RY*(   3) C   2                  0.00123     0.69470   
    82. RY*(   4) C   2                  0.00074     1.36145   
    83. RY*(   5) C   2                  0.00052     0.93395   
    84. RY*(   6) C   2                  0.00017     3.17954   
    85. RY*(   7) C   2                  0.00016     0.90220   
    86. RY*(   8) C   2                  0.00010     1.43030   
    87. RY*(   9) C   2                  0.00005     1.51804   
    88. RY*(  10) C   2                  0.00005     1.76377   
    89. RY*(  11) C   2                  0.00003     3.80169   
    90. RY*(  12) C   2                  0.00003     2.30995   
    91. RY*(  13) C   2                  0.00001     2.60664   
    92. RY*(  14) C   2                  0.00001     1.07758   
    93. RY*(  15) C   2                  0.00000     2.85822   
    94. RY*(  16) C   2                  0.00000    20.41217   
    95. RY*(  17) C   2                  0.00001     1.95944   
    96. RY*(   1) C   3                  0.00646     1.29900   
    97. RY*(   2) C   3                  0.00493     1.07268   
    98. RY*(   3) C   3                  0.00093     0.74846   
    99. RY*(   4) C   3                  0.00062     1.83108   
   100. RY*(   5) C   3                  0.00050     1.49569   
   101. RY*(   6) C   3                  0.00027     0.96467   
   102. RY*(   7) C   3                  0.00010     1.29693   
   103. RY*(   8) C   3                  0.00010     2.44381   
   104. RY*(   9) C   3                  0.00008     3.77205   
   105. RY*(  10) C   3                  0.00003     1.19736   
   106. RY*(  11) C   3                  0.00004     3.68215   
   107. RY*(  12) C   3                  0.00002     1.66838   
   108. RY*(  13) C   3                  0.00003     1.29373   
   109. RY*(  14) C   3                  0.00000    18.84014   
   110. RY*(  15) C   3                  0.00000     2.86190   
   111. RY*(  16) C   3                  0.00001     3.52098   
   112. RY*(  17) C   3                  0.00001     2.11124   
   113. RY*(   1) C   4                  0.00718     1.02363   
   114. RY*(   2) C   4                  0.00676     1.16210   
   115. RY*(   3) C   4                  0.00437     0.65701   
   116. RY*(   4) C   4                  0.00236     1.29525   
   117. RY*(   5) C   4                  0.00102     1.10154   
   118. RY*(   6) C   4                  0.00056     1.07981   
   119. RY*(   7) C   4                  0.00050     2.12816   
   120. RY*(   8) C   4                  0.00019     1.35407   
   121. RY*(   9) C   4                  0.00016     3.21157   
   122. RY*(  10) C   4                  0.00010     2.92059   
   123. RY*(  11) C   4                  0.00005     2.17511   
   124. RY*(  12) C   4                  0.00004     4.37124   
   125. RY*(  13) C   4                  0.00001     2.89617   
   126. RY*(  14) C   4                  0.00001     0.90857   
   127. RY*(  15) C   4                  0.00001    18.96040   
   128. RY*(  16) C   4                  0.00001     1.00030   
   129. RY*(  17) C   4                  0.00000     2.50115   
   130. RY*(   1) C   5                  0.00626     1.03425   
   131. RY*(   2) C   5                  0.00319     1.23120   
   132. RY*(   3) C   5                  0.00171     1.18705   
   133. RY*(   4) C   5                  0.00145     0.59811   
   134. RY*(   5) C   5                  0.00045     0.67722   
   135. RY*(   6) C   5                  0.00044     1.65033   
   136. RY*(   7) C   5                  0.00030     1.19560   
   137. RY*(   8) C   5                  0.00019     2.96377   
   138. RY*(   9) C   5                  0.00010     3.29085   
   139. RY*(  10) C   5                  0.00007     3.85429   
   140. RY*(  11) C   5                  0.00005     2.24412   
   141. RY*(  12) C   5                  0.00005     3.46989   
   142. RY*(  13) C   5                  0.00002     0.98784   
   143. RY*(  14) C   5                  0.00000    17.10937   
   144. RY*(  15) C   5                  0.00001     1.54111   
   145. RY*(  16) C   5                  0.00000     2.88914   
   146. RY*(  17) C   5                  0.00001     3.93922   
   147. RY*(   1) C   6                  0.01588     1.06970   
   148. RY*(   2) C   6                  0.00541     1.34570   
   149. RY*(   3) C   6                  0.00336     0.79105   
   150. RY*(   4) C   6                  0.00191     1.18498   
   151. RY*(   5) C   6                  0.00075     1.45463   
   152. RY*(   6) C   6                  0.00067     0.69949   
   153. RY*(   7) C   6                  0.00032     1.23989   
   154. RY*(   8) C   6                  0.00027     2.26570   
   155. RY*(   9) C   6                  0.00015     2.26706   
   156. RY*(  10) C   6                  0.00008     2.64759   
   157. RY*(  11) C   6                  0.00008     4.82168   
   158. RY*(  12) C   6                  0.00003     1.32102   
   159. RY*(  13) C   6                  0.00003     2.44668   
   160. RY*(  14) C   6                  0.00003     2.88360   
   161. RY*(  15) C   6                  0.00000     2.92513   
   162. RY*(  16) C   6                  0.00000    20.90132   
   163. RY*(  17) C   6                  0.00001     1.38744   
   164. RY*(   1) H   7                  0.00154     0.88119   
   165. RY*(   2) H   7                  0.00033     2.19099   
   166. RY*(   3) H   7                  0.00011     2.78607   
   167. RY*(   4) H   7                  0.00009     2.16817   
   168. RY*(   5) H   7                  0.00007     1.76013   
   169. RY*(   1) H   8                  0.00175     0.58671   
   170. RY*(   2) H   8                  0.00032     2.45588   
   171. RY*(   3) H   8                  0.00015     2.20894   
   172. RY*(   4) H   8                  0.00011     1.71097   
   173. RY*(   5) H   8                  0.00007     2.65141   
   174. RY*(   1)Cl   9                  0.00473     0.67653   
   175. RY*(   2)Cl   9                  0.00377     0.76334   
   176. RY*(   3)Cl   9                  0.00186     0.76001   
   177. RY*(   4)Cl   9                  0.00033     0.57721   
   178. RY*(   5)Cl   9                  0.00021     1.92975   
   179. RY*(   6)Cl   9                  0.00009     0.68452   
   180. RY*(   7)Cl   9                  0.00006     0.86133   
   181. RY*(   8)Cl   9                  0.00004     0.76455   
   182. RY*(   9)Cl   9                  0.00003     0.60850   
   183. RY*(  10)Cl   9                  0.00003     1.55628   
   184. RY*(  11)Cl   9                  0.00000     2.98035   
   185. RY*(  12)Cl   9                  0.00000    25.35610   
   186. RY*(  13)Cl   9                  0.00000    17.68026   
   187. RY*(  14)Cl   9                  0.00001     0.81147   
   188. RY*(  15)Cl   9                  0.00000     2.83468   
   189. RY*(  16)Cl   9                  0.00000    25.38381   
   190. RY*(  17)Cl   9                  0.00001     3.07644   
   191. RY*(  18)Cl   9                  0.00000    25.05731   
   192. RY*(  19)Cl   9                  0.00000   207.66592   
   193. RY*(  20)Cl   9                  0.00001     1.06434   
   194. RY*(  21)Cl   9                  0.00001     1.08477   
   195. RY*(   1) O  10                  0.00462     0.82059   
   196. RY*(   2) O  10                  0.00123     0.57255   
   197. RY*(   3) O  10                  0.00084     1.81289   
   198. RY*(   4) O  10                  0.00036     0.73181   
   199. RY*(   5) O  10                  0.00004     1.40404   
   200. RY*(   6) O  10                  0.00004     1.54680   
   201. RY*(   7) O  10                  0.00000     5.12548   
   202. RY*(   8) O  10                  0.00001     4.31047   
   203. RY*(   9) O  10                  0.00001     2.08497   
   204. RY*(  10) O  10                  0.00001     2.28041   
   205. RY*(  11) O  10                  0.00000     3.98823   
   206. RY*(  12) O  10                  0.00000    49.88413   
   207. RY*(  13) O  10                  0.00000     3.27172   
   208. RY*(  14) O  10                  0.00000     3.19150   
   209. RY*(  15) O  10                  0.00001     2.99734   
   210. RY*(  16) O  10                  0.00001     3.41605   
   211. RY*(  17) O  10                  0.00000     3.17077   
   212. RY*(   1) C  11                  0.00447     1.76913   
   213. RY*(   2) C  11                  0.00353     2.34661   
   214. RY*(   3) C  11                  0.00192     0.66093   
   215. RY*(   4) C  11                  0.00126     1.37487   
   216. RY*(   5) C  11                  0.00091     1.11561   
   217. RY*(   6) C  11                  0.00087     1.62876   
   218. RY*(   7) C  11                  0.00036     1.11193   
   219. RY*(   8) C  11                  0.00025     1.72263   
   220. RY*(   9) C  11                  0.00017     2.55667   
   221. RY*(  10) C  11                  0.00010     0.74561   
   222. RY*(  11) C  11                  0.00007     2.81128   
   223. RY*(  12) C  11                  0.00004     6.85747   
   224. RY*(  13) C  11                  0.00002     2.37435   
   225. RY*(  14) C  11                  0.00001    17.25848   
   226. RY*(   1) C  12                  0.01356     1.16559   
   227. RY*(   2) C  12                  0.00642     1.44335   
   228. RY*(   3) C  12                  0.00372     0.79815   
   229. RY*(   4) C  12                  0.00132     1.45855   
   230. RY*(   5) C  12                  0.00067     2.35460   
   231. RY*(   6) C  12                  0.00019     1.77543   
   232. RY*(   7) C  12                  0.00013     1.15237   
   233. RY*(   8) C  12                  0.00009     1.38420   
   234. RY*(   9) C  12                  0.00005     2.37700   
   235. RY*(  10) C  12                  0.00002     0.82532   
   236. RY*(  11) C  12                  0.00003     3.24011   
   237. RY*(  12) C  12                  0.00000     3.12098   
   238. RY*(  13) C  12                  0.00000     4.94424   
   239. RY*(  14) C  12                  0.00000    22.01717   
   240. RY*(  15) C  12                  0.00001     1.85759   
   241. RY*(  16) C  12                  0.00001     2.21650   
   242. RY*(  17) C  12                  0.00001     3.06387   
   243. RY*(   1) C  13                  0.00656     0.72187   
   244. RY*(   2) C  13                  0.00244     1.37935   
   245. RY*(   3) C  13                  0.00080     1.34924   
   246. RY*(   4) C  13                  0.00073     0.73144   
   247. RY*(   5) C  13                  0.00054     0.98096   
   248. RY*(   6) C  13                  0.00024     1.27768   
   249. RY*(   7) C  13                  0.00021     1.30683   
   250. RY*(   8) C  13                  0.00015     1.31844   
   251. RY*(   9) C  13                  0.00013     3.17336   
   252. RY*(  10) C  13                  0.00007     2.32713   
   253. RY*(  11) C  13                  0.00006     1.63576   
   254. RY*(  12) C  13                  0.00002     3.50882   
   255. RY*(  13) C  13                  0.00002     2.48231   
   256. RY*(  14) C  13                  0.00000     2.31571   
   257. RY*(  15) C  13                  0.00000     1.26008   
   258. RY*(  16) C  13                  0.00000     2.91632   
   259. RY*(  17) C  13                  0.00000    20.85568   
   260. RY*(   1) C  14                  0.01093     1.05560   
   261. RY*(   2) C  14                  0.00465     0.48953   
   262. RY*(   3) C  14                  0.00374     1.39537   
   263. RY*(   4) C  14                  0.00143     0.97297   
   264. RY*(   5) C  14                  0.00062     1.33580   
   265. RY*(   6) C  14                  0.00028     2.24914   
   266. RY*(   7) C  14                  0.00024     1.74106   
   267. RY*(   8) C  14                  0.00008     1.97472   
   268. RY*(   9) C  14                  0.00006     1.53191   
   269. RY*(  10) C  14                  0.00004     2.74752   
   270. RY*(  11) C  14                  0.00002     2.85025   
   271. RY*(  12) C  14                  0.00001     2.83285   
   272. RY*(  13) C  14                  0.00001     1.73534   
   273. RY*(  14) C  14                  0.00001     1.21271   
   274. RY*(  15) C  14                  0.00000    21.77479   
   275. RY*(  16) C  14                  0.00000     2.81805   
   276. RY*(  17) C  14                  0.00001     2.45677   
   277. RY*(   1) C  15                  0.00582     1.08203   
   278. RY*(   2) C  15                  0.00394     1.02386   
   279. RY*(   3) C  15                  0.00138     1.23193   
   280. RY*(   4) C  15                  0.00132     0.86923   
   281. RY*(   5) C  15                  0.00052     1.76295   
   282. RY*(   6) C  15                  0.00045     1.17514   
   283. RY*(   7) C  15                  0.00032     1.06791   
   284. RY*(   8) C  15                  0.00018     2.30871   
   285. RY*(   9) C  15                  0.00013     2.68258   
   286. RY*(  10) C  15                  0.00011     2.73901   
   287. RY*(  11) C  15                  0.00004     2.39443   
   288. RY*(  12) C  15                  0.00003     2.53605   
   289. RY*(  13) C  15                  0.00001     2.83783   
   290. RY*(  14) C  15                  0.00001    20.52759   
   291. RY*(  15) C  15                  0.00000     1.48738   
   292. RY*(  16) C  15                  0.00001     1.12981   
   293. RY*(  17) C  15                  0.00000     2.89158   
   294. RY*(   1) C  16                  0.01308     1.10647   
   295. RY*(   2) C  16                  0.00748     1.05982   
   296. RY*(   3) C  16                  0.00435     0.93772   
   297. RY*(   4) C  16                  0.00252     1.21046   
   298. RY*(   5) C  16                  0.00091     1.20950   
   299. RY*(   6) C  16                  0.00070     0.99271   
   300. RY*(   7) C  16                  0.00070     2.00836   
   301. RY*(   8) C  16                  0.00036     1.37864   
   302. RY*(   9) C  16                  0.00013     2.03759   
   303. RY*(  10) C  16                  0.00011     2.45895   
   304. RY*(  11) C  16                  0.00003     1.62311   
   305. RY*(  12) C  16                  0.00003     4.99570   
   306. RY*(  13) C  16                  0.00001     3.76634   
   307. RY*(  14) C  16                  0.00001     1.17911   
   308. RY*(  15) C  16                  0.00002     3.71410   
   309. RY*(  16) C  16                  0.00000     2.91467   
   310. RY*(  17) C  16                  0.00000    16.91175   
   311. RY*(   1)Cl  17                  0.00412     0.73539   
   312. RY*(   2)Cl  17                  0.00366     0.62904   
   313. RY*(   3)Cl  17                  0.00271     0.61350   
   314. RY*(   4)Cl  17                  0.00018     1.40367   
   315. RY*(   5)Cl  17                  0.00009     1.25768   
   316. RY*(   6)Cl  17                  0.00008     0.74192   
   317. RY*(   7)Cl  17                  0.00003     1.08871   
   318. RY*(   8)Cl  17                  0.00004     1.79633   
   319. RY*(   9)Cl  17                  0.00001     0.62257   
   320. RY*(  10)Cl  17                  0.00002     1.21517   
   321. RY*(  11)Cl  17                  0.00001     2.72891   
   322. RY*(  12)Cl  17                  0.00000    24.78841   
   323. RY*(  13)Cl  17                  0.00000     2.46693   
   324. RY*(  14)Cl  17                  0.00000    18.10409   
   325. RY*(  15)Cl  17                  0.00000     2.97505   
   326. RY*(  16)Cl  17                  0.00000    25.40285   
   327. RY*(  17)Cl  17                  0.00001     1.18717   
   328. RY*(  18)Cl  17                  0.00000   207.72447   
   329. RY*(  19)Cl  17                  0.00000     0.96409   
   330. RY*(  20)Cl  17                  0.00000    25.13358   
   331. RY*(  21)Cl  17                  0.00001     1.09239   
   332. RY*(   1) H  18                  0.00177     1.05523   
   333. RY*(   2) H  18                  0.00027     1.93230   
   334. RY*(   3) H  18                  0.00013     1.73128   
   335. RY*(   4) H  18                  0.00011     2.08090   
   336. RY*(   5) H  18                  0.00006     2.73024   
   337. RY*(   1) H  19                  0.00128     0.63231   
   338. RY*(   2) H  19                  0.00052     2.14795   
   339. RY*(   3) H  19                  0.00031     1.73331   
   340. RY*(   4) H  19                  0.00019     2.31211   
   341. RY*(   5) H  19                  0.00005     2.77649   
   342. RY*(   1) H  20                  0.00176     0.69039   
   343. RY*(   2) H  20                  0.00061     1.81343   
   344. RY*(   3) H  20                  0.00018     0.14582   
   345. RY*(   4) H  20                  0.00016     0.97479   
   346. RY*(   5) H  20                  0.00008     1.97302   
   347. BD*(   1) C   1 - C   2          0.03614     0.72298   
   348. BD*(   1) C   1 - C   4          0.07593     0.64312   
   349. BD*(   1) C   1 - O  10          0.04101     0.66139   
   350. BD*(   2) C   1 - O  10          0.12202     0.13058  356(v),352(v),196(g)
   351. BD*(   1) C   2 - C   3          0.00920     0.70730   
   352. BD*(   2) C   2 - C   3          0.05973     0.20193   
   353. BD*(   1) C   3 - C   6          0.04445     0.67072   
   354. BD*(   1) C   3 - H   7          0.02465     0.62099   
   355. BD*(   1) C   4 - C   5          0.02623     0.63639   
   356. BD*(   2) C   4 - C   5          0.18786     0.10971  350(v),52(v),133(g)
   357. BD*(   1) C   4 -Cl   9          0.06269     0.28507   
   358. BD*(   1) C   5 - C   6          0.02132     0.69789   
   359. BD*(   1) C   5 - H   8          0.01548     0.55927   
   360. BD*(   1) C   6 - C  11          0.03562     0.56337   
   361. BD*(   1) C  11 - C  12          0.03762     0.76018   
   362. BD*(   1) C  11 - C  14          0.01933     0.69051   
   363. BD*(   2) C  11 - C  14          0.46860     0.16066  365(v),52(v),261(g),149(v)
                                                    216(g),215(g),228(v),344(r)
                                                    371(v)
   364. BD*(   1) C  12 - C  13          0.01084     0.77855   
   365. BD*(   2) C  12 - C  13          0.16685     0.23820  363(v),247(g),231(g)
   366. BD*(   1) C  12 - H  20          0.02840     0.64931   
   367. BD*(   1) C  13 - C  16          0.02579     0.77873   
   368. BD*(   1) C  14 - C  15          0.01734     0.69959   
   369. BD*(   1) C  14 - H  19          0.01192     0.61992   
   370. BD*(   1) C  15 - C  16          0.04548     0.78132   
   371. BD*(   2) C  15 - C  16          0.38810     2.83475  271(v),289(g),236(r),122(r)
                                                    346(r),234(r),255(v),238(r)
                                                    237(r),242(r),372(g),230(r)
                                                    270(v),222(r),285(g),160(r)
                                                    227(r),224(r),245(v),258(v)
                                                    220(r),166(r),154(r),251(v)
                                                    228(r),232(r),267(v),241(r)
                                                    223(r),252(v),110(r),293(g)
                                                    263(v),375(r),269(v),287(g)
                                                    366(r),213(r),159(r),254(v)
                                                    93(r),244(v),137(r),286(g)
                                                    219(r),217(r),325(v),256(v)
                                                    276(v),265(v),111(r),121(r)
                                                    156(r),215(r),345(r),147(r)
                                                    226(r),102(r),233(r),336(v)
                                                    284(g),280(g),103(r),214(r)
                                                    52(r),297(g),96(r),305(g)
                                                    363(v),99(r),200(r),132(r)
                                                    315(v),303(g),292(g),165(r)
                                                    164(r),302(g),320(v),106(r)
                                                    140(r),105(r),171(r),374(r)
   372. BD*(   1) C  15 - H  18          0.02295     5.65418   
   373. BD*(   1) C  16 -Cl  17          0.08553     2.20341   
       -------------------------------
              Total Lewis  116.81482  ( 97.3457%)
        Valence non-Lewis    2.89189  (  2.4099%)
        Rydberg non-Lewis    0.29329  (  0.2444%)
       -------------------------------
            Total unit  1  120.00000  (100.0000%)
           Charge unit  1   -1.00000
 Leave Link  607 at Wed Jul  6 06:44:01 2022, MaxMem=   671088640 cpu:              11.2 elap:               2.3
 (Enter /gpfs/software/gaussian16/sse4/tar/g16/l701.exe)
 ... and contract with generalized density number  0.
 Compute integral first derivatives.
 Leave Link  701 at Wed Jul  6 06:44:02 2022, MaxMem=   671088640 cpu:               1.0 elap:               0.2
 (Enter /gpfs/software/gaussian16/sse4/tar/g16/l702.exe)
 L702 exits ... SP integral derivatives will be done elsewhere.
 Leave Link  702 at Wed Jul  6 06:44:02 2022, MaxMem=   671088640 cpu:               0.1 elap:               0.0
 (Enter /gpfs/software/gaussian16/sse4/tar/g16/l703.exe)
 Integral derivatives from FoFJK, PRISM(SPDF).
 Compute integral first derivatives, UseDBF=F ICtDFT=           0.
 Calling FoFJK, ICntrl=      2127 FMM=F ISym2X=0 I1Cent= 0 IOpClX= 0 NMat=1 NMatS=1 NMatT=0.
 FoFJK:  IHMeth= 1 ICntrl=    2127 DoSepK=F KAlg= 0 I1Cent=           0 FoldK=F
 IRaf=         0 NMat=       1 IRICut=       1 DoRegI=T DoRafI=F ISym2E= 0 IDoP0=0 IntGTp=1.
 FoFCou: FMM=F IPFlag=           0 FMFlag=      100000 FMFlg1=         800
         NFxFlg=           0 DoJE=F BraDBF=F KetDBF=F FulRan=T
         wScrn=  0.000000 ICntrl=      2127 IOpCl=  0 I1Cent=           0 NGrid=           0
         NMat0=    1 NMatS0=      1 NMatT0=    0 NMatD0=    1 NMtDS0=    0 NMtDT0=    0
 Symmetry not used in FoFCou.
 Leave Link  703 at Wed Jul  6 06:44:41 2022, MaxMem=   671088640 cpu:             194.6 elap:              39.0
 (Enter /gpfs/software/gaussian16/sse4/tar/g16/l716.exe)
 Dipole        = 6.69097780D-01-3.04520500D+00 2.86032564D-05
 ***** Axes restored to original set *****
 -------------------------------------------------------------------
 Center     Atomic                   Forces (Hartrees/Bohr)
 Number     Number              X              Y              Z
 -------------------------------------------------------------------
      1        6          -0.069200516    0.019022873    0.024119938
      2        6           0.065001055   -0.078706637    0.040774070
      3        6          -0.028772879    0.007875190    0.010058845
      4        6           0.059492595    0.031203407   -0.070313225
      5        6          -0.077801595    0.050314885   -0.003059639
      6        6           0.050830717   -0.042570662    0.012126977
      7        1           0.007926663   -0.000390109   -0.004616976
      8        1           0.001751508   -0.003015141    0.002040163
      9       17          -0.004992004    0.009680991   -0.006928415
     10        8           0.057966016   -0.004311386   -0.032311807
     11        6          -0.031462269    0.019352365   -0.000193988
     12        6           0.024977574   -0.010095262   -0.005333977
     13        6           0.016645530   -0.025917479    0.016451197
     14        6           0.006598663    0.005767038   -0.010215923
     15        6          -0.028528465    0.027043893   -0.010077072
     16        6          -0.041204318   -0.015740957    0.042574978
     17       17           0.017020036   -0.003458862   -0.007204538
     18        1          -0.012816971    0.005059516    0.002867736
     19        1          -0.006475223    0.002810087    0.001171125
     20        1          -0.006956116    0.006076249   -0.001929465
 -------------------------------------------------------------------
 Cartesian Forces:  Max     0.078706637 RMS     0.030470212
 Leave Link  716 at Wed Jul  6 06:44:41 2022, MaxMem=   671088640 cpu:               0.2 elap:               0.1
 (Enter /gpfs/software/gaussian16/sse4/tar/g16/l103.exe)

 GradGradGradGradGradGradGradGradGradGradGradGradGradGradGradGradGradGrad
 Berny optimization.
 FormGI is forming the generalized inverse of G from B-inverse, IUseBI=4.
 GSVD:  received Info=                   1 from GESDD.
 Internal  Forces:  Max     0.079144621 RMS     0.022147379
 Search for a local minimum.
 Step number   1 out of a maximum of  107
 All quantities printed in internal units (Hartrees-Bohrs-Radians)
 RMS Force = .22147D-01 SwitMx=.10000D-02 MixMth= 1
 Mixed Optimization -- RFO/linear search
 Second derivative matrix not updated -- first step.
 ITU=  0
     Eigenvalues ---    0.00230   0.01239   0.01295   0.01632   0.01679
     Eigenvalues ---    0.01726   0.01726   0.01793   0.01882   0.01915
     Eigenvalues ---    0.02005   0.02006   0.02013   0.02029   0.02141
     Eigenvalues ---    0.02270   0.02442   0.16000   0.16000   0.16000
     Eigenvalues ---    0.16000   0.16000   0.22318   0.23312   0.23393
     Eigenvalues ---    0.23463   0.24566   0.25000   0.25000   0.25000
     Eigenvalues ---    0.25000   0.25000   0.25000   0.27827   0.31913
     Eigenvalues ---    0.33142   0.34037   0.34703   0.35128   0.35926
     Eigenvalues ---    0.36050   0.37793   0.37857   0.40111   0.40315
     Eigenvalues ---    0.40808   0.42580   0.43226   0.43936   0.44712
     Eigenvalues ---    0.45768   0.46769   0.51102   0.76633
 RFO step:  Lambda=-1.03558481D-01 EMin= 2.30000000D-03
 Linear search not attempted -- first point.
 Maximum step size (   0.300) exceeded in Quadratic search.
    -- Step size scaled by   0.610
 Iteration  1 RMS(Cart)=  0.08819706 RMS(Int)=  0.00085948
 Iteration  2 RMS(Cart)=  0.00133515 RMS(Int)=  0.00011144
 Iteration  3 RMS(Cart)=  0.00000046 RMS(Int)=  0.00011144
 ITry= 1 IFail=0 DXMaxC= 2.77D-01 DCOld= 1.00D+10 DXMaxT= 3.00D-01 DXLimC= 3.00D+00 Rises=F
 Variable       Old X    -DE/DX   Delta X   Delta X   Delta X     New X
                                 (Linear)    (Quad)   (Total)
    R1        2.62847   0.07914   0.00000   0.08529   0.08512   2.71359
    R2        2.67357   0.05003   0.00000   0.05801   0.05780   2.73137
    R3        2.39784  -0.06556   0.00000  -0.04597  -0.04597   2.35187
    R4        2.71171  -0.04306   0.00000  -0.05156  -0.05150   2.66020
    R5        2.70079  -0.00827   0.00000  -0.01095  -0.01073   2.69005
    R6        2.04198   0.00173   0.00000   0.00229   0.00229   2.04426
    R7        2.70048  -0.07646   0.00000  -0.09087  -0.09092   2.60956
    R8        3.28003   0.01273   0.00000   0.01838   0.01838   3.29840
    R9        2.63943   0.04550   0.00000   0.04774   0.04791   2.68734
   R10        2.05468  -0.00287   0.00000  -0.00385  -0.00385   2.05082
   R11        2.92518  -0.06901   0.00000  -0.11025  -0.11025   2.81493
   R12        2.65026   0.01604   0.00000   0.01674   0.01680   2.66706
   R13        2.72984  -0.02705   0.00000  -0.03430  -0.03437   2.69547
   R14        2.66460  -0.01618   0.00000  -0.01824  -0.01812   2.64648
   R15        2.06160  -0.00312   0.00000  -0.00423  -0.00423   2.05738
   R16        2.63583  -0.00317   0.00000  -0.00263  -0.00258   2.63325
   R17        2.68622  -0.04210   0.00000  -0.04874  -0.04886   2.63736
   R18        2.04004   0.00462   0.00000   0.00607   0.00607   2.04610
   R19        2.57612   0.04356   0.00000   0.04320   0.04314   2.61926
   R20        2.07268  -0.00492   0.00000  -0.00676  -0.00676   2.06591
   R21        3.25802   0.01880   0.00000   0.02636   0.02636   3.28439
    A1        1.93806   0.03934   0.00000   0.07247   0.07206   2.01012
    A2        2.13920  -0.00626   0.00000  -0.01309  -0.01289   2.12631
    A3        2.20593  -0.03308   0.00000  -0.05938  -0.05917   2.14676
    A4        2.15633  -0.03883   0.00000  -0.06253  -0.06271   2.09362
    A5        2.17994  -0.00462   0.00000  -0.01006  -0.00979   2.17015
    A6        1.97629   0.01151   0.00000   0.02633   0.02620   2.00248
    A7        2.12696  -0.00689   0.00000  -0.01627  -0.01641   2.11055
    A8        2.20507  -0.02762   0.00000  -0.04613  -0.04638   2.15869
    A9        2.04665   0.01731   0.00000   0.02909   0.02922   2.07587
   A10        2.03146   0.01032   0.00000   0.01704   0.01716   2.04862
   A11        2.14085  -0.00797   0.00000  -0.01796  -0.01782   2.12303
   A12        1.99871   0.00691   0.00000   0.01573   0.01566   2.01437
   A13        2.14362   0.00107   0.00000   0.00222   0.00215   2.14578
   A14        1.94612   0.03970   0.00000   0.06421   0.06463   2.01075
   A15        2.18305  -0.01486   0.00000  -0.02350  -0.02371   2.15934
   A16        2.15401  -0.02484   0.00000  -0.04071  -0.04092   2.11309
   A17        2.14064  -0.00433   0.00000  -0.00621  -0.00621   2.13444
   A18        2.17180  -0.02600   0.00000  -0.04360  -0.04360   2.12820
   A19        1.97074   0.03033   0.00000   0.04982   0.04980   2.02055
   A20        2.13775   0.00660   0.00000   0.01109   0.01126   2.14901
   A21        2.14604  -0.01248   0.00000  -0.02679  -0.02687   2.11917
   A22        1.99940   0.00588   0.00000   0.01570   0.01562   2.01501
   A23        2.13325  -0.04339   0.00000  -0.07264  -0.07239   2.06086
   A24        2.17310  -0.02145   0.00000  -0.04124  -0.04144   2.13166
   A25        2.12148   0.00515   0.00000   0.00772   0.00781   2.12930
   A26        1.98861   0.01630   0.00000   0.03353   0.03363   2.02223
   A27        2.08221  -0.00309   0.00000  -0.00362  -0.00382   2.07839
   A28        2.15895  -0.01212   0.00000  -0.02982  -0.02972   2.12924
   A29        2.04203   0.01521   0.00000   0.03343   0.03353   2.07556
   A30        2.06933   0.03100   0.00000   0.05660   0.05658   2.12591
   A31        2.13041  -0.01483   0.00000  -0.02715  -0.02714   2.10327
   A32        2.08344  -0.01617   0.00000  -0.02945  -0.02944   2.05400
    D1        0.00017  -0.00000   0.00000  -0.00000  -0.00000   0.00017
    D2       -3.14149   0.00000   0.00000   0.00002   0.00002  -3.14147
    D3       -0.00017   0.00000   0.00000   0.00000   0.00000  -0.00017
    D4        3.14139   0.00000   0.00000   0.00001   0.00001   3.14140
    D5        3.14150  -0.00000   0.00000  -0.00002  -0.00002   3.14148
    D6       -0.00013  -0.00000   0.00000  -0.00002  -0.00002  -0.00015
    D7        0.00005  -0.00000   0.00000   0.00000   0.00000   0.00005
    D8       -3.14148  -0.00000   0.00000  -0.00001  -0.00001  -3.14150
    D9       -0.00028   0.00000   0.00000   0.00000   0.00000  -0.00027
   D10        3.14138   0.00000   0.00000   0.00000   0.00000   3.14138
   D11        3.14125   0.00000   0.00000   0.00002   0.00002   3.14127
   D12       -0.00028   0.00000   0.00000   0.00002   0.00002  -0.00026
   D13       -0.00007   0.00000   0.00000   0.00001   0.00001  -0.00006
   D14        3.14149   0.00000   0.00000   0.00001   0.00001   3.14150
   D15        3.14156   0.00000   0.00000   0.00000   0.00000   3.14156
   D16       -0.00007   0.00000   0.00000   0.00001   0.00001  -0.00006
   D17        0.00028   0.00000   0.00000  -0.00000  -0.00000   0.00028
   D18       -3.14137   0.00000   0.00000  -0.00000  -0.00000  -3.14138
   D19       -3.14128  -0.00000   0.00000  -0.00001  -0.00001  -3.14129
   D20        0.00026  -0.00000   0.00000  -0.00001  -0.00001   0.00025
   D21       -0.00007   0.00000   0.00000   0.00001   0.00001  -0.00005
   D22        3.14159  -0.00000   0.00000  -0.00001  -0.00001   3.14159
   D23       -3.14159   0.00000   0.00000   0.00001   0.00001  -3.14158
   D24        0.00007  -0.00000   0.00000  -0.00001  -0.00001   0.00006
   D25        3.14138  -0.00000   0.00000  -0.00000  -0.00000   3.14138
   D26       -0.00027   0.00000   0.00000   0.00001   0.00001  -0.00026
   D27       -0.00027   0.00000   0.00000   0.00001   0.00001  -0.00026
   D28        3.14126   0.00000   0.00000   0.00003   0.00003   3.14129
   D29       -3.14139  -0.00000   0.00000  -0.00001  -0.00001  -3.14140
   D30        0.00027  -0.00000   0.00000  -0.00001  -0.00001   0.00026
   D31        0.00027  -0.00001   0.00000  -0.00003  -0.00003   0.00024
   D32       -3.14126  -0.00001   0.00000  -0.00003  -0.00003  -3.14129
   D33        0.00008  -0.00000   0.00000  -0.00000  -0.00000   0.00008
   D34       -3.14146  -0.00000   0.00000  -0.00001  -0.00001  -3.14148
   D35        0.00016  -0.00000   0.00000  -0.00001  -0.00001   0.00015
   D36       -3.14150  -0.00000   0.00000  -0.00000  -0.00000  -3.14150
   D37       -0.00005   0.00000   0.00000   0.00002   0.00002  -0.00004
   D38        3.14156   0.00000   0.00000   0.00001   0.00001   3.14157
   D39        3.14148   0.00000   0.00000   0.00002   0.00002   3.14150
   D40       -0.00009   0.00000   0.00000   0.00001   0.00001  -0.00008
   D41       -0.00017  -0.00000   0.00000  -0.00000  -0.00000  -0.00017
   D42        3.14149  -0.00000   0.00000  -0.00001  -0.00001   3.14148
   D43        3.14141   0.00000   0.00000   0.00000   0.00000   3.14141
   D44       -0.00012  -0.00000   0.00000  -0.00001  -0.00001  -0.00013
         Item               Value     Threshold  Converged?
 Maximum Force            0.079145     0.000450     NO 
 RMS     Force            0.022147     0.000300     NO 
 Maximum Displacement     0.276665     0.001800     NO 
 RMS     Displacement     0.088836     0.001200     NO 
 Predicted change in Energy=-4.856620D-02
 Lowest energy point so far.  Saving SCF results.
 GradGradGradGradGradGradGradGradGradGradGradGradGradGradGradGradGradGrad

 Leave Link  103 at Wed Jul  6 06:44:41 2022, MaxMem=   671088640 cpu:               0.2 elap:               0.1
 (Enter /gpfs/software/gaussian16/sse4/tar/g16/l202.exe)
                          Input orientation:                          
 ---------------------------------------------------------------------
 Center     Atomic      Atomic             Coordinates (Angstroms)
 Number     Number       Type             X           Y           Z
 ---------------------------------------------------------------------
      1          6           0       -8.009479   -1.620155    6.780079
      2          6           0       -7.199375   -2.660014    7.349666
      3          6           0       -5.923467   -2.927626    6.818524
      4          6           0       -7.413247   -0.916207    5.667385
      5          6           0       -6.158211   -1.199485    5.165810
      6          6           0       -5.346978   -2.226618    5.721873
      7          1           0       -5.386735   -3.727296    7.311160
      8          1           0       -5.842784   -0.587345    4.327027
      9         17           0       -8.313259    0.367512    4.900180
     10          8           0       -9.142085   -1.354067    7.222021
     11          6           0       -3.994754   -2.521302    5.170911
     12          6           0       -3.168261   -3.534310    5.702541
     13          6           0       -1.894767   -3.826270    5.198307
     14          6           0       -3.453850   -1.794071    4.069491
     15          6           0       -2.187602   -2.066828    3.549870
     16          6           0       -1.428427   -3.076471    4.120321
     17         17           0        0.142753   -3.385433    3.444558
     18          1           0       -1.775245   -1.508008    2.705571
     19          1           0       -4.001349   -0.995511    3.584830
     20          1           0       -3.489668   -4.145555    6.544194
 ---------------------------------------------------------------------
                    Distance matrix (angstroms):
                    1          2          3          4          5
     1  C    0.000000
     2  C    1.435968   0.000000
     3  C    2.462194   1.407718   0.000000
     4  C    1.445380   2.432422   2.755063   0.000000
     5  C    2.491991   2.826022   2.402715   1.380920   0.000000
     6  C    2.928568   2.503781   1.423516   2.447369   1.422078
     7  H    3.406006   2.103863   1.081778   3.835488   3.404046
     8  H    3.432015   3.908023   3.419208   2.090709   1.085249
     9  Cl   2.752657   4.050510   4.499898   1.745439   2.677736
    10  O    1.244554   2.344336   3.605329   2.365903   3.627039
    11  C    4.418088   3.877604   2.568981   3.809056   2.535305
    12  C    5.316245   4.441542   3.033916   4.987545   3.831355
    13  C    6.690190   5.841863   4.434308   6.256366   5.007794
    14  C    5.303894   5.053550   3.865377   4.358983   2.978089
    15  C    6.672931   6.317293   5.038032   5.754578   4.373703
    16  C    7.246062   6.626157   5.244792   6.548146   5.194899
    17  Cl   8.983362   8.347632   6.956455   8.254161   6.887904
    18  H    7.448481   7.232976   6.011610   6.396064   5.035708
    19  H    5.163807   5.212671   4.228994   3.998046   2.682006
    20  H    5.182854   4.076463   2.735323   5.156739   4.207183
                    6          7          8          9         10
     6  C    0.000000
     7  H    2.186195   0.000000
     8  H    2.208763   4.355723   0.000000
     9  Cl   4.025359   5.580754   2.709890   0.000000
    10  O    4.173084   4.443289   4.455810   3.006948   0.000000
    11  C    1.489599   2.823597   2.804914   5.202694   5.662553
    12  C    2.541110   2.747094   4.210666   6.506842   6.538261
    13  C    3.840672   4.082619   5.180405   7.672921   7.920279
    14  C    2.549783   4.240498   2.688776   5.382968   6.518287
    15  C    3.837289   5.209502   4.019104   6.728523   7.896680
    16  C    4.317668   5.125742   5.071983   7.737577   8.490450
    17  Cl   6.055259   6.755940   6.665936   9.365232  10.227605
    18  H    4.729879   6.259357   4.474551   7.146993   8.642474
    19  H    2.809501   4.823638   2.026903   4.709623   6.307527
    20  H    2.794304   2.088550   4.807686   6.807172   6.340479
                   11         12         13         14         15
    11  C    0.000000
    12  C    1.411349   0.000000
    13  C    2.472577   1.400457   0.000000
    14  C    1.426383   2.403507   2.799071   0.000000
    15  C    2.469842   2.783736   2.428731   1.395631   0.000000
    16  C    2.828071   2.395842   1.393458   2.397805   1.386052
    17  Cl   4.565740   4.010420   2.724236   3.982277   2.679621
    18  H    3.468557   3.876626   3.406224   2.181702   1.093234
    19  H    2.200849   3.409433   3.879973   1.082751   2.106803
    20  H    2.186142   1.088716   2.111176   3.413929   3.870718
                   16         17         18         19         20
    16  C    0.000000
    17  Cl   1.738022   0.000000
    18  H    2.140532   2.783801   0.000000
    19  H    3.352174   4.785916   2.447711   0.000000
    20  H    3.356608   4.835288   4.962956   4.352290   0.000000
 Stoichiometry    C12H5Cl2O(1-)
 Framework group  C1[X(C12H5Cl2O)]
 Deg. of freedom    54
 Full point group                 C1      NOp   1
 RotChk:  IX=0 Diff= 1.29D-02
 Largest Abelian subgroup         C1      NOp   1
 Largest concise Abelian subgroup C1      NOp   1
                         Standard orientation:                         
 ---------------------------------------------------------------------
 Center     Atomic      Atomic             Coordinates (Angstroms)
 Number     Number       Type             X           Y           Z
 ---------------------------------------------------------------------
      1          6           0        3.514119    0.888792    0.000051
      2          6           0        2.621050    2.013261   -0.000163
      3          6           0        1.228800    1.805152   -0.000238
      4          6           0        2.872096   -0.406171   -0.000046
      5          6           0        1.502407   -0.581934   -0.000132
      6          6           0        0.608366    0.523958   -0.000054
      7          1           0        0.635899    2.709980   -0.000496
      8          1           0        1.165196   -1.613464   -0.000290
      9         17           0        3.865487   -1.841348   -0.000102
     10          8           0        4.750353    1.032456    0.000248
     11          6           0       -0.867161    0.319685    0.000127
     12          6           0       -1.777678    1.398047    0.000196
     13          6           0       -3.167555    1.226230    0.000113
     14          6           0       -1.448576   -0.982821    0.000301
     15          6           0       -2.830354   -1.178979    0.000241
     16          6           0       -3.667640   -0.074401    0.000048
     17         17           0       -5.381939   -0.360580   -0.000199
     18          1           0       -3.273556   -2.178344    0.000354
     19          1           0       -0.843968   -1.881041    0.000547
     20          1           0       -1.433945    2.431077    0.000357
 ---------------------------------------------------------------------
 Rotational constants (GHZ):           1.4774656           0.1843742           0.1639186
 Leave Link  202 at Wed Jul  6 06:44:41 2022, MaxMem=   671088640 cpu:               0.1 elap:               0.0
 (Enter /gpfs/software/gaussian16/sse4/tar/g16/l301.exe)
 Standard basis: 6-311+G(d,p) (5D, 7F)
 Ernie: Thresh=  0.10000D-02 Tol=  0.10000D-05 Strict=F.
 There are   391 symmetry adapted cartesian basis functions of A   symmetry.
 There are   376 symmetry adapted basis functions of A   symmetry.
   376 basis functions,   614 primitive gaussians,   391 cartesian basis functions
    60 alpha electrons       60 beta electrons
       nuclear repulsion energy       998.9634910280 Hartrees.
 IExCor= 4336 DFT=T Ex+Corr=M062X ExCW=0 ScaHFX=  0.540000
 ScaDFX=  1.000000  1.000000  1.000000  1.000000 ScalE2=  1.000000  1.000000
 IRadAn=      5 IRanWt=     -1 IRanGd=            0 ICorTp=0 IEmpDi=  4
 NAtoms=   20 NActive=   20 NUniq=   20 SFac= 1.00D+00 NAtFMM=   60 NAOKFM=F Big=F
 Integral buffers will be    131072 words long.
 Raffenetti 2 integral format.
 Two-electron integral symmetry is turned on.
 Leave Link  301 at Wed Jul  6 06:44:41 2022, MaxMem=   671088640 cpu:               0.4 elap:               0.1
 (Enter /gpfs/software/gaussian16/sse4/tar/g16/l302.exe)
 NPDir=0 NMtPBC=     1 NCelOv=     1 NCel=       1 NClECP=     1 NCelD=      1
         NCelK=      1 NCelE2=     1 NClLst=     1 CellRange=     0.0.
 One-electron integrals computed using PRISM.
 One-electron integral symmetry used in STVInt
 NBasis=   376 RedAO= T EigKep=  1.25D-06  NBF=   376
 NBsUse=   372 1.00D-06 EigRej=  9.30D-07 NBFU=   372
 Precomputing XC quadrature grid using
 IXCGrd= 4 IRadAn=           5 IRanWt=          -1 IRanGd=           0 AccXCQ= 0.00D+00.
 Generated NRdTot=       0 NPtTot=           0 NUsed=           0 NTot=          32
 NSgBfM=   383   383   383   383   383 MxSgAt=    20 MxSgA2=    20.
 Leave Link  302 at Wed Jul  6 06:44:41 2022, MaxMem=   671088640 cpu:               2.3 elap:               0.5
 (Enter /gpfs/software/gaussian16/sse4/tar/g16/l303.exe)
 DipDrv:  MaxL=1.
 Leave Link  303 at Wed Jul  6 06:44:42 2022, MaxMem=   671088640 cpu:               0.3 elap:               0.1
 (Enter /gpfs/software/gaussian16/sse4/tar/g16/l401.exe)
 Initial guess from the checkpoint file:  "checkpoint.chk"
 B after Tr=    -0.000000   -0.000000    0.000000
         Rot=    0.999997    0.000001   -0.000000   -0.002521 Ang=   0.29 deg.
 Guess basis will be translated and rotated to current coordinates.
 JPrj=2 DoOrth=T DoCkMO=T.
 Generating alternative initial guess.
 ExpMin= 4.38D-02 ExpMax= 1.06D+05 ExpMxC= 3.62D+03 IAcc=2 IRadAn=         4 AccDes= 0.00D+00
 Harris functional with IExCor= 1009 and IRadAn=       4 diagonalized for initial guess.
 HarFok:  IExCor= 1009 AccDes= 0.00D+00 IRadAn=         4 IDoV= 1 UseB2=F ITyADJ=14
 ICtDFT=  3500011 ScaDFX=  1.000000  1.000000  1.000000  1.000000
 FoFCou: FMM=F IPFlag=           0 FMFlag=      100000 FMFlg1=           0
         NFxFlg=           0 DoJE=T BraDBF=F KetDBF=T FulRan=T
         wScrn=  0.000000 ICntrl=       500 IOpCl=  0 I1Cent=   200000004 NGrid=           0
         NMat0=    1 NMatS0=      1 NMatT0=    0 NMatD0=    1 NMtDS0=    0 NMtDT0=    0
 Petite list used in FoFCou.
 Harris En= -1455.08422122630    
 Leave Link  401 at Wed Jul  6 06:44:44 2022, MaxMem=   671088640 cpu:              10.5 elap:               2.1
 (Enter /gpfs/software/gaussian16/sse4/tar/g16/l502.exe)
 Integral symmetry usage will be decided dynamically.
 Closed shell SCF:
 Using DIIS extrapolation, IDIIS=  1040.
 NGot=   671088640 LenX=   670776934 LenY=   670623612
 Requested convergence on RMS density matrix=1.00D-08 within 128 cycles.
 Requested convergence on MAX density matrix=1.00D-06.
 Requested convergence on             energy=1.00D-06.
 No special actions if energy rises.
 Fock matrices will be formed incrementally for  20 cycles.

 Cycle   1  Pass 1  IDiag  1:
 FoFJK:  IHMeth= 1 ICntrl=       0 DoSepK=F KAlg= 0 I1Cent=           0 FoldK=F
 IRaf= 830000000 NMat=       1 IRICut=       1 DoRegI=T DoRafI=F ISym2E= 0 IDoP0=0 IntGTp=1.
 FoFCou: FMM=F IPFlag=           0 FMFlag=      100000 FMFlg1=           0
         NFxFlg=           0 DoJE=F BraDBF=F KetDBF=F FulRan=T
         wScrn=  0.000000 ICntrl=         0 IOpCl=  0 I1Cent=           0 NGrid=           0
         NMat0=    1 NMatS0=      1 NMatT0=    0 NMatD0=    1 NMtDS0=    0 NMtDT0=    0
 Symmetry not used in FoFCou.
 E= -1455.61927161673    
 DIIS: error= 4.02D-03 at cycle   1 NSaved=   1.
 NSaved= 1 IEnMin= 1 EnMin= -1455.61927161673     IErMin= 1 ErrMin= 4.02D-03
 ErrMax= 4.02D-03  0.00D+00 EMaxC= 1.00D-01 BMatC= 1.79D-02 BMatP= 1.79D-02
 IDIUse=3 WtCom= 9.60D-01 WtEn= 4.02D-02
 Coeff-Com:  0.100D+01
 Coeff-En:   0.100D+01
 Coeff:      0.100D+01
 Gap=     0.369 Goal=   None    Shift=    0.000
 GapD=    0.369 DampG=1.000 DampE=1.000 DampFc=1.0000 IDamp=-1.
 RMSDP=1.24D-02 MaxDP=7.96D-01              OVMax= 6.68D-02

 Cycle   2  Pass 1  IDiag  1:
 RMSU=  1.19D-02    CP:  1.04D+00
 E= -1455.64881842477     Delta-E=       -0.029546808039 Rises=F Damp=F
 DIIS: error= 1.67D-03 at cycle   2 NSaved=   2.
 NSaved= 2 IEnMin= 2 EnMin= -1455.64881842477     IErMin= 2 ErrMin= 1.67D-03
 ErrMax= 1.67D-03  0.00D+00 EMaxC= 1.00D-01 BMatC= 1.09D-03 BMatP= 1.79D-02
 IDIUse=3 WtCom= 9.83D-01 WtEn= 1.67D-02
 Coeff-Com:  0.229D-01 0.977D+00
 Coeff-En:   0.000D+00 0.100D+01
 Coeff:      0.225D-01 0.977D+00
 Gap=     0.055 Goal=   None    Shift=    0.000
 RMSDP=4.82D-03 MaxDP=5.73D-01 DE=-2.95D-02 OVMax= 1.74D-02

 Cycle   3  Pass 1  IDiag  1:
 RMSU=  3.94D-03    CP:  1.07D+00  1.05D+00
 E= -1455.64941897913     Delta-E=       -0.000600554363 Rises=F Damp=F
 DIIS: error= 2.21D-03 at cycle   3 NSaved=   3.
 NSaved= 3 IEnMin= 3 EnMin= -1455.64941897913     IErMin= 2 ErrMin= 1.67D-03
 ErrMax= 2.21D-03  0.00D+00 EMaxC= 1.00D-01 BMatC= 1.10D-03 BMatP= 1.09D-03
 IDIUse=3 WtCom= 9.78D-01 WtEn= 2.21D-02
 Coeff-Com: -0.390D-01 0.518D+00 0.521D+00
 Coeff-En:   0.000D+00 0.327D+00 0.673D+00
 Coeff:     -0.381D-01 0.514D+00 0.524D+00
 Gap=     0.058 Goal=   None    Shift=    0.000
 RMSDP=2.15D-03 MaxDP=1.41D-01 DE=-6.01D-04 OVMax= 1.24D-02

 Cycle   4  Pass 1  IDiag  1:
 RMSU=  1.94D-03    CP:  1.08D+00  1.10D+00  1.10D+00
 E= -1455.65036565930     Delta-E=       -0.000946680164 Rises=F Damp=F
 DIIS: error= 1.11D-03 at cycle   4 NSaved=   4.
 NSaved= 4 IEnMin= 4 EnMin= -1455.65036565930     IErMin= 4 ErrMin= 1.11D-03
 ErrMax= 1.11D-03  0.00D+00 EMaxC= 1.00D-01 BMatC= 1.53D-04 BMatP= 1.09D-03
 IDIUse=3 WtCom= 9.89D-01 WtEn= 1.11D-02
 Coeff-Com: -0.233D-01 0.200D+00 0.303D+00 0.520D+00
 Coeff-En:   0.000D+00 0.000D+00 0.385D-01 0.961D+00
 Coeff:     -0.231D-01 0.197D+00 0.300D+00 0.525D+00
 Gap=     0.058 Goal=   None    Shift=    0.000
 RMSDP=4.07D-04 MaxDP=3.19D-02 DE=-9.47D-04 OVMax= 4.58D-03

 Cycle   5  Pass 1  IDiag  1:
 RMSU=  2.46D-04    CP:  1.08D+00  1.10D+00  1.14D+00  9.83D-01
 E= -1455.65050744283     Delta-E=       -0.000141783531 Rises=F Damp=F
 DIIS: error= 1.99D-04 at cycle   5 NSaved=   5.
 NSaved= 5 IEnMin= 5 EnMin= -1455.65050744283     IErMin= 5 ErrMin= 1.99D-04
 ErrMax= 1.99D-04  0.00D+00 EMaxC= 1.00D-01 BMatC= 1.27D-05 BMatP= 1.53D-04
 IDIUse=3 WtCom= 9.98D-01 WtEn= 1.99D-03
 Coeff-Com: -0.209D-02-0.227D-01 0.154D-01 0.227D+00 0.783D+00
 Coeff-En:   0.000D+00 0.000D+00 0.000D+00 0.000D+00 0.100D+01
 Coeff:     -0.208D-02-0.227D-01 0.154D-01 0.226D+00 0.783D+00
 Gap=     0.059 Goal=   None    Shift=    0.000
 RMSDP=4.26D-04 MaxDP=4.23D-02 DE=-1.42D-04 OVMax= 1.25D-03

 Cycle   6  Pass 1  IDiag  1:
 RMSU=  1.32D-04    CP:  1.08D+00  1.10D+00  1.21D+00  1.11D+00  1.28D+00
 E= -1455.65052182068     Delta-E=       -0.000014377847 Rises=F Damp=F
 DIIS: error= 8.13D-05 at cycle   6 NSaved=   6.
 NSaved= 6 IEnMin= 6 EnMin= -1455.65052182068     IErMin= 6 ErrMin= 8.13D-05
 ErrMax= 8.13D-05  0.00D+00 EMaxC= 1.00D-01 BMatC= 1.15D-06 BMatP= 1.27D-05
 IDIUse=1 WtCom= 1.00D+00 WtEn= 0.00D+00
 Coeff-Com:  0.114D-02-0.273D-01-0.194D-01 0.631D-01 0.312D+00 0.670D+00
 Coeff:      0.114D-02-0.273D-01-0.194D-01 0.631D-01 0.312D+00 0.670D+00
 Gap=     0.059 Goal=   None    Shift=    0.000
 RMSDP=1.24D-04 MaxDP=1.30D-02 DE=-1.44D-05 OVMax= 1.29D-03

 Cycle   7  Pass 1  IDiag  1:
 RMSU=  3.28D-05    CP:  1.08D+00  1.10D+00  1.22D+00  1.15D+00  1.37D+00
                    CP:  1.23D+00
 E= -1455.65052364322     Delta-E=       -0.000001822547 Rises=F Damp=F
 DIIS: error= 4.49D-05 at cycle   7 NSaved=   7.
 NSaved= 7 IEnMin= 7 EnMin= -1455.65052364322     IErMin= 7 ErrMin= 4.49D-05
 ErrMax= 4.49D-05  0.00D+00 EMaxC= 1.00D-01 BMatC= 3.38D-07 BMatP= 1.15D-06
 IDIUse=1 WtCom= 1.00D+00 WtEn= 0.00D+00
 Coeff-Com:  0.807D-03-0.921D-02-0.112D-01 0.655D-03-0.438D-03 0.337D+00
 Coeff-Com:  0.682D+00
 Coeff:      0.807D-03-0.921D-02-0.112D-01 0.655D-03-0.438D-03 0.337D+00
 Coeff:      0.682D+00
 Gap=     0.059 Goal=   None    Shift=    0.000
 RMSDP=5.17D-05 MaxDP=4.83D-03 DE=-1.82D-06 OVMax= 4.24D-04

 Cycle   8  Pass 1  IDiag  1:
 RMSU=  1.37D-05    CP:  1.08D+00  1.10D+00  1.23D+00  1.17D+00  1.41D+00
                    CP:  1.33D+00  1.07D+00
 E= -1455.65052415926     Delta-E=       -0.000000516031 Rises=F Damp=F
 DIIS: error= 1.85D-05 at cycle   8 NSaved=   8.
 NSaved= 8 IEnMin= 8 EnMin= -1455.65052415926     IErMin= 8 ErrMin= 1.85D-05
 ErrMax= 1.85D-05  0.00D+00 EMaxC= 1.00D-01 BMatC= 5.24D-08 BMatP= 3.38D-07
 IDIUse=1 WtCom= 1.00D+00 WtEn= 0.00D+00
 Coeff-Com:  0.279D-03-0.448D-04-0.263D-02-0.108D-01-0.706D-01 0.754D-01
 Coeff-Com:  0.300D+00 0.708D+00
 Coeff:      0.279D-03-0.448D-04-0.263D-02-0.108D-01-0.706D-01 0.754D-01
 Coeff:      0.300D+00 0.708D+00
 Gap=     0.059 Goal=   None    Shift=    0.000
 RMSDP=1.47D-05 MaxDP=8.54D-04 DE=-5.16D-07 OVMax= 3.21D-04

 Cycle   9  Pass 1  IDiag  1:
 RMSU=  6.20D-06    CP:  1.08D+00  1.10D+00  1.23D+00  1.17D+00  1.43D+00
                    CP:  1.39D+00  1.07D+00  1.22D+00
 E= -1455.65052426983     Delta-E=       -0.000000110575 Rises=F Damp=F
 DIIS: error= 1.07D-05 at cycle   9 NSaved=   9.
 NSaved= 9 IEnMin= 9 EnMin= -1455.65052426983     IErMin= 9 ErrMin= 1.07D-05
 ErrMax= 1.07D-05  0.00D+00 EMaxC= 1.00D-01 BMatC= 1.33D-08 BMatP= 5.24D-08
 IDIUse=1 WtCom= 1.00D+00 WtEn= 0.00D+00
 Coeff-Com: -0.749D-04 0.215D-02 0.150D-02-0.367D-02-0.310D-01-0.164D-01
 Coeff-Com: -0.631D-01 0.335D+00 0.775D+00
 Coeff:     -0.749D-04 0.215D-02 0.150D-02-0.367D-02-0.310D-01-0.164D-01
 Coeff:     -0.631D-01 0.335D+00 0.775D+00
 Gap=     0.059 Goal=   None    Shift=    0.000
 RMSDP=5.00D-06 MaxDP=3.55D-04 DE=-1.11D-07 OVMax= 2.08D-04

 Cycle  10  Pass 1  IDiag  1:
 RMSU=  2.37D-06    CP:  1.08D+00  1.10D+00  1.23D+00  1.17D+00  1.43D+00
                    CP:  1.40D+00  1.09D+00  1.37D+00  1.08D+00
 E= -1455.65052430481     Delta-E=       -0.000000034984 Rises=F Damp=F
 DIIS: error= 2.77D-06 at cycle  10 NSaved=  10.
 NSaved=10 IEnMin=10 EnMin= -1455.65052430481     IErMin=10 ErrMin= 2.77D-06
 ErrMax= 2.77D-06  0.00D+00 EMaxC= 1.00D-01 BMatC= 3.19D-09 BMatP= 1.33D-08
 IDIUse=1 WtCom= 1.00D+00 WtEn= 0.00D+00
 Coeff-Com: -0.820D-04 0.117D-02 0.128D-02-0.571D-03-0.653D-02-0.160D-01
 Coeff-Com: -0.102D+00 0.706D-01 0.411D+00 0.641D+00
 Coeff:     -0.820D-04 0.117D-02 0.128D-02-0.571D-03-0.653D-02-0.160D-01
 Coeff:     -0.102D+00 0.706D-01 0.411D+00 0.641D+00
 Gap=     0.059 Goal=   None    Shift=    0.000
 RMSDP=2.78D-06 MaxDP=2.33D-04 DE=-3.50D-08 OVMax= 1.10D-04

 Cycle  11  Pass 1  IDiag  1:
 RMSU=  1.11D-06    CP:  1.08D+00  1.10D+00  1.23D+00  1.17D+00  1.43D+00
                    CP:  1.40D+00  1.07D+00  1.46D+00  1.23D+00  1.07D+00
 E= -1455.65052431549     Delta-E=       -0.000000010675 Rises=F Damp=F
 DIIS: error= 1.71D-06 at cycle  11 NSaved=  11.
 NSaved=11 IEnMin=11 EnMin= -1455.65052431549     IErMin=11 ErrMin= 1.71D-06
 ErrMax= 1.71D-06  0.00D+00 EMaxC= 1.00D-01 BMatC= 5.46D-10 BMatP= 3.19D-09
 IDIUse=1 WtCom= 1.00D+00 WtEn= 0.00D+00
 Coeff-Com: -0.115D-04-0.122D-03 0.156D-03 0.615D-03 0.498D-02 0.368D-02
 Coeff-Com: -0.351D-01-0.411D-01-0.223D-01 0.191D+00 0.898D+00
 Coeff:     -0.115D-04-0.122D-03 0.156D-03 0.615D-03 0.498D-02 0.368D-02
 Coeff:     -0.351D-01-0.411D-01-0.223D-01 0.191D+00 0.898D+00
 Gap=     0.059 Goal=   None    Shift=    0.000
 RMSDP=1.92D-06 MaxDP=8.44D-05 DE=-1.07D-08 OVMax= 1.64D-04

 Cycle  12  Pass 1  IDiag  1:
 RMSU=  9.39D-07    CP:  1.08D+00  1.10D+00  1.23D+00  1.17D+00  1.42D+00
                    CP:  1.40D+00  1.06D+00  1.46D+00  1.26D+00  1.26D+00
                    CP:  1.66D+00
 E= -1455.65052432442     Delta-E=       -0.000000008929 Rises=F Damp=F
 DIIS: error= 2.00D-06 at cycle  12 NSaved=  12.
 NSaved=12 IEnMin=12 EnMin= -1455.65052432442     IErMin=11 ErrMin= 1.71D-06
 ErrMax= 2.00D-06  0.00D+00 EMaxC= 1.00D-01 BMatC= 3.10D-10 BMatP= 5.46D-10
 IDIUse=1 WtCom= 1.00D+00 WtEn= 0.00D+00
 Coeff-Com:  0.243D-05-0.177D-03-0.206D-04 0.298D-03 0.285D-02 0.450D-02
 Coeff-Com: -0.101D-01-0.211D-01-0.556D-01-0.783D-03 0.508D+00 0.572D+00
 Coeff:      0.243D-05-0.177D-03-0.206D-04 0.298D-03 0.285D-02 0.450D-02
 Coeff:     -0.101D-01-0.211D-01-0.556D-01-0.783D-03 0.508D+00 0.572D+00
 Gap=     0.059 Goal=   None    Shift=    0.000
 RMSDP=9.77D-07 MaxDP=2.95D-05 DE=-8.93D-09 OVMax= 1.25D-04

 Cycle  13  Pass 1  IDiag  1:
 RMSU=  4.13D-07    CP:  1.08D+00  1.10D+00  1.23D+00  1.17D+00  1.42D+00
                    CP:  1.39D+00  1.05D+00  1.47D+00  1.27D+00  1.34D+00
                    CP:  2.15D+00  1.50D+00
 E= -1455.65052433122     Delta-E=       -0.000000006804 Rises=F Damp=F
 DIIS: error= 2.23D-06 at cycle  13 NSaved=  13.
 NSaved=13 IEnMin=13 EnMin= -1455.65052433122     IErMin=11 ErrMin= 1.71D-06
 ErrMax= 2.23D-06  0.00D+00 EMaxC= 1.00D-01 BMatC= 2.62D-10 BMatP= 3.10D-10
 IDIUse=1 WtCom= 1.00D+00 WtEn= 0.00D+00
 Coeff-Com:  0.438D-05-0.257D-03-0.518D-04 0.436D-03 0.404D-02 0.609D-02
 Coeff-Com: -0.120D-01-0.315D-01-0.796D-01 0.151D-02 0.682D+00 0.877D+00
 Coeff-Com: -0.447D+00
 Coeff:      0.438D-05-0.257D-03-0.518D-04 0.436D-03 0.404D-02 0.609D-02
 Coeff:     -0.120D-01-0.315D-01-0.796D-01 0.151D-02 0.682D+00 0.877D+00
 Coeff:     -0.447D+00
 Gap=     0.059 Goal=   None    Shift=    0.000
 RMSDP=5.59D-07 MaxDP=1.66D-05 DE=-6.80D-09 OVMax= 8.37D-05

 Cycle  14  Pass 1  IDiag  1:
 RMSU=  1.30D-07    CP:  1.08D+00  1.10D+00  1.23D+00  1.17D+00  1.42D+00
                    CP:  1.39D+00  1.05D+00  1.47D+00  1.26D+00  1.29D+00
                    CP:  1.87D+00  1.14D+00  4.12D-01
 E= -1455.65052432679     Delta-E=        0.000000004429 Rises=F Damp=F
 DIIS: error= 2.08D-06 at cycle  14 NSaved=  14.
 NSaved=14 IEnMin=13 EnMin= -1455.65052433122     IErMin=11 ErrMin= 1.71D-06
 ErrMax= 2.08D-06  0.00D+00 EMaxC= 1.00D-01 BMatC= 2.50D-10 BMatP= 2.62D-10
 IDIUse=1 WtCom= 1.00D+00 WtEn= 0.00D+00
 Coeff-Com:  0.179D-04-0.443D-03-0.219D-03 0.406D-03 0.435D-02 0.941D-02
 Coeff-Com:  0.319D-02-0.318D-01-0.159D+00-0.170D+00 0.692D+00 0.174D+01
 Coeff-Com: -0.525D+01 0.416D+01
 Coeff:      0.179D-04-0.443D-03-0.219D-03 0.406D-03 0.435D-02 0.941D-02
 Coeff:      0.319D-02-0.318D-01-0.159D+00-0.170D+00 0.692D+00 0.174D+01
 Coeff:     -0.525D+01 0.416D+01
 Gap=     0.059 Goal=   None    Shift=    0.000
 RMSDP=2.80D-06 MaxDP=8.42D-05 DE= 4.43D-09 OVMax= 4.24D-04

 Cycle  15  Pass 1  IDiag  1:
 RMSU=  5.49D-07    CP:  1.08D+00  1.10D+00  1.23D+00  1.17D+00  1.42D+00
                    CP:  1.39D+00  1.05D+00  1.46D+00  1.25D+00  9.71D-01
                    CP:  6.26D-01 -6.75D-01 -2.76D+00  3.00D+00
 E= -1455.65052430907     Delta-E=        0.000000017722 Rises=F Damp=F
 DIIS: error= 1.31D-06 at cycle  15 NSaved=  15.
 NSaved=15 IEnMin=13 EnMin= -1455.65052433122     IErMin=15 ErrMin= 1.31D-06
 ErrMax= 1.31D-06  0.00D+00 EMaxC= 1.00D-01 BMatC= 1.35D-10 BMatP= 2.50D-10
 IDIUse=1 WtCom= 1.00D+00 WtEn= 0.00D+00
 Coeff-Com:  0.133D-04-0.121D-03-0.118D-03-0.283D-03-0.102D-02 0.412D-02
 Coeff-Com:  0.177D-01 0.216D-01-0.646D-01-0.230D+00-0.779D-01 0.701D+00
 Coeff-Com: -0.529D+01 0.450D+01 0.143D+01
 Coeff:      0.133D-04-0.121D-03-0.118D-03-0.283D-03-0.102D-02 0.412D-02
 Coeff:      0.177D-01 0.216D-01-0.646D-01-0.230D+00-0.779D-01 0.701D+00
 Coeff:     -0.529D+01 0.450D+01 0.143D+01
 Gap=     0.059 Goal=   None    Shift=    0.000
 RMSDP=3.55D-06 MaxDP=1.06D-04 DE= 1.77D-08 OVMax= 5.34D-04

 Cycle  16  Pass 1  IDiag  1:
 RMSU=  1.70D-06    CP:  1.08D+00  1.10D+00  1.23D+00  1.17D+00  1.42D+00
                    CP:  1.39D+00  1.05D+00  1.44D+00  1.18D+00  5.61D-01
                    CP: -9.42D-01 -2.76D+00 -3.00D+00  3.00D+00  2.85D+00
 E= -1455.65052429847     Delta-E=        0.000000010604 Rises=F Damp=F
 DIIS: error= 4.59D-07 at cycle  16 NSaved=  16.
 NSaved=16 IEnMin=13 EnMin= -1455.65052433122     IErMin=16 ErrMin= 4.59D-07
 ErrMax= 4.59D-07  0.00D+00 EMaxC= 1.00D-01 BMatC= 3.42D-11 BMatP= 1.35D-10
 IDIUse=1 WtCom= 1.00D+00 WtEn= 0.00D+00
 Coeff-Com: -0.104D-05 0.118D-03 0.449D-04-0.391D-03-0.206D-02-0.159D-02
 Coeff-Com:  0.592D-02 0.224D-01 0.264D-01-0.567D-01-0.247D+00-0.368D+00
 Coeff-Com: -0.256D+00 0.265D+00 0.735D+00 0.877D+00
 Coeff:     -0.104D-05 0.118D-03 0.449D-04-0.391D-03-0.206D-02-0.159D-02
 Coeff:      0.592D-02 0.224D-01 0.264D-01-0.567D-01-0.247D+00-0.368D+00
 Coeff:     -0.256D+00 0.265D+00 0.735D+00 0.877D+00
 Gap=     0.059 Goal=   None    Shift=    0.000
 RMSDP=1.08D-06 MaxDP=4.36D-05 DE= 1.06D-08 OVMax= 1.50D-04

 Cycle  17  Pass 1  IDiag  1:
 RMSU=  6.07D-07    CP:  1.08D+00  1.10D+00  1.23D+00  1.17D+00  1.42D+00
                    CP:  1.39D+00  1.05D+00  1.45D+00  1.17D+00  4.57D-01
                    CP: -1.33D+00 -3.00D+00 -3.00D+00  3.00D+00  3.00D+00
                    CP:  1.23D+00
 E= -1455.65052429789     Delta-E=        0.000000000581 Rises=F Damp=F
 DIIS: error= 1.17D-07 at cycle  17 NSaved=  17.
 NSaved=17 IEnMin=13 EnMin= -1455.65052433122     IErMin=17 ErrMin= 1.17D-07
 ErrMax= 1.17D-07  0.00D+00 EMaxC= 1.00D-01 BMatC= 4.27D-12 BMatP= 3.42D-11
 IDIUse=1 WtCom= 1.00D+00 WtEn= 0.00D+00
 Coeff-Com: -0.256D-05 0.717D-04 0.337D-04-0.144D-03-0.698D-03-0.139D-02
 Coeff-Com: -0.478D-03 0.573D-02 0.245D-01 0.167D-01-0.821D-01-0.322D+00
 Coeff-Com:  0.980D+00-0.807D+00 0.603D-01 0.329D+00 0.798D+00
 Coeff:     -0.256D-05 0.717D-04 0.337D-04-0.144D-03-0.698D-03-0.139D-02
 Coeff:     -0.478D-03 0.573D-02 0.245D-01 0.167D-01-0.821D-01-0.322D+00
 Coeff:      0.980D+00-0.807D+00 0.603D-01 0.329D+00 0.798D+00
 Gap=     0.059 Goal=   None    Shift=    0.000
 RMSDP=1.86D-07 MaxDP=5.88D-06 DE= 5.81D-10 OVMax= 2.01D-05

 Cycle  18  Pass 1  IDiag  1:
 RMSU=  8.69D-08    CP:  1.08D+00  1.10D+00  1.23D+00  1.17D+00  1.42D+00
                    CP:  1.39D+00  1.05D+00  1.45D+00  1.17D+00  4.30D-01
                    CP: -1.39D+00 -3.00D+00 -3.00D+00  3.00D+00  3.00D+00
                    CP:  1.29D+00  1.09D+00
 E= -1455.65052429777     Delta-E=        0.000000000122 Rises=F Damp=F
 DIIS: error= 7.53D-08 at cycle  18 NSaved=  18.
 NSaved=18 IEnMin=13 EnMin= -1455.65052433122     IErMin=18 ErrMin= 7.53D-08
 ErrMax= 7.53D-08  0.00D+00 EMaxC= 1.00D-01 BMatC= 7.32D-13 BMatP= 4.27D-12
 IDIUse=1 WtCom= 1.00D+00 WtEn= 0.00D+00
 Coeff-Com: -0.865D-06 0.110D-04 0.711D-05 0.275D-05 0.307D-04-0.276D-03
 Coeff-Com: -0.861D-03-0.111D-02 0.495D-02 0.127D-01 0.141D-01-0.665D-01
 Coeff-Com:  0.345D+00-0.304D+00-0.542D-01-0.585D-02 0.301D+00 0.756D+00
 Coeff:     -0.865D-06 0.110D-04 0.711D-05 0.275D-05 0.307D-04-0.276D-03
 Coeff:     -0.861D-03-0.111D-02 0.495D-02 0.127D-01 0.141D-01-0.665D-01
 Coeff:      0.345D+00-0.304D+00-0.542D-01-0.585D-02 0.301D+00 0.756D+00
 Gap=     0.059 Goal=   None    Shift=    0.000
 RMSDP=9.94D-08 MaxDP=1.16D-05 DE= 1.22D-10 OVMax= 3.85D-06

 Cycle  19  Pass 1  IDiag  1:
 RMSU=  4.50D-08    CP:  1.08D+00  1.10D+00  1.23D+00  1.17D+00  1.42D+00
                    CP:  1.39D+00  1.05D+00  1.45D+00  1.17D+00  4.33D-01
                    CP: -1.41D+00 -3.00D+00 -3.00D+00  3.00D+00  3.00D+00
                    CP:  1.29D+00  1.12D+00  1.03D+00
 E= -1455.65052429789     Delta-E=       -0.000000000123 Rises=F Damp=F
 DIIS: error= 4.33D-08 at cycle  19 NSaved=  19.
 NSaved=19 IEnMin=13 EnMin= -1455.65052433122     IErMin=19 ErrMin= 4.33D-08
 ErrMax= 4.33D-08  0.00D+00 EMaxC= 1.00D-01 BMatC= 3.18D-13 BMatP= 7.32D-13
 IDIUse=1 WtCom= 1.00D+00 WtEn= 0.00D+00
 Coeff-Com:  0.714D-07-0.821D-05-0.422D-05 0.328D-04 0.131D-03 0.105D-03
 Coeff-Com: -0.124D-03-0.166D-02-0.247D-02 0.168D-02 0.207D-01 0.255D-01
 Coeff-Com: -0.110D-01 0.243D-02-0.300D-01-0.824D-01-0.592D-01 0.348D+00
 Coeff-Com:  0.788D+00
 Coeff:      0.714D-07-0.821D-05-0.422D-05 0.328D-04 0.131D-03 0.105D-03
 Coeff:     -0.124D-03-0.166D-02-0.247D-02 0.168D-02 0.207D-01 0.255D-01
 Coeff:     -0.110D-01 0.243D-02-0.300D-01-0.824D-01-0.592D-01 0.348D+00
 Coeff:      0.788D+00
 Gap=     0.059 Goal=   None    Shift=    0.000
 RMSDP=4.42D-08 MaxDP=4.99D-06 DE=-1.23D-10 OVMax= 2.55D-06

 Cycle  20  Pass 1  IDiag  1:
 RMSU=  1.28D-08    CP:  1.08D+00  1.10D+00  1.23D+00  1.17D+00  1.42D+00
                    CP:  1.39D+00  1.04D+00  1.45D+00  1.17D+00  4.38D-01
                    CP: -1.41D+00 -3.00D+00 -3.00D+00  3.00D+00  3.00D+00
                    CP:  1.29D+00  1.11D+00  1.14D+00  1.36D+00
 E= -1455.65052429782     Delta-E=        0.000000000070 Rises=F Damp=F
 DIIS: error= 4.92D-08 at cycle  20 NSaved=  20.
 NSaved=20 IEnMin=13 EnMin= -1455.65052433122     IErMin=19 ErrMin= 4.33D-08
 ErrMax= 4.92D-08  0.00D+00 EMaxC= 1.00D-01 BMatC= 1.29D-13 BMatP= 3.18D-13
 IDIUse=1 WtCom= 1.00D+00 WtEn= 0.00D+00
 Coeff-Com:  0.704D-07-0.491D-05-0.294D-05 0.188D-04 0.711D-04 0.628D-04
 Coeff-Com: -0.229D-04-0.905D-03-0.150D-02 0.322D-03 0.116D-01 0.163D-01
 Coeff-Com: -0.215D-01 0.128D-01-0.107D-01-0.468D-01-0.396D-01 0.187D+00
 Coeff-Com:  0.405D+00 0.489D+00
 Coeff:      0.704D-07-0.491D-05-0.294D-05 0.188D-04 0.711D-04 0.628D-04
 Coeff:     -0.229D-04-0.905D-03-0.150D-02 0.322D-03 0.116D-01 0.163D-01
 Coeff:     -0.215D-01 0.128D-01-0.107D-01-0.468D-01-0.396D-01 0.187D+00
 Coeff:      0.405D+00 0.489D+00
 Gap=     0.059 Goal=   None    Shift=    0.000
 RMSDP=9.60D-09 MaxDP=4.45D-07 DE= 7.00D-11 OVMax= 1.40D-06

 SCF Done:  E(RM062X) =  -1455.65052430     A.U. after   20 cycles
            NFock= 20  Conv=0.96D-08     -V/T= 2.0028
 KE= 1.451645002743D+03 PE=-5.445521922364D+03 EE= 1.539262904295D+03
 Leave Link  502 at Wed Jul  6 06:51:50 2022, MaxMem=   671088640 cpu:            2038.3 elap:             426.6
 (Enter /gpfs/software/gaussian16/sse4/tar/g16/l701.exe)
 ... and contract with generalized density number  0.
 Compute integral first derivatives.
 Leave Link  701 at Wed Jul  6 06:51:51 2022, MaxMem=   671088640 cpu:               1.0 elap:               0.2
 (Enter /gpfs/software/gaussian16/sse4/tar/g16/l702.exe)
 L702 exits ... SP integral derivatives will be done elsewhere.
 Leave Link  702 at Wed Jul  6 06:51:51 2022, MaxMem=   671088640 cpu:               0.1 elap:               0.0
 (Enter /gpfs/software/gaussian16/sse4/tar/g16/l703.exe)
 Integral derivatives from FoFJK, PRISM(SPDF).
 Compute integral first derivatives, UseDBF=F ICtDFT=           0.
 Calling FoFJK, ICntrl=      2127 FMM=F ISym2X=0 I1Cent= 0 IOpClX= 0 NMat=1 NMatS=1 NMatT=0.
 FoFJK:  IHMeth= 1 ICntrl=    2127 DoSepK=F KAlg= 0 I1Cent=           0 FoldK=F
 IRaf=         0 NMat=       1 IRICut=       1 DoRegI=T DoRafI=F ISym2E= 0 IDoP0=0 IntGTp=1.
 FoFCou: FMM=F IPFlag=           0 FMFlag=      100000 FMFlg1=         800
         NFxFlg=           0 DoJE=F BraDBF=F KetDBF=F FulRan=T
         wScrn=  0.000000 ICntrl=      2127 IOpCl=  0 I1Cent=           0 NGrid=           0
         NMat0=    1 NMatS0=      1 NMatT0=    0 NMatD0=    1 NMtDS0=    0 NMtDT0=    0
 Symmetry not used in FoFCou.
 Leave Link  703 at Wed Jul  6 06:52:30 2022, MaxMem=   671088640 cpu:             198.4 elap:              39.7
 (Enter /gpfs/software/gaussian16/sse4/tar/g16/l716.exe)
 Dipole        = 5.81821869D-01-3.11174436D+00 4.69610246D-05
 ***** Axes restored to original set *****
 -------------------------------------------------------------------
 Center     Atomic                   Forces (Hartrees/Bohr)
 Number     Number              X              Y              Z
 -------------------------------------------------------------------
      1        6          -0.042663452    0.008223240    0.018527880
      2        6           0.031377838   -0.042254202    0.024115019
      3        6          -0.021252298    0.008354421    0.004788614
      4        6           0.034977265    0.019266711   -0.042306320
      5        6          -0.046456726    0.030656622   -0.002472186
      6        6           0.035293492   -0.027786244    0.006573737
      7        1           0.006043022    0.000557818   -0.004410322
      8        1           0.002841872   -0.003755962    0.002118680
      9       17          -0.002758372    0.002416418   -0.000768067
     10        8           0.035871823   -0.002491018   -0.020178745
     11        6          -0.025776233    0.011718179    0.004169194
     12        6           0.015511998   -0.004388705   -0.005270714
     13        6           0.015904877   -0.016519932    0.007125122
     14        6           0.005915197    0.004607446   -0.008566234
     15        6          -0.010031043    0.013675060   -0.007896554
     16        6          -0.032809177   -0.006731525    0.027846934
     17       17           0.013098087   -0.001632321   -0.006610273
     18        1          -0.007073542    0.001576851    0.002850085
     19        1          -0.002608588   -0.000208850    0.001866448
     20        1          -0.005406041    0.004715997   -0.001502298
 -------------------------------------------------------------------
 Cartesian Forces:  Max     0.046456726 RMS     0.018653194
 Leave Link  716 at Wed Jul  6 06:52:30 2022, MaxMem=   671088640 cpu:               0.1 elap:               0.0
 (Enter /gpfs/software/gaussian16/sse4/tar/g16/l103.exe)

 GradGradGradGradGradGradGradGradGradGradGradGradGradGradGradGradGradGrad
 Berny optimization.
 Using GEDIIS/GDIIS optimizer.
 FormGI is forming the generalized inverse of G from B-inverse, IUseBI=4.
 Internal  Forces:  Max     0.041102385 RMS     0.012072905
 Search for a local minimum.
 Step number   2 out of a maximum of  107
 All quantities printed in internal units (Hartrees-Bohrs-Radians)
 RMS Force = .12073D-01 SwitMx=.10000D-02 MixMth= 1
 Mixed Optimization -- RFO/linear search
 Update second derivatives using D2CorX and points    1    2
 DE= -4.88D-02 DEPred=-4.86D-02 R= 1.00D+00
 TightC=F SS=  1.41D+00  RLast= 3.00D-01 DXNew= 5.0454D-01 8.9998D-01
 Trust test= 1.00D+00 RLast= 3.00D-01 DXMaxT set to 5.05D-01
 ITU=  1  0
 Use linear search instead of GDIIS.
     Eigenvalues ---    0.00230   0.01267   0.01328   0.01634   0.01678
     Eigenvalues ---    0.01726   0.01729   0.01794   0.01889   0.01917
     Eigenvalues ---    0.02006   0.02008   0.02018   0.02027   0.02153
     Eigenvalues ---    0.02287   0.02442   0.15672   0.16000   0.16000
     Eigenvalues ---    0.16000   0.16110   0.21913   0.22472   0.23349
     Eigenvalues ---    0.23504   0.24406   0.24822   0.25000   0.25000
     Eigenvalues ---    0.25000   0.25000   0.26575   0.29044   0.32154
     Eigenvalues ---    0.32861   0.34017   0.34697   0.35111   0.35927
     Eigenvalues ---    0.36063   0.38050   0.38247   0.39608   0.40064
     Eigenvalues ---    0.40973   0.42142   0.43760   0.44019   0.44621
     Eigenvalues ---    0.45778   0.46754   0.51350   0.74902
 RFO step:  Lambda=-6.06254768D-03 EMin= 2.30000000D-03
 Quartic linear search produced a step of  1.03500.
 Iteration  1 RMS(Cart)=  0.08073116 RMS(Int)=  0.00150332
 Iteration  2 RMS(Cart)=  0.00203723 RMS(Int)=  0.00028065
 Iteration  3 RMS(Cart)=  0.00000160 RMS(Int)=  0.00028065
 Iteration  4 RMS(Cart)=  0.00000000 RMS(Int)=  0.00028065
 ITry= 1 IFail=0 DXMaxC= 2.37D-01 DCOld= 1.00D+10 DXMaxT= 5.05D-01 DXLimC= 3.00D+00 Rises=F
 Variable       Old X    -DE/DX   Delta X   Delta X   Delta X     New X
                                 (Linear)    (Quad)   (Total)
    R1        2.71359   0.04077   0.08810   0.00448   0.09229   2.80587
    R2        2.73137   0.03058   0.05982   0.02590   0.08520   2.81657
    R3        2.35187  -0.04034  -0.04758  -0.02080  -0.06838   2.28349
    R4        2.66020  -0.02090  -0.05331   0.00382  -0.04922   2.61098
    R5        2.69005  -0.00338  -0.01111   0.00252  -0.00807   2.68198
    R6        2.04426   0.00058   0.00237  -0.00171   0.00065   2.04492
    R7        2.60956  -0.04110  -0.09410  -0.01082  -0.10515   2.50441
    R8        3.29840   0.00354   0.01902  -0.01870   0.00032   3.29873
    R9        2.68734   0.02662   0.04958   0.01542   0.06529   2.75263
   R10        2.05082  -0.00293  -0.00399  -0.00833  -0.01231   2.03851
   R11        2.81493  -0.03674  -0.11410  -0.00787  -0.12197   2.69296
   R12        2.66706   0.01032   0.01739   0.01038   0.02769   2.69475
   R13        2.69547  -0.00995  -0.03557   0.02033  -0.01562   2.67985
   R14        2.64648  -0.00455  -0.01876   0.01629  -0.00220   2.64428
   R15        2.05738  -0.00221  -0.00437  -0.00356  -0.00793   2.04944
   R16        2.63325  -0.00325  -0.00267  -0.00787  -0.01017   2.62309
   R17        2.63736  -0.02102  -0.05057   0.00160  -0.04925   2.58811
   R18        2.04610   0.00033   0.00628  -0.01122  -0.00494   2.04116
   R19        2.61926   0.02001   0.04465  -0.00748   0.03728   2.65654
   R20        2.06591  -0.00406  -0.00700  -0.00909  -0.01609   2.04982
   R21        3.28439   0.01470   0.02728   0.03061   0.05790   3.34228
    A1        2.01012   0.01997   0.07459  -0.00116   0.07260   2.08272
    A2        2.12631   0.00004  -0.01334   0.02484   0.01191   2.13822
    A3        2.14676  -0.02001  -0.06124  -0.02368  -0.08451   2.06225
    A4        2.09362  -0.02355  -0.06491  -0.02852  -0.09347   2.00015
    A5        2.17015   0.00303  -0.01013   0.04408   0.03470   2.20485
    A6        2.00248   0.00613   0.02711   0.01142   0.03816   2.04064
    A7        2.11055  -0.00916  -0.01698  -0.05550  -0.07285   2.03769
    A8        2.15869  -0.01317  -0.04800   0.01196  -0.03679   2.12191
    A9        2.07587   0.00455   0.03024  -0.03654  -0.00593   2.06994
   A10        2.04862   0.00862   0.01776   0.02458   0.04271   2.09134
   A11        2.12303  -0.00400  -0.01844   0.00087  -0.01753   2.10550
   A12        2.01437   0.00636   0.01621   0.03390   0.05009   2.06447
   A13        2.14578  -0.00236   0.00223  -0.03477  -0.03256   2.11322
   A14        2.01075   0.01774   0.06689  -0.02724   0.04049   2.05124
   A15        2.15934  -0.00543  -0.02454   0.02033  -0.00463   2.15471
   A16        2.11309  -0.01230  -0.04235   0.00691  -0.03586   2.07723
   A17        2.13444  -0.00170  -0.00642   0.00331  -0.00284   2.13160
   A18        2.12820  -0.01038  -0.04512   0.02380  -0.02104   2.10716
   A19        2.02055   0.01208   0.05155  -0.02712   0.02388   2.04443
   A20        2.14901   0.00732   0.01165   0.03475   0.04655   2.19556
   A21        2.11917  -0.01085  -0.02782  -0.04542  -0.07331   2.04586
   A22        2.01501   0.00353   0.01616   0.01067   0.02676   2.04177
   A23        2.06086  -0.02677  -0.07492  -0.03738  -0.11132   1.94954
   A24        2.13166  -0.01074  -0.04289   0.00595  -0.03768   2.09398
   A25        2.12930   0.00210   0.00809  -0.00658   0.00187   2.13117
   A26        2.02223   0.00864   0.03480   0.00064   0.03581   2.05804
   A27        2.07839  -0.00204  -0.00395  -0.00521  -0.00942   2.06897
   A28        2.12924  -0.00584  -0.03076   0.00789  -0.02274   2.10649
   A29        2.07556   0.00788   0.03471  -0.00267   0.03216   2.10772
   A30        2.12591   0.02015   0.05856   0.02901   0.08798   2.21390
   A31        2.10327  -0.00788  -0.02809   0.00019  -0.02811   2.07517
   A32        2.05400  -0.01227  -0.03047  -0.02920  -0.05988   1.99412
    D1        0.00017   0.00000  -0.00000   0.00017   0.00017   0.00034
    D2       -3.14147   0.00000   0.00002   0.00017   0.00019  -3.14128
    D3       -0.00017  -0.00000   0.00000  -0.00011  -0.00011  -0.00028
    D4        3.14140   0.00000   0.00001   0.00003   0.00004   3.14143
    D5        3.14148  -0.00000  -0.00002  -0.00012  -0.00014   3.14134
    D6       -0.00015  -0.00000  -0.00002   0.00003   0.00001  -0.00014
    D7        0.00005  -0.00000   0.00000  -0.00012  -0.00012  -0.00007
    D8       -3.14150  -0.00000  -0.00001  -0.00013  -0.00014   3.14155
    D9       -0.00027   0.00000   0.00000   0.00000   0.00001  -0.00027
   D10        3.14138   0.00000   0.00000   0.00009   0.00009   3.14147
   D11        3.14127   0.00000   0.00002   0.00001   0.00003   3.14131
   D12       -0.00026   0.00000   0.00002   0.00010   0.00012  -0.00014
   D13       -0.00006   0.00000   0.00001  -0.00001  -0.00000  -0.00007
   D14        3.14150   0.00000   0.00001   0.00007   0.00008   3.14158
   D15        3.14156  -0.00000   0.00000  -0.00015  -0.00015   3.14140
   D16       -0.00006   0.00000   0.00001  -0.00008  -0.00007  -0.00013
   D17        0.00028   0.00000  -0.00000   0.00006   0.00006   0.00033
   D18       -3.14138  -0.00000  -0.00000  -0.00002  -0.00002  -3.14140
   D19       -3.14129  -0.00000  -0.00001  -0.00002  -0.00003  -3.14132
   D20        0.00025  -0.00000  -0.00001  -0.00011  -0.00011   0.00013
   D21       -0.00005   0.00000   0.00001   0.00060   0.00061   0.00056
   D22        3.14159  -0.00000  -0.00001   0.00023   0.00022  -3.14137
   D23       -3.14158   0.00000   0.00001   0.00069   0.00069  -3.14089
   D24        0.00006  -0.00000  -0.00001   0.00032   0.00031   0.00037
   D25        3.14138  -0.00000  -0.00000  -0.00005  -0.00005   3.14133
   D26       -0.00026   0.00000   0.00001   0.00015   0.00016  -0.00010
   D27       -0.00026   0.00000   0.00001   0.00031   0.00032   0.00006
   D28        3.14129   0.00001   0.00003   0.00050   0.00053  -3.14137
   D29       -3.14140  -0.00000  -0.00001   0.00015   0.00014  -3.14126
   D30        0.00026  -0.00000  -0.00001   0.00018   0.00017   0.00043
   D31        0.00024  -0.00001  -0.00003  -0.00020  -0.00023   0.00001
   D32       -3.14129  -0.00001  -0.00003  -0.00017  -0.00020  -3.14148
   D33        0.00008  -0.00000  -0.00000  -0.00016  -0.00016  -0.00008
   D34       -3.14148  -0.00001  -0.00002  -0.00034  -0.00036   3.14135
   D35        0.00015  -0.00000  -0.00001  -0.00011  -0.00012   0.00003
   D36       -3.14150  -0.00001  -0.00000  -0.00031  -0.00031   3.14138
   D37       -0.00004   0.00000   0.00002  -0.00005  -0.00002  -0.00006
   D38        3.14157   0.00000   0.00001   0.00016   0.00017  -3.14144
   D39        3.14150  -0.00000   0.00002  -0.00008  -0.00005   3.14144
   D40       -0.00008   0.00000   0.00001   0.00013   0.00014   0.00006
   D41       -0.00017   0.00000  -0.00000   0.00020   0.00021   0.00004
   D42        3.14148   0.00000  -0.00001   0.00040   0.00039  -3.14132
   D43        3.14141  -0.00000   0.00000   0.00000   0.00001   3.14142
   D44       -0.00013   0.00000  -0.00001   0.00020   0.00019   0.00006
         Item               Value     Threshold  Converged?
 Maximum Force            0.041102     0.000450     NO 
 RMS     Force            0.012073     0.000300     NO 
 Maximum Displacement     0.236564     0.001800     NO 
 RMS     Displacement     0.081312     0.001200     NO 
 Predicted change in Energy=-2.274592D-02
 Lowest energy point so far.  Saving SCF results.
 GradGradGradGradGradGradGradGradGradGradGradGradGradGradGradGradGradGrad

 Leave Link  103 at Wed Jul  6 06:52:30 2022, MaxMem=   671088640 cpu:               0.1 elap:               0.1
 (Enter /gpfs/software/gaussian16/sse4/tar/g16/l202.exe)
                          Input orientation:                          
 ---------------------------------------------------------------------
 Center     Atomic      Atomic             Coordinates (Angstroms)
 Number     Number       Type             X           Y           Z
 ---------------------------------------------------------------------
      1          6           0       -7.912157   -1.648883    6.748337
      2          6           0       -7.124837   -2.736411    7.382413
      3          6           0       -5.882286   -2.951379    6.817729
      4          6           0       -7.329716   -0.901016    5.598142
      5          6           0       -6.123774   -1.182851    5.126302
      6          6           0       -5.322218   -2.242625    5.723085
      7          1           0       -5.276250   -3.736096    7.251241
      8          1           0       -5.754198   -0.607920    4.291717
      9         17           0       -8.271992    0.373613    4.866983
     10          8           0       -9.016901   -1.340336    7.128465
     11          6           0       -4.029956   -2.516407    5.188401
     12          6           0       -3.190048   -3.538676    5.720375
     13          6           0       -1.912598   -3.872073    5.256714
     14          6           0       -3.526550   -1.771073    4.091991
     15          6           0       -2.282597   -2.047536    3.590131
     16          6           0       -1.531567   -3.076141    4.185235
     17         17           0        0.055461   -3.336229    3.449127
     18          1           0       -1.886059   -1.484660    2.751953
     19          1           0       -4.094737   -0.978710    3.627217
     20          1           0       -3.573809   -4.109651    6.558762
 ---------------------------------------------------------------------
                    Distance matrix (angstroms):
                    1          2          3          4          5
     1  C    0.000000
     2  C    1.484804   0.000000
     3  C    2.412818   1.381670   0.000000
     4  C    1.490467   2.567932   2.790419   0.000000
     5  C    2.458963   2.916456   2.459052   1.325277   0.000000
     6  C    2.848062   2.499325   1.419244   2.417763   1.456628
     7  H    3.399615   2.105671   1.082124   3.871323   3.428225
     8  H    3.431527   3.995188   3.448035   2.067586   1.078733
     9  Cl   2.785582   4.161202   4.535602   1.745611   2.665458
    10  O    1.208369   2.365041   3.538054   2.319803   3.521880
    11  C    4.272878   3.800049   2.505002   3.696727   2.483204
    12  C    5.189059   4.346097   2.966015   4.910096   3.809145
    13  C    6.569797   5.742452   4.363814   6.187805   4.998293
    14  C    5.128806   4.970555   3.791077   4.182052   2.856812
    15  C    6.467236   6.188961   4.918546   5.551579   4.226363
    16  C    7.022712   6.451513   5.086683   6.351850   5.055543
    17  Cl   8.787199   8.208971   6.837575   8.067799   6.755213
    18  H    7.232698   7.103016   5.886564   6.170481   4.866914
    19  H    4.976265   5.135418   4.155253   3.788888   2.530992
    20  H    4.991251   3.895380   2.595713   5.032392   4.137684
                    6          7          8          9         10
     6  C    0.000000
     7  H    2.137248   0.000000
     8  H    2.215329   4.332748   0.000000
     9  Cl   4.034697   5.616838   2.762902   0.000000
    10  O    4.054615   4.443783   4.385066   2.933737   0.000000
    11  C    1.425056   2.701148   2.723853   5.142995   5.478741
    12  C    2.495176   2.595142   4.147922   6.469965   6.384953
    13  C    3.807639   3.912900   5.132622   7.656346   7.770731
    14  C    2.471286   4.111403   2.520957   5.264932   6.288852
    15  C    3.718448   5.021646   3.823183   6.585224   7.640078
    16  C    4.174777   4.884525   4.892245   7.602559   8.228355
    17  Cl   5.940226   6.560725   6.473466   9.226035   9.991440
    18  H    4.605359   6.066792   4.254650   6.979017   8.368010
    19  H    2.738038   4.704541   1.825610   4.562374   6.051215
    20  H    2.690925   1.875467   4.706986   6.710790   6.133589
                   11         12         13         14         15
    11  C    0.000000
    12  C    1.426000   0.000000
    13  C    2.515095   1.399291   0.000000
    14  C    1.418117   2.426787   2.894067   0.000000
    15  C    2.414037   2.754072   2.498667   1.369568   0.000000
    16  C    2.749835   2.306762   1.388078   2.385761   1.405782
    17  Cl   4.515287   3.966470   2.725391   3.961540   2.673411
    18  H    3.405448   3.838086   3.460387   2.137510   1.084718
    19  H    2.192260   3.428295   3.973480   1.080134   2.104191
    20  H    2.150439   1.084517   2.124004   3.399433   3.838271
                   16         17         18         19         20
    16  C    0.000000
    17  Cl   1.768661   0.000000
    18  H    2.170892   2.771978   0.000000
    19  H    3.358637   4.776376   2.429060   0.000000
    20  H    3.297351   4.841448   4.922487   4.320662   0.000000
 Stoichiometry    C12H5Cl2O(1-)
 Framework group  C1[X(C12H5Cl2O)]
 Deg. of freedom    54
 Full point group                 C1      NOp   1
[truncated: 1,942,218 more chars]
