# Supplementary material for: Gas Phase Reactivity of Isomeric Hydroxylated Polychlorinated Biphenyls
Source: J Am Soc Mass Spectrom. 2024 Apr 19;35(5):1021–9. doi: 10.1021/jasms.4c00035 (PMC11066962; doi:10.1021/jasms.4c00035)
Supplement: Supplementary file 3 — js4c00035_si_003.zip [file js4c00035_si_003.zip › Claculated geometries/4-OH-CB35__3_3_s.out]

 Entering Gaussian System, Link 0=/gpfs/software/gaussian16/sse4/tar/g16/g16
 Initial command:
 /gpfs/software/gaussian16/sse4/tar/g16/l1.exe "/tmp/Gau-157292.inp" -scrdir="/tmp/"
 Entering Link 1 = /gpfs/software/gaussian16/sse4/tar/g16/l1.exe PID=    157373.
  
 Copyright (c) 1988,1990,1992,1993,1995,1998,2003,2009,2016,
            Gaussian, Inc.  All Rights Reserved.
  
 This is part of the Gaussian(R) 16 program.  It is based on
 the Gaussian(R) 09 system (copyright 2009, Gaussian, Inc.),
 the Gaussian(R) 03 system (copyright 2003, Gaussian, Inc.),
 the Gaussian(R) 98 system (copyright 1998, Gaussian, Inc.),
 the Gaussian(R) 94 system (copyright 1995, Gaussian, Inc.),
 the Gaussian 92(TM) system (copyright 1992, Gaussian, Inc.),
 the Gaussian 90(TM) system (copyright 1990, Gaussian, Inc.),
 the Gaussian 88(TM) system (copyright 1988, Gaussian, Inc.),
 the Gaussian 86(TM) system (copyright 1986, Carnegie Mellon
 University), and the Gaussian 82(TM) system (copyright 1983,
 Carnegie Mellon University). Gaussian is a federally registered
 trademark of Gaussian, Inc.
  
 This software contains proprietary and confidential information,
 including trade secrets, belonging to Gaussian, Inc.
  
 This software is provided under written license and may be
 used, copied, transmitted, or stored only in accord with that
 written license.
  
 The following legend is applicable only to US Government
 contracts under FAR:
  
                    RESTRICTED RIGHTS LEGEND
  
 Use, reproduction and disclosure by the US Government is
 subject to restrictions as set forth in subparagraphs (a)
 and (c) of the Commercial Computer Software - Restricted
 Rights clause in FAR 52.227-19.
  
 Gaussian, Inc.
 340 Quinnipiac St., Bldg. 40, Wallingford CT 06492
  
  
 ---------------------------------------------------------------
 Warning -- This program may not be used in any manner that
 competes with the business of Gaussian, Inc. or will provide
 assistance to any competitor of Gaussian, Inc.  The licensee
 of this program is prohibited from giving any competitor of
 Gaussian, Inc. access to this program.  By using this program,
 the user acknowledges that Gaussian, Inc. is engaged in the
 business of creating and licensing software in the field of
 computational chemistry and represents and warrants to the
 licensee that it is not a competitor of Gaussian, Inc. and that
 it will not use this program in any manner prohibited above.
 ---------------------------------------------------------------
  

 Cite this work as:
 Gaussian 16, Revision A.03,
 M. J. Frisch, G. W. Trucks, H. B. Schlegel, G. E. Scuseria, 
 M. A. Robb, J. R. Cheeseman, G. Scalmani, V. Barone, 
 G. A. Petersson, H. Nakatsuji, X. Li, M. Caricato, A. V. Marenich, 
 J. Bloino, B. G. Janesko, R. Gomperts, B. Mennucci, H. P. Hratchian, 
 J. V. Ortiz, A. F. Izmaylov, J. L. Sonnenberg, D. Williams-Young, 
 F. Ding, F. Lipparini, F. Egidi, J. Goings, B. Peng, A. Petrone, 
 T. Henderson, D. Ranasinghe, V. G. Zakrzewski, J. Gao, N. Rega, 
 G. Zheng, W. Liang, M. Hada, M. Ehara, K. Toyota, R. Fukuda, 
 J. Hasegawa, M. Ishida, T. Nakajima, Y. Honda, O. Kitao, H. Nakai, 
 T. Vreven, K. Throssell, J. A. Montgomery, Jr., J. E. Peralta, 
 F. Ogliaro, M. J. Bearpark, J. J. Heyd, E. N. Brothers, K. N. Kudin, 
 V. N. Staroverov, T. A. Keith, R. Kobayashi, J. Normand, 
 K. Raghavachari, A. P. Rendell, J. C. Burant, S. S. Iyengar, 
 J. Tomasi, M. Cossi, J. M. Millam, M. Klene, C. Adamo, R. Cammi, 
 J. W. Ochterski, R. L. Martin, K. Morokuma, O. Farkas, 
 J. B. Foresman, and D. J. Fox, Gaussian, Inc., Wallingford CT, 2016.
 
 ******************************************
 Gaussian 16:  ES64L-G16RevA.03 25-Dec-2016
                 6-Jul-2022 
 ******************************************
 %Chk=checkpoint
 %Mem=5gb
 %NProc=5
 Will use up to    5 processors via shared memory.
 -------------------------------------------------
 #p M062X/6-311+G** opt int=ultrafine freq pop=nbo
 -------------------------------------------------
 1/18=20,19=15,26=4,38=1/1,3;
 2/9=110,12=2,17=6,18=5,40=1/2;
 3/5=4,6=6,7=111,11=2,25=1,30=1,71=1,74=-55,75=-5/1,2,3;
 4//1;
 5/5=2,38=5/2;
 6/7=2,8=2,9=2,10=2,28=1,40=1/1,7;
 7//1,2,3,16;
 1/18=20,19=15,26=4/3(2);
 2/9=110/2;
 99//99;
 2/9=110/2;
 3/5=4,6=6,7=111,11=2,25=1,30=1,71=1,74=-55,75=-5/1,2,3;
 4/5=5,16=3,69=1/1;
 5/5=2,38=5/2;
 7//1,2,3,16;
 1/18=20,19=15,26=4/3(-5);
 2/9=110/2;
 6/7=2,8=2,9=2,10=2,19=2,28=1,40=1/1,7;
 99/9=1/99;
 Leave Link    1 at Wed Jul  6 06:06:46 2022, MaxMem=   671088640 cpu:             360.8 elap:              90.4
 (Enter /gpfs/software/gaussian16/sse4/tar/g16/l101.exe)
 ---
 ...
 ---
 Symbolic Z-matrix:
 Charge = -1 Multiplicity = 1
 C                    -8.06985  -1.58402   6.72631 
 C                    -7.2382   -2.70204   7.31755 
 C                    -5.992    -3.00403   6.88056 
 C                    -7.4103   -0.8733    5.59504 
 C                    -6.11722  -1.34932   5.31398 
 C                    -5.32145  -2.26048   5.79487 
 H                    -5.46181  -3.82958   7.34418 
 Cl                   -8.13814   0.40977   4.76291 
 O                    -9.18024  -1.32128   7.16473 
 H                    -7.71293  -3.25249   8.12201 
 C                    -3.91979  -2.41397   5.33949 
 C                    -3.46749  -1.79047   4.16174 
 C                    -2.13712  -1.90021   3.7499 
 C                    -2.98769  -3.15852   6.08316 
 C                    -1.65412  -3.27104   5.67053 
 C                    -1.23563  -2.63631   4.50668 
 Cl                    0.40039  -2.74474   3.99824 
 H                    -0.95098  -3.84655   6.2671 
 H                    -3.27051  -3.65407   7.00808 
 H                    -4.13878  -1.20147   3.54064 
 
 ITRead=  0  0  0  0  0  0  0  0  0  0  0  0  0  0  0  0  0  0  0  0
 MicOpt= -1 -1 -1 -1 -1 -1 -1 -1 -1 -1 -1 -1 -1 -1 -1 -1 -1 -1 -1 -1
 NAtoms=     20 NQM=       20 NQMF=       0 NMMI=      0 NMMIF=      0
                NMic=       0 NMicF=      0.
                    Isotopes and Nuclear Properties:
 (Nuclear quadrupole moments (NQMom) in fm**2, nuclear magnetic moments (NMagM)
  in nuclear magnetons)

  Atom         1           2           3           4           5           6           7           8           9          10
 IAtWgt=          12          12          12          12          12          12           1          35          16           1
 AtmWgt=  12.0000000  12.0000000  12.0000000  12.0000000  12.0000000  12.0000000   1.0078250  34.9688527  15.9949146   1.0078250
 NucSpn=           0           0           0           0           0           0           1           3           0           1
 AtZEff=  -0.0000000  -0.0000000  -0.0000000  -0.0000000  -0.0000000  -0.0000000  -0.0000000  -0.0000000  -0.0000000  -0.0000000
 NQMom=    0.0000000   0.0000000   0.0000000   0.0000000   0.0000000   0.0000000   0.0000000  -8.1650000   0.0000000   0.0000000
 NMagM=    0.0000000   0.0000000   0.0000000   0.0000000   0.0000000   0.0000000   2.7928460   0.8218740   0.0000000   2.7928460
 AtZNuc=   6.0000000   6.0000000   6.0000000   6.0000000   6.0000000   6.0000000   1.0000000  17.0000000   8.0000000   1.0000000

  Atom        11          12          13          14          15          16          17          18          19          20
 IAtWgt=          12          12          12          12          12          12          35           1           1           1
 AtmWgt=  12.0000000  12.0000000  12.0000000  12.0000000  12.0000000  12.0000000  34.9688527   1.0078250   1.0078250   1.0078250
 NucSpn=           0           0           0           0           0           0           3           1           1           1
 AtZEff=  -0.0000000  -0.0000000  -0.0000000  -0.0000000  -0.0000000  -0.0000000  -0.0000000  -0.0000000  -0.0000000  -0.0000000
 NQMom=    0.0000000   0.0000000   0.0000000   0.0000000   0.0000000   0.0000000  -8.1650000   0.0000000   0.0000000   0.0000000
 NMagM=    0.0000000   0.0000000   0.0000000   0.0000000   0.0000000   0.0000000   0.8218740   2.7928460   2.7928460   2.7928460
 AtZNuc=   6.0000000   6.0000000   6.0000000   6.0000000   6.0000000   6.0000000  17.0000000   1.0000000   1.0000000   1.0000000
 Leave Link  101 at Wed Jul  6 06:07:02 2022, MaxMem=   671088640 cpu:               0.8 elap:               0.2
 (Enter /gpfs/software/gaussian16/sse4/tar/g16/l103.exe)

 GradGradGradGradGradGradGradGradGradGradGradGradGradGradGradGradGradGrad
 Berny optimization.
 Initialization pass.
                           ----------------------------
                           !    Initial Parameters    !
                           ! (Angstroms and Degrees)  !
 --------------------------                            --------------------------
 ! Name  Definition              Value          Derivative Info.                !
 --------------------------------------------------------------------------------
 ! R1    R(1,2)                  1.5137         estimate D2E/DX2                !
 ! R2    R(1,4)                  1.4899         estimate D2E/DX2                !
 ! R3    R(1,9)                  1.2224         estimate D2E/DX2                !
 ! R4    R(2,3)                  1.3547         estimate D2E/DX2                !
 ! R5    R(2,10)                 1.0842         estimate D2E/DX2                !
 ! R6    R(3,6)                  1.4769         estimate D2E/DX2                !
 ! R7    R(3,7)                  1.0852         estimate D2E/DX2                !
 ! R8    R(4,5)                  1.4063         estimate D2E/DX2                !
 ! R9    R(4,8)                  1.6937         estimate D2E/DX2                !
 ! R10   R(5,6)                  1.3018         estimate D2E/DX2                !
 ! R11   R(6,11)                 1.4817         estimate D2E/DX2                !
 ! R12   R(11,12)                1.4073         estimate D2E/DX2                !
 ! R13   R(11,14)                1.4058         estimate D2E/DX2                !
 ! R14   R(12,13)                1.397          estimate D2E/DX2                !
 ! R15   R(12,20)                1.0878         estimate D2E/DX2                !
 ! R16   R(13,16)                1.3883         estimate D2E/DX2                !
 ! R17   R(14,15)                1.4005         estimate D2E/DX2                !
 ! R18   R(14,19)                1.0868         estimate D2E/DX2                !
 ! R19   R(15,16)                1.3902         estimate D2E/DX2                !
 ! R20   R(15,18)                1.087          estimate D2E/DX2                !
 ! R21   R(16,17)                1.7166         estimate D2E/DX2                !
 ! A1    A(2,1,4)              113.9344         estimate D2E/DX2                !
 ! A2    A(2,1,9)              121.182          estimate D2E/DX2                !
 ! A3    A(4,1,9)              124.8834         estimate D2E/DX2                !
 ! A4    A(1,2,3)              122.9622         estimate D2E/DX2                !
 ! A5    A(1,2,10)             115.1025         estimate D2E/DX2                !
 ! A6    A(3,2,10)             121.9352         estimate D2E/DX2                !
 ! A7    A(2,3,6)              122.8585         estimate D2E/DX2                !
 ! A8    A(2,3,7)              118.7657         estimate D2E/DX2                !
 ! A9    A(6,3,7)              118.3754         estimate D2E/DX2                !
 ! A10   A(1,4,5)              113.4106         estimate D2E/DX2                !
 ! A11   A(1,4,8)              122.9692         estimate D2E/DX2                !
 ! A12   A(5,4,8)              123.5999         estimate D2E/DX2                !
 ! A13   A(4,5,6)              136.4821         estimate D2E/DX2                !
 ! A14   A(3,6,5)              110.2667         estimate D2E/DX2                !
 ! A15   A(3,6,11)             127.1033         estimate D2E/DX2                !
 ! A16   A(5,6,11)             122.4942         estimate D2E/DX2                !
 ! A17   A(6,11,12)            121.0199         estimate D2E/DX2                !
 ! A18   A(6,11,14)            121.2985         estimate D2E/DX2                !
 ! A19   A(12,11,14)           117.6637         estimate D2E/DX2                !
 ! A20   A(11,12,13)           121.1981         estimate D2E/DX2                !
 ! A21   A(11,12,20)           121.292          estimate D2E/DX2                !
 ! A22   A(13,12,20)           117.5093         estimate D2E/DX2                !
 ! A23   A(12,13,16)           119.9572         estimate D2E/DX2                !
 ! A24   A(11,14,15)           121.2023         estimate D2E/DX2                !
 ! A25   A(11,14,19)           121.2778         estimate D2E/DX2                !
 ! A26   A(15,14,19)           117.512          estimate D2E/DX2                !
 ! A27   A(14,15,16)           119.7779         estimate D2E/DX2                !
 ! A28   A(14,15,18)           119.789          estimate D2E/DX2                !
 ! A29   A(16,15,18)           120.4307         estimate D2E/DX2                !
 ! A30   A(13,16,15)           120.1986         estimate D2E/DX2                !
 ! A31   A(13,16,17)           119.4003         estimate D2E/DX2                !
 ! A32   A(15,16,17)           120.3994         estimate D2E/DX2                !
 ! D1    D(4,1,2,3)              1.7147         estimate D2E/DX2                !
 ! D2    D(4,1,2,10)          -178.1658         estimate D2E/DX2                !
 ! D3    D(9,1,2,3)           -178.4378         estimate D2E/DX2                !
 ! D4    D(9,1,2,10)             1.6817         estimate D2E/DX2                !
 ! D5    D(2,1,4,5)             -1.8365         estimate D2E/DX2                !
 ! D6    D(2,1,4,8)            179.7517         estimate D2E/DX2                !
 ! D7    D(9,1,4,5)            178.3225         estimate D2E/DX2                !
 ! D8    D(9,1,4,8)             -0.0892         estimate D2E/DX2                !
 ! D9    D(1,2,3,6)              0.6821         estimate D2E/DX2                !
 ! D10   D(1,2,3,7)           -179.1218         estimate D2E/DX2                !
 ! D11   D(10,2,3,6)          -179.4454         estimate D2E/DX2                !
 ! D12   D(10,2,3,7)             0.7507         estimate D2E/DX2                !
 ! D13   D(2,3,6,5)             -2.6992         estimate D2E/DX2                !
 ! D14   D(2,3,6,11)           173.1141         estimate D2E/DX2                !
 ! D15   D(7,3,6,5)            177.1055         estimate D2E/DX2                !
 ! D16   D(7,3,6,11)            -7.0813         estimate D2E/DX2                !
 ! D17   D(1,4,5,6)             -0.5469         estimate D2E/DX2                !
 ! D18   D(8,4,5,6)            177.8534         estimate D2E/DX2                !
 ! D19   D(4,5,6,3)              2.8218         estimate D2E/DX2                !
 ! D20   D(4,5,6,11)          -173.2196         estimate D2E/DX2                !
 ! D21   D(3,6,11,12)          170.1049         estimate D2E/DX2                !
 ! D22   D(3,6,11,14)          -11.4686         estimate D2E/DX2                !
 ! D23   D(5,6,11,12)          -14.5526         estimate D2E/DX2                !
 ! D24   D(5,6,11,14)          163.8739         estimate D2E/DX2                !
 ! D25   D(6,11,12,13)         178.0904         estimate D2E/DX2                !
 ! D26   D(6,11,12,20)          -1.6165         estimate D2E/DX2                !
 ! D27   D(14,11,12,13)         -0.3916         estimate D2E/DX2                !
 ! D28   D(14,11,12,20)        179.9015         estimate D2E/DX2                !
 ! D29   D(6,11,14,15)        -178.1794         estimate D2E/DX2                !
 ! D30   D(6,11,14,19)           0.7673         estimate D2E/DX2                !
 ! D31   D(12,11,14,15)          0.2981         estimate D2E/DX2                !
 ! D32   D(12,11,14,19)        179.2447         estimate D2E/DX2                !
 ! D33   D(11,12,13,16)          0.0831         estimate D2E/DX2                !
 ! D34   D(20,12,13,16)        179.8008         estimate D2E/DX2                !
 ! D35   D(12,13,16,15)          0.3327         estimate D2E/DX2                !
 ! D36   D(12,13,16,17)       -179.2064         estimate D2E/DX2                !
 ! D37   D(11,14,15,16)          0.1033         estimate D2E/DX2                !
 ! D38   D(11,14,15,18)        179.5481         estimate D2E/DX2                !
 ! D39   D(19,14,15,16)       -178.8817         estimate D2E/DX2                !
 ! D40   D(19,14,15,18)          0.5631         estimate D2E/DX2                !
 ! D41   D(14,15,16,13)         -0.4242         estimate D2E/DX2                !
 ! D42   D(14,15,16,17)        179.1102         estimate D2E/DX2                !
 ! D43   D(18,15,16,13)       -179.8653         estimate D2E/DX2                !
 ! D44   D(18,15,16,17)         -0.331          estimate D2E/DX2                !
 --------------------------------------------------------------------------------
 Trust Radius=3.00D-01 FncErr=1.00D-07 GrdErr=1.00D-06 EigMax=2.50D+02 EigMin=1.00D-04
 Number of steps in this run=    107 maximum allowed number of steps=    120.
 GradGradGradGradGradGradGradGradGradGradGradGradGradGradGradGradGradGrad

 Leave Link  103 at Wed Jul  6 06:07:17 2022, MaxMem=   671088640 cpu:               0.2 elap:               0.1
 (Enter /gpfs/software/gaussian16/sse4/tar/g16/l202.exe)
                          Input orientation:                          
 ---------------------------------------------------------------------
 Center     Atomic      Atomic             Coordinates (Angstroms)
 Number     Number       Type             X           Y           Z
 ---------------------------------------------------------------------
      1          6           0       -8.069850   -1.584020    6.726310
      2          6           0       -7.238200   -2.702040    7.317550
      3          6           0       -5.992000   -3.004030    6.880560
      4          6           0       -7.410300   -0.873300    5.595040
      5          6           0       -6.117220   -1.349320    5.313980
      6          6           0       -5.321450   -2.260480    5.794870
      7          1           0       -5.461810   -3.829580    7.344180
      8         17           0       -8.138140    0.409770    4.762910
      9          8           0       -9.180240   -1.321280    7.164730
     10          1           0       -7.712930   -3.252490    8.122010
     11          6           0       -3.919790   -2.413970    5.339490
     12          6           0       -3.467490   -1.790470    4.161740
     13          6           0       -2.137120   -1.900210    3.749900
     14          6           0       -2.987690   -3.158520    6.083160
     15          6           0       -1.654120   -3.271040    5.670530
     16          6           0       -1.235630   -2.636310    4.506680
     17         17           0        0.400390   -2.744740    3.998240
     18          1           0       -0.950980   -3.846550    6.267100
     19          1           0       -3.270510   -3.654070    7.008080
     20          1           0       -4.138780   -1.201470    3.540640
 ---------------------------------------------------------------------
                    Distance matrix (angstroms):
                    1          2          3          4          5
     1  C    0.000000
     2  C    1.513663   0.000000
     3  C    2.521444   1.354685   0.000000
     4  C    1.489933   2.518124   2.864288   0.000000
     5  C    2.421265   2.664721   2.282086   1.406288   0.000000
     6  C    2.979745   2.487461   1.476898   2.515451   1.301813
     7  H    3.496595   2.104190   1.085163   3.949139   3.271538
     8  Cl   2.799072   4.125462   4.554601   1.693653   2.735360
     9  O    1.222379   2.387754   3.616251   2.407758   3.578848
    10  H    2.204351   1.084214   2.136476   3.483921   3.748784
    11  C    4.453660   3.873958   2.648985   3.823955   2.441890
    12  C    5.272699   5.000835   3.903570   4.294334   2.922899
    13  C    6.645019   6.276311   5.087195   5.680274   4.311731
    14  C    5.359202   4.449599   3.112168   5.001997   3.695781
    15  C    6.717313   5.849648   4.511393   6.236062   4.872309
    16  C    7.262275   6.628436   5.328563   6.513009   5.112533
    17  Cl   8.974107   8.328727   7.016954   8.188952   6.793939
    18  H    7.483864   6.476302   5.147626   7.142457   5.816754
    19  H    5.234326   4.092028   2.800950   5.183360   4.035543
    20  H    5.074263   5.111082   4.223590   3.876996   2.660981
                    6          7          8          9         10
     6  C    0.000000
     7  H    2.209556   0.000000
     8  Cl   4.016083   5.638953   0.000000
     9  O    4.201056   4.488930   3.138669   0.000000
    10  H    3.481213   2.450631   4.987635   2.607481   0.000000
    11  C    1.481749   2.898372   5.108858   5.674311   4.778435
    12  C    2.514993   4.273547   5.197830   6.470981   5.987070
    13  C    3.801533   5.262593   6.509565   7.848679   7.213436
    14  C    2.517146   2.856880   6.403350   6.549269   5.147197
    15  C    3.806048   4.196615   7.510969   7.916860   6.535999
    16  C    4.300536   5.228374   7.549099   8.480057   7.443501
    17  Cl   6.016796   6.836489   9.134667  10.190259   9.115331
    18  H    4.673289   4.637669   8.487291   8.654678   7.036872
    19  H    2.760494   2.223862   6.726768   6.355420   4.597521
    20  H    2.757130   4.808772   4.481620   6.210048   6.161995
                   11         12         13         14         15
    11  C    0.000000
    12  C    1.407275   0.000000
    13  C    2.443084   1.396975   0.000000
    14  C    1.405777   2.406995   2.784047   0.000000
    15  C    2.444876   2.785111   2.408585   1.400476   0.000000
    16  C    2.819171   2.411561   1.388252   2.414064   1.390166
    17  Cl   4.535671   3.987212   2.685863   3.999649   2.700844
    18  H    3.424409   3.872057   3.395801   2.157639   1.086974
    19  H    2.177982   3.407852   3.869927   1.086754   2.132714
    20  H    2.180361   1.087804   2.130415   3.408733   3.872091
                   16         17         18         19         20
    16  C    0.000000
    17  Cl   1.716633   0.000000
    18  H    2.155176   2.861453   0.000000
    19  H    3.381357   4.833376   2.442605   0.000000
    20  H    3.379390   4.816134   4.959042   4.335006   0.000000
 Stoichiometry    C12H5Cl2O(1-)
 Framework group  C1[X(C12H5Cl2O)]
 Deg. of freedom    54
 Full point group                 C1      NOp   1
 Largest Abelian subgroup         C1      NOp   1
 Largest concise Abelian subgroup C1      NOp   1
                         Standard orientation:                         
 ---------------------------------------------------------------------
 Center     Atomic      Atomic             Coordinates (Angstroms)
 Number     Number       Type             X           Y           Z
 ---------------------------------------------------------------------
      1          6           0       -3.552810    0.772647   -0.042611
      2          6           0       -2.626467    1.962799    0.086236
      3          6           0       -1.281096    1.841941    0.188914
      4          6           0       -2.854992   -0.543250   -0.005657
      5          6           0       -1.457233   -0.431654    0.101404
      6          6           0       -0.590034    0.536834    0.170061
      7          1           0       -0.682425    2.741045    0.292759
      8         17           0       -3.670726   -2.022737   -0.124647
      9          8           0       -4.760368    0.920486   -0.161605
     10          1           0       -3.117626    2.929358    0.092929
     11          6           0        0.872218    0.300106    0.133202
     12          6           0        1.403292   -0.988821    0.325683
     13          6           0        2.778526   -1.223179    0.252569
     14          6           0        1.774984    1.345813   -0.127034
     15          6           0        3.154071    1.112756   -0.198712
     16          6           0        3.647508   -0.173474   -0.012448
     17         17           0        5.332935   -0.481240   -0.119429
     18          1           0        3.830854    1.937037   -0.408567
     19          1           0        1.428029    2.361607   -0.296792
     20          1           0        0.758752   -1.840437    0.532170
 ---------------------------------------------------------------------
 Rotational constants (GHZ):           1.3645367           0.1881851           0.1660316
 Leave Link  202 at Wed Jul  6 06:07:48 2022, MaxMem=   671088640 cpu:               0.3 elap:               0.1
 (Enter /gpfs/software/gaussian16/sse4/tar/g16/l301.exe)
 Standard basis: 6-311+G(d,p) (5D, 7F)
 Ernie: Thresh=  0.10000D-02 Tol=  0.10000D-05 Strict=F.
 There are   391 symmetry adapted cartesian basis functions of A   symmetry.
 There are   376 symmetry adapted basis functions of A   symmetry.
   376 basis functions,   614 primitive gaussians,   391 cartesian basis functions
    60 alpha electrons       60 beta electrons
       nuclear repulsion energy       997.9335428405 Hartrees.
 IExCor= 4336 DFT=T Ex+Corr=M062X ExCW=0 ScaHFX=  0.540000
 ScaDFX=  1.000000  1.000000  1.000000  1.000000 ScalE2=  1.000000  1.000000
 IRadAn=      5 IRanWt=     -1 IRanGd=            0 ICorTp=0 IEmpDi=  4
 NAtoms=   20 NActive=   20 NUniq=   20 SFac= 1.00D+00 NAtFMM=   60 NAOKFM=F Big=F
 Integral buffers will be    131072 words long.
 Raffenetti 2 integral format.
 Two-electron integral symmetry is turned on.
 Leave Link  301 at Wed Jul  6 06:09:08 2022, MaxMem=   671088640 cpu:               0.4 elap:               0.1
 (Enter /gpfs/software/gaussian16/sse4/tar/g16/l302.exe)
 NPDir=0 NMtPBC=     1 NCelOv=     1 NCel=       1 NClECP=     1 NCelD=      1
         NCelK=      1 NCelE2=     1 NClLst=     1 CellRange=     0.0.
 One-electron integrals computed using PRISM.
 One-electron integral symmetry used in STVInt
 NBasis=   376 RedAO= T EigKep=  1.25D-06  NBF=   376
 NBsUse=   373 1.00D-06 EigRej=  7.86D-07 NBFU=   373
 Precomputing XC quadrature grid using
 IXCGrd= 4 IRadAn=           5 IRanWt=          -1 IRanGd=           0 AccXCQ= 0.00D+00.
 Generated NRdTot=       0 NPtTot=           0 NUsed=           0 NTot=          32
 NSgBfM=   383   383   383   383   383 MxSgAt=    20 MxSgA2=    20.
 Leave Link  302 at Wed Jul  6 06:10:23 2022, MaxMem=   671088640 cpu:               1.7 elap:               0.4
 (Enter /gpfs/software/gaussian16/sse4/tar/g16/l303.exe)
 DipDrv:  MaxL=1.
 Leave Link  303 at Wed Jul  6 06:11:09 2022, MaxMem=   671088640 cpu:               0.7 elap:              15.4
 (Enter /gpfs/software/gaussian16/sse4/tar/g16/l401.exe)
 ExpMin= 4.38D-02 ExpMax= 1.06D+05 ExpMxC= 3.62D+03 IAcc=3 IRadAn=         5 AccDes= 0.00D+00
 Harris functional with IExCor= 1009 and IRadAn=       5 diagonalized for initial guess.
 HarFok:  IExCor= 1009 AccDes= 0.00D+00 IRadAn=         5 IDoV= 1 UseB2=F ITyADJ=14
 ICtDFT=  3500011 ScaDFX=  1.000000  1.000000  1.000000  1.000000
 FoFCou: FMM=F IPFlag=           0 FMFlag=      100000 FMFlg1=           0
         NFxFlg=           0 DoJE=T BraDBF=F KetDBF=T FulRan=T
         wScrn=  0.000000 ICntrl=       500 IOpCl=  0 I1Cent=   200000004 NGrid=           0
         NMat0=    1 NMatS0=      1 NMatT0=    0 NMatD0=    1 NMtDS0=    0 NMtDT0=    0
 Petite list used in FoFCou.
 Harris En= -1455.08774661869    
 JPrj=0 DoOrth=F DoCkMO=F.
 Leave Link  401 at Wed Jul  6 06:12:13 2022, MaxMem=   671088640 cpu:              21.0 elap:               4.2
 (Enter /gpfs/software/gaussian16/sse4/tar/g16/l502.exe)
 Integral symmetry usage will be decided dynamically.
 Closed shell SCF:
 Using DIIS extrapolation, IDIIS=  1040.
 NGot=   671088640 LenX=   670776934 LenY=   670623612
 Requested convergence on RMS density matrix=1.00D-08 within 128 cycles.
 Requested convergence on MAX density matrix=1.00D-06.
 Requested convergence on             energy=1.00D-06.
 No special actions if energy rises.
 Fock matrices will be formed incrementally for  20 cycles.

 Cycle   1  Pass 1  IDiag  1:
 FoFJK:  IHMeth= 1 ICntrl=       0 DoSepK=F KAlg= 0 I1Cent=           0 FoldK=F
 IRaf= 820000000 NMat=       1 IRICut=       1 DoRegI=T DoRafI=F ISym2E= 0 IDoP0=0 IntGTp=1.
 FoFCou: FMM=F IPFlag=           0 FMFlag=      100000 FMFlg1=           0
         NFxFlg=           0 DoJE=F BraDBF=F KetDBF=F FulRan=T
         wScrn=  0.000000 ICntrl=         0 IOpCl=  0 I1Cent=           0 NGrid=           0
         NMat0=    1 NMatS0=      1 NMatT0=    0 NMatD0=    1 NMtDS0=    0 NMtDT0=    0
 Symmetry not used in FoFCou.
 E= -1454.86801483460    
 DIIS: error= 4.05D-02 at cycle   1 NSaved=   1.
 NSaved= 1 IEnMin= 1 EnMin= -1454.86801483460     IErMin= 1 ErrMin= 4.05D-02
 ErrMax= 4.05D-02  0.00D+00 EMaxC= 1.00D-01 BMatC= 7.79D-01 BMatP= 7.79D-01
 IDIUse=3 WtCom= 5.95D-01 WtEn= 4.05D-01
 Coeff-Com:  0.100D+01
 Coeff-En:   0.100D+01
 Coeff:      0.100D+01
 Gap=    -0.126 Goal=   None    Shift=    0.000
 GapD=   -0.126 DampG=0.250 DampE=0.500 DampFc=0.2500 IDamp=-1.
 Damping current iteration by 2.50D-01
 RMSDP=1.94D+00 MaxDP=1.55D+02              OVMax= 8.92D-01

 Cycle   2  Pass 1  IDiag  1:
 RMSU=  4.41D-01    CP:  2.90D+00
 E= -1455.00780772808     Delta-E=       -0.139792893481 Rises=F Damp=T
 DIIS: error= 1.83D-02 at cycle   2 NSaved=   2.
 NSaved= 2 IEnMin= 2 EnMin= -1455.00780772808     IErMin= 2 ErrMin= 1.83D-02
 ErrMax= 1.83D-02  0.00D+00 EMaxC= 1.00D-01 BMatC= 1.80D-01 BMatP= 7.79D-01
 IDIUse=3 WtCom= 8.17D-01 WtEn= 1.83D-01
 Coeff-Com: -0.395D+00 0.140D+01
 Coeff-En:   0.303D+00 0.697D+00
 Coeff:     -0.267D+00 0.127D+01
 Gap=    -0.176 Goal=   None    Shift=    0.000
 RMSDP=4.73D-01 MaxDP=4.07D+01 DE=-1.40D-01 OVMax= 9.70D-01

 Cycle   3  Pass 1  IDiag  1:
 RMSU=  5.45D-02    CP:  1.16D+00  2.12D-02
 E= -1455.31932051140     Delta-E=       -0.311512783318 Rises=F Damp=F
 DIIS: error= 2.35D-02 at cycle   3 NSaved=   3.
 NSaved= 3 IEnMin= 3 EnMin= -1455.31932051140     IErMin= 2 ErrMin= 1.83D-02
 ErrMax= 2.35D-02  0.00D+00 EMaxC= 1.00D-01 BMatC= 2.20D-01 BMatP= 1.80D-01
 IDIUse=2 WtCom= 0.00D+00 WtEn= 1.00D+00
 Coeff-En:   0.000D+00 0.746D-01 0.925D+00
 Coeff:      0.000D+00 0.746D-01 0.925D+00
 Gap=     0.141 Goal=   None    Shift=    0.000
 RMSDP=1.60D-01 MaxDP=1.30D+01 DE=-3.12D-01 OVMax= 6.11D-01

 Cycle   4  Pass 1  IDiag  1:
 RMSU=  1.06D-01    CP:  2.20D+00  3.54D-02  1.81D+00
 E= -1453.63116585432     Delta-E=        1.688154657077 Rises=F Damp=F
 DIIS: error= 6.60D-02 at cycle   4 NSaved=   4.
 NSaved= 4 IEnMin= 3 EnMin= -1455.31932051140     IErMin= 2 ErrMin= 1.83D-02
 ErrMax= 6.60D-02  0.00D+00 EMaxC= 1.00D-01 BMatC= 1.35D+00 BMatP= 1.80D-01
 IDIUse=2 WtCom= 0.00D+00 WtEn= 1.00D+00
 Coeff-En:   0.000D+00 0.000D+00 0.787D+00 0.213D+00
 Coeff:      0.000D+00 0.000D+00 0.787D+00 0.213D+00
 Gap=     0.232 Goal=   None    Shift=    0.000
 RMSDP=1.63D-01 MaxDP=1.13D+01 DE= 1.69D+00 OVMax= 7.24D-01

 Cycle   5  Pass 1  IDiag  1:
 RMSU=  2.40D-02    CP:  1.19D+00  1.06D-03  4.37D-01  1.31D-01
 E= -1455.48455066248     Delta-E=       -1.853384808157 Rises=F Damp=F
 DIIS: error= 1.55D-02 at cycle   5 NSaved=   5.
 NSaved= 5 IEnMin= 5 EnMin= -1455.48455066248     IErMin= 5 ErrMin= 1.55D-02
 ErrMax= 1.55D-02  0.00D+00 EMaxC= 1.00D-01 BMatC= 1.40D-01 BMatP= 1.80D-01
 IDIUse=3 WtCom= 8.45D-01 WtEn= 1.55D-01
 Coeff-Com: -0.915D-01 0.261D+00 0.419D+00 0.867D-02 0.402D+00
 Coeff-En:   0.000D+00 0.000D+00 0.375D+00 0.000D+00 0.625D+00
 Coeff:     -0.774D-01 0.221D+00 0.412D+00 0.733D-02 0.437D+00
 Gap=     0.046 Goal=   None    Shift=    0.000
 RMSDP=2.99D-02 MaxDP=2.17D+00 DE=-1.85D+00 OVMax= 4.26D-01

 Cycle   6  Pass 1  IDiag  1:
 RMSU=  1.75D-02    CP:  1.08D+00  7.06D-03  5.86D-01  4.52D-02  2.77D-01
 E= -1455.65058859539     Delta-E=       -0.166037932909 Rises=F Damp=F
 DIIS: error= 4.11D-03 at cycle   6 NSaved=   6.
 NSaved= 6 IEnMin= 6 EnMin= -1455.65058859539     IErMin= 6 ErrMin= 4.11D-03
 ErrMax= 4.11D-03  0.00D+00 EMaxC= 1.00D-01 BMatC= 6.90D-03 BMatP= 1.40D-01
 IDIUse=3 WtCom= 9.59D-01 WtEn= 4.11D-02
 Coeff-Com: -0.392D-01 0.734D-01 0.356D-01 0.740D-02 0.119D+00 0.804D+00
 Coeff-En:   0.000D+00 0.000D+00 0.000D+00 0.000D+00 0.345D-01 0.966D+00
 Coeff:     -0.376D-01 0.704D-01 0.341D-01 0.710D-02 0.116D+00 0.810D+00
 Gap=     0.064 Goal=   None    Shift=    0.000
 RMSDP=1.05D-02 MaxDP=7.59D-01 DE=-1.66D-01 OVMax= 1.72D-01

 Cycle   7  Pass 1  IDiag  1:
 RMSU=  7.85D-03    CP:  1.12D+00  8.15D-03  5.72D-01  4.63D-02  2.23D-01
                    CP:  1.33D+00
 E= -1455.65316565001     Delta-E=       -0.002577054627 Rises=F Damp=F
 DIIS: error= 5.50D-03 at cycle   7 NSaved=   7.
 NSaved= 7 IEnMin= 7 EnMin= -1455.65316565001     IErMin= 6 ErrMin= 4.11D-03
 ErrMax= 5.50D-03  0.00D+00 EMaxC= 1.00D-01 BMatC= 9.23D-03 BMatP= 6.90D-03
 IDIUse=3 WtCom= 9.59D-01 WtEn= 4.11D-02
 Coeff-Com: -0.301D-01 0.444D-01-0.325D-01-0.718D-02 0.242D-01 0.621D+00
 Coeff-Com:  0.380D+00
 Coeff-En:   0.000D+00 0.000D+00 0.000D+00 0.000D+00 0.000D+00 0.451D+00
 Coeff-En:   0.549D+00
 Coeff:     -0.289D-01 0.425D-01-0.311D-01-0.689D-02 0.232D-01 0.614D+00
 Coeff:      0.387D+00
 Gap=     0.085 Goal=   None    Shift=    0.000
 RMSDP=5.33D-03 MaxDP=2.91D-01 DE=-2.58D-03 OVMax= 1.14D-01

 Cycle   8  Pass 1  IDiag  1:
 RMSU=  2.21D-03    CP:  1.09D+00  7.88D-03  5.45D-01  4.06D-02  2.09D-01
                    CP:  1.30D+00  6.06D-01
 E= -1455.66490227490     Delta-E=       -0.011736624884 Rises=F Damp=F
 DIIS: error= 2.12D-03 at cycle   8 NSaved=   8.
 NSaved= 8 IEnMin= 8 EnMin= -1455.66490227490     IErMin= 8 ErrMin= 2.12D-03
 ErrMax= 2.12D-03  0.00D+00 EMaxC= 1.00D-01 BMatC= 1.83D-03 BMatP= 6.90D-03
 IDIUse=3 WtCom= 9.79D-01 WtEn= 2.12D-02
 Coeff-Com: -0.113D-01 0.175D-01-0.237D-01 0.165D-03-0.318D-01 0.230D+00
 Coeff-Com:  0.319D+00 0.500D+00
 Coeff-En:   0.000D+00 0.000D+00 0.000D+00 0.000D+00 0.000D+00 0.000D+00
 Coeff-En:   0.137D+00 0.863D+00
 Coeff:     -0.110D-01 0.171D-01-0.232D-01 0.162D-03-0.311D-01 0.225D+00
 Coeff:      0.315D+00 0.508D+00
 Gap=     0.087 Goal=   None    Shift=    0.000
 RMSDP=2.10D-03 MaxDP=1.16D-01 DE=-1.17D-02 OVMax= 1.46D-02

 Cycle   9  Pass 1  IDiag  1:
 RMSU=  1.34D-03    CP:  1.08D+00  8.08D-03  5.28D-01  3.16D-02  2.11D-01
                    CP:  1.31D+00  6.91D-01  1.12D+00
 E= -1455.66721612661     Delta-E=       -0.002313851713 Rises=F Damp=F
 DIIS: error= 7.74D-04 at cycle   9 NSaved=   9.
 NSaved= 9 IEnMin= 9 EnMin= -1455.66721612661     IErMin= 9 ErrMin= 7.74D-04
 ErrMax= 7.74D-04  0.00D+00 EMaxC= 1.00D-01 BMatC= 2.47D-04 BMatP= 1.83D-03
 IDIUse=3 WtCom= 9.92D-01 WtEn= 7.74D-03
 Coeff-Com:  0.691D-02-0.722D-02 0.150D-02 0.155D-02-0.312D-01-0.131D+00
 Coeff-Com:  0.103D+00 0.130D+00 0.927D+00
 Coeff-En:   0.000D+00 0.000D+00 0.000D+00 0.000D+00 0.000D+00 0.000D+00
 Coeff-En:   0.000D+00 0.000D+00 0.100D+01
 Coeff:      0.685D-02-0.717D-02 0.149D-02 0.154D-02-0.310D-01-0.130D+00
 Coeff:      0.102D+00 0.129D+00 0.927D+00
 Gap=     0.088 Goal=   None    Shift=    0.000
 RMSDP=2.11D-03 MaxDP=1.03D-01 DE=-2.31D-03 OVMax= 3.75D-02

 Cycle  10  Pass 1  IDiag  1:
 RMSU=  5.47D-04    CP:  1.08D+00  8.57D-03  5.19D-01  2.21D-02  1.93D-01
                    CP:  1.37D+00  8.09D-01  1.41D+00  1.19D+00
 E= -1455.66801474023     Delta-E=       -0.000798613617 Rises=F Damp=F
 DIIS: error= 6.32D-04 at cycle  10 NSaved=  10.
 NSaved=10 IEnMin=10 EnMin= -1455.66801474023     IErMin=10 ErrMin= 6.32D-04
 ErrMax= 6.32D-04  0.00D+00 EMaxC= 1.00D-01 BMatC= 1.67D-04 BMatP= 2.47D-04
 IDIUse=3 WtCom= 9.94D-01 WtEn= 6.32D-03
 Coeff-Com:  0.777D-02-0.899D-02 0.636D-02 0.122D-02-0.159D-01-0.108D+00
 Coeff-Com:  0.205D-01-0.138D+00 0.577D+00 0.657D+00
 Coeff-En:   0.000D+00 0.000D+00 0.000D+00 0.000D+00 0.000D+00 0.000D+00
 Coeff-En:   0.000D+00 0.000D+00 0.000D+00 0.100D+01
 Coeff:      0.772D-02-0.893D-02 0.632D-02 0.121D-02-0.158D-01-0.107D+00
 Coeff:      0.203D-01-0.137D+00 0.574D+00 0.659D+00
 Gap=     0.088 Goal=   None    Shift=    0.000
 RMSDP=1.33D-03 MaxDP=8.24D-02 DE=-7.99D-04 OVMax= 1.48D-02

 Cycle  11  Pass 1  IDiag  1:
 RMSU=  3.23D-04    CP:  1.07D+00  8.62D-03  5.08D-01  1.68D-02  1.92D-01
                    CP:  1.35D+00  8.28D-01  1.51D+00  1.64D+00  1.13D+00
 E= -1455.66832245108     Delta-E=       -0.000307710857 Rises=F Damp=F
 DIIS: error= 3.85D-04 at cycle  11 NSaved=  11.
 NSaved=11 IEnMin=11 EnMin= -1455.66832245108     IErMin=11 ErrMin= 3.85D-04
 ErrMax= 3.85D-04  0.00D+00 EMaxC= 1.00D-01 BMatC= 4.23D-05 BMatP= 1.67D-04
 IDIUse=3 WtCom= 9.96D-01 WtEn= 3.85D-03
 Coeff-Com:  0.271D-02-0.326D-02 0.335D-02-0.929D-04 0.194D-03 0.113D-01
 Coeff-Com: -0.150D-01-0.197D+00 0.985D-02 0.242D+00 0.946D+00
 Coeff-En:   0.000D+00 0.000D+00 0.000D+00 0.000D+00 0.000D+00 0.000D+00
 Coeff-En:   0.000D+00 0.000D+00 0.000D+00 0.000D+00 0.100D+01
 Coeff:      0.270D-02-0.325D-02 0.334D-02-0.925D-04 0.193D-03 0.112D-01
 Coeff:     -0.149D-01-0.196D+00 0.981D-02 0.241D+00 0.946D+00
 Gap=     0.088 Goal=   None    Shift=    0.000
 RMSDP=6.84D-04 MaxDP=4.65D-02 DE=-3.08D-04 OVMax= 1.68D-02

 Cycle  12  Pass 1  IDiag  1:
 RMSU=  1.72D-04    CP:  1.07D+00  8.71D-03  5.06D-01  1.33D-02  1.91D-01
                    CP:  1.35D+00  8.53D-01  1.57D+00  1.87D+00  1.54D+00
                    CP:  1.58D+00
 E= -1455.66847062932     Delta-E=       -0.000148178234 Rises=F Damp=F
 DIIS: error= 1.88D-04 at cycle  12 NSaved=  12.
 NSaved=12 IEnMin=12 EnMin= -1455.66847062932     IErMin=12 ErrMin= 1.88D-04
 ErrMax= 1.88D-04  0.00D+00 EMaxC= 1.00D-01 BMatC= 1.37D-05 BMatP= 4.23D-05
 IDIUse=3 WtCom= 9.98D-01 WtEn= 1.88D-03
 Coeff-Com: -0.127D-02 0.179D-02 0.979D-03-0.499D-03 0.271D-02 0.421D-01
 Coeff-Com: -0.211D-01-0.549D-01-0.119D+00-0.204D+00 0.389D+00 0.964D+00
 Coeff-En:   0.000D+00 0.000D+00 0.000D+00 0.000D+00 0.000D+00 0.000D+00
 Coeff-En:   0.000D+00 0.000D+00 0.000D+00 0.000D+00 0.000D+00 0.100D+01
 Coeff:     -0.127D-02 0.179D-02 0.977D-03-0.498D-03 0.270D-02 0.421D-01
 Coeff:     -0.210D-01-0.548D-01-0.118D+00-0.204D+00 0.388D+00 0.964D+00
 Gap=     0.088 Goal=   None    Shift=    0.000
 RMSDP=7.68D-04 MaxDP=5.08D-02 DE=-1.48D-04 OVMax= 1.23D-02

 Cycle  13  Pass 1  IDiag  1:
 RMSU=  1.27D-04    CP:  1.06D+00  8.67D-03  5.00D-01  9.95D-03  1.93D-01
                    CP:  1.33D+00  8.42D-01  1.60D+00  2.05D+00  1.80D+00
                    CP:  2.06D+00  1.35D+00
 E= -1455.66853094036     Delta-E=       -0.000060311045 Rises=F Damp=F
 DIIS: error= 9.74D-05 at cycle  13 NSaved=  13.
 NSaved=13 IEnMin=13 EnMin= -1455.66853094036     IErMin=13 ErrMin= 9.74D-05
 ErrMax= 9.74D-05  0.00D+00 EMaxC= 1.00D-01 BMatC= 4.04D-06 BMatP= 1.37D-05
 IDIUse=1 WtCom= 1.00D+00 WtEn= 0.00D+00
 Coeff-Com: -0.141D-02 0.210D-02 0.520D-03-0.411D-03 0.116D-02 0.171D-01
 Coeff-Com: -0.119D-01 0.119D-01-0.119D-01-0.152D+00-0.522D-01 0.303D+00
 Coeff-Com:  0.894D+00
 Coeff:     -0.141D-02 0.210D-02 0.520D-03-0.411D-03 0.116D-02 0.171D-01
 Coeff:     -0.119D-01 0.119D-01-0.119D-01-0.152D+00-0.522D-01 0.303D+00
 Coeff:      0.894D+00
 Gap=     0.088 Goal=   None    Shift=    0.000
 RMSDP=3.50D-04 MaxDP=2.29D-02 DE=-6.03D-05 OVMax= 6.43D-03

 Cycle  14  Pass 1  IDiag  1:
 RMSU=  4.51D-05    CP:  1.06D+00  8.63D-03  4.97D-01  8.56D-03  1.96D-01
                    CP:  1.33D+00  8.32D-01  1.62D+00  2.14D+00  1.90D+00
                    CP:  2.21D+00  1.56D+00  1.72D+00
 E= -1455.66855016535     Delta-E=       -0.000019224985 Rises=F Damp=F
 DIIS: error= 8.17D-05 at cycle  14 NSaved=  14.
 NSaved=14 IEnMin=14 EnMin= -1455.66855016535     IErMin=14 ErrMin= 8.17D-05
 ErrMax= 8.17D-05  0.00D+00 EMaxC= 1.00D-01 BMatC= 1.48D-06 BMatP= 4.04D-06
 IDIUse=1 WtCom= 1.00D+00 WtEn= 0.00D+00
 Coeff-Com: -0.115D-03 0.194D-03 0.126D-03-0.168D-03 0.568D-03-0.359D-02
 Coeff-Com: -0.584D-02 0.581D-02 0.380D-01-0.462D-02-0.126D+00-0.296D+00
 Coeff-Com:  0.339D+00 0.105D+01
 Coeff:     -0.115D-03 0.194D-03 0.126D-03-0.168D-03 0.568D-03-0.359D-02
 Coeff:     -0.584D-02 0.581D-02 0.380D-01-0.462D-02-0.126D+00-0.296D+00
 Coeff:      0.339D+00 0.105D+01
 Gap=     0.088 Goal=   None    Shift=    0.000
 RMSDP=3.89D-04 MaxDP=2.90D-02 DE=-1.92D-05 OVMax= 6.93D-03

 Cycle  15  Pass 1  IDiag  1:
 RMSU=  4.69D-05    CP:  1.06D+00  8.64D-03  4.94D-01  6.75D-03  1.98D-01
                    CP:  1.32D+00  8.31D-01  1.64D+00  2.25D+00  2.02D+00
                    CP:  2.33D+00  1.65D+00  2.57D+00  2.43D+00
 E= -1455.66856079467     Delta-E=       -0.000010629326 Rises=F Damp=F
 DIIS: error= 4.01D-05 at cycle  15 NSaved=  15.
 NSaved=15 IEnMin=15 EnMin= -1455.66856079467     IErMin=15 ErrMin= 4.01D-05
 ErrMax= 4.01D-05  0.00D+00 EMaxC= 1.00D-01 BMatC= 4.79D-07 BMatP= 1.48D-06
 IDIUse=1 WtCom= 1.00D+00 WtEn= 0.00D+00
 Coeff-Com:  0.313D-03-0.424D-03 0.463D-04 0.685D-06 0.322D-04-0.292D-02
 Coeff-Com: -0.142D-02-0.398D-02 0.212D-01 0.356D-01-0.188D-01-0.206D+00
 Coeff-Com: -0.164D+00 0.455D+00 0.885D+00
 Coeff:      0.313D-03-0.424D-03 0.463D-04 0.685D-06 0.322D-04-0.292D-02
 Coeff:     -0.142D-02-0.398D-02 0.212D-01 0.356D-01-0.188D-01-0.206D+00
 Coeff:     -0.164D+00 0.455D+00 0.885D+00
 Gap=     0.088 Goal=   None    Shift=    0.000
 RMSDP=1.53D-04 MaxDP=1.15D-02 DE=-1.06D-05 OVMax= 2.85D-03

 Cycle  16  Pass 1  IDiag  1:
 RMSU=  1.63D-05    CP:  1.06D+00  8.62D-03  4.92D-01  6.12D-03  1.99D-01
                    CP:  1.32D+00  8.28D-01  1.65D+00  2.28D+00  2.06D+00
                    CP:  2.36D+00  1.71D+00  2.91D+00  3.00D+00  1.07D+00
 E= -1455.66856293145     Delta-E=       -0.000002136780 Rises=F Damp=F
 DIIS: error= 2.21D-05 at cycle  16 NSaved=  16.
 NSaved=16 IEnMin=16 EnMin= -1455.66856293145     IErMin=16 ErrMin= 2.21D-05
 ErrMax= 2.21D-05  0.00D+00 EMaxC= 1.00D-01 BMatC= 1.58D-07 BMatP= 4.79D-07
 IDIUse=1 WtCom= 1.00D+00 WtEn= 0.00D+00
 Coeff-Com:  0.202D-03-0.287D-03 0.109D-04-0.652D-05-0.130D-03 0.287D-04
 Coeff-Com: -0.623D-03-0.197D-02 0.213D-02 0.157D-01 0.124D-01-0.454D-01
 Coeff-Com: -0.161D+00 0.215D-02 0.433D+00 0.744D+00
 Coeff:      0.202D-03-0.287D-03 0.109D-04-0.652D-05-0.130D-03 0.287D-04
 Coeff:     -0.623D-03-0.197D-02 0.213D-02 0.157D-01 0.124D-01-0.454D-01
 Coeff:     -0.161D+00 0.215D-02 0.433D+00 0.744D+00
 Gap=     0.088 Goal=   None    Shift=    0.000
 RMSDP=7.87D-05 MaxDP=6.60D-03 DE=-2.14D-06 OVMax= 1.40D-03

 Cycle  17  Pass 1  IDiag  1:
 RMSU=  2.07D-05    CP:  1.06D+00  8.62D-03  4.92D-01  5.75D-03  2.00D-01
                    CP:  1.32D+00  8.27D-01  1.65D+00  2.30D+00  2.08D+00
                    CP:  2.38D+00  1.73D+00  3.00D+00  3.00D+00  1.28D+00
                    CP:  1.31D+00
 E= -1455.66856340654     Delta-E=       -0.000000475085 Rises=F Damp=F
 DIIS: error= 8.77D-06 at cycle  17 NSaved=  17.
 NSaved=17 IEnMin=17 EnMin= -1455.66856340654     IErMin=17 ErrMin= 8.77D-06
 ErrMax= 8.77D-06  0.00D+00 EMaxC= 1.00D-01 BMatC= 3.08D-08 BMatP= 1.58D-07
 IDIUse=1 WtCom= 1.00D+00 WtEn= 0.00D+00
 Coeff-Com:  0.256D-04-0.441D-04 0.186D-04 0.176D-05-0.159D-03 0.913D-03
 Coeff-Com: -0.461D-03 0.192D-03-0.191D-02-0.284D-03 0.542D-02 0.156D-01
 Coeff-Com: -0.229D-01-0.683D-01-0.108D-01 0.169D+00 0.914D+00
 Coeff:      0.256D-04-0.441D-04 0.186D-04 0.176D-05-0.159D-03 0.913D-03
 Coeff:     -0.461D-03 0.192D-03-0.191D-02-0.284D-03 0.542D-02 0.156D-01
 Coeff:     -0.229D-01-0.683D-01-0.108D-01 0.169D+00 0.914D+00
 Gap=     0.088 Goal=   None    Shift=    0.000
 RMSDP=2.47D-05 MaxDP=1.64D-03 DE=-4.75D-07 OVMax= 3.98D-04

 Cycle  18  Pass 1  IDiag  1:
 RMSU=  5.12D-06    CP:  1.06D+00  8.62D-03  4.92D-01  5.64D-03  2.00D-01
                    CP:  1.32D+00  8.26D-01  1.65D+00  2.30D+00  2.08D+00
                    CP:  2.39D+00  1.73D+00  3.00D+00  3.00D+00  1.32D+00
                    CP:  1.48D+00  1.36D+00
 E= -1455.66856347838     Delta-E=       -0.000000071844 Rises=F Damp=F
 DIIS: error= 3.69D-06 at cycle  18 NSaved=  18.
 NSaved=18 IEnMin=18 EnMin= -1455.66856347838     IErMin=18 ErrMin= 3.69D-06
 ErrMax= 3.69D-06  0.00D+00 EMaxC= 1.00D-01 BMatC= 3.01D-09 BMatP= 3.08D-08
 IDIUse=1 WtCom= 1.00D+00 WtEn= 0.00D+00
 Coeff-Com: -0.826D-05 0.116D-04 0.154D-04 0.445D-05-0.703D-04 0.258D-03
 Coeff-Com: -0.126D-03-0.838D-04-0.203D-03-0.198D-02-0.253D-03 0.109D-01
 Coeff-Com:  0.230D-01-0.222D-01-0.787D-01-0.119D+00 0.328D+00 0.860D+00
 Coeff:     -0.826D-05 0.116D-04 0.154D-04 0.445D-05-0.703D-04 0.258D-03
 Coeff:     -0.126D-03-0.838D-04-0.203D-03-0.198D-02-0.253D-03 0.109D-01
 Coeff:      0.230D-01-0.222D-01-0.787D-01-0.119D+00 0.328D+00 0.860D+00
 Gap=     0.088 Goal=   None    Shift=    0.000
 RMSDP=8.09D-06 MaxDP=5.63D-04 DE=-7.18D-08 OVMax= 1.01D-04

 Cycle  19  Pass 1  IDiag  1:
 RMSU=  1.54D-06    CP:  1.06D+00  8.62D-03  4.92D-01  5.61D-03  2.00D-01
                    CP:  1.32D+00  8.26D-01  1.65D+00  2.30D+00  2.08D+00
                    CP:  2.39D+00  1.74D+00  3.00D+00  3.00D+00  1.34D+00
                    CP:  1.53D+00  1.46D+00  1.40D+00
 E= -1455.66856348574     Delta-E=       -0.000000007358 Rises=F Damp=F
 DIIS: error= 9.84D-07 at cycle  19 NSaved=  19.
 NSaved=19 IEnMin=19 EnMin= -1455.66856348574     IErMin=19 ErrMin= 9.84D-07
 ErrMax= 9.84D-07  0.00D+00 EMaxC= 1.00D-01 BMatC= 3.44D-10 BMatP= 3.01D-09
 IDIUse=1 WtCom= 1.00D+00 WtEn= 0.00D+00
 Coeff-Com: -0.231D-06 0.877D-06 0.134D-06-0.267D-06 0.907D-05-0.323D-04
 Coeff-Com:  0.266D-04-0.280D-03 0.406D-03-0.597D-03-0.675D-03 0.791D-03
 Coeff-Com:  0.125D-01 0.381D-02-0.167D-01-0.664D-01-0.432D-01 0.302D+00
 Coeff-Com:  0.808D+00
 Coeff:     -0.231D-06 0.877D-06 0.134D-06-0.267D-06 0.907D-05-0.323D-04
 Coeff:      0.266D-04-0.280D-03 0.406D-03-0.597D-03-0.675D-03 0.791D-03
 Coeff:      0.125D-01 0.381D-02-0.167D-01-0.664D-01-0.432D-01 0.302D+00
 Coeff:      0.808D+00
 Gap=     0.088 Goal=   None    Shift=    0.000
 RMSDP=1.30D-06 MaxDP=1.01D-04 DE=-7.36D-09 OVMax= 4.09D-05

 Cycle  20  Pass 1  IDiag  1:
 RMSU=  6.87D-07    CP:  1.06D+00  8.62D-03  4.92D-01  5.61D-03  2.00D-01
                    CP:  1.32D+00  8.26D-01  1.65D+00  2.30D+00  2.08D+00
                    CP:  2.39D+00  1.74D+00  3.00D+00  3.00D+00  1.35D+00
                    CP:  1.51D+00  1.44D+00  1.50D+00  1.19D+00
 E= -1455.66856348674     Delta-E=       -0.000000001002 Rises=F Damp=F
 DIIS: error= 2.82D-07 at cycle  20 NSaved=  20.
 NSaved=20 IEnMin=20 EnMin= -1455.66856348674     IErMin=20 ErrMin= 2.82D-07
 ErrMax= 2.82D-07  0.00D+00 EMaxC= 1.00D-01 BMatC= 4.56D-11 BMatP= 3.44D-10
 IDIUse=1 WtCom= 1.00D+00 WtEn= 0.00D+00
 Coeff-Com:  0.169D-05-0.209D-05-0.278D-05-0.442D-06 0.942D-05-0.316D-04
 Coeff-Com:  0.402D-04-0.107D-03 0.231D-03-0.239D-04 0.193D-04-0.545D-03
 Coeff-Com:  0.195D-02 0.171D-02 0.367D-02-0.642D-02-0.540D-01-0.954D-02
 Coeff-Com:  0.296D+00 0.767D+00
 Coeff:      0.169D-05-0.209D-05-0.278D-05-0.442D-06 0.942D-05-0.316D-04
 Coeff:      0.402D-04-0.107D-03 0.231D-03-0.239D-04 0.193D-04-0.545D-03
 Coeff:      0.195D-02 0.171D-02 0.367D-02-0.642D-02-0.540D-01-0.954D-02
 Coeff:      0.296D+00 0.767D+00
 Gap=     0.088 Goal=   None    Shift=    0.000
 RMSDP=5.80D-07 MaxDP=2.40D-05 DE=-1.00D-09 OVMax= 1.54D-05

 Cycle  21  Pass 1  IDiag  1:
 Restarting incremental Fock formation.
 E= -1455.66856348686     Delta-E=       -0.000000000115 Rises=F Damp=F
 DIIS: error= 1.07D-07 at cycle  21 NSaved=  20.
 NSaved=20 IEnMin=20 EnMin= -1455.66856348686     IErMin=20 ErrMin= 1.07D-07
 ErrMax= 1.07D-07  0.00D+00 EMaxC= 1.00D-01 BMatC= 1.10D-11 BMatP= 4.56D-11
 IDIUse=1 WtCom= 1.00D+00 WtEn= 0.00D+00
 Coeff-Com:  0.644D-06-0.110D-05-0.114D-05 0.245D-05-0.343D-05 0.681D-05
 Coeff-Com:  0.217D-04 0.143D-05 0.121D-04 0.750D-04-0.378D-03-0.133D-02
 Coeff-Com: -0.589D-03 0.442D-02 0.990D-02-0.133D-01-0.650D-01-0.580D-01
 Coeff-Com:  0.280D+00 0.844D+00
 Coeff:      0.644D-06-0.110D-05-0.114D-05 0.245D-05-0.343D-05 0.681D-05
 Coeff:      0.217D-04 0.143D-05 0.121D-04 0.750D-04-0.378D-03-0.133D-02
 Coeff:     -0.589D-03 0.442D-02 0.990D-02-0.133D-01-0.650D-01-0.580D-01
 Coeff:      0.280D+00 0.844D+00
 Gap=     0.088 Goal=   None    Shift=    0.000
 RMSDP=7.33D-07 MaxDP=5.42D-05 DE=-1.15D-10 OVMax= 6.79D-06

 Cycle  22  Pass 1  IDiag  1:
 RMSU=  6.48D-07    CP:  1.00D+00
 E= -1455.66856348693     Delta-E=       -0.000000000073 Rises=F Damp=F
 DIIS: error= 4.88D-08 at cycle  22 NSaved=  20.
 NSaved=20 IEnMin=20 EnMin= -1455.66856348693     IErMin=20 ErrMin= 4.88D-08
 ErrMax= 4.88D-08  0.00D+00 EMaxC= 1.00D-01 BMatC= 1.57D-12 BMatP= 1.10D-11
 IDIUse=1 WtCom= 1.00D+00 WtEn= 0.00D+00
 Coeff-Com:  0.123D-06 0.420D-06-0.891D-06-0.411D-05-0.200D-05 0.184D-04
 Coeff-Com:  0.121D-04 0.336D-04-0.264D-04-0.268D-03-0.609D-03-0.115D-03
 Coeff-Com:  0.156D-02 0.367D-02-0.282D-03-0.195D-01-0.481D-01 0.141D-01
 Coeff-Com:  0.278D+00 0.771D+00
 Coeff:      0.123D-06 0.420D-06-0.891D-06-0.411D-05-0.200D-05 0.184D-04
 Coeff:      0.121D-04 0.336D-04-0.264D-04-0.268D-03-0.609D-03-0.115D-03
 Coeff:      0.156D-02 0.367D-02-0.282D-03-0.195D-01-0.481D-01 0.141D-01
 Coeff:      0.278D+00 0.771D+00
 Gap=     0.088 Goal=   None    Shift=    0.000
 RMSDP=1.56D-07 MaxDP=7.33D-06 DE=-7.28D-11 OVMax= 1.49D-06

 Cycle  23  Pass 1  IDiag  1:
 RMSU=  1.23D-07    CP:  1.00D+00  9.48D-01
 E= -1455.66856348700     Delta-E=       -0.000000000071 Rises=F Damp=F
 DIIS: error= 3.83D-08 at cycle  23 NSaved=  20.
 NSaved=20 IEnMin=20 EnMin= -1455.66856348700     IErMin=20 ErrMin= 3.83D-08
 ErrMax= 3.83D-08  0.00D+00 EMaxC= 1.00D-01 BMatC= 5.14D-13 BMatP= 1.57D-12
 IDIUse=1 WtCom= 1.00D+00 WtEn= 0.00D+00
 Coeff-Com:  0.473D-06-0.712D-06-0.922D-06-0.306D-05 0.434D-05 0.100D-05
 Coeff-Com:  0.128D-04-0.317D-04-0.727D-04-0.565D-04 0.559D-04-0.145D-04
 Coeff-Com: -0.368D-03 0.161D-02 0.373D-02-0.111D-01-0.523D-01-0.457D-01
 Coeff-Com:  0.370D+00 0.735D+00
 Coeff:      0.473D-06-0.712D-06-0.922D-06-0.306D-05 0.434D-05 0.100D-05
 Coeff:      0.128D-04-0.317D-04-0.727D-04-0.565D-04 0.559D-04-0.145D-04
 Coeff:     -0.368D-03 0.161D-02 0.373D-02-0.111D-01-0.523D-01-0.457D-01
 Coeff:      0.370D+00 0.735D+00
 Gap=     0.088 Goal=   None    Shift=    0.000
 RMSDP=1.64D-07 MaxDP=1.19D-05 DE=-7.09D-11 OVMax= 2.01D-06

 Cycle  24  Pass 1  IDiag  1:
 RMSU=  5.16D-08    CP:  1.00D+00  1.14D+00  1.23D+00
 E= -1455.66856348696     Delta-E=        0.000000000044 Rises=F Damp=F
 DIIS: error= 1.39D-08 at cycle  24 NSaved=  20.
 NSaved=20 IEnMin=19 EnMin= -1455.66856348700     IErMin=20 ErrMin= 1.39D-08
 ErrMax= 1.39D-08  0.00D+00 EMaxC= 1.00D-01 BMatC= 9.09D-14 BMatP= 5.14D-13
 IDIUse=1 WtCom= 1.00D+00 WtEn= 0.00D+00
 Coeff-Com: -0.213D-06 0.116D-05-0.141D-05-0.214D-05-0.359D-05 0.256D-05
 Coeff-Com: -0.267D-05 0.343D-05 0.466D-04 0.115D-03-0.110D-03-0.709D-03
 Coeff-Com: -0.736D-04 0.449D-02 0.558D-02-0.199D-01-0.639D-01-0.143D-01
 Coeff-Com:  0.283D+00 0.806D+00
 Coeff:     -0.213D-06 0.116D-05-0.141D-05-0.214D-05-0.359D-05 0.256D-05
 Coeff:     -0.267D-05 0.343D-05 0.466D-04 0.115D-03-0.110D-03-0.709D-03
 Coeff:     -0.736D-04 0.449D-02 0.558D-02-0.199D-01-0.639D-01-0.143D-01
 Coeff:      0.283D+00 0.806D+00
 Gap=     0.088 Goal=   None    Shift=    0.000
 RMSDP=5.22D-08 MaxDP=3.30D-06 DE= 4.37D-11 OVMax= 2.93D-07

 Cycle  25  Pass 1  IDiag  1:
 RMSU=  1.83D-08    CP:  1.00D+00  1.11D+00  1.42D+00  1.02D+00
 E= -1455.66856348696     Delta-E=       -0.000000000003 Rises=F Damp=F
 DIIS: error= 9.82D-09 at cycle  25 NSaved=  20.
 NSaved=20 IEnMin=18 EnMin= -1455.66856348700     IErMin=20 ErrMin= 9.82D-09
 ErrMax= 9.82D-09  0.00D+00 EMaxC= 1.00D-01 BMatC= 1.75D-14 BMatP= 9.09D-14
 IDIUse=1 WtCom= 1.00D+00 WtEn= 0.00D+00
 Coeff-Com:  0.697D-06-0.589D-06-0.100D-05-0.180D-05-0.177D-05 0.408D-05
 Coeff-Com:  0.168D-04 0.272D-04 0.493D-04-0.724D-04-0.249D-03-0.183D-03
 Coeff-Com:  0.136D-02 0.366D-02-0.571D-03-0.144D-01-0.619D-01-0.662D-02
 Coeff-Com:  0.284D+00 0.795D+00
 Coeff:      0.697D-06-0.589D-06-0.100D-05-0.180D-05-0.177D-05 0.408D-05
 Coeff:      0.168D-04 0.272D-04 0.493D-04-0.724D-04-0.249D-03-0.183D-03
 Coeff:      0.136D-02 0.366D-02-0.571D-03-0.144D-01-0.619D-01-0.662D-02
 Coeff:      0.284D+00 0.795D+00
 Gap=     0.088 Goal=   None    Shift=    0.000
 RMSDP=1.10D-08 MaxDP=7.90D-07 DE=-2.73D-12 OVMax= 1.75D-07

 Cycle  26  Pass 1  IDiag  1:
 RMSU=  6.05D-09    CP:  1.00D+00  1.10D+00  1.44D+00  9.80D-01  1.32D+00
 E= -1455.66856348696     Delta-E=        0.000000000003 Rises=F Damp=F
 DIIS: error= 4.06D-09 at cycle  26 NSaved=  20.
 NSaved=20 IEnMin=17 EnMin= -1455.66856348700     IErMin=20 ErrMin= 4.06D-09
 ErrMax= 4.06D-09  0.00D+00 EMaxC= 1.00D-01 BMatC= 4.17D-15 BMatP= 1.75D-14
 IDIUse=1 WtCom= 1.00D+00 WtEn= 0.00D+00
 Large coefficients: NSaved= 20 BigCof=    0.00 CofMax=   10.00 Det=-4.36D-15
 Inversion failed.  Reducing to 19 matrices.
 Large coefficients: NSaved= 19 BigCof=    0.00 CofMax=   10.00 Det=-4.47D-15
 Inversion failed.  Reducing to 18 matrices.
 Large coefficients: NSaved= 18 BigCof=    0.00 CofMax=   10.00 Det=-4.48D-15
 Inversion failed.  Reducing to 17 matrices.
 Large coefficients: NSaved= 17 BigCof=    0.00 CofMax=   10.00 Det=-4.52D-15
 Inversion failed.  Reducing to 16 matrices.
 Large coefficients: NSaved= 16 BigCof=    0.00 CofMax=   10.00 Det=-4.70D-15
 Inversion failed.  Reducing to 15 matrices.
 Coeff-Com:  0.465D-05 0.972D-05 0.161D-04-0.350D-04-0.841D-04-0.126D-03
 Coeff-Com:  0.227D-03 0.131D-02 0.218D-02 0.152D-02-0.200D-01-0.313D-01
 Coeff-Com: -0.239D-01 0.187D+00 0.883D+00
 Coeff:      0.465D-05 0.972D-05 0.161D-04-0.350D-04-0.841D-04-0.126D-03
 Coeff:      0.227D-03 0.131D-02 0.218D-02 0.152D-02-0.200D-01-0.313D-01
 Coeff:     -0.239D-01 0.187D+00 0.883D+00
 Gap=     0.088 Goal=   None    Shift=    0.000
 RMSDP=4.27D-09 MaxDP=2.33D-07 DE= 2.73D-12 OVMax= 3.88D-08

 SCF Done:  E(RM062X) =  -1455.66856349     A.U. after   26 cycles
            NFock= 26  Conv=0.43D-08     -V/T= 2.0028
 KE= 1.451598235643D+03 PE=-5.444643680713D+03 EE= 1.539443338743D+03
 Leave Link  502 at Wed Jul  6 06:25:54 2022, MaxMem=   671088640 cpu:            3490.3 elap:             780.5
 (Enter /gpfs/software/gaussian16/sse4/tar/g16/l601.exe)
 Copying SCF densities to generalized density rwf, IOpCl= 0 IROHF=0.

 **********************************************************************

            Population analysis using the SCF density.

 **********************************************************************

 Orbital symmetries:
       Occupied  (A) (A) (A) (A) (A) (A) (A) (A) (A) (A) (A) (A)
                 (A) (A) (A) (A) (A) (A) (A) (A) (A) (A) (A) (A)
                 (A) (A) (A) (A) (A) (A) (A) (A) (A) (A) (A) (A)
                 (A) (A) (A) (A) (A) (A) (A) (A) (A) (A) (A) (A)
                 (A) (A) (A) (A) (A) (A) (A) (A) (A) (A) (A) (A)
       Virtual   (A) (A) (A) (A) (A) (A) (A) (A) (A) (A) (A) (A)
                 (A) (A) (A) (A) (A) (A) (A) (A) (A) (A) (A) (A)
                 (A) (A) (A) (A) (A) (A) (A) (A) (A) (A) (A) (A)
                 (A) (A) (A) (A) (A) (A) (A) (A) (A) (A) (A) (A)
                 (A) (A) (A) (A) (A) (A) (A) (A) (A) (A) (A) (A)
                 (A) (A) (A) (A) (A) (A) (A) (A) (A) (A) (A) (A)
                 (A) (A) (A) (A) (A) (A) (A) (A) (A) (A) (A) (A)
                 (A) (A) (A) (A) (A) (A) (A) (A) (A) (A) (A) (A)
                 (A) (A) (A) (A) (A) (A) (A) (A) (A) (A) (A) (A)
                 (A) (A) (A) (A) (A) (A) (A) (A) (A) (A) (A) (A)
                 (A) (A) (A) (A) (A) (A) (A) (A) (A) (A) (A) (A)
                 (A) (A) (A) (A) (A) (A) (A) (A) (A) (A) (A) (A)
                 (A) (A) (A) (A) (A) (A) (A) (A) (A) (A) (A) (A)
                 (A) (A) (A) (A) (A) (A) (A) (A) (A) (A) (A) (A)
                 (A) (A) (A) (A) (A) (A) (A) (A) (A) (A) (A) (A)
                 (A) (A) (A) (A) (A) (A) (A) (A) (A) (A) (A) (A)
                 (A) (A) (A) (A) (A) (A) (A) (A) (A) (A) (A) (A)
                 (A) (A) (A) (A) (A) (A) (A) (A) (A) (A) (A) (A)
                 (A) (A) (A) (A) (A) (A) (A) (A) (A) (A) (A) (A)
                 (A) (A) (A) (A) (A) (A) (A) (A) (A) (A) (A) (A)
                 (A) (A) (A) (A) (A) (A) (A) (A) (A) (A) (A) (A)
                 (A) (A) (A) (A) (A) (A) (A) (A) (A) (A) (A) (A)
                 (A) (A) (A) (A) (A) (A) (A) (A) (A) (A) (A) (A)
                 (A) (A) (A) (A) (A) (A) (A) (A) (A) (A) (A) (A)
                 (A) (A) (A) (A) (A) (A) (A) (A) (A) (A) (A) (A)
                 (A) (A) (A) (A) (A) (A) (A) (A) (A) (A) (A) (A)
                 (A)
 The electronic state is 1-A.
 Alpha  occ. eigenvalues -- -102.57885-102.55153 -19.49014 -10.52370 -10.50301
 Alpha  occ. eigenvalues --  -10.47997 -10.47399 -10.47175 -10.46100 -10.45356
 Alpha  occ. eigenvalues --  -10.45016 -10.43948 -10.43691 -10.42471 -10.39221
 Alpha  occ. eigenvalues --   -9.72160  -9.69529  -7.44686  -7.44005  -7.43977
 Alpha  occ. eigenvalues --   -7.42004  -7.41396  -7.41369  -1.04391  -0.88835
 Alpha  occ. eigenvalues --   -0.87269  -0.85195  -0.81349  -0.74807  -0.72007
 Alpha  occ. eigenvalues --   -0.71097  -0.67632  -0.58975  -0.57139  -0.55352
 Alpha  occ. eigenvalues --   -0.53269  -0.48060  -0.45684  -0.43950  -0.42373
 Alpha  occ. eigenvalues --   -0.40502  -0.40181  -0.39039  -0.38392  -0.37002
 Alpha  occ. eigenvalues --   -0.35325  -0.34781  -0.33144  -0.32007  -0.31335
 Alpha  occ. eigenvalues --   -0.30188  -0.27920  -0.27183  -0.25355  -0.22207
 Alpha  occ. eigenvalues --   -0.21527  -0.18693  -0.17636  -0.12818  -0.09982
 Alpha virt. eigenvalues --   -0.01188   0.09609   0.10864   0.11127   0.11441
 Alpha virt. eigenvalues --    0.11599   0.12459   0.13927   0.14191   0.14723
 Alpha virt. eigenvalues --    0.15297   0.15354   0.16176   0.16390   0.17071
 Alpha virt. eigenvalues --    0.17171   0.18041   0.18226   0.18549   0.18997
 Alpha virt. eigenvalues --    0.19273   0.19719   0.20371   0.20985   0.21687
 Alpha virt. eigenvalues --    0.22053   0.22780   0.22893   0.23371   0.23761
 Alpha virt. eigenvalues --    0.24710   0.24857   0.25252   0.26161   0.26745
 Alpha virt. eigenvalues --    0.27025   0.27183   0.27843   0.28254   0.28813
 Alpha virt. eigenvalues --    0.29064   0.29459   0.30078   0.30304   0.30666
 Alpha virt. eigenvalues --    0.31138   0.31771   0.31907   0.32798   0.32817
 Alpha virt. eigenvalues --    0.33204   0.33697   0.34309   0.35024   0.35433
 Alpha virt. eigenvalues --    0.35519   0.35933   0.36449   0.36718   0.37656
 Alpha virt. eigenvalues --    0.38015   0.38369   0.40044   0.40560   0.40782
 Alpha virt. eigenvalues --    0.41129   0.42354   0.43328   0.43836   0.44360
 Alpha virt. eigenvalues --    0.45267   0.45845   0.46521   0.46930   0.47702
 Alpha virt. eigenvalues --    0.49239   0.49878   0.51460   0.53190   0.54160
 Alpha virt. eigenvalues --    0.57392   0.58150   0.59174   0.59578   0.59980
 Alpha virt. eigenvalues --    0.60358   0.60970   0.64169   0.65051   0.66114
 Alpha virt. eigenvalues --    0.66972   0.67561   0.69541   0.69647   0.70399
 Alpha virt. eigenvalues --    0.70979   0.72706   0.72994   0.73479   0.74456
 Alpha virt. eigenvalues --    0.74823   0.75459   0.76072   0.77991   0.78955
 Alpha virt. eigenvalues --    0.79578   0.79876   0.80844   0.81130   0.82514
 Alpha virt. eigenvalues --    0.82913   0.84075   0.84762   0.85509   0.85938
 Alpha virt. eigenvalues --    0.87233   0.88115   0.89569   0.90854   0.91442
 Alpha virt. eigenvalues --    0.92397   0.93026   0.97419   0.98773   0.99384
 Alpha virt. eigenvalues --    1.00025   1.00466   1.01483   1.01910   1.02745
 Alpha virt. eigenvalues --    1.03479   1.03844   1.04266   1.05335   1.05664
 Alpha virt. eigenvalues --    1.05828   1.06651   1.07480   1.08242   1.09475
 Alpha virt. eigenvalues --    1.10519   1.11738   1.12321   1.12982   1.14474
 Alpha virt. eigenvalues --    1.15694   1.17020   1.17568   1.18616   1.21540
 Alpha virt. eigenvalues --    1.21842   1.23555   1.25490   1.27158   1.29211
 Alpha virt. eigenvalues --    1.30651   1.32001   1.33021   1.34435   1.36085
 Alpha virt. eigenvalues --    1.37211   1.37881   1.38690   1.41939   1.42367
 Alpha virt. eigenvalues --    1.42806   1.44077   1.44525   1.47545   1.49614
 Alpha virt. eigenvalues --    1.53100   1.59049   1.60704   1.65645   1.66553
 Alpha virt. eigenvalues --    1.67409   1.69316   1.69565   1.72032   1.73475
 Alpha virt. eigenvalues --    1.73692   1.75304   1.77600   1.80039   1.82424
 Alpha virt. eigenvalues --    1.84310   1.85206   1.86840   1.87841   1.88136
 Alpha virt. eigenvalues --    1.90347   1.91780   1.93506   1.96391   1.97149
 Alpha virt. eigenvalues --    1.97871   1.99508   1.99900   2.05078   2.06249
 Alpha virt. eigenvalues --    2.07536   2.08496   2.09258   2.10224   2.12229
 Alpha virt. eigenvalues --    2.13010   2.14199   2.15369   2.18939   2.19070
 Alpha virt. eigenvalues --    2.20493   2.24951   2.25621   2.28864   2.34370
 Alpha virt. eigenvalues --    2.38829   2.39309   2.41301   2.41969   2.42989
 Alpha virt. eigenvalues --    2.44967   2.46735   2.48590   2.49938   2.52732
 Alpha virt. eigenvalues --    2.55880   2.57679   2.58732   2.62814   2.64399
 Alpha virt. eigenvalues --    2.68650   2.71119   2.72608   2.75105   2.77891
 Alpha virt. eigenvalues --    2.79971   2.80179   2.82792   2.84177   2.84470
 Alpha virt. eigenvalues --    2.86098   2.87224   2.89471   2.90873   2.91764
 Alpha virt. eigenvalues --    2.92467   2.97386   2.97593   2.99412   3.03043
 Alpha virt. eigenvalues --    3.05428   3.09398   3.09983   3.11447   3.12529
 Alpha virt. eigenvalues --    3.14851   3.20666   3.21895   3.22483   3.24290
 Alpha virt. eigenvalues --    3.26555   3.30119   3.33830   3.37719   3.40657
 Alpha virt. eigenvalues --    3.43134   3.45677   3.53631   3.54562   3.56145
 Alpha virt. eigenvalues --    3.62011   3.66232   3.69453   3.73520   3.79728
 Alpha virt. eigenvalues --    3.81692   3.88477   3.96704   4.04682   4.15444
 Alpha virt. eigenvalues --    4.19345   4.26090   4.28248   4.31305   4.64384
 Alpha virt. eigenvalues --    4.75259   4.96397   5.30178   5.45448   5.95354
 Alpha virt. eigenvalues --   10.09726  10.10692  23.61493  23.79069  23.94041
 Alpha virt. eigenvalues --   24.03216  24.05004  24.09974  24.13752  24.21970
 Alpha virt. eigenvalues --   24.27048  24.33277  24.35563  24.52776  26.04811
 Alpha virt. eigenvalues --   26.06487  26.34551  26.35644  26.80472  26.83493
 Alpha virt. eigenvalues --   50.25374 216.20008 216.20892
          Condensed to atoms (all electrons):
               1          2          3          4          5          6
     1  C   13.199335  -0.839782   2.053462  -0.050353  -5.408828  -2.353323
     2  C   -0.839782  18.280993  -9.747888  -5.276482   1.083229   1.477409
     3  C    2.053462  -9.747888  23.390063   1.431310  -6.366902  -3.901743
     4  C   -0.050353  -5.276482   1.431310  24.859452  -2.719773  -7.111142
     5  C   -5.408828   1.083229  -6.366902  -2.719773  19.699340   3.322022
     6  C   -2.353323   1.477409  -3.901743  -7.111142   3.322022  12.856855
     7  H   -0.002231  -0.028444   0.213444  -0.003690   0.030619   0.076632
     8  Cl   0.420670   0.183334   0.298125  -0.916461  -0.289902  -0.490054
     9  O    0.382345  -0.146097  -0.103402  -0.057113   0.004691  -0.019125
    10  H    0.074713   0.361430  -0.035822  -0.029243  -0.018129   0.004002
    11  C   -0.595084   1.638497  -1.815008  -3.386336  -1.180104   2.816860
    12  C   -0.513051   0.761465  -3.153827   0.188051   3.697904   0.603254
    13  C   -0.175699   0.417293   0.287342  -1.023833  -1.826477  -0.416549
    14  C    0.500643  -0.590849   4.582448  -1.747643  -4.617366   0.232797
    15  C    0.002622  -1.415567  -1.002931   1.172038   1.777681  -0.973872
    16  C    0.006188  -0.020780   0.248200  -0.230137  -0.568598  -0.394899
    17  Cl  -0.000854  -0.004781  -0.023208  -0.001645  -0.029368  -0.045869
    18  H    0.000251   0.000033   0.012281  -0.001159  -0.007909  -0.014790
    19  H   -0.001127   0.014361  -0.008092   0.004261   0.017598   0.024006
    20  H    0.002225  -0.011327   0.022695  -0.001860  -0.029893   0.000563
               7          8          9         10         11         12
     1  C   -0.002231   0.420670   0.382345   0.074713  -0.595084  -0.513051
     2  C   -0.028444   0.183334  -0.146097   0.361430   1.638497   0.761465
     3  C    0.213444   0.298125  -0.103402  -0.035822  -1.815008  -3.153827
     4  C   -0.003690  -0.916461  -0.057113  -0.029243  -3.386336   0.188051
     5  C    0.030619  -0.289902   0.004691  -0.018129  -1.180104   3.697904
     6  C    0.076632  -0.490054  -0.019125   0.004002   2.816860   0.603254
     7  H    0.525277   0.001097  -0.000394  -0.006717   0.056751   0.014040
     8  Cl   0.001097  17.583390   0.047244   0.000610  -0.154419   0.014042
     9  O   -0.000394   0.047244   8.236738  -0.007710  -0.002868   0.006644
    10  H   -0.006717   0.000610  -0.007710   0.500446  -0.003991  -0.003892
    11  C    0.056751  -0.154419  -0.002868  -0.003991  12.003488  -2.024532
    12  C    0.014040   0.014042   0.006644  -0.003892  -2.024532  16.171189
    13  C   -0.001613  -0.005480   0.001058   0.000062   1.617057  -4.837043
    14  C   -0.039890  -0.052371  -0.006154   0.011407  -2.846140  -1.519116
    15  C    0.013335   0.007250   0.000769   0.000316   2.518571  -2.617892
    16  C   -0.006491  -0.002457  -0.000119   0.000117  -3.055355   0.385423
    17  Cl  -0.000012  -0.000015   0.000001  -0.000001  -0.254641  -0.151274
    18  H   -0.000051  -0.000003  -0.000000   0.000000  -0.022949  -0.010277
    19  H    0.001009  -0.000015   0.000003   0.000008   0.112295  -0.045249
    20  H   -0.000095  -0.002527  -0.000013   0.000001   0.011802   0.230361
              13         14         15         16         17         18
     1  C   -0.175699   0.500643   0.002622   0.006188  -0.000854   0.000251
     2  C    0.417293  -0.590849  -1.415567  -0.020780  -0.004781   0.000033
     3  C    0.287342   4.582448  -1.002931   0.248200  -0.023208   0.012281
     4  C   -1.023833  -1.747643   1.172038  -0.230137  -0.001645  -0.001159
     5  C   -1.826477  -4.617366   1.777681  -0.568598  -0.029368  -0.007909
     6  C   -0.416549   0.232797  -0.973872  -0.394899  -0.045869  -0.014790
     7  H   -0.001613  -0.039890   0.013335  -0.006491  -0.000012  -0.000051
     8  Cl  -0.005480  -0.052371   0.007250  -0.002457  -0.000015  -0.000003
     9  O    0.001058  -0.006154   0.000769  -0.000119   0.000001  -0.000000
    10  H    0.000062   0.011407   0.000316   0.000117  -0.000001   0.000000
    11  C    1.617057  -2.846140   2.518571  -3.055355  -0.254641  -0.022949
    12  C   -4.837043  -1.519116  -2.617892   0.385423  -0.151274  -0.010277
    13  C   19.475612  -2.891180  -5.109378   0.627291  -0.294273   0.089026
    14  C   -2.891180  23.919437 -10.339021   1.407054   0.034346  -0.033069
    15  C   -5.109378 -10.339021  27.788657  -5.935001   0.994421   0.061834
    16  C    0.627291   1.407054  -5.935001  14.475250  -1.425906   0.267453
    17  Cl  -0.294273   0.034346   0.994421  -1.425906  17.865731  -0.015881
    18  H    0.089026  -0.033069   0.061834   0.267453  -0.015881   0.535499
    19  H    0.008026   0.212176   0.054069  -0.066021  -0.000183  -0.007811
    20  H    0.079681  -0.010008   0.009979  -0.022963   0.004779   0.000153
              19         20
     1  C   -0.001127   0.002225
     2  C    0.014361  -0.011327
     3  C   -0.008092   0.022695
     4  C    0.004261  -0.001860
     5  C    0.017598  -0.029893
     6  C    0.024006   0.000563
     7  H    0.001009  -0.000095
     8  Cl  -0.000015  -0.002527
     9  O    0.000003  -0.000013
    10  H    0.000008   0.000001
    11  C    0.112295   0.011802
    12  C   -0.045249   0.230361
    13  C    0.008026   0.079681
    14  C    0.212176  -0.010008
    15  C    0.054069   0.009979
    16  C   -0.066021  -0.022963
    17  Cl  -0.000183   0.004779
    18  H   -0.007811   0.000153
    19  H    0.542075  -0.000146
    20  H   -0.000146   0.548104
 Mulliken charges:
               1
     1  C   -0.702124
     2  C   -0.136047
     3  C   -0.380546
     4  C    0.901756
     5  C   -0.569834
     6  C    0.306965
     7  H    0.157423
     8  Cl   0.357940
     9  O   -0.336498
    10  H    0.152392
    11  C    0.566105
    12  C   -1.196223
    13  C   -0.020922
    14  C   -0.207502
    15  C   -1.007882
    16  C    0.311750
    17  Cl   0.348633
    18  H    0.147368
    19  H    0.138758
    20  H    0.168488
 Sum of Mulliken charges =  -1.00000
 Mulliken charges with hydrogens summed into heavy atoms:
               1
     1  C   -0.702124
     2  C    0.016345
     3  C   -0.223123
     4  C    0.901756
     5  C   -0.569834
     6  C    0.306965
     8  Cl   0.357940
     9  O   -0.336498
    11  C    0.566105
    12  C   -1.027735
    13  C   -0.020922
    14  C   -0.068744
    15  C   -0.860514
    16  C    0.311750
    17  Cl   0.348633
 Electronic spatial extent (au):  <R**2>=           5768.9275
 Charge=             -1.0000 electrons
 Dipole moment (field-independent basis, Debye):
    X=              0.0241    Y=              3.7482    Z=             -0.2217  Tot=              3.7548
 Quadrupole moment (field-independent basis, Debye-Ang):
   XX=           -189.3361   YY=           -108.2192   ZZ=           -107.8334
   XY=             13.9110   XZ=             -2.9778   YZ=              0.7104
 Traceless Quadrupole moment (field-independent basis, Debye-Ang):
   XX=            -54.2065   YY=             26.9103   ZZ=             27.2962
   XY=             13.9110   XZ=             -2.9778   YZ=              0.7104
 Octapole moment (field-independent basis, Debye-Ang**2):
  XXX=             41.0663  YYY=             23.9664  ZZZ=             -4.6738  XYY=            -17.1750
  XXY=             16.5521  XXZ=              3.2009  XZZ=            -10.1569  YZZ=             -3.5955
  YYZ=             -3.3306  XYZ=             -0.5986
 Hexadecapole moment (field-independent basis, Debye-Ang**3):
 XXXX=          -8626.4514 YYYY=          -1076.1753 ZZZZ=           -150.0757 XXXY=            317.3021
 XXXZ=            -46.7728 YYYX=             72.4188 YYYZ=              7.6169 ZZZX=              0.3987
 ZZZY=              4.0949 XXYY=          -1385.5429 XXZZ=          -1167.3903 YYZZ=           -222.4089
 XXYZ=             13.8696 YYXZ=             -9.5041 ZZXY=             14.3869
 N-N= 9.979335428405D+02 E-N=-5.444643680536D+03  KE= 1.451598235643D+03
 No NMR shielding tensors so no spin-rotation constants.
 Leave Link  601 at Wed Jul  6 06:25:54 2022, MaxMem=   671088640 cpu:               0.8 elap:               0.2
 (Enter /gpfs/software/gaussian16/sse4/tar/g16/l607.exe)
 ******************************Gaussian NBO Version 3.1******************************
             N A T U R A L   A T O M I C   O R B I T A L   A N D
          N A T U R A L   B O N D   O R B I T A L   A N A L Y S I S
 ******************************Gaussian NBO Version 3.1******************************
       /RESON  / : Allow strongly delocalized NBO set

 Analyzing the SCF density

 Job title: ...                                                             

 Storage needed:    425842 in NPA,    567062 in NBO ( 671086480 available)
 GSVD:  LWork=       46336 too small for GESVD, short by      141800 words or      141800 for optimal perf.


 NATURAL POPULATIONS:  Natural atomic orbital occupancies 
                                                          
   NAO  Atom  No  lang   Type(AO)    Occupancy      Energy
 ----------------------------------------------------------
     1    C    1  S      Cor( 1S)     1.99917     -10.39340
     2    C    1  S      Val( 2S)     0.83679      -0.04479
     3    C    1  S      Ryd( 4S)     0.00717       0.78046
     4    C    1  S      Ryd( 3S)     0.00153       0.67892
     5    C    1  S      Ryd( 5S)     0.00005      23.07276
     6    C    1  px     Val( 2p)     0.83571       0.09375
     7    C    1  px     Ryd( 4p)     0.01819       1.21231
     8    C    1  px     Ryd( 3p)     0.00041       0.52356
     9    C    1  px     Ryd( 5p)     0.00006       2.97380
    10    C    1  py     Val( 2p)     1.00345       0.03733
    11    C    1  py     Ryd( 4p)     0.00483       1.38268
    12    C    1  py     Ryd( 3p)     0.00070       0.55093
    13    C    1  py     Ryd( 5p)     0.00012       2.76418
    14    C    1  pz     Val( 2p)     0.83407      -0.00026
    15    C    1  pz     Ryd( 4p)     0.00093       0.82465
    16    C    1  pz     Ryd( 3p)     0.00059       0.39446
    17    C    1  pz     Ryd( 5p)     0.00007       2.72666
    18    C    1  dxy    Ryd( 3d)     0.00389       2.60274
    19    C    1  dxz    Ryd( 3d)     0.00435       1.81003
    20    C    1  dyz    Ryd( 3d)     0.00050       1.71067
    21    C    1  dx2y2  Ryd( 3d)     0.00128       2.63013
    22    C    1  dz2    Ryd( 3d)     0.00049       2.09836

    23    C    2  S      Cor( 1S)     1.99910     -10.30611
    24    C    2  S      Val( 2S)     0.98927      -0.10670
    25    C    2  S      Ryd( 3S)     0.00301       0.99054
    26    C    2  S      Ryd( 4S)     0.00011       1.62794
    27    C    2  S      Ryd( 5S)     0.00001      22.43364
    28    C    2  px     Val( 2p)     1.08720       0.03110
    29    C    2  px     Ryd( 4p)     0.00546       1.01157
    30    C    2  px     Ryd( 3p)     0.00038       0.50320
    31    C    2  px     Ryd( 5p)     0.00015       3.30514
    32    C    2  py     Val( 2p)     1.13787       0.02730
    33    C    2  py     Ryd( 4p)     0.00486       1.12962
    34    C    2  py     Ryd( 3p)     0.00036       0.47460
    35    C    2  py     Ryd( 5p)     0.00008       3.17746
    36    C    2  pz     Val( 2p)     1.04793      -0.02517
    37    C    2  pz     Ryd( 4p)     0.00215       0.66967
    38    C    2  pz     Ryd( 3p)     0.00029       0.38485
    39    C    2  pz     Ryd( 5p)     0.00002       2.85715
    40    C    2  dxy    Ryd( 3d)     0.00062       2.58523
    41    C    2  dxz    Ryd( 3d)     0.00063       1.82969
    42    C    2  dyz    Ryd( 3d)     0.00024       1.72612
    43    C    2  dx2y2  Ryd( 3d)     0.00057       2.61777
    44    C    2  dz2    Ryd( 3d)     0.00043       2.14953

    45    C    3  S      Cor( 1S)     1.99909     -10.32378
    46    C    3  S      Val( 2S)     0.95282      -0.09672
    47    C    3  S      Ryd( 4S)     0.00207       1.00118
    48    C    3  S      Ryd( 3S)     0.00012       0.62226
    49    C    3  S      Ryd( 5S)     0.00002      23.39210
    50    C    3  px     Val( 2p)     1.11744       0.01675
    51    C    3  px     Ryd( 4p)     0.00321       1.08560
    52    C    3  px     Ryd( 3p)     0.00034       0.59070
    53    C    3  px     Ryd( 5p)     0.00015       3.38217
    54    C    3  py     Val( 2p)     1.07142       0.03786
    55    C    3  py     Ryd( 4p)     0.00570       1.02485
    56    C    3  py     Ryd( 3p)     0.00036       0.40379
    57    C    3  py     Ryd( 5p)     0.00009       3.35298
    58    C    3  pz     Val( 2p)     1.00310      -0.02891
    59    C    3  pz     Ryd( 4p)     0.00080       0.67026
    60    C    3  pz     Ryd( 3p)     0.00042       0.40648
    61    C    3  pz     Ryd( 5p)     0.00001       2.86403
    62    C    3  dxy    Ryd( 3d)     0.00071       2.58154
    63    C    3  dxz    Ryd( 3d)     0.00077       1.81552
    64    C    3  dyz    Ryd( 3d)     0.00046       1.75205
    65    C    3  dx2y2  Ryd( 3d)     0.00056       2.66159
    66    C    3  dz2    Ryd( 3d)     0.00041       2.13895

    67    C    4  S      Cor( 1S)     1.99865     -10.38498
    68    C    4  S      Val( 2S)     0.98192      -0.16437
    69    C    4  S      Ryd( 3S)     0.00579       0.46837
    70    C    4  S      Ryd( 4S)     0.00147       1.05629
    71    C    4  S      Ryd( 5S)     0.00001      23.51023
    72    C    4  px     Val( 2p)     1.06149      -0.03106
    73    C    4  px     Ryd( 4p)     0.00695       0.94834
    74    C    4  px     Ryd( 3p)     0.00032       0.65481
    75    C    4  px     Ryd( 5p)     0.00024       3.27314
    76    C    4  py     Val( 2p)     1.00068      -0.06043
    77    C    4  py     Ryd( 4p)     0.00668       1.02058
    78    C    4  py     Ryd( 3p)     0.00029       0.73259
    79    C    4  py     Ryd( 5p)     0.00034       3.16746
    80    C    4  pz     Val( 2p)     1.22019      -0.06840
    81    C    4  pz     Ryd( 4p)     0.00249       0.71479
    82    C    4  pz     Ryd( 3p)     0.00049       0.44479
    83    C    4  pz     Ryd( 5p)     0.00003       2.84618
    84    C    4  dxy    Ryd( 3d)     0.00159       2.30631
    85    C    4  dxz    Ryd( 3d)     0.00088       1.73408
    86    C    4  dyz    Ryd( 3d)     0.00115       1.66000
    87    C    4  dx2y2  Ryd( 3d)     0.00147       2.42569
    88    C    4  dz2    Ryd( 3d)     0.00097       2.12958

    89    C    5  S      Cor( 1S)     1.99851     -10.32572
    90    C    5  S      Val( 2S)     0.95515      -0.07398
    91    C    5  S      Ryd( 3S)     0.00189       1.19736
    92    C    5  S      Ryd( 4S)     0.00010       4.19485
    93    C    5  S      Ryd( 5S)     0.00001      19.59562
    94    C    5  px     Val( 2p)     0.97503       0.08111
    95    C    5  px     Ryd( 4p)     0.00341       1.14561
    96    C    5  px     Ryd( 3p)     0.00034       0.99042
    97    C    5  px     Ryd( 5p)     0.00017       3.27045
    98    C    5  py     Val( 2p)     0.89712       0.03023
    99    C    5  py     Ryd( 3p)     0.01179       0.77180
   100    C    5  py     Ryd( 4p)     0.00025       0.82802
   101    C    5  py     Ryd( 5p)     0.00012       2.95569
   102    C    5  pz     Val( 2p)     0.94526       0.00046
   103    C    5  pz     Ryd( 4p)     0.00131       0.69134
   104    C    5  pz     Ryd( 3p)     0.00046       0.68884
   105    C    5  pz     Ryd( 5p)     0.00004       2.65464
   106    C    5  dxy    Ryd( 3d)     0.00053       2.54330
   107    C    5  dxz    Ryd( 3d)     0.00101       1.85064
   108    C    5  dyz    Ryd( 3d)     0.00097       1.69402
   109    C    5  dx2y2  Ryd( 3d)     0.00074       2.46964
   110    C    5  dz2    Ryd( 3d)     0.00050       2.08892

   111    C    6  S      Cor( 1S)     1.99873     -10.30258
   112    C    6  S      Val( 2S)     0.87650      -0.02358
   113    C    6  S      Ryd( 4S)     0.00299       1.01257
   114    C    6  S      Ryd( 3S)     0.00007       0.74095
   115    C    6  S      Ryd( 5S)     0.00003      23.13458
   116    C    6  px     Val( 2p)     1.12762       0.00620
   117    C    6  px     Ryd( 4p)     0.00526       1.41170
   118    C    6  px     Ryd( 3p)     0.00014       1.05000
   119    C    6  px     Ryd( 5p)     0.00009       3.08481
   120    C    6  py     Val( 2p)     1.09603       0.00202
   121    C    6  py     Ryd( 4p)     0.00809       1.35503
   122    C    6  py     Ryd( 3p)     0.00008       1.00771
   123    C    6  py     Ryd( 5p)     0.00009       3.06362
   124    C    6  pz     Val( 2p)     1.09236      -0.01946
   125    C    6  pz     Ryd( 4p)     0.00193       0.74339
   126    C    6  pz     Ryd( 3p)     0.00016       0.72156
   127    C    6  pz     Ryd( 5p)     0.00004       2.68596
   128    C    6  dxy    Ryd( 3d)     0.00079       2.87579
   129    C    6  dxz    Ryd( 3d)     0.00105       1.85105
   130    C    6  dyz    Ryd( 3d)     0.00059       1.79883
   131    C    6  dx2y2  Ryd( 3d)     0.00076       2.54959
   132    C    6  dz2    Ryd( 3d)     0.00039       2.24846

   133    H    7  S      Val( 1S)     0.78617       0.14841
   134    H    7  S      Ryd( 2S)     0.00105       1.24262
   135    H    7  S      Ryd( 3S)     0.00017       1.69903
   136    H    7  px     Ryd( 2p)     0.00016       2.34289
   137    H    7  py     Ryd( 2p)     0.00033       2.57981
   138    H    7  pz     Ryd( 2p)     0.00013       1.74580

   139   Cl    8  S      Cor( 1S)     2.00000    -101.13630
   140   Cl    8  S      Cor( 2S)     1.99966     -10.82816
   141   Cl    8  S      Val( 3S)     1.80750      -0.97089
   142   Cl    8  S      Ryd( 5S)     0.00204       1.09047
   143   Cl    8  S      Ryd( 4S)     0.00004       0.77343
   144   Cl    8  S      Ryd( 6S)     0.00000      18.19890
   145   Cl    8  S      Ryd( 7S)     0.00000     207.72213
   146   Cl    8  px     Cor( 2p)     1.99997      -7.43515
   147   Cl    8  px     Val( 3p)     1.80059      -0.26080
   148   Cl    8  px     Ryd( 5p)     0.00280       0.52978
   149   Cl    8  px     Ryd( 4p)     0.00017       0.48685
   150   Cl    8  px     Ryd( 6p)     0.00002       3.57343
   151   Cl    8  px     Ryd( 7p)     0.00000      25.05870
   152   Cl    8  py     Cor( 2p)     1.99992      -7.43775
   153   Cl    8  py     Val( 3p)     1.40828      -0.21124
   154   Cl    8  py     Ryd( 5p)     0.00427       0.50456
   155   Cl    8  py     Ryd( 4p)     0.00019       0.48256
   156   Cl    8  py     Ryd( 6p)     0.00003       3.87241
   157   Cl    8  py     Ryd( 7p)     0.00000      25.07893
   158   Cl    8  pz     Cor( 2p)     1.99999      -7.43448
   159   Cl    8  pz     Val( 3p)     1.91627      -0.27950
   160   Cl    8  pz     Ryd( 5p)     0.00472       0.52269
   161   Cl    8  pz     Ryd( 4p)     0.00016       0.48578
   162   Cl    8  pz     Ryd( 6p)     0.00001       3.20596
   163   Cl    8  pz     Ryd( 7p)     0.00000      25.00397
   164   Cl    8  dxy    Ryd( 3d)     0.00350       1.38542
   165   Cl    8  dxz    Ryd( 3d)     0.00089       1.06267
   166   Cl    8  dyz    Ryd( 3d)     0.00258       1.11012
   167   Cl    8  dx2y2  Ryd( 3d)     0.00238       1.34413
   168   Cl    8  dz2    Ryd( 3d)     0.00150       1.16608

   169    O    9  S      Cor( 1S)     1.99977     -19.22131
   170    O    9  S      Val( 2S)     1.68738      -0.85295
   171    O    9  S      Ryd( 4S)     0.00104       1.75249
   172    O    9  S      Ryd( 3S)     0.00018       1.37864
   173    O    9  S      Ryd( 5S)     0.00000      49.82581
   174    O    9  px     Val( 2p)     1.59135      -0.23610
   175    O    9  px     Ryd( 3p)     0.00097       0.78445
   176    O    9  px     Ryd( 4p)     0.00017       1.02123
   177    O    9  px     Ryd( 5p)     0.00011       5.57381
   178    O    9  py     Val( 2p)     1.83665      -0.21424
   179    O    9  py     Ryd( 3p)     0.00469       0.78546
   180    O    9  py     Ryd( 4p)     0.00006       1.16028
   181    O    9  py     Ryd( 5p)     0.00001       5.28938
   182    O    9  pz     Val( 2p)     1.49540      -0.17117
   183    O    9  pz     Ryd( 3p)     0.00249       0.68779
   184    O    9  pz     Ryd( 4p)     0.00003       1.05031
   185    O    9  pz     Ryd( 5p)     0.00003       5.22048
   186    O    9  dxy    Ryd( 3d)     0.00147       3.42239
   187    O    9  dxz    Ryd( 3d)     0.00172       3.30478
   188    O    9  dyz    Ryd( 3d)     0.00005       3.05218
   189    O    9  dx2y2  Ryd( 3d)     0.00158       3.71087
   190    O    9  dz2    Ryd( 3d)     0.00048       3.26836

   191    H   10  S      Val( 1S)     0.78183       0.15749
   192    H   10  S      Ryd( 2S)     0.00081       1.38537
   193    H   10  S      Ryd( 3S)     0.00020       1.53078
   194    H   10  px     Ryd( 2p)     0.00015       2.26463
   195    H   10  py     Ryd( 2p)     0.00030       2.66329
   196    H   10  pz     Ryd( 2p)     0.00011       1.74350

   197    C   11  S      Cor( 1S)     1.99902     -10.29961
   198    C   11  S      Val( 2S)     0.88830      -0.02650
   199    C   11  S      Ryd( 3S)     0.00172       1.10929
   200    C   11  S      Ryd( 4S)     0.00015       1.38234
   201    C   11  S      Ryd( 5S)     0.00002      22.61920
   202    C   11  px     Val( 2p)     1.02463       0.05731
   203    C   11  px     Ryd( 4p)     0.00564       1.34249
   204    C   11  px     Ryd( 3p)     0.00262       0.51731
   205    C   11  px     Ryd( 5p)     0.00014       3.59737
   206    C   11  py     Val( 2p)     1.10629       0.02866
   207    C   11  py     Ryd( 4p)     0.00536       1.31414
   208    C   11  py     Ryd( 3p)     0.00214       0.57119
   209    C   11  py     Ryd( 5p)     0.00011       3.56019
   210    C   11  pz     Val( 2p)     1.02241       0.00198
   211    C   11  pz     Ryd( 4p)     0.00125       0.75419
   212    C   11  pz     Ryd( 3p)     0.00067       0.30941
   213    C   11  pz     Ryd( 5p)     0.00003       2.99101
   214    C   11  dxy    Ryd( 3d)     0.00059       2.70824
   215    C   11  dxz    Ryd( 3d)     0.00063       1.86202
   216    C   11  dyz    Ryd( 3d)     0.00059       1.88413
   217    C   11  dx2y2  Ryd( 3d)     0.00056       2.63112
   218    C   11  dz2    Ryd( 3d)     0.00039       2.17069

   219    C   12  S      Cor( 1S)     1.99908     -10.27370
   220    C   12  S      Val( 2S)     0.95676      -0.05403
   221    C   12  S      Ryd( 4S)     0.00183       0.97977
   222    C   12  S      Ryd( 3S)     0.00016       0.95746
   223    C   12  S      Ryd( 5S)     0.00001      23.06076
   224    C   12  px     Val( 2p)     1.14961       0.04427
   225    C   12  px     Ryd( 4p)     0.00832       1.13843
   226    C   12  px     Ryd( 3p)     0.00027       0.69270
   227    C   12  px     Ryd( 5p)     0.00008       3.39496
   228    C   12  py     Val( 2p)     1.09869       0.06664
   229    C   12  py     Ryd( 4p)     0.00700       0.95884
   230    C   12  py     Ryd( 3p)     0.00028       0.51931
   231    C   12  py     Ryd( 5p)     0.00015       3.40212
   232    C   12  pz     Val( 2p)     1.02471       0.01115
   233    C   12  pz     Ryd( 4p)     0.00123       0.72202
   234    C   12  pz     Ryd( 3p)     0.00022       0.41348
   235    C   12  pz     Ryd( 5p)     0.00001       2.93453
   236    C   12  dxy    Ryd( 3d)     0.00132       2.61137
   237    C   12  dxz    Ryd( 3d)     0.00056       1.85607
   238    C   12  dyz    Ryd( 3d)     0.00041       1.88427
   239    C   12  dx2y2  Ryd( 3d)     0.00053       2.67829
   240    C   12  dz2    Ryd( 3d)     0.00037       2.13789

   241    C   13  S      Cor( 1S)     1.99879     -10.24598
   242    C   13  S      Val( 2S)     1.09276      -0.06925
   243    C   13  S      Ryd( 3S)     0.01530       0.64521
   244    C   13  S      Ryd( 4S)     0.00077       1.01553
   245    C   13  S      Ryd( 5S)     0.00001      23.17926
   246    C   13  px     Val( 2p)     1.00079       0.13923
   247    C   13  px     Ryd( 4p)     0.00882       1.02121
   248    C   13  px     Ryd( 3p)     0.00040       0.63112
   249    C   13  px     Ryd( 5p)     0.00008       3.21989
   250    C   13  py     Val( 2p)     1.26187       0.04777
   251    C   13  py     Ryd( 4p)     0.00912       0.85198
   252    C   13  py     Ryd( 3p)     0.00019       0.52156
   253    C   13  py     Ryd( 5p)     0.00005       3.13895
   254    C   13  pz     Val( 2p)     0.80755       0.07551
   255    C   13  pz     Ryd( 4p)     0.00106       0.79015
   256    C   13  pz     Ryd( 3p)     0.00034       0.52216
   257    C   13  pz     Ryd( 5p)     0.00002       2.78238
   258    C   13  dxy    Ryd( 3d)     0.00110       2.48855
   259    C   13  dxz    Ryd( 3d)     0.00047       1.89390
   260    C   13  dyz    Ryd( 3d)     0.00128       1.80302
   261    C   13  dx2y2  Ryd( 3d)     0.00092       2.45581
   262    C   13  dz2    Ryd( 3d)     0.00055       2.10829

   263    C   14  S      Cor( 1S)     1.99913     -10.28554
   264    C   14  S      Val( 2S)     0.93212      -0.05600
   265    C   14  S      Ryd( 4S)     0.00158       1.04896
   266    C   14  S      Ryd( 3S)     0.00018       0.85153
   267    C   14  S      Ryd( 5S)     0.00001      23.07506
   268    C   14  px     Val( 2p)     1.07272       0.04746
   269    C   14  px     Ryd( 4p)     0.00329       1.07742
   270    C   14  px     Ryd( 3p)     0.00032       0.66944
   271    C   14  px     Ryd( 5p)     0.00014       3.31733
   272    C   14  py     Val( 2p)     1.15170       0.04108
   273    C   14  py     Ryd( 4p)     0.00499       1.14964
   274    C   14  py     Ryd( 3p)     0.00040       0.41445
   275    C   14  py     Ryd( 5p)     0.00008       3.36307
   276    C   14  pz     Val( 2p)     1.05473      -0.00774
   277    C   14  pz     Ryd( 4p)     0.00163       0.71779
   278    C   14  pz     Ryd( 3p)     0.00062       0.42197
   279    C   14  pz     Ryd( 5p)     0.00002       2.88890
   280    C   14  dxy    Ryd( 3d)     0.00052       2.64068
   281    C   14  dxz    Ryd( 3d)     0.00055       1.85536
   282    C   14  dyz    Ryd( 3d)     0.00033       1.85166
   283    C   14  dx2y2  Ryd( 3d)     0.00060       2.64929
   284    C   14  dz2    Ryd( 3d)     0.00039       2.14937

   285    C   15  S      Cor( 1S)     1.99903     -10.28437
   286    C   15  S      Val( 2S)     0.94769      -0.05940
   287    C   15  S      Ryd( 3S)     0.00180       1.01277
   288    C   15  S      Ryd( 4S)     0.00024       1.62023
   289    C   15  S      Ryd( 5S)     0.00001      22.46668
   290    C   15  px     Val( 2p)     1.11090       0.04289
   291    C   15  px     Ryd( 4p)     0.00589       1.00131
   292    C   15  px     Ryd( 3p)     0.00049       0.49641
   293    C   15  px     Ryd( 5p)     0.00011       3.31336
   294    C   15  py     Val( 2p)     1.13124       0.02980
   295    C   15  py     Ryd( 4p)     0.00605       1.02025
   296    C   15  py     Ryd( 3p)     0.00043       0.42809
   297    C   15  py     Ryd( 5p)     0.00011       3.31485
   298    C   15  pz     Val( 2p)     1.02443      -0.00548
   299    C   15  pz     Ryd( 4p)     0.00175       0.65998
   300    C   15  pz     Ryd( 3p)     0.00059       0.40355
   301    C   15  pz     Ryd( 5p)     0.00001       2.90452
   302    C   15  dxy    Ryd( 3d)     0.00073       2.58993
   303    C   15  dxz    Ryd( 3d)     0.00050       1.83173
   304    C   15  dyz    Ryd( 3d)     0.00045       1.85396
   305    C   15  dx2y2  Ryd( 3d)     0.00053       2.68582
   306    C   15  dz2    Ryd( 3d)     0.00036       2.13225

   307    C   16  S      Cor( 1S)     1.99853     -10.33828
   308    C   16  S      Val( 2S)     0.94209      -0.10291
   309    C   16  S      Ryd( 3S)     0.00399       0.55060
   310    C   16  S      Ryd( 4S)     0.00065       0.93908
   311    C   16  S      Ryd( 5S)     0.00001      23.39106
   312    C   16  px     Val( 2p)     0.95861      -0.04337
   313    C   16  px     Ryd( 4p)     0.00745       1.06462
   314    C   16  px     Ryd( 3p)     0.00042       0.85918
   315    C   16  px     Ryd( 5p)     0.00033       3.06572
   316    C   16  py     Val( 2p)     1.13094       0.01334
   317    C   16  py     Ryd( 3p)     0.00838       0.91374
   318    C   16  py     Ryd( 4p)     0.00030       0.92043
   319    C   16  py     Ryd( 5p)     0.00016       3.13034
   320    C   16  pz     Val( 2p)     1.09013      -0.02621
   321    C   16  pz     Ryd( 3p)     0.00164       0.75556
   322    C   16  pz     Ryd( 4p)     0.00028       0.79022
   323    C   16  pz     Ryd( 5p)     0.00010       2.51476
   324    C   16  dxy    Ryd( 3d)     0.00111       2.53054
   325    C   16  dxz    Ryd( 3d)     0.00146       1.70405
   326    C   16  dyz    Ryd( 3d)     0.00060       1.86853
   327    C   16  dx2y2  Ryd( 3d)     0.00251       2.35311
   328    C   16  dz2    Ryd( 3d)     0.00081       2.07994

   329   Cl   17  S      Cor( 1S)     2.00000    -101.10826
   330   Cl   17  S      Cor( 2S)     1.99968     -10.80057
   331   Cl   17  S      Val( 3S)     1.81216      -0.95615
   332   Cl   17  S      Ryd( 4S)     0.00200       0.91296
   333   Cl   17  S      Ryd( 5S)     0.00009       0.93631
   334   Cl   17  S      Ryd( 6S)     0.00000      18.33527
   335   Cl   17  S      Ryd( 7S)     0.00000     207.62826
   336   Cl   17  px     Cor( 2p)     1.99991      -7.41186
   337   Cl   17  px     Val( 3p)     1.32201      -0.18053
   338   Cl   17  px     Ryd( 5p)     0.00448       0.50031
   339   Cl   17  px     Ryd( 4p)     0.00025       0.48371
   340   Cl   17  px     Ryd( 6p)     0.00002       4.00356
   341   Cl   17  px     Ryd( 7p)     0.00000      25.02707
   342   Cl   17  py     Cor( 2p)     1.99999      -7.40811
   343   Cl   17  py     Val( 3p)     1.94805      -0.26090
   344   Cl   17  py     Ryd( 4p)     0.00283       0.53106
   345   Cl   17  py     Ryd( 5p)     0.00009       0.56549
   346   Cl   17  py     Ryd( 6p)     0.00002       3.46166
   347   Cl   17  py     Ryd( 7p)     0.00000      25.01736
   348   Cl   17  pz     Cor( 2p)     1.99999      -7.40817
   349   Cl   17  pz     Val( 3p)     1.93090      -0.26201
   350   Cl   17  pz     Ryd( 4p)     0.00311       0.52203
   351   Cl   17  pz     Ryd( 5p)     0.00010       0.52410
   352   Cl   17  pz     Ryd( 6p)     0.00001       3.24294
   353   Cl   17  pz     Ryd( 7p)     0.00000      24.98747
   354   Cl   17  dxy    Ryd( 3d)     0.00169       1.33204
   355   Cl   17  dxz    Ryd( 3d)     0.00244       1.14366
   356   Cl   17  dyz    Ryd( 3d)     0.00016       1.06801
   357   Cl   17  dx2y2  Ryd( 3d)     0.00394       1.39465
   358   Cl   17  dz2    Ryd( 3d)     0.00135       1.17691

   359    H   18  S      Val( 1S)     0.79516       0.15942
   360    H   18  S      Ryd( 2S)     0.00118       1.00393
   361    H   18  S      Ryd( 3S)     0.00020       1.95890
   362    H   18  px     Ryd( 2p)     0.00023       2.39159
   363    H   18  py     Ryd( 2p)     0.00026       2.49471
   364    H   18  pz     Ryd( 2p)     0.00014       1.78426

   365    H   19  S      Val( 1S)     0.79794       0.15679
   366    H   19  S      Ryd( 2S)     0.00063       1.28946
   367    H   19  S      Ryd( 3S)     0.00023       1.64458
   368    H   19  px     Ryd( 2p)     0.00010       2.20806
   369    H   19  py     Ryd( 2p)     0.00035       2.72790
   370    H   19  pz     Ryd( 2p)     0.00019       1.78043

   371    H   20  S      Val( 1S)     0.78611       0.19185
   372    H   20  S      Ryd( 2S)     0.00196       0.91841
   373    H   20  S      Ryd( 3S)     0.00028       2.06820
   374    H   20  px     Ryd( 2p)     0.00017       2.38233
   375    H   20  py     Ryd( 2p)     0.00033       2.56487
   376    H   20  pz     Ryd( 2p)     0.00011       1.81336

 WARNING:  1 low occupancy (<1.9990e) core orbital  found on  C    4
           1 low occupancy (<1.9990e) core orbital  found on  C    5
           1 low occupancy (<1.9990e) core orbital  found on  C    6
           1 low occupancy (<1.9990e) core orbital  found on  C   13
           1 low occupancy (<1.9990e) core orbital  found on  C   16

 WARNING:  Population inversion found on atom  C    1
           Population inversion found on atom  C    2
           Population inversion found on atom  C    3
           Population inversion found on atom  C    4
           Population inversion found on atom  C    5
           Population inversion found on atom  C    6
           Population inversion found on atom Cl    8
           Population inversion found on atom  O    9
           Population inversion found on atom  C   11
           Population inversion found on atom  C   12
           Population inversion found on atom  C   13
           Population inversion found on atom  C   14
           Population inversion found on atom  C   15
           Population inversion found on atom  C   16
           Population inversion found on atom Cl   17


 Summary of Natural Population Analysis:                  
                                                          
                                       Natural Population 
                Natural  -----------------------------------------------
    Atom  No    Charge         Core      Valence    Rydberg      Total
 -----------------------------------------------------------------------
      C    1    0.44566      1.99917     3.51002    0.04515     5.55434
      C    2   -0.28072      1.99910     4.26226    0.01935     6.28072
      C    3   -0.16004      1.99909     4.14477    0.01618     6.16004
      C    4   -0.29408      1.99865     4.26427    0.03115     6.29408
      C    5    0.20529      1.99851     3.77255    0.02364     5.79471
      C    6   -0.21379      1.99873     4.19251    0.02254     6.21379
      H    7    0.21200      0.00000     0.78617    0.00184     0.78800
     Cl    8    0.04253      9.99954     6.93264    0.02530    16.95747
      O    9   -0.62564      1.99977     6.61077    0.01510     8.62564
      H   10    0.21661      0.00000     0.78183    0.00156     0.78339
      C   11   -0.06327      1.99902     4.04164    0.02261     6.06327
      C   12   -0.25159      1.99908     4.22976    0.02275     6.25159
      C   13   -0.20223      1.99879     4.16296    0.04049     6.20223
      C   14   -0.22603      1.99913     4.21127    0.01564     6.22603
      C   15   -0.23333      1.99903     4.21427    0.02004     6.23333
      C   16   -0.15051      1.99853     4.12177    0.03020     6.15051
     Cl   17   -0.03528      9.99957     7.01312    0.02259    17.03528
      H   18    0.20283      0.00000     0.79516    0.00201     0.79717
      H   19    0.20056      0.00000     0.79794    0.00151     0.79944
      H   20    0.21103      0.00000     0.78611    0.00286     0.78897
 =======================================================================
   * Total *   -1.00000     45.98571    73.63178    0.38251   120.00000

                                 Natural Population      
 --------------------------------------------------------
   Core                      45.98571 ( 99.9689% of  46)
   Valence                   73.63178 ( 99.5024% of  74)
   Natural Minimal Basis    119.61749 ( 99.6812% of 120)
   Natural Rydberg Basis      0.38251 (  0.3188% of 120)
 --------------------------------------------------------

    Atom  No          Natural Electron Configuration
 ----------------------------------------------------------------------------
      C    1      [core]2S( 0.84)2p( 2.67)4S( 0.01)3d( 0.01)4p( 0.02)
      C    2      [core]2S( 0.99)2p( 3.27)4p( 0.01)
      C    3      [core]2S( 0.95)2p( 3.19)4p( 0.01)
      C    4      [core]2S( 0.98)2p( 3.28)3S( 0.01)3d( 0.01)4p( 0.02)
      C    5      [core]2S( 0.96)2p( 2.82)3p( 0.01)
      C    6      [core]2S( 0.88)2p( 3.32)4p( 0.02)
      H    7            1S( 0.79)
     Cl    8      [core]3S( 1.81)3p( 5.13)3d( 0.01)5p( 0.01)
      O    9      [core]2S( 1.69)2p( 4.92)3p( 0.01)3d( 0.01)
      H   10            1S( 0.78)
      C   11      [core]2S( 0.89)2p( 3.15)3p( 0.01)4p( 0.01)
      C   12      [core]2S( 0.96)2p( 3.27)4p( 0.02)
      C   13      [core]2S( 1.09)2p( 3.07)3S( 0.02)4p( 0.02)
      C   14      [core]2S( 0.93)2p( 3.28)4p( 0.01)
      C   15      [core]2S( 0.95)2p( 3.27)4p( 0.01)
      C   16      [core]2S( 0.94)2p( 3.18)3p( 0.01)3d( 0.01)4p( 0.01)
     Cl   17      [core]3S( 1.81)3p( 5.20)3d( 0.01)4p( 0.01)
      H   18            1S( 0.80)
      H   19            1S( 0.80)
      H   20            1S( 0.79)


 NATURAL BOND ORBITAL ANALYSIS:

                       Occupancies       Lewis Structure    Low   High
           Occ.    -------------------  -----------------   occ   occ
  Cycle   Thresh.   Lewis   Non-Lewis     CR  BD  3C  LP    (L)   (NL)   Dev
 =============================================================================
   1(1)    1.90   112.56230   7.43770     23  23   0  14    11      8    0.73
   2(2)    1.90   112.56230   7.43770     23  23   0  14    11      8    0.73
   3(1)    1.80   114.76468   5.23532     23  25   0  12     6      7    0.56
   4(2)    1.80   114.76468   5.23532     23  25   0  12     6      7    0.56
   5(1)    1.70   115.48470   4.51530     23  27   0  10     5      8    0.49
   6(2)    1.70   116.41023   3.58977     23  28   0   9     3      7    0.37
   7(3)    1.70   116.41023   3.58977     23  28   0   9     3      7    0.37
   8(1)    1.60   116.33858   3.66142     23  29   0   8     2      8    0.37
   9(2)    1.60   115.85726   4.14274     23  28   0   9     3      8    0.45
  10(3)    1.60   116.33858   3.66142     23  29   0   8     2      8    0.37
  11(1)    1.50   116.84245   3.15755     23  28   0   9     0      7    0.45
  12(2)    1.50   116.32057   3.67943     23  27   0  10     1      7    0.43
  13(3)    1.50   116.86791   3.13209     23  28   0   9     0      7    0.49
  14(4)    1.50   116.32057   3.67943     23  27   0  10     1      7    0.43
  15(5)    1.50   116.86791   3.13209     23  28   0   9     0      7    0.49
  16(6)    1.50   116.32057   3.67943     23  27   0  10     1      7    0.43
  17(7)    1.50   116.86791   3.13209     23  28   0   9     0      7    0.49
  18(8)    1.50   116.32057   3.67943     23  27   0  10     1      7    0.43
  19(9)    1.50   116.86791   3.13209     23  28   0   9     0      7    0.49
 -----------------------------------------------------------------------------

 Structure accepted: RESONANCE keyword permits strongly delocalized structure

 WARNING:  1 low occupancy (<1.9990e) core orbital  found on  C    4
           1 low occupancy (<1.9990e) core orbital  found on  C    5
           1 low occupancy (<1.9990e) core orbital  found on  C    6
           1 low occupancy (<1.9990e) core orbital  found on  C   13
           1 low occupancy (<1.9990e) core orbital  found on  C   16

 --------------------------------------------------------
   Core                     45.98558 ( 99.969% of  46)
   Valence Lewis            70.88233 ( 95.787% of  74)
  ==================       ============================
   Total Lewis             116.86791 ( 97.390% of 120)
  -----------------------------------------------------
   Valence non-Lewis         2.87071 (  2.392% of 120)
   Rydberg non-Lewis         0.26138 (  0.218% of 120)
  ==================       ============================
   Total non-Lewis           3.13209 (  2.610% of 120)
 --------------------------------------------------------


       (Occupancy)   Bond orbital/ Coefficients/ Hybrids
 ---------------------------------------------------------------------------------
     1. (1.97214) BD ( 1) C   1 - C   2  
                ( 49.34%)   0.7024* C   1 s( 34.97%)p 1.86( 65.00%)d 0.00(  0.03%)
                                           -0.0003  0.5909  0.0167 -0.0130  0.0003
                                            0.4675  0.0286 -0.0130  0.0009  0.6457
                                           -0.0147 -0.0041 -0.0032  0.1155  0.0037
                                           -0.0003  0.0004  0.0160  0.0013  0.0021
                                           -0.0038 -0.0076
                ( 50.66%)   0.7118* C   2 s( 31.27%)p 2.20( 68.70%)d 0.00(  0.04%)
                                            0.0001  0.5591  0.0088 -0.0041  0.0001
                                           -0.5024  0.0306  0.0057  0.0018 -0.6558
                                           -0.0137  0.0134 -0.0002 -0.0562  0.0029
                                            0.0015  0.0002  0.0137  0.0016  0.0023
                                           -0.0073 -0.0117
     2. (1.95593) BD ( 1) C   1 - C   4  
                ( 47.38%)   0.6883* C   1 s( 33.24%)p 2.01( 66.73%)d 0.00(  0.03%)
                                            0.0002  0.5760  0.0197  0.0157  0.0000
                                            0.3224  0.0230 -0.0077  0.0022 -0.7420
                                            0.0051  0.0084  0.0050 -0.1094 -0.0014
                                           -0.0037 -0.0008 -0.0114 -0.0043  0.0000
                                           -0.0105 -0.0076
                ( 52.62%)   0.7254* C   4 s( 35.90%)p 1.78( 64.07%)d 0.00(  0.03%)
                                           -0.0004  0.5987  0.0234 -0.0029  0.0008
                                           -0.4185  0.0154  0.0011 -0.0024  0.6644
                                            0.0103 -0.0113  0.0081 -0.1537 -0.0029
                                           -0.0031 -0.0005 -0.0086  0.0003 -0.0014
                                           -0.0084 -0.0136
     3. (1.99564) BD ( 1) C   1 - O   9  
                ( 34.92%)   0.5910* C   1 s( 29.87%)p 2.34( 69.97%)d 0.01(  0.16%)
                                           -0.0000 -0.5436  0.0566 -0.0007  0.0019
                                            0.7882 -0.0649 -0.0115 -0.0003 -0.1160
                                            0.0069 -0.0004  0.0008  0.2462 -0.0023
                                            0.0032  0.0018  0.0091 -0.0182  0.0032
                                           -0.0298  0.0162
                ( 65.08%)   0.8067* O   9 s( 41.88%)p 1.38( 58.00%)d 0.00(  0.13%)
                                           -0.0000 -0.6468  0.0204  0.0031  0.0001
                                           -0.7522  0.0193 -0.0044 -0.0017  0.0672
                                           -0.0020  0.0004  0.0004  0.0961  0.0010
                                            0.0000 -0.0008  0.0066 -0.0003  0.0006
                                           -0.0307  0.0163
     4. (1.96572) BD ( 2) C   1 - O   9  
                ( 30.32%)   0.5506* C   1 s(  1.82%)p53.59( 97.69%)d 0.27(  0.49%)
                                           -0.0003  0.1350 -0.0028 -0.0007  0.0003
                                           -0.2240  0.0091 -0.0017 -0.0003 -0.1328
                                           -0.0126 -0.0021 -0.0005  0.9526  0.0273
                                            0.0238  0.0089  0.0103 -0.0659  0.0081
                                            0.0121 -0.0136
                ( 69.68%)   0.8348* O   9 s(  0.86%)p99.99( 99.01%)d 0.15(  0.13%)
                                            0.0000  0.0926 -0.0043 -0.0005  0.0000
                                            0.0245 -0.0027 -0.0003  0.0013 -0.2187
                                            0.0019  0.0010  0.0007  0.9704 -0.0090
                                            0.0026 -0.0042 -0.0074  0.0341 -0.0049
                                            0.0004  0.0033
     5. (1.98352) BD ( 1) C   2 - C   3  
                ( 49.41%)   0.7030* C   2 s( 38.87%)p 1.57( 61.09%)d 0.00(  0.04%)
                                           -0.0000  0.6226 -0.0325  0.0002  0.0004
                                            0.7744 -0.0294 -0.0099  0.0048 -0.0693
                                           -0.0308  0.0057 -0.0009  0.0669 -0.0040
                                           -0.0003  0.0004 -0.0052  0.0030  0.0002
                                            0.0146 -0.0126
                ( 50.59%)   0.7112* C   3 s( 39.17%)p 1.55( 60.80%)d 0.00(  0.04%)
                                            0.0000  0.6254  0.0244 -0.0018  0.0001
                                           -0.7746  0.0199  0.0100 -0.0036  0.0615
                                           -0.0380  0.0043  0.0001 -0.0468  0.0012
                                            0.0011 -0.0004 -0.0001  0.0034  0.0005
                                            0.0145 -0.0123
     6. (1.87108) BD ( 2) C   2 - C   3  
                ( 51.48%)   0.7175* C   2 s(  0.01%)p 1.00( 99.93%)d 0.00(  0.06%)
                                           -0.0000 -0.0091 -0.0017  0.0005  0.0002
                                           -0.0815 -0.0001 -0.0007  0.0000 -0.0305
                                           -0.0009 -0.0011 -0.0001  0.9956  0.0177
                                            0.0134 -0.0012 -0.0005  0.0232 -0.0089
                                           -0.0025  0.0022
                ( 48.52%)   0.6966* C   3 s(  0.23%)p99.99( 99.71%)d 0.29(  0.07%)
                                            0.0002 -0.0473  0.0045  0.0009 -0.0003
                                           -0.0971 -0.0022  0.0004  0.0003  0.0137
                                            0.0021 -0.0009  0.0001  0.9934  0.0166
                                            0.0183 -0.0015  0.0026 -0.0249 -0.0031
                                            0.0017 -0.0041
     7. (1.97567) BD ( 1) C   2 - H  10  
                ( 60.73%)   0.7793* C   2 s( 29.87%)p 2.35( 70.10%)d 0.00(  0.04%)
                                           -0.0004  0.5463  0.0150  0.0034 -0.0007
                                           -0.3711 -0.0003  0.0015  0.0014  0.7505
                                            0.0045  0.0064  0.0002 -0.0024 -0.0007
                                            0.0003  0.0001 -0.0125  0.0000  0.0005
                                           -0.0112 -0.0094
                ( 39.27%)   0.6267* H  10 s( 99.96%)p 0.00(  0.04%)
                                            0.9998  0.0015  0.0006  0.0104 -0.0175
                                           -0.0001
     8. (1.92748) BD ( 1) C   3 - C   6  
                ( 47.79%)   0.6913* C   3 s( 32.84%)p 2.04( 67.13%)d 0.00(  0.03%)
                                            0.0006  0.5730 -0.0063  0.0021  0.0019
                                            0.4015 -0.0223 -0.0042 -0.0009 -0.7095
                                           -0.0120  0.0141 -0.0010  0.0764 -0.0047
                                            0.0008  0.0001 -0.0093  0.0020 -0.0016
                                           -0.0090 -0.0122
                ( 52.21%)   0.7226* C   6 s( 31.23%)p 2.20( 68.74%)d 0.00(  0.03%)
                                           -0.0005  0.5588 -0.0045 -0.0010  0.0004
                                           -0.3172 -0.0163  0.0027  0.0015  0.7446
                                           -0.0072 -0.0017  0.0003  0.1789 -0.0012
                                            0.0009  0.0001 -0.0132 -0.0030 -0.0009
                                           -0.0015 -0.0108
     9. (1.96821) BD ( 1) C   3 - H   7  
                ( 60.62%)   0.7786* C   3 s( 27.73%)p 2.61( 72.24%)d 0.00(  0.04%)
                                           -0.0006  0.5263 -0.0158 -0.0001 -0.0016
                                            0.4762  0.0075 -0.0024 -0.0015  0.7012
                                            0.0070  0.0052  0.0014  0.0619 -0.0007
                                            0.0019  0.0003  0.0156 -0.0001  0.0030
                                           -0.0067 -0.0079
                ( 39.38%)   0.6276* H   7 s( 99.96%)p 0.00(  0.04%)
                                            0.9998  0.0027  0.0004 -0.0096 -0.0178
                                           -0.0030
    10. (1.98356) BD ( 1) C   4 - C   5  
                ( 51.21%)   0.7156* C   4 s( 36.62%)p 1.73( 63.34%)d 0.00(  0.04%)
                                           -0.0001  0.6050  0.0023  0.0147 -0.0003
                                            0.7934 -0.0120 -0.0066  0.0088 -0.0379
                                            0.0310 -0.0045  0.0035  0.0340 -0.0015
                                           -0.0012  0.0010 -0.0008  0.0017  0.0006
                                            0.0143 -0.0143
                ( 48.79%)   0.6985* C   5 s( 46.13%)p 1.17( 53.83%)d 0.00(  0.03%)
                                           -0.0002  0.6790 -0.0157 -0.0001 -0.0005
                                           -0.7004  0.0147  0.0087 -0.0021 -0.2034
                                            0.0222 -0.0006 -0.0013 -0.0747  0.0025
                                            0.0017  0.0005 -0.0040  0.0003 -0.0009
                                            0.0151 -0.0101
    11. (1.76228) BD ( 2) C   4 - C   5  
                ( 62.66%)   0.7916* C   4 s(  0.48%)p99.99( 99.49%)d 0.06(  0.03%)
                                           -0.0000  0.0671 -0.0160 -0.0019  0.0003
                                           -0.0881 -0.0088 -0.0023  0.0007  0.1132
                                            0.0015 -0.0006 -0.0013  0.9868  0.0129
                                            0.0169  0.0004  0.0066  0.0151  0.0024
                                           -0.0035 -0.0001
                ( 37.34%)   0.6111* C   5 s(  1.52%)p64.49( 98.32%)d 0.10(  0.16%)
                                           -0.0003 -0.1219 -0.0195 -0.0039 -0.0003
                                           -0.3526 -0.0031 -0.0003  0.0035  0.5358
                                            0.0352  0.0016 -0.0024  0.7548 -0.0137
                                            0.0244  0.0012 -0.0078 -0.0359  0.0054
                                           -0.0023 -0.0146
    12. (1.98851) BD ( 1) C   4 -Cl   8  
                ( 47.12%)   0.6864* C   4 s( 26.91%)p 2.71( 72.92%)d 0.01(  0.17%)
                                           -0.0000  0.5182 -0.0211 -0.0066 -0.0010
                                           -0.4311  0.0154  0.0034  0.0077 -0.7365
                                            0.0172  0.0057  0.0127  0.0101  0.0045
                                            0.0021  0.0009  0.0279  0.0012  0.0039
                                           -0.0200 -0.0230
                ( 52.88%)   0.7272*Cl   8 s( 20.01%)p 3.97( 79.46%)d 0.03(  0.53%)
                                            0.0000  0.0001  0.4457  0.0380  0.0005
                                            0.0003 -0.0000  0.0001  0.4193 -0.0254
                                            0.0034  0.0010 -0.0001  0.0001  0.7790
                                           -0.0464  0.0069  0.0011 -0.0002  0.0000
                                            0.0951 -0.0061  0.0002 -0.0003 -0.0001
                                            0.0525  0.0060  0.0115 -0.0344 -0.0349
    13. (1.97405) BD ( 1) C   5 - C   6  
                ( 47.34%)   0.6880* C   5 s( 50.55%)p 0.98( 49.41%)d 0.00(  0.05%)
                                           -0.0002  0.7110 -0.0006 -0.0023  0.0008
                                            0.5585 -0.0074 -0.0089  0.0058  0.4190
                                           -0.0127 -0.0094  0.0054  0.0786 -0.0019
                                            0.0004  0.0010  0.0162 -0.0008  0.0047
                                           -0.0052 -0.0129
                ( 52.66%)   0.7257* C   6 s( 34.26%)p 1.92( 65.69%)d 0.00(  0.05%)
                                           -0.0000  0.5852  0.0128  0.0006 -0.0010
                                           -0.4828 -0.0064 -0.0003 -0.0019 -0.6501
                                            0.0240  0.0016 -0.0027  0.0232  0.0006
                                            0.0008 -0.0013  0.0168 -0.0022  0.0003
                                           -0.0040 -0.0136
    14. (1.75415) BD ( 2) C   5 - C   6  
                ( 47.44%)   0.6888* C   5 s(  1.84%)p53.15( 97.99%)d 0.09(  0.16%)
                                            0.0006  0.1343  0.0194  0.0041 -0.0004
                                            0.2634  0.0087 -0.0004 -0.0045 -0.7011
                                           -0.0392 -0.0000  0.0025  0.6455 -0.0256
                                           -0.0048 -0.0043  0.0049  0.0196  0.0306
                                            0.0096  0.0139
                ( 52.56%)   0.7250* C   6 s(  0.43%)p99.99( 99.49%)d 0.20(  0.09%)
                                           -0.0004 -0.0623 -0.0196  0.0002 -0.0005
                                            0.1427 -0.0072 -0.0027  0.0009 -0.1281
                                           -0.0231  0.0013  0.0013  0.9785  0.0037
                                            0.0070 -0.0019  0.0012 -0.0222 -0.0148
                                           -0.0119 -0.0004
    15. (1.95361) BD ( 1) C   6 - C  11  
                ( 52.01%)   0.7211* C   6 s( 34.11%)p 1.93( 65.88%)d 0.00(  0.02%)
                                            0.0002  0.5840 -0.0096  0.0009  0.0005
                                            0.8030  0.0177 -0.0022  0.0007 -0.0746
                                           -0.0059  0.0003  0.0005 -0.0898 -0.0040
                                            0.0004 -0.0006 -0.0067  0.0010  0.0006
                                            0.0060 -0.0085
                ( 47.99%)   0.6928* C  11 s( 30.60%)p 2.27( 69.38%)d 0.00(  0.02%)
                                            0.0001  0.5532  0.0011  0.0034  0.0007
                                           -0.8203 -0.0169  0.0040 -0.0023  0.1430
                                           -0.0027  0.0022  0.0001 -0.0059 -0.0003
                                           -0.0002  0.0004 -0.0059  0.0005 -0.0002
                                            0.0113 -0.0088
    16. (1.95860) BD ( 1) C  11 - C  12  
                ( 52.20%)   0.7225* C  11 s( 34.93%)p 1.86( 65.05%)d 0.00(  0.03%)
                                           -0.0002  0.5910 -0.0018 -0.0009 -0.0002
                                            0.2655  0.0077  0.0037  0.0011 -0.7603
                                            0.0087  0.0086 -0.0026  0.0400 -0.0042
                                           -0.0018  0.0008 -0.0091 -0.0012 -0.0030
                                           -0.0084 -0.0102
                ( 47.80%)   0.6914* C  12 s( 35.44%)p 1.82( 64.52%)d 0.00(  0.04%)
                                           -0.0002  0.5953 -0.0043 -0.0001  0.0010
                                           -0.3365  0.0269  0.0016  0.0005  0.7041
                                           -0.0023 -0.0075  0.0046 -0.1881 -0.0034
                                            0.0017 -0.0008 -0.0100  0.0007 -0.0066
                                           -0.0108 -0.0100
    17. (1.63057) BD ( 2) C  11 - C  12  
                ( 50.38%)   0.7098* C  11 s(  0.38%)p99.99( 99.60%)d 0.06(  0.02%)
                                           -0.0001  0.0618  0.0014  0.0000 -0.0005
                                            0.0553  0.0054  0.0026  0.0003  0.1195
                                            0.0064  0.0074 -0.0005  0.9891  0.0032
                                            0.0104 -0.0043 -0.0002  0.0096 -0.0114
                                            0.0028  0.0014
                ( 49.62%)   0.7044* C  12 s(  0.29%)p99.99( 99.66%)d 0.16(  0.05%)
                                           -0.0004  0.0537 -0.0026 -0.0004  0.0000
                                            0.0329  0.0042  0.0004 -0.0006  0.2296
                                            0.0012  0.0006 -0.0012  0.9710  0.0029
                                            0.0045 -0.0019  0.0026  0.0039  0.0190
                                           -0.0045 -0.0086
    18. (1.97299) BD ( 1) C  11 - C  14  
                ( 51.00%)   0.7141* C  11 s( 34.06%)p 1.93( 65.91%)d 0.00(  0.03%)
                                           -0.0000  0.5836 -0.0076 -0.0009 -0.0002
                                            0.5028  0.0045  0.0006  0.0023  0.6217
                                           -0.0132 -0.0062  0.0023 -0.1396  0.0035
                                            0.0012 -0.0007  0.0132 -0.0025 -0.0049
                                           -0.0020 -0.0105
                ( 49.00%)   0.7000* C  14 s( 36.16%)p 1.76( 63.81%)d 0.00(  0.03%)
                                            0.0000  0.6013  0.0062  0.0016  0.0017
                                           -0.5324  0.0224  0.0069  0.0000 -0.5732
                                           -0.0076  0.0119 -0.0022  0.1590 -0.0005
                                           -0.0029  0.0003  0.0125 -0.0042 -0.0060
                                           -0.0029 -0.0107
    19. (1.96139) BD ( 1) C  12 - C  13  
                ( 53.51%)   0.7315* C  12 s( 36.32%)p 1.75( 63.65%)d 0.00(  0.03%)
                                            0.0002  0.6023 -0.0197 -0.0037 -0.0002
                                            0.7829 -0.0080 -0.0079  0.0008 -0.1418
                                            0.0508 -0.0049  0.0020 -0.0263 -0.0070
                                            0.0012 -0.0005 -0.0031 -0.0020 -0.0001
                                            0.0143 -0.0113
                ( 46.49%)   0.6819* C  13 s( 36.52%)p 1.74( 63.42%)d 0.00(  0.06%)
                                           -0.0012  0.6003 -0.0689  0.0066 -0.0003
                                           -0.7822  0.0396  0.0077 -0.0015  0.1176
                                            0.0314 -0.0065 -0.0023  0.0767 -0.0096
                                            0.0011  0.0006 -0.0165 -0.0014  0.0011
                                            0.0135 -0.0116
    20. (1.96550) BD ( 1) C  12 - H  20  
                ( 60.96%)   0.7808* C  12 s( 27.90%)p 2.58( 72.06%)d 0.00(  0.04%)
                                            0.0002 -0.5277 -0.0225 -0.0033  0.0007
                                            0.5197  0.0190  0.0016 -0.0005  0.6554
                                           -0.0017  0.0041  0.0005 -0.1435 -0.0014
                                           -0.0018 -0.0005 -0.0167  0.0034  0.0044
                                            0.0033  0.0075
                ( 39.04%)   0.6248* H  20 s( 99.96%)p 0.00(  0.04%)
                                           -0.9998 -0.0060 -0.0001 -0.0102 -0.0171
                                            0.0040
    21. (1.97083) BD ( 1) C  13 - C  16  
                ( 45.25%)   0.6727* C  13 s( 35.17%)p 1.84( 64.77%)d 0.00(  0.05%)
                                           -0.0008  0.5906 -0.0524 -0.0113  0.0005
                                            0.5255 -0.0519 -0.0050  0.0018  0.5830
                                           -0.0068 -0.0082 -0.0003 -0.1696  0.0071
                                            0.0016  0.0001  0.0158 -0.0042 -0.0073
                                           -0.0115 -0.0091
                ( 54.75%)   0.7399* C  16 s( 38.98%)p 1.56( 60.99%)d 0.00(  0.03%)
                                            0.0002  0.6243  0.0006 -0.0048  0.0002
                                           -0.4468 -0.0210  0.0109 -0.0043 -0.6272
                                            0.0261  0.0066 -0.0007  0.1248 -0.0038
                                           -0.0022  0.0001  0.0115 -0.0041 -0.0054
                                           -0.0024 -0.0110
    22. (1.59612) BD ( 2) C  13 - C  16  
                ( 38.70%)   0.6221* C  13 s(  0.08%)p99.99( 99.73%)d 2.20(  0.18%)
                                           -0.0015  0.0279  0.0074 -0.0007  0.0003
                                            0.1370 -0.0019  0.0019 -0.0001  0.1341
                                           -0.0081  0.0037 -0.0003  0.9795 -0.0281
                                            0.0159 -0.0034  0.0037 -0.0071  0.0402
                                           -0.0068 -0.0107
                ( 61.30%)   0.7829* C  16 s(  0.01%)p 1.00( 99.98%)d 0.00(  0.01%)
                                            0.0004  0.0065  0.0073 -0.0003 -0.0002
                                            0.1123 -0.0002  0.0023  0.0005  0.1225
                                           -0.0028  0.0024  0.0017  0.9858  0.0164
                                            0.0122  0.0065 -0.0009 -0.0065 -0.0052
                                           -0.0035  0.0037
    23. (1.97179) BD ( 1) C  14 - C  15  
                ( 49.93%)   0.7066* C  14 s( 35.74%)p 1.80( 64.22%)d 0.00(  0.03%)
                                            0.0000  0.5976  0.0162 -0.0048 -0.0004
                                            0.7911 -0.0237 -0.0092  0.0009 -0.1167
                                           -0.0328  0.0066  0.0001 -0.0308  0.0078
                                           -0.0001 -0.0000 -0.0065 -0.0011 -0.0010
                                            0.0122 -0.0114
                ( 50.07%)   0.7076* C  15 s( 36.15%)p 1.77( 63.82%)d 0.00(  0.04%)
                                           -0.0002  0.6011 -0.0136 -0.0025  0.0007
                                           -0.7811  0.0115  0.0124 -0.0022  0.1536
                                           -0.0436  0.0045 -0.0003  0.0468  0.0072
                                           -0.0020  0.0001 -0.0021 -0.0028 -0.0010
                                            0.0141 -0.0117
    24. (1.71930) BD ( 2) C  14 - C  15  
                ( 51.25%)   0.7159* C  14 s(  0.01%)p 1.00( 99.96%)d 0.00(  0.03%)
                                            0.0001 -0.0085 -0.0003  0.0008  0.0000
                                            0.0731  0.0010  0.0028  0.0006  0.1944
                                            0.0038  0.0033 -0.0002  0.9776  0.0164
                                            0.0205 -0.0008  0.0016  0.0147 -0.0100
                                            0.0032  0.0015
                ( 48.75%)   0.6982* C  15 s(  0.04%)p99.99( 99.92%)d 1.01(  0.04%)
                                            0.0001 -0.0199  0.0003 -0.0011 -0.0005
                                            0.0826  0.0018  0.0017  0.0003  0.2010
                                            0.0046  0.0022 -0.0002  0.9754  0.0191
                                            0.0141 -0.0014 -0.0033 -0.0185 -0.0052
                                           -0.0007  0.0048
    25. (1.97766) BD ( 1) C  14 - H  19  
                ( 60.02%)   0.7747* C  14 s( 28.05%)p 2.56( 71.92%)d 0.00(  0.04%)
                                           -0.0004  0.5293 -0.0173  0.0027 -0.0012
                                           -0.2886 -0.0076  0.0017  0.0010  0.7867
                                            0.0047  0.0015  0.0002 -0.1302  0.0004
                                           -0.0012 -0.0003 -0.0104  0.0017 -0.0044
                                           -0.0129 -0.0085
                ( 39.98%)   0.6323* H  19 s( 99.96%)p 0.00(  0.04%)
                                            0.9998  0.0012  0.0009  0.0049 -0.0185
                                            0.0037
    26. (1.97728) BD ( 1) C  15 - C  16  
                ( 49.71%)   0.7051* C  15 s( 35.89%)p 1.79( 64.08%)d 0.00(  0.03%)
                                           -0.0000  0.5989 -0.0133 -0.0026 -0.0003
                                            0.3273 -0.0396  0.0027 -0.0006 -0.7172
                                            0.0045  0.0121 -0.0017  0.1323  0.0024
                                           -0.0019  0.0002 -0.0090  0.0014 -0.0055
                                           -0.0108 -0.0101
                ( 50.29%)   0.7091* C  16 s( 38.23%)p 1.61( 61.74%)d 0.00(  0.03%)
                                           -0.0001  0.6182  0.0086 -0.0073  0.0001
                                           -0.2126 -0.0176  0.0105 -0.0031  0.7523
                                           -0.0165 -0.0084  0.0059 -0.0736  0.0051
                                            0.0010 -0.0005 -0.0083  0.0001 -0.0043
                                           -0.0108 -0.0111
    27. (1.97939) BD ( 1) C  15 - H  18  
                ( 60.37%)   0.7770* C  15 s( 27.89%)p 2.58( 72.08%)d 0.00(  0.04%)
                                           -0.0004  0.5277  0.0188  0.0059 -0.0003
                                            0.5227  0.0101 -0.0034 -0.0005  0.6476
                                            0.0085  0.0041  0.0001 -0.1670 -0.0024
                                           -0.0004  0.0001  0.0163 -0.0044 -0.0045
                                           -0.0031 -0.0077
                ( 39.63%)   0.6296* H  18 s( 99.96%)p 0.00(  0.04%)
                                            0.9998  0.0026  0.0010 -0.0136 -0.0143
                                            0.0037
    28. (1.99009) BD ( 1) C  16 -Cl  17  
                ( 44.68%)   0.6684* C  16 s( 22.66%)p 3.40( 77.15%)d 0.01(  0.19%)
                                           -0.0001  0.4756 -0.0127  0.0158 -0.0007
                                            0.8605 -0.0036  0.0020 -0.0159 -0.1553
                                            0.0071  0.0015  0.0036 -0.0815 -0.0018
                                           -0.0007  0.0008 -0.0122 -0.0050  0.0007
                                            0.0357 -0.0212
                ( 55.32%)   0.7438*Cl  17 s( 20.88%)p 3.77( 78.65%)d 0.02(  0.47%)
                                            0.0000  0.0001  0.4554  0.0375  0.0014
                                            0.0000 -0.0000 -0.0001 -0.8689  0.0516
                                            0.0074  0.0006  0.0007  0.0000  0.1628
                                           -0.0123 -0.0006 -0.0004 -0.0001 -0.0000
                                            0.0456 -0.0025 -0.0006  0.0000 -0.0000
                                           -0.0236 -0.0058  0.0018  0.0553 -0.0329
    29. (1.99917) CR ( 1) C   1           s(100.00%)p 0.00(  0.00%)
                                            1.0000  0.0001  0.0000 -0.0000  0.0000
                                            0.0000  0.0000 -0.0000 -0.0000  0.0003
                                           -0.0000 -0.0000 -0.0000  0.0003  0.0000
                                            0.0000  0.0000  0.0000 -0.0000  0.0000
                                            0.0000 -0.0000
    30. (1.99910) CR ( 1) C   2           s(100.00%)p 0.00(  0.00%)
                                            1.0000  0.0002  0.0000  0.0000 -0.0000
                                           -0.0001 -0.0000 -0.0000  0.0000  0.0003
                                            0.0000  0.0000  0.0000  0.0000 -0.0000
                                            0.0000  0.0000 -0.0000  0.0000 -0.0000
                                           -0.0000 -0.0000
    31. (1.99909) CR ( 1) C   3           s(100.00%)p 0.00(  0.00%)
                                            1.0000 -0.0000 -0.0000 -0.0000 -0.0000
                                            0.0001  0.0000  0.0000 -0.0000  0.0008
                                            0.0000 -0.0000  0.0000 -0.0002 -0.0000
                                           -0.0000  0.0000  0.0000  0.0000  0.0000
                                            0.0000  0.0000
    32. (1.99864) CR ( 1) C   4           s(100.00%)p 0.00(  0.00%)
                                            1.0000  0.0003  0.0000  0.0000  0.0000
                                           -0.0001  0.0000 -0.0000  0.0000  0.0002
                                            0.0000 -0.0000  0.0000 -0.0000 -0.0000
                                           -0.0000 -0.0000 -0.0000  0.0000 -0.0000
                                           -0.0000 -0.0000
    33. (1.99848) CR ( 1) C   5           s(100.00%)p 0.00(  0.00%)
                                            1.0000  0.0002 -0.0000 -0.0000  0.0000
                                           -0.0003 -0.0000  0.0000  0.0000  0.0006
                                            0.0000 -0.0000 -0.0000 -0.0002  0.0000
                                            0.0000  0.0000 -0.0000 -0.0000 -0.0000
                                           -0.0000 -0.0000
    34. (1.99873) CR ( 1) C   6           s(100.00%)p 0.00(  0.00%)
                                            1.0000  0.0002 -0.0000 -0.0000 -0.0000
                                           -0.0003 -0.0000  0.0000  0.0000  0.0004
                                           -0.0000 -0.0000  0.0000  0.0005  0.0000
                                            0.0000 -0.0000 -0.0000 -0.0000 -0.0000
                                           -0.0000 -0.0000
    35. (2.00000) CR ( 1)Cl   8           s(100.00%)
                                            1.0000 -0.0000  0.0000 -0.0000 -0.0000
                                           -0.0000  0.0000 -0.0000 -0.0000  0.0000
                                           -0.0000 -0.0000 -0.0000 -0.0000 -0.0000
                                            0.0000 -0.0000 -0.0000 -0.0000 -0.0000
                                           -0.0000 -0.0000  0.0000  0.0000  0.0000
                                           -0.0000 -0.0000 -0.0000  0.0000  0.0000
    36. (1.99965) CR ( 2)Cl   8           s(100.00%)p 0.00(  0.00%)
                                           -0.0000  1.0000  0.0002 -0.0000 -0.0000
                                           -0.0000  0.0000 -0.0000 -0.0001  0.0000
                                           -0.0000 -0.0000 -0.0000 -0.0000 -0.0002
                                            0.0000 -0.0000 -0.0000 -0.0000 -0.0000
                                           -0.0001 -0.0000  0.0000  0.0000  0.0000
                                           -0.0000 -0.0000 -0.0000  0.0000  0.0000
    37. (1.99997) CR ( 3)Cl   8           s(  0.00%)p 1.00(100.00%)
                                           -0.0000 -0.0000  0.0001 -0.0000 -0.0000
                                           -0.0000  0.0000  1.0000  0.0000  0.0000
                                           -0.0000 -0.0000 -0.0000 -0.0000 -0.0001
                                            0.0000 -0.0000 -0.0000 -0.0000 -0.0000
                                           -0.0001 -0.0000  0.0000  0.0000  0.0000
                                           -0.0000 -0.0000 -0.0000  0.0000  0.0000
    38. (1.99992) CR ( 4)Cl   8           s(  0.00%)p 1.00(100.00%)
                                           -0.0000 -0.0000  0.0001 -0.0000 -0.0000
                                           -0.0000  0.0000 -0.0000 -0.0001  0.0000
                                           -0.0000 -0.0000 -0.0000  1.0000 -0.0001
                                            0.0000 -0.0000 -0.0000 -0.0000 -0.0000
                                           -0.0001 -0.0000  0.0000  0.0000  0.0000
                                           -0.0000 -0.0000 -0.0000  0.0000  0.0000
    39. (1.99999) CR ( 5)Cl   8           s(  0.00%)p 1.00(100.00%)
                                           -0.0000 -0.0000  0.0000 -0.0000 -0.0000
                                           -0.0000  0.0000 -0.0000 -0.0000  0.0000
                                           -0.0000 -0.0000 -0.0000 -0.0000 -0.0000
                                            0.0000 -0.0000 -0.0000 -0.0000  1.0000
                                           -0.0001 -0.0000  0.0000  0.0000  0.0000
                                           -0.0000 -0.0000 -0.0000  0.0000  0.0000
    40. (1.99977) CR ( 1) O   9           s(100.00%)p 0.00(  0.00%)
                                            1.0000  0.0003  0.0000  0.0000  0.0000
                                           -0.0003  0.0000  0.0000 -0.0000  0.0001
                                            0.0000 -0.0000  0.0000 -0.0000  0.0000
                                            0.0000 -0.0000  0.0000 -0.0000 -0.0000
                                           -0.0000  0.0000
    41. (1.99902) CR ( 1) C  11           s(100.00%)p 0.00(  0.00%)
                                            1.0000  0.0001 -0.0000 -0.0000 -0.0000
                                            0.0001  0.0000  0.0000  0.0000 -0.0001
                                            0.0000  0.0000 -0.0000  0.0001 -0.0000
                                            0.0000 -0.0000 -0.0000  0.0000 -0.0000
                                           -0.0000 -0.0000
    42. (1.99908) CR ( 1) C  12           s(100.00%)p 0.00(  0.00%)
                                            1.0000  0.0001  0.0000  0.0000  0.0000
                                           -0.0004  0.0000  0.0000 -0.0000  0.0001
                                           -0.0000 -0.0000 -0.0000  0.0004  0.0000
                                            0.0000 -0.0000  0.0000  0.0000  0.0000
                                           -0.0000 -0.0000
    43. (1.99870) CR ( 1) C  13           s(100.00%)p 0.00(  0.00%)
                                            1.0000 -0.0005 -0.0003 -0.0000  0.0000
                                           -0.0012 -0.0001 -0.0000 -0.0000  0.0033
                                            0.0002 -0.0000 -0.0000  0.0013 -0.0001
                                            0.0000 -0.0000 -0.0001 -0.0000  0.0000
                                           -0.0001 -0.0001
    44. (1.99913) CR ( 1) C  14           s(100.00%)p 0.00(  0.00%)
                                            1.0000  0.0001 -0.0000  0.0000 -0.0000
                                           -0.0001 -0.0000  0.0000  0.0000  0.0003
                                            0.0000 -0.0000  0.0000 -0.0001 -0.0000
                                           -0.0000 -0.0000 -0.0000  0.0000 -0.0000
                                           -0.0000 -0.0000
    45. (1.99903) CR ( 1) C  15           s(100.00%)p 0.00(  0.00%)
                                            1.0000  0.0003  0.0000  0.0000  0.0000
                                           -0.0000  0.0000  0.0000 -0.0000  0.0002
                                           -0.0000  0.0000 -0.0000 -0.0001 -0.0000
                                           -0.0000  0.0000  0.0000 -0.0000 -0.0000
                                            0.0000 -0.0000
    46. (1.99854) CR ( 1) C  16           s(100.00%)p 0.00(  0.00%)
                                            1.0000 -0.0000 -0.0000  0.0000 -0.0000
                                            0.0001  0.0000 -0.0000 -0.0000  0.0001
                                           -0.0000 -0.0000  0.0000 -0.0004 -0.0000
                                           -0.0000 -0.0000 -0.0000  0.0000  0.0000
                                            0.0000 -0.0000
    47. (2.00000) CR ( 1)Cl  17           s(100.00%)
                                            1.0000 -0.0000  0.0000 -0.0000 -0.0000
                                           -0.0000  0.0000  0.0000  0.0000 -0.0000
                                           -0.0000 -0.0000 -0.0000 -0.0000 -0.0000
                                            0.0000 -0.0000  0.0000 -0.0000 -0.0000
                                            0.0000  0.0000  0.0000 -0.0000 -0.0000
                                            0.0000  0.0000 -0.0000 -0.0000  0.0000
    48. (1.99968) CR ( 2)Cl  17           s(100.00%)p 0.00(  0.00%)
                                           -0.0000  1.0000  0.0002 -0.0000 -0.0000
                                           -0.0000  0.0000  0.0000  0.0003 -0.0000
                                           -0.0000  0.0000  0.0000 -0.0000 -0.0000
                                            0.0000 -0.0000 -0.0000 -0.0000 -0.0000
                                           -0.0000  0.0000  0.0000 -0.0000 -0.0000
                                            0.0000  0.0000 -0.0000 -0.0000  0.0000
    49. (1.99991) CR ( 3)Cl  17           s(  0.00%)p 1.00(100.00%)
                                           -0.0000 -0.0000  0.0001 -0.0000 -0.0000
                                           -0.0000  0.0000 -1.0000  0.0002 -0.0000
                                           -0.0000  0.0000  0.0000 -0.0000 -0.0000
                                            0.0000 -0.0000 -0.0000 -0.0000 -0.0000
                                            0.0000  0.0000  0.0000 -0.0000 -0.0000
                                            0.0000  0.0000 -0.0000 -0.0000  0.0000
    50. (1.99999) CR ( 4)Cl  17           s(  0.00%)p 1.00(100.00%)
                                           -0.0000 -0.0000  0.0000 -0.0000  0.0000
                                            0.0000 -0.0000  0.0000  0.0000 -0.0000
                                           -0.0000  0.0000  0.0000  1.0000  0.0000
                                            0.0000  0.0000  0.0000  0.0000 -0.0000
                                           -0.0000 -0.0000 -0.0000 -0.0000 -0.0000
                                           -0.0000  0.0000 -0.0000 -0.0000  0.0000
    51. (1.99999) CR ( 5)Cl  17           s(  0.00%)p 1.00(100.00%)
                                           -0.0000 -0.0000  0.0000  0.0000 -0.0000
                                           -0.0000  0.0000  0.0000 -0.0000 -0.0000
                                            0.0000  0.0000  0.0000 -0.0000 -0.0000
                                           -0.0000 -0.0000 -0.0000 -0.0000  1.0000
                                           -0.0000 -0.0000 -0.0000  0.0000  0.0000
                                            0.0000  0.0000 -0.0000  0.0000 -0.0000
    52. (1.99196) LP ( 1)Cl   8           s( 79.51%)p 0.26( 20.47%)d 0.00(  0.01%)
                                           -0.0000 -0.0003  0.8917 -0.0101 -0.0001
                                           -0.0001  0.0000 -0.0001 -0.2143  0.0083
                                            0.0013 -0.0003 -0.0003 -0.0002 -0.3965
                                            0.0125  0.0020 -0.0003 -0.0005 -0.0000
                                            0.0362  0.0031  0.0000  0.0001 -0.0001
                                           -0.0090 -0.0002 -0.0006  0.0054  0.0061
    53. (1.96161) LP ( 2)Cl   8           s(  0.00%)p 1.00( 99.98%)d 0.00(  0.02%)
                                            0.0000  0.0000  0.0007  0.0035 -0.0001
                                           -0.0002  0.0000  0.0001 -0.8795 -0.0097
                                            0.0014  0.0007 -0.0002 -0.0000  0.4752
                                            0.0048 -0.0005  0.0004  0.0002  0.0000
                                           -0.0197  0.0004  0.0001  0.0001 -0.0000
                                           -0.0078 -0.0016  0.0003 -0.0128  0.0007
    54. (1.92563) LP ( 3)Cl   8           s(  0.57%)p99.99( 99.40%)d 0.05(  0.03%)
                                           -0.0000 -0.0001  0.0753  0.0005 -0.0001
                                            0.0001 -0.0000 -0.0001  0.0501  0.0011
                                            0.0001 -0.0000 -0.0001 -0.0001  0.0514
                                            0.0034 -0.0006 -0.0001 -0.0001 -0.0001
                                           -0.9942 -0.0207  0.0009  0.0003  0.0004
                                            0.0020 -0.0082 -0.0144 -0.0005 -0.0023
    55. (1.97848) LP ( 1) O   9           s( 57.20%)p 0.75( 42.78%)d 0.00(  0.02%)
                                           -0.0005  0.7562  0.0115  0.0019  0.0000
                                           -0.6509  0.0057  0.0005 -0.0061  0.0448
                                            0.0003 -0.0009  0.0010 -0.0455  0.0008
                                            0.0000 -0.0006  0.0015 -0.0018 -0.0005
                                           -0.0112  0.0073
    56. (1.86215) LP ( 2) O   9           s(  0.10%)p99.99( 99.83%)d 0.79(  0.08%)
                                           -0.0000  0.0308  0.0024 -0.0027 -0.0000
                                            0.0877  0.0016  0.0010 -0.0008  0.9719
                                            0.0130 -0.0035 -0.0019  0.2139  0.0024
                                            0.0002 -0.0005  0.0260  0.0066  0.0021
                                            0.0062  0.0009
    57. (1.56335) LP ( 1) C  13           s( 29.32%)p 2.41( 70.60%)d 0.00(  0.08%)
                                            0.0032  0.5369  0.0703  0.0012 -0.0000
                                            0.2923  0.0306  0.0082  0.0020 -0.7840
                                           -0.0486  0.0017 -0.0008  0.0505  0.0053
                                           -0.0024 -0.0007  0.0169  0.0019  0.0035
                                            0.0170  0.0128
    58. (1.99149) LP ( 1)Cl  17           s( 79.09%)p 0.26( 20.90%)d 0.00(  0.01%)
                                           -0.0000 -0.0003  0.8893 -0.0107 -0.0002
                                           -0.0000  0.0000  0.0002  0.4395 -0.0148
                                            0.0025  0.0007  0.0006 -0.0000 -0.1209
                                            0.0038 -0.0013 -0.0003 -0.0002 -0.0000
                                           -0.0304  0.0005 -0.0000 -0.0001 -0.0000
                                            0.0046  0.0012 -0.0004 -0.0094  0.0058
    59. (1.97266) LP ( 2)Cl  17           s(  0.11%)p99.99( 99.88%)d 0.14(  0.02%)
                                            0.0000 -0.0000  0.0318 -0.0075  0.0012
                                            0.0004 -0.0000  0.0000  0.1849  0.0011
                                           -0.0003  0.0010  0.0001 -0.0001  0.9595
                                            0.0132  0.0015  0.0000  0.0004  0.0000
                                           -0.2091 -0.0028 -0.0003 -0.0001 -0.0001
                                           -0.0098  0.0024 -0.0010 -0.0070 -0.0016
    60. (1.93193) LP ( 3)Cl  17           s(  0.02%)p99.99( 99.96%)d 1.54(  0.03%)
                                           -0.0000 -0.0000  0.0131  0.0002 -0.0000
                                            0.0000 -0.0000  0.0000  0.0944  0.0015
                                           -0.0002 -0.0000  0.0000  0.0000  0.1941
                                            0.0040  0.0002 -0.0000 -0.0000  0.0000
                                            0.9760  0.0179  0.0001 -0.0001 -0.0003
                                           -0.0025 -0.0151  0.0051 -0.0020  0.0009
    61. (0.01620) RY*( 1) C   1           s( 16.24%)p 5.11( 82.95%)d 0.05(  0.81%)
                                           -0.0000  0.0659  0.3941 -0.0467 -0.0235
                                           -0.0533 -0.8985  0.0130  0.0215  0.0122
                                            0.0996 -0.0307 -0.0061 -0.0133 -0.0864
                                            0.0017  0.0070  0.0055 -0.0868  0.0156
                                            0.0159 -0.0015
    62. (0.00724) RY*( 2) C   1           s(  5.21%)p 9.32( 48.56%)d 8.87( 46.22%)
                                            0.0000  0.0059 -0.0507  0.2219 -0.0165
                                            0.0041  0.0286  0.0374 -0.0109  0.0248
                                            0.6763  0.1539  0.0003  0.0245 -0.0228
                                            0.0184 -0.0124 -0.6614  0.0272 -0.0713
                                           -0.1374  0.0069
    63. (0.00590) RY*( 3) C   1           s( 10.71%)p 0.56(  5.99%)d 7.78( 83.30%)
                                            0.0000 -0.0132  0.2633  0.1919  0.0288
                                           -0.0119  0.1750 -0.0545  0.0190  0.0195
                                           -0.0743  0.0884 -0.0244 -0.0650  0.0675
                                            0.0014  0.0516 -0.0486 -0.8888  0.1475
                                           -0.0855 -0.1074
    64. (0.00285) RY*( 4) C   1           s( 26.92%)p 1.61( 43.40%)d 1.10( 29.68%)
                                            0.0000 -0.0040  0.4446  0.2669  0.0180
                                           -0.0279  0.0832 -0.0179  0.0543  0.0081
                                           -0.5639  0.3046 -0.0048  0.0208 -0.1016
                                            0.0301 -0.0211 -0.3720  0.2936 -0.0855
                                           -0.2362  0.0957
    65. (0.00236) RY*( 5) C   1           s( 42.48%)p 0.76( 32.30%)d 0.59( 25.22%)
                                            0.0000 -0.0062  0.6508 -0.0345 -0.0031
                                           -0.0427  0.3220 -0.1215  0.0548 -0.0008
                                            0.4276 -0.1235 -0.0358  0.0084 -0.0148
                                           -0.0034 -0.0088  0.4040  0.1959  0.0093
                                           -0.2030  0.0964
    66. (0.00072) RY*( 6) C   1           s( 79.81%)p 0.10(  8.20%)d 0.15( 11.99%)
                                            0.0000  0.0064 -0.2198  0.8630 -0.0705
                                            0.0014 -0.1277 -0.0992  0.0895  0.0097
                                            0.0243 -0.1887  0.0474  0.0069 -0.0928
                                            0.0253 -0.0069  0.3048  0.0799  0.0582
                                           -0.1294 -0.0220
    67. (0.00037) RY*( 7) C   1           s(  0.23%)p12.41(  2.83%)d99.99( 96.94%)
                                           -0.0000 -0.0007  0.0101  0.0456 -0.0101
                                            0.0017 -0.0090 -0.0111  0.0071  0.0013
                                           -0.0026 -0.0207 -0.0079 -0.0086  0.1022
                                            0.0957  0.0889  0.0998 -0.1359 -0.9681
                                            0.0079 -0.0610
    68. (0.00033) RY*( 8) C   1           s(  1.53%)p62.71( 96.12%)d 1.53(  2.35%)
                                            0.0000 -0.0000  0.0546  0.0829 -0.0740
                                           -0.0027 -0.0693  0.0642  0.0078  0.0018
                                           -0.0324 -0.0605  0.0681 -0.0053  0.8282
                                           -0.4757  0.1751 -0.0482  0.1028  0.0436
                                           -0.0912 -0.0190
    69. (0.00023) RY*( 9) C   1           s(  4.72%)p17.71( 83.64%)d 2.46( 11.63%)
                                           -0.0000  0.0011 -0.0356  0.1312  0.1695
                                            0.0087 -0.0381  0.2787 -0.0469 -0.0001
                                            0.1166  0.6537 -0.5530  0.0013  0.0846
                                           -0.0331  0.0032  0.2894  0.0519  0.0237
                                            0.1656 -0.0436
    70. (0.00011) RY*(10) C   1           s( 11.00%)p 1.77( 19.49%)d 6.32( 69.51%)
                                           -0.0000  0.0026  0.0601  0.1190  0.3036
                                            0.0053  0.0283 -0.2613  0.3311  0.0001
                                            0.0203 -0.0560 -0.0264 -0.0000  0.0510
                                           -0.0764  0.0586 -0.1005 -0.0431 -0.0243
                                            0.5734  0.5948
    71. (0.00005) RY*(11) C   1           s( 13.74%)p 0.98( 13.50%)d 5.29( 72.76%)
    72. (0.00001) RY*(12) C   1           s( 13.02%)p 6.37( 83.00%)d 0.31(  3.98%)
    73. (0.00002) RY*(13) C   1           s( 12.37%)p 6.93( 85.69%)d 0.16(  1.94%)
    74. (0.00001) RY*(14) C   1           s(  1.27%)p68.40( 86.62%)d 9.57( 12.12%)
    75. (0.00001) RY*(15) C   1           s(  0.04%)p99.99( 97.91%)d45.50(  2.05%)
    76. (0.00000) RY*(16) C   1           s(  0.27%)p99.99( 98.32%)d 5.29(  1.42%)
    77. (0.00000) RY*(17) C   1           s( 60.53%)p 0.20( 12.10%)d 0.45( 27.38%)
    78. (0.00497) RY*( 1) C   2           s(  2.07%)p45.69( 94.77%)d 1.52(  3.15%)
                                            0.0000 -0.0150  0.1413 -0.0210  0.0100
                                            0.0175  0.6537  0.0072 -0.0259  0.0250
                                           -0.7055  0.0586 -0.0327  0.0001  0.1278
                                            0.0095  0.0024  0.1600 -0.0245 -0.0067
                                            0.0708  0.0161
    79. (0.00306) RY*( 2) C   2           s(  3.16%)p30.21( 95.44%)d 0.44(  1.40%)
                                           -0.0000  0.0193  0.1553  0.0842  0.0027
                                            0.0428  0.6770 -0.0656 -0.0933 -0.0009
                                            0.6604 -0.0880  0.0368  0.0015  0.1894
                                           -0.0147  0.0009 -0.1106 -0.0191 -0.0150
                                            0.0100 -0.0328
    80. (0.00190) RY*( 3) C   2           s( 61.29%)p 0.60( 36.58%)d 0.03(  2.14%)
                                           -0.0000  0.0053  0.7826  0.0155  0.0122
                                            0.0263 -0.0263  0.1327  0.0031 -0.0073
                                            0.0289  0.0086  0.0877  0.0115 -0.5796
                                            0.0144 -0.0427  0.0495  0.1130  0.0725
                                           -0.0295 -0.0061
    81. (0.00121) RY*( 4) C   2           s( 24.54%)p 2.93( 71.96%)d 0.14(  3.51%)
                                           -0.0000  0.0035  0.4934 -0.0440 -0.0046
                                            0.0172 -0.2656  0.3125  0.0498 -0.0056
                                           -0.0126  0.0012  0.0545 -0.0084  0.7341
                                            0.0099  0.0796  0.0427 -0.1218 -0.0321
                                           -0.1198 -0.0550
    82. (0.00030) RY*( 5) C   2           s(  0.77%)p33.23( 25.46%)d96.26( 73.77%)
                                            0.0000  0.0005  0.0717 -0.0462 -0.0199
                                           -0.0032 -0.0561 -0.1847 -0.1745 -0.0006
                                           -0.0264  0.0626 -0.0958 -0.0142  0.1993
                                           -0.3582  0.0701 -0.0888  0.7709  0.3090
                                            0.1051  0.1702
    83. (0.00019) RY*( 6) C   2           s(  2.98%)p27.04( 80.65%)d 5.49( 16.36%)
                                           -0.0000 -0.0032  0.1326  0.0758 -0.0807
                                           -0.0031 -0.1244 -0.2408 -0.6022  0.0003
                                            0.0549  0.4836 -0.3274  0.0034  0.0424
                                            0.1310 -0.0861  0.1166 -0.2205 -0.0523
                                            0.3016 -0.0880
    84. (0.00016) RY*( 7) C   2           s( 23.33%)p 1.49( 34.67%)d 1.80( 42.00%)
                                           -0.0000 -0.0093 -0.1908  0.4433 -0.0176
                                            0.0097  0.0555  0.3131  0.0152  0.0095
                                            0.0943  0.4256  0.2266 -0.0018 -0.0247
                                           -0.0540  0.0172  0.4860  0.2187  0.0796
                                           -0.2425 -0.2661
    85. (0.00011) RY*( 8) C   2           s(  3.73%)p 7.19( 26.83%)d18.61( 69.44%)
                                            0.0000 -0.0012  0.0087  0.1896  0.0359
                                           -0.0038 -0.0237 -0.1550  0.1279 -0.0002
                                           -0.0137 -0.0661  0.0932  0.0025  0.0796
                                            0.4540 -0.0404 -0.0071 -0.1327  0.8140
                                            0.1184  0.0072
    86. (0.00005) RY*( 9) C   2           s( 11.31%)p 1.46( 16.49%)d 6.38( 72.20%)
    87. (0.00004) RY*(10) C   2           s(  7.47%)p 3.67( 27.45%)d 8.71( 65.08%)
    88. (0.00003) RY*(11) C   2           s( 12.70%)p 6.02( 76.47%)d 0.85( 10.83%)
    89. (0.00000) RY*(12) C   2           s(  0.07%)p99.99( 99.29%)d 8.54(  0.64%)
    90. (0.00001) RY*(13) C   2           s( 97.55%)p 0.02(  1.84%)d 0.01(  0.60%)
    91. (0.00001) RY*(14) C   2           s(  0.85%)p99.99( 94.72%)d 5.19(  4.43%)
    92. (0.00001) RY*(15) C   2           s( 44.73%)p 0.98( 44.03%)d 0.25( 11.24%)
    93. (0.00000) RY*(16) C   2           s(  0.06%)p99.99( 62.66%)d99.99( 37.28%)
    94. (0.00001) RY*(17) C   2           s(  3.36%)p 3.24( 10.88%)d25.51( 85.76%)
    95. (0.00502) RY*( 1) C   3           s(  2.12%)p42.22( 89.65%)d 3.87(  8.22%)
                                           -0.0000  0.0232  0.1418  0.0102 -0.0223
                                           -0.0181  0.2436 -0.0237  0.0506 -0.0199
                                            0.9048 -0.0339  0.0601 -0.0068  0.0869
                                            0.0480  0.0096  0.2505 -0.0666  0.0872
                                           -0.0831 -0.0237
    96. (0.00253) RY*( 2) C   3           s(  1.20%)p77.37( 92.79%)d 5.01(  6.01%)
                                            0.0000  0.0085  0.0475  0.0932 -0.0312
                                           -0.0207 -0.9115  0.1148  0.1281  0.0176
                                            0.2006  0.0541 -0.0195 -0.0125  0.1117
                                            0.1009  0.0179 -0.0192 -0.1813  0.1518
                                            0.0569 -0.0250
    97. (0.00151) RY*( 3) C   3           s( 45.79%)p 0.66( 30.19%)d 0.52( 24.01%)
                                           -0.0000 -0.0105  0.6744  0.0554  0.0025
                                            0.0287  0.1462 -0.0390 -0.1021  0.0006
                                           -0.2672  0.0953  0.0661 -0.0166  0.3747
                                            0.2040  0.0263  0.0299 -0.3164  0.3391
                                           -0.1486 -0.0459
    98. (0.00072) RY*( 4) C   3           s( 36.70%)p 1.07( 39.27%)d 0.65( 24.04%)
                                            0.0000 -0.0045  0.6054  0.0183 -0.0103
                                            0.0051 -0.1581 -0.0874  0.0266  0.0112
                                            0.0343  0.1349  0.0337  0.0123 -0.5624
                                           -0.1360 -0.0613  0.0110  0.1770 -0.3925
                                           -0.2309 -0.0389
    99. (0.00034) RY*( 5) C   3           s( 16.47%)p 2.24( 36.90%)d 2.83( 46.63%)
                                            0.0000 -0.0016 -0.2073  0.3476  0.0310
                                           -0.0106  0.0744 -0.3663 -0.0604 -0.0003
                                           -0.0057  0.1435 -0.0043 -0.0079 -0.4421
                                           -0.0718 -0.0645 -0.0010 -0.6555  0.1489
                                            0.0446 -0.1118
   100. (0.00022) RY*( 6) C   3           s(  2.11%)p37.71( 79.42%)d 8.77( 18.47%)
                                           -0.0000  0.0027  0.1385  0.0159  0.0403
                                            0.0188  0.0250  0.5755 -0.3323 -0.0071
                                           -0.0217 -0.5098  0.0925 -0.0023 -0.2691
                                            0.0434 -0.0912  0.1532 -0.2312 -0.0242
                                            0.3274 -0.0025
   101. (0.00013) RY*( 7) C   3           s(  0.38%)p99.99( 87.32%)d32.77( 12.30%)
                                           -0.0000  0.0093  0.0457 -0.0080 -0.0389
                                           -0.0051 -0.1465 -0.4337 -0.4488  0.0057
                                            0.1021 -0.4148  0.3427  0.0027  0.2169
                                           -0.3358  0.0487 -0.3344  0.0253 -0.0869
                                           -0.0276 -0.0474
   102. (0.00011) RY*( 8) C   3           s(  7.95%)p 5.98( 47.55%)d 5.60( 44.50%)
                                           -0.0000  0.0091  0.1600  0.1167  0.2005
                                            0.0055 -0.0731 -0.3587  0.0511 -0.0055
                                           -0.0694 -0.2485 -0.4648  0.0046  0.0918
                                           -0.2188 -0.0022  0.4352  0.0698  0.0094
                                            0.2824  0.4134
   103. (0.00009) RY*( 9) C   3           s( 13.14%)p 1.69( 22.26%)d 4.92( 64.60%)
   104. (0.00006) RY*(10) C   3           s( 39.96%)p 1.33( 53.11%)d 0.17(  6.93%)
   105. (0.00004) RY*(11) C   3           s( 25.88%)p 1.35( 34.83%)d 1.52( 39.29%)
   106. (0.00004) RY*(12) C   3           s(  8.50%)p 5.72( 48.62%)d 5.04( 42.88%)
   107. (0.00003) RY*(13) C   3           s( 10.25%)p 1.33( 13.61%)d 7.43( 76.14%)
   108. (0.00002) RY*(14) C   3           s(  0.25%)p99.99( 60.05%)d99.99( 39.69%)
   109. (0.00002) RY*(15) C   3           s(  9.05%)p 5.35( 48.42%)d 4.70( 42.53%)
   110. (0.00000) RY*(16) C   3           s(  0.11%)p99.99( 98.59%)d11.97(  1.30%)
   111. (0.00000) RY*(17) C   3           s( 80.18%)p 0.22( 17.54%)d 0.03(  2.28%)
   112. (0.00807) RY*( 1) C   4           s( 33.53%)p 1.72( 57.83%)d 0.26(  8.64%)
                                           -0.0000  0.0010  0.5778 -0.0393 -0.0008
                                            0.0162  0.7260 -0.0088 -0.0946 -0.0246
                                           -0.1827  0.0266  0.0401  0.0232 -0.0683
                                           -0.0048 -0.0200 -0.2812  0.0034 -0.0633
                                           -0.0529  0.0216
   113. (0.00566) RY*( 2) C   4           s(  5.52%)p16.21( 89.42%)d 0.92(  5.06%)
                                           -0.0000 -0.0303  0.1776  0.1488  0.0236
                                           -0.0186  0.0599  0.0941  0.0320 -0.0049
                                            0.9319 -0.0668  0.0137  0.0052 -0.0843
                                            0.0116 -0.0010 -0.1294  0.0408 -0.0150
                                            0.1718  0.0492
   114. (0.00481) RY*( 3) C   4           s( 45.63%)p 1.12( 50.95%)d 0.08(  3.43%)
                                           -0.0000  0.0103  0.6720  0.0666 -0.0139
                                           -0.0187 -0.6332  0.0611 -0.0156 -0.0275
                                           -0.1751 -0.0796  0.0710  0.0107 -0.2468
                                           -0.0059 -0.0165 -0.0950  0.0326 -0.0540
                                            0.1458  0.0042
   115. (0.00252) RY*( 4) C   4           s(  3.25%)p15.58( 50.57%)d14.23( 46.18%)
                                           -0.0000 -0.0023  0.1664  0.0690 -0.0008
                                           -0.0024 -0.0706  0.0192 -0.0060 -0.0023
                                            0.0368 -0.0124  0.0152  0.0026  0.7013
                                           -0.0745 -0.0348  0.0490 -0.4638 -0.4844
                                            0.0540 -0.0821
   116. (0.00129) RY*( 5) C   4           s( 76.64%)p 0.13( 10.24%)d 0.17( 13.12%)
                                           -0.0000 -0.0025 -0.0813  0.8716  0.0010
                                           -0.0088 -0.0180 -0.2698 -0.0408 -0.0019
                                           -0.0640  0.0396  0.1370  0.0016 -0.0535
                                           -0.0145 -0.0078 -0.1829 -0.0639  0.0212
                                           -0.3053  0.0000
   117. (0.00103) RY*( 6) C   4           s(  4.90%)p 9.16( 44.89%)d10.24( 50.20%)
                                            0.0000 -0.0016  0.2168  0.0451 -0.0003
                                            0.0013 -0.0621  0.0039 -0.0594 -0.0014
                                            0.0154  0.0464  0.0279 -0.0142  0.6028
                                            0.2364  0.1377  0.0018  0.2618  0.6558
                                           -0.0364  0.0456
   118. (0.00066) RY*( 7) C   4           s( 11.74%)p 0.57(  6.70%)d 6.95( 81.56%)
                                            0.0000  0.0107 -0.0831  0.3289 -0.0461
                                           -0.0182  0.1710  0.0084  0.0097 -0.0019
                                           -0.1880  0.0381  0.0155 -0.0001  0.0028
                                            0.0147 -0.0022  0.1806  0.0433  0.0404
                                            0.8784  0.0895
   119. (0.00030) RY*( 8) C   4           s(  0.47%)p25.65( 11.96%)d99.99( 87.57%)
                                           -0.0000 -0.0053  0.0511 -0.0438 -0.0102
                                            0.0018  0.0430 -0.0296 -0.0038  0.0039
                                            0.0302 -0.0900  0.0122  0.0103 -0.2201
                                            0.2293 -0.0810  0.1257 -0.7939  0.4593
                                            0.0255 -0.1346
   120. (0.00014) RY*( 9) C   4           s(  6.24%)p 2.87( 17.89%)d12.16( 75.87%)
                                           -0.0000 -0.0259  0.1796  0.1696 -0.0261
                                            0.0127  0.1423  0.1010 -0.1029  0.0126
                                            0.0350 -0.3621  0.0026 -0.0009 -0.0444
                                           -0.0541 -0.0186  0.7089  0.2047 -0.0412
                                           -0.1606 -0.4321
   121. (0.00011) RY*(10) C   4           s(  5.88%)p14.30( 84.09%)d 1.70( 10.02%)
                                            0.0000  0.0030 -0.0387  0.2279 -0.0734
                                           -0.0003  0.0168  0.6906  0.2937  0.0005
                                           -0.0979  0.1072 -0.4844 -0.0006 -0.0063
                                            0.1472  0.0037 -0.1934 -0.0080  0.0056
                                           -0.0609 -0.2430
   122. (0.00005) RY*(11) C   4           s(  5.85%)p15.04( 88.02%)d 1.05(  6.13%)
   123. (0.00003) RY*(12) C   4           s(  2.42%)p37.70( 91.24%)d 2.62(  6.34%)
   124. (0.00002) RY*(13) C   4           s(  2.08%)p41.93( 87.39%)d 5.05( 10.53%)
   125. (0.00001) RY*(14) C   4           s(  8.68%)p 1.18( 10.21%)d 9.34( 81.11%)
   126. (0.00000) RY*(15) C   4           s(  0.03%)p99.99( 97.63%)d66.59(  2.33%)
   127. (0.00001) RY*(16) C   4           s(  2.21%)p39.90( 88.28%)d 4.30(  9.51%)
   128. (0.00000) RY*(17) C   4           s( 85.03%)p 0.15( 12.85%)d 0.02(  2.13%)
   129. (0.00935) RY*( 1) C   5           s(  1.34%)p72.06( 96.56%)d 1.57(  2.10%)
                                            0.0000 -0.0026  0.1152  0.0089 -0.0064
                                           -0.0447  0.1686  0.0246  0.0064  0.0407
                                           -0.9649 -0.0035 -0.0318 -0.0015 -0.0211
                                           -0.0147 -0.0083 -0.0962  0.0397  0.0168
                                           -0.0962 -0.0252
   130. (0.00302) RY*( 2) C   5           s(  1.53%)p60.98( 93.37%)d 3.33(  5.10%)
                                           -0.0000 -0.0026  0.1224 -0.0168 -0.0060
                                            0.0175  0.9347 -0.0861 -0.0057 -0.0025
                                            0.1744 -0.0487 -0.0476 -0.0000  0.1097
                                            0.0711  0.0081  0.0434 -0.1680 -0.0546
                                           -0.1321 -0.0214
   131. (0.00199) RY*( 3) C   5           s(  0.84%)p43.11( 36.11%)d75.26( 63.05%)
                                            0.0000 -0.0060  0.0882 -0.0232  0.0039
                                           -0.0209  0.1669 -0.1640 -0.0445  0.0396
                                            0.0929  0.0284  0.0404 -0.0053 -0.4394
                                           -0.3088 -0.0534  0.0099  0.6991  0.3415
                                           -0.1114  0.1126
   132. (0.00108) RY*( 4) C   5           s( 88.30%)p 0.07(  6.08%)d 0.06(  5.61%)
                                            0.0000  0.0082  0.9277 -0.1495  0.0035
                                           -0.0172 -0.1250 -0.1001  0.0071  0.0152
                                            0.0571  0.1488  0.0630 -0.0007 -0.0244
                                            0.0654  0.0195  0.0073 -0.0811 -0.0570
                                            0.1806  0.1168
   133. (0.00055) RY*( 5) C   5           s(  0.36%)p99.99( 90.32%)d25.68(  9.32%)
                                           -0.0000  0.0014 -0.0233  0.0429  0.0353
                                            0.0065 -0.0073  0.0075  0.0713 -0.0145
                                            0.0108 -0.1578 -0.0121 -0.0275 -0.8189
                                            0.4381  0.0962 -0.0331 -0.2144 -0.1759
                                           -0.1031 -0.0676
   134. (0.00023) RY*( 6) C   5           s( 14.46%)p 5.27( 76.18%)d 0.65(  9.36%)
                                            0.0000 -0.0034  0.2441  0.2911  0.0158
                                           -0.0008 -0.0304  0.3609  0.2485  0.0035
                                            0.0743 -0.6048 -0.3172 -0.0006 -0.0102
                                           -0.2963 -0.0950 -0.1430 -0.0827  0.1822
                                            0.0013 -0.1820
   135. (0.00020) RY*( 7) C   5           s(  1.67%)p24.02( 40.16%)d34.79( 58.17%)
                                           -0.0000  0.0055  0.1277  0.0170 -0.0099
                                           -0.0015 -0.0697  0.2627  0.0956 -0.0047
                                            0.0691 -0.0753 -0.0973  0.0181  0.2693
                                            0.4252  0.2122 -0.0596  0.5104 -0.2961
                                           -0.4795  0.0052
   136. (0.00015) RY*( 8) C   5           s(  0.45%)p99.99( 98.97%)d 1.29(  0.58%)
                                            0.0000  0.0053  0.0470  0.0380 -0.0285
                                            0.0096  0.0153  0.3611 -0.8247  0.0101
                                            0.0290  0.1291 -0.3803 -0.0008 -0.0948
                                           -0.0154 -0.0861 -0.0476 -0.0225 -0.0376
                                            0.0073  0.0395
   137. (0.00016) RY*( 9) C   5           s(  2.75%)p 6.51( 17.91%)d28.84( 79.34%)
                                            0.0000 -0.0093 -0.0698  0.1418 -0.0493
                                            0.0141  0.1847  0.1925  0.1229  0.0158
                                           -0.0240  0.0878 -0.0754  0.0006 -0.0024
                                            0.2533  0.1196 -0.1005  0.3429 -0.0894
                                            0.7955 -0.1576
   138. (0.00008) RY*(10) C   5           s(  0.25%)p99.99( 48.70%)d99.99( 51.06%)
   139. (0.00005) RY*(11) C   5           s(  5.60%)p10.92( 61.11%)d 5.95( 33.29%)
   140. (0.00006) RY*(12) C   5           s(  6.81%)p 0.55(  3.71%)d13.14( 89.48%)
   141. (0.00003) RY*(13) C   5           s( 11.97%)p 4.88( 58.39%)d 2.48( 29.65%)
   142. (0.00000) RY*(14) C   5           s( 92.53%)p 0.05(  4.38%)d 0.03(  3.09%)
   143. (0.00000) RY*(15) C   5           s(  0.03%)p99.99( 98.84%)d35.45(  1.13%)
   144. (0.00001) RY*(16) C   5           s( 70.12%)p 0.33( 23.14%)d 0.10(  6.74%)
   145. (0.00001) RY*(17) C   5           s(  0.94%)p49.48( 46.52%)d55.88( 52.54%)
   146. (0.00956) RY*( 1) C   6           s( 12.64%)p 6.61( 83.57%)d 0.30(  3.79%)
                                            0.0000 -0.0066  0.3553 -0.0068  0.0064
                                            0.0085  0.4118  0.0111 -0.0092  0.0177
                                            0.7989 -0.0329 -0.0250  0.0340 -0.1524
                                            0.0281 -0.0207 -0.1015  0.0770  0.0150
                                            0.1465 -0.0036
   147. (0.00431) RY*( 2) C   6           s(  0.95%)p99.99( 96.64%)d 2.55(  2.42%)
                                           -0.0000 -0.0054  0.0892  0.0350  0.0166
                                            0.0277 -0.8708 -0.0762 -0.0587  0.0019
                                            0.4094 -0.0103 -0.0594 -0.0009 -0.1634
                                           -0.0014 -0.0064  0.0266 -0.0315  0.0123
                                           -0.1490  0.0101
   148. (0.00189) RY*( 3) C   6           s( 37.31%)p 1.22( 45.56%)d 0.46( 17.14%)
                                            0.0000  0.0011  0.6108 -0.0039  0.0051
                                            0.0024 -0.0753 -0.0137 -0.0414 -0.0002
                                           -0.3904 -0.0024 -0.0110  0.0092 -0.5332
                                            0.0587 -0.0869  0.1798  0.0609 -0.0051
                                            0.3678  0.0058
   149. (0.00162) RY*( 4) C   6           s( 31.80%)p 2.09( 66.59%)d 0.05(  1.61%)
                                            0.0000  0.0025  0.5635 -0.0171 -0.0143
                                            0.0121 -0.1307 -0.0470 -0.0697  0.0040
                                           -0.0548 -0.0584  0.0272  0.0075  0.7940
                                            0.0078  0.0628  0.0262  0.0492 -0.0013
                                            0.1134  0.0102
   150. (0.00083) RY*( 5) C   6           s(  1.31%)p 6.27(  8.24%)d68.84( 90.45%)
                                           -0.0000 -0.0016  0.1132  0.0151 -0.0092
                                           -0.0010  0.0603 -0.1355  0.0225  0.0029
                                            0.0051  0.0451  0.0055 -0.0234 -0.0057
                                            0.2351 -0.0438 -0.0699 -0.9259 -0.1983
                                           -0.0423 -0.0343
   151. (0.00051) RY*( 6) C   6           s(  0.24%)p 7.97(  1.94%)d99.99( 97.82%)
                                           -0.0000  0.0004  0.0468  0.0093 -0.0124
                                            0.0004  0.0040  0.0584  0.0046 -0.0032
                                           -0.0310  0.0118  0.0644  0.0097 -0.0042
                                           -0.0483 -0.0906 -0.1155 -0.2076  0.9569
                                           -0.0220  0.0753
   152. (0.00018) RY*( 7) C   6           s( 22.09%)p 0.76( 16.70%)d 2.77( 61.21%)
                                            0.0000  0.0006  0.3149  0.3448  0.0528
                                            0.0064  0.1505  0.1350  0.1737  0.0077
                                           -0.0826 -0.1668 -0.2269 -0.0017 -0.0753
                                           -0.0621 -0.0133  0.1849  0.0358 -0.0023
                                           -0.7585 -0.0362
   153. (0.00012) RY*( 8) C   6           s( 11.85%)p 3.21( 38.10%)d 4.22( 50.05%)
                                           -0.0000 -0.0038  0.1304  0.3030 -0.0987
                                           -0.0031 -0.0581  0.3742 -0.2630 -0.0143
                                           -0.0940  0.1769  0.3381 -0.0017 -0.0713
                                           -0.0811  0.0455 -0.6625  0.0316 -0.1197
                                           -0.0875 -0.1963
   154. (0.00009) RY*( 9) C   6           s( 12.46%)p 3.20( 39.83%)d 3.83( 47.71%)
   155. (0.00008) RY*(10) C   6           s(  4.74%)p19.11( 90.57%)d 0.99(  4.69%)
   156. (0.00006) RY*(11) C   6           s( 28.71%)p 1.47( 42.19%)d 1.01( 29.10%)
   157. (0.00007) RY*(12) C   6           s(  4.78%)p18.28( 87.30%)d 1.66(  7.93%)
   158. (0.00003) RY*(13) C   6           s( 36.55%)p 1.22( 44.42%)d 0.52( 19.03%)
   159. (0.00004) RY*(14) C   6           s(  3.06%)p27.43( 84.01%)d 4.22( 12.92%)
   160. (0.00001) RY*(15) C   6           s( 16.49%)p 3.36( 55.34%)d 1.71( 28.17%)
   161. (0.00000) RY*(16) C   6           s(  0.92%)p99.99( 97.27%)d 1.96(  1.81%)
   162. (0.00001) RY*(17) C   6           s( 74.07%)p 0.03(  1.95%)d 0.32( 23.98%)
   163. (0.00108) RY*( 1) H   7           s( 97.53%)p 0.03(  2.47%)
                                           -0.0027  0.9875  0.0004 -0.1405  0.0689
                                            0.0155
   164. (0.00018) RY*( 2) H   7           s( 92.52%)p 0.08(  7.48%)
                                            0.0049  0.0048  0.9618  0.1437  0.2286
                                           -0.0436
   165. (0.00013) RY*( 3) H   7           s(  0.76%)p99.99( 99.24%)
                                            0.0004 -0.0282  0.0823 -0.1271 -0.0780
                                            0.9850
   166. (0.00006) RY*( 4) H   7           s(  5.57%)p16.96( 94.43%)
   167. (0.00006) RY*( 5) H   7           s(  3.67%)p26.24( 96.33%)
   168. (0.00700) RY*( 1)Cl   8           s(  0.10%)p99.99( 60.19%)d99.99( 39.71%)
                                           -0.0000 -0.0000 -0.0017  0.0241  0.0209
                                           -0.0015  0.0001  0.0000 -0.0040 -0.0356
                                           -0.0097  0.0004  0.0044  0.0000 -0.0073
                                           -0.2200  0.0443  0.0123  0.0035  0.0000
                                           -0.0060  0.7332  0.1042  0.0379  0.0051
                                            0.0629 -0.3123 -0.5286 -0.0360 -0.1218
   169. (0.00347) RY*( 2)Cl   8           s(  0.25%)p99.99( 75.75%)d94.93( 24.00%)
                                           -0.0000 -0.0000 -0.0065  0.0364 -0.0341
                                            0.0004  0.0000  0.0000 -0.0117  0.6538
                                            0.0192 -0.0256  0.0064  0.0000 -0.0176
                                           -0.5667  0.0257  0.0202 -0.0022 -0.0000
                                           -0.0031 -0.0761 -0.0218 -0.0081 -0.0001
                                           -0.1342  0.0113  0.0932 -0.4617 -0.0003
   170. (0.00112) RY*( 3)Cl   8           s(  6.40%)p11.39( 72.84%)d 3.25( 20.77%)
                                           -0.0000 -0.0000 -0.0179  0.2507 -0.0278
                                           -0.0000  0.0010  0.0000 -0.0387 -0.4681
                                           -0.2129  0.0157  0.0118  0.0000 -0.0673
                                           -0.6256  0.1971 -0.0087  0.0192 -0.0000
                                           -0.0080 -0.1462 -0.0741  0.0016  0.0002
                                            0.3842  0.1094  0.1212  0.0749 -0.1667
   171. (0.00032) RY*( 4)Cl   8           s( 69.76%)p 0.29( 20.07%)d 0.15( 10.17%)
                                           -0.0000 -0.0000 -0.0016  0.8315 -0.0661
                                           -0.0413  0.0023  0.0000 -0.0048  0.1965
                                           -0.2215  0.1662 -0.0152  0.0000 -0.0109
                                            0.2118 -0.1145  0.1566 -0.0171 -0.0000
                                            0.0006  0.0256  0.0370  0.0132 -0.0011
                                            0.1328 -0.0766 -0.0283  0.0186  0.2776
   172. (0.00020) RY*( 5)Cl   8           s( 14.30%)p 5.11( 73.03%)d 0.89( 12.67%)
                                           -0.0000 -0.0000 -0.0023  0.2919  0.2401
                                           -0.0101  0.0024 -0.0000 -0.0021 -0.3140
                                            0.5711 -0.0348  0.0025  0.0000 -0.0213
                                           -0.1659 -0.4997  0.1595  0.0158 -0.0000
                                           -0.0025 -0.0126 -0.0252  0.0148  0.0010
                                           -0.3056  0.0300  0.0259 -0.1321 -0.1196
   173. (0.00011) RY*( 6)Cl   8           s(  1.01%)p78.09( 78.87%)d19.92( 20.12%)
                                            0.0000 -0.0000  0.0034  0.0482  0.0856
                                           -0.0210 -0.0002  0.0000  0.0062  0.0614
                                            0.0427  0.0697  0.0045 -0.0000  0.0138
                                           -0.0043  0.2098  0.0990  0.0000  0.0000
                                           -0.0133  0.3823 -0.7527  0.1065  0.0026
                                           -0.1826  0.0225  0.3558  0.1992  0.0331
   174. (0.00008) RY*( 7)Cl   8           s(  4.77%)p 6.15( 29.36%)d13.80( 65.87%)
   175. (0.00004) RY*( 8)Cl   8           s( 30.10%)p 1.81( 54.42%)d 0.51( 15.48%)
   176. (0.00002) RY*( 9)Cl   8           s( 52.17%)p 0.69( 36.15%)d 0.22( 11.67%)
   177. (0.00001) RY*(10)Cl   8           s(  1.17%)p13.40( 15.70%)d70.97( 83.13%)
   178. (0.00001) RY*(11)Cl   8           s(  0.79%)p61.73( 48.65%)d64.17( 50.57%)
   179. (0.00001) RY*(12)Cl   8           s(  0.06%)p99.99( 48.09%)d99.99( 51.85%)
   180. (0.00000) RY*(13)Cl   8           s(  5.35%)p17.58( 94.00%)d 0.12(  0.65%)
   181. (0.00000) RY*(14)Cl   8           s(  0.13%)p99.99( 99.56%)d 2.45(  0.31%)
   182. (0.00000) RY*(15)Cl   8           s(  0.13%)p99.99( 99.73%)d 1.06(  0.14%)
   183. (0.00000) RY*(16)Cl   8           s(  0.00%)p 1.00( 99.91%)d 0.00(  0.09%)
   184. (0.00000) RY*(17)Cl   8           s( 99.51%)p 0.00(  0.16%)d 0.00(  0.34%)
   185. (0.00000) RY*(18)Cl   8           s(100.00%)p 0.00(  0.00%)d 0.00(  0.00%)
   186. (0.00000) RY*(19)Cl   8           s(  0.01%)p99.99( 99.79%)d14.43(  0.19%)
   187. (0.00000) RY*(20)Cl   8           s( 11.52%)p 7.11( 81.95%)d 0.57(  6.53%)
   188. (0.00001) RY*(21)Cl   8           s(  2.39%)p 5.23( 12.46%)d35.70( 85.15%)
   189. (0.00471) RY*( 1) O   9           s(  1.26%)p77.37( 97.12%)d 1.30(  1.63%)
                                           -0.0000 -0.0008  0.0869 -0.0707  0.0008
                                            0.0014  0.0811  0.0226 -0.0014 -0.0101
                                            0.9448  0.0210  0.0128 -0.0009  0.2652
                                           -0.0151  0.0084 -0.1208 -0.0296 -0.0097
                                           -0.0266 -0.0043
   190. (0.00256) RY*( 2) O   9           s(  0.13%)p99.99( 98.71%)d 8.93(  1.16%)
                                           -0.0000 -0.0004  0.0354 -0.0066 -0.0020
                                            0.0017  0.1653  0.0610 -0.0257  0.0017
                                            0.2440 -0.0144  0.0092 -0.0123 -0.9450
                                            0.0285 -0.0404 -0.0450  0.0956 -0.0173
                                            0.0018  0.0123
   191. (0.00050) RY*( 3) O   9           s( 28.52%)p 2.45( 69.82%)d 0.06(  1.66%)
                                            0.0000 -0.0015  0.4019 -0.3517 -0.0057
                                            0.0005 -0.6921 -0.4331 -0.0657  0.0003
                                            0.0371  0.0787  0.0235 -0.0007 -0.1251
                                           -0.0589 -0.0086  0.0197 -0.0122  0.0017
                                           -0.1259 -0.0147
   192. (0.00018) RY*( 4) O   9           s( 59.82%)p 0.65( 38.94%)d 0.02(  1.24%)
                                            0.0000  0.0087  0.7055 -0.3169 -0.0062
                                            0.0275  0.5436  0.0730 -0.1011 -0.0070
                                           -0.1533  0.2105 -0.0412  0.0033  0.0840
                                            0.0306 -0.0080  0.0982 -0.0033  0.0063
                                           -0.0518 -0.0025
   193. (0.00009) RY*( 5) O   9           s( 48.13%)p 0.79( 37.97%)d 0.29( 13.90%)
   194. (0.00005) RY*( 6) O   9           s( 34.33%)p 1.57( 53.93%)d 0.34( 11.74%)
   195. (0.00002) RY*( 7) O   9           s(  2.57%)p33.12( 85.16%)d 4.77( 12.27%)
   196. (0.00001) RY*( 8) O   9           s( 15.85%)p 5.08( 80.50%)d 0.23(  3.66%)
   197. (0.00002) RY*( 9) O   9           s(  0.36%)p99.99( 84.39%)d42.35( 15.25%)
   198. (0.00000) RY*(10) O   9           s( 99.54%)p 0.00(  0.44%)d 0.00(  0.01%)
   199. (0.00000) RY*(11) O   9           s(  0.09%)p99.99( 99.65%)d 2.93(  0.26%)
   200. (0.00000) RY*(12) O   9           s(  0.01%)p 1.00( 99.95%)d 0.00(  0.04%)
   201. (0.00000) RY*(13) O   9           s(  2.28%)p 1.60(  3.64%)d41.33( 94.08%)
   202. (0.00000) RY*(14) O   9           s(  0.60%)p19.94( 12.01%)d99.99( 87.39%)
   203. (0.00001) RY*(15) O   9           s(  0.08%)p54.06(  4.13%)d99.99( 95.79%)
   204. (0.00001) RY*(16) O   9           s(  2.22%)p12.24( 27.16%)d31.83( 70.62%)
   205. (0.00000) RY*(17) O   9           s(  4.18%)p 1.64(  6.86%)d21.26( 88.96%)
   206. (0.00082) RY*( 1) H  10           s( 98.98%)p 0.01(  1.02%)
                                           -0.0030  0.9949 -0.0071  0.0835 -0.0397
                                            0.0406
   207. (0.00022) RY*( 2) H  10           s( 86.56%)p 0.16( 13.44%)
                                            0.0068  0.0349  0.9297 -0.1981  0.3079
                                            0.0181
   208. (0.00011) RY*( 3) H  10           s(  0.15%)p99.99( 99.85%)
                                            0.0002  0.0365  0.0125  0.0819  0.0692
                                           -0.9935
   209. (0.00005) RY*( 4) H  10           s(  0.81%)p99.99( 99.19%)
   210. (0.00002) RY*( 5) H  10           s( 13.54%)p 6.39( 86.46%)
   211. (0.00659) RY*( 1) C  11           s(  4.79%)p19.23( 92.20%)d 0.63(  3.01%)
                                           -0.0000  0.0025  0.2179  0.0212  0.0041
                                           -0.0160  0.8477  0.2877  0.0522  0.0092
                                            0.3334  0.0245 -0.0307 -0.0092  0.0672
                                           -0.0117  0.0051  0.1074  0.0621 -0.0356
                                           -0.1157  0.0083
   212. (0.00572) RY*( 2) C  11           s(  9.90%)p 8.82( 87.30%)d 0.28(  2.81%)
                                            0.0000 -0.0036  0.3145 -0.0070  0.0020
                                           -0.0016  0.1274  0.2928  0.0248 -0.0050
                                           -0.8234  0.2962  0.0269  0.0024  0.0592
                                           -0.0192 -0.0051 -0.1136 -0.0020 -0.0031
                                           -0.1224  0.0117
   213. (0.00327) RY*( 3) C  11           s( 10.04%)p 8.65( 86.90%)d 0.30(  3.06%)
                                           -0.0000 -0.0020  0.2888 -0.1304 -0.0013
                                            0.0134 -0.4384  0.5779  0.0060  0.0067
                                            0.3773  0.3425 -0.0633 -0.0078  0.2794
                                           -0.0217  0.0157 -0.0317  0.1224  0.0261
                                            0.1145 -0.0286
   214. (0.00176) RY*( 4) C  11           s( 11.53%)p 6.57( 75.73%)d 1.11( 12.74%)
                                            0.0000  0.0016  0.3392 -0.0038  0.0148
                                            0.0023 -0.1416  0.3596  0.0387 -0.0056
                                           -0.0345 -0.6119  0.0233  0.0075 -0.3764
                                            0.2973 -0.0108  0.1552 -0.2510  0.1973
                                           -0.0259 -0.0277
   215. (0.00114) RY*( 5) C  11           s(  0.09%)p99.99( 82.36%)d99.99( 17.55%)
                                           -0.0000 -0.0015 -0.0045  0.0277  0.0110
                                            0.0011  0.0189 -0.1016 -0.1029  0.0117
                                            0.1364  0.5783 -0.0810 -0.0024 -0.5924
                                            0.3026 -0.0112  0.0005 -0.0513  0.3619
                                           -0.1494 -0.1401
   216. (0.00084) RY*( 6) C  11           s( 10.91%)p 2.90( 31.62%)d 5.27( 57.46%)
                                           -0.0000  0.0021  0.3298  0.0192 -0.0043
                                            0.0022 -0.0809 -0.0821 -0.0898  0.0055
                                            0.1046  0.1167 -0.0618 -0.0041 -0.4335
                                           -0.2802  0.0070 -0.0185 -0.2051 -0.6831
                                            0.0082  0.2560
   217. (0.00057) RY*( 7) C  11           s( 24.96%)p 1.66( 41.37%)d 1.35( 33.68%)
                                            0.0000  0.0048  0.4804  0.1355 -0.0207
                                           -0.0011 -0.0637 -0.4134 -0.1911  0.0001
                                            0.0936  0.0715  0.0290  0.0049  0.4305
                                            0.0410  0.0219  0.1668 -0.4531  0.1726
                                           -0.2710 -0.0212
   218. (0.00040) RY*( 8) C  11           s( 25.24%)p 0.52( 13.01%)d 2.45( 61.75%)
                                           -0.0000  0.0020  0.4214  0.2712 -0.0361
                                            0.0042 -0.0698 -0.2564 -0.1219 -0.0030
                                           -0.0106 -0.1118  0.0576 -0.0082 -0.0526
                                            0.1598  0.0166  0.0800  0.7696 -0.0683
                                            0.0219 -0.1172
   219. (0.00015) RY*( 9) C  11           s(  2.12%)p34.21( 72.67%)d11.87( 25.21%)
                                            0.0000  0.0012  0.0712  0.1269 -0.0080
                                            0.0020 -0.0580  0.0335 -0.0063  0.0074
                                            0.0228 -0.1379 -0.2843  0.0130 -0.1650
                                           -0.7694  0.0491 -0.0930  0.1076  0.3994
                                           -0.2513 -0.0959
   220. (0.00015) RY*(10) C  11           s( 12.34%)p 2.30( 28.40%)d 4.80( 59.26%)
                                            0.0000 -0.0024  0.2516  0.0387 -0.2421
                                            0.0085  0.1135 -0.1920  0.3228  0.0042
                                            0.0079 -0.0142 -0.3541 -0.0013  0.0093
                                            0.0564  0.0326 -0.4277 -0.1553  0.0675
                                            0.5675 -0.2429
   221. (0.00008) RY*(11) C  11           s(  9.23%)p 5.46( 50.37%)d 4.38( 40.41%)
   222. (0.00007) RY*(12) C  11           s( 20.47%)p 2.89( 59.19%)d 0.99( 20.33%)
   223. (0.00007) RY*(13) C  11           s(  8.78%)p 2.19( 19.23%)d 8.20( 71.99%)
   224. (0.00005) RY*(14) C  11           s( 12.14%)p 2.88( 34.99%)d 4.35( 52.87%)
   225. (0.00003) RY*(15) C  11           s( 53.97%)p 0.42( 22.91%)d 0.43( 23.12%)
   226. (0.00000) RY*(16) C  11           s(  0.12%)p99.99( 99.67%)d 1.62(  0.20%)
   227. (0.00000) RY*(17) C  11           s( 83.38%)p 0.03(  2.17%)d 0.17( 14.45%)
   228. (0.00898) RY*( 1) C  12           s(  1.43%)p62.70( 89.93%)d 6.02(  8.64%)
                                           -0.0000 -0.0030 -0.0790  0.0894  0.0101
                                           -0.0083 -0.9296 -0.0039  0.0158  0.0367
                                            0.1101 -0.0914 -0.0752 -0.0046  0.0834
                                            0.0099  0.0124  0.2896 -0.0259 -0.0409
                                            0.0149  0.0005
   229. (0.00468) RY*( 2) C  12           s(  0.17%)p99.99( 99.01%)d 4.84(  0.82%)
                                           -0.0000  0.0302 -0.0067 -0.0052 -0.0266
                                            0.0401 -0.0849  0.0331 -0.1017 -0.0055
                                           -0.9677  0.0444  0.0006 -0.0010  0.1768
                                           -0.0103  0.0091  0.0647 -0.0243 -0.0190
                                           -0.0391 -0.0388
   230. (0.00139) RY*( 3) C  12           s(  0.81%)p88.29( 71.30%)d34.54( 27.89%)
                                           -0.0000  0.0004  0.0791 -0.0421  0.0073
                                            0.0011 -0.1295 -0.0662 -0.0140  0.0012
                                           -0.1250 -0.0330  0.0016 -0.0023 -0.7632
                                           -0.3012 -0.0425 -0.0868 -0.3509  0.3621
                                           -0.1152 -0.0621
   231. (0.00089) RY*( 4) C  12           s( 64.85%)p 0.18( 11.79%)d 0.36( 23.37%)
                                           -0.0000  0.0051  0.7882 -0.1611  0.0355
                                            0.0198 -0.2215  0.2262 -0.0193  0.0102
                                            0.0104  0.1066  0.0504  0.0010  0.0286
                                            0.0431 -0.0089 -0.3992  0.1770 -0.0958
                                           -0.1788  0.0428
   232. (0.00041) RY*( 5) C  12           s(  2.57%)p10.82( 27.78%)d27.12( 69.65%)
                                           -0.0000 -0.0017  0.0983  0.1263 -0.0077
                                            0.0020  0.0132 -0.2416  0.0139  0.0029
                                           -0.1062 -0.1278  0.0400  0.0025 -0.4262
                                           -0.0469 -0.0773  0.1886  0.7417 -0.2040
                                            0.2572 -0.0549
   233. (0.00024) RY*( 6) C  12           s( 29.14%)p 1.66( 48.36%)d 0.77( 22.49%)
                                           -0.0000 -0.0028  0.4789  0.2473 -0.0300
                                            0.0073  0.0739 -0.6260  0.0087  0.0134
                                           -0.0086 -0.1815 -0.1013 -0.0014  0.1653
                                            0.1159  0.0445  0.1093 -0.3481  0.0523
                                            0.2984  0.0025
   234. (0.00014) RY*( 7) C  12           s(  3.01%)p18.81( 56.56%)d13.45( 40.44%)
                                            0.0000  0.0061  0.0712  0.0006  0.1580
                                           -0.0059 -0.0268  0.1964 -0.2997  0.0078
                                            0.0248  0.2572  0.5990  0.0011 -0.0048
                                           -0.0396 -0.0959  0.1611 -0.1023  0.1250
                                            0.5182  0.2895
   235. (0.00010) RY*( 8) C  12           s( 13.98%)p 5.12( 71.65%)d 1.03( 14.37%)
                                           -0.0000  0.0055  0.1535  0.3346 -0.0651
                                            0.0029  0.0690  0.2701  0.0549  0.0078
                                            0.0371  0.6035 -0.4795 -0.0055 -0.0093
                                           -0.1770  0.0934  0.2245  0.0204  0.1025
                                            0.2079 -0.1979
   236. (0.00011) RY*( 9) C  12           s(  9.19%)p 3.11( 28.55%)d 6.77( 62.26%)
                                           -0.0000  0.0018  0.2871 -0.0718  0.0658
                                            0.0192  0.2146  0.2888 -0.0882  0.0052
                                            0.0349 -0.3577 -0.0672 -0.0054  0.0281
                                           -0.1099  0.0350  0.6797  0.0112  0.1162
                                           -0.3156  0.2176
   237. (0.00004) RY*(10) C  12           s(  0.59%)p96.26( 57.02%)d71.55( 42.39%)
   238. (0.00002) RY*(11) C  12           s(  0.47%)p99.99( 96.08%)d 7.30(  3.45%)
   239. (0.00001) RY*(12) C  12           s(  1.07%)p87.85( 94.23%)d 4.38(  4.70%)
   240. (0.00000) RY*(13) C  12           s( 95.84%)p 0.03(  3.29%)d 0.01(  0.88%)
   241. (0.00001) RY*(14) C  12           s( 75.60%)p 0.18( 13.61%)d 0.14( 10.79%)
   242. (0.00001) RY*(15) C  12           s(  0.08%)p99.99( 12.02%)d99.99( 87.91%)
   243. (0.00000) RY*(16) C  12           s(  0.24%)p99.99( 98.81%)d 3.92(  0.95%)
   244. (0.00001) RY*(17) C  12           s(  1.00%)p20.10( 20.15%)d78.65( 78.85%)
   245. (0.00686) RY*( 1) C  13           s( 15.42%)p 5.39( 83.18%)d 0.09(  1.41%)
                                            0.0000  0.0018  0.3924 -0.0148 -0.0040
                                           -0.0233  0.5448  0.0150  0.0083  0.0898
                                           -0.7203  0.0384 -0.0235 -0.0147  0.0699
                                           -0.0112  0.0007 -0.0719  0.0347 -0.0116
                                           -0.0845 -0.0200
   246. (0.00297) RY*( 2) C  13           s(  2.22%)p43.75( 97.24%)d 0.24(  0.54%)
                                            0.0000 -0.0038 -0.0751  0.1260  0.0267
                                            0.0666  0.7919 -0.1159 -0.0945  0.0116
                                            0.5250 -0.0910 -0.0124 -0.0096 -0.1815
                                            0.0340  0.0119  0.0617 -0.0026 -0.0001
                                           -0.0284  0.0279
   247. (0.00119) RY*( 3) C  13           s( 74.52%)p 0.29( 21.90%)d 0.05(  3.58%)
                                            0.0000  0.0349  0.8624 -0.0073  0.0117
                                           -0.0420 -0.1711 -0.2640  0.0765  0.0594
                                            0.3224  0.0550  0.0135 -0.0087 -0.0375
                                            0.0036 -0.0149  0.1788 -0.0156 -0.0166
                                            0.0364 -0.0449
   248. (0.00068) RY*( 4) C  13           s(  3.23%)p23.14( 74.79%)d 6.80( 21.98%)
                                            0.0000  0.0016  0.0029  0.1797 -0.0059
                                            0.0034  0.0787 -0.0289  0.0220  0.0043
                                            0.1290  0.0216  0.0069  0.0317  0.8458
                                           -0.0434  0.0701 -0.0498 -0.4028 -0.1872
                                           -0.0302  0.1381
   249. (0.00066) RY*( 5) C  13           s( 87.01%)p 0.10(  8.40%)d 0.05(  4.59%)
                                            0.0000  0.0029 -0.0360  0.9321 -0.0039
                                           -0.0051 -0.1174 -0.1390  0.0461  0.0013
                                           -0.1350  0.0900 -0.0221 -0.0055 -0.1470
                                            0.0087 -0.0145  0.1172  0.0684  0.0314
                                           -0.1290  0.0993
   250. (0.00034) RY*( 6) C  13           s(  0.06%)p99.99( 51.30%)d99.99( 48.64%)
                                            0.0000 -0.0001 -0.0097  0.0156  0.0160
                                            0.0009  0.0271  0.0578 -0.0003  0.0022
                                            0.0624  0.1270  0.0370  0.0063  0.3356
                                            0.5944  0.1469  0.0971  0.6820 -0.0443
                                            0.0724 -0.0680
   251. (0.00017) RY*( 7) C  13           s(  0.41%)p99.99( 51.99%)d99.99( 47.60%)
                                            0.0000  0.0011  0.0238  0.0582  0.0114
                                            0.0040  0.0312  0.0688 -0.0316  0.0053
                                            0.0869 -0.1069 -0.0162 -0.0014  0.2994
                                           -0.6325 -0.0651  0.0191  0.4353  0.5048
                                           -0.0044 -0.1771
   252. (0.00013) RY*( 8) C  13           s( 11.84%)p 4.97( 58.81%)d 2.48( 29.35%)
                                            0.0000  0.0092  0.2680  0.2104 -0.0468
                                            0.0151 -0.0144  0.7101 -0.2089  0.0308
                                            0.1480 -0.0285 -0.0784 -0.0069 -0.0832
                                            0.0417  0.0355 -0.4476 -0.0143  0.0130
                                            0.2619  0.1557
   253. (0.00011) RY*( 9) C  13           s(  4.14%)p16.02( 66.37%)d 7.12( 29.49%)
                                            0.0000  0.0026  0.0208  0.0143  0.2020
                                            0.0039  0.0000 -0.1780  0.4145  0.0057
                                           -0.0184 -0.4512  0.4790 -0.0021  0.0055
                                            0.1164 -0.1149 -0.3408  0.0740  0.1705
                                            0.1173  0.3611
   254. (0.00005) RY*(10) C  13           s(  3.20%)p 4.62( 14.77%)d25.67( 82.03%)
   255. (0.00004) RY*(11) C  13           s(  1.40%)p56.48( 79.29%)d13.76( 19.31%)
   256. (0.00003) RY*(12) C  13           s(  2.61%)p19.27( 50.23%)d18.09( 47.16%)
   257. (0.00000) RY*(13) C  13           s(  1.61%)p31.17( 50.11%)d30.04( 48.28%)
   258. (0.00000) RY*(14) C  13           s( 89.16%)p 0.07(  5.97%)d 0.05(  4.88%)
   259. (0.00000) RY*(15) C  13           s(  0.27%)p75.55( 20.18%)d99.99( 79.55%)
   260. (0.00001) RY*(16) C  13           s(  1.69%)p40.01( 67.79%)d18.01( 30.52%)
   261. (0.00000) RY*(17) C  13           s(  0.12%)p99.99( 99.16%)d 6.05(  0.72%)
   262. (0.00490) RY*( 1) C  14           s(  0.36%)p99.99( 95.35%)d11.88(  4.29%)
                                            0.0000 -0.0187  0.0340  0.0453  0.0070
                                           -0.0120  0.3845 -0.0474  0.0135  0.0217
                                           -0.8760  0.1243 -0.0411 -0.0024  0.1306
                                           -0.0331  0.0050  0.1264 -0.0360  0.0223
                                            0.1570  0.0202
   263. (0.00199) RY*( 2) C  14           s(  1.44%)p66.66( 96.14%)d 1.68(  2.42%)
                                            0.0000  0.0124  0.0741  0.0919 -0.0183
                                            0.0295  0.8706 -0.1300 -0.1699  0.0097
                                            0.3707 -0.0560 -0.0324 -0.0052 -0.1105
                                            0.0486  0.0226 -0.0892  0.0410  0.0349
                                            0.0947 -0.0662
   264. (0.00144) RY*( 3) C  14           s(  1.46%)p59.00( 86.37%)d 8.31( 12.16%)
                                            0.0000 -0.0014  0.1152  0.0369  0.0042
                                           -0.0055  0.0098  0.0217  0.0178 -0.0033
                                            0.1256  0.0900  0.0143 -0.0216  0.8252
                                            0.3894  0.0756  0.0531  0.1862  0.2598
                                           -0.0502 -0.1188
   265. (0.00105) RY*( 4) C  14           s( 90.30%)p 0.08(  7.55%)d 0.02(  2.15%)
                                            0.0000 -0.0073  0.9433  0.1117 -0.0251
                                           -0.0148 -0.0922 -0.1148  0.0212  0.0160
                                            0.0010  0.1695 -0.0489  0.0014 -0.0641
                                           -0.1317  0.0174 -0.0791 -0.0017 -0.0816
                                           -0.0925  0.0036
   266. (0.00074) RY*( 5) C  14           s(  0.10%)p99.99( 24.47%)d99.99( 75.43%)
                                            0.0000 -0.0005  0.0280 -0.0154 -0.0044
                                           -0.0028 -0.0558  0.0173 -0.0224 -0.0021
                                           -0.1010  0.0566  0.0157 -0.0101 -0.3789
                                            0.2831 -0.0574  0.1547  0.8328  0.1139
                                           -0.0150 -0.1535
   267. (0.00022) RY*( 6) C  14           s( 15.39%)p 4.95( 76.17%)d 0.55(  8.44%)
                                           -0.0000 -0.0058 -0.1013  0.3789 -0.0083
                                            0.0168  0.0027  0.4901 -0.3592  0.0041
                                            0.0831  0.6033 -0.0892 -0.0023 -0.0549
                                           -0.0815  0.0603  0.2329 -0.0877 -0.0373
                                           -0.1167 -0.0862
   268. (0.00014) RY*( 7) C  14           s(  5.88%)p10.79( 63.47%)d 5.21( 30.65%)
                                           -0.0000 -0.0018  0.0444  0.2198 -0.0924
                                            0.0153  0.1749  0.2731  0.4812  0.0003
                                           -0.0464 -0.1660  0.4689  0.0008 -0.0924
                                            0.1227 -0.1567  0.1414 -0.1478 -0.0097
                                           -0.4718 -0.2048
   269. (0.00010) RY*( 8) C  14           s( 42.57%)p 0.80( 34.10%)d 0.55( 23.33%)
                                           -0.0000 -0.0046 -0.1483  0.6322 -0.0634
                                           -0.0086 -0.1381 -0.4056  0.2278 -0.0044
                                            0.0664  0.1394  0.1998  0.0021  0.0499
                                           -0.1809 -0.0800 -0.0861  0.0780 -0.0229
                                            0.4045 -0.2360
   270. (0.00011) RY*( 9) C  14           s( 23.77%)p 1.85( 44.07%)d 1.35( 32.16%)
                                           -0.0000  0.0068  0.0417  0.4470  0.1899
                                           -0.0032 -0.0403  0.3534  0.1300 -0.0058
                                           -0.0901 -0.2642 -0.3457  0.0006 -0.1269
                                            0.2838  0.0561 -0.4405 -0.0414  0.2420
                                            0.1092  0.2353
   271. (0.00007) RY*(10) C  14           s(  5.23%)p 7.34( 38.40%)d10.77( 56.36%)
   272. (0.00004) RY*(11) C  14           s( 12.48%)p 3.04( 37.95%)d 3.97( 49.57%)
   273. (0.00002) RY*(12) C  14           s(  2.38%)p24.71( 58.81%)d16.31( 38.81%)
   274. (0.00002) RY*(13) C  14           s(  5.97%)p13.04( 77.88%)d 2.70( 16.15%)
   275. (0.00000) RY*(14) C  14           s(  0.03%)p99.99( 99.65%)d11.44(  0.32%)
   276. (0.00001) RY*(15) C  14           s(  0.50%)p33.85( 16.82%)d99.99( 82.68%)
   277. (0.00000) RY*(16) C  14           s( 90.11%)p 0.08(  6.90%)d 0.03(  2.99%)
   278. (0.00001) RY*(17) C  14           s(  2.04%)p17.61( 35.99%)d30.31( 61.97%)
   279. (0.00561) RY*( 1) C  15           s(  0.63%)p99.99( 95.01%)d 6.87(  4.35%)
                                            0.0000  0.0211 -0.0010  0.0767  0.0030
                                           -0.0210  0.6556 -0.0865  0.0267 -0.0257
                                            0.6943 -0.0040  0.0350  0.0061 -0.1654
                                            0.0166 -0.0070  0.1985 -0.0459 -0.0236
                                           -0.0185 -0.0334
   280. (0.00388) RY*( 2) C  15           s(  3.62%)p26.36( 95.39%)d 0.27(  0.99%)
                                           -0.0000 -0.0026  0.1794 -0.0627  0.0085
                                            0.0354  0.7196 -0.0374 -0.1070 -0.0304
                                           -0.6476  0.0369  0.0015  0.0056 -0.0065
                                           -0.0157  0.0024 -0.0777  0.0492 -0.0100
                                           -0.0149  0.0341
   281. (0.00133) RY*( 3) C  15           s( 19.29%)p 3.85( 74.38%)d 0.33(  6.33%)
                                            0.0000  0.0065  0.4320 -0.0791  0.0037
                                           -0.0104 -0.1467 -0.0360  0.0503 -0.0013
                                           -0.0257 -0.2007 -0.0535  0.0189 -0.8006
                                           -0.1743 -0.0528 -0.0617  0.0318 -0.2100
                                            0.0791  0.0899
   282. (0.00114) RY*( 4) C  15           s( 67.70%)p 0.44( 29.67%)d 0.04(  2.63%)
                                            0.0000  0.0103  0.8071 -0.1594  0.0038
                                           -0.0188 -0.0503 -0.1223  0.0959 -0.0140
                                            0.1600 -0.1620 -0.0430 -0.0056  0.4303
                                            0.1722  0.0303 -0.0297  0.0228  0.1532
                                           -0.0381 -0.0006
   283. (0.00066) RY*( 5) C  15           s(  0.66%)p 9.87(  6.54%)d99.99( 92.80%)
                                            0.0000 -0.0004  0.0007  0.0786  0.0212
                                            0.0004 -0.0004  0.0325 -0.0051  0.0024
                                            0.0445  0.0468 -0.0035  0.0061  0.1164
                                            0.2108  0.0461  0.0595  0.7803 -0.5109
                                            0.2308  0.0347
   284. (0.00045) RY*( 6) C  15           s(  0.84%)p87.82( 74.00%)d29.85( 25.15%)
                                            0.0000 -0.0032  0.0534  0.0690  0.0283
                                           -0.0178 -0.1131 -0.7110  0.0468  0.0040
                                           -0.0645  0.4214  0.1517  0.0028 -0.0096
                                           -0.1184 -0.0185  0.1824  0.0159 -0.1982
                                           -0.4223  0.0203
   285. (0.00031) RY*( 7) C  15           s(  4.21%)p20.51( 86.28%)d 2.26(  9.52%)
                                           -0.0000 -0.0011  0.0778  0.1887  0.0201
                                            0.0017  0.0414  0.0520  0.0307 -0.0012
                                            0.0688 -0.0868 -0.0119  0.0040  0.3129
                                           -0.8637  0.0346 -0.1087 -0.0303 -0.2396
                                            0.1461  0.0605
   286. (0.00025) RY*( 8) C  15           s( 34.78%)p 1.56( 54.19%)d 0.32( 11.04%)
                                           -0.0000 -0.0082  0.2644  0.5266 -0.0233
                                           -0.0029 -0.0015  0.3089  0.2110 -0.0007
                                            0.0195  0.6164  0.0702 -0.0008 -0.1002
                                            0.0757 -0.0286 -0.2659 -0.0383  0.0946
                                            0.0734 -0.1545
   287. (0.00013) RY*( 9) C  15           s(  0.79%)p94.77( 74.61%)d31.26( 24.61%)
                                           -0.0000  0.0015 -0.0523 -0.0368  0.0615
                                            0.0040  0.0160 -0.1673  0.3242 -0.0047
                                           -0.0524  0.2263 -0.7401  0.0006 -0.0037
                                           -0.0171  0.1032  0.2425 -0.0411  0.1348
                                            0.3250  0.2487
   288. (0.00009) RY*(10) C  15           s(  6.26%)p 3.99( 24.96%)d10.98( 68.78%)
   289. (0.00004) RY*(11) C  15           s(  6.30%)p 6.31( 39.76%)d 8.56( 53.94%)
   290. (0.00001) RY*(12) C  15           s( 53.72%)p 0.68( 36.66%)d 0.18(  9.62%)
   291. (0.00002) RY*(13) C  15           s( 16.00%)p 4.76( 76.21%)d 0.49(  7.78%)
   292. (0.00001) RY*(14) C  15           s(  0.64%)p 7.32(  4.66%)d99.99( 94.70%)
   293. (0.00001) RY*(15) C  15           s(  0.53%)p24.27( 12.90%)d99.99( 86.56%)
   294. (0.00000) RY*(16) C  15           s( 82.41%)p 0.21( 17.37%)d 0.00(  0.23%)
   295. (0.00000) RY*(17) C  15           s(  1.64%)p59.38( 97.53%)d 0.50(  0.83%)
   296. (0.01038) RY*( 1) C  16           s( 15.47%)p 4.59( 71.00%)d 0.87( 13.53%)
                                           -0.0000 -0.0007  0.3926  0.0247 -0.0013
                                            0.0197 -0.4081  0.1093  0.0106 -0.0318
                                           -0.6983 -0.0215  0.0662 -0.0079  0.1920
                                           -0.0198 -0.0099 -0.0337  0.0550 -0.0417
                                           -0.3516  0.0759
   297. (0.00723) RY*( 2) C  16           s(  5.35%)p17.05( 91.24%)d 0.64(  3.41%)
                                            0.0000 -0.0227  0.2272 -0.0242  0.0278
                                            0.0178 -0.7399  0.0088 -0.0574  0.0176
                                            0.5957  0.0453 -0.0367 -0.0040 -0.0495
                                           -0.0089  0.0095  0.1372 -0.0111 -0.0196
                                           -0.1095  0.0529
   298. (0.00388) RY*( 3) C  16           s( 53.43%)p 0.62( 32.91%)d 0.26( 13.66%)
                                            0.0000  0.0158  0.7303 -0.0218 -0.0153
                                            0.0186  0.5069  0.0472  0.0212 -0.0006
                                            0.2382 -0.0799 -0.0673 -0.0073 -0.0352
                                           -0.0012  0.0138  0.2472  0.0117 -0.0585
                                           -0.2558  0.0807
   299. (0.00217) RY*( 4) C  16           s(  0.25%)p99.99( 34.52%)d99.99( 65.23%)
                                            0.0000  0.0001  0.0425  0.0259 -0.0001
                                            0.0008 -0.0299  0.0010  0.0067  0.0003
                                           -0.1112 -0.0048  0.0094  0.0031 -0.5717
                                           -0.0086  0.0695 -0.1185 -0.7743  0.1309
                                           -0.1108  0.0964
   300. (0.00074) RY*( 5) C  16           s(  0.96%)p10.52( 10.14%)d92.21( 88.89%)
                                           -0.0000  0.0001  0.0145  0.0970  0.0040
                                            0.0010 -0.0137  0.0443  0.0034  0.0003
                                           -0.0247 -0.0282 -0.0074  0.0116 -0.2987
                                            0.0491 -0.0776  0.0531  0.3361  0.8044
                                           -0.1762 -0.3082
   301. (0.00064) RY*( 6) C  16           s( 24.85%)p 0.28(  6.86%)d 2.75( 68.28%)
                                           -0.0000  0.0008  0.0527  0.4949  0.0280
                                           -0.0084  0.0718 -0.0539 -0.0346 -0.0046
                                            0.2031  0.0224  0.1196  0.0014 -0.0336
                                           -0.0284 -0.0357 -0.7496  0.1530 -0.1173
                                           -0.2837  0.0569
   302. (0.00030) RY*( 7) C  16           s( 39.98%)p 0.70( 27.95%)d 0.80( 32.06%)
                                            0.0000  0.0013  0.1314  0.6176  0.0341
                                           -0.0170 -0.0734 -0.1964 -0.1129  0.0094
                                           -0.1659  0.0014 -0.0706  0.0109 -0.3149
                                           -0.2160 -0.2098  0.3158  0.1501 -0.1504
                                            0.4052  0.1077
   303. (0.00028) RY*( 8) C  16           s( 11.00%)p 5.89( 64.86%)d 2.19( 24.14%)
                                           -0.0000 -0.0012  0.2500  0.2146  0.0382
                                           -0.0181  0.0074 -0.3334 -0.1095  0.0030
                                           -0.0042  0.4402  0.1050 -0.0114  0.4017
                                            0.2974  0.2651 -0.0344 -0.2570  0.2903
                                            0.2791 -0.1094
   304. (0.00021) RY*( 9) C  16           s( 24.52%)p 2.27( 55.75%)d 0.80( 19.73%)
                                           -0.0000  0.0052 -0.2149  0.4460  0.0054
                                           -0.0001  0.0034  0.2216  0.0336 -0.0021
                                            0.0701 -0.5365  0.0155 -0.0084  0.2826
                                            0.3127  0.1911  0.2448 -0.1582  0.1531
                                           -0.1221  0.2721
   305. (0.00009) RY*(10) C  16           s( 12.78%)p 4.93( 63.03%)d 1.89( 24.19%)
   306. (0.00006) RY*(11) C  16           s( 10.34%)p 4.00( 41.37%)d 4.67( 48.29%)
   307. (0.00001) RY*(12) C  16           s(  3.77%)p13.26( 50.05%)d12.24( 46.18%)
   308. (0.00001) RY*(13) C  16           s(  0.82%)p99.99( 84.47%)d18.00( 14.72%)
   309. (0.00002) RY*(14) C  16           s(  8.22%)p10.10( 83.08%)d 1.06(  8.70%)
   310. (0.00001) RY*(15) C  16           s(  3.28%)p25.29( 82.86%)d 4.23( 13.86%)
   311. (0.00000) RY*(16) C  16           s( 85.08%)p 0.06(  4.83%)d 0.12( 10.09%)
   312. (0.00000) RY*(17) C  16           s(  0.01%)p99.99( 95.22%)d99.99(  4.76%)
   313. (0.00467) RY*( 1)Cl  17           s(  0.01%)p 1.00( 55.70%)d 0.80( 44.29%)
                                            0.0000 -0.0000 -0.0010  0.0054  0.0075
                                           -0.0019  0.0001 -0.0000  0.0053 -0.0015
                                            0.0448 -0.0064 -0.0034  0.0000 -0.0000
                                           -0.2014  0.0189  0.0013 -0.0017 -0.0000
                                            0.0023 -0.7034  0.1349 -0.0312  0.0001
                                           -0.1339 -0.6331  0.1164 -0.0913  0.0480
   314. (0.00314) RY*( 2)Cl  17           s(  0.06%)p99.99( 72.26%)d99.99( 27.68%)
                                           -0.0000  0.0000 -0.0002  0.0229 -0.0087
                                           -0.0009  0.0001  0.0000 -0.0028  0.1431
                                           -0.0415 -0.0022 -0.0008 -0.0000 -0.0043
                                            0.8042 -0.0784 -0.0486  0.0065  0.0000
                                            0.0008 -0.2105  0.0279  0.0053 -0.0012
                                            0.4724 -0.1497 -0.0108  0.1764 -0.0064
   315. (0.00192) RY*( 3)Cl  17           s(  2.52%)p34.84( 87.76%)d 3.86(  9.72%)
                                            0.0000 -0.0000 -0.0166  0.0232  0.1561
                                           -0.0030  0.0006 -0.0000  0.0676  0.8857
                                            0.2422  0.0038 -0.0287  0.0000 -0.0118
                                           -0.1561 -0.0200  0.0488 -0.0057 -0.0000
                                           -0.0041  0.0139 -0.0380  0.0013  0.0038
                                           -0.0327 -0.0020 -0.0541  0.1557 -0.2627
   316. (0.00020) RY*( 4)Cl  17           s( 26.14%)p 1.80( 46.98%)d 1.03( 26.88%)
                                            0.0000 -0.0000 -0.0097  0.3824 -0.3392
                                            0.0086  0.0020 -0.0000  0.0459  0.1175
                                           -0.5312  0.0562  0.0036  0.0000 -0.0095
                                            0.1019  0.3913 -0.0212  0.0318 -0.0000
                                           -0.0022 -0.0542 -0.0131 -0.0175 -0.0066
                                           -0.3651  0.0245  0.0375  0.3519 -0.0981
   317. (0.00009) RY*( 5)Cl  17           s( 40.39%)p 0.80( 32.15%)d 0.68( 27.46%)
   318. (0.00007) RY*( 6)Cl  17           s(  0.20%)p99.99( 37.29%)d99.99( 62.51%)
   319. (0.00006) RY*( 7)Cl  17           s( 27.08%)p 1.67( 45.15%)d 1.03( 27.77%)
   320. (0.00001) RY*( 8)Cl  17           s( 20.44%)p 2.51( 51.34%)d 1.38( 28.22%)
   321. (0.00002) RY*( 9)Cl  17           s( 31.52%)p 1.79( 56.47%)d 0.38( 12.01%)
   322. (0.00000) RY*(10)Cl  17           s(100.00%)p 0.00(  0.00%)d 0.00(  0.00%)
   323. (0.00000) RY*(11)Cl  17           s(  7.33%)p12.17( 89.16%)d 0.48(  3.51%)
   324. (0.00000) RY*(12)Cl  17           s(  0.12%)p99.99( 99.81%)d 0.60(  0.07%)
   325. (0.00000) RY*(13)Cl  17           s( 16.63%)p 4.10( 68.09%)d 0.92( 15.29%)
   326. (0.00000) RY*(14)Cl  17           s(  1.93%)p35.42( 68.43%)d15.34( 29.64%)
   327. (0.00000) RY*(15)Cl  17           s(  0.36%)p99.99( 99.15%)d 1.37(  0.49%)
   328. (0.00000) RY*(16)Cl  17           s(  0.00%)p 1.00( 99.96%)d 0.00(  0.04%)
   329. (0.00001) RY*(17)Cl  17           s(  0.73%)p60.46( 43.95%)d76.12( 55.33%)
   330. (0.00001) RY*(18)Cl  17           s(  0.62%)p57.19( 35.55%)d99.99( 63.83%)
   331. (0.00000) RY*(19)Cl  17           s(  0.10%)p99.99( 99.52%)d 3.62(  0.38%)
   332. (0.00000) RY*(20)Cl  17           s( 98.92%)p 0.01(  0.56%)d 0.01(  0.53%)
   333. (0.00000) RY*(21)Cl  17           s( 24.82%)p 0.46( 11.35%)d 2.57( 63.83%)
   334. (0.00119) RY*( 1) H  18           s( 99.83%)p 0.00(  0.17%)
                                           -0.0034  0.9991  0.0005 -0.0276 -0.0282
                                            0.0121
   335. (0.00022) RY*( 2) H  18           s( 90.21%)p 0.11(  9.79%)
                                            0.0033  0.0083  0.9497 -0.0270  0.2971
                                           -0.0943
   336. (0.00013) RY*( 3) H  18           s(  0.16%)p99.99( 99.84%)
                                            0.0002 -0.0042  0.0395  0.0803  0.1914
                                            0.9774
   337. (0.00010) RY*( 4) H  18           s(  5.05%)p18.79( 94.95%)
                                            0.0006  0.0017  0.2248  0.7379 -0.6341
                                            0.0545
   338. (0.00004) RY*( 5) H  18           s(  4.79%)p19.87( 95.21%)
   339. (0.00065) RY*( 1) H  19           s( 97.10%)p 0.03(  2.90%)
                                           -0.0023  0.9854 -0.0018  0.1669 -0.0240
                                           -0.0242
   340. (0.00025) RY*( 2) H  19           s( 86.48%)p 0.16( 13.52%)
                                            0.0031  0.0008  0.9299 -0.0243  0.1363
                                           -0.3406
   341. (0.00018) RY*( 3) H  19           s(  8.76%)p10.42( 91.24%)
                                            0.0014  0.0291  0.2945  0.0037  0.2763
                                            0.9144
   342. (0.00007) RY*( 4) H  19           s(  2.75%)p35.32( 97.25%)
   343. (0.00003) RY*( 5) H  19           s(  4.95%)p19.22( 95.05%)
   344. (0.00200) RY*( 1) H  20           s( 99.47%)p 0.01(  0.53%)
                                           -0.0046  0.9973  0.0004 -0.0105 -0.0636
                                            0.0336
   345. (0.00029) RY*( 2) H  20           s( 94.91%)p 0.05(  5.09%)
                                           -0.0021 -0.0004  0.9742  0.1785  0.0408
                                            0.1319
   346. (0.00008) RY*( 3) H  20           s(  2.45%)p39.89( 97.55%)
   347. (0.00009) RY*( 4) H  20           s(  2.15%)p45.58( 97.85%)
   348. (0.00006) RY*( 5) H  20           s(  1.07%)p92.56( 98.93%)
   349. (0.06180) BD*( 1) C   1 - C   2  
                ( 50.66%)   0.7118* C   1 s( 34.97%)p 1.86( 65.00%)d 0.00(  0.03%)
                                           -0.0003  0.5909  0.0167 -0.0130  0.0003
                                            0.4675  0.0286 -0.0130  0.0009  0.6457
                                           -0.0147 -0.0041 -0.0032  0.1155  0.0037
                                           -0.0003  0.0004  0.0160  0.0013  0.0021
                                           -0.0038 -0.0076
                ( 49.34%)  -0.7024* C   2 s( 31.27%)p 2.20( 68.70%)d 0.00(  0.04%)
                                            0.0001  0.5591  0.0088 -0.0041  0.0001
                                           -0.5024  0.0306  0.0057  0.0018 -0.6558
                                           -0.0137  0.0134 -0.0002 -0.0562  0.0029
                                            0.0015  0.0002  0.0137  0.0016  0.0023
                                           -0.0073 -0.0117
   350. (0.09353) BD*( 1) C   1 - C   4  
                ( 52.62%)   0.7254* C   1 s( 33.24%)p 2.01( 66.73%)d 0.00(  0.03%)
                                            0.0002  0.5760  0.0197  0.0157  0.0000
                                            0.3224  0.0230 -0.0077  0.0022 -0.7420
                                            0.0051  0.0084  0.0050 -0.1094 -0.0014
                                           -0.0037 -0.0008 -0.0114 -0.0043  0.0000
                                           -0.0105 -0.0076
                ( 47.38%)  -0.6883* C   4 s( 35.90%)p 1.78( 64.07%)d 0.00(  0.03%)
                                           -0.0004  0.5987  0.0234 -0.0029  0.0008
                                           -0.4185  0.0154  0.0011 -0.0024  0.6644
                                            0.0103 -0.0113  0.0081 -0.1537 -0.0029
                                           -0.0031 -0.0005 -0.0086  0.0003 -0.0014
                                           -0.0084 -0.0136
   351. (0.02712) BD*( 1) C   1 - O   9  
                ( 65.08%)   0.8067* C   1 s( 29.87%)p 2.34( 69.97%)d 0.01(  0.16%)
                                           -0.0000 -0.5436  0.0566 -0.0007  0.0019
                                            0.7882 -0.0649 -0.0115 -0.0003 -0.1160
                                            0.0069 -0.0004  0.0008  0.2462 -0.0023
                                            0.0032  0.0018  0.0091 -0.0182  0.0032
                                           -0.0298  0.0162
                ( 34.92%)  -0.5910* O   9 s( 41.88%)p 1.38( 58.00%)d 0.00(  0.13%)
                                           -0.0000 -0.6468  0.0204  0.0031  0.0001
                                           -0.7522  0.0193 -0.0044 -0.0017  0.0672
                                           -0.0020  0.0004  0.0004  0.0961  0.0010
                                            0.0000 -0.0008  0.0066 -0.0003  0.0006
                                           -0.0307  0.0163
   352. (0.32709) BD*( 2) C   1 - O   9  
                ( 69.68%)   0.8348* C   1 s(  1.82%)p53.59( 97.69%)d 0.27(  0.49%)
                                           -0.0003  0.1350 -0.0028 -0.0007  0.0003
                                           -0.2240  0.0091 -0.0017 -0.0003 -0.1328
                                           -0.0126 -0.0021 -0.0005  0.9526  0.0273
                                            0.0238  0.0089  0.0103 -0.0659  0.0081
                                            0.0121 -0.0136
                ( 30.32%)  -0.5506* O   9 s(  0.86%)p99.99( 99.01%)d 0.15(  0.13%)
                                            0.0000  0.0926 -0.0043 -0.0005  0.0000
                                            0.0245 -0.0027 -0.0003  0.0013 -0.2187
                                            0.0019  0.0010  0.0007  0.9704 -0.0090
                                            0.0026 -0.0042 -0.0074  0.0341 -0.0049
                                            0.0004  0.0033
   353. (0.01115) BD*( 1) C   2 - C   3  
                ( 50.59%)   0.7112* C   2 s( 38.87%)p 1.57( 61.09%)d 0.00(  0.04%)
                                           -0.0000  0.6226 -0.0325  0.0002  0.0004
                                            0.7744 -0.0294 -0.0099  0.0048 -0.0693
                                           -0.0308  0.0057 -0.0009  0.0669 -0.0040
                                           -0.0003  0.0004 -0.0052  0.0030  0.0002
                                            0.0146 -0.0126
                ( 49.41%)  -0.7030* C   3 s( 39.17%)p 1.55( 60.80%)d 0.00(  0.04%)
                                            0.0000  0.6254  0.0244 -0.0018  0.0001
                                           -0.7746  0.0199  0.0100 -0.0036  0.0615
                                           -0.0380  0.0043  0.0001 -0.0468  0.0012
                                            0.0011 -0.0004 -0.0001  0.0034  0.0005
                                            0.0145 -0.0123
   354. (0.17928) BD*( 2) C   2 - C   3  
                ( 48.52%)   0.6966* C   2 s(  0.01%)p 1.00( 99.93%)d 0.00(  0.06%)
                                            0.0000  0.0091  0.0017 -0.0005 -0.0002
                                            0.0815  0.0001  0.0007 -0.0000  0.0305
                                            0.0009  0.0011  0.0001 -0.9956 -0.0177
                                           -0.0134  0.0012  0.0005 -0.0232  0.0089
                                            0.0025 -0.0022
                ( 51.48%)  -0.7175* C   3 s(  0.23%)p99.99( 99.71%)d 0.29(  0.07%)
                                           -0.0002  0.0473 -0.0045 -0.0009  0.0003
                                            0.0971  0.0022 -0.0004 -0.0003 -0.0137
                                           -0.0021  0.0009 -0.0001 -0.9934 -0.0166
                                           -0.0183  0.0015 -0.0026  0.0249  0.0031
                                           -0.0017  0.0041
   355. (0.01038) BD*( 1) C   2 - H  10  
                ( 39.27%)   0.6267* C   2 s( 29.87%)p 2.35( 70.10%)d 0.00(  0.04%)
                                            0.0004 -0.5463 -0.0150 -0.0034  0.0007
                                            0.3711  0.0003 -0.0015 -0.0014 -0.7505
                                           -0.0045 -0.0064 -0.0002  0.0024  0.0007
                                           -0.0003 -0.0001  0.0125 -0.0000 -0.0005
                                            0.0112  0.0094
                ( 60.73%)  -0.7793* H  10 s( 99.96%)p 0.00(  0.04%)
                                           -0.9998 -0.0015 -0.0006 -0.0104  0.0175
                                            0.0001
   356. (0.03745) BD*( 1) C   3 - C   6  
                ( 52.21%)   0.7226* C   3 s( 32.84%)p 2.04( 67.13%)d 0.00(  0.03%)
                                            0.0006  0.5730 -0.0063  0.0021  0.0019
                                            0.4015 -0.0223 -0.0042 -0.0009 -0.7095
                                           -0.0120  0.0141 -0.0010  0.0764 -0.0047
                                            0.0008  0.0001 -0.0093  0.0020 -0.0016
                                           -0.0090 -0.0122
                ( 47.79%)  -0.6913* C   6 s( 31.23%)p 2.20( 68.74%)d 0.00(  0.03%)
                                           -0.0005  0.5588 -0.0045 -0.0010  0.0004
                                           -0.3172 -0.0163  0.0027  0.0015  0.7446
                                           -0.0072 -0.0017  0.0003  0.1789 -0.0012
                                            0.0009  0.0001 -0.0132 -0.0030 -0.0009
                                           -0.0015 -0.0108
   357. (0.01872) BD*( 1) C   3 - H   7  
                ( 39.38%)   0.6276* C   3 s( 27.73%)p 2.61( 72.24%)d 0.00(  0.04%)
                                            0.0006 -0.5263  0.0158  0.0001  0.0016
                                           -0.4762 -0.0075  0.0024  0.0015 -0.7012
                                           -0.0070 -0.0052 -0.0014 -0.0619  0.0007
                                           -0.0019 -0.0003 -0.0156  0.0001 -0.0030
                                            0.0067  0.0079
                ( 60.62%)  -0.7786* H   7 s( 99.96%)p 0.00(  0.04%)
                                           -0.9998 -0.0027 -0.0004  0.0096  0.0178
                                            0.0030
   358. (0.03484) BD*( 1) C   4 - C   5  
                ( 48.79%)   0.6985* C   4 s( 36.62%)p 1.73( 63.34%)d 0.00(  0.04%)
                                            0.0001 -0.6050 -0.0023 -0.0147  0.0003
                                           -0.7934  0.0120  0.0066 -0.0088  0.0379
                                           -0.0310  0.0045 -0.0035 -0.0340  0.0015
                                            0.0012 -0.0010  0.0008 -0.0017 -0.0006
                                           -0.0143  0.0143
                ( 51.21%)  -0.7156* C   5 s( 46.13%)p 1.17( 53.83%)d 0.00(  0.03%)
                                            0.0002 -0.6790  0.0157  0.0001  0.0005
                                            0.7004 -0.0147 -0.0087  0.0021  0.2034
                                           -0.0222  0.0006  0.0013  0.0747 -0.0025
                                           -0.0017 -0.0005  0.0040 -0.0003  0.0009
                                           -0.0151  0.0101
   359. (0.28570) BD*( 2) C   4 - C   5  
                ( 37.34%)   0.6111* C   4 s(  0.48%)p99.99( 99.49%)d 0.06(  0.03%)
                                            0.0000 -0.0671  0.0160  0.0019 -0.0003
                                            0.0881  0.0088  0.0023 -0.0007 -0.1132
                                           -0.0015  0.0006  0.0013 -0.9868 -0.0129
                                           -0.0169 -0.0004 -0.0066 -0.0151 -0.0024
                                            0.0035  0.0001
                ( 62.66%)  -0.7916* C   5 s(  1.52%)p64.49( 98.32%)d 0.10(  0.16%)
                                            0.0003  0.1219  0.0195  0.0039  0.0003
                                            0.3526  0.0031  0.0003 -0.0035 -0.5358
                                           -0.0352 -0.0016  0.0024 -0.7548  0.0137
                                           -0.0244 -0.0012  0.0078  0.0359 -0.0054
                                            0.0023  0.0146
   360. (0.03140) BD*( 1) C   4 -Cl   8  
                ( 52.88%)   0.7272* C   4 s( 26.91%)p 2.71( 72.92%)d 0.01(  0.17%)
                                           -0.0000  0.5182 -0.0211 -0.0066 -0.0010
                                           -0.4311  0.0154  0.0034  0.0077 -0.7365
                                            0.0172  0.0057  0.0127  0.0101  0.0045
                                            0.0021  0.0009  0.0279  0.0012  0.0039
                                           -0.0200 -0.0230
                ( 47.12%)  -0.6864*Cl   8 s( 20.01%)p 3.97( 79.46%)d 0.03(  0.53%)
                                            0.0000  0.0001  0.4457  0.0380  0.0005
                                            0.0003 -0.0000  0.0001  0.4193 -0.0254
                                            0.0034  0.0010 -0.0001  0.0001  0.7790
                                           -0.0464  0.0069  0.0011 -0.0002  0.0000
                                            0.0951 -0.0061  0.0002 -0.0003 -0.0001
                                            0.0525  0.0060  0.0115 -0.0344 -0.0349
   361. (0.02773) BD*( 1) C   5 - C   6  
                ( 52.66%)   0.7257* C   5 s( 50.55%)p 0.98( 49.41%)d 0.00(  0.05%)
                                           -0.0002  0.7110 -0.0006 -0.0023  0.0008
                                            0.5585 -0.0074 -0.0089  0.0058  0.4190
                                           -0.0127 -0.0094  0.0054  0.0786 -0.0019
                                            0.0004  0.0010  0.0162 -0.0008  0.0047
                                           -0.0052 -0.0129
                ( 47.34%)  -0.6880* C   6 s( 34.26%)p 1.92( 65.69%)d 0.00(  0.05%)
                                           -0.0000  0.5852  0.0128  0.0006 -0.0010
                                           -0.4828 -0.0064 -0.0003 -0.0019 -0.6501
                                            0.0240  0.0016 -0.0027  0.0232  0.0006
                                            0.0008 -0.0013  0.0168 -0.0022  0.0003
                                           -0.0040 -0.0136
   362. (0.33334) BD*( 2) C   5 - C   6  
                ( 52.56%)   0.7250* C   5 s(  1.84%)p53.15( 97.99%)d 0.09(  0.16%)
                                            0.0006  0.1343  0.0194  0.0041 -0.0004
                                            0.2634  0.0087 -0.0004 -0.0045 -0.7011
                                           -0.0392 -0.0000  0.0025  0.6455 -0.0256
                                           -0.0048 -0.0043  0.0049  0.0196  0.0306
                                            0.0096  0.0139
                ( 47.44%)  -0.6888* C   6 s(  0.43%)p99.99( 99.49%)d 0.20(  0.09%)
                                           -0.0004 -0.0623 -0.0196  0.0002 -0.0005
                                            0.1427 -0.0072 -0.0027  0.0009 -0.1281
                                           -0.0231  0.0013  0.0013  0.9785  0.0037
                                            0.0070 -0.0019  0.0012 -0.0222 -0.0148
                                           -0.0119 -0.0004
   363. (0.04702) BD*( 1) C   6 - C  11  
                ( 47.99%)   0.6928* C   6 s( 34.11%)p 1.93( 65.88%)d 0.00(  0.02%)
                                           -0.0002 -0.5840  0.0096 -0.0009 -0.0005
                                           -0.8030 -0.0177  0.0022 -0.0007  0.0746
                                            0.0059 -0.0003 -0.0005  0.0898  0.0040
                                           -0.0004  0.0006  0.0067 -0.0010 -0.0006
                                           -0.0060  0.0085
                ( 52.01%)  -0.7211* C  11 s( 30.60%)p 2.27( 69.38%)d 0.00(  0.02%)
                                           -0.0001 -0.5532 -0.0011 -0.0034 -0.0007
                                            0.8203  0.0169 -0.0040  0.0023 -0.1430
                                            0.0027 -0.0022 -0.0001  0.0059  0.0003
                                            0.0002 -0.0004  0.0059 -0.0005  0.0002
                                           -0.0113  0.0088
   364. (0.04151) BD*( 1) C  11 - C  12  
                ( 47.80%)   0.6914* C  11 s( 34.93%)p 1.86( 65.05%)d 0.00(  0.03%)
                                            0.0002 -0.5910  0.0018  0.0009  0.0002
                                           -0.2655 -0.0077 -0.0037 -0.0011  0.7603
                                           -0.0087 -0.0086  0.0026 -0.0400  0.0042
                                            0.0018 -0.0008  0.0091  0.0012  0.0030
                                            0.0084  0.0102
                ( 52.20%)  -0.7225* C  12 s( 35.44%)p 1.82( 64.52%)d 0.00(  0.04%)
                                            0.0002 -0.5953  0.0043  0.0001 -0.0010
                                            0.3365 -0.0269 -0.0016 -0.0005 -0.7041
                                            0.0023  0.0075 -0.0046  0.1881  0.0034
                                           -0.0017  0.0008  0.0100 -0.0007  0.0066
                                            0.0108  0.0100
   365. (0.40248) BD*( 2) C  11 - C  12  
                ( 49.62%)   0.7044* C  11 s(  0.38%)p99.99( 99.60%)d 0.06(  0.02%)
                                            0.0001 -0.0618 -0.0014 -0.0000  0.0005
                                           -0.0553 -0.0054 -0.0026 -0.0003 -0.1195
                                           -0.0064 -0.0074  0.0005 -0.9891 -0.0032
                                           -0.0104  0.0043  0.0002 -0.0096  0.0114
                                           -0.0028 -0.0014
                ( 50.38%)  -0.7098* C  12 s(  0.29%)p99.99( 99.66%)d 0.16(  0.05%)
                                            0.0004 -0.0537  0.0026  0.0004 -0.0000
                                           -0.0329 -0.0042 -0.0004  0.0006 -0.2296
                                           -0.0012 -0.0006  0.0012 -0.9710 -0.0029
                                           -0.0045  0.0019 -0.0026 -0.0039 -0.0190
                                            0.0045  0.0086
   366. (0.02366) BD*( 1) C  11 - C  14  
                ( 49.00%)   0.7000* C  11 s( 34.06%)p 1.93( 65.91%)d 0.00(  0.03%)
                                            0.0000 -0.5836  0.0076  0.0009  0.0002
                                           -0.5028 -0.0045 -0.0006 -0.0023 -0.6217
                                            0.0132  0.0062 -0.0023  0.1396 -0.0035
                                           -0.0012  0.0007 -0.0132  0.0025  0.0049
                                            0.0020  0.0105
                ( 51.00%)  -0.7141* C  14 s( 36.16%)p 1.76( 63.81%)d 0.00(  0.03%)
                                           -0.0000 -0.6013 -0.0062 -0.0016 -0.0017
                                            0.5324 -0.0224 -0.0069 -0.0000  0.5732
                                            0.0076 -0.0119  0.0022 -0.1590  0.0005
                                            0.0029 -0.0003 -0.0125  0.0042  0.0060
                                            0.0029  0.0107
   367. (0.01271) BD*( 1) C  12 - C  13  
                ( 46.49%)   0.6819* C  12 s( 36.32%)p 1.75( 63.65%)d 0.00(  0.03%)
                                           -0.0002 -0.6023  0.0197  0.0037  0.0002
                                           -0.7829  0.0080  0.0079 -0.0008  0.1418
                                           -0.0508  0.0049 -0.0020  0.0263  0.0070
                                           -0.0012  0.0005  0.0031  0.0020  0.0001
                                           -0.0143  0.0113
                ( 53.51%)  -0.7315* C  13 s( 36.52%)p 1.74( 63.42%)d 0.00(  0.06%)
                                            0.0012 -0.6003  0.0689 -0.0066  0.0003
                                            0.7822 -0.0396 -0.0077  0.0015 -0.1176
                                           -0.0314  0.0065  0.0023 -0.0767  0.0096
                                           -0.0011 -0.0006  0.0165  0.0014 -0.0011
                                           -0.0135  0.0116
   368. (0.03142) BD*( 1) C  12 - H  20  
                ( 39.04%)   0.6248* C  12 s( 27.90%)p 2.58( 72.06%)d 0.00(  0.04%)
                                           -0.0002  0.5277  0.0225  0.0033 -0.0007
                                           -0.5197 -0.0190 -0.0016  0.0005 -0.6554
                                            0.0017 -0.0041 -0.0005  0.1435  0.0014
                                            0.0018  0.0005  0.0167 -0.0034 -0.0044
                                           -0.0033 -0.0075
                ( 60.96%)  -0.7808* H  20 s( 99.96%)p 0.00(  0.04%)
                                            0.9998  0.0060  0.0001  0.0102  0.0171
                                           -0.0040
   369. (0.02558) BD*( 1) C  13 - C  16  
                ( 54.75%)   0.7399* C  13 s( 35.17%)p 1.84( 64.77%)d 0.00(  0.05%)
                                           -0.0008  0.5906 -0.0524 -0.0113  0.0005
                                            0.5255 -0.0519 -0.0050  0.0018  0.5830
                                           -0.0068 -0.0082 -0.0003 -0.1696  0.0071
                                            0.0016  0.0001  0.0158 -0.0042 -0.0073
                                           -0.0115 -0.0091
                ( 45.25%)  -0.6727* C  16 s( 38.98%)p 1.56( 60.99%)d 0.00(  0.03%)
                                            0.0002  0.6243  0.0006 -0.0048  0.0002
                                           -0.4468 -0.0210  0.0109 -0.0043 -0.6272
                                            0.0261  0.0066 -0.0007  0.1248 -0.0038
                                           -0.0022  0.0001  0.0115 -0.0041 -0.0054
                                           -0.0024 -0.0110
   370. (0.30129) BD*( 2) C  13 - C  16  
                ( 61.30%)   0.7829* C  13 s(  0.08%)p99.99( 99.73%)d 2.20(  0.18%)
                                           -0.0015  0.0279  0.0074 -0.0007  0.0003
                                            0.1370 -0.0019  0.0019 -0.0001  0.1341
                                           -0.0081  0.0037 -0.0003  0.9795 -0.0281
                                            0.0159 -0.0034  0.0037 -0.0071  0.0402
                                           -0.0068 -0.0107
                ( 38.70%)  -0.6221* C  16 s(  0.01%)p 1.00( 99.98%)d 0.00(  0.01%)
                                            0.0004  0.0065  0.0073 -0.0003 -0.0002
                                            0.1123 -0.0002  0.0023  0.0005  0.1225
                                           -0.0028  0.0024  0.0017  0.9858  0.0164
                                            0.0122  0.0065 -0.0009 -0.0065 -0.0052
                                           -0.0035  0.0037
   371. (0.01584) BD*( 1) C  14 - C  15  
                ( 50.07%)   0.7076* C  14 s( 35.74%)p 1.80( 64.22%)d 0.00(  0.03%)
                                            0.0000  0.5976  0.0162 -0.0048 -0.0004
                                            0.7911 -0.0237 -0.0092  0.0009 -0.1167
                                           -0.0328  0.0066  0.0001 -0.0308  0.0078
                                           -0.0001 -0.0000 -0.0065 -0.0011 -0.0010
                                            0.0122 -0.0114
                ( 49.93%)  -0.7066* C  15 s( 36.15%)p 1.77( 63.82%)d 0.00(  0.04%)
                                           -0.0002  0.6011 -0.0136 -0.0025  0.0007
                                           -0.7811  0.0115  0.0124 -0.0022  0.1536
                                           -0.0436  0.0045 -0.0003  0.0468  0.0072
                                           -0.0020  0.0001 -0.0021 -0.0028 -0.0010
                                            0.0141 -0.0117
   372. (0.35170) BD*( 2) C  14 - C  15  
                ( 48.75%)   0.6982* C  14 s(  0.01%)p 1.00( 99.96%)d 0.00(  0.03%)
                                           -0.0001  0.0085  0.0003 -0.0008 -0.0000
                                           -0.0731 -0.0010 -0.0028 -0.0006 -0.1944
                                           -0.0038 -0.0033  0.0002 -0.9776 -0.0164
                                           -0.0205  0.0008 -0.0016 -0.0147  0.0100
                                           -0.0032 -0.0015
                ( 51.25%)  -0.7159* C  15 s(  0.04%)p99.99( 99.92%)d 1.01(  0.04%)
                                           -0.0001  0.0199 -0.0003  0.0011  0.0005
                                           -0.0826 -0.0018 -0.0017 -0.0003 -0.2010
                                           -0.0046 -0.0022  0.0002 -0.9754 -0.0191
                                           -0.0141  0.0014  0.0033  0.0185  0.0052
                                            0.0007 -0.0048
   373. (0.01263) BD*( 1) C  14 - H  19  
                ( 39.98%)   0.6323* C  14 s( 28.05%)p 2.56( 71.92%)d 0.00(  0.04%)
                                            0.0004 -0.5293  0.0173 -0.0027  0.0012
                                            0.2886  0.0076 -0.0017 -0.0010 -0.7867
                                           -0.0047 -0.0015 -0.0002  0.1302 -0.0004
                                            0.0012  0.0003  0.0104 -0.0017  0.0044
                                            0.0129  0.0085
                ( 60.02%)  -0.7747* H  19 s( 99.96%)p 0.00(  0.04%)
                                           -0.9998 -0.0012 -0.0009 -0.0049  0.0185
                                           -0.0037
   374. (0.04340) BD*( 1) C  15 - C  16  
                ( 50.29%)   0.7091* C  15 s( 35.89%)p 1.79( 64.08%)d 0.00(  0.03%)
                                           -0.0000  0.5989 -0.0133 -0.0026 -0.0003
                                            0.3273 -0.0396  0.0027 -0.0006 -0.7172
                                            0.0045  0.0121 -0.0017  0.1323  0.0024
                                           -0.0019  0.0002 -0.0090  0.0014 -0.0055
                                           -0.0108 -0.0101
                ( 49.71%)  -0.7051* C  16 s( 38.23%)p 1.61( 61.74%)d 0.00(  0.03%)
                                           -0.0001  0.6182  0.0086 -0.0073  0.0001
                                           -0.2126 -0.0176  0.0105 -0.0031  0.7523
                                           -0.0165 -0.0084  0.0059 -0.0736  0.0051
                                            0.0010 -0.0005 -0.0083  0.0001 -0.0043
                                           -0.0108 -0.0111
   375. (0.01818) BD*( 1) C  15 - H  18  
                ( 39.63%)   0.6296* C  15 s( 27.89%)p 2.58( 72.08%)d 0.00(  0.04%)
                                            0.0004 -0.5277 -0.0188 -0.0059  0.0003
                                           -0.5227 -0.0101  0.0034  0.0005 -0.6476
                                           -0.0085 -0.0041 -0.0001  0.1670  0.0024
                                            0.0004 -0.0001 -0.0163  0.0044  0.0045
                                            0.0031  0.0077
                ( 60.37%)  -0.7770* H  18 s( 99.96%)p 0.00(  0.04%)
                                           -0.9998 -0.0026 -0.0010  0.0136  0.0143
                                           -0.0037
   376. (0.06375) BD*( 1) C  16 -Cl  17  
                ( 55.32%)   0.7438* C  16 s( 22.66%)p 3.40( 77.15%)d 0.01(  0.19%)
                                           -0.0001  0.4756 -0.0127  0.0158 -0.0007
                                            0.8605 -0.0036  0.0020 -0.0159 -0.1553
                                            0.0071  0.0015  0.0036 -0.0815 -0.0018
                                           -0.0007  0.0008 -0.0122 -0.0050  0.0007
                                            0.0357 -0.0212
                ( 44.68%)  -0.6684*Cl  17 s( 20.88%)p 3.77( 78.65%)d 0.02(  0.47%)
                                            0.0000  0.0001  0.4554  0.0375  0.0014
                                            0.0000 -0.0000 -0.0001 -0.8689  0.0516
                                            0.0074  0.0006  0.0007  0.0000  0.1628
                                           -0.0123 -0.0006 -0.0004 -0.0001 -0.0000
                                            0.0456 -0.0025 -0.0006  0.0000 -0.0000
                                           -0.0236 -0.0058  0.0018  0.0553 -0.0329


 NHO Directionality and "Bond Bending" (deviations from line of nuclear centers)

         [Thresholds for printing:  angular deviation  >  1.0 degree]
                                    hybrid p-character > 25.0%
                                    orbital occupancy  >  0.10e

                                Line of Centers        Hybrid 1              Hybrid 2
                                ---------------  -------------------   ------------------
                NBO               Theta   Phi    Theta   Phi    Dev    Theta   Phi    Dev
 ========================================================================================
     1. BD (   1) C   1 - C   2    85.1   52.1    81.4   52.2   3.7     93.7  234.7   2.9
     2. BD (   1) C   1 - C   4    88.6  297.9    98.2  295.2  10.0    101.6  121.1  10.6
     3. BD (   1) C   1 - O   9    95.6  173.0   109.1  171.3  13.6     97.4  354.9  13.1
     4. BD (   2) C   1 - O   9    95.6  173.0    14.5  214.3  84.6     12.7  276.1  81.7
     5. BD (   1) C   2 - C   3    85.7  354.9    85.2  352.7   2.3     93.4  177.9   3.1
     6. BD (   2) C   2 - C   3    85.7  354.9   175.1   21.6  89.9    174.5  351.3  91.2
     7. BD (   1) C   2 - H  10    89.6  116.9    90.2  115.8   1.2      --     --    --
     8. BD (   1) C   3 - C   6    90.7  297.9    84.8  297.8   5.9     77.5  114.1  12.4
     9. BD (   1) C   3 - H   7    84.5   56.3    85.8   56.1   1.3      --     --    --
    10. BD (   1) C   4 - C   5    85.6    4.6    87.6  359.4   5.5     95.7  195.1  10.6
    11. BD (   2) C   4 - C   5    85.6    4.6     8.4  131.1  90.6    138.8  301.7 104.0
    12. BD (   1) C   4 -Cl   8    94.0  241.1    88.8  240.0   5.4     84.0   61.7   2.1
    13. BD (   1) C   5 - C   6    87.0   48.2    83.5   36.3  12.3     88.3  231.9   6.0
    14. BD (   2) C   5 - C   6    87.0   48.2    52.1  289.9 109.9    168.6  132.0  88.3
    15. BD (   1) C   6 - C  11    91.4  350.8    96.5  354.4   6.3     90.4  170.3   1.9
    16. BD (   1) C  11 - C  12    82.1  292.4    87.5  290.4   5.7    104.0  113.7   6.3
    17. BD (   2) C  11 - C  12    82.1  292.4     8.4   64.4  87.8     13.4   80.9  86.4
    18. BD (   1) C  11 - C  14   100.7   49.2    99.7   49.8   1.1     78.4  228.6   1.1
    19. BD (   1) C  12 - C  13    93.0  350.3    92.4  353.0   2.8     84.8  169.2   2.5
    20. BD (   1) C  12 - H  20    79.1  232.9    80.2  230.6   2.5      --     --    --
    21. BD (   1) C  13 - C  16   101.0   50.4   102.3   50.4   1.3     81.0  232.2   2.7
    22. BD (   2) C  13 - C  16   101.0   50.4    11.1   43.4  90.0      9.4   47.2  88.4
    23. BD (   1) C  14 - C  15    92.9  350.4    91.7  349.3   1.6     86.1  171.5   1.4
    24. BD (   2) C  14 - C  15    92.9  350.4   168.0  248.9  89.5    167.4  247.4  90.1
    25. BD (   1) C  14 - H  19    99.0  108.9    98.8  110.3   1.4      --     --    --
    26. BD (   1) C  15 - C  16    82.3  291.0    80.1  292.4   2.7     95.1  106.9   4.8
    28. BD (   1) C  16 -Cl  17    93.6  349.7    95.6  350.4   2.1      --     --    --
    53. LP (   2)Cl   8             --     --     91.1  151.6   --       --     --    --
    54. LP (   3)Cl   8             --     --    175.8   46.6   --       --     --    --
    55. LP (   1) O   9             --     --     94.0  176.0   --       --     --    --
    56. LP (   2) O   9             --     --     77.6   84.8   --       --     --    --
    57. LP (   1) C  13             --     --     86.6  291.8   --       --     --    --
    59. LP (   2)Cl  17             --     --    102.1   79.1   --       --     --    --
    60. LP (   3)Cl  17             --     --     12.5   64.2   --       --     --    --
   352. BD*(   2) C   1 - O   9    95.6  173.0    14.5  214.3  84.6     12.7  276.1  81.7
   354. BD*(   2) C   2 - C   3    85.7  354.9   175.1   21.6  89.9    174.5  351.3  91.2
   359. BD*(   2) C   4 - C   5    85.6    4.6     8.4  131.1  90.6    138.8  301.7 104.0
   362. BD*(   2) C   5 - C   6    87.0   48.2    52.1  289.9 109.9    168.6  132.0  88.3
   365. BD*(   2) C  11 - C  12    82.1  292.4     8.4   64.4  87.8     13.4   80.9  86.4
   370. BD*(   2) C  13 - C  16   101.0   50.4    11.1   43.4  90.0      9.4   47.2  88.4
   372. BD*(   2) C  14 - C  15    92.9  350.4   168.0  248.9  89.5    167.4  247.4  90.1


 Second Order Perturbation Theory Analysis of Fock Matrix in NBO Basis

     Threshold for printing:   0.50 kcal/mol
                                                                              E(2)  E(j)-E(i) F(i,j)
         Donor NBO (i)                     Acceptor NBO (j)                 kcal/mol   a.u.    a.u. 
 ===================================================================================================

 within unit  1
   1. BD (   1) C   1 - C   2        / 95. RY*(   1) C   3                    1.39    1.77    0.045
   1. BD (   1) C   1 - C   2        / 96. RY*(   2) C   3                    0.69    1.88    0.032
   1. BD (   1) C   1 - C   2        / 97. RY*(   3) C   3                    0.65    1.79    0.031
   1. BD (   1) C   1 - C   2        /112. RY*(   1) C   4                    0.67    1.58    0.029
   1. BD (   1) C   1 - C   2        /189. RY*(   1) O   9                    1.28    1.40    0.038
   1. BD (   1) C   1 - C   2        /350. BD*(   1) C   1 - C   4            0.84    1.18    0.029
   1. BD (   1) C   1 - C   2        /351. BD*(   1) C   1 - O   9            0.90    1.38    0.032
   1. BD (   1) C   1 - C   2        /353. BD*(   1) C   2 - C   3            2.21    1.40    0.050
   1. BD (   1) C   1 - C   2        /357. BD*(   1) C   3 - H   7            3.47    1.20    0.058
   1. BD (   1) C   1 - C   2        /360. BD*(   1) C   4 -Cl   8            4.70    0.95    0.060
   2. BD (   1) C   1 - C   4        / 78. RY*(   1) C   2                    1.26    1.89    0.044
   2. BD (   1) C   1 - C   4        /129. RY*(   1) C   5                    1.62    1.38    0.043
   2. BD (   1) C   1 - C   4        /130. RY*(   2) C   5                    0.61    1.89    0.031
   2. BD (   1) C   1 - C   4        /169. RY*(   2)Cl   8                    0.62    1.31    0.026
   2. BD (   1) C   1 - C   4        /189. RY*(   1) O   9                    1.21    1.42    0.037
   2. BD (   1) C   1 - C   4        /351. BD*(   1) C   1 - O   9            1.65    1.41    0.043
   2. BD (   1) C   1 - C   4        /352. BD*(   2) C   1 - O   9            0.68    0.81    0.023
   2. BD (   1) C   1 - C   4        /355. BD*(   1) C   2 - H  10            1.23    1.23    0.035
   2. BD (   1) C   1 - C   4        /358. BD*(   1) C   4 - C   5            3.52    1.33    0.061
   2. BD (   1) C   1 - C   4        /361. BD*(   1) C   5 - C   6            1.25    1.49    0.039
   2. BD (   1) C   1 - C   4        /362. BD*(   2) C   5 - C   6            4.05    0.80    0.055
   3. BD (   1) C   1 - O   9        / 61. RY*(   1) C   1                    1.70    2.07    0.053
   3. BD (   1) C   1 - O   9        /349. BD*(   1) C   1 - C   2            1.03    1.61    0.037
   3. BD (   1) C   1 - O   9        /350. BD*(   1) C   1 - C   4            1.24    1.62    0.041
   3. BD (   1) C   1 - O   9        /353. BD*(   1) C   2 - C   3            0.65    1.83    0.031
   3. BD (   1) C   1 - O   9        /358. BD*(   1) C   4 - C   5            0.66    1.74    0.031
   4. BD (   2) C   1 - O   9        /350. BD*(   1) C   1 - C   4            0.64    0.92    0.022
   4. BD (   2) C   1 - O   9        /352. BD*(   2) C   1 - O   9            0.51    0.53    0.016
   4. BD (   2) C   1 - O   9        /354. BD*(   2) C   2 - C   3            4.50    0.52    0.045
   4. BD (   2) C   1 - O   9        /359. BD*(   2) C   4 - C   5            4.53    0.48    0.045
   5. BD (   1) C   2 - C   3        / 64. RY*(   4) C   1                    1.58    2.07    0.051
   5. BD (   1) C   2 - C   3        /146. RY*(   1) C   6                    1.17    2.18    0.045
   5. BD (   1) C   2 - C   3        /147. RY*(   2) C   6                    0.74    2.16    0.036
   5. BD (   1) C   2 - C   3        /349. BD*(   1) C   1 - C   2            1.25    1.30    0.036
   5. BD (   1) C   2 - C   3        /351. BD*(   1) C   1 - O   9            1.62    1.50    0.044
   5. BD (   1) C   2 - C   3        /355. BD*(   1) C   2 - H  10            1.57    1.33    0.041
   5. BD (   1) C   2 - C   3        /356. BD*(   1) C   3 - C   6            2.87    1.33    0.056
   5. BD (   1) C   2 - C   3        /357. BD*(   1) C   3 - H   7            1.60    1.32    0.041
   5. BD (   1) C   2 - C   3        /363. BD*(   1) C   6 - C  11            2.78    1.36    0.055
   6. BD (   2) C   2 - C   3        /149. RY*(   4) C   6                    0.57    1.09    0.023
   6. BD (   2) C   2 - C   3        /352. BD*(   2) C   1 - O   9           17.44    0.41    0.079
   6. BD (   2) C   2 - C   3        /356. BD*(   1) C   3 - C   6            0.64    0.84    0.021
   6. BD (   2) C   2 - C   3        /362. BD*(   2) C   5 - C   6           12.81    0.40    0.067
   7. BD (   1) C   2 - H  10        / 61. RY*(   1) C   1                    0.63    1.52    0.028
   7. BD (   1) C   2 - H  10        / 95. RY*(   1) C   3                    0.91    1.65    0.035
   7. BD (   1) C   2 - H  10        /350. BD*(   1) C   1 - C   4            2.96    1.07    0.051
   7. BD (   1) C   2 - H  10        /353. BD*(   1) C   2 - C   3            1.61    1.28    0.041
   7. BD (   1) C   2 - H  10        /356. BD*(   1) C   3 - C   6            6.09    1.10    0.073
   7. BD (   1) C   2 - H  10        /357. BD*(   1) C   3 - H   7            0.76    1.09    0.026
   8. BD (   1) C   3 - C   6        / 79. RY*(   2) C   2                    2.61    1.70    0.060
   8. BD (   1) C   3 - C   6        /130. RY*(   2) C   5                    0.66    1.87    0.032
   8. BD (   1) C   3 - C   6        /211. RY*(   1) C  11                    0.69    1.79    0.032
   8. BD (   1) C   3 - C   6        /212. RY*(   2) C  11                    1.15    1.90    0.042
   8. BD (   1) C   3 - C   6        /353. BD*(   1) C   2 - C   3            2.35    1.40    0.052
   8. BD (   1) C   3 - C   6        /355. BD*(   1) C   2 - H  10            2.74    1.21    0.052
   8. BD (   1) C   3 - C   6        /358. BD*(   1) C   4 - C   5            0.76    1.31    0.028
   8. BD (   1) C   3 - C   6        /359. BD*(   2) C   4 - C   5            7.55    0.75    0.071
   8. BD (   1) C   3 - C   6        /361. BD*(   1) C   5 - C   6            5.25    1.47    0.079
   8. BD (   1) C   3 - C   6        /363. BD*(   1) C   6 - C  11            3.17    1.24    0.056
   8. BD (   1) C   3 - C   6        /364. BD*(   1) C  11 - C  12            2.08    1.34    0.048
   9. BD (   1) C   3 - H   7        / 78. RY*(   1) C   2                    1.39    1.75    0.044
   9. BD (   1) C   3 - H   7        /147. RY*(   2) C   6                    1.31    1.93    0.045
   9. BD (   1) C   3 - H   7        /349. BD*(   1) C   1 - C   2            5.50    1.07    0.069
   9. BD (   1) C   3 - H   7        /353. BD*(   1) C   2 - C   3            1.25    1.29    0.036
   9. BD (   1) C   3 - H   7        /355. BD*(   1) C   2 - H  10            0.72    1.10    0.025
   9. BD (   1) C   3 - H   7        /361. BD*(   1) C   5 - C   6            2.70    1.35    0.054
  10. BD (   1) C   4 - C   5        / 65. RY*(   5) C   1                    0.95    2.28    0.042
  10. BD (   1) C   4 - C   5        /146. RY*(   1) C   6                    1.44    2.17    0.050
  10. BD (   1) C   4 - C   5        /147. RY*(   2) C   6                    1.73    2.15    0.055
  10. BD (   1) C   4 - C   5        /350. BD*(   1) C   1 - C   4            1.14    1.29    0.035
  10. BD (   1) C   4 - C   5        /351. BD*(   1) C   1 - O   9            2.79    1.49    0.058
  10. BD (   1) C   4 - C   5        /361. BD*(   1) C   5 - C   6            3.16    1.57    0.063
  10. BD (   1) C   4 - C   5        /362. BD*(   2) C   5 - C   6            0.71    0.88    0.024
  10. BD (   1) C   4 - C   5        /363. BD*(   1) C   6 - C  11            2.25    1.34    0.049
  11. BD (   2) C   4 - C   5        / 63. RY*(   3) C   1                    0.67    1.85    0.033
  11. BD (   2) C   4 - C   5        /146. RY*(   1) C   6                    0.68    1.66    0.032
  11. BD (   2) C   4 - C   5        /168. RY*(   1)Cl   8                    3.61    0.92    0.055
  11. BD (   2) C   4 - C   5        /351. BD*(   1) C   1 - O   9            1.76    0.98    0.039
  11. BD (   2) C   4 - C   5        /352. BD*(   2) C   1 - O   9           32.62    0.39    0.102
  11. BD (   2) C   4 - C   5        /356. BD*(   1) C   3 - C   6            3.38    0.81    0.049
  11. BD (   2) C   4 - C   5        /358. BD*(   1) C   4 - C   5            1.05    0.90    0.029
  11. BD (   2) C   4 - C   5        /361. BD*(   1) C   5 - C   6            0.81    1.06    0.028
  11. BD (   2) C   4 - C   5        /363. BD*(   1) C   6 - C  11            2.65    0.83    0.044
  12. BD (   1) C   4 -Cl   8        / 61. RY*(   1) C   1                    0.82    1.77    0.034
  12. BD (   1) C   4 -Cl   8        /129. RY*(   1) C   5                    1.02    1.49    0.035
  12. BD (   1) C   4 -Cl   8        /349. BD*(   1) C   1 - C   2            1.30    1.31    0.037
  12. BD (   1) C   4 -Cl   8        /361. BD*(   1) C   5 - C   6            2.09    1.60    0.052
  13. BD (   1) C   5 - C   6        /112. RY*(   1) C   4                    1.24    1.73    0.041
  13. BD (   1) C   5 - C   6        /113. RY*(   2) C   4                    1.47    1.81    0.046
  13. BD (   1) C   5 - C   6        /212. RY*(   2) C  11                    1.62    2.05    0.052
  13. BD (   1) C   5 - C   6        /356. BD*(   1) C   3 - C   6            3.38    1.37    0.061
  13. BD (   1) C   5 - C   6        /357. BD*(   1) C   3 - H   7            2.35    1.35    0.050
  13. BD (   1) C   5 - C   6        /358. BD*(   1) C   4 - C   5            2.77    1.46    0.057
  13. BD (   1) C   5 - C   6        /360. BD*(   1) C   4 -Cl   8            2.38    1.10    0.046
  13. BD (   1) C   5 - C   6        /362. BD*(   2) C   5 - C   6            0.59    0.93    0.023
  13. BD (   1) C   5 - C   6        /363. BD*(   1) C   6 - C  11            6.68    1.39    0.087
  13. BD (   1) C   5 - C   6        /366. BD*(   1) C  11 - C  14            2.49    1.50    0.054
  14. BD (   2) C   5 - C   6        / 97. RY*(   3) C   3                    0.64    1.39    0.028
  14. BD (   2) C   5 - C   6        /112. RY*(   1) C   4                    0.84    1.17    0.030
  14. BD (   2) C   5 - C   6        /350. BD*(   1) C   1 - C   4            4.11    0.78    0.053
  14. BD (   2) C   5 - C   6        /354. BD*(   2) C   2 - C   3           22.91    0.38    0.084
  14. BD (   2) C   5 - C   6        /357. BD*(   1) C   3 - H   7            1.10    0.80    0.028
  14. BD (   2) C   5 - C   6        /358. BD*(   1) C   4 - C   5            1.96    0.90    0.040
  14. BD (   2) C   5 - C   6        /359. BD*(   2) C   4 - C   5            3.39    0.34    0.031
  14. BD (   2) C   5 - C   6        /360. BD*(   1) C   4 -Cl   8            4.03    0.54    0.044
  14. BD (   2) C   5 - C   6        /361. BD*(   1) C   5 - C   6            0.95    1.06    0.030
  14. BD (   2) C   5 - C   6        /363. BD*(   1) C   6 - C  11            0.77    0.83    0.024
  14. BD (   2) C   5 - C   6        /365. BD*(   2) C  11 - C  12           13.22    0.39    0.066
  14. BD (   2) C   5 - C   6        /366. BD*(   1) C  11 - C  14            0.88    0.94    0.027
  15. BD (   1) C   6 - C  11        / 95. RY*(   1) C   3                    0.66    1.77    0.031
  15. BD (   1) C   6 - C  11        /129. RY*(   1) C   5                    1.33    1.36    0.038
  15. BD (   1) C   6 - C  11        /228. RY*(   1) C  12                    0.63    1.87    0.031
  15. BD (   1) C   6 - C  11        /229. RY*(   2) C  12                    0.56    1.64    0.027
  15. BD (   1) C   6 - C  11        /262. RY*(   1) C  14                    1.24    1.82    0.043
  15. BD (   1) C   6 - C  11        /353. BD*(   1) C   2 - C   3            1.16    1.40    0.036
  15. BD (   1) C   6 - C  11        /356. BD*(   1) C   3 - C   6            2.90    1.22    0.053
  15. BD (   1) C   6 - C  11        /358. BD*(   1) C   4 - C   5            3.94    1.31    0.064
  15. BD (   1) C   6 - C  11        /359. BD*(   2) C   4 - C   5            0.97    0.75    0.026
  15. BD (   1) C   6 - C  11        /361. BD*(   1) C   5 - C   6            4.96    1.47    0.077
  15. BD (   1) C   6 - C  11        /364. BD*(   1) C  11 - C  12            2.23    1.34    0.049
  15. BD (   1) C   6 - C  11        /366. BD*(   1) C  11 - C  14            2.12    1.35    0.048
  15. BD (   1) C   6 - C  11        /367. BD*(   1) C  12 - C  13            1.93    1.40    0.047
  15. BD (   1) C   6 - C  11        /371. BD*(   1) C  14 - C  15            2.17    1.35    0.049
  16. BD (   1) C  11 - C  12        /146. RY*(   1) C   6                    1.49    2.10    0.050
  16. BD (   1) C  11 - C  12        /246. RY*(   2) C  13                    2.18    1.80    0.057
  16. BD (   1) C  11 - C  12        /262. RY*(   1) C  14                    0.64    1.84    0.031
  16. BD (   1) C  11 - C  12        /356. BD*(   1) C   3 - C   6            3.24    1.25    0.057
  16. BD (   1) C  11 - C  12        /362. BD*(   2) C   5 - C   6            0.73    0.81    0.024
  16. BD (   1) C  11 - C  12        /363. BD*(   1) C   6 - C  11            3.24    1.27    0.057
  16. BD (   1) C  11 - C  12        /366. BD*(   1) C  11 - C  14            4.05    1.38    0.067
  16. BD (   1) C  11 - C  12        /367. BD*(   1) C  12 - C  13            3.49    1.43    0.064
  16. BD (   1) C  11 - C  12        /368. BD*(   1) C  12 - H  20            1.36    1.27    0.037
  16. BD (   1) C  11 - C  12        /373. BD*(   1) C  14 - H  19            2.99    1.25    0.055
  17. BD (   2) C  11 - C  12        /250. RY*(   6) C  13                    0.74    1.23    0.030
  17. BD (   2) C  11 - C  12        /264. RY*(   3) C  14                    2.18    0.82    0.042
  17. BD (   2) C  11 - C  12        /362. BD*(   2) C   5 - C   6           19.81    0.34    0.074
  17. BD (   2) C  11 - C  12        /370. BD*(   2) C  13 - C  16           28.02    0.38    0.094
  17. BD (   2) C  11 - C  12        /372. BD*(   2) C  14 - C  15           26.42    0.34    0.085
  18. BD (   1) C  11 - C  14        /146. RY*(   1) C   6                    1.52    2.12    0.051
  18. BD (   1) C  11 - C  14        /228. RY*(   1) C  12                    0.92    1.92    0.038
  18. BD (   1) C  11 - C  14        /279. RY*(   1) C  15                    0.99    1.79    0.038
  18. BD (   1) C  11 - C  14        /280. RY*(   2) C  15                    1.57    1.72    0.047
  18. BD (   1) C  11 - C  14        /361. BD*(   1) C   5 - C   6            1.92    1.51    0.048
  18. BD (   1) C  11 - C  14        /363. BD*(   1) C   6 - C  11            2.58    1.29    0.052
  18. BD (   1) C  11 - C  14        /364. BD*(   1) C  11 - C  12            4.44    1.39    0.070
  18. BD (   1) C  11 - C  14        /368. BD*(   1) C  12 - H  20            2.98    1.28    0.055
  18. BD (   1) C  11 - C  14        /371. BD*(   1) C  14 - C  15            3.51    1.40    0.063
  18. BD (   1) C  11 - C  14        /373. BD*(   1) C  14 - H  19            1.25    1.26    0.036
  18. BD (   1) C  11 - C  14        /375. BD*(   1) C  15 - H  18            2.36    1.26    0.049
  19. BD (   1) C  12 - C  13        /211. RY*(   1) C  11                    1.49    1.80    0.047
  19. BD (   1) C  12 - C  13        /212. RY*(   2) C  11                    0.63    1.91    0.031
  19. BD (   1) C  12 - C  13        /297. RY*(   2) C  16                    1.92    1.68    0.051
  19. BD (   1) C  12 - C  13        /363. BD*(   1) C   6 - C  11            4.64    1.26    0.068
  19. BD (   1) C  12 - C  13        /364. BD*(   1) C  11 - C  12            3.29    1.36    0.060
  19. BD (   1) C  12 - C  13        /368. BD*(   1) C  12 - H  20            1.50    1.25    0.039
  19. BD (   1) C  12 - C  13        /369. BD*(   1) C  13 - C  16            1.87    1.41    0.046
  19. BD (   1) C  12 - C  13        /376. BD*(   1) C  16 -Cl  17            6.58    0.97    0.072
  20. BD (   1) C  12 - H  20        /211. RY*(   1) C  11                    0.69    1.63    0.030
  20. BD (   1) C  12 - H  20        /213. RY*(   3) C  11                    1.07    1.55    0.037
  20. BD (   1) C  12 - H  20        /245. RY*(   1) C  13                    0.78    1.13    0.027
  20. BD (   1) C  12 - H  20        /247. RY*(   3) C  13                    0.86    1.32    0.030
  20. BD (   1) C  12 - H  20        /366. BD*(   1) C  11 - C  14            4.83    1.19    0.068
  20. BD (   1) C  12 - H  20        /367. BD*(   1) C  12 - C  13            1.00    1.24    0.032
  20. BD (   1) C  12 - H  20        /369. BD*(   1) C  13 - C  16            3.54    1.23    0.059
  21. BD (   1) C  13 - C  16        /229. RY*(   2) C  12                    3.02    1.68    0.064
  21. BD (   1) C  13 - C  16        /279. RY*(   1) C  15                    0.79    1.79    0.034
  21. BD (   1) C  13 - C  16        /280. RY*(   2) C  15                    0.75    1.72    0.032
  21. BD (   1) C  13 - C  16        /314. RY*(   2)Cl  17                    0.74    1.38    0.029
  21. BD (   1) C  13 - C  16        /367. BD*(   1) C  12 - C  13            1.44    1.45    0.041
  21. BD (   1) C  13 - C  16        /368. BD*(   1) C  12 - H  20            2.86    1.28    0.054
  21. BD (   1) C  13 - C  16        /374. BD*(   1) C  15 - C  16            4.79    1.40    0.073
  21. BD (   1) C  13 - C  16        /375. BD*(   1) C  15 - H  18            3.31    1.26    0.058
  22. BD (   2) C  13 - C  16        /232. RY*(   5) C  12                    0.94    1.64    0.039
  22. BD (   2) C  13 - C  16        /281. RY*(   3) C  15                    1.96    0.85    0.041
  22. BD (   2) C  13 - C  16        /313. RY*(   1)Cl  17                    3.16    0.92    0.054
  22. BD (   2) C  13 - C  16        /365. BD*(   2) C  11 - C  12           25.45    0.34    0.083
  22. BD (   2) C  13 - C  16        /372. BD*(   2) C  14 - C  15           37.58    0.33    0.100
  23. BD (   1) C  14 - C  15        /212. RY*(   2) C  11                    1.66    1.95    0.051
  23. BD (   1) C  14 - C  15        /213. RY*(   3) C  11                    0.68    1.75    0.031
  23. BD (   1) C  14 - C  15        /296. RY*(   1) C  16                    1.63    1.77    0.048
  23. BD (   1) C  14 - C  15        /363. BD*(   1) C   6 - C  11            3.78    1.29    0.063
  23. BD (   1) C  14 - C  15        /366. BD*(   1) C  11 - C  14            3.88    1.39    0.066
  23. BD (   1) C  14 - C  15        /373. BD*(   1) C  14 - H  19            1.07    1.26    0.033
  23. BD (   1) C  14 - C  15        /374. BD*(   1) C  15 - C  16            4.39    1.40    0.070
  23. BD (   1) C  14 - C  15        /375. BD*(   1) C  15 - H  18            1.11    1.26    0.033
  23. BD (   1) C  14 - C  15        /376. BD*(   1) C  16 -Cl  17            5.58    1.00    0.067
  24. BD (   2) C  14 - C  15        /215. RY*(   5) C  11                    0.85    1.16    0.030
  24. BD (   2) C  14 - C  15        /299. RY*(   4) C  16                    0.68    1.56    0.031
  24. BD (   2) C  14 - C  15        /365. BD*(   2) C  11 - C  12           25.72    0.37    0.090
  24. BD (   2) C  14 - C  15        /370. BD*(   2) C  13 - C  16           19.50    0.40    0.079
  25. BD (   1) C  14 - H  19        /211. RY*(   1) C  11                    1.62    1.66    0.046
  25. BD (   1) C  14 - H  19        /279. RY*(   1) C  15                    1.05    1.61    0.037
  25. BD (   1) C  14 - H  19        /364. BD*(   1) C  11 - C  12            4.61    1.21    0.067
  25. BD (   1) C  14 - H  19        /366. BD*(   1) C  11 - C  14            0.94    1.21    0.030
  25. BD (   1) C  14 - H  19        /371. BD*(   1) C  14 - C  15            0.74    1.22    0.027
  25. BD (   1) C  14 - H  19        /374. BD*(   1) C  15 - C  16            3.87    1.23    0.062
  25. BD (   1) C  14 - H  19        /375. BD*(   1) C  15 - H  18            0.54    1.08    0.022
  26. BD (   1) C  15 - C  16        /245. RY*(   1) C  13                    1.44    1.36    0.040
  26. BD (   1) C  15 - C  16        /246. RY*(   2) C  13                    0.87    1.85    0.036
  26. BD (   1) C  15 - C  16        /262. RY*(   1) C  14                    0.91    1.89    0.037
  26. BD (   1) C  15 - C  16        /263. RY*(   2) C  14                    1.61    2.11    0.052
  26. BD (   1) C  15 - C  16        /369. BD*(   1) C  13 - C  16            5.13    1.46    0.077
  26. BD (   1) C  15 - C  16        /371. BD*(   1) C  14 - C  15            3.19    1.42    0.060
  26. BD (   1) C  15 - C  16        /373. BD*(   1) C  14 - H  19            2.20    1.29    0.048
  26. BD (   1) C  15 - C  16        /375. BD*(   1) C  15 - H  18            1.56    1.29    0.040
  27. BD (   1) C  15 - H  18        /262. RY*(   1) C  14                    1.11    1.68    0.039
  27. BD (   1) C  15 - H  18        /297. RY*(   2) C  16                    1.68    1.53    0.045
  27. BD (   1) C  15 - H  18        /366. BD*(   1) C  11 - C  14            4.02    1.21    0.062
  27. BD (   1) C  15 - H  18        /369. BD*(   1) C  13 - C  16            4.33    1.26    0.066
  27. BD (   1) C  15 - H  18        /371. BD*(   1) C  14 - C  15            0.78    1.22    0.028
  27. BD (   1) C  15 - H  18        /373. BD*(   1) C  14 - H  19            0.60    1.08    0.023
  27. BD (   1) C  15 - H  18        /374. BD*(   1) C  15 - C  16            0.90    1.22    0.030
  28. BD (   1) C  16 -Cl  17        /245. RY*(   1) C  13                    0.92    1.38    0.032
  28. BD (   1) C  16 -Cl  17        /279. RY*(   1) C  15                    0.71    1.84    0.032
  28. BD (   1) C  16 -Cl  17        /367. BD*(   1) C  12 - C  13            2.05    1.49    0.049
  28. BD (   1) C  16 -Cl  17        /369. BD*(   1) C  13 - C  16            0.58    1.49    0.026
  28. BD (   1) C  16 -Cl  17        /371. BD*(   1) C  14 - C  15            2.34    1.44    0.052
  29. CR (   1) C   1                / 79. RY*(   2) C   2                    0.82   11.48    0.087
  29. CR (   1) C   1                /113. RY*(   2) C   4                    0.91   11.45    0.091
  29. CR (   1) C   1                /353. BD*(   1) C   2 - C   3            0.54   11.18    0.070
  29. CR (   1) C   1                /358. BD*(   1) C   4 - C   5            0.58   11.09    0.072
  29. CR (   1) C   1                /360. BD*(   1) C   4 -Cl   8            0.85   10.73    0.086
  30. CR (   1) C   2                / 62. RY*(   2) C   1                    0.56   12.02    0.073
  30. CR (   1) C   2                / 65. RY*(   5) C   1                    0.72   11.87    0.082
  30. CR (   1) C   2                / 96. RY*(   2) C   3                    1.79   11.58    0.128
  30. CR (   1) C   2                / 97. RY*(   3) C   3                    0.76   11.49    0.083
  30. CR (   1) C   2                /206. RY*(   1) H  10                    0.54   11.68    0.071
  30. CR (   1) C   2                /353. BD*(   1) C   2 - C   3            0.76   11.10    0.082
  30. CR (   1) C   2                /356. BD*(   1) C   3 - C   6            1.14   10.91    0.101
  31. CR (   1) C   3                / 78. RY*(   1) C   2                    0.98   11.58    0.095
  31. CR (   1) C   3                / 79. RY*(   2) C   2                    1.34   11.41    0.110
  31. CR (   1) C   3                /147. RY*(   2) C   6                    0.69   11.76    0.080
  31. CR (   1) C   3                /349. BD*(   1) C   1 - C   2            0.73   10.89    0.081
  31. CR (   1) C   3                /353. BD*(   1) C   2 - C   3            0.73   11.11    0.081
  31. CR (   1) C   3                /363. BD*(   1) C   6 - C  11            0.73   10.95    0.081
  32. CR (   1) C   4                / 62. RY*(   2) C   1                    0.99   12.10    0.098
  32. CR (   1) C   4                / 64. RY*(   4) C   1                    0.65   11.73    0.078
  32. CR (   1) C   4                /130. RY*(   2) C   5                    1.53   11.64    0.119
  32. CR (   1) C   4                /351. BD*(   1) C   1 - O   9            0.78   11.16    0.084
  32. CR (   1) C   4                /358. BD*(   1) C   4 - C   5            0.83   11.08    0.086
  32. CR (   1) C   4                /360. BD*(   1) C   4 -Cl   8            1.75   10.72    0.123
  32. CR (   1) C   4                /361. BD*(   1) C   5 - C   6            2.06   11.24    0.137
  33. CR (   1) C   5                /112. RY*(   1) C   4                    1.53   11.29    0.118
  33. CR (   1) C   5                /114. RY*(   3) C   4                    0.98   11.07    0.093
  33. CR (   1) C   5                /146. RY*(   1) C   6                    3.33   11.78    0.177
  33. CR (   1) C   5                /356. BD*(   1) C   3 - C   6            0.64   10.93    0.076
  33. CR (   1) C   5                /359. BD*(   2) C   4 - C   5            1.61   10.46    0.125
  33. CR (   1) C   5                /360. BD*(   1) C   4 -Cl   8            1.30   10.66    0.106
  33. CR (   1) C   5                /362. BD*(   2) C   5 - C   6            2.42   10.49    0.156
  33. CR (   1) C   5                /363. BD*(   1) C   6 - C  11            1.53   10.96    0.117
  34. CR (   1) C   6                / 96. RY*(   2) C   3                    0.58   11.57    0.073
  34. CR (   1) C   6                /129. RY*(   1) C   5                    0.63   11.05    0.075
  34. CR (   1) C   6                /130. RY*(   2) C   5                    1.42   11.55    0.114
  34. CR (   1) C   6                /211. RY*(   1) C  11                    0.61   11.48    0.075
  34. CR (   1) C   6                /213. RY*(   3) C  11                    0.64   11.40    0.076
  34. CR (   1) C   6                /358. BD*(   1) C   4 - C   5            2.33   11.00    0.144
  34. CR (   1) C   6                /361. BD*(   1) C   5 - C   6            1.50   11.15    0.116
  34. CR (   1) C   6                /364. BD*(   1) C  11 - C  12            0.57   11.03    0.071
  34. CR (   1) C   6                /366. BD*(   1) C  11 - C  14            0.66   11.04    0.076
  36. CR (   2)Cl   8                /113. RY*(   2) C   4                    1.85   11.88    0.133
  36. CR (   2)Cl   8                /114. RY*(   3) C   4                    1.26   11.57    0.108
  36. CR (   2)Cl   8                /350. BD*(   1) C   1 - C   4            0.60   11.41    0.075
  36. CR (   2)Cl   8                /358. BD*(   1) C   4 - C   5            0.81   11.52    0.087
  40. CR (   1) O   9                / 61. RY*(   1) C   1                    6.42   20.25    0.323
  40. CR (   1) O   9                /349. BD*(   1) C   1 - C   2            0.64   19.79    0.102
  40. CR (   1) O   9                /350. BD*(   1) C   1 - C   4            0.65   19.80    0.103
  41. CR (   1) C  11                /147. RY*(   2) C   6                    1.06   11.73    0.100
  41. CR (   1) C  11                /229. RY*(   2) C  12                    1.15   11.32    0.102
  41. CR (   1) C  11                /263. RY*(   2) C  14                    1.27   11.73    0.109
  41. CR (   1) C  11                /356. BD*(   1) C   3 - C   6            0.74   10.91    0.081
  41. CR (   1) C  11                /361. BD*(   1) C   5 - C   6            0.51   11.15    0.068
  41. CR (   1) C  11                /367. BD*(   1) C  12 - C  13            0.70   11.09    0.079
  41. CR (   1) C  11                /371. BD*(   1) C  14 - C  15            0.67   11.04    0.077
  42. CR (   1) C  12                /212. RY*(   2) C  11                    1.95   11.56    0.134
  42. CR (   1) C  12                /246. RY*(   2) C  13                    1.22   11.43    0.106
  42. CR (   1) C  12                /363. BD*(   1) C   6 - C  11            1.07   10.90    0.098
  42. CR (   1) C  12                /366. BD*(   1) C  11 - C  14            0.85   11.01    0.087
  42. CR (   1) C  12                /369. BD*(   1) C  13 - C  16            0.69   11.05    0.078
  43. CR (   1) C  13                /228. RY*(   1) C  12                    1.59   11.50    0.121
  43. CR (   1) C  13                /296. RY*(   1) C  16                    2.38   11.36    0.147
  43. CR (   1) C  13                /364. BD*(   1) C  11 - C  12            0.91   10.97    0.090
  43. CR (   1) C  13                /374. BD*(   1) C  15 - C  16            1.11   10.99    0.100
  43. CR (   1) C  13                /376. BD*(   1) C  16 -Cl  17            1.16   10.59    0.100
  44. CR (   1) C  14                /211. RY*(   1) C  11                    1.52   11.46    0.118
  44. CR (   1) C  14                /212. RY*(   2) C  11                    0.53   11.57    0.070
  44. CR (   1) C  14                /280. RY*(   2) C  15                    1.16   11.35    0.102
  44. CR (   1) C  14                /363. BD*(   1) C   6 - C  11            0.88   10.92    0.088
  44. CR (   1) C  14                /364. BD*(   1) C  11 - C  12            0.86   11.01    0.088
  44. CR (   1) C  14                /374. BD*(   1) C  15 - C  16            0.79   11.03    0.084
  45. CR (   1) C  15                /263. RY*(   2) C  14                    1.16   11.71    0.104
  45. CR (   1) C  15                /296. RY*(   1) C  16                    0.87   11.40    0.089
  45. CR (   1) C  15                /297. RY*(   2) C  16                    1.89   11.34    0.131
  45. CR (   1) C  15                /366. BD*(   1) C  11 - C  14            0.82   11.02    0.085
  45. CR (   1) C  15                /369. BD*(   1) C  13 - C  16            0.98   11.06    0.094
  45. CR (   1) C  15                /376. BD*(   1) C  16 -Cl  17            1.07   10.63    0.097
  46. CR (   1) C  16                /246. RY*(   2) C  13                    1.97   11.50    0.134
  46. CR (   1) C  16                /280. RY*(   2) C  15                    1.80   11.40    0.128
  46. CR (   1) C  16                /367. BD*(   1) C  12 - C  13            0.61   11.12    0.074
  46. CR (   1) C  16                /369. BD*(   1) C  13 - C  16            1.04   11.12    0.097
  46. CR (   1) C  16                /371. BD*(   1) C  14 - C  15            0.67   11.08    0.077
  46. CR (   1) C  16                /374. BD*(   1) C  15 - C  16            0.80   11.08    0.085
  46. CR (   1) C  16                /375. BD*(   1) C  15 - H  18            0.53   10.94    0.068
  46. CR (   1) C  16                /376. BD*(   1) C  16 -Cl  17            2.47   10.68    0.147
  48. CR (   2)Cl  17                /297. RY*(   2) C  16                    1.77   11.85    0.130
  48. CR (   2)Cl  17                /298. RY*(   3) C  16                    1.30   11.67    0.110
  48. CR (   2)Cl  17                /369. BD*(   1) C  13 - C  16            0.91   11.58    0.092
  48. CR (   2)Cl  17                /374. BD*(   1) C  15 - C  16            0.76   11.54    0.085
  52. LP (   1)Cl   8                /113. RY*(   2) C   4                    2.81    1.95    0.066
  52. LP (   1)Cl   8                /114. RY*(   3) C   4                    1.91    1.64    0.050
  52. LP (   1)Cl   8                /350. BD*(   1) C   1 - C   4            1.56    1.48    0.044
  52. LP (   1)Cl   8                /358. BD*(   1) C   4 - C   5            2.15    1.60    0.053
  53. LP (   2)Cl   8                /112. RY*(   1) C   4                    0.80    1.25    0.029
  53. LP (   2)Cl   8                /350. BD*(   1) C   1 - C   4            6.91    0.86    0.070
  53. LP (   2)Cl   8                /358. BD*(   1) C   4 - C   5            6.67    0.98    0.072
  54. LP (   3)Cl   8                /115. RY*(   4) C   4                    0.78    1.45    0.030
  54. LP (   3)Cl   8                /117. RY*(   6) C   4                    0.90    1.40    0.032
  54. LP (   3)Cl   8                /359. BD*(   2) C   4 - C   5           16.88    0.42    0.079
  55. LP (   1) O   9                / 61. RY*(   1) C   1                   16.76    1.70    0.151
  55. LP (   1) O   9                / 72. RY*(  12) C   1                    0.67    5.87    0.056
  55. LP (   1) O   9                /349. BD*(   1) C   1 - C   2            2.53    1.24    0.050
  55. LP (   1) O   9                /350. BD*(   1) C   1 - C   4            1.51    1.24    0.039
  56. LP (   2) O   9                / 62. RY*(   2) C   1                    2.65    1.93    0.066
  56. LP (   2) O   9                / 64. RY*(   4) C   1                    0.75    1.56    0.032
  56. LP (   2) O   9                / 65. RY*(   5) C   1                    0.85    1.78    0.036
  56. LP (   2) O   9                /349. BD*(   1) C   1 - C   2           21.41    0.79    0.118
  56. LP (   2) O   9                /350. BD*(   1) C   1 - C   4           26.44    0.79    0.131
  57. LP (   1) C  13                /228. RY*(   1) C  12                    3.52    1.36    0.070
  57. LP (   1) C  13                /296. RY*(   1) C  16                    4.33    1.22    0.073
  57. LP (   1) C  13                /344. RY*(   1) H  20                    0.55    1.03    0.024
  57. LP (   1) C  13                /345. RY*(   2) H  20                    0.79    2.14    0.041
  57. LP (   1) C  13                /362. BD*(   2) C   5 - C   6            0.65    0.28    0.012
  57. LP (   1) C  13                /364. BD*(   1) C  11 - C  12           11.22    0.84    0.096
  57. LP (   1) C  13                /365. BD*(   2) C  11 - C  12            2.22    0.29    0.023
  57. LP (   1) C  13                /368. BD*(   1) C  12 - H  20            4.33    0.73    0.056
  57. LP (   1) C  13                /374. BD*(   1) C  15 - C  16           11.45    0.85    0.098
  57. LP (   1) C  13                /376. BD*(   1) C  16 -Cl  17            5.39    0.45    0.049
  58. LP (   1)Cl  17                /297. RY*(   2) C  16                    2.71    1.93    0.065
  58. LP (   1)Cl  17                /298. RY*(   3) C  16                    1.55    1.75    0.046
  58. LP (   1)Cl  17                /369. BD*(   1) C  13 - C  16            2.10    1.66    0.053
  58. LP (   1)Cl  17                /374. BD*(   1) C  15 - C  16            2.03    1.63    0.052
  59. LP (   2)Cl  17                /296. RY*(   1) C  16                    0.76    1.38    0.029
  59. LP (   2)Cl  17                /367. BD*(   1) C  12 - C  13            0.60    1.05    0.022
  59. LP (   2)Cl  17                /369. BD*(   1) C  13 - C  16            5.15    1.04    0.065
  59. LP (   2)Cl  17                /371. BD*(   1) C  14 - C  15            0.56    1.00    0.021
  59. LP (   2)Cl  17                /374. BD*(   1) C  15 - C  16            4.89    1.01    0.063
  60. LP (   3)Cl  17                /299. RY*(   4) C  16                    1.00    1.63    0.037
  60. LP (   3)Cl  17                /370. BD*(   2) C  13 - C  16           12.88    0.47    0.074
 352. BD*(   2) C   1 - O   9        / 63. RY*(   3) C   1                    1.93    1.47    0.116
 352. BD*(   2) C   1 - O   9        / 64. RY*(   4) C   1                    0.82    1.16    0.068
 352. BD*(   2) C   1 - O   9        / 68. RY*(   8) C   1                    1.41    0.67    0.068
 352. BD*(   2) C   1 - O   9        / 75. RY*(  15) C   1                    0.75    0.29    0.033
 352. BD*(   2) C   1 - O   9        /190. RY*(   2) O   9                    3.72    0.54    0.098
 352. BD*(   2) C   1 - O   9        /197. RY*(   9) O   9                    0.76    1.12    0.064
 352. BD*(   2) C   1 - O   9        /351. BD*(   1) C   1 - O   9            4.15    0.59    0.105
 354. BD*(   2) C   2 - C   3        / 81. RY*(   4) C   2                    0.84    0.66    0.070
 354. BD*(   2) C   2 - C   3        / 99. RY*(   5) C   3                    0.83    0.99    0.086
 354. BD*(   2) C   2 - C   3        /352. BD*(   2) C   1 - O   9          206.46    0.01    0.081
 359. BD*(   2) C   4 - C   5        /115. RY*(   4) C   4                    1.01    1.03    0.076
 359. BD*(   2) C   4 - C   5        /133. RY*(   5) C   5                    1.64    0.77    0.084
 359. BD*(   2) C   4 - C   5        /168. RY*(   1)Cl   8                    0.78    0.58    0.050
 359. BD*(   2) C   4 - C   5        /350. BD*(   1) C   1 - C   4            1.97    0.44    0.061
 359. BD*(   2) C   4 - C   5        /352. BD*(   2) C   1 - O   9           46.52    0.05    0.076
 359. BD*(   2) C   4 - C   5        /354. BD*(   2) C   2 - C   3            0.70    0.04    0.009
 359. BD*(   2) C   4 - C   5        /356. BD*(   1) C   3 - C   6            2.03    0.47    0.069
 359. BD*(   2) C   4 - C   5        /358. BD*(   1) C   4 - C   5            1.32    0.56    0.061
 359. BD*(   2) C   4 - C   5        /360. BD*(   1) C   4 -Cl   8            1.57    0.20    0.040
 359. BD*(   2) C   4 - C   5        /361. BD*(   1) C   5 - C   6            0.51    0.72    0.043
 359. BD*(   2) C   4 - C   5        /362. BD*(   2) C   5 - C   6          130.21    0.03    0.108
 359. BD*(   2) C   4 - C   5        /363. BD*(   1) C   6 - C  11            1.35    0.49    0.056
 362. BD*(   2) C   5 - C   6        /131. RY*(   3) C   5                    1.64    1.26    0.099
 362. BD*(   2) C   5 - C   6        /149. RY*(   4) C   6                    1.86    0.70    0.079
 362. BD*(   2) C   5 - C   6        /350. BD*(   1) C   1 - C   4            2.55    0.41    0.062
 362. BD*(   2) C   5 - C   6        /356. BD*(   1) C   3 - C   6            3.87    0.44    0.085
 362. BD*(   2) C   5 - C   6        /358. BD*(   1) C   4 - C   5            1.31    0.53    0.055
 362. BD*(   2) C   5 - C   6        /360. BD*(   1) C   4 -Cl   8            2.32    0.17    0.041
 362. BD*(   2) C   5 - C   6        /361. BD*(   1) C   5 - C   6            2.48    0.68    0.086
 362. BD*(   2) C   5 - C   6        /363. BD*(   1) C   6 - C  11            1.54    0.46    0.054
 362. BD*(   2) C   5 - C   6        /365. BD*(   2) C  11 - C  12          199.71    0.01    0.077
 365. BD*(   2) C  11 - C  12        /216. RY*(   6) C  11                    0.65    1.22    0.056
 365. BD*(   2) C  11 - C  12        /217. RY*(   7) C  11                    0.70    1.17    0.057
 365. BD*(   2) C  11 - C  12        /230. RY*(   3) C  12                    2.47    0.71    0.083
 365. BD*(   2) C  11 - C  12        /238. RY*(  11) C  12                    0.71    0.56    0.040
 365. BD*(   2) C  11 - C  12        /264. RY*(   3) C  14                    0.95    0.46    0.042
 365. BD*(   2) C  11 - C  12        /364. BD*(   1) C  11 - C  12            1.00    0.55    0.044
 365. BD*(   2) C  11 - C  12        /370. BD*(   2) C  13 - C  16          159.07    0.03    0.102
 370. BD*(   2) C  13 - C  16        /248. RY*(   4) C  13                    2.83    0.77    0.107
 370. BD*(   2) C  13 - C  16        /299. RY*(   4) C  16                    0.86    1.16    0.072
 370. BD*(   2) C  13 - C  16        /313. RY*(   1)Cl  17                    0.84    0.55    0.049
 372. BD*(   2) C  14 - C  15        /264. RY*(   3) C  14                    1.26    0.48    0.052
 372. BD*(   2) C  14 - C  15        /266. RY*(   5) C  14                    1.09    1.39    0.083
 372. BD*(   2) C  14 - C  15        /281. RY*(   3) C  15                    1.50    0.52    0.059
 372. BD*(   2) C  14 - C  15        /285. RY*(   7) C  15                    0.59    0.58    0.039
 372. BD*(   2) C  14 - C  15        /365. BD*(   2) C  11 - C  12          276.45    0.02    0.096
 372. BD*(   2) C  14 - C  15        /370. BD*(   2) C  13 - C  16           72.28    0.04    0.089


 Natural Bond Orbitals (Summary):

                                                            Principal Delocalizations
           NBO                        Occupancy    Energy   (geminal,vicinal,remote)
 ====================================================================================
 Molecular unit  1  (C12H5OCl2)
     1. BD (   1) C   1 - C   2          1.97214    -0.60781  360(v),357(v),353(g),95(v)
                                                    189(v),351(g),350(g),96(v)
                                                    112(v),97(v)
     2. BD (   1) C   1 - C   4          1.95593    -0.63330  362(v),358(g),351(g),129(v)
                                                    78(v),361(v),355(v),189(v)
                                                    352(g),169(v),130(v)
     3. BD (   1) C   1 - O   9          1.99564    -1.04299  61(g),350(g),349(g),358(v)
                                                    353(v)
     4. BD (   2) C   1 - O   9          1.96572    -0.34638  359(v),354(v),350(g),352(g)
     5. BD (   1) C   2 - C   3          1.98352    -0.72677  356(g),363(v),351(v),357(g)
                                                    64(v),355(g),349(g),146(v)
                                                    147(v)
     6. BD (   2) C   2 - C   3          1.87108    -0.22786  352(v),362(v),356(g),149(v)
     7. BD (   1) C   2 - H  10          1.97567    -0.49464  356(v),350(v),353(g),95(v)
                                                    357(v),61(v)
     8. BD (   1) C   3 - C   6          1.92748    -0.61340  359(v),361(g),363(g),355(v)
                                                    79(v),353(g),364(v),212(v)
                                                    358(v),211(v),130(v)
     9. BD (   1) C   3 - H   7          1.96821    -0.49938  349(v),361(v),78(v),147(v)
                                                    353(g),355(v)
    10. BD (   1) C   4 - C   5          1.98356    -0.71324  361(g),351(v),363(v),147(v)
                                                    146(v),350(g),65(v),362(g)
    11. BD (   2) C   4 - C   5          1.76228    -0.20385  352(v),168(v),356(v),363(v)
                                                    351(v),358(g),361(g),146(v)
                                                    63(v)
    12. BD (   1) C   4 -Cl   8          1.98851    -0.74309  361(v),349(v),129(v),61(v)
    13. BD (   1) C   5 - C   6          1.97405    -0.76232  363(g),356(g),358(g),366(v)
                                                    360(v),357(v),212(v),113(v)
                                                    112(v),362(g)
    14. BD (   2) C   5 - C   6          1.75415    -0.20440  354(v),365(v),360(v),350(v)
                                                    359(g),358(g),357(v),361(g)
                                                    366(v),112(v),363(g),97(v)
    15. BD (   1) C   6 - C  11          1.95361    -0.61557  361(g),358(v),356(g),364(g)
                                                    371(v),366(g),367(v),129(v)
                                                    262(v),353(v),359(v),95(v)
                                                    228(v),229(v)
    16. BD (   1) C  11 - C  12          1.95860    -0.64437  366(g),367(g),363(g),356(v)
                                                    373(v),246(v),146(v),368(g)
                                                    362(v),262(v)
    17. BD (   2) C  11 - C  12          1.63057    -0.17088  370(v),372(v),362(v),264(v)
                                                    250(v)
    18. BD (   1) C  11 - C  14          1.97299    -0.65776  364(g),371(g),368(v),363(g)
                                                    375(v),361(v),280(v),146(v)
                                                    373(g),279(v),228(v)
    19. BD (   1) C  12 - C  13          1.96139    -0.62807  376(v),363(v),364(g),297(v)
                                                    369(g),211(v),368(g),212(v)
    20. BD (   1) C  12 - H  20          1.96550    -0.45568  366(v),369(v),213(v),367(g)
                                                    247(v),245(v),211(v),362(r)
    21. BD (   1) C  13 - C  16          1.97083    -0.65889  374(g),375(v),229(v),368(v)
                                                    367(g),279(v),280(v),314(v)
    22. BD (   2) C  13 - C  16          1.59612    -0.16112  372(v),365(v),313(v),281(v)
                                                    232(v)
    23. BD (   1) C  14 - C  15          1.97179    -0.65921  376(v),374(g),366(g),363(v)
                                                    212(v),296(v),375(g),373(g)
                                                    213(v)
    24. BD (   2) C  14 - C  15          1.71930    -0.18626  365(v),370(v),215(v),299(v)
    25. BD (   1) C  14 - H  19          1.97766    -0.48182  364(v),374(v),211(v),279(v)
                                                    366(g),371(g),375(v)
    26. BD (   1) C  15 - C  16          1.97728    -0.68576  369(g),371(g),373(v),263(v)
                                                    375(g),245(v),262(v),246(v)
    27. BD (   1) C  15 - H  18          1.97939    -0.48122  369(v),366(v),297(v),262(v)
                                                    374(g),371(g),373(v)
    28. BD (   1) C  16 -Cl  17          1.99009    -0.70657  371(v),367(v),245(v),279(v)
                                                    369(g)
    29. CR (   1) C   1                  1.99917   -10.39353  113(v),360(v),79(v),358(v)
                                                    353(v)
    30. CR (   1) C   2                  1.99910   -10.30648  96(v),356(v),353(g),97(v)
                                                    65(v),62(v),206(v)
    31. CR (   1) C   3                  1.99909   -10.32372  79(v),78(v),363(v),349(v)
                                                    353(g),147(v)
    32. CR (   1) C   4                  1.99864   -10.38540  361(v),360(g),130(v),62(v)
                                                    358(g),351(v),64(v)
    33. CR (   1) C   5                  1.99848   -10.32585  146(v),362(g),359(g),363(v)
                                                    112(v),360(v),114(v),356(v)
    34. CR (   1) C   6                  1.99873   -10.30285  358(v),361(g),130(v),366(v)
                                                    213(v),129(v),211(v),364(v)
                                                    96(v)
    35. CR (   1)Cl   8                  2.00000  -101.13630   
    36. CR (   2)Cl   8                  1.99965   -10.82902  113(v),114(v),358(v),350(v)
    37. CR (   3)Cl   8                  1.99997    -7.43515   
    38. CR (   4)Cl   8                  1.99992    -7.43770   
    39. CR (   5)Cl   8                  1.99999    -7.43445   
    40. CR (   1) O   9                  1.99977   -19.22271  61(v),350(v),349(v)
    41. CR (   1) C  11                  1.99902   -10.29973  263(v),229(v),147(v),356(v)
                                                    367(v),371(v),361(v)
    42. CR (   1) C  12                  1.99908   -10.27389  212(v),246(v),363(v),366(v)
                                                    369(v)
    43. CR (   1) C  13                  1.99870   -10.24436  296(v),228(v),376(v),374(v)
                                                    364(v)
    44. CR (   1) C  14                  1.99913   -10.28580  211(v),280(v),363(v),364(v)
                                                    374(v),212(v)
    45. CR (   1) C  15                  1.99903   -10.28493  297(v),263(v),376(v),369(v)
                                                    296(v),366(v)
    46. CR (   1) C  16                  1.99854   -10.33827  376(g),246(v),280(v),369(g)
                                                    374(g),371(v),367(v),375(v)
    47. CR (   1)Cl  17                  2.00000  -101.10827   
    48. CR (   2)Cl  17                  1.99968   -10.80143  297(v),298(v),369(v),374(v)
    49. CR (   3)Cl  17                  1.99991    -7.41180   
    50. CR (   4)Cl  17                  1.99999    -7.40813   
    51. CR (   5)Cl  17                  1.99999    -7.40815   
    52. LP (   1)Cl   8                  1.99196    -0.90249  113(v),358(v),114(v),350(v)
    53. LP (   2)Cl   8                  1.96161    -0.28136  350(v),358(v),112(v)
    54. LP (   3)Cl   8                  1.92563    -0.28471  359(v),117(v),115(v),352(r)
    55. LP (   1) O   9                  1.97848    -0.66763  61(v),349(v),350(v),72(v)
    56. LP (   2) O   9                  1.86215    -0.21847  350(v),349(v),62(v),65(v)
                                                    64(v)
    57. LP (   1) C  13                  1.56335    -0.10646  374(v),364(v),376(v),296(v)
                                                    368(v),228(v),365(v),345(r)
                                                    344(r),362(r)
    58. LP (   1)Cl  17                  1.99149    -0.88289  297(v),369(v),374(v),298(v)
    59. LP (   2)Cl  17                  1.97266    -0.26455  369(v),374(v),296(v),367(r)
                                                    371(r)
    60. LP (   3)Cl  17                  1.93193    -0.26262  370(v),299(v)
    61. RY*(   1) C   1                  0.01620     1.02787   
    62. RY*(   2) C   1                  0.00724     1.71001   
    63. RY*(   3) C   1                  0.00590     1.64691   
    64. RY*(   4) C   1                  0.00285     1.34055   
    65. RY*(   5) C   1                  0.00236     1.56336   
    66. RY*(   6) C   1                  0.00072     1.04943   
    67. RY*(   7) C   1                  0.00037     1.66671   
    68. RY*(   8) C   1                  0.00033     0.85515   
    69. RY*(   9) C   1                  0.00023     2.41604   
    70. RY*(  10) C   1                  0.00011     4.18035   
    71. RY*(  11) C   1                  0.00005     3.28706   
    72. RY*(  12) C   1                  0.00001     5.20118   
    73. RY*(  13) C   1                  0.00002     3.54251   
    74. RY*(  14) C   1                  0.00001     1.88941   
    75. RY*(  15) C   1                  0.00001     0.47251   
    76. RY*(  16) C   1                  0.00000     2.85831   
    77. RY*(  17) C   1                  0.00000    13.99728   
    78. RY*(   1) C   2                  0.00497     1.25191   
    79. RY*(   2) C   2                  0.00306     1.08446   
    80. RY*(   3) C   2                  0.00190     0.89887   
    81. RY*(   4) C   2                  0.00121     0.82710   
    82. RY*(   5) C   2                  0.00030     1.64789   
    83. RY*(   6) C   2                  0.00019     2.45577   
    84. RY*(   7) C   2                  0.00016     1.91222   
    85. RY*(   8) C   2                  0.00011     1.39636   
    86. RY*(   9) C   2                  0.00005     2.14830   
    87. RY*(  10) C   2                  0.00004     2.14478   
    88. RY*(  11) C   2                  0.00003     1.28691   
    89. RY*(  12) C   2                  0.00000     2.91438   
    90. RY*(  13) C   2                  0.00001    22.31942   
    91. RY*(  14) C   2                  0.00001     1.96948   
    92. RY*(  15) C   2                  0.00001     2.24639   
    93. RY*(  16) C   2                  0.00000     0.87295   
    94. RY*(  17) C   2                  0.00001     2.08074   
    95. RY*(   1) C   3                  0.00502     1.15855   
    96. RY*(   2) C   3                  0.00253     1.27114   
    97. RY*(   3) C   3                  0.00151     1.18344   
    98. RY*(   4) C   3                  0.00072     0.98677   
    99. RY*(   5) C   3                  0.00034     1.16589   
   100. RY*(   6) C   3                  0.00022     1.25025   
   101. RY*(   7) C   3                  0.00013     1.59437   
   102. RY*(   8) C   3                  0.00011     3.27371   
   103. RY*(   9) C   3                  0.00009     2.10479   
   104. RY*(  10) C   3                  0.00006     0.81754   
   105. RY*(  11) C   3                  0.00004     1.43741   
   106. RY*(  12) C   3                  0.00004     3.34123   
   107. RY*(  13) C   3                  0.00003     1.60761   
   108. RY*(  14) C   3                  0.00002     2.03498   
   109. RY*(  15) C   3                  0.00002     4.11995   
   110. RY*(  16) C   3                  0.00000     2.91027   
   111. RY*(  17) C   3                  0.00000    19.47625   
   112. RY*(   1) C   4                  0.00807     0.96869   
   113. RY*(   2) C   4                  0.00566     1.05208   
   114. RY*(   3) C   4                  0.00481     0.73960   
   115. RY*(   4) C   4                  0.00252     1.16065   
   116. RY*(   5) C   4                  0.00129     1.13789   
   117. RY*(   6) C   4                  0.00103     1.11914   
   118. RY*(   7) C   4                  0.00066     2.35178   
   119. RY*(   8) C   4                  0.00030     1.62011   
   120. RY*(   9) C   4                  0.00014     1.84904   
   121. RY*(  10) C   4                  0.00011     2.12243   
   122. RY*(  11) C   4                  0.00005     2.86825   
   123. RY*(  12) C   4                  0.00003     2.84699   
   124. RY*(  13) C   4                  0.00002     1.01644   
   125. RY*(  14) C   4                  0.00001     3.45495   
   126. RY*(  15) C   4                  0.00000     2.89191   
   127. RY*(  16) C   4                  0.00001     1.62484   
   128. RY*(  17) C   4                  0.00000    20.25681   
   129. RY*(   1) C   5                  0.00935     0.74522   
   130. RY*(   2) C   5                  0.00302     1.25189   
   131. RY*(   3) C   5                  0.00199     1.43358   
   132. RY*(   4) C   5                  0.00108     1.23821   
   133. RY*(   5) C   5                  0.00055     0.90488   
   134. RY*(   6) C   5                  0.00023     1.19397   
   135. RY*(   7) C   5                  0.00020     1.34389   
   136. RY*(   8) C   5                  0.00015     3.63721   
   137. RY*(   9) C   5                  0.00016     2.41893   
   138. RY*(  10) C   5                  0.00008     1.19366   
   139. RY*(  11) C   5                  0.00005     2.94104   
   140. RY*(  12) C   5                  0.00006     2.55960   
   141. RY*(  13) C   5                  0.00003     1.19411   
   142. RY*(  14) C   5                  0.00000    19.07496   
   143. RY*(  15) C   5                  0.00000     2.93924   
   144. RY*(  16) C   5                  0.00001     3.25896   
   145. RY*(  17) C   5                  0.00001     2.28135   
   146. RY*(   1) C   6                  0.00956     1.45756   
   147. RY*(   2) C   6                  0.00431     1.43502   
   148. RY*(   3) C   6                  0.00189     1.26765   
   149. RY*(   4) C   6                  0.00162     0.86481   
   150. RY*(   5) C   6                  0.00083     1.76813   
   151. RY*(   6) C   6                  0.00051     1.79829   
   152. RY*(   7) C   6                  0.00018     2.37503   
   153. RY*(   8) C   6                  0.00012     1.98612   
   154. RY*(   9) C   6                  0.00009     5.41313   
   155. RY*(  10) C   6                  0.00008     1.45573   
   156. RY*(  11) C   6                  0.00006     1.66454   
   157. RY*(  12) C   6                  0.00007     2.03011   
   158. RY*(  13) C   6                  0.00003     3.00889   
   159. RY*(  14) C   6                  0.00004     1.04538   
   160. RY*(  15) C   6                  0.00001     3.84946   
   161. RY*(  16) C   6                  0.00000     2.90747   
   162. RY*(  17) C   6                  0.00001    17.00289   
   163. RY*(   1) H   7                  0.00108     1.25458   
   164. RY*(   2) H   7                  0.00018     1.85749   
   165. RY*(   3) H   7                  0.00013     1.72612   
   166. RY*(   4) H   7                  0.00006     2.49820   
   167. RY*(   5) H   7                  0.00006     2.27064   
   168. RY*(   1)Cl   8                  0.00700     0.71877   
   169. RY*(   2)Cl   8                  0.00347     0.67188   
   170. RY*(   3)Cl   8                  0.00112     0.69495   
   171. RY*(   4)Cl   8                  0.00032     0.96377   
   172. RY*(   5)Cl   8                  0.00020     0.71525   
   173. RY*(   6)Cl   8                  0.00011     0.59286   
   174. RY*(   7)Cl   8                  0.00008     1.56608   
   175. RY*(   8)Cl   8                  0.00004     1.39620   
   176. RY*(   9)Cl   8                  0.00002     0.73766   
   177. RY*(  10)Cl   8                  0.00001     1.08193   
   178. RY*(  11)Cl   8                  0.00001     1.20322   
   179. RY*(  12)Cl   8                  0.00001     0.89615   
   180. RY*(  13)Cl   8                  0.00000     3.41442   
   181. RY*(  14)Cl   8                  0.00000    24.74259   
   182. RY*(  15)Cl   8                  0.00000     3.29752   
   183. RY*(  16)Cl   8                  0.00000    25.04163   
   184. RY*(  17)Cl   8                  0.00000    18.17920   
   185. RY*(  18)Cl   8                  0.00000   207.70039   
   186. RY*(  19)Cl   8                  0.00000    24.90779   
   187. RY*(  20)Cl   8                  0.00000     2.98975   
   188. RY*(  21)Cl   8                  0.00001     1.12518   
   189. RY*(   1) O   9                  0.00471     0.79044   
   190. RY*(   2) O   9                  0.00256     0.71790   
   191. RY*(   3) O   9                  0.00050     0.71624   
   192. RY*(   4) O   9                  0.00018     1.79026   
   193. RY*(   5) O   9                  0.00009     1.75352   
   194. RY*(   6) O   9                  0.00005     1.46472   
   195. RY*(   7) O   9                  0.00002     1.56066   
   196. RY*(   8) O   9                  0.00001     5.34620   
   197. RY*(   9) O   9                  0.00002     1.30313   
   198. RY*(  10) O   9                  0.00000    49.62058   
   199. RY*(  11) O   9                  0.00000     5.17125   
   200. RY*(  12) O   9                  0.00000     5.25016   
   201. RY*(  13) O   9                  0.00000     3.32280   
   202. RY*(  14) O   9                  0.00000     3.16345   
   203. RY*(  15) O   9                  0.00001     2.96986   
   204. RY*(  16) O   9                  0.00001     3.21485   
   205. RY*(  17) O   9                  0.00000     3.12553   
   206. RY*(   1) H  10                  0.00082     1.37753   
   207. RY*(   2) H  10                  0.00022     1.85520   
   208. RY*(   3) H  10                  0.00011     1.73953   
   209. RY*(   4) H  10                  0.00005     2.10843   
   210. RY*(   5) H  10                  0.00002     2.50443   
   211. RY*(   1) C  11                  0.00659     1.17470   
   212. RY*(   2) C  11                  0.00572     1.28647   
   213. RY*(   3) C  11                  0.00327     1.09473   
   214. RY*(   4) C  11                  0.00176     0.94642   
   215. RY*(   5) C  11                  0.00114     0.97336   
   216. RY*(   6) C  11                  0.00084     1.39817   
   217. RY*(   7) C  11                  0.00057     1.35480   
   218. RY*(   8) C  11                  0.00040     1.53814   
   219. RY*(   9) C  11                  0.00015     0.95914   
   220. RY*(  10) C  11                  0.00015     3.86255   
   221. RY*(  11) C  11                  0.00008     3.99934   
   222. RY*(  12) C  11                  0.00007     2.35802   
   223. RY*(  13) C  11                  0.00007     2.97361   
   224. RY*(  14) C  11                  0.00005     3.71387   
   225. RY*(  15) C  11                  0.00003     1.59061   
   226. RY*(  16) C  11                  0.00000     2.99545   
   227. RY*(  17) C  11                  0.00000    19.09747   
   228. RY*(   1) C  12                  0.00898     1.25824   
   229. RY*(   2) C  12                  0.00468     1.01969   
   230. RY*(   3) C  12                  0.00139     0.88875   
   231. RY*(   4) C  12                  0.00089     1.26643   
   232. RY*(   5) C  12                  0.00041     1.47877   
   233. RY*(   6) C  12                  0.00024     1.20973   
   234. RY*(   7) C  12                  0.00014     3.87212   
   235. RY*(   8) C  12                  0.00010     1.05567   
   236. RY*(   9) C  12                  0.00011     1.91942   
   237. RY*(  10) C  12                  0.00004     1.58638   
   238. RY*(  11) C  12                  0.00002     0.73813   
   239. RY*(  12) C  12                  0.00001     3.37303   
   240. RY*(  13) C  12                  0.00000    22.27615   
   241. RY*(  14) C  12                  0.00001     1.37470   
   242. RY*(  15) C  12                  0.00001     1.73122   
   243. RY*(  16) C  12                  0.00000     2.95634   
   244. RY*(  17) C  12                  0.00001     2.32386   
   245. RY*(   1) C  13                  0.00686     0.67342   
   246. RY*(   2) C  13                  0.00297     1.15997   
   247. RY*(   3) C  13                  0.00119     0.86907   
   248. RY*(   4) C  13                  0.00068     0.98133   
   249. RY*(   5) C  13                  0.00066     0.99392   
   250. RY*(   6) C  13                  0.00034     1.05830   
   251. RY*(   7) C  13                  0.00017     1.24442   
   252. RY*(   8) C  13                  0.00013     1.47934   
   253. RY*(   9) C  13                  0.00011     3.81896   
   254. RY*(  10) C  13                  0.00005     2.59608   
   255. RY*(  11) C  13                  0.00004     1.79932   
   256. RY*(  12) C  13                  0.00003     3.20129   
   257. RY*(  13) C  13                  0.00000     2.25474   
   258. RY*(  14) C  13                  0.00000    20.74866   
   259. RY*(  15) C  13                  0.00000     1.53219   
   260. RY*(  16) C  13                  0.00001     1.67648   
   261. RY*(  17) C  13                  0.00000     2.94568   
   262. RY*(   1) C  14                  0.00490     1.20011   
   263. RY*(   2) C  14                  0.00199     1.42618   
   264. RY*(   3) C  14                  0.00144     0.64678   
   265. RY*(   4) C  14                  0.00105     0.99877   
   266. RY*(   5) C  14                  0.00074     1.55500   
   267. RY*(   6) C  14                  0.00022     1.25793   
   268. RY*(   7) C  14                  0.00014     2.84018   
   269. RY*(   8) C  14                  0.00010     1.79416   
   270. RY*(   9) C  14                  0.00011     2.15192   
   271. RY*(  10) C  14                  0.00007     1.73737   
   272. RY*(  11) C  14                  0.00004     2.55041   
   273. RY*(  12) C  14                  0.00002     2.00304   
   274. RY*(  13) C  14                  0.00002     1.78073   
   275. RY*(  14) C  14                  0.00000     2.92979   
   276. RY*(  15) C  14                  0.00001     1.61668   
   277. RY*(  16) C  14                  0.00000    21.00479   
   278. RY*(  17) C  14                  0.00001     2.63421   
   279. RY*(   1) C  15                  0.00561     1.12980   
   280. RY*(   2) C  15                  0.00388     1.06376   
   281. RY*(   3) C  15                  0.00133     0.68403   
   282. RY*(   4) C  15                  0.00114     0.87133   
   283. RY*(   5) C  15                  0.00066     1.71566   
   284. RY*(   6) C  15                  0.00045     1.14048   
   285. RY*(   7) C  15                  0.00031     0.74263   
   286. RY*(   8) C  15                  0.00025     1.64163   
   287. RY*(   9) C  15                  0.00013     3.41315   
   288. RY*(  10) C  15                  0.00009     2.31412   
   289. RY*(  11) C  15                  0.00004     1.69360   
   290. RY*(  12) C  15                  0.00001     1.10295   
   291. RY*(  13) C  15                  0.00002     5.89482   
   292. RY*(  14) C  15                  0.00001     2.17827   
   293. RY*(  15) C  15                  0.00001     1.71885   
   294. RY*(  16) C  15                  0.00000    19.54548   
   295. RY*(  17) C  15                  0.00000     2.87036   
   296. RY*(   1) C  16                  0.01038     1.11069   
   297. RY*(   2) C  16                  0.00723     1.05123   
   298. RY*(   3) C  16                  0.00388     0.86469   
   299. RY*(   4) C  16                  0.00217     1.36944   
   300. RY*(   5) C  16                  0.00074     1.69190   
   301. RY*(   6) C  16                  0.00064     1.97355   
   302. RY*(   7) C  16                  0.00030     1.18789   
   303. RY*(   8) C  16                  0.00028     0.85415   
   304. RY*(   9) C  16                  0.00021     0.97064   
   305. RY*(  10) C  16                  0.00009     3.82095   
   306. RY*(  11) C  16                  0.00006     2.12817   
   307. RY*(  12) C  16                  0.00001     2.72931   
   308. RY*(  13) C  16                  0.00001     0.82590   
   309. RY*(  14) C  16                  0.00002     3.02254   
   310. RY*(  15) C  16                  0.00001     3.29914   
   311. RY*(  16) C  16                  0.00000    19.57637   
   312. RY*(  17) C  16                  0.00000     2.94366   
   313. RY*(   1)Cl  17                  0.00467     0.76305   
   314. RY*(   2)Cl  17                  0.00314     0.72582   
   315. RY*(   3)Cl  17                  0.00192     0.49868   
   316. RY*(   4)Cl  17                  0.00020     0.99187   
   317. RY*(   5)Cl  17                  0.00009     1.45079   
   318. RY*(   6)Cl  17                  0.00007     0.83868   
   319. RY*(   7)Cl  17                  0.00006     1.88667   
   320. RY*(   8)Cl  17                  0.00001     0.89932   
   321. RY*(   9)Cl  17                  0.00002     0.86040   
   322. RY*(  10)Cl  17                  0.00000   207.63775   
   323. RY*(  11)Cl  17                  0.00000     3.35454   
   324. RY*(  12)Cl  17                  0.00000    24.79514   
   325. RY*(  13)Cl  17                  0.00000     2.92273   
   326. RY*(  14)Cl  17                  0.00000     0.66091   
   327. RY*(  15)Cl  17                  0.00000     3.25391   
   328. RY*(  16)Cl  17                  0.00000    24.97553   
   329. RY*(  17)Cl  17                  0.00001     1.12658   
   330. RY*(  18)Cl  17                  0.00001     0.98069   
   331. RY*(  19)Cl  17                  0.00000    24.95873   
   332. RY*(  20)Cl  17                  0.00000    18.13928   
   333. RY*(  21)Cl  17                  0.00000     1.05442   
   334. RY*(   1) H  18                  0.00119     1.00518   
   335. RY*(   2) H  18                  0.00022     2.08275   
   336. RY*(   3) H  18                  0.00013     1.74387   
   337. RY*(   4) H  18                  0.00010     2.10691   
   338. RY*(   5) H  18                  0.00004     2.69158   
   339. RY*(   1) H  19                  0.00065     1.29624   
   340. RY*(   2) H  19                  0.00025     1.74617   
   341. RY*(   3) H  19                  0.00018     1.77917   
   342. RY*(   4) H  19                  0.00007     2.17713   
   343. RY*(   5) H  19                  0.00003     2.64935   
   344. RY*(   1) H  20                  0.00200     0.92325   
   345. RY*(   2) H  20                  0.00029     2.03668   
   346. RY*(   3) H  20                  0.00008     2.82955   
   347. RY*(   4) H  20                  0.00009     1.82135   
   348. RY*(   5) H  20                  0.00006     2.13194   
   349. BD*(   1) C   1 - C   2          0.06180     0.56984   
   350. BD*(   1) C   1 - C   4          0.09353     0.57636   
   351. BD*(   1) C   1 - O   9          0.02712     0.77360   
   352. BD*(   2) C   1 - O   9          0.32709     0.18151  354(v),359(v),351(g),190(g)
                                                    63(g),68(g),365(r),64(g)
                                                    197(g),75(g)
   353. BD*(   1) C   2 - C   3          0.01115     0.78922   
   354. BD*(   2) C   2 - C   3          0.17928     0.17140  362(v),352(v),81(g),99(g)
   355. BD*(   1) C   2 - H  10          0.01038     0.60065   
   356. BD*(   1) C   3 - C   6          0.03745     0.60748   
   357. BD*(   1) C   3 - H   7          0.01872     0.59145   
   358. BD*(   1) C   4 - C   5          0.03484     0.69446   
   359. BD*(   2) C   4 - C   5          0.28570     0.13432  362(g),352(v),356(v),133(g)
                                                    350(g),360(g),358(g),363(v)
                                                    115(g),168(v)
   360. BD*(   1) C   4 -Cl   8          0.03140     0.33846   
   361. BD*(   1) C   5 - C   6          0.02773     0.85194   
   362. BD*(   2) C   5 - C   6          0.33334     0.16885  354(v),365(v),359(g),356(g)
                                                    361(g),360(v),350(v),149(g)
                                                    131(g),363(g),358(g)
   363. BD*(   1) C   6 - C  11          0.04702     0.62923   
   364. BD*(   1) C  11 - C  12          0.04151     0.72916   
   365. BD*(   2) C  11 - C  12          0.40248     0.18241  372(v),362(v),370(v),230(g)
                                                    352(r),264(v),364(g),238(g)
                                                    217(g),216(g)
   366. BD*(   1) C  11 - C  14          0.02366     0.73306   
   367. BD*(   1) C  12 - C  13          0.01271     0.78660   
   368. BD*(   1) C  12 - H  20          0.03142     0.62603   
   369. BD*(   1) C  13 - C  16          0.02558     0.77857   
   370. BD*(   2) C  13 - C  16          0.30129     0.21144  365(v),372(v),248(g),299(g)
                                                    313(v)
   371. BD*(   1) C  14 - C  15          0.01584     0.73796   
   372. BD*(   2) C  14 - C  15          0.35170     0.16676  365(v),370(v),281(g),264(g)
                                                    266(g),354(r),285(g)
   373. BD*(   1) C  14 - H  19          0.01263     0.60171   
   374. BD*(   1) C  15 - C  16          0.04340     0.74336   
   375. BD*(   1) C  15 - H  18          0.01818     0.59924   
   376. BD*(   1) C  16 -Cl  17          0.06375     0.34474   
       -------------------------------
              Total Lewis  116.86791  ( 97.3899%)
        Valence non-Lewis    2.87071  (  2.3923%)
        Rydberg non-Lewis    0.26138  (  0.2178%)
       -------------------------------
            Total unit  1  120.00000  (100.0000%)
           Charge unit  1   -1.00000
 Leave Link  607 at Wed Jul  6 06:26:41 2022, MaxMem=   671088640 cpu:              10.3 elap:               2.1
 (Enter /gpfs/software/gaussian16/sse4/tar/g16/l701.exe)
 ... and contract with generalized density number  0.
 Compute integral first derivatives.
 Leave Link  701 at Wed Jul  6 06:28:08 2022, MaxMem=   671088640 cpu:               1.9 elap:               0.5
 (Enter /gpfs/software/gaussian16/sse4/tar/g16/l702.exe)
 L702 exits ... SP integral derivatives will be done elsewhere.
 Leave Link  702 at Wed Jul  6 06:28:54 2022, MaxMem=   671088640 cpu:               0.1 elap:               0.0
 (Enter /gpfs/software/gaussian16/sse4/tar/g16/l703.exe)
 Integral derivatives from FoFJK, PRISM(SPDF).
 Compute integral first derivatives, UseDBF=F ICtDFT=           0.
 Calling FoFJK, ICntrl=      2127 FMM=F ISym2X=0 I1Cent= 0 IOpClX= 0 NMat=1 NMatS=1 NMatT=0.
 FoFJK:  IHMeth= 1 ICntrl=    2127 DoSepK=F KAlg= 0 I1Cent=           0 FoldK=F
 IRaf=         0 NMat=       1 IRICut=       1 DoRegI=T DoRafI=F ISym2E= 0 IDoP0=0 IntGTp=1.
 FoFCou: FMM=F IPFlag=           0 FMFlag=      100000 FMFlg1=         800
         NFxFlg=           0 DoJE=F BraDBF=F KetDBF=F FulRan=T
         wScrn=  0.000000 ICntrl=      2127 IOpCl=  0 I1Cent=           0 NGrid=           0
         NMat0=    1 NMatS0=      1 NMatT0=    0 NMatD0=    1 NMtDS0=    0 NMtDT0=    0
 Symmetry not used in FoFCou.
 Leave Link  703 at Wed Jul  6 06:30:58 2022, MaxMem=   671088640 cpu:             174.1 elap:              94.4
 (Enter /gpfs/software/gaussian16/sse4/tar/g16/l716.exe)
 Dipole        = 9.47406474D-03 1.47466253D+00-8.72329702D-02
 ***** Axes restored to original set *****
 -------------------------------------------------------------------
 Center     Atomic                   Forces (Hartrees/Bohr)
 Number     Number              X              Y              Z
 -------------------------------------------------------------------
      1        6           0.021080798    0.000918560    0.019268594
      2        6          -0.007108682    0.016307480   -0.017971507
      3        6          -0.001062855   -0.010459438   -0.018511485
      4        6           0.062431879   -0.029365280    0.017748423
      5        6          -0.082395812    0.049803821   -0.016514200
      6        6           0.025843777   -0.036076364    0.011547534
      7        1           0.004518936    0.001611387    0.001536131
      8       17          -0.015275827    0.005780909   -0.011893646
      9        8          -0.006335283    0.000297880   -0.008055702
     10        1           0.001358751    0.001931388    0.000272453
     11        6           0.004608335    0.002445877    0.023843524
     12        6           0.031536329   -0.002594829   -0.004498869
     13        6          -0.013286898    0.003826081    0.004051420
     14        6           0.010260126   -0.001663953   -0.000630970
     15        6          -0.007191519   -0.009630416    0.006148230
     16        6          -0.040678543    0.009316474   -0.004897832
     17       17           0.026613111   -0.002181480   -0.002164413
     18        1          -0.000375736    0.000094084    0.000772607
     19        1          -0.001167712    0.002931838   -0.001078956
     20        1          -0.013373177   -0.003294018    0.001028665
 -------------------------------------------------------------------
 Cartesian Forces:  Max     0.082395812 RMS     0.019989565
 Leave Link  716 at Wed Jul  6 06:31:41 2022, MaxMem=   671088640 cpu:               0.1 elap:               0.0
 (Enter /gpfs/software/gaussian16/sse4/tar/g16/l103.exe)

 GradGradGradGradGradGradGradGradGradGradGradGradGradGradGradGradGradGrad
 Berny optimization.
 FormGI is forming the generalized inverse of G from B-inverse, IUseBI=4.
 Internal  Forces:  Max     0.050981884 RMS     0.010411737
 Search for a local minimum.
 Step number   1 out of a maximum of  107
 All quantities printed in internal units (Hartrees-Bohrs-Radians)
 RMS Force = .10412D-01 SwitMx=.10000D-02 MixMth= 1
 Mixed Optimization -- RFO/linear search
 Second derivative matrix not updated -- first step.
 ITU=  0
     Eigenvalues ---    0.00742   0.00932   0.01007   0.01252   0.01431
     Eigenvalues ---    0.01597   0.01687   0.01803   0.02014   0.02037
     Eigenvalues ---    0.02048   0.02056   0.02107   0.02149   0.02198
     Eigenvalues ---    0.02228   0.02632   0.15998   0.15999   0.16000
     Eigenvalues ---    0.16000   0.16000   0.22319   0.22400   0.23415
     Eigenvalues ---    0.24508   0.24562   0.24933   0.24983   0.24990
     Eigenvalues ---    0.24992   0.24999   0.25000   0.30561   0.32711
     Eigenvalues ---    0.33961   0.34370   0.34509   0.35068   0.35165
     Eigenvalues ---    0.35190   0.35378   0.35490   0.36665   0.41610
     Eigenvalues ---    0.42229   0.43216   0.44858   0.45864   0.46397
     Eigenvalues ---    0.47271   0.52516   0.64618   0.94337
 RFO step:  Lambda=-3.83726194D-02 EMin= 7.41798227D-03
 Linear search not attempted -- first point.
 Iteration  1 RMS(Cart)=  0.08051165 RMS(Int)=  0.00731155
 Iteration  2 RMS(Cart)=  0.01074524 RMS(Int)=  0.00189894
 Iteration  3 RMS(Cart)=  0.00016413 RMS(Int)=  0.00189267
 Iteration  4 RMS(Cart)=  0.00000036 RMS(Int)=  0.00189267
 ITry= 1 IFail=0 DXMaxC= 2.76D-01 DCOld= 1.00D+10 DXMaxT= 3.00D-01 DXLimC= 3.00D+00 Rises=F
 Variable       Old X    -DE/DX   Delta X   Delta X   Delta X     New X
                                 (Linear)    (Quad)   (Total)
    R1        2.86041  -0.01931   0.00000  -0.05883  -0.05789   2.80252
    R2        2.81557  -0.01058   0.00000  -0.03129  -0.02973   2.78584
    R3        2.30996   0.00293   0.00000   0.00298   0.00298   2.31295
    R4        2.55998  -0.00336   0.00000  -0.00592  -0.00648   2.55351
    R5        2.04887  -0.00137   0.00000  -0.00349  -0.00349   2.04538
    R6        2.79093  -0.01758   0.00000  -0.04250  -0.04407   2.74686
    R7        2.05066   0.00164   0.00000   0.00418   0.00418   2.05484
    R8        2.65750  -0.05098   0.00000  -0.10467  -0.10431   2.55319
    R9        3.20054   0.01679   0.00000   0.04145   0.04145   3.24199
   R10        2.46007   0.05093   0.00000   0.07378   0.07294   2.53301
   R11        2.80010  -0.00975   0.00000  -0.02552  -0.02552   2.77458
   R12        2.65936  -0.00291   0.00000  -0.00714  -0.00710   2.65227
   R13        2.65653  -0.00491   0.00000  -0.01012  -0.01009   2.64645
   R14        2.63990  -0.02080   0.00000  -0.04267  -0.04265   2.59725
   R15        2.05565   0.00588   0.00000   0.01512   0.01512   2.07077
   R16        2.62342  -0.00369   0.00000  -0.00714  -0.00718   2.61624
   R17        2.64652  -0.01371   0.00000  -0.02673  -0.02674   2.61978
   R18        2.05367  -0.00195   0.00000  -0.00500  -0.00500   2.04866
   R19        2.62703   0.00789   0.00000   0.01647   0.01642   2.64346
   R20        2.05408   0.00013   0.00000   0.00033   0.00033   2.05442
   R21        3.24397   0.02614   0.00000   0.06916   0.06916   3.31313
    A1        1.98853   0.00145   0.00000  -0.00511  -0.00840   1.98014
    A2        2.11503   0.00646   0.00000   0.02725   0.01788   2.13291
    A3        2.17963  -0.00794   0.00000  -0.02268  -0.03081   2.14882
    A4        2.14609   0.00526   0.00000   0.01407   0.01511   2.16121
    A5        2.00892  -0.00261   0.00000  -0.00695  -0.00759   2.00132
    A6        2.12817  -0.00264   0.00000  -0.00708  -0.00769   2.12048
    A7        2.14429  -0.00530   0.00000  -0.01775  -0.02091   2.12337
    A8        2.07285   0.00560   0.00000   0.02388   0.02271   2.09557
    A9        2.06604  -0.00028   0.00000  -0.00581  -0.00681   2.05923
   A10        1.97939   0.00810   0.00000   0.02442   0.02227   2.00165
   A11        2.14622  -0.01194   0.00000  -0.03780  -0.04379   2.10243
   A12        2.15722   0.00408   0.00000   0.01798   0.01143   2.16865
   A13        2.38206  -0.00896   0.00000  -0.02643  -0.02633   2.35573
   A14        1.92452  -0.00097   0.00000   0.00322   0.00069   1.92521
   A15        2.21837  -0.01126   0.00000  -0.04317  -0.04210   2.17627
   A16        2.13793   0.01207   0.00000   0.03746   0.03828   2.17620
   A17        2.11220  -0.01379   0.00000  -0.04677  -0.04708   2.06511
   A18        2.11706   0.00738   0.00000   0.02665   0.02631   2.14337
   A19        2.05362   0.00646   0.00000   0.02110   0.02098   2.07460
   A20        2.11531   0.00480   0.00000   0.01493   0.01478   2.13008
   A21        2.11694  -0.01404   0.00000  -0.06609  -0.06636   2.05058
   A22        2.05092   0.00925   0.00000   0.05134   0.05102   2.10195
   A23        2.09365  -0.00979   0.00000  -0.03601  -0.03595   2.05770
   A24        2.11538  -0.00639   0.00000  -0.02237  -0.02229   2.09309
   A25        2.11670   0.00094   0.00000  -0.00017  -0.00022   2.11647
   A26        2.05097   0.00546   0.00000   0.02260   0.02257   2.07354
   A27        2.09052  -0.00379   0.00000  -0.01019  -0.01039   2.08013
   A28        2.09071   0.00110   0.00000   0.00099   0.00076   2.09147
   A29        2.10191   0.00266   0.00000   0.00887   0.00865   2.11057
   A30        2.09786   0.00870   0.00000   0.03236   0.03210   2.12996
   A31        2.08393   0.00390   0.00000   0.01232   0.01207   2.09600
   A32        2.10137  -0.01262   0.00000  -0.04497  -0.04517   2.05619
    D1        0.02993   0.00416   0.00000   0.08316   0.08336   0.11329
    D2       -3.10958   0.00306   0.00000   0.06151   0.06179  -3.04779
    D3       -3.11433  -0.00591   0.00000  -0.12632  -0.12814   3.04072
    D4        0.02935  -0.00702   0.00000  -0.14798  -0.14971  -0.12036
    D5       -0.03205  -0.00470   0.00000  -0.09943  -0.09921  -0.13127
    D6        3.13726  -0.01430   0.00000  -0.27940  -0.27532   2.86194
    D7        3.11232   0.00579   0.00000   0.11895   0.11440  -3.05647
    D8       -0.00156  -0.00382   0.00000  -0.06102  -0.06170  -0.06326
    D9        0.01190   0.00201   0.00000   0.03173   0.03123   0.04313
   D10       -3.12627  -0.00471   0.00000  -0.08113  -0.08176   3.07516
   D11       -3.13191   0.00319   0.00000   0.05484   0.05422  -3.07769
   D12        0.01310  -0.00352   0.00000  -0.05802  -0.05876  -0.04566
   D13       -0.04711  -0.00646   0.00000  -0.11718  -0.11685  -0.16396
   D14        3.02141  -0.00833   0.00000  -0.15361  -0.15201   2.86940
   D15        3.09107   0.00024   0.00000  -0.00468  -0.00608   3.08500
   D16       -0.12359  -0.00164   0.00000  -0.04112  -0.04123  -0.16482
   D17       -0.00955  -0.00051   0.00000   0.00517   0.00512  -0.00442
   D18        3.10413   0.00888   0.00000   0.18543   0.18784  -2.99122
   D19        0.04925   0.00629   0.00000   0.10492   0.10592   0.15517
   D20       -3.02325   0.00919   0.00000   0.14327   0.14505  -2.87820
   D21        2.96889  -0.00133   0.00000  -0.03060  -0.03033   2.93856
   D22       -0.20016   0.00118   0.00000   0.01327   0.01283  -0.18733
   D23       -0.25399  -0.00407   0.00000  -0.07299  -0.07256  -0.32655
   D24        2.86014  -0.00156   0.00000  -0.02913  -0.02939   2.83075
   D25        3.10826   0.00108   0.00000   0.01826   0.01692   3.12518
   D26       -0.02821  -0.00147   0.00000  -0.02456  -0.02447  -0.05268
   D27       -0.00683  -0.00137   0.00000  -0.02419  -0.02465  -0.03148
   D28        3.13987  -0.00392   0.00000  -0.06701  -0.06604   3.07384
   D29       -3.10982  -0.00245   0.00000  -0.04478  -0.04576   3.12760
   D30        0.01339  -0.00218   0.00000  -0.04045  -0.04134  -0.02795
   D31        0.00520  -0.00033   0.00000  -0.00338  -0.00341   0.00180
   D32        3.12841  -0.00006   0.00000   0.00095   0.00102   3.12943
   D33        0.00145   0.00161   0.00000   0.02716   0.02686   0.02831
   D34        3.13812   0.00400   0.00000   0.06808   0.06911  -3.07596
   D35        0.00581  -0.00017   0.00000  -0.00203  -0.00171   0.00410
   D36       -3.12774   0.00242   0.00000   0.03928   0.04011  -3.08763
   D37        0.00180   0.00170   0.00000   0.02775   0.02722   0.02903
   D38        3.13371  -0.00064   0.00000  -0.01099  -0.01104   3.12267
   D39       -3.12207   0.00148   0.00000   0.02379   0.02312  -3.09895
   D40        0.00983  -0.00086   0.00000  -0.01495  -0.01514  -0.00531
   D41       -0.00740  -0.00148   0.00000  -0.02506  -0.02529  -0.03269
   D42        3.12606  -0.00401   0.00000  -0.06651  -0.06594   3.06013
   D43       -3.13924   0.00088   0.00000   0.01397   0.01345  -3.12580
   D44       -0.00578  -0.00165   0.00000  -0.02748  -0.02720  -0.03298
         Item               Value     Threshold  Converged?
 Maximum Force            0.050982     0.000450     NO 
 RMS     Force            0.010412     0.000300     NO 
 Maximum Displacement     0.276030     0.001800     NO 
 RMS     Displacement     0.086839     0.001200     NO 
 Predicted change in Energy=-2.611713D-02
 Lowest energy point so far.  Saving SCF results.
 GradGradGradGradGradGradGradGradGradGradGradGradGradGradGradGradGradGrad

 Leave Link  103 at Wed Jul  6 06:31:41 2022, MaxMem=   671088640 cpu:               0.1 elap:               0.0
 (Enter /gpfs/software/gaussian16/sse4/tar/g16/l202.exe)
                          Input orientation:                          
 ---------------------------------------------------------------------
 Center     Atomic      Atomic             Coordinates (Angstroms)
 Number     Number       Type             X           Y           Z
 ---------------------------------------------------------------------
      1          6           0       -7.943833   -1.488232    6.818878
      2          6           0       -7.183018   -2.673290    7.283823
      3          6           0       -5.992274   -3.052030    6.769447
      4          6           0       -7.353540   -0.839975    5.633726
      5          6           0       -6.147204   -1.325533    5.267071
      6          6           0       -5.328160   -2.278749    5.733168
      7          1           0       -5.457351   -3.896119    7.198111
      8         17           0       -8.271545    0.269999    4.701815
      9          8           0       -9.066475   -1.230274    7.232648
     10          1           0       -7.647328   -3.218187    8.095624
     11          6           0       -3.916733   -2.425320    5.356161
     12          6           0       -3.472403   -1.797320    4.182255
     13          6           0       -2.163949   -1.868326    3.767653
     14          6           0       -3.005017   -3.177792    6.107024
     15          6           0       -1.688728   -3.289634    5.686576
     16          6           0       -1.282490   -2.615612    4.530087
     17         17           0        0.415989   -2.679480    4.100072
     18          1           0       -0.978030   -3.859507    6.279914
     19          1           0       -3.303525   -3.669889    7.025730
     20          1           0       -4.218247   -1.268848    3.577918
 ---------------------------------------------------------------------
                    Distance matrix (angstroms):
                    1          2          3          4          5
     1  C    0.000000
     2  C    1.483029   0.000000
     3  C    2.501297   1.351257   0.000000
     4  C    1.474201   2.472435   2.834800   0.000000
     5  C    2.379590   2.637545   2.293890   1.351091   0.000000
     6  C    2.940310   2.449630   1.453577   2.486387   1.340410
     7  H    3.482001   2.116739   1.087374   3.922097   3.288271
     8  Cl   2.771412   4.063816   4.528360   1.715586   2.716258
     9  O    1.223958   2.373252   3.603340   2.375506   3.520612
    10  H    2.170424   1.082367   2.127335   3.435570   3.719304
    11  C    4.385796   3.800787   2.588052   3.794997   2.488468
    12  C    5.200096   4.914845   3.823298   4.252822   2.924717
    13  C    6.546869   6.180814   5.006795   5.609954   4.290594
    14  C    5.268135   4.369790   3.062405   4.959742   3.742957
    15  C    6.607079   5.754849   4.444049   6.172010   4.889958
    16  C    7.133234   6.511728   5.233283   6.420946   5.086540
    17  Cl   8.871167   8.239005   6.951992   8.130280   6.802247
    18  H    7.378065   6.396626   5.102383   7.083944   5.845275
    19  H    5.131751   4.013762   2.770704   5.133099   4.083552
    20  H    4.942868   4.949349   4.063590   3.773638   2.564630
                    6          7          8          9         10
     6  C    0.000000
     7  H    2.186009   0.000000
     8  Cl   4.027817   5.613174   0.000000
     9  O    4.162059   4.487060   3.047597   0.000000
    10  H    3.441261   2.461934   4.906631   2.590465   0.000000
    11  C    1.468245   2.815942   5.163071   5.609740   4.695810
    12  C    2.465956   4.176166   5.251239   6.396880   5.896042
    13  C    3.747523   5.169766   6.538181   7.749720   7.114836
    14  C    2.518937   2.778562   6.449665   6.465379   5.050466
    15  C    3.777503   4.105493   7.548126   7.814247   6.427559
    16  C    4.234185   5.117373   7.563274   8.355442   7.320335
    17  Cl   5.985219   6.750865   9.194279  10.091103   9.015083
    18  H    4.660619   4.572608   8.528691   8.558243   6.941731
    19  H    2.775813   2.172524   6.753111   6.261480   4.496368
    20  H    2.626197   4.641523   4.478886   6.071561   5.997348
                   11         12         13         14         15
    11  C    0.000000
    12  C    1.403520   0.000000
    13  C    2.430196   1.374405   0.000000
    14  C    1.400440   2.414309   2.809760   0.000000
    15  C    2.412513   2.769743   2.434793   1.386327   0.000000
    16  C    2.767281   2.363537   1.384453   2.402056   1.398857
    17  Cl   4.518278   3.988052   2.724803   3.997431   2.705387
    18  H    3.397968   3.856771   3.417990   2.145531   1.087151
    19  H    2.170814   3.408868   3.893498   1.084107   2.132016
    20  H    2.142543   1.095805   2.148375   3.392988   3.863739
                   16         17         18         19         20
    16  C    0.000000
    17  Cl   1.753233   0.000000
    18  H    2.168378   2.843847   0.000000
    19  H    3.379987   4.834788   2.449515   0.000000
    20  H    3.367353   4.872235   4.950889   4.299898   0.000000
 Stoichiometry    C12H5Cl2O(1-)
 Framework group  C1[X(C12H5Cl2O)]
 Deg. of freedom    54
 Full point group                 C1      NOp   1
 RotChk:  IX=0 Diff= 4.38D-02
 Largest Abelian subgroup         C1      NOp   1
 Largest concise Abelian subgroup C1      NOp   1
                         Standard orientation:                         
 ---------------------------------------------------------------------
 Center     Atomic      Atomic             Coordinates (Angstroms)
 Number     Number       Type             X           Y           Z
 ---------------------------------------------------------------------
      1          6           0       -3.459470    0.797893   -0.216611
      2          6           0       -2.553180    1.927075    0.104266
      3          6           0       -1.229587    1.786542    0.337176
      4          6           0       -2.812173   -0.522350   -0.110628
      5          6           0       -1.478309   -0.481511    0.100528
      6          6           0       -0.570286    0.494923    0.237536
      7          1           0       -0.610011    2.663982    0.506317
      8         17           0       -3.758455   -1.951379   -0.035403
      9          8           0       -4.670397    0.942564   -0.320537
     10          1           0       -3.030419    2.898389    0.121873
     11          6           0        0.882768    0.302864    0.150979
     12          6           0        1.393462   -0.994898    0.308694
     13          6           0        2.738418   -1.264679    0.223249
     14          6           0        1.776378    1.359667   -0.063169
     15          6           0        3.139380    1.112479   -0.118166
     16          6           0        3.599717   -0.202493    0.007296
     17         17           0        5.317636   -0.490288   -0.192089
     18          1           0        3.830524    1.931255   -0.302076
     19          1           0        1.423746    2.375496   -0.201121
     20          1           0        0.680570   -1.794383    0.539774
 ---------------------------------------------------------------------
 Rotational constants (GHZ):           1.3971613           0.1895071           0.1678603
 Leave Link  202 at Wed Jul  6 06:31:41 2022, MaxMem=   671088640 cpu:               0.0 elap:               0.0
 (Enter /gpfs/software/gaussian16/sse4/tar/g16/l301.exe)
 Standard basis: 6-311+G(d,p) (5D, 7F)
 Ernie: Thresh=  0.10000D-02 Tol=  0.10000D-05 Strict=F.
 There are   391 symmetry adapted cartesian basis functions of A   symmetry.
 There are   376 symmetry adapted basis functions of A   symmetry.
   376 basis functions,   614 primitive gaussians,   391 cartesian basis functions
    60 alpha electrons       60 beta electrons
       nuclear repulsion energy      1003.0014632400 Hartrees.
 IExCor= 4336 DFT=T Ex+Corr=M062X ExCW=0 ScaHFX=  0.540000
 ScaDFX=  1.000000  1.000000  1.000000  1.000000 ScalE2=  1.000000  1.000000
 IRadAn=      5 IRanWt=     -1 IRanGd=            0 ICorTp=0 IEmpDi=  4
 NAtoms=   20 NActive=   20 NUniq=   20 SFac= 1.00D+00 NAtFMM=   60 NAOKFM=F Big=F
 Integral buffers will be    131072 words long.
 Raffenetti 2 integral format.
 Two-electron integral symmetry is turned on.
 Leave Link  301 at Wed Jul  6 06:31:41 2022, MaxMem=   671088640 cpu:               0.3 elap:               0.1
 (Enter /gpfs/software/gaussian16/sse4/tar/g16/l302.exe)
 NPDir=0 NMtPBC=     1 NCelOv=     1 NCel=       1 NClECP=     1 NCelD=      1
         NCelK=      1 NCelE2=     1 NClLst=     1 CellRange=     0.0.
 One-electron integrals computed using PRISM.
 One-electron integral symmetry used in STVInt
 NBasis=   376 RedAO= T EigKep=  1.30D-06  NBF=   376
 NBsUse=   373 1.00D-06 EigRej=  8.36D-07 NBFU=   373
 Precomputing XC quadrature grid using
 IXCGrd= 4 IRadAn=           5 IRanWt=          -1 IRanGd=           0 AccXCQ= 0.00D+00.
 Generated NRdTot=       0 NPtTot=           0 NUsed=           0 NTot=          32
 NSgBfM=   383   383   383   383   383 MxSgAt=    20 MxSgA2=    20.
 Leave Link  302 at Wed Jul  6 06:31:41 2022, MaxMem=   671088640 cpu:               2.1 elap:               0.4
 (Enter /gpfs/software/gaussian16/sse4/tar/g16/l303.exe)
 DipDrv:  MaxL=1.
 Leave Link  303 at Wed Jul  6 06:31:41 2022, MaxMem=   671088640 cpu:               0.2 elap:               0.1
 (Enter /gpfs/software/gaussian16/sse4/tar/g16/l401.exe)
 Initial guess from the checkpoint file:  "checkpoint.chk"
 B after Tr=    -0.000000    0.000000   -0.000000
         Rot=    0.999988   -0.002141    0.000017    0.004295 Ang=  -0.55 deg.
 Guess basis will be translated and rotated to current coordinates.
 JPrj=2 DoOrth=T DoCkMO=T.
 Generating alternative initial guess.
 ExpMin= 4.38D-02 ExpMax= 1.06D+05 ExpMxC= 3.62D+03 IAcc=2 IRadAn=         4 AccDes= 0.00D+00
 Harris functional with IExCor= 1009 and IRadAn=       4 diagonalized for initial guess.
 HarFok:  IExCor= 1009 AccDes= 0.00D+00 IRadAn=         4 IDoV= 1 UseB2=F ITyADJ=14
 ICtDFT=  3500011 ScaDFX=  1.000000  1.000000  1.000000  1.000000
 FoFCou: FMM=F IPFlag=           0 FMFlag=      100000 FMFlg1=           0
         NFxFlg=           0 DoJE=T BraDBF=F KetDBF=T FulRan=T
         wScrn=  0.000000 ICntrl=       500 IOpCl=  0 I1Cent=   200000004 NGrid=           0
         NMat0=    1 NMatS0=      1 NMatT0=    0 NMatD0=    1 NMtDS0=    0 NMtDT0=    0
 Petite list used in FoFCou.
 Harris En= -1455.11421386970    
 Leave Link  401 at Wed Jul  6 06:31:43 2022, MaxMem=   671088640 cpu:               9.9 elap:               2.0
 (Enter /gpfs/software/gaussian16/sse4/tar/g16/l502.exe)
 Integral symmetry usage will be decided dynamically.
 Closed shell SCF:
 Using DIIS extrapolation, IDIIS=  1040.
 NGot=   671088640 LenX=   670776934 LenY=   670623612
 Requested convergence on RMS density matrix=1.00D-08 within 128 cycles.
 Requested convergence on MAX density matrix=1.00D-06.
 Requested convergence on             energy=1.00D-06.
 No special actions if energy rises.
 Fock matrices will be formed incrementally for  20 cycles.

 Cycle   1  Pass 1  IDiag  1:
 FoFJK:  IHMeth= 1 ICntrl=       0 DoSepK=F KAlg= 0 I1Cent=           0 FoldK=F
 IRaf= 830000000 NMat=       1 IRICut=       1 DoRegI=T DoRafI=F ISym2E= 0 IDoP0=0 IntGTp=1.
 FoFCou: FMM=F IPFlag=           0 FMFlag=      100000 FMFlg1=           0
         NFxFlg=           0 DoJE=F BraDBF=F KetDBF=F FulRan=T
         wScrn=  0.000000 ICntrl=         0 IOpCl=  0 I1Cent=           0 NGrid=           0
         NMat0=    1 NMatS0=      1 NMatT0=    0 NMatD0=    1 NMtDS0=    0 NMtDT0=    0
 Symmetry not used in FoFCou.
 E= -1455.60098247224    
 DIIS: error= 8.07D-03 at cycle   1 NSaved=   1.
 NSaved= 1 IEnMin= 1 EnMin= -1455.60098247224     IErMin= 1 ErrMin= 8.07D-03
 ErrMax= 8.07D-03  0.00D+00 EMaxC= 1.00D-01 BMatC= 4.36D-02 BMatP= 4.36D-02
 IDIUse=3 WtCom= 9.19D-01 WtEn= 8.07D-02
 Coeff-Com:  0.100D+01
 Coeff-En:   0.100D+01
 Coeff:      0.100D+01
 Gap=     0.390 Goal=   None    Shift=    0.000
 GapD=    0.390 DampG=1.000 DampE=1.000 DampFc=1.0000 IDamp=-1.
 RMSDP=3.44D-02 MaxDP=2.53D+00              OVMax= 9.78D-02

 Cycle   2  Pass 1  IDiag  1:
 RMSU=  3.10D-02    CP:  8.63D-01
 E= -1455.69120187481     Delta-E=       -0.090219402571 Rises=F Damp=F
 DIIS: error= 1.78D-03 at cycle   2 NSaved=   2.
 NSaved= 2 IEnMin= 2 EnMin= -1455.69120187481     IErMin= 2 ErrMin= 1.78D-03
 ErrMax= 1.78D-03  0.00D+00 EMaxC= 1.00D-01 BMatC= 1.66D-03 BMatP= 4.36D-02
 IDIUse=3 WtCom= 9.82D-01 WtEn= 1.78D-02
 Coeff-Com: -0.610D-01 0.106D+01
 Coeff-En:   0.000D+00 0.100D+01
 Coeff:     -0.599D-01 0.106D+01
 Gap=     0.094 Goal=   None    Shift=    0.000
 RMSDP=7.72D-03 MaxDP=8.38D-01 DE=-9.02D-02 OVMax= 2.07D-02

 Cycle   3  Pass 1  IDiag  1:
 RMSU=  5.04D-03    CP:  9.04D-01  1.12D+00
 E= -1455.69420913183     Delta-E=       -0.003007257026 Rises=F Damp=F
 DIIS: error= 1.31D-03 at cycle   3 NSaved=   3.
 NSaved= 3 IEnMin= 3 EnMin= -1455.69420913183     IErMin= 3 ErrMin= 1.31D-03
 ErrMax= 1.31D-03  0.00D+00 EMaxC= 1.00D-01 BMatC= 1.00D-03 BMatP= 1.66D-03
 IDIUse=3 WtCom= 9.87D-01 WtEn= 1.31D-02
 Coeff-Com: -0.513D-01 0.476D+00 0.575D+00
 Coeff-En:   0.000D+00 0.000D+00 0.100D+01
 Coeff:     -0.507D-01 0.470D+00 0.581D+00
 Gap=     0.098 Goal=   None    Shift=    0.000
 RMSDP=2.68D-03 MaxDP=1.91D-01 DE=-3.01D-03 OVMax= 2.46D-02

 Cycle   4  Pass 1  IDiag  1:
 RMSU=  1.69D-03    CP:  8.88D-01  1.12D+00  7.77D-01
 E= -1455.69520096339     Delta-E=       -0.000991831560 Rises=F Damp=F
 DIIS: error= 7.40D-04 at cycle   4 NSaved=   4.
 NSaved= 4 IEnMin= 4 EnMin= -1455.69520096339     IErMin= 4 ErrMin= 7.40D-04
 ErrMax= 7.40D-04  0.00D+00 EMaxC= 1.00D-01 BMatC= 3.68D-04 BMatP= 1.00D-03
 IDIUse=3 WtCom= 9.93D-01 WtEn= 7.40D-03
 Coeff-Com: -0.229D-01 0.141D+00 0.383D+00 0.499D+00
 Coeff-En:   0.000D+00 0.000D+00 0.159D+00 0.841D+00
 Coeff:     -0.228D-01 0.140D+00 0.382D+00 0.501D+00
 Gap=     0.096 Goal=   None    Shift=    0.000
 RMSDP=1.01D-03 MaxDP=8.56D-02 DE=-9.92D-04 OVMax= 6.20D-03

 Cycle   5  Pass 1  IDiag  1:
 RMSU=  6.22D-04    CP:  8.92D-01  1.12D+00  8.83D-01  7.91D-01
 E= -1455.69560987501     Delta-E=       -0.000408911613 Rises=F Damp=F
 DIIS: error= 1.83D-04 at cycle   5 NSaved=   5.
 NSaved= 5 IEnMin= 5 EnMin= -1455.69560987501     IErMin= 5 ErrMin= 1.83D-04
 ErrMax= 1.83D-04  0.00D+00 EMaxC= 1.00D-01 BMatC= 2.19D-05 BMatP= 3.68D-04
 IDIUse=3 WtCom= 9.98D-01 WtEn= 1.83D-03
 Coeff-Com:  0.183D-02-0.581D-01 0.687D-01 0.154D+00 0.834D+00
 Coeff-En:   0.000D+00 0.000D+00 0.000D+00 0.000D+00 0.100D+01
 Coeff:      0.183D-02-0.580D-01 0.686D-01 0.153D+00 0.834D+00
 Gap=     0.097 Goal=   None    Shift=    0.000
 RMSDP=3.79D-04 MaxDP=4.56D-02 DE=-4.09D-04 OVMax= 9.78D-03

 Cycle   6  Pass 1  IDiag  1:
 RMSU=  2.27D-04    CP:  8.93D-01  1.12D+00  9.06D-01  8.44D-01  1.34D+00
 E= -1455.69568838839     Delta-E=       -0.000078513383 Rises=F Damp=F
 DIIS: error= 1.53D-04 at cycle   6 NSaved=   6.
 NSaved= 6 IEnMin= 6 EnMin= -1455.69568838839     IErMin= 6 ErrMin= 1.53D-04
 ErrMax= 1.53D-04  0.00D+00 EMaxC= 1.00D-01 BMatC= 1.41D-05 BMatP= 2.19D-05
 IDIUse=3 WtCom= 9.98D-01 WtEn= 1.53D-03
 Coeff-Com:  0.329D-02-0.435D-01 0.925D-02-0.347D-01 0.439D+00 0.626D+00
 Coeff-En:   0.000D+00 0.000D+00 0.000D+00 0.000D+00 0.000D+00 0.100D+01
 Coeff:      0.328D-02-0.435D-01 0.924D-02-0.346D-01 0.439D+00 0.627D+00
 Gap=     0.096 Goal=   None    Shift=    0.000
 RMSDP=2.30D-04 MaxDP=2.63D-02 DE=-7.85D-05 OVMax= 5.24D-03

 Cycle   7  Pass 1  IDiag  1:
 RMSU=  1.31D-04    CP:  8.94D-01  1.12D+00  9.15D-01  8.04D-01  1.56D+00
                    CP:  1.24D+00
 E= -1455.69571884137     Delta-E=       -0.000030452977 Rises=F Damp=F
 DIIS: error= 1.26D-04 at cycle   7 NSaved=   7.
 NSaved= 7 IEnMin= 7 EnMin= -1455.69571884137     IErMin= 7 ErrMin= 1.26D-04
 ErrMax= 1.26D-04  0.00D+00 EMaxC= 1.00D-01 BMatC= 5.74D-06 BMatP= 1.41D-05
 IDIUse=3 WtCom= 9.99D-01 WtEn= 1.26D-03
 Coeff-Com:  0.162D-02-0.912D-02-0.144D-02-0.113D+00 0.266D-01 0.339D+00
 Coeff-Com:  0.756D+00
 Coeff-En:   0.000D+00 0.000D+00 0.000D+00 0.000D+00 0.000D+00 0.000D+00
 Coeff-En:   0.100D+01
 Coeff:      0.162D-02-0.910D-02-0.144D-02-0.113D+00 0.265D-01 0.339D+00
 Coeff:      0.756D+00
 Gap=     0.097 Goal=   None    Shift=    0.000
 RMSDP=2.24D-04 MaxDP=1.95D-02 DE=-3.05D-05 OVMax= 4.42D-03

 Cycle   8  Pass 1  IDiag  1:
 RMSU=  1.01D-04    CP:  8.94D-01  1.11D+00  9.21D-01  7.99D-01  1.73D+00
                    CP:  1.64D+00  8.13D-01
 E= -1455.69573480947     Delta-E=       -0.000015968097 Rises=F Damp=F
 DIIS: error= 9.75D-05 at cycle   8 NSaved=   8.
 NSaved= 8 IEnMin= 8 EnMin= -1455.69573480947     IErMin= 8 ErrMin= 9.75D-05
 ErrMax= 9.75D-05  0.00D+00 EMaxC= 1.00D-01 BMatC= 3.82D-06 BMatP= 5.74D-06
 IDIUse=1 WtCom= 1.00D+00 WtEn= 0.00D+00
 Coeff-Com: -0.190D-03 0.146D-01-0.406D-03-0.115D+00-0.192D+00 0.833D-02
 Coeff-Com:  0.726D+00 0.558D+00
 Coeff:     -0.190D-03 0.146D-01-0.406D-03-0.115D+00-0.192D+00 0.833D-02
 Coeff:      0.726D+00 0.558D+00
 Gap=     0.096 Goal=   None    Shift=    0.000
 RMSDP=1.84D-04 MaxDP=1.26D-02 DE=-1.60D-05 OVMax= 4.67D-03

 Cycle   9  Pass 1  IDiag  1:
 RMSU=  7.79D-05    CP:  8.95D-01  1.11D+00  9.29D-01  7.71D-01  1.89D+00
                    CP:  1.79D+00  1.07D+00  9.45D-01
 E= -1455.69574583298     Delta-E=       -0.000011023515 Rises=F Damp=F
 DIIS: error= 4.52D-05 at cycle   9 NSaved=   9.
 NSaved= 9 IEnMin= 9 EnMin= -1455.69574583298     IErMin= 9 ErrMin= 4.52D-05
 ErrMax= 4.52D-05  0.00D+00 EMaxC= 1.00D-01 BMatC= 7.53D-07 BMatP= 3.82D-06
 IDIUse=1 WtCom= 1.00D+00 WtEn= 0.00D+00
 Coeff-Com: -0.599D-03 0.102D-01 0.365D-02-0.340D-01-0.805D-01-0.116D+00
 Coeff-Com:  0.289D-01 0.333D+00 0.856D+00
 Coeff:     -0.599D-03 0.102D-01 0.365D-02-0.340D-01-0.805D-01-0.116D+00
 Coeff:      0.289D-01 0.333D+00 0.856D+00
 Gap=     0.097 Goal=   None    Shift=    0.000
 RMSDP=1.01D-04 MaxDP=5.90D-03 DE=-1.10D-05 OVMax= 2.51D-03

 Cycle  10  Pass 1  IDiag  1:
 RMSU=  2.13D-05    CP:  8.95D-01  1.11D+00  9.32D-01  7.64D-01  1.98D+00
                    CP:  1.97D+00  1.20D+00  1.33D+00  1.12D+00
 E= -1455.69574841906     Delta-E=       -0.000002586075 Rises=F Damp=F
 DIIS: error= 2.63D-05 at cycle  10 NSaved=  10.
 NSaved=10 IEnMin=10 EnMin= -1455.69574841906     IErMin=10 ErrMin= 2.63D-05
 ErrMax= 2.63D-05  0.00D+00 EMaxC= 1.00D-01 BMatC= 1.24D-07 BMatP= 7.53D-07
 IDIUse=1 WtCom= 1.00D+00 WtEn= 0.00D+00
 Coeff-Com: -0.316D-03 0.255D-02 0.350D-02 0.272D-02 0.520D-02-0.624D-01
 Coeff-Com: -0.162D+00 0.757D-01 0.478D+00 0.657D+00
 Coeff:     -0.316D-03 0.255D-02 0.350D-02 0.272D-02 0.520D-02-0.624D-01
 Coeff:     -0.162D+00 0.757D-01 0.478D+00 0.657D+00
 Gap=     0.097 Goal=   None    Shift=    0.000
 RMSDP=3.73D-05 MaxDP=2.61D-03 DE=-2.59D-06 OVMax= 7.59D-04

 Cycle  11  Pass 1  IDiag  1:
 RMSU=  1.00D-05    CP:  8.95D-01  1.11D+00  9.34D-01  7.58D-01  2.01D+00
                    CP:  2.00D+00  1.21D+00  1.41D+00  1.27D+00  1.07D+00
 E= -1455.69574873264     Delta-E=       -0.000000313588 Rises=F Damp=F
 DIIS: error= 4.39D-06 at cycle  11 NSaved=  11.
 NSaved=11 IEnMin=11 EnMin= -1455.69574873264     IErMin=11 ErrMin= 4.39D-06
 ErrMax= 4.39D-06  0.00D+00 EMaxC= 1.00D-01 BMatC= 8.26D-09 BMatP= 1.24D-07
 IDIUse=1 WtCom= 1.00D+00 WtEn= 0.00D+00
 Coeff-Com:  0.205D-04-0.116D-02 0.630D-03 0.579D-02 0.172D-01 0.431D-02
 Coeff-Com: -0.556D-01-0.375D-01-0.197D-01 0.184D+00 0.902D+00
 Coeff:      0.205D-04-0.116D-02 0.630D-03 0.579D-02 0.172D-01 0.431D-02
 Coeff:     -0.556D-01-0.375D-01-0.197D-01 0.184D+00 0.902D+00
 Gap=     0.097 Goal=   None    Shift=    0.000
 RMSDP=1.09D-05 MaxDP=8.79D-04 DE=-3.14D-07 OVMax= 2.71D-04

 Cycle  12  Pass 1  IDiag  1:
 RMSU=  4.25D-06    CP:  8.95D-01  1.11D+00  9.35D-01  7.57D-01  2.02D+00
                    CP:  2.02D+00  1.23D+00  1.43D+00  1.27D+00  1.19D+00
                    CP:  1.20D+00
 E= -1455.69574876415     Delta-E=       -0.000000031504 Rises=F Damp=F
 DIIS: error= 2.10D-06 at cycle  12 NSaved=  12.
 NSaved=12 IEnMin=12 EnMin= -1455.69574876415     IErMin=12 ErrMin= 2.10D-06
 ErrMax= 2.10D-06  0.00D+00 EMaxC= 1.00D-01 BMatC= 1.37D-09 BMatP= 8.26D-09
 IDIUse=1 WtCom= 1.00D+00 WtEn= 0.00D+00
 Coeff-Com:  0.366D-04-0.692D-03-0.103D-03 0.221D-02 0.523D-02 0.718D-02
 Coeff-Com: -0.640D-02-0.234D-01-0.544D-01-0.515D-03 0.364D+00 0.707D+00
 Coeff:      0.366D-04-0.692D-03-0.103D-03 0.221D-02 0.523D-02 0.718D-02
 Coeff:     -0.640D-02-0.234D-01-0.544D-01-0.515D-03 0.364D+00 0.707D+00
 Gap=     0.097 Goal=   None    Shift=    0.000
 RMSDP=4.45D-06 MaxDP=4.97D-04 DE=-3.15D-08 OVMax= 7.48D-05

 Cycle  13  Pass 1  IDiag  1:
 RMSU=  1.40D-06    CP:  8.95D-01  1.11D+00  9.35D-01  7.57D-01  2.02D+00
                    CP:  2.03D+00  1.23D+00  1.43D+00  1.28D+00  1.22D+00
                    CP:  1.29D+00  1.19D+00
 E= -1455.69574876738     Delta-E=       -0.000000003237 Rises=F Damp=F
 DIIS: error= 1.07D-06 at cycle  13 NSaved=  13.
 NSaved=13 IEnMin=13 EnMin= -1455.69574876738     IErMin=13 ErrMin= 1.07D-06
 ErrMax= 1.07D-06  0.00D+00 EMaxC= 1.00D-01 BMatC= 4.09D-10 BMatP= 1.37D-09
 IDIUse=1 WtCom= 1.00D+00 WtEn= 0.00D+00
 Coeff-Com:  0.134D-04-0.604D-04-0.158D-03-0.317D-03-0.150D-02 0.315D-02
 Coeff-Com:  0.110D-01-0.127D-02-0.177D-01-0.471D-01-0.479D-01 0.339D+00
 Coeff-Com:  0.763D+00
 Coeff:      0.134D-04-0.604D-04-0.158D-03-0.317D-03-0.150D-02 0.315D-02
 Coeff:      0.110D-01-0.127D-02-0.177D-01-0.471D-01-0.479D-01 0.339D+00
 Coeff:      0.763D+00
 Gap=     0.097 Goal=   None    Shift=    0.000
 RMSDP=1.23D-06 MaxDP=9.51D-05 DE=-3.24D-09 OVMax= 1.73D-05

 Cycle  14  Pass 1  IDiag  1:
 RMSU=  4.69D-07    CP:  8.95D-01  1.11D+00  9.35D-01  7.57D-01  2.02D+00
                    CP:  2.03D+00  1.24D+00  1.42D+00  1.28D+00  1.22D+00
                    CP:  1.33D+00  1.27D+00  1.16D+00
 E= -1455.69574876831     Delta-E=       -0.000000000927 Rises=F Damp=F
 DIIS: error= 4.33D-07 at cycle  14 NSaved=  14.
 NSaved=14 IEnMin=14 EnMin= -1455.69574876831     IErMin=14 ErrMin= 4.33D-07
 ErrMax= 4.33D-07  0.00D+00 EMaxC= 1.00D-01 BMatC= 5.84D-11 BMatP= 4.09D-10
 IDIUse=1 WtCom= 1.00D+00 WtEn= 0.00D+00
 Coeff-Com: -0.206D-05 0.123D-03-0.841D-04-0.556D-03-0.189D-02-0.810D-04
 Coeff-Com:  0.565D-02 0.409D-02 0.255D-02-0.219D-01-0.954D-01 0.170D-01
 Coeff-Com:  0.311D+00 0.780D+00
 Coeff:     -0.206D-05 0.123D-03-0.841D-04-0.556D-03-0.189D-02-0.810D-04
 Coeff:      0.565D-02 0.409D-02 0.255D-02-0.219D-01-0.954D-01 0.170D-01
 Coeff:      0.311D+00 0.780D+00
 Gap=     0.097 Goal=   None    Shift=    0.000
 RMSDP=5.37D-07 MaxDP=6.58D-05 DE=-9.27D-10 OVMax= 1.17D-05

 Cycle  15  Pass 1  IDiag  1:
 RMSU=  2.60D-07    CP:  8.95D-01  1.11D+00  9.35D-01  7.57D-01  2.02D+00
                    CP:  2.03D+00  1.24D+00  1.43D+00  1.28D+00  1.22D+00
                    CP:  1.33D+00  1.33D+00  1.26D+00  1.20D+00
 E= -1455.69574876847     Delta-E=       -0.000000000159 Rises=F Damp=F
 DIIS: error= 1.79D-07 at cycle  15 NSaved=  15.
 NSaved=15 IEnMin=15 EnMin= -1455.69574876847     IErMin=15 ErrMin= 1.79D-07
 ErrMax= 1.79D-07  0.00D+00 EMaxC= 1.00D-01 BMatC= 1.25D-11 BMatP= 5.84D-11
 IDIUse=1 WtCom= 1.00D+00 WtEn= 0.00D+00
 Coeff-Com: -0.275D-05 0.542D-04-0.138D-04-0.145D-03-0.387D-03-0.552D-03
 Coeff-Com: -0.183D-03 0.197D-02 0.459D-02 0.130D-02-0.280D-01-0.598D-01
 Coeff-Com: -0.453D-01 0.335D+00 0.792D+00
 Coeff:     -0.275D-05 0.542D-04-0.138D-04-0.145D-03-0.387D-03-0.552D-03
 Coeff:     -0.183D-03 0.197D-02 0.459D-02 0.130D-02-0.280D-01-0.598D-01
 Coeff:     -0.453D-01 0.335D+00 0.792D+00
 Gap=     0.097 Goal=   None    Shift=    0.000
 RMSDP=3.34D-07 MaxDP=3.21D-05 DE=-1.59D-10 OVMax= 4.73D-06

 Cycle  16  Pass 1  IDiag  1:
 RMSU=  1.46D-07    CP:  8.95D-01  1.11D+00  9.35D-01  7.57D-01  2.02D+00
                    CP:  2.03D+00  1.24D+00  1.43D+00  1.28D+00  1.22D+00
                    CP:  1.33D+00  1.34D+00  1.29D+00  1.32D+00  1.19D+00
 E= -1455.69574876851     Delta-E=       -0.000000000036 Rises=F Damp=F
 DIIS: error= 5.19D-08 at cycle  16 NSaved=  16.
 NSaved=16 IEnMin=16 EnMin= -1455.69574876851     IErMin=16 ErrMin= 5.19D-08
 ErrMax= 5.19D-08  0.00D+00 EMaxC= 1.00D-01 BMatC= 1.28D-12 BMatP= 1.25D-11
 IDIUse=1 WtCom= 1.00D+00 WtEn= 0.00D+00
 Coeff-Com: -0.662D-06 0.242D-05 0.344D-05 0.358D-04 0.866D-04-0.147D-03
 Coeff-Com: -0.699D-03 0.119D-03 0.847D-03 0.299D-02 0.354D-02-0.190D-01
 Coeff-Com: -0.578D-01-0.402D-02 0.228D+00 0.846D+00
 Coeff:     -0.662D-06 0.242D-05 0.344D-05 0.358D-04 0.866D-04-0.147D-03
 Coeff:     -0.699D-03 0.119D-03 0.847D-03 0.299D-02 0.354D-02-0.190D-01
 Coeff:     -0.578D-01-0.402D-02 0.228D+00 0.846D+00
 Gap=     0.097 Goal=   None    Shift=    0.000
 RMSDP=1.20D-07 MaxDP=1.30D-05 DE=-3.59D-11 OVMax= 1.81D-06

 Cycle  17  Pass 1  IDiag  1:
 RMSU=  3.46D-08    CP:  8.95D-01  1.11D+00  9.35D-01  7.57D-01  2.02D+00
                    CP:  2.03D+00  1.24D+00  1.43D+00  1.28D+00  1.22D+00
                    CP:  1.33D+00  1.33D+00  1.30D+00  1.35D+00  1.29D+00
                    CP:  1.26D+00
 E= -1455.69574876851     Delta-E=       -0.000000000003 Rises=F Damp=F
 DIIS: error= 2.93D-08 at cycle  17 NSaved=  17.
 NSaved=17 IEnMin=17 EnMin= -1455.69574876851     IErMin=17 ErrMin= 2.93D-08
 ErrMax= 2.93D-08  0.00D+00 EMaxC= 1.00D-01 BMatC= 3.37D-13 BMatP= 1.28D-12
 IDIUse=1 WtCom= 1.00D+00 WtEn= 0.00D+00
 Coeff-Com:  0.186D-06-0.841D-05 0.385D-05 0.462D-04 0.949D-04 0.358D-04
 Coeff-Com: -0.288D-03-0.203D-03-0.459D-03 0.111D-02 0.638D-02 0.321D-02
 Coeff-Com: -0.168D-01-0.590D-01-0.417D-01 0.334D+00 0.774D+00
 Coeff:      0.186D-06-0.841D-05 0.385D-05 0.462D-04 0.949D-04 0.358D-04
 Coeff:     -0.288D-03-0.203D-03-0.459D-03 0.111D-02 0.638D-02 0.321D-02
 Coeff:     -0.168D-01-0.590D-01-0.417D-01 0.334D+00 0.774D+00
 Gap=     0.097 Goal=   None    Shift=    0.000
 RMSDP=6.48D-08 MaxDP=5.78D-06 DE=-2.73D-12 OVMax= 5.42D-07

 Cycle  18  Pass 1  IDiag  1:
 RMSU=  1.55D-08    CP:  8.95D-01  1.11D+00  9.35D-01  7.57D-01  2.02D+00
                    CP:  2.03D+00  1.24D+00  1.43D+00  1.28D+00  1.22D+00
                    CP:  1.33D+00  1.33D+00  1.29D+00  1.36D+00  1.31D+00
                    CP:  1.41D+00  1.30D+00
 E= -1455.69574876849     Delta-E=        0.000000000015 Rises=F Damp=F
 DIIS: error= 1.20D-08 at cycle  18 NSaved=  18.
 NSaved=18 IEnMin=17 EnMin= -1455.69574876851     IErMin=18 ErrMin= 1.20D-08
 ErrMax= 1.20D-08  0.00D+00 EMaxC= 1.00D-01 BMatC= 5.54D-14 BMatP= 3.37D-13
 IDIUse=1 WtCom= 1.00D+00 WtEn= 0.00D+00
 Coeff-Com:  0.118D-06-0.240D-05 0.299D-06 0.105D-04 0.110D-04 0.247D-04
 Coeff-Com: -0.129D-04-0.815D-05-0.291D-03-0.328D-04 0.105D-02 0.317D-02
 Coeff-Com:  0.185D-02-0.164D-01-0.372D-01-0.107D-01 0.196D+00 0.863D+00
 Coeff:      0.118D-06-0.240D-05 0.299D-06 0.105D-04 0.110D-04 0.247D-04
 Coeff:     -0.129D-04-0.815D-05-0.291D-03-0.328D-04 0.105D-02 0.317D-02
 Coeff:      0.185D-02-0.164D-01-0.372D-01-0.107D-01 0.196D+00 0.863D+00
 Gap=     0.097 Goal=   None    Shift=    0.000
 RMSDP=2.76D-08 MaxDP=1.91D-06 DE= 1.55D-11 OVMax= 2.36D-07

 Cycle  19  Pass 1  IDiag  1:
 RMSU=  7.34D-09    CP:  8.95D-01  1.11D+00  9.35D-01  7.57D-01  2.02D+00
                    CP:  2.03D+00  1.24D+00  1.43D+00  1.28D+00  1.22D+00
                    CP:  1.33D+00  1.33D+00  1.29D+00  1.36D+00  1.32D+00
                    CP:  1.45D+00  1.44D+00  1.29D+00
 E= -1455.69574876848     Delta-E=        0.000000000011 Rises=F Damp=F
 DIIS: error= 8.14D-09 at cycle  19 NSaved=  19.
 NSaved=19 IEnMin=17 EnMin= -1455.69574876851     IErMin=19 ErrMin= 8.14D-09
 ErrMax= 8.14D-09  0.00D+00 EMaxC= 1.00D-01 BMatC= 1.72D-14 BMatP= 5.54D-14
 IDIUse=1 WtCom= 1.00D+00 WtEn= 0.00D+00
 Coeff-Com:  0.212D-07 0.468D-06-0.732D-06-0.364D-05-0.118D-04 0.304D-05
 Coeff-Com:  0.336D-04 0.652D-04-0.609D-04-0.170D-03-0.732D-03 0.792D-03
 Coeff-Com:  0.392D-02 0.433D-02-0.537D-02-0.654D-01-0.792D-01 0.352D+00
 Coeff-Com:  0.789D+00
 Coeff:      0.212D-07 0.468D-06-0.732D-06-0.364D-05-0.118D-04 0.304D-05
 Coeff:      0.336D-04 0.652D-04-0.609D-04-0.170D-03-0.732D-03 0.792D-03
 Coeff:      0.392D-02 0.433D-02-0.537D-02-0.654D-01-0.792D-01 0.352D+00
 Coeff:      0.789D+00
 Gap=     0.097 Goal=   None    Shift=    0.000
 RMSDP=1.35D-08 MaxDP=1.03D-06 DE= 1.09D-11 OVMax= 1.64D-07

 Cycle  20  Pass 1  IDiag  1:
 RMSU=  3.50D-09    CP:  8.95D-01  1.11D+00  9.35D-01  7.57D-01  2.02D+00
                    CP:  2.03D+00  1.24D+00  1.43D+00  1.28D+00  1.22D+00
                    CP:  1.33D+00  1.33D+00  1.29D+00  1.35D+00  1.31D+00
                    CP:  1.48D+00  1.51D+00  1.51D+00  1.26D+00
 E= -1455.69574876850     Delta-E=       -0.000000000020 Rises=F Damp=F
 DIIS: error= 3.69D-09 at cycle  20 NSaved=  20.
 NSaved=20 IEnMin=17 EnMin= -1455.69574876851     IErMin=20 ErrMin= 3.69D-09
 ErrMax= 3.69D-09  0.00D+00 EMaxC= 1.00D-01 BMatC= 5.76D-15 BMatP= 1.72D-14
 IDIUse=1 WtCom= 1.00D+00 WtEn= 0.00D+00
 Large coefficients: NSaved= 20 BigCof=    0.00 CofMax=   10.00 Det=-6.56D-15
 Inversion failed.  Reducing to 19 matrices.
 Large coefficients: NSaved= 19 BigCof=    0.00 CofMax=   10.00 Det=-6.56D-15
 Inversion failed.  Reducing to 18 matrices.
 Large coefficients: NSaved= 18 BigCof=    0.00 CofMax=   10.00 Det=-6.85D-15
 Inversion failed.  Reducing to 17 matrices.
 Large coefficients: NSaved= 17 BigCof=    0.00 CofMax=   10.00 Det=-6.92D-15
 Inversion failed.  Reducing to 16 matrices.
 Large coefficients: NSaved= 16 BigCof=    0.00 CofMax=   10.00 Det=-7.08D-15
 Inversion failed.  Reducing to 15 matrices.
 Coeff-Com: -0.135D-06-0.690D-05 0.306D-04-0.268D-04-0.130D-04-0.189D-03
 Coeff-Com:  0.664D-04 0.103D-02 0.193D-02 0.111D-02-0.217D-01-0.546D-01
 Coeff-Com:  0.325D-01 0.371D+00 0.669D+00
 Coeff:     -0.135D-06-0.690D-05 0.306D-04-0.268D-04-0.130D-04-0.189D-03
 Coeff:      0.664D-04 0.103D-02 0.193D-02 0.111D-02-0.217D-01-0.546D-01
 Coeff:      0.325D-01 0.371D+00 0.669D+00
 Gap=     0.097 Goal=   None    Shift=    0.000
 RMSDP=4.53D-09 MaxDP=5.41D-07 DE=-1.96D-11 OVMax= 4.87D-08

 SCF Done:  E(RM062X) =  -1455.69574877     A.U. after   20 cycles
            NFock= 20  Conv=0.45D-08     -V/T= 2.0027
 KE= 1.451812639092D+03 PE=-5.455023051802D+03 EE= 1.544513200701D+03
 Leave Link  502 at Wed Jul  6 06:38:25 2022, MaxMem=   671088640 cpu:            1878.2 elap:             401.9
 (Enter /gpfs/software/gaussian16/sse4/tar/g16/l701.exe)
 ... and contract with generalized density number  0.
 Compute integral first derivatives.
 Leave Link  701 at Wed Jul  6 06:38:25 2022, MaxMem=   671088640 cpu:               1.2 elap:               0.3
 (Enter /gpfs/software/gaussian16/sse4/tar/g16/l702.exe)
 L702 exits ... SP integral derivatives will be done elsewhere.
 Leave Link  702 at Wed Jul  6 06:38:26 2022, MaxMem=   671088640 cpu:               0.2 elap:               0.1
 (Enter /gpfs/software/gaussian16/sse4/tar/g16/l703.exe)
 Integral derivatives from FoFJK, PRISM(SPDF).
 Compute integral first derivatives, UseDBF=F ICtDFT=           0.
 Calling FoFJK, ICntrl=      2127 FMM=F ISym2X=0 I1Cent= 0 IOpClX= 0 NMat=1 NMatS=1 NMatT=0.
 FoFJK:  IHMeth= 1 ICntrl=    2127 DoSepK=F KAlg= 0 I1Cent=           0 FoldK=F
 IRaf=         0 NMat=       1 IRICut=       1 DoRegI=T DoRafI=F ISym2E= 0 IDoP0=0 IntGTp=1.
 FoFCou: FMM=F IPFlag=           0 FMFlag=      100000 FMFlg1=         800
         NFxFlg=           0 DoJE=F BraDBF=F KetDBF=F FulRan=T
         wScrn=  0.000000 ICntrl=      2127 IOpCl=  0 I1Cent=           0 NGrid=           0
         NMat0=    1 NMatS0=      1 NMatT0=    0 NMatD0=    1 NMtDS0=    0 NMtDT0=    0
 Symmetry not used in FoFCou.
 Leave Link  703 at Wed Jul  6 06:38:58 2022, MaxMem=   671088640 cpu:             161.8 elap:              32.5
 (Enter /gpfs/software/gaussian16/sse4/tar/g16/l716.exe)
 Dipole        =-4.50301094D-01 1.75789913D+00 2.99839853D-02
 ***** Axes restored to original set *****
 -------------------------------------------------------------------
 Center     Atomic                   Forces (Hartrees/Bohr)
 Number     Number              X              Y              Z
 -------------------------------------------------------------------
      1        6          -0.007536992   -0.004878559    0.004413603
      2        6          -0.001228127    0.005294444    0.001389676
      3        6           0.000200491   -0.011660941   -0.005324868
      4        6           0.040668494   -0.005032057    0.004818286
      5        6          -0.025519755    0.016896805   -0.012623897
      6        6           0.007811170   -0.007907379    0.000500073
      7        1          -0.000237485   -0.000070038    0.000618807
      8       17          -0.010257746    0.001883673   -0.006364581
      9        8           0.001674284    0.000857222    0.000608555
     10        1           0.000600026    0.000040075    0.001272164
     11        6          -0.012368427    0.006776633    0.018075432
     12        6           0.009497580    0.002571786   -0.006032392
     13        6           0.008373504    0.000824231   -0.001997652
     14        6           0.003390168   -0.002719221    0.001035928
     15        6           0.003129654   -0.006018623    0.000833839
     16        6          -0.025516237    0.005612207   -0.001689037
     17       17           0.012984608   -0.000519019   -0.000251631
     18        1          -0.000210500    0.000064541   -0.000826646
     19        1          -0.000234649    0.001821503    0.000422731
     20        1          -0.005220061   -0.003837283    0.001121611
 -------------------------------------------------------------------
 Cartesian Forces:  Max     0.040668494 RMS     0.009197901
 Leave Link  716 at Wed Jul  6 06:38:58 2022, MaxMem=   671088640 cpu:               0.2 elap:               0.1
 (Enter /gpfs/software/gaussian16/sse4/tar/g16/l103.exe)

 GradGradGradGradGradGradGradGradGradGradGradGradGradGradGradGradGradGrad
 Berny optimization.
 Using GEDIIS/GDIIS optimizer.
 FormGI is forming the generalized inverse of G from B-inverse, IUseBI=4.
 Internal  Forces:  Max     0.020684699 RMS     0.004553327
 Search for a local minimum.
 Step number   2 out of a maximum of  107
 All quantities printed in internal units (Hartrees-Bohrs-Radians)
 RMS Force = .45533D-02 SwitMx=.10000D-02 MixMth= 1
 Mixed Optimization -- RFO/linear search
 Update second derivatives using D2CorX and points    1    2
 DE= -2.72D-02 DEPred=-2.61D-02 R= 1.04D+00
 TightC=F SS=  1.41D+00  RLast= 6.02D-01 DXNew= 5.0454D-01 1.8052D+00
 Trust test= 1.04D+00 RLast= 6.02D-01 DXMaxT set to 5.05D-01
 ITU=  1  0
 Use linear search instead of GDIIS.
     Eigenvalues ---    0.00820   0.01006   0.01120   0.01407   0.01607
     Eigenvalues ---    0.01661   0.01727   0.01891   0.02008   0.02032
     Eigenvalues ---    0.02052   0.02091   0.02133   0.02174   0.02203
     Eigenvalues ---    0.02279   0.02663   0.14453   0.15949   0.15989
     Eigenvalues ---    0.15999   0.16011   0.19406   0.22332   0.22467
     Eigenvalues ---    0.23484   0.24255   0.24594   0.24658   0.24847
     Eigenvalues ---    0.24934   0.24980   0.25630   0.30272   0.31879
     Eigenvalues ---    0.32943   0.34282   0.35038   0.35162   0.35187
     Eigenvalues ---    0.35373   0.35473   0.36034   0.36203   0.40140
     Eigenvalues ---    0.42159   0.42732   0.44865   0.46310   0.46785
     Eigenvalues ---    0.47724   0.52405   0.62285   0.94381
 RFO step:  Lambda=-1.13420477D-02 EMin= 8.19638173D-03
 Quartic linear search produced a step of  0.49355.
 Iteration  1 RMS(Cart)=  0.10123176 RMS(Int)=  0.00969848
 Iteration  2 RMS(Cart)=  0.01122618 RMS(Int)=  0.00297391
 Iteration  3 RMS(Cart)=  0.00014890 RMS(Int)=  0.00297092
 Iteration  4 RMS(Cart)=  0.00000104 RMS(Int)=  0.00297092
 Iteration  5 RMS(Cart)=  0.00000001 RMS(Int)=  0.00297092
 ITry= 1 IFail=0 DXMaxC= 3.79D-01 DCOld= 1.00D+10 DXMaxT= 5.05D-01 DXLimC= 3.00D+00 Rises=F
 Variable       Old X    -DE/DX   Delta X   Delta X   Delta X     New X
                                 (Linear)    (Quad)   (Total)
    R1        2.80252  -0.00257  -0.02857  -0.00091  -0.02867   2.77384
    R2        2.78584   0.00823  -0.01467   0.03967   0.02712   2.81296
    R3        2.31295  -0.00115   0.00147  -0.00222  -0.00075   2.31220
    R4        2.55351   0.00042  -0.00320   0.00230  -0.00204   2.55147
    R5        2.04538   0.00068  -0.00172   0.00339   0.00167   2.04705
    R6        2.74686   0.00190  -0.02175   0.01773  -0.00586   2.74100
    R7        2.05484   0.00018   0.00206  -0.00009   0.00197   2.05681
    R8        2.55319  -0.02068  -0.05148  -0.04710  -0.09768   2.45551
    R9        3.24199   0.01016   0.02046   0.03129   0.05174   3.29373
   R10        2.53301   0.01360   0.03600   0.01745   0.05250   2.58551
   R11        2.77458  -0.00914  -0.01259  -0.03259  -0.04518   2.72940
   R12        2.65227   0.00751  -0.00350   0.02612   0.02261   2.67488
   R13        2.64645   0.00194  -0.00498   0.00891   0.00392   2.65037
   R14        2.59725   0.00114  -0.02105   0.01118  -0.00982   2.58743
   R15        2.07077   0.00108   0.00746   0.00140   0.00886   2.07963
   R16        2.61624  -0.00535  -0.00354  -0.01558  -0.01911   2.59713
   R17        2.61978  -0.00108  -0.01320   0.00161  -0.01160   2.60818
   R18        2.04866  -0.00040  -0.00247  -0.00064  -0.00311   2.04555
   R19        2.64346   0.00227   0.00811   0.00321   0.01128   2.65474
   R20        2.05442  -0.00062   0.00016  -0.00258  -0.00241   2.05200
   R21        3.31313   0.01266   0.03414   0.03898   0.07312   3.38625
    A1        1.98014   0.00054  -0.00414   0.01463   0.00917   1.98931
    A2        2.13291  -0.00065   0.00883   0.00792   0.00870   2.14161
    A3        2.14882   0.00005  -0.01521   0.02360   0.00004   2.14886
    A4        2.16121  -0.00126   0.00746  -0.01246  -0.00436   2.15685
    A5        2.00132   0.00108  -0.00375   0.01040   0.00617   2.00749
    A6        2.12048   0.00018  -0.00379   0.00264  -0.00164   2.11885
    A7        2.12337  -0.00386  -0.01032  -0.01737  -0.03321   2.09016
    A8        2.09557   0.00098   0.01121  -0.00440   0.00470   2.10027
    A9        2.05923   0.00253  -0.00336   0.01578   0.01090   2.07013
   A10        2.00165   0.00655   0.01099   0.02322   0.02835   2.03001
   A11        2.10243  -0.00947  -0.02161  -0.04840  -0.08089   2.02154
   A12        2.16865   0.00209   0.00564   0.00435  -0.00589   2.16277
   A13        2.35573  -0.00965  -0.01300  -0.04699  -0.05763   2.29810
   A14        1.92521   0.00714   0.00034   0.04253   0.03838   1.96359
   A15        2.17627  -0.00539  -0.02078  -0.02444  -0.04437   2.13191
   A16        2.17620  -0.00191   0.01889  -0.02408  -0.00457   2.17163
   A17        2.06511  -0.00241  -0.02324  -0.00442  -0.02818   2.03694
   A18        2.14337   0.00332   0.01298   0.01124   0.02345   2.16681
   A19        2.07460  -0.00093   0.01036  -0.00738   0.00220   2.07680
   A20        2.13008   0.00320   0.00729   0.01760   0.02430   2.15439
   A21        2.05058  -0.00718  -0.03275  -0.04059  -0.07360   1.97698
   A22        2.10195   0.00393   0.02518   0.02218   0.04697   2.14892
   A23        2.05770  -0.00694  -0.01774  -0.03348  -0.05134   2.00636
   A24        2.09309  -0.00220  -0.01100  -0.00686  -0.01796   2.07513
   A25        2.11647   0.00027  -0.00011  -0.00054  -0.00065   2.11582
   A26        2.07354   0.00192   0.01114   0.00728   0.01848   2.09201
   A27        2.08013  -0.00093  -0.00513  -0.00500  -0.01059   2.06954
   A28        2.09147   0.00083   0.00037   0.00631   0.00619   2.09766
   A29        2.11057   0.00005   0.00427  -0.00255   0.00137   2.11194
   A30        2.12996   0.00772   0.01584   0.03315   0.04861   2.17857
   A31        2.09600   0.00016   0.00596  -0.00052   0.00530   2.10131
   A32        2.05619  -0.00792  -0.02230  -0.03295  -0.05532   2.00087
    D1        0.11329  -0.00051   0.04114  -0.11592  -0.07328   0.04001
    D2       -3.04779  -0.00064   0.03050  -0.08224  -0.05210  -3.09989
    D3        3.04072  -0.00082  -0.06324   0.11555   0.05478   3.09550
    D4       -0.12036  -0.00095  -0.07389   0.14923   0.07596  -0.04440
    D5       -0.13127  -0.00009  -0.04897   0.10372   0.05594  -0.07533
    D6        2.86194  -0.00567  -0.13588  -0.04235  -0.16971   2.69223
    D7       -3.05647   0.00032   0.05646  -0.12795  -0.07394  -3.13041
    D8       -0.06326  -0.00526  -0.03045  -0.27402  -0.29959  -0.36285
    D9        0.04313   0.00192   0.01541   0.09310   0.10670   0.14983
   D10        3.07516  -0.00166  -0.04035   0.02864  -0.01375   3.06141
   D11       -3.07769   0.00205   0.02676   0.05714   0.08413  -2.99356
   D12       -0.04566  -0.00153  -0.02900  -0.00733  -0.03632  -0.08198
   D13       -0.16396  -0.00407  -0.05767  -0.06249  -0.12188  -0.28585
   D14        2.86940  -0.00572  -0.07502  -0.12232  -0.19741   2.67199
   D15        3.08500  -0.00048  -0.00300   0.00185  -0.00319   3.08180
   D16       -0.16482  -0.00213  -0.02035  -0.05798  -0.07872  -0.24354
   D17       -0.00442  -0.00210   0.00253  -0.10041  -0.09524  -0.09966
   D18       -2.99122   0.00481   0.09271   0.05697   0.15747  -2.83375
   D19        0.15517   0.00418   0.05228   0.07245   0.12594   0.28111
   D20       -2.87820   0.00609   0.07159   0.13231   0.20639  -2.67182
   D21        2.93856  -0.00107  -0.01497  -0.01523  -0.03107   2.90748
   D22       -0.18733   0.00057   0.00633   0.02751   0.03213  -0.15520
   D23       -0.32655  -0.00246  -0.03581  -0.07956  -0.11367  -0.44021
   D24        2.83075  -0.00082  -0.01451  -0.03683  -0.05046   2.78029
   D25        3.12518   0.00010   0.00835  -0.00332   0.00255   3.12774
   D26       -0.05268  -0.00115  -0.01208  -0.02863  -0.04076  -0.09344
   D27       -0.03148  -0.00144  -0.01216  -0.04417  -0.05703  -0.08851
   D28        3.07384  -0.00269  -0.03259  -0.06947  -0.10034   2.97350
   D29        3.12760  -0.00159  -0.02259  -0.03138  -0.05558   3.07202
   D30       -0.02795  -0.00171  -0.02040  -0.04199  -0.06391  -0.09185
   D31        0.00180   0.00007  -0.00168   0.01155   0.00923   0.01103
   D32        3.12943  -0.00005   0.00050   0.00094   0.00090   3.13033
   D33        0.02831   0.00123   0.01326   0.03234   0.04527   0.07358
   D34       -3.07596   0.00274   0.03411   0.05965   0.09526  -2.98070
   D35        0.00410   0.00023  -0.00084   0.01144   0.01126   0.01536
   D36       -3.08763   0.00135   0.01979   0.01999   0.04051  -3.04712
   D37        0.02903   0.00115   0.01344   0.02925   0.04130   0.07033
   D38        3.12267  -0.00024  -0.00545  -0.00020  -0.00628   3.11639
   D39       -3.09895   0.00128   0.01141   0.03966   0.04966  -3.04929
   D40       -0.00531  -0.00011  -0.00747   0.01021   0.00208  -0.00323
   D41       -0.03269  -0.00149  -0.01248  -0.04232  -0.05531  -0.08801
   D42        3.06013  -0.00237  -0.03254  -0.04985  -0.08161   2.97852
   D43       -3.12580  -0.00010   0.00664  -0.01279  -0.00746  -3.13326
   D44       -0.03298  -0.00099  -0.01342  -0.02032  -0.03375  -0.06673
         Item               Value     Threshold  Converged?
 Maximum Force            0.020685     0.000450     NO 
 RMS     Force            0.004553     0.000300     NO 
 Maximum Displacement     0.379460     0.001800     NO 
 RMS     Displacement     0.107872     0.001200     NO 
 Predicted change in Energy=-1.227694D-02
 Lowest energy point so far.  Saving SCF results.
 GradGradGradGradGradGradGradGradGradGradGradGradGradGradGradGradGradGrad

 Leave Link  103 at Wed Jul  6 06:38:58 2022, MaxMem=   671088640 cpu:               0.1 elap:               0.0
 (Enter /gpfs/software/gaussian16/sse4/tar/g16/l202.exe)
                          Input orientation:                          
 ---------------------------------------------------------------------
 Center     Atomic      Atomic             Coordinates (Angstroms)
 Number     Number       Type             X           Y           Z
 ---------------------------------------------------------------------
      1          6           0       -7.835027   -1.453905    6.848954
      2          6           0       -7.123459   -2.668984    7.263504
      3          6           0       -6.014264   -3.131492    6.648072
      4          6           0       -7.256536   -0.794671    5.646228
      5          6           0       -6.163538   -1.314986    5.173928
      6          6           0       -5.361332   -2.321926    5.637052
      7          1           0       -5.485657   -3.996327    7.044665
      8         17           0       -8.361058    0.169496    4.703709
      9          8           0       -8.865673   -1.074742    7.388496
     10          1           0       -7.554322   -3.184967    8.112946
     11          6           0       -3.949703   -2.437005    5.353915
     12          6           0       -3.486662   -1.820722    4.166738
     13          6           0       -2.175226   -1.831009    3.773348
     14          6           0       -3.050563   -3.187453    6.125555
     15          6           0       -1.738686   -3.290201    5.709212
     16          6           0       -1.335461   -2.567732    4.573877
     17         17           0        0.432048   -2.564692    4.279091
     18          1           0       -1.019414   -3.846408    6.302848
     19          1           0       -3.363252   -3.665465    7.045038
     20          1           0       -4.296071   -1.400932    3.550523
 ---------------------------------------------------------------------
                    Distance matrix (angstroms):
                    1          2          3          4          5
     1  C    0.000000
     2  C    1.467855   0.000000
     3  C    2.483914   1.350179   0.000000
     4  C    1.488553   2.479181   2.829781   0.000000
     5  C    2.370419   2.668537   2.344158   1.299400   0.000000
     6  C    2.888137   2.422992   1.450476   2.434007   1.368191
     7  H    3.467239   2.119463   1.088416   3.916916   3.338977
     8  Cl   2.741207   4.017608   4.492717   1.742966   2.693304
     9  O    1.223561   2.364856   3.592907   2.388150   3.501937
    10  H    2.161723   1.083250   2.126145   3.447736   3.750857
    11  C    4.277543   3.711209   2.533686   3.703762   2.488451
    12  C    5.122218   4.851371   3.776759   4.177753   2.904456
    13  C    6.452513   6.112971   4.969257   5.513746   4.258467
    14  C    5.139999   4.260542   3.009930   4.862650   3.755308
    15  C    6.468104   5.638929   4.380322   6.056262   4.875174
    16  C    6.975739   6.383202   5.148913   6.273182   5.023919
    17  Cl   8.728263   8.124240   6.891173   8.007269   6.772315
    18  H    7.243955   6.290354   5.057550   6.974664   5.843335
    19  H    4.992617   3.896134   2.733236   5.035453   4.106995
    20  H    4.838044   4.836147   3.942314   3.677484   2.475937
                    6          7          8          9         10
     6  C    0.000000
     7  H    2.190992   0.000000
     8  Cl   4.009573   5.576924   0.000000
     9  O    4.111379   4.480891   3.001807   0.000000
    10  H    3.418201   2.465543   4.850375   2.587957   0.000000
    11  C    1.444335   2.765732   5.164946   5.491998   4.600541
    12  C    2.434628   4.124524   5.292357   6.314267   5.829200
    13  C    3.723663   5.133135   6.567505   7.642207   7.042726
    14  C    2.515437   2.725568   6.441437   6.314592   4.922761
    15  C    3.750510   4.040030   7.538989   7.649981   6.293698
    16  C    4.171138   5.036844   7.541106   8.176502   7.181937
    17  Cl   5.955354   6.687092   9.218178   9.916449   8.880613
    18  H    4.649686   4.529911   8.519652   8.391933   6.813148
    19  H    2.789238   2.148040   6.720626   6.091507   4.351595
    20  H    2.517263   4.512230   4.507794   5.976429   5.883425
                   11         12         13         14         15
    11  C    0.000000
    12  C    1.415486   0.000000
    13  C    2.452386   1.369207   0.000000
    14  C    1.402517   2.427983   2.852900   0.000000
    15  C    2.396409   2.755725   2.463205   1.380189   0.000000
    16  C    2.731265   2.313321   1.374340   2.394438   1.404826
    17  Cl   4.513457   3.990289   2.755348   3.990719   2.698832
    18  H    3.387253   3.841052   3.434546   2.142714   1.085873
    19  H    2.170930   3.420953   3.934539   1.082460   2.136462
    20  H    2.108469   1.100494   2.175455   3.372497   3.843110
                   16         17         18         19         20
    16  C    0.000000
    17  Cl   1.791925   0.000000
    18  H    2.173531   2.800915   0.000000
    19  H    3.379880   4.823532   2.465190   0.000000
    20  H    3.342736   4.923439   4.928704   4.267306   0.000000
 Stoichiometry    C12H5Cl2O(1-)
 Framework group  C1[X(C12H5Cl2O)]
 Deg. of freedom    54
 Full point group                 C1      NOp   1
 RotChk:  IX=2 Diff= 2.76D-02
 Largest Abelian subgroup         C1      NOp   1
 Largest concise Abelian subgroup C1      NOp   1
                         Standard orientation:                         
 ---------------------------------------------------------------------
 Center     Atomic      Atomic             Coordinates (Angstroms)
 Number     Number       Type             X           Y           Z
 ---------------------------------------------------------------------
      1          6           0       -3.355490    0.811123   -0.295048
      2          6           0       -2.477023    1.911338    0.120187
      3          6           0       -1.197146    1.737300    0.513394
      4          6           0       -2.727837   -0.534913   -0.194910
      5          6           0       -1.477006   -0.562480    0.155950
      6          6           0       -0.568124    0.438962    0.363300
      7          1           0       -0.569640    2.597456    0.739265
      8         17           0       -3.826717   -1.871332    0.015753
      9          8           0       -4.527243    0.981128   -0.603587
     10          1           0       -2.930202    2.894851    0.092578
     11          6           0        0.860203    0.290186    0.208860
     12          6           0        1.384328   -1.015460    0.364367
     13          6           0        2.713659   -1.315543    0.231860
     14          6           0        1.746128    1.359067    0.009651
     15          6           0        3.101117    1.101579   -0.041595
     16          6           0        3.534328   -0.233263    0.022133
     17         17           0        5.278263   -0.469684   -0.315197
     18          1           0        3.804219    1.910006   -0.218266
     19          1           0        1.384263    2.370488   -0.123767
     20          1           0        0.630188   -1.751933    0.680543
 ---------------------------------------------------------------------
 Rotational constants (GHZ):           1.3971995           0.1923530           0.1713570
 Leave Link  202 at Wed Jul  6 06:38:58 2022, MaxMem=   671088640 cpu:               0.1 elap:               0.0
 (Enter /gpfs/software/gaussian16/sse4/tar/g16/l301.exe)
 Standard basis: 6-311+G(d,p) (5D, 7F)
 Ernie: Thresh=  0.10000D-02 Tol=  0.10000D-05 Strict=F.
 There are   391 symmetry adapted cartesian basis functions of A   symmetry.
 There are   376 symmetry adapted basis functions of A   symmetry.
   376 basis functions,   614 primitive gaussians,   391 cartesian basis functions
    60 alpha electrons       60 beta electrons
       nuclear repulsion energy      1007.2636561509 Hartrees.
 IExCor= 4336 DFT=T Ex+Corr=M062X ExCW=0 ScaHFX=  0.540000
 ScaDFX=  1.000000  1.000000  1.000000  1.000000 ScalE2=  1.000000  1.000000
 IRadAn=      5 IRanWt=     -1 IRanGd=            0 ICorTp=0 IEmpDi=  4
 NAtoms=   20 NActive=   20 NUniq=   20 SFac= 1.00D+00 NAtFMM=   60 NAOKFM=F Big=F
 Integral buffers will be    131072 words long.
 Raffenetti 2 integral format.
 Two-electron integral symmetry is turned on.
 Leave Link  301 at Wed Jul  6 06:38:58 2022, MaxMem=   671088640 cpu:               0.3 elap:               0.1
 (Enter /gpfs/software/gaussian16/sse4/tar/g16/l302.exe)
 NPDir=0 NMtPBC=     1 NCelOv=     1 NCel=       1 NClECP=     1 NCelD=      1
         NCelK=      1 NCelE2=     1 NClLst=     1 CellRange=     0.0.
 One-electron integrals computed using PRISM.
 One-electron integral symmetry used in STVInt
 NBasis=   376 RedAO= T EigKep=  1.15D-06  NBF=   376
 NBsUse=   374 1.00D-06 EigRej=  7.47D-07 NBFU=   374
 Precomputing XC quadrature grid using
 IXCGrd= 4 IRadAn=           5 IRanWt=          -1 IRanGd=           0 AccXCQ= 0.00D+00.
 Generated NRdTot=       0 NPtTot=           0 NUsed=           0 NTot=          32
 NSgBfM=   385   385   385   385   385 MxSgAt=    20 MxSgA2=    20.
 Leave Link  302 at Wed Jul  6 06:38:59 2022, MaxMem=   671088640 cpu:               2.2 elap:               0.5
 (Enter /gpfs/software/gaussian16/sse4/tar/g16/l303.exe)
 DipDrv:  MaxL=1.
 Leave Link  303 at Wed Jul  6 06:38:59 2022, MaxMem=   671088640 cpu:               0.6 elap:               0.2
 (Enter /gpfs/software/gaussian16/sse4/tar/g16/l401.exe)
 Initial guess from the checkpoint file:  "checkpoint.chk"
 B after Tr=     0.000000   -0.000000    0.000000
         Rot=    0.999988   -0.003552    0.000370    0.003499 Ang=  -0.57 deg.
 Guess basis will be translated and rotated to current coordinates.
 JPrj=2 DoOrth=T DoCkMO=T.
 Generating alternative initial guess.
 ExpMin= 4.38D-02 ExpMax= 1.06D+05 ExpMxC= 3.62D+03 IAcc=2 IRadAn=         4 AccDes= 0.00D+00
 Harris functional with IExCor= 1009 and IRadAn=       4 diagonalized for initial guess.
 HarFok:  IExCor= 1009 AccDes= 0.00D+00 IRadAn=         4 IDoV= 1 UseB2=F ITyADJ=14
 ICtDFT=  3500011 ScaDFX=  1.000000  1.000000  1.000000  1.000000
 FoFCou: FMM=F IPFlag=           0 FMFlag=      100000 FMFlg1=           0
         NFxFlg=           0 DoJE=T BraDBF=F KetDBF=T FulRan=T
         wScrn=  0.000000 ICntrl=       500 IOpCl=  0 I1Cent=   200000004 NGrid=           0
         NMat0=    1 NMatS0=      1 NMatT0=    0 NMatD0=    1 NMtDS0=    0 NMtDT0=    0
 Petite list used in FoFCou.
 Harris En= -1455.11850558006    
 Leave Link  401 at Wed Jul  6 06:39:01 2022, MaxMem=   671088640 cpu:              10.3 elap:               2.1
 (Enter /gpfs/software/gaussian16/sse4/tar/g16/l502.exe)
 Integral symmetry usage will be decided dynamically.
 Closed shell SCF:
 Using DIIS extrapolation, IDIIS=  1040.
 NGot=   671088640 LenX=   670776934 LenY=   670623612
 Requested convergence on RMS density matrix=1.00D-08 within 128 cycles.
 Requested convergence on MAX density matrix=1.00D-06.
 Requested convergence on             energy=1.00D-06.
 No special actions if energy rises.
 Fock matrices will be formed incrementally for  20 cycles.

 Cycle   1  Pass 1  IDiag  1:
 FoFJK:  IHMeth= 1 ICntrl=       0 DoSepK=F KAlg= 0 I1Cent=           0 FoldK=F
 IRaf= 830000000 NMat=       1 IRICut=       1 DoRegI=T DoRafI=F ISym2E= 0 IDoP0=0 IntGTp=1.
 FoFCou: FMM=F IPFlag=           0 FMFlag=      100000 FMFlg1=           0
         NFxFlg=           0 DoJE=F BraDBF=F KetDBF=F FulRan=T
         wScrn=  0.000000 ICntrl=         0 IOpCl=  0 I1Cent=           0 NGrid=           0
         NMat0=    1 NMatS0=      1 NMatT0=    0 NMatD0=    1 NMtDS0=    0 NMtDT0=    0
 Symmetry not used in FoFCou.
 E= -1455.60176200454    
 DIIS: error= 5.52D-03 at cycle   1 NSaved=   1.
 NSaved= 1 IEnMin= 1 EnMin= -1455.60176200454     IErMin= 1 ErrMin= 5.52D-03
 ErrMax= 5.52D-03  0.00D+00 EMaxC= 1.00D-01 BMatC= 5.25D-02 BMatP= 5.25D-02
 IDIUse=3 WtCom= 9.45D-01 WtEn= 5.52D-02
 Coeff-Com:  0.100D+01
 Coeff-En:   0.100D+01
 Coeff:      0.100D+01
 Gap=     0.396 Goal=   None    Shift=    0.000
 GapD=    0.396 DampG=1.000 DampE=1.000 DampFc=1.0000 IDamp=-1.
 RMSDP=7.95D-02 MaxDP=6.73D+00              OVMax= 8.46D-02

 Cycle   2  Pass 1  IDiag  1:
 RMSU=  7.41D-02    CP:  7.12D-01
 E= -1455.69871400781     Delta-E=       -0.096952003268 Rises=F Damp=F
 DIIS: error= 2.32D-03 at cycle   2 NSaved=   2.
 NSaved= 2 IEnMin= 2 EnMin= -1455.69871400781     IErMin= 2 ErrMin= 2.32D-03
 ErrMax= 2.32D-03  0.00D+00 EMaxC= 1.00D-01 BMatC= 3.02D-03 BMatP= 5.25D-02
 IDIUse=3 WtCom= 9.77D-01 WtEn= 2.32D-02
 Coeff-Com: -0.480D-01 0.105D+01
 Coeff-En:   0.000D+00 0.100D+01
 Coeff:     -0.469D-01 0.105D+01
 Gap=     0.109 Goal=   None    Shift=    0.000
 RMSDP=1.67D-02 MaxDP=1.69D+00 DE=-9.70D-02 OVMax= 2.95D-02

 Cycle   3  Pass 1  IDiag  1:
 RMSU=  7.76D-03    CP:  7.16D-01  1.20D+00
 E= -1455.69948288999     Delta-E=       -0.000768882180 Rises=F Damp=F
 DIIS: error= 3.00D-03 at cycle   3 NSaved=   3.
 NSaved= 3 IEnMin= 3 EnMin= -1455.69948288999     IErMin= 2 ErrMin= 2.32D-03
 ErrMax= 3.00D-03  0.00D+00 EMaxC= 1.00D-01 BMatC= 4.58D-03 BMatP= 3.02D-03
 IDIUse=3 WtCom= 1.54D-01 WtEn= 8.46D-01
 Coeff-Com: -0.711D-01 0.621D+00 0.450D+00
 Coeff-En:   0.000D+00 0.436D+00 0.564D+00
 Coeff:     -0.110D-01 0.465D+00 0.546D+00
 Gap=     0.103 Goal=   None    Shift=    0.000
 RMSDP=6.32D-03 MaxDP=5.63D-01 DE=-7.69D-04 OVMax= 5.58D-02

 Cycle   4  Pass 1  IDiag  1:
 RMSU=  2.54D-03    CP:  7.16D-01  1.14D+00  5.64D-01
 E= -1455.70227067439     Delta-E=       -0.002787784401 Rises=F Damp=F
 DIIS: error= 1.93D-03 at cycle   4 NSaved=   4.
 NSaved= 4 IEnMin= 4 EnMin= -1455.70227067439     IErMin= 4 ErrMin= 1.93D-03
 ErrMax= 1.93D-03  0.00D+00 EMaxC= 1.00D-01 BMatC= 2.19D-03 BMatP= 3.02D-03
 IDIUse=3 WtCom= 9.81D-01 WtEn= 1.93D-02
 Coeff-Com: -0.295D-01 0.143D+00 0.410D+00 0.477D+00
 Coeff-En:   0.000D+00 0.000D+00 0.335D+00 0.665D+00
 Coeff:     -0.289D-01 0.140D+00 0.408D+00 0.480D+00
 Gap=     0.109 Goal=   None    Shift=    0.000
 RMSDP=2.95D-03 MaxDP=2.64D-01 DE=-2.79D-03 OVMax= 2.32D-02

 Cycle   5  Pass 1  IDiag  1:
 RMSU=  1.06D-03    CP:  7.09D-01  1.16D+00  7.65D-01  5.98D-01
 E= -1455.70440926334     Delta-E=       -0.002138588944 Rises=F Damp=F
 DIIS: error= 5.20D-04 at cycle   5 NSaved=   5.
 NSaved= 5 IEnMin= 5 EnMin= -1455.70440926334     IErMin= 5 ErrMin= 5.20D-04
 ErrMax= 5.20D-04  0.00D+00 EMaxC= 1.00D-01 BMatC= 1.08D-04 BMatP= 2.19D-03
 IDIUse=3 WtCom= 9.95D-01 WtEn= 5.20D-03
 Coeff-Com: -0.549D-02-0.322D-01 0.188D+00 0.284D+00 0.565D+00
 Coeff-En:   0.000D+00 0.000D+00 0.000D+00 0.000D+00 0.100D+01
 Coeff:     -0.546D-02-0.320D-01 0.187D+00 0.282D+00 0.568D+00
 Gap=     0.106 Goal=   None    Shift=    0.000
 RMSDP=7.71D-04 MaxDP=7.58D-02 DE=-2.14D-03 OVMax= 9.35D-03

 Cycle   6  Pass 1  IDiag  1:
 RMSU=  5.16D-04    CP:  7.13D-01  1.16D+00  7.97D-01  6.30D-01  7.89D-01
 E= -1455.70452715441     Delta-E=       -0.000117891073 Rises=F Damp=F
 DIIS: error= 3.05D-04 at cycle   6 NSaved=   6.
 NSaved= 6 IEnMin= 6 EnMin= -1455.70452715441     IErMin= 6 ErrMin= 3.05D-04
 ErrMax= 3.05D-04  0.00D+00 EMaxC= 1.00D-01 BMatC= 3.69D-05 BMatP= 1.08D-04
 IDIUse=3 WtCom= 9.97D-01 WtEn= 3.05D-03
 Coeff-Com:  0.346D-02-0.572D-01 0.350D-01 0.545D-01 0.386D+00 0.579D+00
 Coeff-En:   0.000D+00 0.000D+00 0.000D+00 0.000D+00 0.140D+00 0.860D+00
 Coeff:      0.345D-02-0.571D-01 0.349D-01 0.543D-01 0.385D+00 0.579D+00
 Gap=     0.108 Goal=   None    Shift=    0.000
 RMSDP=3.67D-04 MaxDP=2.71D-02 DE=-1.18D-04 OVMax= 5.84D-03

 Cycle   7  Pass 1  IDiag  1:
 RMSU=  1.74D-04    CP:  7.12D-01  1.17D+00  8.19D-01  5.87D-01  9.84D-01
                    CP:  9.84D-01
 E= -1455.70458542973     Delta-E=       -0.000058275319 Rises=F Damp=F
 DIIS: error= 7.80D-05 at cycle   7 NSaved=   7.
 NSaved= 7 IEnMin= 7 EnMin= -1455.70458542973     IErMin= 7 ErrMin= 7.80D-05
 ErrMax= 7.80D-05  0.00D+00 EMaxC= 1.00D-01 BMatC= 4.30D-06 BMatP= 3.69D-05
 IDIUse=1 WtCom= 1.00D+00 WtEn= 0.00D+00
 Coeff-Com:  0.203D-02-0.152D-01-0.740D-02-0.356D-01 0.308D-01 0.201D+00
 Coeff-Com:  0.824D+00
 Coeff:      0.203D-02-0.152D-01-0.740D-02-0.356D-01 0.308D-01 0.201D+00
 Coeff:      0.824D+00
 Gap=     0.108 Goal=   None    Shift=    0.000
 RMSDP=1.90D-04 MaxDP=1.08D-02 DE=-5.83D-05 OVMax= 3.22D-03

 Cycle   8  Pass 1  IDiag  1:
 RMSU=  9.66D-05    CP:  7.12D-01  1.17D+00  8.25D-01  5.51D-01  1.03D+00
                    CP:  1.14D+00  1.17D+00
 E= -1455.70459679484     Delta-E=       -0.000011365108 Rises=F Damp=F
 DIIS: error= 5.88D-05 at cycle   8 NSaved=   8.
 NSaved= 8 IEnMin= 8 EnMin= -1455.70459679484     IErMin= 8 ErrMin= 5.88D-05
 ErrMax= 5.88D-05  0.00D+00 EMaxC= 1.00D-01 BMatC= 1.45D-06 BMatP= 4.30D-06
 IDIUse=1 WtCom= 1.00D+00 WtEn= 0.00D+00
 Coeff-Com: -0.335D-04 0.108D-01-0.103D-01-0.440D-01-0.111D+00-0.747D-01
 Coeff-Com:  0.379D+00 0.851D+00
 Coeff:     -0.335D-04 0.108D-01-0.103D-01-0.440D-01-0.111D+00-0.747D-01
 Coeff:      0.379D+00 0.851D+00
 Gap=     0.108 Goal=   None    Shift=    0.000
 RMSDP=1.33D-04 MaxDP=9.02D-03 DE=-1.14D-05 OVMax= 2.75D-03

 Cycle   9  Pass 1  IDiag  1:
 RMSU=  4.29D-05    CP:  7.11D-01  1.17D+00  8.30D-01  5.24D-01  1.07D+00
                    CP:  1.23D+00  1.45D+00  1.32D+00
 E= -1455.70460171685     Delta-E=       -0.000004922018 Rises=F Damp=F
 DIIS: error= 2.54D-05 at cycle   9 NSaved=   9.
 NSaved= 9 IEnMin= 9 EnMin= -1455.70460171685     IErMin= 9 ErrMin= 2.54D-05
 ErrMax= 2.54D-05  0.00D+00 EMaxC= 1.00D-01 BMatC= 3.60D-07 BMatP= 1.45D-06
 IDIUse=1 WtCom= 1.00D+00 WtEn= 0.00D+00
 Coeff-Com: -0.491D-03 0.866D-02-0.138D-02-0.166D-01-0.551D-01-0.677D-01
 Coeff-Com: -0.375D-01 0.362D+00 0.808D+00
 Coeff:     -0.491D-03 0.866D-02-0.138D-02-0.166D-01-0.551D-01-0.677D-01
 Coeff:     -0.375D-01 0.362D+00 0.808D+00
 Gap=     0.108 Goal=   None    Shift=    0.000
 RMSDP=9.52D-05 MaxDP=6.43D-03 DE=-4.92D-06 OVMax= 1.32D-03

 Cycle  10  Pass 1  IDiag  1:
 RMSU=  1.74D-05    CP:  7.11D-01  1.17D+00  8.34D-01  5.05D-01  1.08D+00
                    CP:  1.30D+00  1.51D+00  1.70D+00  1.22D+00
 E= -1455.70460279950     Delta-E=       -0.000001082643 Rises=F Damp=F
 DIIS: error= 1.37D-05 at cycle  10 NSaved=  10.
 NSaved=10 IEnMin=10 EnMin= -1455.70460279950     IErMin=10 ErrMin= 1.37D-05
 ErrMax= 1.37D-05  0.00D+00 EMaxC= 1.00D-01 BMatC= 9.35D-08 BMatP= 3.60D-07
 IDIUse=1 WtCom= 1.00D+00 WtEn= 0.00D+00
 Coeff-Com: -0.304D-03 0.232D-02 0.287D-02 0.884D-03-0.250D-03-0.139D-01
 Coeff-Com: -0.133D+00-0.300D-01 0.478D+00 0.693D+00
 Coeff:     -0.304D-03 0.232D-02 0.287D-02 0.884D-03-0.250D-03-0.139D-01
 Coeff:     -0.133D+00-0.300D-01 0.478D+00 0.693D+00
 Gap=     0.108 Goal=   None    Shift=    0.000
 RMSDP=2.98D-05 MaxDP=1.52D-03 DE=-1.08D-06 OVMax= 6.06D-04

 Cycle  11  Pass 1  IDiag  1:
 RMSU=  1.06D-05    CP:  7.11D-01  1.17D+00  8.35D-01  4.99D-01  1.09D+00
                    CP:  1.31D+00  1.56D+00  1.78D+00  1.36D+00  1.13D+00
 E= -1455.70460304383     Delta-E=       -0.000000244330 Rises=F Damp=F
 DIIS: error= 3.77D-06 at cycle  11 NSaved=  11.
 NSaved=11 IEnMin=11 EnMin= -1455.70460304383     IErMin=11 ErrMin= 3.77D-06
 ErrMax= 3.77D-06  0.00D+00 EMaxC= 1.00D-01 BMatC= 8.75D-09 BMatP= 9.35D-08
 IDIUse=1 WtCom= 1.00D+00 WtEn= 0.00D+00
 Coeff-Com: -0.290D-05-0.889D-03 0.120D-02 0.277D-02 0.970D-02 0.905D-02
 Coeff-Com: -0.348D-01-0.783D-01-0.209D-01 0.225D+00 0.887D+00
 Coeff:     -0.290D-05-0.889D-03 0.120D-02 0.277D-02 0.970D-02 0.905D-02
 Coeff:     -0.348D-01-0.783D-01-0.209D-01 0.225D+00 0.887D+00
 Gap=     0.108 Goal=   None    Shift=    0.000
 RMSDP=1.44D-05 MaxDP=7.98D-04 DE=-2.44D-07 OVMax= 2.51D-04

 Cycle  12  Pass 1  IDiag  1:
 RMSU=  4.02D-06    CP:  7.11D-01  1.17D+00  8.36D-01  4.96D-01  1.09D+00
                    CP:  1.33D+00  1.57D+00  1.83D+00  1.39D+00  1.36D+00
                    CP:  1.27D+00
 E= -1455.70460307351     Delta-E=       -0.000000029681 Rises=F Damp=F
 DIIS: error= 1.88D-06 at cycle  12 NSaved=  12.
 NSaved=12 IEnMin=12 EnMin= -1455.70460307351     IErMin=12 ErrMin= 1.88D-06
 ErrMax= 1.88D-06  0.00D+00 EMaxC= 1.00D-01 BMatC= 1.52D-09 BMatP= 8.75D-09
 IDIUse=1 WtCom= 1.00D+00 WtEn= 0.00D+00
 Coeff-Com:  0.396D-04-0.732D-03 0.164D-03 0.119D-02 0.415D-02 0.565D-02
 Coeff-Com:  0.297D-02-0.300D-01-0.784D-01-0.171D-02 0.414D+00 0.682D+00
 Coeff:      0.396D-04-0.732D-03 0.164D-03 0.119D-02 0.415D-02 0.565D-02
 Coeff:      0.297D-02-0.300D-01-0.784D-01-0.171D-02 0.414D+00 0.682D+00
 Gap=     0.108 Goal=   None    Shift=    0.000
 RMSDP=3.73D-06 MaxDP=1.88D-04 DE=-2.97D-08 OVMax= 5.04D-05

 Cycle  13  Pass 1  IDiag  1:
 RMSU=  1.35D-06    CP:  7.11D-01  1.17D+00  8.36D-01  4.96D-01  1.09D+00
                    CP:  1.33D+00  1.57D+00  1.84D+00  1.39D+00  1.42D+00
                    CP:  1.42D+00  1.04D+00
 E= -1455.70460307665     Delta-E=       -0.000000003144 Rises=F Damp=F
 DIIS: error= 6.85D-07 at cycle  13 NSaved=  13.
 NSaved=13 IEnMin=13 EnMin= -1455.70460307665     IErMin=13 ErrMin= 6.85D-07
 ErrMax= 6.85D-07  0.00D+00 EMaxC= 1.00D-01 BMatC= 2.18D-10 BMatP= 1.52D-09
 IDIUse=1 WtCom= 1.00D+00 WtEn= 0.00D+00
 Coeff-Com:  0.140D-04-0.112D-03-0.973D-04 0.237D-04-0.102D-03 0.627D-03
 Coeff-Com:  0.707D-02 0.366D-02-0.201D-01-0.366D-01 0.140D-02 0.233D+00
 Coeff-Com:  0.811D+00
 Coeff:      0.140D-04-0.112D-03-0.973D-04 0.237D-04-0.102D-03 0.627D-03
 Coeff:      0.707D-02 0.366D-02-0.201D-01-0.366D-01 0.140D-02 0.233D+00
 Coeff:      0.811D+00
 Gap=     0.108 Goal=   None    Shift=    0.000
 RMSDP=1.87D-06 MaxDP=1.41D-04 DE=-3.14D-09 OVMax= 1.71D-05

 Cycle  14  Pass 1  IDiag  1:
 RMSU=  4.05D-07    CP:  7.11D-01  1.17D+00  8.36D-01  4.96D-01  1.09D+00
                    CP:  1.33D+00  1.57D+00  1.84D+00  1.38D+00  1.42D+00
                    CP:  1.45D+00  1.10D+00  1.05D+00
 E= -1455.70460307720     Delta-E=       -0.000000000550 Rises=F Damp=F
 DIIS: error= 5.14D-07 at cycle  14 NSaved=  14.
 NSaved=14 IEnMin=14 EnMin= -1455.70460307720     IErMin=14 ErrMin= 5.14D-07
 ErrMax= 5.14D-07  0.00D+00 EMaxC= 1.00D-01 BMatC= 7.47D-11 BMatP= 2.18D-10
 IDIUse=1 WtCom= 1.00D+00 WtEn= 0.00D+00
 Coeff-Com: -0.175D-05 0.113D-03-0.113D-03-0.253D-03-0.108D-02-0.107D-02
 Coeff-Com:  0.297D-02 0.863D-02 0.614D-02-0.225D-01-0.101D+00-0.286D-01
 Coeff-Com:  0.430D+00 0.707D+00
 Coeff:     -0.175D-05 0.113D-03-0.113D-03-0.253D-03-0.108D-02-0.107D-02
 Coeff:      0.297D-02 0.863D-02 0.614D-02-0.225D-01-0.101D+00-0.286D-01
 Coeff:      0.430D+00 0.707D+00
 Gap=     0.108 Goal=   None    Shift=    0.000
 RMSDP=5.30D-07 MaxDP=4.90D-05 DE=-5.50D-10 OVMax= 1.17D-05

 Cycle  15  Pass 1  IDiag  1:
 RMSU=  1.94D-07    CP:  7.11D-01  1.17D+00  8.36D-01  4.96D-01  1.09D+00
                    CP:  1.33D+00  1.57D+00  1.84D+00  1.38D+00  1.42D+00
                    CP:  1.46D+00  1.15D+00  1.10D+00  1.19D+00
 E= -1455.70460307731     Delta-E=       -0.000000000103 Rises=F Damp=F
 DIIS: error= 1.71D-07 at cycle  15 NSaved=  15.
 NSaved=15 IEnMin=15 EnMin= -1455.70460307731     IErMin=15 ErrMin= 1.71D-07
[truncated: 1,034,968 more chars]
