# Supplementary material for: Gas Phase Reactivity of Isomeric Hydroxylated Polychlorinated Biphenyls
Source: J Am Soc Mass Spectrom. 2024 Apr 19;35(5):1021–9. doi: 10.1021/jasms.4c00035 (PMC11066962; doi:10.1021/jasms.4c00035)
Supplement: Supplementary file 3 — js4c00035_si_003.zip [file js4c00035_si_003.zip › Claculated geometries/4-OH-CB107_b2.out]

 Entering Gaussian System, Link 0=/gpfs/software/gaussian16/sse4/tar/g16/g16
 Initial command:
 /gpfs/software/gaussian16/sse4/tar/g16/l1.exe "/tmp/Gau-11076.inp" -scrdir="/tmp/"
 Entering Link 1 = /gpfs/software/gaussian16/sse4/tar/g16/l1.exe PID=     11077.
  
 Copyright (c) 1988,1990,1992,1993,1995,1998,2003,2009,2016,
            Gaussian, Inc.  All Rights Reserved.
  
 This is part of the Gaussian(R) 16 program.  It is based on
 the Gaussian(R) 09 system (copyright 2009, Gaussian, Inc.),
 the Gaussian(R) 03 system (copyright 2003, Gaussian, Inc.),
 the Gaussian(R) 98 system (copyright 1998, Gaussian, Inc.),
 the Gaussian(R) 94 system (copyright 1995, Gaussian, Inc.),
 the Gaussian 92(TM) system (copyright 1992, Gaussian, Inc.),
 the Gaussian 90(TM) system (copyright 1990, Gaussian, Inc.),
 the Gaussian 88(TM) system (copyright 1988, Gaussian, Inc.),
 the Gaussian 86(TM) system (copyright 1986, Carnegie Mellon
 University), and the Gaussian 82(TM) system (copyright 1983,
 Carnegie Mellon University). Gaussian is a federally registered
 trademark of Gaussian, Inc.
  
 This software contains proprietary and confidential information,
 including trade secrets, belonging to Gaussian, Inc.
  
 This software is provided under written license and may be
 used, copied, transmitted, or stored only in accord with that
 written license.
  
 The following legend is applicable only to US Government
 contracts under FAR:
  
                    RESTRICTED RIGHTS LEGEND
  
 Use, reproduction and disclosure by the US Government is
 subject to restrictions as set forth in subparagraphs (a)
 and (c) of the Commercial Computer Software - Restricted
 Rights clause in FAR 52.227-19.
  
 Gaussian, Inc.
 340 Quinnipiac St., Bldg. 40, Wallingford CT 06492
  
  
 ---------------------------------------------------------------
 Warning -- This program may not be used in any manner that
 competes with the business of Gaussian, Inc. or will provide
 assistance to any competitor of Gaussian, Inc.  The licensee
 of this program is prohibited from giving any competitor of
 Gaussian, Inc. access to this program.  By using this program,
 the user acknowledges that Gaussian, Inc. is engaged in the
 business of creating and licensing software in the field of
 computational chemistry and represents and warrants to the
 licensee that it is not a competitor of Gaussian, Inc. and that
 it will not use this program in any manner prohibited above.
 ---------------------------------------------------------------
  

 Cite this work as:
 Gaussian 16, Revision A.03,
 M. J. Frisch, G. W. Trucks, H. B. Schlegel, G. E. Scuseria, 
 M. A. Robb, J. R. Cheeseman, G. Scalmani, V. Barone, 
 G. A. Petersson, H. Nakatsuji, X. Li, M. Caricato, A. V. Marenich, 
 J. Bloino, B. G. Janesko, R. Gomperts, B. Mennucci, H. P. Hratchian, 
 J. V. Ortiz, A. F. Izmaylov, J. L. Sonnenberg, D. Williams-Young, 
 F. Ding, F. Lipparini, F. Egidi, J. Goings, B. Peng, A. Petrone, 
 T. Henderson, D. Ranasinghe, V. G. Zakrzewski, J. Gao, N. Rega, 
 G. Zheng, W. Liang, M. Hada, M. Ehara, K. Toyota, R. Fukuda, 
 J. Hasegawa, M. Ishida, T. Nakajima, Y. Honda, O. Kitao, H. Nakai, 
 T. Vreven, K. Throssell, J. A. Montgomery, Jr., J. E. Peralta, 
 F. Ogliaro, M. J. Bearpark, J. J. Heyd, E. N. Brothers, K. N. Kudin, 
 V. N. Staroverov, T. A. Keith, R. Kobayashi, J. Normand, 
 K. Raghavachari, A. P. Rendell, J. C. Burant, S. S. Iyengar, 
 J. Tomasi, M. Cossi, J. M. Millam, M. Klene, C. Adamo, R. Cammi, 
 J. W. Ochterski, R. L. Martin, K. Morokuma, O. Farkas, 
 J. B. Foresman, and D. J. Fox, Gaussian, Inc., Wallingford CT, 2016.
 
 ******************************************
 Gaussian 16:  ES64L-G16RevA.03 25-Dec-2016
                 4-Apr-2022 
 ******************************************
 %Chk=checkpoint
 %Mem=14gb
 %NProc=7
 Will use up to    7 processors via shared memory.
 -----------------------------------------
 #p M062X/6-311+G** opt int=ultrafine freq
 -----------------------------------------
 1/18=20,19=15,26=4,38=1/1,3;
 2/9=110,12=2,17=6,18=5,40=1/2;
 3/5=4,6=6,7=111,11=2,25=1,30=1,71=1,74=-55,75=-5/1,2,3;
 4//1;
 5/5=2,38=5/2;
 6/7=2,8=2,9=2,10=2,28=1/1;
 7//1,2,3,16;
 1/18=20,19=15,26=4/3(2);
 2/9=110/2;
 99//99;
 2/9=110/2;
 3/5=4,6=6,7=111,11=2,25=1,30=1,71=1,74=-55,75=-5/1,2,3;
 4/5=5,16=3,69=1/1;
 5/5=2,38=5/2;
 7//1,2,3,16;
 1/18=20,19=15,26=4/3(-5);
 2/9=110/2;
 6/7=2,8=2,9=2,10=2,19=2,28=1/1;
 99/9=1/99;
 Leave Link    1 at Mon Apr  4 13:26:15 2022, MaxMem=  1879048192 cpu:               1.2 elap:               0.3
 (Enter /gpfs/software/gaussian16/sse4/tar/g16/l101.exe)
 ---
 ...
 ---
 Symbolic Z-matrix:
 Charge = -1 Multiplicity = 1
 C                    -8.08324  -1.58782   6.6554 
 C                    -7.18447  -2.51445   7.4097 
 C                    -5.91992  -2.75144   6.99678 
 C                    -7.46746  -0.97187   5.46084 
 C                    -6.15782  -1.36113   5.01945 
 C                    -5.37315  -2.20267   5.72972 
 Cl                   -4.85923  -3.69555   8.01473 
 H                    -5.84695  -0.93665   4.06811 
 Cl                   -8.30034   0.27974   4.63451 
 O                    -9.2269   -1.33402   7.00495 
 Cl                   -7.87706  -3.20275   8.84455 
 C                    -4.03281  -2.51347   5.12193 
 C                    -3.29072  -1.51925   4.45145 
 C                    -2.08186  -1.82311   3.81762 
 C                    -3.4908   -3.80933   5.13894 
 C                    -2.2546   -4.09282   4.54749 
 C                    -1.55087  -3.10254   3.87664 
 Cl                   -1.26048  -0.61714   2.90885 
 H                    -4.01378  -4.64208   5.60138 
 H                    -3.65492  -0.49586   4.38944 
 
 ITRead=  0  0  0  0  0  0  0  0  0  0  0  0  0  0  0  0  0  0  0  0
 MicOpt= -1 -1 -1 -1 -1 -1 -1 -1 -1 -1 -1 -1 -1 -1 -1 -1 -1 -1 -1 -1
 NAtoms=     20 NQM=       20 NQMF=       0 NMMI=      0 NMMIF=      0
                NMic=       0 NMicF=      0.
                    Isotopes and Nuclear Properties:
 (Nuclear quadrupole moments (NQMom) in fm**2, nuclear magnetic moments (NMagM)
  in nuclear magnetons)

  Atom         1           2           3           4           5           6           7           8           9          10
 IAtWgt=          12          12          12          12          12          12          35           1          35          16
 AtmWgt=  12.0000000  12.0000000  12.0000000  12.0000000  12.0000000  12.0000000  34.9688527   1.0078250  34.9688527  15.9949146
 NucSpn=           0           0           0           0           0           0           3           1           3           0
 AtZEff=  -0.0000000  -0.0000000  -0.0000000  -0.0000000  -0.0000000  -0.0000000  -0.0000000  -0.0000000  -0.0000000  -0.0000000
 NQMom=    0.0000000   0.0000000   0.0000000   0.0000000   0.0000000   0.0000000  -8.1650000   0.0000000  -8.1650000   0.0000000
 NMagM=    0.0000000   0.0000000   0.0000000   0.0000000   0.0000000   0.0000000   0.8218740   2.7928460   0.8218740   0.0000000
 AtZNuc=   6.0000000   6.0000000   6.0000000   6.0000000   6.0000000   6.0000000  17.0000000   1.0000000  17.0000000   8.0000000

  Atom        11          12          13          14          15          16          17          18          19          20
 IAtWgt=          35          12          12          12          12          12          12          35           1           1
 AtmWgt=  34.9688527  12.0000000  12.0000000  12.0000000  12.0000000  12.0000000  12.0000000  34.9688527   1.0078250   1.0078250
 NucSpn=           3           0           0           0           0           0           0           3           1           1
 AtZEff=  -0.0000000  -0.0000000  -0.0000000  -0.0000000  -0.0000000  -0.0000000  -0.0000000  -0.0000000  -0.0000000  -0.0000000
 NQMom=   -8.1650000   0.0000000   0.0000000   0.0000000   0.0000000   0.0000000   0.0000000  -8.1650000   0.0000000   0.0000000
 NMagM=    0.8218740   0.0000000   0.0000000   0.0000000   0.0000000   0.0000000   0.0000000   0.8218740   2.7928460   2.7928460
 AtZNuc=  17.0000000   6.0000000   6.0000000   6.0000000   6.0000000   6.0000000   6.0000000  17.0000000   1.0000000   1.0000000
 Leave Link  101 at Mon Apr  4 13:26:16 2022, MaxMem=  1879048192 cpu:               9.0 elap:               1.7
 (Enter /gpfs/software/gaussian16/sse4/tar/g16/l103.exe)

 GradGradGradGradGradGradGradGradGradGradGradGradGradGradGradGradGradGrad
 Berny optimization.
 Initialization pass.
                           ----------------------------
                           !    Initial Parameters    !
                           ! (Angstroms and Degrees)  !
 --------------------------                            --------------------------
 ! Name  Definition              Value          Derivative Info.                !
 --------------------------------------------------------------------------------
 ! R1    R(1,2)                  1.4951         estimate D2E/DX2                !
 ! R2    R(1,4)                  1.4784         estimate D2E/DX2                !
 ! R3    R(1,10)                 1.2225         estimate D2E/DX2                !
 ! R4    R(2,3)                  1.3512         estimate D2E/DX2                !
 ! R5    R(2,11)                 1.7356         estimate D2E/DX2                !
 ! R6    R(3,6)                  1.4851         estimate D2E/DX2                !
 ! R7    R(3,7)                  1.7472         estimate D2E/DX2                !
 ! R8    R(4,5)                  1.4358         estimate D2E/DX2                !
 ! R9    R(4,9)                  1.7155         estimate D2E/DX2                !
 ! R10   R(5,6)                  1.3522         estimate D2E/DX2                !
 ! R11   R(5,8)                  1.0871         estimate D2E/DX2                !
 ! R12   R(6,12)                 1.5042         estimate D2E/DX2                !
 ! R13   R(12,13)                1.4102         estimate D2E/DX2                !
 ! R14   R(12,15)                1.4047         estimate D2E/DX2                !
 ! R15   R(13,14)                1.3984         estimate D2E/DX2                !
 ! R16   R(13,20)                1.088          estimate D2E/DX2                !
 ! R17   R(14,17)                1.3865         estimate D2E/DX2                !
 ! R18   R(14,18)                1.719          estimate D2E/DX2                !
 ! R19   R(15,16)                1.3994         estimate D2E/DX2                !
 ! R20   R(15,19)                1.0867         estimate D2E/DX2                !
 ! R21   R(16,17)                1.3878         estimate D2E/DX2                !
 ! A1    A(2,1,4)              114.5501         estimate D2E/DX2                !
 ! A2    A(2,1,10)             123.1458         estimate D2E/DX2                !
 ! A3    A(4,1,10)             122.2896         estimate D2E/DX2                !
 ! A4    A(1,2,3)              121.1386         estimate D2E/DX2                !
 ! A5    A(1,2,11)             115.0237         estimate D2E/DX2                !
 ! A6    A(3,2,11)             123.8174         estimate D2E/DX2                !
 ! A7    A(2,3,6)              122.7158         estimate D2E/DX2                !
 ! A8    A(2,3,7)              119.0048         estimate D2E/DX2                !
 ! A9    A(6,3,7)              118.2451         estimate D2E/DX2                !
 ! A10   A(1,4,5)              121.0227         estimate D2E/DX2                !
 ! A11   A(1,4,9)              119.4037         estimate D2E/DX2                !
 ! A12   A(5,4,9)              119.5088         estimate D2E/DX2                !
 ! A13   A(4,5,6)              122.4499         estimate D2E/DX2                !
 ! A14   A(4,5,8)              115.0866         estimate D2E/DX2                !
 ! A15   A(6,5,8)              122.4613         estimate D2E/DX2                !
 ! A16   A(3,6,5)              117.6765         estimate D2E/DX2                !
 ! A17   A(3,6,12)             126.6169         estimate D2E/DX2                !
 ! A18   A(5,6,12)             115.6863         estimate D2E/DX2                !
 ! A19   A(6,12,13)            121.0208         estimate D2E/DX2                !
 ! A20   A(6,12,15)            121.974          estimate D2E/DX2                !
 ! A21   A(13,12,15)           116.9416         estimate D2E/DX2                !
 ! A22   A(12,13,14)           121.1458         estimate D2E/DX2                !
 ! A23   A(12,13,20)           120.9359         estimate D2E/DX2                !
 ! A24   A(14,13,20)           117.8997         estimate D2E/DX2                !
 ! A25   A(13,14,17)           120.8169         estimate D2E/DX2                !
 ! A26   A(13,14,18)           120.0169         estimate D2E/DX2                !
 ! A27   A(17,14,18)           119.1367         estimate D2E/DX2                !
 ! A28   A(12,15,16)           121.5066         estimate D2E/DX2                !
 ! A29   A(12,15,19)           121.7622         estimate D2E/DX2                !
 ! A30   A(16,15,19)           116.7281         estimate D2E/DX2                !
 ! A31   A(15,16,17)           120.5106         estimate D2E/DX2                !
 ! A32   A(14,17,16)           119.0023         estimate D2E/DX2                !
 ! D1    D(4,1,2,3)             -0.4065         estimate D2E/DX2                !
 ! D2    D(4,1,2,11)           178.0151         estimate D2E/DX2                !
 ! D3    D(10,1,2,3)          -179.0488         estimate D2E/DX2                !
 ! D4    D(10,1,2,11)           -0.6272         estimate D2E/DX2                !
 ! D5    D(2,1,4,5)              5.8875         estimate D2E/DX2                !
 ! D6    D(2,1,4,9)           -171.1708         estimate D2E/DX2                !
 ! D7    D(10,1,4,5)          -175.4572         estimate D2E/DX2                !
 ! D8    D(10,1,4,9)             7.4845         estimate D2E/DX2                !
 ! D9    D(1,2,3,6)             -4.7993         estimate D2E/DX2                !
 ! D10   D(1,2,3,7)            173.0325         estimate D2E/DX2                !
 ! D11   D(11,2,3,6)           176.9222         estimate D2E/DX2                !
 ! D12   D(11,2,3,7)            -5.246          estimate D2E/DX2                !
 ! D13   D(2,3,6,5)              4.5396         estimate D2E/DX2                !
 ! D14   D(2,3,6,12)          -173.7433         estimate D2E/DX2                !
 ! D15   D(7,3,6,5)           -173.3078         estimate D2E/DX2                !
 ! D16   D(7,3,6,12)             8.4093         estimate D2E/DX2                !
 ! D17   D(1,4,5,6)             -6.462          estimate D2E/DX2                !
 ! D18   D(1,4,5,8)            173.0188         estimate D2E/DX2                !
 ! D19   D(9,4,5,6)            170.5933         estimate D2E/DX2                !
 ! D20   D(9,4,5,8)             -9.926          estimate D2E/DX2                !
 ! D21   D(4,5,6,3)              1.2063         estimate D2E/DX2                !
 ! D22   D(4,5,6,12)           179.677          estimate D2E/DX2                !
 ! D23   D(8,5,6,3)           -178.2363         estimate D2E/DX2                !
 ! D24   D(8,5,6,12)             0.2344         estimate D2E/DX2                !
 ! D25   D(3,6,12,13)         -143.4401         estimate D2E/DX2                !
 ! D26   D(3,6,12,15)           39.5504         estimate D2E/DX2                !
 ! D27   D(5,6,12,13)           38.2473         estimate D2E/DX2                !
 ! D28   D(5,6,12,15)         -138.7622         estimate D2E/DX2                !
 ! D29   D(6,12,13,14)        -176.193          estimate D2E/DX2                !
 ! D30   D(6,12,13,20)           2.2025         estimate D2E/DX2                !
 ! D31   D(15,12,13,14)          0.9614         estimate D2E/DX2                !
 ! D32   D(15,12,13,20)        179.3569         estimate D2E/DX2                !
 ! D33   D(6,12,15,16)         178.732          estimate D2E/DX2                !
 ! D34   D(6,12,15,19)          -0.5993         estimate D2E/DX2                !
 ! D35   D(13,12,15,16)          1.6067         estimate D2E/DX2                !
 ! D36   D(13,12,15,19)       -177.7245         estimate D2E/DX2                !
 ! D37   D(12,13,14,17)         -2.6189         estimate D2E/DX2                !
 ! D38   D(12,13,14,18)        175.3883         estimate D2E/DX2                !
 ! D39   D(20,13,14,17)        178.9383         estimate D2E/DX2                !
 ! D40   D(20,13,14,18)         -3.0545         estimate D2E/DX2                !
 ! D41   D(13,14,17,16)          1.642          estimate D2E/DX2                !
 ! D42   D(18,14,17,16)       -176.3825         estimate D2E/DX2                !
 ! D43   D(12,15,16,17)         -2.5898         estimate D2E/DX2                !
 ! D44   D(19,15,16,17)        176.7736         estimate D2E/DX2                !
 ! D45   D(15,16,17,14)          0.9178         estimate D2E/DX2                !
 --------------------------------------------------------------------------------
 Trust Radius=3.00D-01 FncErr=1.00D-07 GrdErr=1.00D-06 EigMax=2.50D+02 EigMin=1.00D-04
 Number of steps in this run=    108 maximum allowed number of steps=    120.
 GradGradGradGradGradGradGradGradGradGradGradGradGradGradGradGradGradGrad

 Leave Link  103 at Mon Apr  4 13:26:17 2022, MaxMem=  1879048192 cpu:               0.4 elap:               0.1
 (Enter /gpfs/software/gaussian16/sse4/tar/g16/l202.exe)
                          Input orientation:                          
 ---------------------------------------------------------------------
 Center     Atomic      Atomic             Coordinates (Angstroms)
 Number     Number       Type             X           Y           Z
 ---------------------------------------------------------------------
      1          6           0       -8.083240   -1.587820    6.655400
      2          6           0       -7.184470   -2.514450    7.409700
      3          6           0       -5.919920   -2.751440    6.996780
      4          6           0       -7.467460   -0.971870    5.460840
      5          6           0       -6.157820   -1.361130    5.019450
      6          6           0       -5.373150   -2.202670    5.729720
      7         17           0       -4.859230   -3.695550    8.014730
      8          1           0       -5.846950   -0.936650    4.068110
      9         17           0       -8.300340    0.279740    4.634510
     10          8           0       -9.226900   -1.334020    7.004950
     11         17           0       -7.877060   -3.202750    8.844550
     12          6           0       -4.032810   -2.513470    5.121930
     13          6           0       -3.290720   -1.519250    4.451450
     14          6           0       -2.081860   -1.823110    3.817620
     15          6           0       -3.490800   -3.809330    5.138940
     16          6           0       -2.254600   -4.092820    4.547490
     17          6           0       -1.550870   -3.102540    3.876640
     18         17           0       -1.260480   -0.617140    2.908850
     19          1           0       -4.013780   -4.642080    5.601380
     20          1           0       -3.654920   -0.495860    4.389440
 ---------------------------------------------------------------------
                    Distance matrix (angstroms):
                    1          2          3          4          5
     1  C    0.000000
     2  C    1.495125   0.000000
     3  C    2.480021   1.351205   0.000000
     4  C    1.478362   2.501538   2.814402   0.000000
     5  C    2.536723   2.845602   2.428866   1.435794   0.000000
     6  C    2.929080   2.490064   1.485108   2.444033   1.352176
     7  Cl   4.084672   2.677275   1.747177   4.554520   4.013422
     8  H    3.481248   3.929966   3.446142   2.137052   1.087139
     9  Cl   2.760237   4.093207   4.520484   1.715528   2.725991
    10  O    1.222521   2.393482   3.597953   2.368767   3.655434
    11  Cl   2.728165   1.735578   2.729163   4.073585   4.580255
    12  C    4.428808   3.894464   2.670745   3.779975   2.419516
    13  C    5.275447   4.990286   3.861307   4.331703   2.927096
    14  C    6.642659   6.278345   5.069473   5.694688   4.274491
    15  C    5.322148   4.525071   3.235943   4.895776   3.622286
    16  C    6.685159   5.914991   4.607916   6.143976   4.787484
    17  C    7.258632   6.675763   5.380255   6.485020   5.055938
    18  Cl   7.844037   7.677962   6.555668   6.720498   5.384431
    19  H    5.196149   4.224939   3.025728   5.041636   3.962346
    20  H    5.092835   5.065017   4.125056   3.988727   2.722152
                    6          7          8          9         10
     6  C    0.000000
     7  Cl   2.777422   0.000000
     8  H    2.142018   4.915580   0.000000
     9  Cl   3.991276   6.250604   2.796343   0.000000
    10  O    4.151163   5.066855   4.495219   3.013589   0.000000
    11  Cl   4.119696   3.168399   5.663121   5.480086   2.949296
    12  C    1.504166   3.232426   2.624500   5.123613   5.649375
    13  C    2.537233   4.460210   2.649657   5.325990   6.464743
    14  C    3.825282   5.369874   3.876140   6.615042   7.838997
    15  C    2.544331   3.186803   3.866576   6.332979   6.520122
    16  C    3.833496   4.354730   4.805850   7.461758   7.890694
    17  C    4.342061   5.331106   4.814981   7.587459   8.475578
    18  Cl   5.233093   6.964023   4.741485   7.303556   8.986423
    19  H    2.795546   2.726713   4.409268   6.598011   6.331658
    20  H    2.768007   4.983082   2.258881   4.716094   6.212114
                   11         12         13         14         15
    11  Cl   0.000000
    12  C    5.395486   0.000000
    13  C    6.570237   1.410218   0.000000
    14  C    7.794727   2.446227   1.398361   0.000000
    15  C    5.773973   1.404748   2.399404   2.770572   0.000000
    16  C    7.132251   2.446704   2.775974   2.390425   1.399418
    17  C    8.044306   2.838622   2.421630   1.386497   2.419976
    18  Cl   9.257270   4.022388   2.704680   1.718980   4.487506
    19  H    5.245451   2.182021   3.405469   3.854959   1.086661
    20  H    6.708332   2.179471   1.088032   2.136139   3.401142
                   16         17         18         19         20
    16  C    0.000000
    17  C    1.387779   0.000000
    18  Cl   3.969102   2.682938   0.000000
    19  H    2.122990   3.377993   5.570505   0.000000
    20  H    3.863159   3.388919   2.817836   4.334596   0.000000
 Stoichiometry    C12H3Cl4O(1-)
 Framework group  C1[X(C12H3Cl4O)]
 Deg. of freedom    54
 Full point group                 C1      NOp   1
 Largest Abelian subgroup         C1      NOp   1
 Largest concise Abelian subgroup C1      NOp   1
                         Standard orientation:                         
 ---------------------------------------------------------------------
 Center     Atomic      Atomic             Coordinates (Angstroms)
 Number     Number       Type             X           Y           Z
 ---------------------------------------------------------------------
      1          6           0        2.789797    0.831964    0.088122
      2          6           0        2.432598   -0.611745   -0.065217
      3          6           0        1.142784   -1.013701   -0.089006
      4          6           0        1.630825    1.743237    0.197296
      5          6           0        0.292080    1.231074    0.280698
      6          6           0        0.007712   -0.082997    0.136714
      7         17           0        0.782534   -2.683972   -0.453758
      8          1           0       -0.475036    1.976006    0.476860
      9         17           0        1.885236    3.439084    0.148145
     10          8           0        3.942911    1.237920    0.097427
     11         17           0        3.782864   -1.686627   -0.248634
     12          6           0       -1.445024   -0.452996    0.259897
     13          6           0       -2.454147    0.379131   -0.267312
     14          6           0       -3.807675    0.078319   -0.085956
     15          6           0       -1.864109   -1.600934    0.952664
     16          6           0       -3.219916   -1.921910    1.083555
     17          6           0       -4.196213   -1.078116    0.572884
     18         17           0       -5.013182    1.172655   -0.637383
     19          1           0       -1.154331   -2.276904    1.421824
     20          1           0       -2.202877    1.290202   -0.806410
 ---------------------------------------------------------------------
 Rotational constants (GHZ):           0.4673069           0.1870620           0.1379574
 Leave Link  202 at Mon Apr  4 13:26:17 2022, MaxMem=  1879048192 cpu:               0.8 elap:               0.2
 (Enter /gpfs/software/gaussian16/sse4/tar/g16/l301.exe)
 Standard basis: 6-311+G(d,p) (5D, 7F)
 Ernie: Thresh=  0.10000D-02 Tol=  0.10000D-05 Strict=F.
 There are   441 symmetry adapted cartesian basis functions of A   symmetry.
 There are   424 symmetry adapted basis functions of A   symmetry.
   424 basis functions,   704 primitive gaussians,   441 cartesian basis functions
    76 alpha electrons       76 beta electrons
       nuclear repulsion energy      1513.5497556258 Hartrees.
 IExCor= 4336 DFT=T Ex+Corr=M062X ExCW=0 ScaHFX=  0.540000
 ScaDFX=  1.000000  1.000000  1.000000  1.000000 ScalE2=  1.000000  1.000000
 IRadAn=      5 IRanWt=     -1 IRanGd=            0 ICorTp=0 IEmpDi=  4
 NAtoms=   20 NActive=   20 NUniq=   20 SFac= 1.00D+00 NAtFMM=   60 NAOKFM=F Big=F
 Integral buffers will be    131072 words long.
 Raffenetti 2 integral format.
 Two-electron integral symmetry is turned on.
 Leave Link  301 at Mon Apr  4 13:26:17 2022, MaxMem=  1879048192 cpu:               0.6 elap:               0.1
 (Enter /gpfs/software/gaussian16/sse4/tar/g16/l302.exe)
 NPDir=0 NMtPBC=     1 NCelOv=     1 NCel=       1 NClECP=     1 NCelD=      1
         NCelK=      1 NCelE2=     1 NClLst=     1 CellRange=     0.0.
 One-electron integrals computed using PRISM.
 One-electron integral symmetry used in STVInt
 NBasis=   424 RedAO= T EigKep=  1.00D-06  NBF=   424
 NBsUse=   422 1.00D-06 EigRej=  6.46D-07 NBFU=   422
 Precomputing XC quadrature grid using
 IXCGrd= 4 IRadAn=           5 IRanWt=          -1 IRanGd=           0 AccXCQ= 0.00D+00.
 Generated NRdTot=       0 NPtTot=           0 NUsed=           0 NTot=          32
 NSgBfM=   432   432   432   432   432 MxSgAt=    20 MxSgA2=    20.
 Leave Link  302 at Mon Apr  4 13:26:19 2022, MaxMem=  1879048192 cpu:              12.8 elap:               2.4
 (Enter /gpfs/software/gaussian16/sse4/tar/g16/l303.exe)
 DipDrv:  MaxL=1.
 Leave Link  303 at Mon Apr  4 13:26:20 2022, MaxMem=  1879048192 cpu:               1.0 elap:               0.2
 (Enter /gpfs/software/gaussian16/sse4/tar/g16/l401.exe)
 ExpMin= 4.38D-02 ExpMax= 1.06D+05 ExpMxC= 3.62D+03 IAcc=3 IRadAn=         5 AccDes= 0.00D+00
 Harris functional with IExCor= 1009 and IRadAn=       5 diagonalized for initial guess.
 HarFok:  IExCor= 1009 AccDes= 0.00D+00 IRadAn=         5 IDoV= 1 UseB2=F ITyADJ=14
 ICtDFT=  3500011 ScaDFX=  1.000000  1.000000  1.000000  1.000000
 FoFCou: FMM=F IPFlag=           0 FMFlag=      100000 FMFlg1=           0
         NFxFlg=           0 DoJE=T BraDBF=F KetDBF=T FulRan=T
         wScrn=  0.000000 ICntrl=       500 IOpCl=  0 I1Cent=   200000004 NGrid=           0
         NMat0=    1 NMatS0=      1 NMatT0=    0 NMatD0=    1 NMtDS0=    0 NMtDT0=    0
 Petite list used in FoFCou.
 Harris En= -2373.79117352241    
 JPrj=0 DoOrth=F DoCkMO=F.
 Leave Link  401 at Mon Apr  4 13:26:24 2022, MaxMem=  1879048192 cpu:              29.3 elap:               4.5
 (Enter /gpfs/software/gaussian16/sse4/tar/g16/l502.exe)
 Integral symmetry usage will be decided dynamically.
 Closed shell SCF:
 Using DIIS extrapolation, IDIIS=  1040.
 NGot=  1879048192 LenX=  1878652179 LenY=  1878457257
 Requested convergence on RMS density matrix=1.00D-08 within 128 cycles.
 Requested convergence on MAX density matrix=1.00D-06.
 Requested convergence on             energy=1.00D-06.
 No special actions if energy rises.
 Fock matrices will be formed incrementally for  20 cycles.

 Cycle   1  Pass 1  IDiag  1:
 FoFJK:  IHMeth= 1 ICntrl=       0 DoSepK=F KAlg= 0 I1Cent=           0 FoldK=F
 IRaf= 800000000 NMat=       1 IRICut=       1 DoRegI=T DoRafI=F ISym2E= 0 IDoP0=0 IntGTp=1.
 FoFCou: FMM=F IPFlag=           0 FMFlag=      100000 FMFlg1=           0
         NFxFlg=           0 DoJE=F BraDBF=F KetDBF=F FulRan=T
         wScrn=  0.000000 ICntrl=         0 IOpCl=  0 I1Cent=           0 NGrid=           0
         NMat0=    1 NMatS0=      1 NMatT0=    0 NMatD0=    1 NMtDS0=    0 NMtDT0=    0
 Symmetry not used in FoFCou.
 E= -2374.42732261101    
 DIIS: error= 1.96D-02 at cycle   1 NSaved=   1.
 NSaved= 1 IEnMin= 1 EnMin= -2374.42732261101     IErMin= 1 ErrMin= 1.96D-02
 ErrMax= 1.96D-02  0.00D+00 EMaxC= 1.00D-01 BMatC= 6.86D-01 BMatP= 6.86D-01
 IDIUse=3 WtCom= 8.04D-01 WtEn= 1.96D-01
 Coeff-Com:  0.100D+01
 Coeff-En:   0.100D+01
 Coeff:      0.100D+01
 Gap=     0.128 Goal=   None    Shift=    0.000
 GapD=    0.128 DampG=1.000 DampE=0.500 DampFc=0.5000 IDamp=-1.
 Damping current iteration by 5.00D-01
 RMSDP=1.68D-01 MaxDP=1.61D+01              OVMax= 4.80D-01

 Cycle   2  Pass 1  IDiag  1:
 RMSU=  8.16D-02    CP:  1.10D+00
 E= -2374.59731211503     Delta-E=       -0.169989504021 Rises=F Damp=T
 DIIS: error= 8.82D-03 at cycle   2 NSaved=   2.
 NSaved= 2 IEnMin= 2 EnMin= -2374.59731211503     IErMin= 2 ErrMin= 8.82D-03
 ErrMax= 8.82D-03  0.00D+00 EMaxC= 1.00D-01 BMatC= 8.45D-02 BMatP= 6.86D-01
 IDIUse=3 WtCom= 9.12D-01 WtEn= 8.82D-02
 Coeff-Com:  0.274D-01 0.973D+00
 Coeff-En:   0.236D+00 0.764D+00
 Coeff:      0.458D-01 0.954D+00
 Gap=     0.105 Goal=   None    Shift=    0.000
 RMSDP=8.94D-02 MaxDP=1.20D+01 DE=-1.70D-01 OVMax= 4.46D-01

 Cycle   3  Pass 1  IDiag  1:
 RMSU=  4.46D-02    CP:  8.51D-01  3.01D-01
 E= -2374.82198975785     Delta-E=       -0.224677642822 Rises=F Damp=F
 DIIS: error= 1.41D-02 at cycle   3 NSaved=   3.
 NSaved= 3 IEnMin= 3 EnMin= -2374.82198975785     IErMin= 2 ErrMin= 8.82D-03
 ErrMax= 1.41D-02  0.00D+00 EMaxC= 1.00D-01 BMatC= 8.78D-02 BMatP= 8.45D-02
 IDIUse=3 WtCom= 8.59D-01 WtEn= 1.41D-01
 Coeff-Com: -0.899D-01 0.549D+00 0.541D+00
 Coeff-En:   0.000D+00 0.000D+00 0.100D+01
 Coeff:     -0.772D-01 0.472D+00 0.606D+00
 Gap=     0.108 Goal=   None    Shift=    0.000
 RMSDP=3.93D-02 MaxDP=5.07D+00 DE=-2.25D-01 OVMax= 2.88D-01

 Cycle   4  Pass 1  IDiag  1:
 RMSU=  3.45D-02    CP:  8.27D-01  4.16D-01  6.55D-01
 E= -2374.88421347382     Delta-E=       -0.062223715970 Rises=F Damp=F
 DIIS: error= 8.46D-03 at cycle   4 NSaved=   4.
 NSaved= 4 IEnMin= 4 EnMin= -2374.88421347382     IErMin= 4 ErrMin= 8.46D-03
 ErrMax= 8.46D-03  0.00D+00 EMaxC= 1.00D-01 BMatC= 3.01D-02 BMatP= 8.45D-02
 IDIUse=3 WtCom= 9.15D-01 WtEn= 8.46D-02
 Coeff-Com: -0.549D-01 0.149D+00 0.393D+00 0.512D+00
 Coeff-En:   0.000D+00 0.000D+00 0.303D+00 0.697D+00
 Coeff:     -0.503D-01 0.137D+00 0.386D+00 0.528D+00
 Gap=     0.088 Goal=   None    Shift=    0.000
 RMSDP=1.74D-02 MaxDP=3.24D+00 DE=-6.22D-02 OVMax= 1.91D-01

 Cycle   5  Pass 1  IDiag  1:
 RMSU=  8.99D-03    CP:  7.98D-01  3.71D-01  8.64D-01  7.33D-01
 E= -2374.91959851334     Delta-E=       -0.035385039512 Rises=F Damp=F
 DIIS: error= 3.49D-03 at cycle   5 NSaved=   5.
 NSaved= 5 IEnMin= 5 EnMin= -2374.91959851334     IErMin= 5 ErrMin= 3.49D-03
 ErrMax= 3.49D-03  0.00D+00 EMaxC= 1.00D-01 BMatC= 3.25D-03 BMatP= 3.01D-02
 IDIUse=3 WtCom= 9.65D-01 WtEn= 3.49D-02
 Coeff-Com: -0.210D-01 0.401D-01 0.146D+00 0.313D+00 0.522D+00
 Coeff-En:   0.000D+00 0.000D+00 0.000D+00 0.444D-01 0.956D+00
 Coeff:     -0.203D-01 0.387D-01 0.141D+00 0.303D+00 0.537D+00
 Gap=     0.091 Goal=   None    Shift=    0.000
 RMSDP=5.45D-03 MaxDP=6.40D-01 DE=-3.54D-02 OVMax= 3.23D-02

 Cycle   6  Pass 1  IDiag  1:
 RMSU=  2.34D-03    CP:  7.98D-01  3.84D-01  8.26D-01  8.62D-01  9.14D-01
 E= -2374.92272631803     Delta-E=       -0.003127804696 Rises=F Damp=F
 DIIS: error= 1.69D-03 at cycle   6 NSaved=   6.
 NSaved= 6 IEnMin= 6 EnMin= -2374.92272631803     IErMin= 6 ErrMin= 1.69D-03
 ErrMax= 1.69D-03  0.00D+00 EMaxC= 1.00D-01 BMatC= 8.21D-04 BMatP= 3.25D-03
 IDIUse=3 WtCom= 9.83D-01 WtEn= 1.69D-02
 Coeff-Com:  0.478D-02-0.154D-01-0.514D-01 0.336D-01 0.376D+00 0.652D+00
 Coeff-En:   0.000D+00 0.000D+00 0.000D+00 0.000D+00 0.107D+00 0.893D+00
 Coeff:      0.470D-02-0.151D-01-0.505D-01 0.330D-01 0.372D+00 0.656D+00
 Gap=     0.089 Goal=   None    Shift=    0.000
 RMSDP=2.95D-03 MaxDP=2.44D-01 DE=-3.13D-03 OVMax= 2.23D-02

 Cycle   7  Pass 1  IDiag  1:
 RMSU=  2.07D-03    CP:  7.99D-01  3.83D-01  8.55D-01  8.82D-01  1.08D+00
                    CP:  1.17D+00
 E= -2374.92373873900     Delta-E=       -0.001012420971 Rises=F Damp=F
 DIIS: error= 7.37D-04 at cycle   7 NSaved=   7.
 NSaved= 7 IEnMin= 7 EnMin= -2374.92373873900     IErMin= 7 ErrMin= 7.37D-04
 ErrMax= 7.37D-04  0.00D+00 EMaxC= 1.00D-01 BMatC= 1.39D-04 BMatP= 8.21D-04
 IDIUse=3 WtCom= 9.93D-01 WtEn= 7.37D-03
 Coeff-Com:  0.516D-02-0.133D-01-0.477D-01-0.121D-01 0.140D+00 0.397D+00
 Coeff-Com:  0.531D+00
 Coeff-En:   0.000D+00 0.000D+00 0.000D+00 0.000D+00 0.000D+00 0.000D+00
 Coeff-En:   0.100D+01
 Coeff:      0.513D-02-0.132D-01-0.474D-01-0.120D-01 0.139D+00 0.394D+00
 Coeff:      0.534D+00
 Gap=     0.092 Goal=   None    Shift=    0.000
 RMSDP=1.05D-03 MaxDP=1.19D-01 DE=-1.01D-03 OVMax= 1.59D-02

 Cycle   8  Pass 1  IDiag  1:
 RMSU=  6.63D-04    CP:  8.01D-01  3.82D-01  8.56D-01  8.87D-01  1.04D+00
                    CP:  1.35D+00  1.23D+00
 E= -2374.92396869973     Delta-E=       -0.000229960725 Rises=F Damp=F
 DIIS: error= 2.73D-04 at cycle   8 NSaved=   8.
 NSaved= 8 IEnMin= 8 EnMin= -2374.92396869973     IErMin= 8 ErrMin= 2.73D-04
 ErrMax= 2.73D-04  0.00D+00 EMaxC= 1.00D-01 BMatC= 2.75D-05 BMatP= 1.39D-04
 IDIUse=3 WtCom= 9.97D-01 WtEn= 2.73D-03
 Coeff-Com:  0.149D-02-0.265D-02-0.123D-01-0.170D-01-0.518D-01 0.288D-01
 Coeff-Com:  0.325D+00 0.728D+00
 Coeff-En:   0.000D+00 0.000D+00 0.000D+00 0.000D+00 0.000D+00 0.000D+00
 Coeff-En:   0.000D+00 0.100D+01
 Coeff:      0.149D-02-0.264D-02-0.123D-01-0.169D-01-0.516D-01 0.287D-01
 Coeff:      0.325D+00 0.729D+00
 Gap=     0.092 Goal=   None    Shift=    0.000
 RMSDP=7.78D-04 MaxDP=9.32D-02 DE=-2.30D-04 OVMax= 1.36D-02

 Cycle   9  Pass 1  IDiag  1:
 RMSU=  3.08D-04    CP:  8.00D-01  3.83D-01  8.53D-01  9.00D-01  1.08D+00
                    CP:  1.49D+00  1.21D+00  9.87D-01
 E= -2374.92406025537     Delta-E=       -0.000091555639 Rises=F Damp=F
 DIIS: error= 1.14D-04 at cycle   9 NSaved=   9.
 NSaved= 9 IEnMin= 9 EnMin= -2374.92406025537     IErMin= 9 ErrMin= 1.14D-04
 ErrMax= 1.14D-04  0.00D+00 EMaxC= 1.00D-01 BMatC= 4.12D-06 BMatP= 2.75D-05
 IDIUse=3 WtCom= 9.99D-01 WtEn= 1.14D-03
 Coeff-Com:  0.337D-03-0.210D-03-0.358D-02-0.803D-02-0.445D-01-0.291D-01
 Coeff-Com:  0.887D-01 0.269D+00 0.727D+00
 Coeff-En:   0.000D+00 0.000D+00 0.000D+00 0.000D+00 0.000D+00 0.000D+00
 Coeff-En:   0.000D+00 0.000D+00 0.100D+01
 Coeff:      0.337D-03-0.210D-03-0.358D-02-0.802D-02-0.444D-01-0.290D-01
 Coeff:      0.886D-01 0.269D+00 0.727D+00
 Gap=     0.091 Goal=   None    Shift=    0.000
 RMSDP=3.81D-04 MaxDP=3.28D-02 DE=-9.16D-05 OVMax= 7.62D-03

 Cycle  10  Pass 1  IDiag  1:
 RMSU=  1.48D-04    CP:  8.00D-01  3.84D-01  8.56D-01  9.04D-01  1.09D+00
                    CP:  1.55D+00  1.31D+00  1.03D+00  1.05D+00
 E= -2374.92408634203     Delta-E=       -0.000026086660 Rises=F Damp=F
 DIIS: error= 6.81D-05 at cycle  10 NSaved=  10.
 NSaved=10 IEnMin=10 EnMin= -2374.92408634203     IErMin=10 ErrMin= 6.81D-05
 ErrMax= 6.81D-05  0.00D+00 EMaxC= 1.00D-01 BMatC= 1.69D-06 BMatP= 4.12D-06
 IDIUse=1 WtCom= 1.00D+00 WtEn= 0.00D+00
 Coeff-Com: -0.221D-03 0.600D-03 0.151D-03 0.982D-04-0.111D-01-0.263D-01
 Coeff-Com: -0.664D-01-0.137D+00 0.334D+00 0.906D+00
 Coeff:     -0.221D-03 0.600D-03 0.151D-03 0.982D-04-0.111D-01-0.263D-01
 Coeff:     -0.664D-01-0.137D+00 0.334D+00 0.906D+00
 Gap=     0.091 Goal=   None    Shift=    0.000
 RMSDP=3.33D-04 MaxDP=2.83D-02 DE=-2.61D-05 OVMax= 7.61D-03

 Cycle  11  Pass 1  IDiag  1:
 RMSU=  5.26D-05    CP:  8.00D-01  3.85D-01  8.56D-01  9.10D-01  1.09D+00
                    CP:  1.62D+00  1.37D+00  1.14D+00  1.32D+00  1.37D+00
 E= -2374.92410175638     Delta-E=       -0.000015414355 Rises=F Damp=F
 DIIS: error= 2.89D-05 at cycle  11 NSaved=  11.
 NSaved=11 IEnMin=11 EnMin= -2374.92410175638     IErMin=11 ErrMin= 2.89D-05
 ErrMax= 2.89D-05  0.00D+00 EMaxC= 1.00D-01 BMatC= 4.16D-07 BMatP= 1.69D-06
 IDIUse=1 WtCom= 1.00D+00 WtEn= 0.00D+00
 Coeff-Com: -0.987D-04 0.120D-03-0.160D-03 0.181D-02 0.101D-01 0.666D-02
 Coeff-Com: -0.431D-01-0.118D+00-0.171D+00 0.354D+00 0.959D+00
 Coeff:     -0.987D-04 0.120D-03-0.160D-03 0.181D-02 0.101D-01 0.666D-02
 Coeff:     -0.431D-01-0.118D+00-0.171D+00 0.354D+00 0.959D+00
 Gap=     0.090 Goal=   None    Shift=    0.000
 RMSDP=2.12D-04 MaxDP=1.89D-02 DE=-1.54D-05 OVMax= 3.96D-03

 Cycle  12  Pass 1  IDiag  1:
 RMSU=  5.37D-05    CP:  8.00D-01  3.86D-01  8.57D-01  9.13D-01  1.10D+00
                    CP:  1.65D+00  1.41D+00  1.19D+00  1.38D+00  1.83D+00
                    CP:  1.67D+00
 E= -2374.92410572099     Delta-E=       -0.000003964610 Rises=F Damp=F
 DIIS: error= 1.43D-05 at cycle  12 NSaved=  12.
 NSaved=12 IEnMin=12 EnMin= -2374.92410572099     IErMin=12 ErrMin= 1.43D-05
 ErrMax= 1.43D-05  0.00D+00 EMaxC= 1.00D-01 BMatC= 1.28D-07 BMatP= 4.16D-07
 IDIUse=1 WtCom= 1.00D+00 WtEn= 0.00D+00
 Coeff-Com: -0.498D-05-0.391D-04-0.123D-03 0.833D-03 0.702D-02 0.118D-01
 Coeff-Com:  0.478D-02 0.521D-02-0.189D+00-0.128D+00 0.479D+00 0.809D+00
 Coeff:     -0.498D-05-0.391D-04-0.123D-03 0.833D-03 0.702D-02 0.118D-01
 Coeff:      0.478D-02 0.521D-02-0.189D+00-0.128D+00 0.479D+00 0.809D+00
 Gap=     0.090 Goal=   None    Shift=    0.000
 RMSDP=5.75D-05 MaxDP=5.96D-03 DE=-3.96D-06 OVMax= 1.32D-03

 Cycle  13  Pass 1  IDiag  1:
 RMSU=  1.86D-05    CP:  8.00D-01  3.87D-01  8.57D-01  9.14D-01  1.10D+00
                    CP:  1.66D+00  1.42D+00  1.22D+00  1.39D+00  1.94D+00
                    CP:  1.94D+00  1.07D+00
 E= -2374.92410646030     Delta-E=       -0.000000739313 Rises=F Damp=F
 DIIS: error= 7.52D-06 at cycle  13 NSaved=  13.
 NSaved=13 IEnMin=13 EnMin= -2374.92410646030     IErMin=13 ErrMin= 7.52D-06
 ErrMax= 7.52D-06  0.00D+00 EMaxC= 1.00D-01 BMatC= 2.36D-08 BMatP= 1.28D-07
 IDIUse=1 WtCom= 1.00D+00 WtEn= 0.00D+00
 Coeff-Com:  0.331D-04-0.599D-04-0.133D-03-0.180D-03 0.295D-03 0.302D-02
 Coeff-Com:  0.118D-01 0.293D-01-0.313D-01-0.133D+00-0.522D-01 0.327D+00
 Coeff-Com:  0.846D+00
 Coeff:      0.331D-04-0.599D-04-0.133D-03-0.180D-03 0.295D-03 0.302D-02
 Coeff:      0.118D-01 0.293D-01-0.313D-01-0.133D+00-0.522D-01 0.327D+00
 Coeff:      0.846D+00
 Gap=     0.090 Goal=   None    Shift=    0.000
 RMSDP=4.30D-05 MaxDP=4.34D-03 DE=-7.39D-07 OVMax= 4.71D-04

 Cycle  14  Pass 1  IDiag  1:
 RMSU=  8.89D-06    CP:  8.00D-01  3.87D-01  8.58D-01  9.14D-01  1.10D+00
                    CP:  1.66D+00  1.43D+00  1.23D+00  1.38D+00  1.97D+00
                    CP:  2.13D+00  1.24D+00  9.12D-01
 E= -2374.92410658497     Delta-E=       -0.000000124661 Rises=F Damp=F
 DIIS: error= 2.65D-06 at cycle  14 NSaved=  14.
 NSaved=14 IEnMin=14 EnMin= -2374.92410658497     IErMin=14 ErrMin= 2.65D-06
 ErrMax= 2.65D-06  0.00D+00 EMaxC= 1.00D-01 BMatC= 3.29D-09 BMatP= 2.36D-08
 IDIUse=1 WtCom= 1.00D+00 WtEn= 0.00D+00
 Coeff-Com:  0.310D-05-0.628D-05-0.199D-04-0.504D-04-0.810D-03-0.113D-02
 Coeff-Com:  0.270D-02 0.796D-02 0.223D-01-0.197D-01-0.960D-01-0.316D-01
 Coeff-Com:  0.234D+00 0.882D+00
 Coeff:      0.310D-05-0.628D-05-0.199D-04-0.504D-04-0.810D-03-0.113D-02
 Coeff:      0.270D-02 0.796D-02 0.223D-01-0.197D-01-0.960D-01-0.316D-01
 Coeff:      0.234D+00 0.882D+00
 Gap=     0.090 Goal=   None    Shift=    0.000
 RMSDP=6.12D-06 MaxDP=4.80D-04 DE=-1.25D-07 OVMax= 1.52D-04

 Cycle  15  Pass 1  IDiag  1:
 RMSU=  3.63D-06    CP:  8.00D-01  3.87D-01  8.58D-01  9.14D-01  1.10D+00
                    CP:  1.66D+00  1.43D+00  1.23D+00  1.37D+00  1.97D+00
                    CP:  2.16D+00  1.27D+00  1.01D+00  1.05D+00
 E= -2374.92410659891     Delta-E=       -0.000000013944 Rises=F Damp=F
 DIIS: error= 1.05D-06 at cycle  15 NSaved=  15.
 NSaved=15 IEnMin=15 EnMin= -2374.92410659891     IErMin=15 ErrMin= 1.05D-06
 ErrMax= 1.05D-06  0.00D+00 EMaxC= 1.00D-01 BMatC= 7.77D-10 BMatP= 3.29D-09
 IDIUse=1 WtCom= 1.00D+00 WtEn= 0.00D+00
 Coeff-Com: -0.419D-05 0.689D-05 0.146D-04 0.258D-04-0.312D-03-0.111D-02
 Coeff-Com: -0.105D-02-0.215D-02 0.144D-01 0.131D-01-0.307D-01-0.626D-01
 Coeff-Com: -0.409D-01 0.396D+00 0.715D+00
 Coeff:     -0.419D-05 0.689D-05 0.146D-04 0.258D-04-0.312D-03-0.111D-02
 Coeff:     -0.105D-02-0.215D-02 0.144D-01 0.131D-01-0.307D-01-0.626D-01
 Coeff:     -0.409D-01 0.396D+00 0.715D+00
 Gap=     0.090 Goal=   None    Shift=    0.000
 RMSDP=4.15D-06 MaxDP=4.69D-04 DE=-1.39D-08 OVMax= 4.63D-05

 Cycle  16  Pass 1  IDiag  1:
 RMSU=  1.06D-06    CP:  8.00D-01  3.87D-01  8.58D-01  9.15D-01  1.10D+00
                    CP:  1.66D+00  1.43D+00  1.23D+00  1.37D+00  1.97D+00
                    CP:  2.17D+00  1.29D+00  1.00D+00  1.17D+00  9.75D-01
 E= -2374.92410660075     Delta-E=       -0.000000001839 Rises=F Damp=F
 DIIS: error= 4.13D-07 at cycle  16 NSaved=  16.
 NSaved=16 IEnMin=16 EnMin= -2374.92410660075     IErMin=16 ErrMin= 4.13D-07
 ErrMax= 4.13D-07  0.00D+00 EMaxC= 1.00D-01 BMatC= 1.02D-10 BMatP= 7.77D-10
 IDIUse=1 WtCom= 1.00D+00 WtEn= 0.00D+00
 Coeff-Com: -0.123D-05 0.202D-05 0.120D-04 0.185D-04 0.157D-04-0.266D-03
 Coeff-Com: -0.670D-03-0.192D-02 0.290D-02 0.699D-02 0.323D-02-0.173D-01
 Coeff-Com: -0.486D-01 0.164D-01 0.257D+00 0.782D+00
 Coeff:     -0.123D-05 0.202D-05 0.120D-04 0.185D-04 0.157D-04-0.266D-03
 Coeff:     -0.670D-03-0.192D-02 0.290D-02 0.699D-02 0.323D-02-0.173D-01
 Coeff:     -0.486D-01 0.164D-01 0.257D+00 0.782D+00
 Gap=     0.090 Goal=   None    Shift=    0.000
 RMSDP=1.75D-06 MaxDP=2.37D-04 DE=-1.84D-09 OVMax= 2.14D-05

 Cycle  17  Pass 1  IDiag  1:
 RMSU=  4.86D-07    CP:  8.00D-01  3.87D-01  8.58D-01  9.15D-01  1.10D+00
                    CP:  1.66D+00  1.43D+00  1.23D+00  1.37D+00  1.97D+00
                    CP:  2.17D+00  1.28D+00  1.00D+00  1.21D+00  1.00D+00
                    CP:  1.12D+00
 E= -2374.92410660090     Delta-E=       -0.000000000154 Rises=F Damp=F
 DIIS: error= 1.33D-07 at cycle  17 NSaved=  17.
 NSaved=17 IEnMin=17 EnMin= -2374.92410660090     IErMin=17 ErrMin= 1.33D-07
 ErrMax= 1.33D-07  0.00D+00 EMaxC= 1.00D-01 BMatC= 2.19D-11 BMatP= 1.02D-10
 IDIUse=1 WtCom= 1.00D+00 WtEn= 0.00D+00
 Coeff-Com:  0.665D-06-0.128D-05 0.511D-05 0.389D-05 0.669D-04 0.720D-04
 Coeff-Com: -0.838D-04-0.600D-03-0.757D-03 0.606D-03 0.672D-02 0.216D-02
 Coeff-Com: -0.148D-01-0.582D-01-0.403D-02 0.326D+00 0.743D+00
 Coeff:      0.665D-06-0.128D-05 0.511D-05 0.389D-05 0.669D-04 0.720D-04
 Coeff:     -0.838D-04-0.600D-03-0.757D-03 0.606D-03 0.672D-02 0.216D-02
 Coeff:     -0.148D-01-0.582D-01-0.403D-02 0.326D+00 0.743D+00
 Gap=     0.090 Goal=   None    Shift=    0.000
 RMSDP=8.92D-07 MaxDP=1.13D-04 DE=-1.54D-10 OVMax= 8.20D-06

 Cycle  18  Pass 1  IDiag  1:
 RMSU=  2.11D-07    CP:  8.00D-01  3.87D-01  8.58D-01  9.15D-01  1.10D+00
                    CP:  1.66D+00  1.43D+00  1.23D+00  1.37D+00  1.97D+00
                    CP:  2.17D+00  1.28D+00  9.95D-01  1.22D+00  1.02D+00
                    CP:  1.23D+00  8.44D-01
 E= -2374.92410660120     Delta-E=       -0.000000000296 Rises=F Damp=F
 DIIS: error= 9.90D-08 at cycle  18 NSaved=  18.
 NSaved=18 IEnMin=18 EnMin= -2374.92410660120     IErMin=18 ErrMin= 9.90D-08
 ErrMax= 9.90D-08  0.00D+00 EMaxC= 1.00D-01 BMatC= 3.41D-12 BMatP= 2.19D-11
 IDIUse=1 WtCom= 1.00D+00 WtEn= 0.00D+00
 Coeff-Com:  0.390D-06-0.610D-06 0.237D-05-0.129D-05 0.165D-04 0.521D-04
 Coeff-Com:  0.845D-04 0.634D-05-0.564D-03-0.100D-02 0.200D-02 0.327D-02
 Coeff-Com:  0.263D-02-0.222D-01-0.432D-01-0.160D-01 0.277D+00 0.798D+00
 Coeff:      0.390D-06-0.610D-06 0.237D-05-0.129D-05 0.165D-04 0.521D-04
 Coeff:      0.845D-04 0.634D-05-0.564D-03-0.100D-02 0.200D-02 0.327D-02
 Coeff:      0.263D-02-0.222D-01-0.432D-01-0.160D-01 0.277D+00 0.798D+00
 Gap=     0.090 Goal=   None    Shift=    0.000
 RMSDP=2.66D-07 MaxDP=3.24D-05 DE=-2.96D-10 OVMax= 1.65D-06

 Cycle  19  Pass 1  IDiag  1:
 RMSU=  7.28D-08    CP:  8.00D-01  3.87D-01  8.58D-01  9.15D-01  1.10D+00
                    CP:  1.66D+00  1.43D+00  1.23D+00  1.37D+00  1.97D+00
                    CP:  2.17D+00  1.28D+00  9.95D-01  1.22D+00  1.04D+00
                    CP:  1.22D+00  9.34D-01  9.84D-01
 E= -2374.92410660089     Delta-E=        0.000000000312 Rises=F Damp=F
 DIIS: error= 2.32D-08 at cycle  19 NSaved=  19.
 NSaved=19 IEnMin=18 EnMin= -2374.92410660120     IErMin=19 ErrMin= 2.32D-08
 ErrMax= 2.32D-08  0.00D+00 EMaxC= 1.00D-01 BMatC= 5.20D-13 BMatP= 3.41D-12
 IDIUse=1 WtCom= 1.00D+00 WtEn= 0.00D+00
 Coeff-Com:  0.110D-07 0.742D-08 0.504D-06-0.723D-06-0.177D-05 0.464D-05
 Coeff-Com:  0.428D-04 0.474D-04-0.854D-04-0.441D-03-0.190D-03 0.806D-03
 Coeff-Com:  0.286D-02 0.997D-03-0.155D-01-0.532D-01-0.141D-01 0.300D+00
 Coeff-Com:  0.779D+00
 Coeff:      0.110D-07 0.742D-08 0.504D-06-0.723D-06-0.177D-05 0.464D-05
 Coeff:      0.428D-04 0.474D-04-0.854D-04-0.441D-03-0.190D-03 0.806D-03
 Coeff:      0.286D-02 0.997D-03-0.155D-01-0.532D-01-0.141D-01 0.300D+00
 Coeff:      0.779D+00
 Gap=     0.090 Goal=   None    Shift=    0.000
 RMSDP=1.10D-07 MaxDP=1.09D-05 DE= 3.12D-10 OVMax= 9.47D-07

 Cycle  20  Pass 1  IDiag  1:
 RMSU=  2.85D-08    CP:  8.00D-01  3.87D-01  8.58D-01  9.15D-01  1.10D+00
                    CP:  1.66D+00  1.43D+00  1.23D+00  1.37D+00  1.97D+00
                    CP:  2.17D+00  1.28D+00  9.95D-01  1.22D+00  1.03D+00
                    CP:  1.23D+00  9.67D-01  1.10D+00  9.06D-01
 E= -2374.92410660108     Delta-E=       -0.000000000194 Rises=F Damp=F
 DIIS: error= 1.38D-08 at cycle  20 NSaved=  20.
 NSaved=20 IEnMin=18 EnMin= -2374.92410660120     IErMin=20 ErrMin= 1.38D-08
 ErrMax= 1.38D-08  0.00D+00 EMaxC= 1.00D-01 BMatC= 1.14D-13 BMatP= 5.20D-13
 IDIUse=1 WtCom= 1.00D+00 WtEn= 0.00D+00
 Coeff-Com: -0.678D-07 0.103D-06-0.470D-06-0.170D-06-0.330D-05-0.908D-05
 Coeff-Com:  0.805D-05 0.236D-04 0.831D-04-0.505D-07-0.512D-03-0.339D-03
 Coeff-Com:  0.641D-03 0.542D-02 0.206D-02-0.184D-01-0.685D-01-0.316D-01
 Coeff-Com:  0.350D+00 0.761D+00
 Coeff:     -0.678D-07 0.103D-06-0.470D-06-0.170D-06-0.330D-05-0.908D-05
 Coeff:      0.805D-05 0.236D-04 0.831D-04-0.505D-07-0.512D-03-0.339D-03
 Coeff:      0.641D-03 0.542D-02 0.206D-02-0.184D-01-0.685D-01-0.316D-01
 Coeff:      0.350D+00 0.761D+00
 Gap=     0.090 Goal=   None    Shift=    0.000
 RMSDP=4.08D-08 MaxDP=3.31D-06 DE=-1.94D-10 OVMax= 3.84D-07

 Cycle  21  Pass 1  IDiag  1:
 Restarting incremental Fock formation.
 E= -2374.92410660098     Delta-E=        0.000000000097 Rises=F Damp=F
 DIIS: error= 5.55D-09 at cycle  21 NSaved=  20.
 NSaved=20 IEnMin=17 EnMin= -2374.92410660120     IErMin=20 ErrMin= 5.55D-09
 ErrMax= 5.55D-09  0.00D+00 EMaxC= 1.00D-01 BMatC= 1.53D-14 BMatP= 1.14D-13
 IDIUse=1 WtCom= 1.00D+00 WtEn= 0.00D+00
 Coeff-Com: -0.103D-07-0.439D-06-0.166D-06-0.411D-06-0.346D-05-0.131D-05
 Coeff-Com:  0.315D-05 0.384D-04 0.607D-04-0.135D-03-0.238D-03-0.235D-03
 Coeff-Com:  0.160D-02 0.283D-02 0.329D-02-0.213D-01-0.580D-01-0.132D-02
 Coeff-Com:  0.263D+00 0.811D+00
 Coeff:     -0.103D-07-0.439D-06-0.166D-06-0.411D-06-0.346D-05-0.131D-05
 Coeff:      0.315D-05 0.384D-04 0.607D-04-0.135D-03-0.238D-03-0.235D-03
 Coeff:      0.160D-02 0.283D-02 0.329D-02-0.213D-01-0.580D-01-0.132D-02
 Coeff:      0.263D+00 0.811D+00
 Gap=     0.090 Goal=   None    Shift=    0.000
 RMSDP=2.40D-08 MaxDP=2.64D-06 DE= 9.73D-11 OVMax= 2.04D-07

 Cycle  22  Pass 1  IDiag  1:
 RMSU=  2.31D-08    CP:  1.00D+00
 E= -2374.92410660109     Delta-E=       -0.000000000108 Rises=F Damp=F
 DIIS: error= 2.89D-09 at cycle  22 NSaved=  20.
 NSaved=20 IEnMin=16 EnMin= -2374.92410660120     IErMin=20 ErrMin= 2.89D-09
 ErrMax= 2.89D-09  0.00D+00 EMaxC= 1.00D-01 BMatC= 2.94D-15 BMatP= 1.53D-14
 IDIUse=1 WtCom= 1.00D+00 WtEn= 0.00D+00
 Coeff-Com:  0.196D-07 0.297D-07 0.320D-06-0.160D-06-0.272D-05-0.328D-05
 Coeff-Com: -0.348D-05 0.189D-04 0.452D-04-0.136D-04-0.136D-03-0.401D-03
 Coeff-Com:  0.485D-03 0.426D-02 0.463D-02-0.156D-01-0.709D-01-0.767D-01
 Coeff-Com:  0.269D+00 0.885D+00
 Coeff:      0.196D-07 0.297D-07 0.320D-06-0.160D-06-0.272D-05-0.328D-05
 Coeff:     -0.348D-05 0.189D-04 0.452D-04-0.136D-04-0.136D-03-0.401D-03
 Coeff:      0.485D-03 0.426D-02 0.463D-02-0.156D-01-0.709D-01-0.767D-01
 Coeff:      0.269D+00 0.885D+00
 Gap=     0.090 Goal=   None    Shift=    0.000
 RMSDP=1.04D-08 MaxDP=8.26D-07 DE=-1.08D-10 OVMax= 1.28D-07

 Cycle  23  Pass 1  IDiag  1:
 RMSU=  8.68D-09    CP:  1.00D+00  1.23D+00
 E= -2374.92410660125     Delta-E=       -0.000000000156 Rises=F Damp=F
 DIIS: error= 9.32D-10 at cycle  23 NSaved=  20.
 NSaved=20 IEnMin=20 EnMin= -2374.92410660125     IErMin=20 ErrMin= 9.32D-10
 ErrMax= 9.32D-10  0.00D+00 EMaxC= 1.00D-01 BMatC= 5.95D-16 BMatP= 2.94D-15
 IDIUse=1 WtCom= 1.00D+00 WtEn= 0.00D+00
 Large coefficients: NSaved= 20 BigCof=    0.00 CofMax=   10.00 Det=-2.08D-15
 Inversion failed.  Reducing to 19 matrices.
 Large coefficients: NSaved= 19 BigCof=    0.00 CofMax=   10.00 Det=-2.08D-15
 Inversion failed.  Reducing to 18 matrices.
 Large coefficients: NSaved= 18 BigCof=    0.00 CofMax=   10.00 Det=-2.10D-15
 Inversion failed.  Reducing to 17 matrices.
 Large coefficients: NSaved= 17 BigCof=    0.00 CofMax=   10.00 Det=-2.15D-15
 Inversion failed.  Reducing to 16 matrices.
 Large coefficients: NSaved= 16 BigCof=    0.00 CofMax=   10.00 Det=-2.24D-15
 Inversion failed.  Reducing to 15 matrices.
 Coeff-Com:  0.210D-05 0.399D-05 0.261D-05-0.127D-04-0.132D-04-0.793D-04
 Coeff-Com:  0.115D-03 0.864D-03 0.231D-02 0.379D-03-0.168D-01-0.392D-01
 Coeff-Com: -0.617D-02 0.301D+00 0.758D+00
 Coeff:      0.210D-05 0.399D-05 0.261D-05-0.127D-04-0.132D-04-0.793D-04
 Coeff:      0.115D-03 0.864D-03 0.231D-02 0.379D-03-0.168D-01-0.392D-01
 Coeff:     -0.617D-02 0.301D+00 0.758D+00
 Gap=     0.090 Goal=   None    Shift=    0.000
 RMSDP=3.62D-09 MaxDP=3.75D-07 DE=-1.56D-10 OVMax= 3.68D-08

 SCF Done:  E(RM062X) =  -2374.92410660     A.U. after   23 cycles
            NFock= 23  Conv=0.36D-08     -V/T= 2.0027
 KE= 2.368508111566D+03 PE=-8.664672284863D+03 EE= 2.407690311070D+03
 Leave Link  502 at Mon Apr  4 13:33:23 2022, MaxMem=  1879048192 cpu:            2926.1 elap:             419.0
 (Enter /gpfs/software/gaussian16/sse4/tar/g16/l601.exe)
 Copying SCF densities to generalized density rwf, IOpCl= 0 IROHF=0.

 **********************************************************************

            Population analysis using the SCF density.

 **********************************************************************

 Orbital symmetries:
       Occupied  (A) (A) (A) (A) (A) (A) (A) (A) (A) (A) (A) (A)
                 (A) (A) (A) (A) (A) (A) (A) (A) (A) (A) (A) (A)
                 (A) (A) (A) (A) (A) (A) (A) (A) (A) (A) (A) (A)
                 (A) (A) (A) (A) (A) (A) (A) (A) (A) (A) (A) (A)
                 (A) (A) (A) (A) (A) (A) (A) (A) (A) (A) (A) (A)
                 (A) (A) (A) (A) (A) (A) (A) (A) (A) (A) (A) (A)
                 (A) (A) (A) (A)
       Virtual   (A) (A) (A) (A) (A) (A) (A) (A) (A) (A) (A) (A)
                 (A) (A) (A) (A) (A) (A) (A) (A) (A) (A) (A) (A)
                 (A) (A) (A) (A) (A) (A) (A) (A) (A) (A) (A) (A)
                 (A) (A) (A) (A) (A) (A) (A) (A) (A) (A) (A) (A)
                 (A) (A) (A) (A) (A) (A) (A) (A) (A) (A) (A) (A)
                 (A) (A) (A) (A) (A) (A) (A) (A) (A) (A) (A) (A)
                 (A) (A) (A) (A) (A) (A) (A) (A) (A) (A) (A) (A)
                 (A) (A) (A) (A) (A) (A) (A) (A) (A) (A) (A) (A)
                 (A) (A) (A) (A) (A) (A) (A) (A) (A) (A) (A) (A)
                 (A) (A) (A) (A) (A) (A) (A) (A) (A) (A) (A) (A)
                 (A) (A) (A) (A) (A) (A) (A) (A) (A) (A) (A) (A)
                 (A) (A) (A) (A) (A) (A) (A) (A) (A) (A) (A) (A)
                 (A) (A) (A) (A) (A) (A) (A) (A) (A) (A) (A) (A)
                 (A) (A) (A) (A) (A) (A) (A) (A) (A) (A) (A) (A)
                 (A) (A) (A) (A) (A) (A) (A) (A) (A) (A) (A) (A)
                 (A) (A) (A) (A) (A) (A) (A) (A) (A) (A) (A) (A)
                 (A) (A) (A) (A) (A) (A) (A) (A) (A) (A) (A) (A)
                 (A) (A) (A) (A) (A) (A) (A) (A) (A) (A) (A) (A)
                 (A) (A) (A) (A) (A) (A) (A) (A) (A) (A) (A) (A)
                 (A) (A) (A) (A) (A) (A) (A) (A) (A) (A) (A) (A)
                 (A) (A) (A) (A) (A) (A) (A) (A) (A) (A) (A) (A)
                 (A) (A) (A) (A) (A) (A) (A) (A) (A) (A) (A) (A)
                 (A) (A) (A) (A) (A) (A) (A) (A) (A) (A) (A) (A)
                 (A) (A) (A) (A) (A) (A) (A) (A) (A) (A) (A) (A)
                 (A) (A) (A) (A) (A) (A) (A) (A) (A) (A) (A) (A)
                 (A) (A) (A) (A) (A) (A) (A) (A) (A) (A) (A) (A)
                 (A) (A) (A) (A) (A) (A) (A) (A) (A) (A) (A) (A)
                 (A) (A) (A) (A) (A) (A) (A) (A) (A) (A) (A) (A)
                 (A) (A) (A) (A) (A) (A) (A) (A) (A) (A)
 The electronic state is 1-A.
 Alpha  occ. eigenvalues -- -102.59285-102.57238-102.56106-102.55321 -19.44371
 Alpha  occ. eigenvalues --  -10.54681 -10.50862 -10.50854 -10.49864 -10.49144
 Alpha  occ. eigenvalues --  -10.48937 -10.48623 -10.48438 -10.47476 -10.46575
 Alpha  occ. eigenvalues --  -10.45032 -10.44296  -9.73649  -9.71547  -9.70347
 Alpha  occ. eigenvalues --   -9.69592  -7.46145  -7.45495  -7.45482  -7.44047
 Alpha  occ. eigenvalues --   -7.43401  -7.43372  -7.42867  -7.42206  -7.42162
 Alpha  occ. eigenvalues --   -7.42095  -7.41453  -7.41438  -1.00782  -0.92049
 Alpha  occ. eigenvalues --   -0.89688  -0.86161  -0.85212  -0.83464  -0.80264
 Alpha  occ. eigenvalues --   -0.75480  -0.74448  -0.70126  -0.66485  -0.59946
 Alpha  occ. eigenvalues --   -0.58856  -0.55308  -0.54125  -0.48623  -0.46741
 Alpha  occ. eigenvalues --   -0.44621  -0.43315  -0.42520  -0.41179  -0.39162
 Alpha  occ. eigenvalues --   -0.38425  -0.37950  -0.37103  -0.35935  -0.34024
 Alpha  occ. eigenvalues --   -0.33963  -0.32716  -0.32161  -0.30313  -0.30051
 Alpha  occ. eigenvalues --   -0.27873  -0.27580  -0.26791  -0.25849  -0.25079
 Alpha  occ. eigenvalues --   -0.23099  -0.22524  -0.21520  -0.18546  -0.17878
 Alpha  occ. eigenvalues --   -0.10688
 Alpha virt. eigenvalues --   -0.01648   0.09055   0.09121   0.09534   0.10545
 Alpha virt. eigenvalues --    0.11641   0.11892   0.12345   0.13106   0.13489
 Alpha virt. eigenvalues --    0.13622   0.14160   0.14521   0.15485   0.15569
 Alpha virt. eigenvalues --    0.16258   0.16737   0.17038   0.17433   0.17586
 Alpha virt. eigenvalues --    0.18144   0.18258   0.18588   0.18850   0.19770
 Alpha virt. eigenvalues --    0.20130   0.20476   0.21041   0.21448   0.21725
 Alpha virt. eigenvalues --    0.22158   0.22543   0.22793   0.23372   0.23926
 Alpha virt. eigenvalues --    0.24230   0.24859   0.25130   0.25680   0.26138
 Alpha virt. eigenvalues --    0.26189   0.26533   0.27193   0.27767   0.28392
 Alpha virt. eigenvalues --    0.28457   0.28652   0.29347   0.29567   0.29909
 Alpha virt. eigenvalues --    0.30345   0.31079   0.31178   0.31659   0.31799
 Alpha virt. eigenvalues --    0.32594   0.32979   0.33067   0.33378   0.34190
 Alpha virt. eigenvalues --    0.34780   0.35319   0.35570   0.36075   0.36729
 Alpha virt. eigenvalues --    0.36894   0.37262   0.37774   0.38314   0.39526
 Alpha virt. eigenvalues --    0.40170   0.40318   0.40715   0.40941   0.41658
 Alpha virt. eigenvalues --    0.41882   0.42699   0.43823   0.44208   0.44436
 Alpha virt. eigenvalues --    0.45880   0.46603   0.46690   0.46911   0.48126
 Alpha virt. eigenvalues --    0.48421   0.50261   0.52289   0.53412   0.55318
 Alpha virt. eigenvalues --    0.55608   0.56835   0.57175   0.58652   0.58883
 Alpha virt. eigenvalues --    0.59336   0.60361   0.61227   0.61939   0.62381
 Alpha virt. eigenvalues --    0.62564   0.63681   0.65686   0.66495   0.66720
 Alpha virt. eigenvalues --    0.67959   0.68437   0.69831   0.70945   0.71688
 Alpha virt. eigenvalues --    0.72043   0.72441   0.74275   0.74805   0.75562
 Alpha virt. eigenvalues --    0.76008   0.76556   0.77470   0.77834   0.78590
 Alpha virt. eigenvalues --    0.78991   0.79468   0.80793   0.81122   0.82184
 Alpha virt. eigenvalues --    0.83394   0.83916   0.84368   0.85035   0.85903
 Alpha virt. eigenvalues --    0.86384   0.87244   0.88349   0.89171   0.89913
 Alpha virt. eigenvalues --    0.92106   0.94950   0.96566   0.97845   0.99279
 Alpha virt. eigenvalues --    0.99464   1.00197   1.00519   1.01383   1.02386
 Alpha virt. eigenvalues --    1.02657   1.03323   1.03763   1.03997   1.04932
 Alpha virt. eigenvalues --    1.05404   1.06256   1.07104   1.07274   1.08302
 Alpha virt. eigenvalues --    1.08555   1.09202   1.09811   1.10522   1.11341
 Alpha virt. eigenvalues --    1.11873   1.12379   1.12760   1.13394   1.14268
 Alpha virt. eigenvalues --    1.14794   1.16233   1.16674   1.19001   1.19305
 Alpha virt. eigenvalues --    1.21984   1.23479   1.23560   1.24688   1.28515
 Alpha virt. eigenvalues --    1.30142   1.31099   1.32958   1.33891   1.34561
 Alpha virt. eigenvalues --    1.35203   1.37513   1.38943   1.39828   1.40684
 Alpha virt. eigenvalues --    1.41306   1.42320   1.44673   1.45006   1.46599
 Alpha virt. eigenvalues --    1.47941   1.49208   1.50442   1.51535   1.53832
 Alpha virt. eigenvalues --    1.55812   1.60096   1.60539   1.64118   1.65613
 Alpha virt. eigenvalues --    1.67500   1.69701   1.71900   1.74090   1.75290
 Alpha virt. eigenvalues --    1.76129   1.78355   1.82351   1.85303   1.86738
 Alpha virt. eigenvalues --    1.88119   1.89531   1.91741   1.92006   1.93873
 Alpha virt. eigenvalues --    1.95167   1.97128   1.97955   1.98466   1.99447
 Alpha virt. eigenvalues --    2.01527   2.02112   2.02441   2.04624   2.05687
 Alpha virt. eigenvalues --    2.07105   2.08006   2.09068   2.13684   2.17272
 Alpha virt. eigenvalues --    2.17517   2.21071   2.21997   2.24948   2.27486
 Alpha virt. eigenvalues --    2.28191   2.35074   2.36271   2.39447   2.40849
 Alpha virt. eigenvalues --    2.41830   2.42605   2.43842   2.43915   2.44823
 Alpha virt. eigenvalues --    2.45534   2.46360   2.48535   2.52549   2.54261
 Alpha virt. eigenvalues --    2.55230   2.58252   2.60088   2.60932   2.64056
 Alpha virt. eigenvalues --    2.66469   2.69435   2.70638   2.72675   2.75070
 Alpha virt. eigenvalues --    2.77208   2.79889   2.79986   2.81920   2.83173
 Alpha virt. eigenvalues --    2.86221   2.89777   2.91853   2.93250   2.93776
 Alpha virt. eigenvalues --    2.95353   2.98045   2.99759   3.04861   3.06371
 Alpha virt. eigenvalues --    3.07393   3.08090   3.11121   3.13648   3.15927
 Alpha virt. eigenvalues --    3.16568   3.21976   3.23537   3.24949   3.27068
 Alpha virt. eigenvalues --    3.31839   3.33173   3.35245   3.36750   3.38762
 Alpha virt. eigenvalues --    3.44539   3.50058   3.50957   3.56260   3.57872
 Alpha virt. eigenvalues --    3.69516   3.73816   3.75901   3.79991   3.82418
 Alpha virt. eigenvalues --    3.83272   3.92005   4.02842   4.12048   4.18182
 Alpha virt. eigenvalues --    4.22760   4.32822   4.55568   4.87527   4.89573
 Alpha virt. eigenvalues --    5.35452   5.51558   5.99628  10.06546  10.08147
 Alpha virt. eigenvalues --   10.11973  10.12942  23.56550  23.69542  23.90725
 Alpha virt. eigenvalues --   24.01770  24.03175  24.05606  24.09322  24.17061
 Alpha virt. eigenvalues --   24.18851  24.25138  24.27023  24.37399  26.02996
 Alpha virt. eigenvalues --   26.04601  26.07732  26.15035  26.30625  26.34745
 Alpha virt. eigenvalues --   26.39475  26.50153  26.76368  26.79225  26.84943
 Alpha virt. eigenvalues --   27.04238  50.30823 216.16785 216.18351 216.22481
 Alpha virt. eigenvalues --  216.24011
          Condensed to atoms (all electrons):
               1          2          3          4          5          6
     1  C   42.833733 -11.354312   2.102481  -9.670257  -3.541709  -8.538366
     2  C  -11.354312  21.766867  -9.365047  -0.551673   0.668656   3.930999
     3  C    2.102481  -9.365047  59.125735  -1.572844 -13.506274 -12.901936
     4  C   -9.670257  -0.551673  -1.572844  33.389613 -18.316913   1.888141
     5  C   -3.541709   0.668656 -13.506274 -18.316913  47.170295 -10.764475
     6  C   -8.538366   3.930999 -12.901936   1.888141 -10.764475  39.378035
     7  Cl   1.150550   0.604282   1.153695  -0.043443  -0.310451  -1.841605
     8  H    0.000863   0.001183  -0.129117   0.194041   0.103573  -0.001599
     9  Cl   0.263584   0.009412   0.516780  -1.929047   0.455891  -0.203983
    10  O   -0.524681   0.299308  -0.015563   0.095883  -0.131308   0.149559
    11  Cl  -0.256190  -1.676360   0.185210   0.177438  -0.080981   0.704410
    12  C   -4.575469   1.267292 -18.932452   1.527288   3.866841  -2.338035
    13  C    0.191210  -1.210506   3.720957  -1.655588   3.712686  -9.343381
    14  C   -0.638714   0.653523  -1.722037  -0.228495  -0.002962   2.445609
    15  C    0.163789   0.221179  -3.455904   1.278880  -0.881202   2.459646
    16  C   -0.028671   0.048114  -0.118849  -0.089626   0.072198   0.397885
    17  C    0.082354  -0.018017   0.484422  -0.089387  -0.331453   0.849442
    18  Cl  -0.012605  -0.001397  -0.132579   0.047869   0.134980  -0.400289
    19  H    0.002574   0.000890   0.010912   0.003760  -0.000018  -0.008604
    20  H   -0.002954   0.010539  -0.032162  -0.006299   0.012785   0.082751
               7          8          9         10         11         12
     1  C    1.150550   0.000863   0.263584  -0.524681  -0.256190  -4.575469
     2  C    0.604282   0.001183   0.009412   0.299308  -1.676360   1.267292
     3  C    1.153695  -0.129117   0.516780  -0.015563   0.185210 -18.932452
     4  C   -0.043443   0.194041  -1.929047   0.095883   0.177438   1.527288
     5  C   -0.310451   0.103573   0.455891  -0.131308  -0.080981   3.866841
     6  C   -1.841605  -0.001599  -0.203983   0.149559   0.704410  -2.338035
     7  Cl  18.595147  -0.002167   0.008945  -0.009878  -0.490991  -1.808195
     8  H   -0.002167   0.518867  -0.016205  -0.000339   0.001220   0.114198
     9  Cl   0.008945  -0.016205  17.804775   0.052502  -0.052043  -0.201256
    10  O   -0.009878  -0.000339   0.052502   8.300953   0.061585   0.032487
    11  Cl  -0.490991   0.001220  -0.052043   0.061585  17.860701   0.265743
    12  C   -1.808195   0.114198  -0.201256   0.032487   0.265743  36.412622
    13  C   -0.236143   0.110392   0.114228  -0.000704  -0.059109  -2.361084
    14  C   -0.048014  -0.009686   0.055493   0.002460   0.008746  -1.049317
    15  C   -0.421350  -0.044192  -0.088759  -0.001511   0.097468  -3.946427
    16  C    0.187043  -0.002441   0.005623   0.000433   0.004306   0.463541
    17  C   -0.067266  -0.001079  -0.004989  -0.000223   0.001582  -2.905057
    18  Cl  -0.001882   0.000284   0.001407   0.000003  -0.000028  -0.227272
    19  H   -0.007036   0.000032   0.000049  -0.000003  -0.000265  -0.011366
    20  H   -0.001331  -0.000567  -0.000195   0.000006   0.000000   0.102362
              13         14         15         16         17         18
     1  C    0.191210  -0.638714   0.163789  -0.028671   0.082354  -0.012605
     2  C   -1.210506   0.653523   0.221179   0.048114  -0.018017  -0.001397
     3  C    3.720957  -1.722037  -3.455904  -0.118849   0.484422  -0.132579
     4  C   -1.655588  -0.228495   1.278880  -0.089626  -0.089387   0.047869
     5  C    3.712686  -0.002962  -0.881202   0.072198  -0.331453   0.134980
     6  C   -9.343381   2.445609   2.459646   0.397885   0.849442  -0.400289
     7  Cl  -0.236143  -0.048014  -0.421350   0.187043  -0.067266  -0.001882
     8  H    0.110392  -0.009686  -0.044192  -0.002441  -0.001079   0.000284
     9  Cl   0.114228   0.055493  -0.088759   0.005623  -0.004989   0.001407
    10  O   -0.000704   0.002460  -0.001511   0.000433  -0.000223   0.000003
    11  Cl  -0.059109   0.008746   0.097468   0.004306   0.001582  -0.000028
    12  C   -2.361084  -1.049317  -3.946427   0.463541  -2.905057  -0.227272
    13  C   46.268466 -10.166964 -12.597091  -2.054087  -9.126370   1.433215
    14  C  -10.166964  20.210733  -1.697862  -0.304380  -0.619813  -1.408267
    15  C  -12.597091  -1.697862  26.781335  -4.013649   2.602546  -0.011812
    16  C   -2.054087  -0.304380  -4.013649  11.556726   0.072158   0.153447
    17  C   -9.126370  -0.619813   2.602546   0.072158  16.055622  -0.655659
    18  Cl   1.433215  -1.408267  -0.011812   0.153447  -0.655659  17.731835
    19  H    0.026254  -0.001048   0.254393   0.017047   0.018798   0.000899
    20  H    0.035180   0.103128  -0.003218   0.021569   0.030222  -0.017855
              19         20
     1  C    0.002574  -0.002954
     2  C    0.000890   0.010539
     3  C    0.010912  -0.032162
     4  C    0.003760  -0.006299
     5  C   -0.000018   0.012785
     6  C   -0.008604   0.082751
     7  Cl  -0.007036  -0.001331
     8  H    0.000032  -0.000567
     9  Cl   0.000049  -0.000195
    10  O   -0.000003   0.000006
    11  Cl  -0.000265   0.000000
    12  C   -0.011366   0.102362
    13  C    0.026254   0.035180
    14  C   -0.001048   0.103128
    15  C    0.254393  -0.003218
    16  C    0.017047   0.021569
    17  C    0.018798   0.030222
    18  Cl   0.000899  -0.017855
    19  H    0.511156   0.000017
    20  H    0.000017   0.476584
 Mulliken charges:
               1
     1  C   -1.647213
     2  C    0.695066
     3  C    0.584572
     4  C    1.550659
     5  C   -2.330160
     6  C    0.055796
     7  Cl   0.590088
     8  H    0.162738
     9  Cl   0.207786
    10  O   -0.310969
    11  Cl   0.247556
    12  C    0.303557
    13  C   -0.801562
    14  C    0.417864
    15  C   -0.696258
    16  C   -0.388389
    17  C   -0.377833
    18  Cl   0.365705
    19  H    0.181557
    20  H    0.189438
 Sum of Mulliken charges =  -1.00000
 Mulliken charges with hydrogens summed into heavy atoms:
               1
     1  C   -1.647213
     2  C    0.695066
     3  C    0.584572
     4  C    1.550659
     5  C   -2.167421
     6  C    0.055796
     7  Cl   0.590088
     9  Cl   0.207786
    10  O   -0.310969
    11  Cl   0.247556
    12  C    0.303557
    13  C   -0.612124
    14  C    0.417864
    15  C   -0.514701
    16  C   -0.388389
    17  C   -0.377833
    18  Cl   0.365705
 Electronic spatial extent (au):  <R**2>=           6919.9986
 Charge=             -1.0000 electrons
 Dipole moment (field-independent basis, Debye):
    X=             -6.1303    Y=             -1.9589    Z=             -0.0125  Tot=              6.4357
 Quadrupole moment (field-independent basis, Debye-Ang):
   XX=           -197.2353   YY=           -146.7215   ZZ=           -130.9038
   XY=            -12.6667   XZ=              0.2249   YZ=             -2.1236
 Traceless Quadrupole moment (field-independent basis, Debye-Ang):
   XX=            -38.9485   YY=             11.5654   ZZ=             27.3831
   XY=            -12.6667   XZ=              0.2249   YZ=             -2.1236
 Octapole moment (field-independent basis, Debye-Ang**2):
  XXX=             -8.6362  YYY=             -9.7767  ZZZ=            -12.5353  XYY=            -20.3796
  XXY=            -30.4348  XXZ=             -8.1110  XZZ=             15.6216  YZZ=              2.8177
  YYZ=             -2.9585  XYZ=             -5.7817
 Hexadecapole moment (field-independent basis, Debye-Ang**3):
 XXXX=          -7879.5457 YYYY=          -2654.9873 ZZZZ=           -322.9514 XXXY=           -261.8434
 XXXZ=             22.0033 YYYX=           -128.2586 YYYZ=              0.9800 ZZZX=             34.0798
 ZZZY=             11.1553 XXYY=          -1680.4487 XXZZ=          -1187.0554 YYZZ=           -486.0820
 XXYZ=             10.2195 YYXZ=              9.8824 ZZXY=            -25.8112
 N-N= 1.513549755626D+03 E-N=-8.664672284946D+03  KE= 2.368508111566D+03
 No NMR shielding tensors so no spin-rotation constants.
 Leave Link  601 at Mon Apr  4 13:33:24 2022, MaxMem=  1879048192 cpu:               6.0 elap:               1.4
 (Enter /gpfs/software/gaussian16/sse4/tar/g16/l701.exe)
 ... and contract with generalized density number  0.
 Compute integral first derivatives.
 Leave Link  701 at Mon Apr  4 13:33:27 2022, MaxMem=  1879048192 cpu:               7.5 elap:               2.0
 (Enter /gpfs/software/gaussian16/sse4/tar/g16/l702.exe)
 L702 exits ... SP integral derivatives will be done elsewhere.
 Leave Link  702 at Mon Apr  4 13:33:27 2022, MaxMem=  1879048192 cpu:               0.6 elap:               0.2
 (Enter /gpfs/software/gaussian16/sse4/tar/g16/l703.exe)
 Integral derivatives from FoFJK, PRISM(SPDF).
 Compute integral first derivatives, UseDBF=F ICtDFT=           0.
 Calling FoFJK, ICntrl=      2127 FMM=F ISym2X=0 I1Cent= 0 IOpClX= 0 NMat=1 NMatS=1 NMatT=0.
 FoFJK:  IHMeth= 1 ICntrl=    2127 DoSepK=F KAlg= 0 I1Cent=           0 FoldK=F
 IRaf=         0 NMat=       1 IRICut=       1 DoRegI=T DoRafI=F ISym2E= 0 IDoP0=0 IntGTp=1.
 FoFCou: FMM=F IPFlag=           0 FMFlag=      100000 FMFlg1=         800
         NFxFlg=           0 DoJE=F BraDBF=F KetDBF=F FulRan=T
         wScrn=  0.000000 ICntrl=      2127 IOpCl=  0 I1Cent=           0 NGrid=           0
         NMat0=    1 NMatS0=      1 NMatT0=    0 NMatD0=    1 NMtDS0=    0 NMtDT0=    0
 Symmetry not used in FoFCou.
 Leave Link  703 at Mon Apr  4 13:34:16 2022, MaxMem=  1879048192 cpu:             326.9 elap:              49.0
 (Enter /gpfs/software/gaussian16/sse4/tar/g16/l716.exe)
 Dipole        =-2.41185445D+00-7.70675674D-01-4.93474471D-03
 ***** Axes restored to original set *****
 -------------------------------------------------------------------
 Center     Atomic                   Forces (Hartrees/Bohr)
 Number     Number              X              Y              Z
 -------------------------------------------------------------------
      1        6           0.014452589    0.009391287   -0.019929365
      2        6          -0.020573082    0.018243982   -0.014076583
      3        6           0.032040520    0.004917258   -0.035189741
      4        6           0.044502892   -0.036773206    0.017619011
      5        6          -0.070268879    0.039523732   -0.002318562
      6        6           0.025101608   -0.036305655    0.031838262
      7       17           0.002616515   -0.002037534    0.001386838
      8        1           0.003465984   -0.002022924    0.002678840
      9       17          -0.008681008    0.004605946   -0.005370577
     10        8          -0.012105785   -0.000211026    0.008931609
     11       17           0.003001333    0.001533555   -0.001409451
     12        6           0.001473689    0.011362471    0.007075619
     13        6          -0.002344720   -0.007671441    0.002308174
     14        6           0.010766594   -0.017316370   -0.007726050
     15        6           0.006891522   -0.054859225    0.010630763
     16        6           0.052462264    0.142264543   -0.072099134
     17        6          -0.086618103   -0.098568536    0.082362205
     18       17           0.007824930    0.019712757   -0.009389490
     19        1          -0.006160214    0.007629797    0.000713245
     20        1           0.002151352   -0.003419410    0.001964387
 -------------------------------------------------------------------
 Cartesian Forces:  Max     0.142264543 RMS     0.035164455
 Leave Link  716 at Mon Apr  4 13:34:16 2022, MaxMem=  1879048192 cpu:               0.3 elap:               0.1
 (Enter /gpfs/software/gaussian16/sse4/tar/g16/l103.exe)

 GradGradGradGradGradGradGradGradGradGradGradGradGradGradGradGradGradGrad
 Berny optimization.
 FormGI is forming the generalized inverse of G from B-inverse, IUseBI=4.
 Internal  Forces:  Max     0.139173250 RMS     0.018372322
 Search for a local minimum.
 Step number   1 out of a maximum of  108
 All quantities printed in internal units (Hartrees-Bohrs-Radians)
 RMS Force = .18372D-01 SwitMx=.10000D-02 MixMth= 1
 Mixed Optimization -- RFO/linear search
 Second derivative matrix not updated -- first step.
 ITU=  0
     Eigenvalues ---    0.00711   0.00938   0.01102   0.01310   0.01382
     Eigenvalues ---    0.01581   0.01615   0.01783   0.01999   0.02006
     Eigenvalues ---    0.02034   0.02049   0.02102   0.02164   0.02214
     Eigenvalues ---    0.02218   0.02305   0.15994   0.15999   0.15999
     Eigenvalues ---    0.23312   0.23400   0.23467   0.24939   0.24961
     Eigenvalues ---    0.24967   0.24980   0.24990   0.24991   0.24993
     Eigenvalues ---    0.24994   0.24994   0.24997   0.30762   0.31927
     Eigenvalues ---    0.31944   0.32249   0.33160   0.33700   0.34084
     Eigenvalues ---    0.34463   0.35041   0.35145   0.35201   0.39185
     Eigenvalues ---    0.41931   0.42240   0.44821   0.45806   0.46739
     Eigenvalues ---    0.47570   0.52273   0.53855   0.94275
 RFO step:  Lambda=-7.12873033D-02 EMin= 7.10833686D-03
 Linear search not attempted -- first point.
 Maximum step size (   0.300) exceeded in Quadratic search.
    -- Step size scaled by   0.753
 Iteration  1 RMS(Cart)=  0.04838253 RMS(Int)=  0.00115747
 Iteration  2 RMS(Cart)=  0.00114903 RMS(Int)=  0.00021946
 Iteration  3 RMS(Cart)=  0.00000151 RMS(Int)=  0.00021945
 Iteration  4 RMS(Cart)=  0.00000000 RMS(Int)=  0.00021945
 ITry= 1 IFail=0 DXMaxC= 1.49D-01 DCOld= 1.00D+10 DXMaxT= 3.00D-01 DXLimC= 3.00D+00 Rises=F
 Variable       Old X    -DE/DX   Delta X   Delta X   Delta X     New X
                                 (Linear)    (Quad)   (Total)
    R1        2.82538  -0.01310   0.00000  -0.02550  -0.02551   2.79987
    R2        2.79370  -0.02548   0.00000  -0.04762  -0.04765   2.74604
    R3        2.31023   0.01384   0.00000   0.01028   0.01028   2.32051
    R4        2.55341   0.01439   0.00000   0.01815   0.01818   2.57159
    R5        3.27977  -0.00297   0.00000  -0.00574  -0.00574   3.27403
    R6        2.80645  -0.04464   0.00000  -0.08004  -0.08001   2.72644
    R7        3.30169   0.00349   0.00000   0.00695   0.00695   3.30864
    R8        2.71326  -0.03917   0.00000  -0.06310  -0.06311   2.65014
    R9        3.24188   0.01016   0.00000   0.01858   0.01858   3.26046
   R10        2.55524   0.03812   0.00000   0.04713   0.04715   2.60239
   R11        2.05439  -0.00214   0.00000  -0.00382  -0.00382   2.05058
   R12        2.84246  -0.01830   0.00000  -0.03528  -0.03528   2.80718
   R13        2.66493  -0.00559   0.00000  -0.00346  -0.00382   2.66111
   R14        2.65459   0.00355   0.00000   0.00809   0.00817   2.66276
   R15        2.64252  -0.00365   0.00000  -0.00357  -0.00399   2.63853
   R16        2.05608  -0.00405   0.00000  -0.00724  -0.00724   2.04885
   R17        2.62010  -0.01240   0.00000  -0.01981  -0.01987   2.60023
   R18        3.24840   0.02253   0.00000   0.04158   0.04158   3.28998
   R19        2.64452  -0.01652   0.00000  -0.02521  -0.02477   2.61974
   R20        2.05349  -0.00258   0.00000  -0.00459  -0.00459   2.04890
   R21        2.62252  -0.13917   0.00000  -0.19571  -0.19535   2.42717
    A1        1.99928  -0.00858   0.00000  -0.02374  -0.02382   1.97546
    A2        2.14930  -0.00244   0.00000  -0.00389  -0.00386   2.14544
    A3        2.13436   0.01103   0.00000   0.02771   0.02775   2.16211
    A4        2.11427   0.01077   0.00000   0.02551   0.02551   2.13978
    A5        2.00754  -0.00282   0.00000  -0.00675  -0.00674   2.00080
    A6        2.16102  -0.00795   0.00000  -0.01878  -0.01878   2.14224
    A7        2.14180  -0.00655   0.00000  -0.01199  -0.01197   2.12982
    A8        2.07703   0.00454   0.00000   0.00886   0.00883   2.08585
    A9        2.06377   0.00197   0.00000   0.00279   0.00275   2.06652
   A10        2.11224   0.00916   0.00000   0.01837   0.01827   2.13052
   A11        2.08399  -0.00904   0.00000  -0.01946  -0.01946   2.06453
   A12        2.08582  -0.00004   0.00000   0.00175   0.00175   2.08757
   A13        2.13715   0.00307   0.00000   0.00823   0.00820   2.14535
   A14        2.00864   0.00277   0.00000   0.00988   0.00987   2.01851
   A15        2.13735  -0.00585   0.00000  -0.01820  -0.01821   2.11914
   A16        2.05384  -0.00760   0.00000  -0.01427  -0.01423   2.03961
   A17        2.20988  -0.01096   0.00000  -0.02756  -0.02759   2.18230
   A18        2.01911   0.01856   0.00000   0.04175   0.04174   2.06084
   A19        2.11221   0.00271   0.00000  -0.00158  -0.00141   2.11080
   A20        2.12885  -0.00161   0.00000  -0.01166  -0.01148   2.11737
   A21        2.04102  -0.00112   0.00000   0.01303   0.01267   2.05368
   A22        2.11439  -0.00348   0.00000   0.00544   0.00457   2.11896
   A23        2.11073   0.00159   0.00000  -0.00315  -0.00274   2.10799
   A24        2.05774   0.00193   0.00000  -0.00203  -0.00162   2.05611
   A25        2.10865  -0.02238   0.00000  -0.05202  -0.05265   2.05600
   A26        2.09469   0.00271   0.00000   0.00636   0.00656   2.10125
   A27        2.07933   0.01974   0.00000   0.04634   0.04654   2.12587
   A28        2.12069  -0.03313   0.00000  -0.08032  -0.07990   2.04079
   A29        2.12515   0.00684   0.00000   0.00846   0.00824   2.13339
   A30        2.03729   0.02628   0.00000   0.07180   0.07158   2.10887
   A31        2.10331   0.03937   0.00000   0.08053   0.08154   2.18484
   A32        2.07698   0.02072   0.00000   0.03324   0.03356   2.11054
    D1       -0.00709  -0.00033   0.00000  -0.00370  -0.00376  -0.01085
    D2        3.10695  -0.00058   0.00000  -0.00453  -0.00458   3.10237
    D3       -3.12499  -0.00091   0.00000  -0.00782  -0.00780  -3.13279
    D4       -0.01095  -0.00117   0.00000  -0.00866  -0.00862  -0.01957
    D5        0.10276  -0.00114   0.00000  -0.01085  -0.01088   0.09188
    D6       -2.98749  -0.00315   0.00000  -0.02592  -0.02580  -3.01330
    D7       -3.06231  -0.00076   0.00000  -0.00724  -0.00728  -3.06959
    D8        0.13063  -0.00277   0.00000  -0.02230  -0.02220   0.10843
    D9       -0.08376   0.00169   0.00000   0.01438   0.01437  -0.06940
   D10        3.01999   0.00019   0.00000   0.00361   0.00363   3.02362
   D11        3.08788   0.00185   0.00000   0.01500   0.01498   3.10286
   D12       -0.09156   0.00034   0.00000   0.00424   0.00425  -0.08731
   D13        0.07923  -0.00156   0.00000  -0.01041  -0.01030   0.06893
   D14       -3.03239  -0.00149   0.00000  -0.00791  -0.00786  -3.04025
   D15       -3.02479  -0.00012   0.00000   0.00015   0.00019  -3.02460
   D16        0.14677  -0.00005   0.00000   0.00265   0.00263   0.14940
   D17       -0.11278   0.00151   0.00000   0.01533   0.01543  -0.09735
   D18        3.01975   0.00001   0.00000   0.00445   0.00447   3.02422
   D19        2.97742   0.00325   0.00000   0.02980   0.02994   3.00735
   D20       -0.17324   0.00176   0.00000   0.01891   0.01898  -0.15426
   D21        0.02105  -0.00142   0.00000  -0.00740  -0.00722   0.01383
   D22        3.13596  -0.00193   0.00000  -0.01071  -0.01061   3.12535
   D23       -3.11081   0.00014   0.00000   0.00412   0.00420  -3.10661
   D24        0.00409  -0.00037   0.00000   0.00081   0.00081   0.00491
   D25       -2.50350   0.00143   0.00000   0.01456   0.01456  -2.48894
   D26        0.69029   0.00198   0.00000   0.01921   0.01915   0.70943
   D27        0.66754   0.00187   0.00000   0.01782   0.01789   0.68543
   D28       -2.42186   0.00242   0.00000   0.02247   0.02247  -2.39939
   D29       -3.07515  -0.00007   0.00000   0.00163   0.00180  -3.07334
   D30        0.03844   0.00151   0.00000   0.01276   0.01286   0.05130
   D31        0.01678  -0.00062   0.00000  -0.00349  -0.00330   0.01348
   D32        3.13037   0.00096   0.00000   0.00765   0.00776   3.13813
   D33        3.11946  -0.00067   0.00000  -0.00333  -0.00309   3.11638
   D34       -0.01046   0.00025   0.00000   0.00298   0.00293  -0.00752
   D35        0.02804  -0.00025   0.00000   0.00152   0.00172   0.02977
   D36       -3.10188   0.00068   0.00000   0.00783   0.00774  -3.09413
   D37       -0.04571  -0.00050   0.00000  -0.00527  -0.00504  -0.05075
   D38        3.06110   0.00262   0.00000   0.01864   0.01850   3.07960
   D39        3.12306  -0.00203   0.00000  -0.01606  -0.01576   3.10730
   D40       -0.05331   0.00109   0.00000   0.00785   0.00778  -0.04553
   D41        0.02866   0.00231   0.00000   0.01558   0.01550   0.04416
   D42       -3.07845  -0.00046   0.00000  -0.00736  -0.00757  -3.08603
   D43       -0.04520   0.00055   0.00000   0.00645   0.00630  -0.03890
   D44        3.08528  -0.00043   0.00000   0.00010  -0.00002   3.08526
   D45        0.01602  -0.00159   0.00000  -0.01469  -0.01522   0.00080
         Item               Value     Threshold  Converged?
 Maximum Force            0.139173     0.000450     NO 
 RMS     Force            0.018372     0.000300     NO 
 Maximum Displacement     0.149361     0.001800     NO 
 RMS     Displacement     0.048685     0.001200     NO 
 Predicted change in Energy=-3.693697D-02
 Lowest energy point so far.  Saving SCF results.
 GradGradGradGradGradGradGradGradGradGradGradGradGradGradGradGradGradGrad

 Leave Link  103 at Mon Apr  4 13:34:16 2022, MaxMem=  1879048192 cpu:               0.3 elap:               0.1
 (Enter /gpfs/software/gaussian16/sse4/tar/g16/l202.exe)
                          Input orientation:                          
 ---------------------------------------------------------------------
 Center     Atomic      Atomic             Coordinates (Angstroms)
 Number     Number       Type             X           Y           Z
 ---------------------------------------------------------------------
      1          6           0       -8.070144   -1.585880    6.647939
      2          6           0       -7.146960   -2.490223    7.372587
      3          6           0       -5.877485   -2.735546    6.948212
      4          6           0       -7.475022   -0.989916    5.463759
      5          6           0       -6.195574   -1.346421    5.013614
      6          6           0       -5.366206   -2.195609    5.711827
      7         17           0       -4.797249   -3.674362    7.956778
      8          1           0       -5.898616   -0.923687    4.059362
      9         17           0       -8.363063    0.231004    4.628529
     10          8           0       -9.213623   -1.353263    7.030344
     11         17           0       -7.798022   -3.174193    8.825174
     12          6           0       -4.040087   -2.517067    5.124656
     13          6           0       -3.280434   -1.529709    4.468098
     14          6           0       -2.070768   -1.838414    3.842863
     15          6           0       -3.529149   -3.830090    5.144566
     16          6           0       -2.296486   -4.033294    4.543648
     17          6           0       -1.609892   -3.131293    3.939759
     18         17           0       -1.198644   -0.617188    2.960240
     19          1           0       -4.072454   -4.655349    5.591029
     20          1           0       -3.627501   -0.503709    4.419497
 ---------------------------------------------------------------------
                    Distance matrix (angstroms):
                    1          2          3          4          5
     1  C    0.000000
     2  C    1.481627   0.000000
     3  C    2.493922   1.360824   0.000000
     4  C    1.453144   2.449932   2.793375   0.000000
     5  C    2.498474   2.788937   2.402814   1.402396   0.000000
     6  C    2.925638   2.452754   1.442770   2.441790   1.377125
     7  Cl   4.097152   2.695293   1.750855   4.537826   4.004602
     8  H    3.443076   3.871673   3.410093   2.112291   1.085120
     9  Cl   2.732195   4.051399   4.512144   1.725362   2.708241
    10  O    1.227961   2.383465   3.612100   2.368321   3.629858
    11  Cl   2.708715   1.732543   2.721003   4.021754   4.520683
    12  C    4.407818   3.834915   2.597907   3.774382   2.455375
    13  C    5.262717   4.930382   3.788097   4.344800   2.971401
    14  C    6.627574   6.217035   4.993909   5.705542   4.315870
    15  C    5.283677   4.455095   3.156873   4.872205   3.646311
    16  C    6.614606   5.823321   4.504402   6.076676   4.758471
    17  C    7.173381   6.546327   5.236387   6.427116   5.036607
    18  Cl   7.858436   7.639341   6.502532   6.767530   5.451370
    19  H    5.149779   4.161047   2.964073   5.002906   3.973670
    20  H    5.086662   5.005354   4.054371   4.016254   2.767334
                    6          7          8          9         10
     6  C    0.000000
     7  Cl   2.747768   0.000000
     8  H    2.152182   4.895822   0.000000
     9  Cl   4.005389   6.248533   2.780425   0.000000
    10  O    4.153391   5.074460   4.472197   3.000345   0.000000
    11  Cl   4.069924   3.163687   5.602275   5.433827   2.922521
    12  C    1.485495   3.151752   2.669801   5.146470   5.634852
    13  C    2.518081   4.367053   2.718309   5.381354   6.465213
    14  C    3.805329   5.265805   3.941575   6.670288   7.836822
    15  C    2.523508   3.088829   3.903744   6.334470   6.481055
    16  C    3.763630   4.246423   4.783255   7.415848   7.823875
    17  C    4.257420   5.156608   4.825037   7.575273   8.398204
    18  Cl   5.237483   6.874713   4.836502   7.404831   9.019283
    19  H    2.781853   2.661660   4.427886   6.573598   6.277501
    20  H    2.748771   4.892210   2.337529   4.796774   6.224390
                   11         12         13         14         15
    11  Cl   0.000000
    12  C    5.314858   0.000000
    13  C    6.488223   1.408196   0.000000
    14  C    7.707733   2.445768   1.396248   0.000000
    15  C    5.674535   1.409072   2.410647   2.790713   0.000000
    16  C    7.023988   2.382575   2.691059   2.315069   1.386309
    17  C    7.884292   2.772562   2.373799   1.375984   2.371376
    18  Cl   9.191709   4.045744   2.727670   1.740982   4.530483
    19  H    5.151055   2.188790   3.414366   3.872719   1.084234
    20  H    6.628327   2.172807   1.084203   2.130108   3.405908
                   16         17         18         19         20
    16  C    0.000000
    17  C    1.284405   0.000000
    18  Cl   3.922017   2.729343   0.000000
    19  H    2.153607   3.333714   5.611291   0.000000
    20  H    3.774254   3.347401   2.835782   4.336657   0.000000
 Stoichiometry    C12H3Cl4O(1-)
 Framework group  C1[X(C12H3Cl4O)]
 Deg. of freedom    54
 Full point group                 C1      NOp   1
 RotChk:  IX=0 Diff= 2.76D-02
 Largest Abelian subgroup         C1      NOp   1
 Largest concise Abelian subgroup C1      NOp   1
                         Standard orientation:                         
 ---------------------------------------------------------------------
 Center     Atomic      Atomic             Coordinates (Angstroms)
 Number     Number       Type             X           Y           Z
 ---------------------------------------------------------------------
      1          6           0        2.800985    0.790970    0.067500
      2          6           0        2.382819   -0.623115   -0.076443
      3          6           0        1.076637   -1.004857   -0.078359
      4          6           0        1.681269    1.709116    0.189439
      5          6           0        0.355853    1.259466    0.277766
      6          6           0        0.004548   -0.065403    0.144436
      7         17           0        0.665217   -2.669779   -0.430866
      8          1           0       -0.387181    2.024161    0.479331
      9         17           0        2.007187    3.403303    0.169925
     10          8           0        3.977364    1.143079    0.061015
     11         17           0        3.687013   -1.744185   -0.286168
     12          6           0       -1.430524   -0.425088    0.278199
     13          6           0       -2.436853    0.399331   -0.260923
     14          6           0       -3.790410    0.113599   -0.071851
     15          6           0       -1.835855   -1.562616    1.004297
     16          6           0       -3.199332   -1.795568    1.096590
     17          6           0       -4.114313   -1.037309    0.609199
     18         17           0       -5.011983    1.199768   -0.671030
     19          1           0       -1.125233   -2.223804    1.487422
     20          1           0       -2.181826    1.289039   -0.825615
 ---------------------------------------------------------------------
 Rotational constants (GHZ):           0.4722666           0.1886114           0.1395367
 Leave Link  202 at Mon Apr  4 13:34:16 2022, MaxMem=  1879048192 cpu:               0.1 elap:               0.0
 (Enter /gpfs/software/gaussian16/sse4/tar/g16/l301.exe)
 Standard basis: 6-311+G(d,p) (5D, 7F)
 Ernie: Thresh=  0.10000D-02 Tol=  0.10000D-05 Strict=F.
 There are   441 symmetry adapted cartesian basis functions of A   symmetry.
 There are   424 symmetry adapted basis functions of A   symmetry.
   424 basis functions,   704 primitive gaussians,   441 cartesian basis functions
    76 alpha electrons       76 beta electrons
       nuclear repulsion energy      1522.3523124004 Hartrees.
 IExCor= 4336 DFT=T Ex+Corr=M062X ExCW=0 ScaHFX=  0.540000
 ScaDFX=  1.000000  1.000000  1.000000  1.000000 ScalE2=  1.000000  1.000000
 IRadAn=      5 IRanWt=     -1 IRanGd=            0 ICorTp=0 IEmpDi=  4
 NAtoms=   20 NActive=   20 NUniq=   20 SFac= 1.00D+00 NAtFMM=   60 NAOKFM=F Big=F
 Integral buffers will be    131072 words long.
 Raffenetti 2 integral format.
 Two-electron integral symmetry is turned on.
 Leave Link  301 at Mon Apr  4 13:34:16 2022, MaxMem=  1879048192 cpu:               0.5 elap:               0.1
 (Enter /gpfs/software/gaussian16/sse4/tar/g16/l302.exe)
 NPDir=0 NMtPBC=     1 NCelOv=     1 NCel=       1 NClECP=     1 NCelD=      1
         NCelK=      1 NCelE2=     1 NClLst=     1 CellRange=     0.0.
 One-electron integrals computed using PRISM.
 One-electron integral symmetry used in STVInt
 NBasis=   424 RedAO= T EigKep=  1.05D-06  NBF=   424
 NBsUse=   421 1.00D-06 EigRej=  9.03D-07 NBFU=   421
 Precomputing XC quadrature grid using
 IXCGrd= 4 IRadAn=           5 IRanWt=          -1 IRanGd=           0 AccXCQ= 0.00D+00.
 Generated NRdTot=       0 NPtTot=           0 NUsed=           0 NTot=          32
 NSgBfM=   432   432   432   432   432 MxSgAt=    20 MxSgA2=    20.
 Leave Link  302 at Mon Apr  4 13:34:17 2022, MaxMem=  1879048192 cpu:               4.2 elap:               0.6
 (Enter /gpfs/software/gaussian16/sse4/tar/g16/l303.exe)
 DipDrv:  MaxL=1.
 Leave Link  303 at Mon Apr  4 13:34:17 2022, MaxMem=  1879048192 cpu:               0.4 elap:               0.1
 (Enter /gpfs/software/gaussian16/sse4/tar/g16/l401.exe)
 Initial guess from the checkpoint file:  "checkpoint.chk"
 B after Tr=     0.000000   -0.000000   -0.000000
         Rot=    0.999955    0.001864   -0.001901    0.009098 Ang=   1.09 deg.
 Guess basis will be translated and rotated to current coordinates.
 JPrj=2 DoOrth=T DoCkMO=T.
 Generating alternative initial guess.
 ExpMin= 4.38D-02 ExpMax= 1.06D+05 ExpMxC= 3.62D+03 IAcc=2 IRadAn=         4 AccDes= 0.00D+00
 Harris functional with IExCor= 1009 and IRadAn=       4 diagonalized for initial guess.
 HarFok:  IExCor= 1009 AccDes= 0.00D+00 IRadAn=         4 IDoV= 1 UseB2=F ITyADJ=14
 ICtDFT=  3500011 ScaDFX=  1.000000  1.000000  1.000000  1.000000
 FoFCou: FMM=F IPFlag=           0 FMFlag=      100000 FMFlg1=           0
         NFxFlg=           0 DoJE=T BraDBF=F KetDBF=T FulRan=T
         wScrn=  0.000000 ICntrl=       500 IOpCl=  0 I1Cent=   200000004 NGrid=           0
         NMat0=    1 NMatS0=      1 NMatT0=    0 NMatD0=    1 NMtDS0=    0 NMtDT0=    0
 Petite list used in FoFCou.
 Harris En= -2373.85333915006    
 Leave Link  401 at Mon Apr  4 13:34:19 2022, MaxMem=  1879048192 cpu:              17.2 elap:               2.5
 (Enter /gpfs/software/gaussian16/sse4/tar/g16/l502.exe)
 Integral symmetry usage will be decided dynamically.
 Closed shell SCF:
 Using DIIS extrapolation, IDIIS=  1040.
 NGot=  1879048192 LenX=  1878652179 LenY=  1878457257
 Requested convergence on RMS density matrix=1.00D-08 within 128 cycles.
 Requested convergence on MAX density matrix=1.00D-06.
 Requested convergence on             energy=1.00D-06.
 No special actions if energy rises.
 Fock matrices will be formed incrementally for  20 cycles.

 Cycle   1  Pass 1  IDiag  1:
 FoFJK:  IHMeth= 1 ICntrl=       0 DoSepK=F KAlg= 0 I1Cent=           0 FoldK=F
 IRaf= 800000000 NMat=       1 IRICut=       1 DoRegI=T DoRafI=F ISym2E= 0 IDoP0=0 IntGTp=1.
 FoFCou: FMM=F IPFlag=           0 FMFlag=      100000 FMFlg1=           0
         NFxFlg=           0 DoJE=F BraDBF=F KetDBF=F FulRan=T
         wScrn=  0.000000 ICntrl=         0 IOpCl=  0 I1Cent=           0 NGrid=           0
         NMat0=    1 NMatS0=      1 NMatT0=    0 NMatD0=    1 NMtDS0=    0 NMtDT0=    0
 Symmetry not used in FoFCou.
 E= -2374.92291570263    
 DIIS: error= 5.28D-03 at cycle   1 NSaved=   1.
 NSaved= 1 IEnMin= 1 EnMin= -2374.92291570263     IErMin= 1 ErrMin= 5.28D-03
 ErrMax= 5.28D-03  0.00D+00 EMaxC= 1.00D-01 BMatC= 2.69D-02 BMatP= 2.69D-02
 IDIUse=3 WtCom= 9.47D-01 WtEn= 5.28D-02
 Coeff-Com:  0.100D+01
 Coeff-En:   0.100D+01
 Coeff:      0.100D+01
 Gap=     0.393 Goal=   None    Shift=    0.000
 GapD=    0.393 DampG=1.000 DampE=1.000 DampFc=1.0000 IDamp=-1.
 RMSDP=2.37D-02 MaxDP=2.22D+00              OVMax= 5.05D-02

 Cycle   2  Pass 1  IDiag  1:
 RMSU=  2.18D-02    CP:  1.06D+00
 E= -2374.96153235030     Delta-E=       -0.038616647666 Rises=F Damp=F
 DIIS: error= 1.45D-03 at cycle   2 NSaved=   2.
 NSaved= 2 IEnMin= 2 EnMin= -2374.96153235030     IErMin= 2 ErrMin= 1.45D-03
 ErrMax= 1.45D-03  0.00D+00 EMaxC= 1.00D-01 BMatC= 1.72D-03 BMatP= 2.69D-02
 IDIUse=3 WtCom= 9.86D-01 WtEn= 1.45D-02
 Coeff-Com:  0.439D-01 0.956D+00
 Coeff-En:   0.000D+00 0.100D+01
 Coeff:      0.433D-01 0.957D+00
 Gap=     0.128 Goal=   None    Shift=    0.000
 RMSDP=6.10D-03 MaxDP=6.41D-01 DE=-3.86D-02 OVMax= 2.39D-02

 Cycle   3  Pass 1  IDiag  1:
 RMSU=  5.48D-03    CP:  1.08D+00  1.05D+00
 E= -2374.96175756156     Delta-E=       -0.000225211264 Rises=F Damp=F
 DIIS: error= 2.31D-03 at cycle   3 NSaved=   3.
 NSaved= 3 IEnMin= 3 EnMin= -2374.96175756156     IErMin= 2 ErrMin= 1.45D-03
 ErrMax= 2.31D-03  0.00D+00 EMaxC= 1.00D-01 BMatC= 1.97D-03 BMatP= 1.72D-03
 IDIUse=3 WtCom= 1.72D-01 WtEn= 8.28D-01
 Coeff-Com: -0.353D-01 0.531D+00 0.504D+00
 Coeff-En:   0.000D+00 0.469D+00 0.531D+00
 Coeff:     -0.607D-02 0.480D+00 0.526D+00
 Gap=     0.118 Goal=   None    Shift=    0.000
 RMSDP=2.77D-03 MaxDP=2.96D-01 DE=-2.25D-04 OVMax= 1.57D-02

 Cycle   4  Pass 1  IDiag  1:
 RMSU=  2.19D-03    CP:  1.08D+00  1.09D+00  7.79D-01
 E= -2374.96371286062     Delta-E=       -0.001955299056 Rises=F Damp=F
 DIIS: error= 6.51D-04 at cycle   4 NSaved=   4.
 NSaved= 4 IEnMin= 4 EnMin= -2374.96371286062     IErMin= 4 ErrMin= 6.51D-04
 ErrMax= 6.51D-04  0.00D+00 EMaxC= 1.00D-01 BMatC= 1.92D-04 BMatP= 1.72D-03
 IDIUse=3 WtCom= 9.93D-01 WtEn= 6.51D-03
 Coeff-Com: -0.184D-01 0.158D+00 0.289D+00 0.572D+00
 Coeff-En:   0.000D+00 0.000D+00 0.197D-01 0.980D+00
 Coeff:     -0.182D-01 0.157D+00 0.287D+00 0.574D+00
 Gap=     0.120 Goal=   None    Shift=    0.000
 RMSDP=1.11D-03 MaxDP=1.15D-01 DE=-1.96D-03 OVMax= 5.61D-03

 Cycle   5  Pass 1  IDiag  1:
 RMSU=  8.00D-04    CP:  1.08D+00  1.07D+00  8.86D-01  1.02D+00
 E= -2374.96391405541     Delta-E=       -0.000201194791 Rises=F Damp=F
 DIIS: error= 1.86D-04 at cycle   5 NSaved=   5.
 NSaved= 5 IEnMin= 5 EnMin= -2374.96391405541     IErMin= 5 ErrMin= 1.86D-04
 ErrMax= 1.86D-04  0.00D+00 EMaxC= 1.00D-01 BMatC= 2.70D-05 BMatP= 1.92D-04
 IDIUse=3 WtCom= 9.98D-01 WtEn= 1.86D-03
 Coeff-Com: -0.338D-02-0.151D-01 0.713D-01 0.344D+00 0.604D+00
 Coeff-En:   0.000D+00 0.000D+00 0.000D+00 0.000D+00 0.100D+01
 Coeff:     -0.337D-02-0.151D-01 0.711D-01 0.343D+00 0.604D+00
 Gap=     0.120 Goal=   None    Shift=    0.000
 RMSDP=4.66D-04 MaxDP=5.58D-02 DE=-2.01D-04 OVMax= 2.90D-03

 Cycle   6  Pass 1  IDiag  1:
 RMSU=  2.94D-04    CP:  1.08D+00  1.07D+00  9.22D-01  1.11D+00  7.63D-01
 E= -2374.96394487382     Delta-E=       -0.000030818414 Rises=F Damp=F
 DIIS: error= 1.43D-04 at cycle   6 NSaved=   6.
 NSaved= 6 IEnMin= 6 EnMin= -2374.96394487382     IErMin= 6 ErrMin= 1.43D-04
 ErrMax= 1.43D-04  0.00D+00 EMaxC= 1.00D-01 BMatC= 5.68D-06 BMatP= 2.70D-05
 IDIUse=3 WtCom= 9.99D-01 WtEn= 1.43D-03
 Coeff-Com:  0.954D-03-0.371D-01-0.664D-02 0.113D+00 0.379D+00 0.551D+00
 Coeff-En:   0.000D+00 0.000D+00 0.000D+00 0.000D+00 0.000D+00 0.100D+01
 Coeff:      0.953D-03-0.370D-01-0.663D-02 0.113D+00 0.378D+00 0.552D+00
 Gap=     0.120 Goal=   None    Shift=    0.000
 RMSDP=1.62D-04 MaxDP=1.90D-02 DE=-3.08D-05 OVMax= 1.42D-03

 Cycle   7  Pass 1  IDiag  1:
 RMSU=  1.18D-04    CP:  1.08D+00  1.07D+00  9.32D-01  1.09D+00  7.57D-01
                    CP:  7.41D-01
 E= -2374.96395223646     Delta-E=       -0.000007362630 Rises=F Damp=F
 DIIS: error= 2.95D-05 at cycle   7 NSaved=   7.
 NSaved= 7 IEnMin= 7 EnMin= -2374.96395223646     IErMin= 7 ErrMin= 2.95D-05
 ErrMax= 2.95D-05  0.00D+00 EMaxC= 1.00D-01 BMatC= 6.01D-07 BMatP= 5.68D-06
 IDIUse=1 WtCom= 1.00D+00 WtEn= 0.00D+00
 Coeff-Com:  0.111D-02-0.188D-01-0.164D-01 0.843D-02 0.120D+00 0.275D+00
 Coeff-Com:  0.630D+00
 Coeff:      0.111D-02-0.188D-01-0.164D-01 0.843D-02 0.120D+00 0.275D+00
 Coeff:      0.630D+00
 Gap=     0.120 Goal=   None    Shift=    0.000
 RMSDP=7.54D-05 MaxDP=8.17D-03 DE=-7.36D-06 OVMax= 8.09D-04

 Cycle   8  Pass 1  IDiag  1:
 RMSU=  4.22D-05    CP:  1.08D+00  1.07D+00  9.40D-01  1.10D+00  7.62D-01
                    CP:  7.87D-01  1.04D+00
 E= -2374.96395354290     Delta-E=       -0.000001306446 Rises=F Damp=F
 DIIS: error= 1.95D-05 at cycle   8 NSaved=   8.
 NSaved= 8 IEnMin= 8 EnMin= -2374.96395354290     IErMin= 8 ErrMin= 1.95D-05
 ErrMax= 1.95D-05  0.00D+00 EMaxC= 1.00D-01 BMatC= 1.28D-07 BMatP= 6.01D-07
 IDIUse=1 WtCom= 1.00D+00 WtEn= 0.00D+00
 Coeff-Com:  0.323D-03 0.726D-03-0.713D-02-0.272D-01-0.423D-01-0.337D-01
 Coeff-Com:  0.280D+00 0.829D+00
 Coeff:      0.323D-03 0.726D-03-0.713D-02-0.272D-01-0.423D-01-0.337D-01
 Coeff:      0.280D+00 0.829D+00
 Gap=     0.120 Goal=   None    Shift=    0.000
 RMSDP=3.38D-05 MaxDP=1.95D-03 DE=-1.31D-06 OVMax= 7.72D-04

 Cycle   9  Pass 1  IDiag  1:
 RMSU=  2.31D-05    CP:  1.08D+00  1.07D+00  9.42D-01  1.11D+00  7.59D-01
                    CP:  8.44D-01  1.09D+00  1.24D+00
 E= -2374.96395403288     Delta-E=       -0.000000489975 Rises=F Damp=F
 DIIS: error= 9.65D-06 at cycle   9 NSaved=   9.
 NSaved= 9 IEnMin= 9 EnMin= -2374.96395403288     IErMin= 9 ErrMin= 9.65D-06
 ErrMax= 9.65D-06  0.00D+00 EMaxC= 1.00D-01 BMatC= 3.62D-08 BMatP= 1.28D-07
 IDIUse=1 WtCom= 1.00D+00 WtEn= 0.00D+00
 Coeff-Com: -0.648D-04 0.430D-02-0.566D-05-0.144D-01-0.447D-01-0.755D-01
 Coeff-Com: -0.406D-02 0.437D+00 0.697D+00
 Coeff:     -0.648D-04 0.430D-02-0.566D-05-0.144D-01-0.447D-01-0.755D-01
 Coeff:     -0.406D-02 0.437D+00 0.697D+00
 Gap=     0.120 Goal=   None    Shift=    0.000
 RMSDP=1.98D-05 MaxDP=2.25D-03 DE=-4.90D-07 OVMax= 3.47D-04

 Cycle  10  Pass 1  IDiag  1:
 RMSU=  1.08D-05    CP:  1.08D+00  1.07D+00  9.43D-01  1.10D+00  7.60D-01
                    CP:  8.34D-01  1.15D+00  1.53D+00  1.08D+00
 E= -2374.96395414369     Delta-E=       -0.000000110811 Rises=F Damp=F
 DIIS: error= 2.63D-06 at cycle  10 NSaved=  10.
 NSaved=10 IEnMin=10 EnMin= -2374.96395414369     IErMin=10 ErrMin= 2.63D-06
 ErrMax= 2.63D-06  0.00D+00 EMaxC= 1.00D-01 BMatC= 4.57D-09 BMatP= 3.62D-08
 IDIUse=1 WtCom= 1.00D+00 WtEn= 0.00D+00
 Coeff-Com: -0.756D-04 0.142D-02 0.125D-02-0.345D-03-0.851D-02-0.182D-01
 Coeff-Com: -0.563D-01 0.130D-02 0.245D+00 0.834D+00
 Coeff:     -0.756D-04 0.142D-02 0.125D-02-0.345D-03-0.851D-02-0.182D-01
 Coeff:     -0.563D-01 0.130D-02 0.245D+00 0.834D+00
 Gap=     0.120 Goal=   None    Shift=    0.000
 RMSDP=1.25D-05 MaxDP=1.34D-03 DE=-1.11D-07 OVMax= 1.64D-04

 Cycle  11  Pass 1  IDiag  1:
 RMSU=  4.74D-06    CP:  1.08D+00  1.07D+00  9.44D-01  1.10D+00  7.52D-01
                    CP:  8.40D-01  1.18D+00  1.63D+00  1.22D+00  1.17D+00
 E= -2374.96395416454     Delta-E=       -0.000000020856 Rises=F Damp=F
 DIIS: error= 1.18D-06 at cycle  11 NSaved=  11.
 NSaved=11 IEnMin=11 EnMin= -2374.96395416454     IErMin=11 ErrMin= 1.18D-06
 ErrMax= 1.18D-06  0.00D+00 EMaxC= 1.00D-01 BMatC= 1.47D-09 BMatP= 4.57D-09
 IDIUse=1 WtCom= 1.00D+00 WtEn= 0.00D+00
 Coeff-Com: -0.314D-04-0.637D-04 0.674D-03 0.271D-02 0.388D-02 0.483D-02
 Coeff-Com: -0.282D-01-0.787D-01-0.123D-01 0.424D+00 0.683D+00
 Coeff:     -0.314D-04-0.637D-04 0.674D-03 0.271D-02 0.388D-02 0.483D-02
 Coeff:     -0.282D-01-0.787D-01-0.123D-01 0.424D+00 0.683D+00
 Gap=     0.120 Goal=   None    Shift=    0.000
 RMSDP=6.23D-06 MaxDP=6.36D-04 DE=-2.09D-08 OVMax= 6.23D-05

 Cycle  12  Pass 1  IDiag  1:
 RMSU=  1.38D-06    CP:  1.08D+00  1.07D+00  9.44D-01  1.10D+00  7.55D-01
                    CP:  8.40D-01  1.16D+00  1.68D+00  1.29D+00  1.32D+00
                    CP:  1.04D+00
 E= -2374.96395416907     Delta-E=       -0.000000004530 Rises=F Damp=F
 DIIS: error= 6.00D-07 at cycle  12 NSaved=  12.
 NSaved=12 IEnMin=12 EnMin= -2374.96395416907     IErMin=12 ErrMin= 6.00D-07
 ErrMax= 6.00D-07  0.00D+00 EMaxC= 1.00D-01 BMatC= 2.51D-10 BMatP= 1.47D-09
 IDIUse=1 WtCom= 1.00D+00 WtEn= 0.00D+00
 Coeff-Com:  0.104D-04-0.479D-03-0.101D-03 0.144D-02 0.436D-02 0.797D-02
 Coeff-Com:  0.330D-02-0.355D-01-0.808D-01-0.390D-01 0.272D+00 0.867D+00
 Coeff:      0.104D-04-0.479D-03-0.101D-03 0.144D-02 0.436D-02 0.797D-02
 Coeff:      0.330D-02-0.355D-01-0.808D-01-0.390D-01 0.272D+00 0.867D+00
 Gap=     0.120 Goal=   None    Shift=    0.000
 RMSDP=2.60D-06 MaxDP=3.17D-04 DE=-4.53D-09 OVMax= 3.65D-05

 Cycle  13  Pass 1  IDiag  1:
 RMSU=  8.85D-07    CP:  1.08D+00  1.07D+00  9.44D-01  1.10D+00  7.54D-01
                    CP:  8.41D-01  1.16D+00  1.70D+00  1.30D+00  1.37D+00
                    CP:  1.24D+00  1.35D+00
 E= -2374.96395417013     Delta-E=       -0.000000001060 Rises=F Damp=F
 DIIS: error= 2.52D-07 at cycle  13 NSaved=  13.
 NSaved=13 IEnMin=13 EnMin= -2374.96395417013     IErMin=13 ErrMin= 2.52D-07
 ErrMax= 2.52D-07  0.00D+00 EMaxC= 1.00D-01 BMatC= 4.80D-11 BMatP= 2.51D-10
 IDIUse=1 WtCom= 1.00D+00 WtEn= 0.00D+00
 Coeff-Com:  0.864D-05-0.184D-03-0.135D-03 0.239D-03 0.108D-02 0.236D-02
 Coeff-Com:  0.473D-02-0.219D-02-0.308D-01-0.714D-01-0.793D-02 0.356D+00
 Coeff-Com:  0.748D+00
 Coeff:      0.864D-05-0.184D-03-0.135D-03 0.239D-03 0.108D-02 0.236D-02
 Coeff:      0.473D-02-0.219D-02-0.308D-01-0.714D-01-0.793D-02 0.356D+00
 Coeff:      0.748D+00
 Gap=     0.120 Goal=   None    Shift=    0.000
 RMSDP=9.94D-07 MaxDP=1.22D-04 DE=-1.06D-09 OVMax= 1.27D-05

 Cycle  14  Pass 1  IDiag  1:
 RMSU=  3.71D-07    CP:  1.08D+00  1.07D+00  9.44D-01  1.10D+00  7.55D-01
                    CP:  8.42D-01  1.16D+00  1.70D+00  1.30D+00  1.38D+00
                    CP:  1.28D+00  1.56D+00  9.79D-01
 E= -2374.96395417018     Delta-E=       -0.000000000047 Rises=F Damp=F
 DIIS: error= 9.56D-08 at cycle  14 NSaved=  14.
 NSaved=14 IEnMin=14 EnMin= -2374.96395417018     IErMin=14 ErrMin= 9.56D-08
 ErrMax= 9.56D-08  0.00D+00 EMaxC= 1.00D-01 BMatC= 9.42D-12 BMatP= 4.80D-11
 IDIUse=1 WtCom= 1.00D+00 WtEn= 0.00D+00
 Coeff-Com:  0.619D-06 0.486D-04-0.314D-04-0.264D-03-0.695D-03-0.964D-03
 Coeff-Com:  0.161D-02 0.888D-02 0.601D-02-0.216D-01-0.765D-01-0.584D-01
 Coeff-Com:  0.312D+00 0.830D+00
 Coeff:      0.619D-06 0.486D-04-0.314D-04-0.264D-03-0.695D-03-0.964D-03
 Coeff:      0.161D-02 0.888D-02 0.601D-02-0.216D-01-0.765D-01-0.584D-01
 Coeff:      0.312D+00 0.830D+00
 Gap=     0.120 Goal=   None    Shift=    0.000
 RMSDP=6.29D-07 MaxDP=9.37D-05 DE=-4.68D-11 OVMax= 5.01D-06

 Cycle  15  Pass 1  IDiag  1:
 RMSU=  1.61D-07    CP:  1.08D+00  1.07D+00  9.44D-01  1.10D+00  7.55D-01
                    CP:  8.42D-01  1.16D+00  1.71D+00  1.30D+00  1.38D+00
                    CP:  1.29D+00  1.65D+00  1.25D+00  1.19D+00
 E= -2374.96395417017     Delta-E=        0.000000000008 Rises=F Damp=F
 DIIS: error= 4.95D-08 at cycle  15 NSaved=  15.
 NSaved=15 IEnMin=14 EnMin= -2374.96395417018     IErMin=15 ErrMin= 4.95D-08
 ErrMax= 4.95D-08  0.00D+00 EMaxC= 1.00D-01 BMatC= 9.08D-13 BMatP= 9.42D-12
 IDIUse=1 WtCom= 1.00D+00 WtEn= 0.00D+00
 Coeff-Com: -0.570D-06 0.360D-04 0.289D-05-0.121D-03-0.378D-03-0.552D-03
 Coeff-Com:  0.105D-03 0.316D-02 0.494D-02 0.381D-03-0.259D-01-0.572D-01
 Coeff-Com:  0.404D-01 0.324D+00 0.711D+00
 Coeff:     -0.570D-06 0.360D-04 0.289D-05-0.121D-03-0.378D-03-0.552D-03
 Coeff:      0.105D-03 0.316D-02 0.494D-02 0.381D-03-0.259D-01-0.572D-01
 Coeff:      0.404D-01 0.324D+00 0.711D+00
 Gap=     0.120 Goal=   None    Shift=    0.000
 RMSDP=1.09D-07 MaxDP=1.24D-05 DE= 7.73D-12 OVMax= 1.30D-06

 Cycle  16  Pass 1  IDiag  1:
 RMSU=  5.13D-08    CP:  1.08D+00  1.07D+00  9.44D-01  1.10D+00  7.55D-01
                    CP:  8.42D-01  1.16D+00  1.71D+00  1.30D+00  1.38D+00
                    CP:  1.28D+00  1.66D+00  1.25D+00  1.30D+00  8.55D-01
 E= -2374.96395417038     Delta-E=       -0.000000000202 Rises=F Damp=F
 DIIS: error= 1.50D-08 at cycle  16 NSaved=  16.
 NSaved=16 IEnMin=16 EnMin= -2374.96395417038     IErMin=16 ErrMin= 1.50D-08
 ErrMax= 1.50D-08  0.00D+00 EMaxC= 1.00D-01 BMatC= 1.97D-13 BMatP= 9.08D-13
 IDIUse=1 WtCom= 1.00D+00 WtEn= 0.00D+00
 Coeff-Com: -0.327D-06 0.101D-04 0.569D-05-0.219D-04-0.828D-04-0.111D-03
 Coeff-Com: -0.132D-03 0.279D-03 0.155D-02 0.339D-02-0.149D-02-0.207D-01
 Coeff-Com: -0.293D-01 0.318D-01 0.344D+00 0.670D+00
 Coeff:     -0.327D-06 0.101D-04 0.569D-05-0.219D-04-0.828D-04-0.111D-03
 Coeff:     -0.132D-03 0.279D-03 0.155D-02 0.339D-02-0.149D-02-0.207D-01
 Coeff:     -0.293D-01 0.318D-01 0.344D+00 0.670D+00
 Gap=     0.120 Goal=   None    Shift=    0.000
 RMSDP=4.97D-08 MaxDP=2.86D-06 DE=-2.02D-10 OVMax= 3.12D-07

 Cycle  17  Pass 1  IDiag  1:
 RMSU=  2.15D-08    CP:  1.08D+00  1.07D+00  9.44D-01  1.10D+00  7.55D-01
                    CP:  8.42D-01  1.16D+00  1.71D+00  1.30D+00  1.38D+00
                    CP:  1.28D+00  1.66D+00  1.27D+00  1.31D+00  8.78D-01
                    CP:  1.17D+00
 E= -2374.96395417008     Delta-E=        0.000000000295 Rises=F Damp=F
 DIIS: error= 6.00D-09 at cycle  17 NSaved=  17.
 NSaved=17 IEnMin=16 EnMin= -2374.96395417038     IErMin=17 ErrMin= 6.00D-09
 ErrMax= 6.00D-09  0.00D+00 EMaxC= 1.00D-01 BMatC= 1.85D-14 BMatP= 1.97D-13
 IDIUse=1 WtCom= 1.00D+00 WtEn= 0.00D+00
 Coeff-Com: -0.839D-07-0.174D-06 0.198D-05 0.579D-05 0.117D-04 0.197D-04
 Coeff-Com: -0.713D-04-0.297D-03-0.649D-04 0.120D-02 0.259D-02 0.109D-03
 Coeff-Com: -0.156D-01-0.313D-01 0.428D-01 0.268D+00 0.733D+00
 Coeff:     -0.839D-07-0.174D-06 0.198D-05 0.579D-05 0.117D-04 0.197D-04
 Coeff:     -0.713D-04-0.297D-03-0.649D-04 0.120D-02 0.259D-02 0.109D-03
 Coeff:     -0.156D-01-0.313D-01 0.428D-01 0.268D+00 0.733D+00
 Gap=     0.120 Goal=   None    Shift=    0.000
 RMSDP=2.19D-08 MaxDP=1.81D-06 DE= 2.95D-10 OVMax= 1.70D-07

 Cycle  18  Pass 1  IDiag  1:
 RMSU=  7.35D-09    CP:  1.08D+00  1.07D+00  9.44D-01  1.10D+00  7.55D-01
                    CP:  8.42D-01  1.16D+00  1.71D+00  1.30D+00  1.38D+00
                    CP:  1.28D+00  1.66D+00  1.27D+00  1.31D+00  9.12D-01
                    CP:  1.20D+00  9.74D-01
 E= -2374.96395417022     Delta-E=       -0.000000000139 Rises=F Damp=F
 DIIS: error= 1.52D-09 at cycle  18 NSaved=  18.
 NSaved=18 IEnMin=16 EnMin= -2374.96395417038     IErMin=18 ErrMin= 1.52D-09
 ErrMax= 1.52D-09  0.00D+00 EMaxC= 1.00D-01 BMatC= 2.27D-15 BMatP= 1.85D-14
 IDIUse=1 WtCom= 1.00D+00 WtEn= 0.00D+00
 Coeff-Com:  0.161D-07-0.154D-05-0.269D-07 0.562D-05 0.172D-04 0.231D-04
 Coeff-Com: -0.848D-05-0.143D-03-0.221D-03 0.808D-06 0.106D-02 0.297D-02
 Coeff-Com: -0.225D-02-0.172D-01-0.282D-01 0.552D-02 0.251D+00 0.788D+00
 Coeff:      0.161D-07-0.154D-05-0.269D-07 0.562D-05 0.172D-04 0.231D-04
 Coeff:     -0.848D-05-0.143D-03-0.221D-03 0.808D-06 0.106D-02 0.297D-02
 Coeff:     -0.225D-02-0.172D-01-0.282D-01 0.552D-02 0.251D+00 0.788D+00
 Gap=     0.120 Goal=   None    Shift=    0.000
 RMSDP=1.04D-08 MaxDP=9.78D-07 DE=-1.39D-10 OVMax= 5.29D-08

 Cycle  19  Pass 1  IDiag  1:
 RMSU=  2.57D-09    CP:  1.08D+00  1.07D+00  9.44D-01  1.10D+00  7.55D-01
                    CP:  8.42D-01  1.16D+00  1.71D+00  1.30D+00  1.38D+00
                    CP:  1.28D+00  1.66D+00  1.27D+00  1.32D+00  9.13D-01
                    CP:  1.24D+00  1.07D+00  1.12D+00
 E= -2374.96395417023     Delta-E=       -0.000000000011 Rises=F Damp=F
 DIIS: error= 6.66D-10 at cycle  19 NSaved=  19.
 NSaved=19 IEnMin=16 EnMin= -2374.96395417038     IErMin=19 ErrMin= 6.66D-10
 ErrMax= 6.66D-10  0.00D+00 EMaxC= 1.00D-01 BMatC= 4.21D-16 BMatP= 2.27D-15
 IDIUse=1 WtCom= 1.00D+00 WtEn= 0.00D+00
 Large coefficients: NSaved= 19 BigCof=    0.00 CofMax=   10.00 Det=-2.14D-15
 Inversion failed.  Reducing to 18 matrices.
 Large coefficients: NSaved= 18 BigCof=    0.00 CofMax=   10.00 Det=-2.16D-15
 Inversion failed.  Reducing to 17 matrices.
 Large coefficients: NSaved= 17 BigCof=    0.00 CofMax=   10.00 Det=-2.35D-15
 Inversion failed.  Reducing to 16 matrices.
 Large coefficients: NSaved= 16 BigCof=    0.00 CofMax=   10.00 Det=-2.36D-15
 Inversion failed.  Reducing to 15 matrices.
 Coeff-Com:  0.141D-06-0.166D-05-0.147D-05 0.645D-05-0.453D-05-0.735D-04
 Coeff-Com: -0.112D-03 0.392D-03 0.798D-03-0.484D-03-0.998D-02-0.288D-01
 Coeff-Com: -0.112D-01 0.285D+00 0.764D+00
 Coeff:      0.141D-06-0.166D-05-0.147D-05 0.645D-05-0.453D-05-0.735D-04
 Coeff:     -0.112D-03 0.392D-03 0.798D-03-0.484D-03-0.998D-02-0.288D-01
 Coeff:     -0.112D-01 0.285D+00 0.764D+00
 Gap=     0.120 Goal=   None    Shift=    0.000
 RMSDP=4.25D-09 MaxDP=4.57D-07 DE=-1.14D-11 OVMax= 2.40D-08

 SCF Done:  E(RM062X) =  -2374.96395417     A.U. after   19 cycles
            NFock= 19  Conv=0.42D-08     -V/T= 2.0025
 KE= 2.368974000902D+03 PE=-8.682908926866D+03 EE= 2.416618659394D+03
 Leave Link  502 at Mon Apr  4 13:40:54 2022, MaxMem=  1879048192 cpu:            2738.7 elap:             394.6
 (Enter /gpfs/software/gaussian16/sse4/tar/g16/l701.exe)
 ... and contract with generalized density number  0.
 Compute integral first derivatives.
 Leave Link  701 at Mon Apr  4 13:40:54 2022, MaxMem=  1879048192 cpu:               2.1 elap:               0.3
 (Enter /gpfs/software/gaussian16/sse4/tar/g16/l702.exe)
 L702 exits ... SP integral derivatives will be done elsewhere.
 Leave Link  702 at Mon Apr  4 13:40:54 2022, MaxMem=  1879048192 cpu:               0.2 elap:               0.0
 (Enter /gpfs/software/gaussian16/sse4/tar/g16/l703.exe)
 Integral derivatives from FoFJK, PRISM(SPDF).
 Compute integral first derivatives, UseDBF=F ICtDFT=           0.
 Calling FoFJK, ICntrl=      2127 FMM=F ISym2X=0 I1Cent= 0 IOpClX= 0 NMat=1 NMatS=1 NMatT=0.
 FoFJK:  IHMeth= 1 ICntrl=    2127 DoSepK=F KAlg= 0 I1Cent=           0 FoldK=F
 IRaf=         0 NMat=       1 IRICut=       1 DoRegI=T DoRafI=F ISym2E= 0 IDoP0=0 IntGTp=1.
 FoFCou: FMM=F IPFlag=           0 FMFlag=      100000 FMFlg1=         800
         NFxFlg=           0 DoJE=F BraDBF=F KetDBF=F FulRan=T
         wScrn=  0.000000 ICntrl=      2127 IOpCl=  0 I1Cent=           0 NGrid=           0
         NMat0=    1 NMatS0=      1 NMatT0=    0 NMatD0=    1 NMtDS0=    0 NMtDT0=    0
 Symmetry not used in FoFCou.
 Leave Link  703 at Mon Apr  4 13:41:46 2022, MaxMem=  1879048192 cpu:             356.1 elap:              51.4
 (Enter /gpfs/software/gaussian16/sse4/tar/g16/l716.exe)
 Dipole        =-2.68011628D+00-7.57166202D-01 7.87608170D-02
 ***** Axes restored to original set *****
 -------------------------------------------------------------------
 Center     Atomic                   Forces (Hartrees/Bohr)
 Number     Number              X              Y              Z
 -------------------------------------------------------------------
      1        6           0.007718380    0.001697746   -0.006062041
      2        6          -0.014515340    0.011349576   -0.006988386
      3        6           0.017914222    0.002174882   -0.019972298
      4        6           0.027043250   -0.019686876    0.009281770
      5        6          -0.035740269    0.020713200   -0.001424352
      6        6           0.011954300   -0.017639134    0.014865457
      7       17          -0.000295317   -0.001169052    0.003909651
      8        1           0.004290909   -0.000913199    0.001192623
      9       17          -0.006586336    0.003263557   -0.005103975
     10        8          -0.007503076    0.000790385    0.004659709
     11       17           0.001359376   -0.000226278    0.001501706
     12        6           0.001261311    0.002097603    0.003030670
     13        6           0.002523683   -0.001782573   -0.002385267
     14        6           0.006521942   -0.000905059   -0.006089516
     15        6           0.000329333   -0.036000712    0.007852750
     16        6           0.016829405    0.065288229   -0.027705085
     17        6          -0.032134837   -0.041627306    0.030950253
     18       17           0.002845395    0.008119688   -0.002857319
     19        1          -0.003622740    0.005575811   -0.000293073
     20        1          -0.000193590   -0.001120486    0.001636724
 -------------------------------------------------------------------
 Cartesian Forces:  Max     0.065288229 RMS     0.016143511
 Leave Link  716 at Mon Apr  4 13:41:46 2022, MaxMem=  1879048192 cpu:               0.2 elap:               0.1
 (Enter /gpfs/software/gaussian16/sse4/tar/g16/l103.exe)

 GradGradGradGradGradGradGradGradGradGradGradGradGradGradGradGradGradGrad
 Berny optimization.
 Using GEDIIS/GDIIS optimizer.
 FormGI is forming the generalized inverse of G from B-inverse, IUseBI=4.
 Internal  Forces:  Max     0.051427058 RMS     0.008131295
 Search for a local minimum.
 Step number   2 out of a maximum of  108
 All quantities printed in internal units (Hartrees-Bohrs-Radians)
 RMS Force = .81313D-02 SwitMx=.10000D-02 MixMth= 1
 Mixed Optimization -- RFO/linear search
 Update second derivatives using D2CorX and points    1    2
 DE= -3.98D-02 DEPred=-3.69D-02 R= 1.08D+00
 TightC=F SS=  1.41D+00  RLast= 3.11D-01 DXNew= 5.0454D-01 9.3303D-01
 Trust test= 1.08D+00 RLast= 3.11D-01 DXMaxT set to 5.05D-01
 ITU=  1  0
 Use linear search instead of GDIIS.
     Eigenvalues ---    0.00709   0.00940   0.01104   0.01318   0.01393
     Eigenvalues ---    0.01588   0.01613   0.01786   0.01999   0.02003
     Eigenvalues ---    0.02034   0.02050   0.02105   0.02165   0.02208
     Eigenvalues ---    0.02223   0.02304   0.15649   0.15998   0.16019
     Eigenvalues ---    0.19940   0.23418   0.23468   0.24750   0.24957
     Eigenvalues ---    0.24977   0.24980   0.24986   0.24991   0.24994
     Eigenvalues ---    0.24997   0.24998   0.25887   0.30744   0.31885
     Eigenvalues ---    0.32037   0.32141   0.33190   0.33735   0.33897
     Eigenvalues ---    0.34901   0.35070   0.35160   0.35231   0.38459
     Eigenvalues ---    0.41268   0.42186   0.44959   0.45809   0.47226
     Eigenvalues ---    0.49985   0.52313   0.53868   0.94129
 RFO step:  Lambda=-5.89491616D-03 EMin= 7.08763510D-03
 Quartic linear search produced a step of  0.56928.
 Iteration  1 RMS(Cart)=  0.11043776 RMS(Int)=  0.00471785
 Iteration  2 RMS(Cart)=  0.00580550 RMS(Int)=  0.00044966
 Iteration  3 RMS(Cart)=  0.00002185 RMS(Int)=  0.00044918
 Iteration  4 RMS(Cart)=  0.00000001 RMS(Int)=  0.00044918
 ITry= 1 IFail=0 DXMaxC= 3.62D-01 DCOld= 1.00D+10 DXMaxT= 5.05D-01 DXLimC= 3.00D+00 Rises=F
 Variable       Old X    -DE/DX   Delta X   Delta X   Delta X     New X
                                 (Linear)    (Quad)   (Total)
    R1        2.79987  -0.00866  -0.01452  -0.01580  -0.03031   2.76955
    R2        2.74604  -0.00898  -0.02713   0.00434  -0.02289   2.72315
    R3        2.32051   0.00859   0.00585   0.00633   0.01218   2.33269
    R4        2.57159   0.01095   0.01035   0.01648   0.02693   2.59851
    R5        3.27403   0.00084  -0.00327   0.00977   0.00650   3.28053
    R6        2.72644  -0.01757  -0.04555   0.00107  -0.04439   2.68205
    R7        3.30864   0.00270   0.00396   0.00641   0.01037   3.31900
    R8        2.65014  -0.01964  -0.03593  -0.01813  -0.05415   2.59599
    R9        3.26046   0.00817   0.01058   0.01868   0.02926   3.28972
   R10        2.60239   0.01758   0.02684   0.01011   0.03694   2.63933
   R11        2.05058  -0.00023  -0.00217   0.00268   0.00051   2.05109
   R12        2.80718  -0.00659  -0.02009   0.00358  -0.01650   2.79068
   R13        2.66111   0.00430  -0.00217   0.02253   0.01977   2.68087
   R14        2.66276   0.00269   0.00465   0.00462   0.00952   2.67228
   R15        2.63853  -0.00161  -0.00227  -0.00077  -0.00387   2.63466
   R16        2.04885  -0.00107  -0.00412   0.00231  -0.00181   2.04703
   R17        2.60023  -0.00226  -0.01131   0.00762  -0.00387   2.59636
   R18        3.28998   0.00857   0.02367  -0.00172   0.02195   3.31193
   R19        2.61974  -0.00617  -0.01410   0.00016  -0.01312   2.60663
   R20        2.04890  -0.00255  -0.00261  -0.00671  -0.00932   2.03959
   R21        2.42717  -0.05143  -0.11121   0.00203  -0.10858   2.31859
    A1        1.97546  -0.00508  -0.01356  -0.00898  -0.02267   1.95279
    A2        2.14544   0.00011  -0.00220   0.00685   0.00470   2.15014
    A3        2.16211   0.00498   0.01580   0.00192   0.01776   2.17987
    A4        2.13978   0.00496   0.01452   0.00378   0.01838   2.15816
    A5        2.00080   0.00001  -0.00384   0.00665   0.00277   2.00357
    A6        2.14224  -0.00497  -0.01069  -0.01062  -0.02136   2.12088
    A7        2.12982  -0.00281  -0.00682   0.00058  -0.00660   2.12322
    A8        2.08585  -0.00355   0.00503  -0.03489  -0.03038   2.05548
    A9        2.06652   0.00629   0.00157   0.03210   0.03297   2.09949
   A10        2.13052   0.00628   0.01040   0.01370   0.02374   2.15426
   A11        2.06453  -0.00520  -0.01108  -0.00766  -0.01879   2.04573
   A12        2.08757  -0.00102   0.00100  -0.00533  -0.00439   2.08318
   A13        2.14535   0.00145   0.00467  -0.00035   0.00415   2.14950
   A14        2.01851   0.00366   0.00562   0.02255   0.02818   2.04670
   A15        2.11914  -0.00512  -0.01037  -0.02238  -0.03273   2.08641
   A16        2.03961  -0.00461  -0.00810  -0.00800  -0.01617   2.02344
   A17        2.18230   0.00208  -0.01570   0.04113   0.02527   2.20757
   A18        2.06084   0.00253   0.02376  -0.03228  -0.00867   2.05217
   A19        2.11080  -0.00378  -0.00080  -0.02982  -0.03045   2.08035
   A20        2.11737   0.00147  -0.00653   0.01344   0.00701   2.12438
   A21        2.05368   0.00228   0.00721   0.01537   0.02205   2.07573
   A22        2.11896   0.00154   0.00260   0.01992   0.02096   2.13992
   A23        2.10799  -0.00208  -0.00156  -0.02157  -0.02243   2.08556
   A24        2.05611   0.00056  -0.00092   0.00181   0.00159   2.05770
   A25        2.05600  -0.01396  -0.02997  -0.02706  -0.05837   1.99764
   A26        2.10125   0.00243   0.00374   0.00745   0.01167   2.11292
   A27        2.12587   0.01154   0.02650   0.01924   0.04622   2.17209
   A28        2.04079  -0.02189  -0.04549  -0.05240  -0.09702   1.94377
   A29        2.13339   0.00470   0.00469   0.00991   0.01399   2.14737
   A30        2.10887   0.01717   0.04075   0.04211   0.08218   2.19105
   A31        2.18484   0.02502   0.04642   0.05367   0.10174   2.28658
   A32        2.11054   0.00701   0.01911  -0.00777   0.01165   2.12219
    D1       -0.01085  -0.00049  -0.00214  -0.02317  -0.02522  -0.03607
    D2        3.10237  -0.00065  -0.00261  -0.03049  -0.03291   3.06946
    D3       -3.13279  -0.00078  -0.00444  -0.01160  -0.01611   3.13428
    D4       -0.01957  -0.00094  -0.00491  -0.01892  -0.02379  -0.04336
    D5        0.09188  -0.00091  -0.00619   0.00441  -0.00202   0.08986
    D6       -3.01330  -0.00246  -0.01469  -0.01834  -0.03304  -3.04634
    D7       -3.06959  -0.00068  -0.00414  -0.00723  -0.01150  -3.08109
    D8        0.10843  -0.00224  -0.01264  -0.02997  -0.04252   0.06591
    D9       -0.06940   0.00145   0.00818   0.01331   0.02124  -0.04815
   D10        3.02362  -0.00020   0.00207  -0.04017  -0.03720   2.98642
   D11        3.10286   0.00152   0.00853   0.02092   0.02898   3.13184
   D12       -0.08731  -0.00012   0.00242  -0.03256  -0.02946  -0.11678
   D13        0.06893  -0.00083  -0.00586   0.01750   0.01158   0.08051
   D14       -3.04025  -0.00104  -0.00447  -0.01332  -0.01815  -3.05839
   D15       -3.02460   0.00106   0.00011   0.07219   0.07320  -2.95140
   D16        0.14940   0.00085   0.00150   0.04138   0.04347   0.19288
   D17       -0.09735   0.00165   0.00878   0.02678   0.03557  -0.06178
   D18        3.02422   0.00052   0.00255   0.01642   0.01881   3.04302
   D19        3.00735   0.00314   0.01704   0.04978   0.06695   3.07430
   D20       -0.15426   0.00202   0.01081   0.03942   0.05018  -0.10408
   D21        0.01383  -0.00133  -0.00411  -0.03801  -0.04153  -0.02769
   D22        3.12535  -0.00113  -0.00604  -0.00802  -0.01388   3.11147
   D23       -3.10661  -0.00025   0.00239  -0.02759  -0.02509  -3.13170
   D24        0.00491  -0.00005   0.00046   0.00240   0.00255   0.00746
   D25       -2.48894   0.00210   0.00829   0.10896   0.11759  -2.37135
   D26        0.70943   0.00271   0.01090   0.12998   0.14088   0.85032
   D27        0.68543   0.00201   0.01018   0.07737   0.08754   0.77297
   D28       -2.39939   0.00261   0.01279   0.09839   0.11084  -2.28855
   D29       -3.07334  -0.00011   0.00103  -0.00445  -0.00378  -3.07713
   D30        0.05130   0.00114   0.00732   0.00659   0.01356   0.06486
   D31        0.01348  -0.00071  -0.00188  -0.02472  -0.02684  -0.01335
   D32        3.13813   0.00054   0.00442  -0.01368  -0.00950   3.12863
   D33        3.11638  -0.00078  -0.00176  -0.02202  -0.02412   3.09226
   D34       -0.00752   0.00019   0.00167   0.00261   0.00359  -0.00393
   D35        0.02977  -0.00001   0.00098  -0.00024   0.00077   0.03054
   D36       -3.09413   0.00097   0.00441   0.02439   0.02848  -3.06566
   D37       -0.05075   0.00036  -0.00287   0.04093   0.03791  -0.01284
   D38        3.07960   0.00178   0.01053   0.00480   0.01541   3.09501
   D39        3.10730  -0.00082  -0.00897   0.03044   0.02106   3.12837
   D40       -0.04553   0.00060   0.00443  -0.00569  -0.00144  -0.04697
   D41        0.04416   0.00091   0.00882  -0.03315  -0.02444   0.01972
   D42       -3.08603  -0.00047  -0.00431   0.00360  -0.00079  -3.08682
   D43       -0.03890   0.00054   0.00358   0.00781   0.01160  -0.02731
   D44        3.08526  -0.00054  -0.00001  -0.01678  -0.01775   3.06751
   D45        0.00080  -0.00116  -0.00867   0.00938   0.00043   0.00122
         Item               Value     Threshold  Converged?
 Maximum Force            0.051427     0.000450     NO 
 RMS     Force            0.008131     0.000300     NO 
 Maximum Displacement     0.362235     0.001800     NO 
 RMS     Displacement     0.109906     0.001200     NO 
 Predicted change in Energy=-1.363568D-02
 Lowest energy point so far.  Saving SCF results.
 GradGradGradGradGradGradGradGradGradGradGradGradGradGradGradGradGradGrad

 Leave Link  103 at Mon Apr  4 13:41:46 2022, MaxMem=  1879048192 cpu:               0.3 elap:               0.1
 (Enter /gpfs/software/gaussian16/sse4/tar/g16/l202.exe)
                          Input orientation:                          
 ---------------------------------------------------------------------
 Center     Atomic      Atomic             Coordinates (Angstroms)
 Number     Number       Type             X           Y           Z
 ---------------------------------------------------------------------
      1          6           0       -8.052974   -1.571618    6.637290
      2          6           0       -7.126074   -2.422536    7.388778
      3          6           0       -5.849999   -2.715904    6.968787
      4          6           0       -7.448964   -1.046955    5.438763
      5          6           0       -6.194072   -1.400990    5.006248
      6          6           0       -5.350193   -2.251227    5.724347
      7         17           0       -4.789889   -3.550302    8.093366
      8          1           0       -5.874016   -1.018365    4.042279
      9         17           0       -8.378197    0.099340    4.515138
     10          8           0       -9.199649   -1.319833    7.018736
     11         17           0       -7.738734   -3.004682    8.905154
     12          6           0       -4.041185   -2.580952    5.125508
     13          6           0       -3.268790   -1.546316    4.537700
     14          6           0       -2.059885   -1.788433    3.886757
     15          6           0       -3.578924   -3.914426    5.036809
     16          6           0       -2.364355   -3.983150    4.386611
     17          6           0       -1.673398   -3.106852    3.876634
     18         17           0       -1.172630   -0.489196    3.114518
     19          1           0       -4.145083   -4.758777    5.399342
     20          1           0       -3.620370   -0.523037    4.589714
 ---------------------------------------------------------------------
                    Distance matrix (angstroms):
                    1          2          3          4          5
     1  C    0.000000
     2  C    1.465585   0.000000
     3  C    2.504472   1.375073   0.000000
     4  C    1.441029   2.408119   2.771832   0.000000
     5  C    2.478897   2.754748   2.387246   1.373741   0.000000
     6  C    2.932637   2.439966   1.419282   2.436528   1.396675
     7  Cl   4.084492   2.688133   1.756340   4.514902   4.015168
     8  H    3.433370   3.839063   3.383292   2.105101   1.085391
     9  Cl   2.720551   4.023118   4.509742   1.740847   2.694917
    10  O    1.234407   2.377520   3.629279   2.373957   3.618037
    11  Cl   2.701042   1.735984   2.720336   3.991556   4.489908
    12  C    4.404395   3.829364   2.586058   3.750232   2.457938
    13  C    5.224686   4.875967   3.733733   4.305245   2.966131
    14  C    6.597694   6.191326   4.972331   5.656915   4.300567
    15  C    5.297869   4.509964   3.213530   4.833339   3.627299
    16  C    6.575822   5.841446   4.519210   5.965024   4.660283
    17  C    7.118789   6.521895   5.211357   6.327763   4.962105
    18  Cl   7.805171   7.579617   6.456887   6.716069   5.442875
    19  H    5.192505   4.278106   3.089211   4.969387   3.953177
    20  H    4.994003   4.871634   3.929364   3.956452   2.751044
                    6          7          8          9         10
     6  C    0.000000
     7  Cl   2.759309   0.000000
     8  H    2.150277   4.898708   0.000000
     9  Cl   4.019472   6.244962   2.782765   0.000000
    10  O    4.166683   5.057253   4.473256   2.992797   0.000000
    11  Cl   4.048500   3.106829   5.574063   5.414435   2.920884
    12  C    1.476763   3.210666   2.640896   5.134802   5.637774
    13  C    2.497453   4.355739   2.703956   5.367936   6.432879
    14  C    3.796978   5.315323   3.894199   6.624169   7.810577
    15  C    2.525141   3.307804   3.826710   6.278175   6.500193
    16  C    3.701935   4.450910   4.607194   7.269769   7.793753
    17  C    4.202970   5.262128   4.694082   7.459335   8.349293
    18  Cl   5.231442   6.873417   4.821181   7.363986   8.964703
    19  H    2.801022   3.022243   4.338376   6.504027   6.324351
    20  H    2.695611   4.775739   2.371488   4.798940   6.137050
                   11         12         13         14         15
    11  Cl   0.000000
    12  C    5.304445   0.000000
    13  C    6.417311   1.418655   0.000000
    14  C    7.675473   2.467415   1.394202   0.000000
    15  C    5.752891   1.414109   2.439925   2.854810   0.000000
    16  C    7.089328   2.307355   2.603649   2.271417   1.379369
    17  C    7.879387   2.728126   2.327564   1.373937   2.372595
    18  Cl   9.108943   4.080212   2.745330   1.752596   4.606262
    19  H    5.318072   2.197430   3.439508   3.931781   1.079303
    20  H    6.460844   2.167758   1.083243   2.128495   3.420984
                   16         17         18         19         20
    16  C    0.000000
    17  C    1.226945   0.000000
    18  Cl   3.904631   2.771952   0.000000
    19  H    2.190482   3.340167   5.682008   0.000000
    20  H    3.686625   3.312897   2.858107   4.344228   0.000000
 Stoichiometry    C12H3Cl4O(1-)
 Framework group  C1[X(C12H3Cl4O)]
 Deg. of freedom    54
 Full point group                 C1      NOp   1
 RotChk:  IX=0 Diff= 5.93D-02
 Largest Abelian subgroup         C1      NOp   1
 Largest concise Abelian subgroup C1      NOp   1
                         Standard orientation:                         
 ---------------------------------------------------------------------
 Center     Atomic      Atomic             Coordinates (Angstroms)
 Number     Number       Type             X           Y           Z
 ---------------------------------------------------------------------
      1          6           0        2.774359    0.809218    0.054052
      2          6           0        2.370466   -0.592625   -0.086110
      3          6           0        1.063498   -1.017431   -0.039185
      4          6           0        1.638125    1.683831    0.197548
      5          6           0        0.344709    1.233158    0.303067
      6          6           0       -0.004128   -0.116036    0.209861
      7         17           0        0.730989   -2.689804   -0.460295
      8          1           0       -0.424819    1.972411    0.501576
      9         17           0        1.950413    3.396172    0.227782
     10          8           0        3.951114    1.180311    0.018042
     11         17           0        3.674931   -1.700553   -0.376811
     12          6           0       -1.428325   -0.467384    0.380292
     13          6           0       -2.416749    0.314895   -0.270585
     14          6           0       -3.782656    0.093979   -0.099433
     15          6           0       -1.839487   -1.503442    1.250485
     16          6           0       -3.214227   -1.607883    1.293365
     17          6           0       -4.089264   -0.951742    0.737323
     18         17           0       -4.969447    1.128815   -0.869002
     19          1           0       -1.147092   -2.093519    1.831256
     20          1           0       -2.112002    1.118705   -0.929701
 ---------------------------------------------------------------------
 Rotational constants (GHZ):           0.4683148           0.1887801           0.1417427
 Leave Link  202 at Mon Apr  4 13:41:46 2022, MaxMem=  1879048192 cpu:               0.1 elap:               0.0
 (Enter /gpfs/software/gaussian16/sse4/tar/g16/l301.exe)
 Standard basis: 6-311+G(d,p) (5D, 7F)
 Ernie: Thresh=  0.10000D-02 Tol=  0.10000D-05 Strict=F.
 There are   441 symmetry adapted cartesian basis functions of A   symmetry.
 There are   424 symmetry adapted basis functions of A   symmetry.
   424 basis functions,   704 primitive gaussians,   441 cartesian basis functions
    76 alpha electrons       76 beta electrons
       nuclear repulsion energy      1523.9013351668 Hartrees.
 IExCor= 4336 DFT=T Ex+Corr=M062X ExCW=0 ScaHFX=  0.540000
 ScaDFX=  1.000000  1.000000  1.000000  1.000000 ScalE2=  1.000000  1.000000
 IRadAn=      5 IRanWt=     -1 IRanGd=            0 ICorTp=0 IEmpDi=  4
 NAtoms=   20 NActive=   20 NUniq=   20 SFac= 1.00D+00 NAtFMM=   60 NAOKFM=F Big=F
 Integral buffers will be    131072 words long.
 Raffenetti 2 integral format.
 Two-electron integral symmetry is turned on.
 Leave Link  301 at Mon Apr  4 13:41:46 2022, MaxMem=  1879048192 cpu:               0.5 elap:               0.1
 (Enter /gpfs/software/gaussian16/sse4/tar/g16/l302.exe)
 NPDir=0 NMtPBC=     1 NCelOv=     1 NCel=       1 NClECP=     1 NCelD=      1
         NCelK=      1 NCelE2=     1 NClLst=     1 CellRange=     0.0.
 One-electron integrals computed using PRISM.
 One-electron integral symmetry used in STVInt
 NBasis=   424 RedAO= T EigKep=  1.01D-06  NBF=   424
 NBsUse=   421 1.00D-06 EigRej=  8.92D-07 NBFU=   421
 Precomputing XC quadrature grid using
 IXCGrd= 4 IRadAn=           5 IRanWt=          -1 IRanGd=           0 AccXCQ= 0.00D+00.
 Generated NRdTot=       0 NPtTot=           0 NUsed=           0 NTot=          32
 NSgBfM=   432   432   432   432   432 MxSgAt=    20 MxSgA2=    20.
 Leave Link  302 at Mon Apr  4 13:41:47 2022, MaxMem=  1879048192 cpu:               4.0 elap:               0.6
 (Enter /gpfs/software/gaussian16/sse4/tar/g16/l303.exe)
 DipDrv:  MaxL=1.
 Leave Link  303 at Mon Apr  4 13:41:47 2022, MaxMem=  1879048192 cpu:               0.4 elap:               0.1
 (Enter /gpfs/software/gaussian16/sse4/tar/g16/l401.exe)
 Initial guess from the checkpoint file:  "checkpoint.chk"
 B after Tr=    -0.000000    0.000000    0.000000
         Rot=    0.999976    0.005988    0.001092   -0.003222 Ang=   0.79 deg.
 Guess basis will be translated and rotated to current coordinates.
 JPrj=2 DoOrth=T DoCkMO=T.
 Generating alternative initial guess.
 ExpMin= 4.38D-02 ExpMax= 1.06D+05 ExpMxC= 3.62D+03 IAcc=2 IRadAn=         4 AccDes= 0.00D+00
 Harris functional with IExCor= 1009 and IRadAn=       4 diagonalized for initial guess.
 HarFok:  IExCor= 1009 AccDes= 0.00D+00 IRadAn=         4 IDoV= 1 UseB2=F ITyADJ=14
 ICtDFT=  3500011 ScaDFX=  1.000000  1.000000  1.000000  1.000000
 FoFCou: FMM=F IPFlag=           0 FMFlag=      100000 FMFlg1=           0
         NFxFlg=           0 DoJE=T BraDBF=F KetDBF=T FulRan=T
         wScrn=  0.000000 ICntrl=       500 IOpCl=  0 I1Cent=   200000004 NGrid=           0
         NMat0=    1 NMatS0=      1 NMatT0=    0 NMatD0=    1 NMtDS0=    0 NMtDT0=    0
 Petite list used in FoFCou.
 Harris En= -2373.87416964228    
 Leave Link  401 at Mon Apr  4 13:41:49 2022, MaxMem=  1879048192 cpu:              17.5 elap:               2.6
 (Enter /gpfs/software/gaussian16/sse4/tar/g16/l502.exe)
 Integral symmetry usage will be decided dynamically.
 Closed shell SCF:
 Using DIIS extrapolation, IDIIS=  1040.
 NGot=  1879048192 LenX=  1878652179 LenY=  1878457257
 Requested convergence on RMS density matrix=1.00D-08 within 128 cycles.
 Requested convergence on MAX density matrix=1.00D-06.
 Requested convergence on             energy=1.00D-06.
 No special actions if energy rises.
 Fock matrices will be formed incrementally for  20 cycles.

 Cycle   1  Pass 1  IDiag  1:
 FoFJK:  IHMeth= 1 ICntrl=       0 DoSepK=F KAlg= 0 I1Cent=           0 FoldK=F
 IRaf= 800000000 NMat=       1 IRICut=       1 DoRegI=T DoRafI=F ISym2E= 0 IDoP0=0 IntGTp=1.
 FoFCou: FMM=F IPFlag=           0 FMFlag=      100000 FMFlg1=           0
         NFxFlg=           0 DoJE=F BraDBF=F KetDBF=F FulRan=T
         wScrn=  0.000000 ICntrl=         0 IOpCl=  0 I1Cent=           0 NGrid=           0
         NMat0=    1 NMatS0=      1 NMatT0=    0 NMatD0=    1 NMtDS0=    0 NMtDT0=    0
 Symmetry not used in FoFCou.
 E= -2374.80068132669    
 DIIS: error= 1.28D-02 at cycle   1 NSaved=   1.
 NSaved= 1 IEnMin= 1 EnMin= -2374.80068132669     IErMin= 1 ErrMin= 1.28D-02
 ErrMax= 1.28D-02  0.00D+00 EMaxC= 1.00D-01 BMatC= 9.03D-02 BMatP= 9.03D-02
 IDIUse=3 WtCom= 8.72D-01 WtEn= 1.28D-01
 Coeff-Com:  0.100D+01
 Coeff-En:   0.100D+01
 Coeff:      0.100D+01
 Recover alternate guess density for next cycle.
 RMSDP=9.09D-02 MaxDP=1.21D+01              OVMax= 0.00D+00

 Cycle   2  Pass 1  IDiag  1:
 RMSU=  8.00D-02    CP:  1.26D+00
 E= -2374.44866989453     Delta-E=        0.352011432164 Rises=F Damp=F
 Switch densities from cycles 1 and 2 for lowest energy.
 DIIS: error= 1.88D-02 at cycle   2 NSaved=   2.
 NSaved= 2 IEnMin= 1 EnMin= -2374.80068132669     IErMin= 1 ErrMin= 1.28D-02
 ErrMax= 1.88D-02  0.00D+00 EMaxC= 1.00D+00 BMatC= 7.21D-01 BMatP= 9.03D-02
 IDIUse=1 WtCom= 1.00D+00 WtEn= 0.00D+00
 Coeff-Com:  0.874D+00 0.126D+00
 Coeff:      0.874D+00 0.126D+00
 Gap=     0.198 Goal=   None    Shift=    0.000
 RMSDP=3.67D-02 MaxDP=3.28D+00 DE= 3.52D-01 OVMax= 1.68D-01

 Cycle   3  Pass 1  IDiag  1:
 RMSU=  3.11D-02    CP:  1.10D+00  1.24D-01
 E= -2374.96148279553     Delta-E=       -0.512812900995 Rises=F Damp=F
 DIIS: error= 2.39D-03 at cycle   3 NSaved=   3.
 NSaved= 3 IEnMin= 3 EnMin= -2374.96148279553     IErMin= 3 ErrMin= 2.39D-03
 ErrMax= 2.39D-03  0.00D+00 EMaxC= 1.00D+00 BMatC= 9.86D-03 BMatP= 9.03D-02
 IDIUse=1 WtCom= 1.00D+00 WtEn= 0.00D+00
 Coeff-Com:  0.830D-02 0.749D-01 0.917D+00
 Coeff:      0.830D-02 0.749D-01 0.917D+00
 Gap=     0.139 Goal=   None    Shift=    0.000
 RMSDP=1.61D-02 MaxDP=1.44D+00 DE=-5.13D-01 OVMax= 3.79D-02

 Cycle   4  Pass 1  IDiag  1:
 RMSU=  1.54D-02    CP:  1.11D+00  7.53D-02  9.32D-01
 E= -2374.96897500272     Delta-E=       -0.007492207190 Rises=F Damp=F
 DIIS: error= 1.89D-03 at cycle   4 NSaved=   4.
 NSaved= 4 IEnMin= 4 EnMin= -2374.96897500272     IErMin= 4 ErrMin= 1.89D-03
 ErrMax= 1.89D-03  0.00D+00 EMaxC= 1.00D+00 BMatC= 4.75D-03 BMatP= 9.86D-03
 IDIUse=1 WtCom= 1.00D+00 WtEn= 0.00D+00
 Coeff-Com: -0.341D-01 0.209D-01 0.467D+00 0.546D+00
 Coeff:     -0.341D-01 0.209D-01 0.467D+00 0.546D+00
 Gap=     0.142 Goal=   None    Shift=    0.000
 RMSDP=6.47D-03 MaxDP=6.11D-01 DE=-7.49D-03 OVMax= 1.88D-02

 Cycle   5  Pass 1  IDiag  1:
 RMSU=  5.62D-03    CP:  1.12D+00  1.02D-01  8.88D-01  9.45D-01
 E= -2374.97292441617     Delta-E=       -0.003949413458 Rises=F Damp=F
 DIIS: error= 8.98D-04 at cycle   5 NSaved=   5.
 NSaved= 5 IEnMin= 5 EnMin= -2374.97292441617     IErMin= 5 ErrMin= 8.98D-04
 ErrMax= 8.98D-04  0.00D+00 EMaxC= 1.00D+00 BMatC= 6.66D-04 BMatP= 4.75D-03
 IDIUse=1 WtCom= 1.00D+00 WtEn= 0.00D+00
 Coeff-Com: -0.182D-01 0.182D-02 0.173D+00 0.315D+00 0.528D+00
 Coeff:     -0.182D-01 0.182D-02 0.173D+00 0.315D+00 0.528D+00
 Gap=     0.143 Goal=   None    Shift=    0.000
 RMSDP=2.38D-03 MaxDP=2.89D-01 DE=-3.95D-03 OVMax= 7.98D-03

 Cycle   6  Pass 1  IDiag  1:
 RMSU=  1.07D-03    CP:  1.11D+00  9.28D-02  8.94D-01  9.24D-01  8.22D-01
 E= -2374.97354731496     Delta-E=       -0.000622898785 Rises=F Damp=F
 DIIS: error= 3.19D-04 at cycle   6 NSaved=   6.
 NSaved= 6 IEnMin= 6 EnMin= -2374.97354731496     IErMin= 6 ErrMin= 3.19D-04
 ErrMax= 3.19D-04  0.00D+00 EMaxC= 1.00D+00 BMatC= 4.96D-05 BMatP= 6.66D-04
 IDIUse=1 WtCom= 1.00D+00 WtEn= 0.00D+00
 Coeff-Com: -0.455D-02-0.180D-02 0.247D-01 0.816D-01 0.245D+00 0.655D+00
 Coeff:     -0.455D-02-0.180D-02 0.247D-01 0.816D-01 0.245D+00 0.655D+00
 Gap=     0.143 Goal=   None    Shift=    0.000
 RMSDP=7.19D-04 MaxDP=6.05D-02 DE=-6.23D-04 OVMax= 3.35D-03

 Cycle   7  Pass 1  IDiag  1:
 RMSU=  5.80D-04    CP:  1.11D+00  9.00D-02  9.01D-01  9.36D-01  7.97D-01
                    CP:  1.17D+00
 E= -2374.97359082240     Delta-E=       -0.000043507439 Rises=F Damp=F
 DIIS: error= 2.39D-04 at cycle   7 NSaved=   7.
 NSaved= 7 IEnMin= 7 EnMin= -2374.97359082240     IErMin= 7 ErrMin= 2.39D-04
 ErrMax= 2.39D-04  0.00D+00 EMaxC= 1.00D+00 BMatC= 1.60D-05 BMatP= 4.96D-05
 IDIUse=1 WtCom= 1.00D+00 WtEn= 0.00D+00
 Coeff-Com:  0.143D-03-0.838D-03-0.177D-01-0.115D-01 0.399D-01 0.394D+00
 Coeff-Com:  0.596D+00
 Coeff:      0.143D-03-0.838D-03-0.177D-01-0.115D-01 0.399D-01 0.394D+00
 Coeff:      0.596D+00
 Gap=     0.143 Goal=   None    Shift=    0.000
 RMSDP=5.20D-04 MaxDP=5.80D-02 DE=-4.35D-05 OVMax= 1.26D-03

 Cycle   8  Pass 1  IDiag  1:
 RMSU=  1.66D-04    CP:  1.11D+00  9.04D-02  8.92D-01  9.52D-01  8.38D-01
                    CP:  1.15D+00  5.98D-01
 E= -2374.97360850780     Delta-E=       -0.000017685406 Rises=F Damp=F
 DIIS: error= 4.37D-05 at cycle   8 NSaved=   8.
 NSaved= 8 IEnMin= 8 EnMin= -2374.97360850780     IErMin= 8 ErrMin= 4.37D-05
 ErrMax= 4.37D-05  0.00D+00 EMaxC= 1.00D+00 BMatC= 1.60D-06 BMatP= 1.60D-05
 IDIUse=1 WtCom= 1.00D+00 WtEn= 0.00D+00
 Coeff-Com:  0.573D-03-0.135D-03-0.134D-01-0.152D-01-0.625D-02 0.133D+00
 Coeff-Com:  0.302D+00 0.600D+00
 Coeff:      0.573D-03-0.135D-03-0.134D-01-0.152D-01-0.625D-02 0.133D+00
 Coeff:      0.302D+00 0.600D+00
 Gap=     0.143 Goal=   None    Shift=    0.000
 RMSDP=1.08D-04 MaxDP=1.23D-02 DE=-1.77D-05 OVMax= 4.26D-04

 Cycle   9  Pass 1  IDiag  1:
 RMSU=  4.68D-05    CP:  1.11D+00  9.07D-02  8.92D-01  9.50D-01  8.38D-01
                    CP:  1.18D+00  6.75D-01  8.80D-01
 E= -2374.97361009398     Delta-E=       -0.000001586177 Rises=F Damp=F
 DIIS: error= 1.44D-05 at cycle   9 NSaved=   9.
 NSaved= 9 IEnMin= 9 EnMin= -2374.97361009398     IErMin= 9 ErrMin= 1.44D-05
 ErrMax= 1.44D-05  0.00D+00 EMaxC= 1.00D+00 BMatC= 1.95D-07 BMatP= 1.60D-06
 IDIUse=1 WtCom= 1.00D+00 WtEn= 0.00D+00
 Coeff-Com:  0.258D-03 0.380D-04-0.334D-02-0.435D-02-0.960D-02-0.421D-02
 Coeff-Com:  0.336D-01 0.270D+00 0.718D+00
 Coeff:      0.258D-03 0.380D-04-0.334D-02-0.435D-02-0.960D-02-0.421D-02
 Coeff:      0.336D-01 0.270D+00 0.718D+00
 Gap=     0.143 Goal=   None    Shift=    0.000
 RMSDP=3.02D-05 MaxDP=1.83D-03 DE=-1.59D-06 OVMax= 2.42D-04

 Cycle  10  Pass 1  IDiag  1:
 RMSU=  2.22D-05    CP:  1.11D+00  9.08D-02  8.92D-01  9.51D-01  8.37D-01
                    CP:  1.18D+00  6.66D-01  9.51D-01  9.31D-01
 E= -2374.97361039608     Delta-E=       -0.000000302099 Rises=F Damp=F
 DIIS: error= 9.04D-06 at cycle  10 NSaved=  10.
 NSaved=10 IEnMin=10 EnMin= -2374.97361039608     IErMin=10 ErrMin= 9.04D-06
 ErrMax= 9.04D-06  0.00D+00 EMaxC= 1.00D+00 BMatC= 3.02D-08 BMatP= 1.95D-07
 IDIUse=1 WtCom= 1.00D+00 WtEn= 0.00D+00
 Coeff-Com:  0.157D-04 0.171D-04 0.969D-03 0.107D-02-0.320D-02-0.231D-01
 Coeff-Com: -0.363D-01-0.785D-03 0.297D+00 0.765D+00
 Coeff:      0.157D-04 0.171D-04 0.969D-03 0.107D-02-0.320D-02-0.231D-01
 Coeff:     -0.363D-01-0.785D-03 0.297D+00 0.765D+00
 Gap=     0.143 Goal=   None    Shift=    0.000
 RMSDP=2.79D-05 MaxDP=3.22D-03 DE=-3.02D-07 OVMax= 1.47D-04

 Cycle  11  Pass 1  IDiag  1:
 RMSU=  1.05D-05    CP:  1.11D+00  9.07D-02  8.92D-01  9.50D-01  8.34D-01
                    CP:  1.18D+00  6.67D-01  9.77D-01  1.00D+00  6.91D-01
 E= -2374.97361045177     Delta-E=       -0.000000055692 Rises=F Damp=F
 DIIS: error= 2.82D-06 at cycle  11 NSaved=  11.
 NSaved=11 IEnMin=11 EnMin= -2374.97361045177     IErMin=11 ErrMin= 2.82D-06
 ErrMax= 2.82D-06  0.00D+00 EMaxC= 1.00D+00 BMatC= 7.61D-09 BMatP= 3.02D-08
 IDIUse=1 WtCom= 1.00D+00 WtEn= 0.00D+00
 Coeff-Com: -0.260D-04 0.690D-05 0.981D-03 0.116D-02-0.478D-03-0.113D-01
 Coeff-Com: -0.237D-01-0.434D-01 0.539D-01 0.414D+00 0.609D+00
 Coeff:     -0.260D-04 0.690D-05 0.981D-03 0.116D-02-0.478D-03-0.113D-01
 Coeff:     -0.237D-01-0.434D-01 0.539D-01 0.414D+00 0.609D+00
 Gap=     0.143 Goal=   None    Shift=    0.000
 RMSDP=6.36D-06 MaxDP=6.56D-04 DE=-5.57D-08 OVMax= 5.09D-05

 Cycle  12  Pass 1  IDiag  1:
 RMSU=  3.67D-06    CP:  1.11D+00  9.07D-02  8.92D-01  9.50D-01  8.34D-01
                    CP:  1.18D+00  6.64D-01  9.84D-01  1.02D+00  7.94D-01
                    CP:  1.01D+00
 E= -2374.97361046401     Delta-E=       -0.000000012240 Rises=F Damp=F
 DIIS: error= 1.26D-06 at cycle  12 NSaved=  12.
 NSaved=12 IEnMin=12 EnMin= -2374.97361046401     IErMin=12 ErrMin= 1.26D-06
 ErrMax= 1.26D-06  0.00D+00 EMaxC= 1.00D+00 BMatC= 7.05D-10 BMatP= 7.61D-09
 IDIUse=1 WtCom= 1.00D+00 WtEn= 0.00D+00
 Coeff-Com: -0.119D-04 0.254D-06 0.147D-03 0.176D-03 0.455D-03 0.802D-03
 Coeff-Com: -0.104D-02-0.163D-01-0.403D-01-0.808D-02 0.215D+00 0.849D+00
 Coeff:     -0.119D-04 0.254D-06 0.147D-03 0.176D-03 0.455D-03 0.802D-03
 Coeff:     -0.104D-02-0.163D-01-0.403D-01-0.808D-02 0.215D+00 0.849D+00
 Gap=     0.143 Goal=   None    Shift=    0.000
 RMSDP=3.39D-06 MaxDP=2.96D-04 DE=-1.22D-08 OVMax= 3.36D-05

 Cycle  13  Pass 1  IDiag  1:
 RMSU=  1.57D-06    CP:  1.11D+00  9.07D-02  8.92D-01  9.50D-01  8.34D-01
                    CP:  1.18D+00  6.65D-01  9.74D-01  1.03D+00  8.38D-01
                    CP:  1.03D+00  9.49D-01
 E= -2374.97361046581     Delta-E=       -0.000000001802 Rises=F Damp=F
 DIIS: error= 7.83D-07 at cycle  13 NSaved=  13.
 NSaved=13 IEnMin=13 EnMin= -2374.97361046581     IErMin=13 ErrMin= 7.83D-07
 ErrMax= 7.83D-07  0.00D+00 EMaxC= 1.00D+00 BMatC= 1.74D-10 BMatP= 7.05D-10
 IDIUse=1 WtCom= 1.00D+00 WtEn= 0.00D+00
 Coeff-Com: -0.352D-05-0.121D-06-0.442D-04-0.513D-04 0.296D-03 0.180D-02
 Coeff-Com:  0.236D-02-0.233D-02-0.271D-01-0.600D-01 0.220D-01 0.413D+00
 Coeff-Com:  0.650D+00
 Coeff:     -0.352D-05-0.121D-06-0.442D-04-0.513D-04 0.296D-03 0.180D-02
 Coeff:      0.236D-02-0.233D-02-0.271D-01-0.600D-01 0.220D-01 0.413D+00
 Coeff:      0.650D+00
 Gap=     0.143 Goal=   None    Shift=    0.000
 RMSDP=1.49D-06 MaxDP=1.22D-04 DE=-1.80D-09 OVMax= 1.09D-05

 Cycle  14  Pass 1  IDiag  1:
 RMSU=  6.92D-07    CP:  1.11D+00  9.07D-02  8.92D-01  9.50D-01  8.34D-01
                    CP:  1.18D+00  6.66D-01  9.76D-01  1.02D+00  8.30D-01
                    CP:  1.08D+00  1.05D+00  9.86D-01
 E= -2374.97361046600     Delta-E=       -0.000000000182 Rises=F Damp=F
 DIIS: error= 1.65D-07 at cycle  14 NSaved=  14.
 NSaved=14 IEnMin=14 EnMin= -2374.97361046600     IErMin=14 ErrMin= 1.65D-07
 ErrMax= 1.65D-07  0.00D+00 EMaxC= 1.00D+00 BMatC= 2.01D-11 BMatP= 1.74D-10
 IDIUse=1 WtCom= 1.00D+00 WtEn= 0.00D+00
 Coeff-Com:  0.729D-06-0.533D-06-0.492D-04-0.550D-04 0.581D-04 0.679D-03
 Coeff-Com:  0.127D-02 0.203D-02-0.492D-02-0.256D-01-0.279D-01 0.278D-01
 Coeff-Com:  0.275D+00 0.751D+00
 Coeff:      0.729D-06-0.533D-06-0.492D-04-0.550D-04 0.581D-04 0.679D-03
 Coeff:      0.127D-02 0.203D-02-0.492D-02-0.256D-01-0.279D-01 0.278D-01
 Coeff:      0.275D+00 0.751D+00
 Gap=     0.143 Goal=   None    Shift=    0.000
 RMSDP=5.73D-07 MaxDP=5.92D-05 DE=-1.82D-10 OVMax= 4.47D-06

 Cycle  15  Pass 1  IDiag  1:
 RMSU=  2.78D-07    CP:  1.11D+00  9.07D-02  8.92D-01  9.50D-01  8.34D-01
                    CP:  1.18D+00  6.66D-01  9.76D-01  1.02D+00  8.23D-01
                    CP:  1.08D+00  1.03D+00  1.10D+00  9.25D-01
 E= -2374.97361046596     Delta-E=        0.000000000034 Rises=F Damp=F
 DIIS: error= 3.25D-08 at cycle  15 NSaved=  15.
 NSaved=15 IEnMin=14 EnMin= -2374.97361046600     IErMin=15 ErrMin= 3.25D-08
 ErrMax= 3.25D-08  0.00D+00 EMaxC= 1.00D+00 BMatC= 1.50D-12 BMatP= 2.01D-11
 IDIUse=1 WtCom= 1.00D+00 WtEn= 0.00D+00
 Coeff-Com:  0.413D-06-0.175D-06-0.889D-05-0.106D-04-0.827D-05 0.223D-04
 Coeff-Com:  0.163D-03 0.859D-03 0.120D-02-0.172D-02-0.102D-01-0.311D-01
 Coeff-Com:  0.218D-01 0.227D+00 0.792D+00
 Coeff:      0.413D-06-0.175D-06-0.889D-05-0.106D-04-0.827D-05 0.223D-04
 Coeff:      0.163D-03 0.859D-03 0.120D-02-0.172D-02-0.102D-01-0.311D-01
 Coeff:      0.218D-01 0.227D+00 0.792D+00
 Gap=     0.143 Goal=   None    Shift=    0.000
 RMSDP=2.14D-07 MaxDP=2.95D-05 DE= 3.41D-11 OVMax= 1.14D-06

 Cycle  16  Pass 1  IDiag  1:
 RMSU=  9.68D-08    CP:  1.11D+00  9.07D-02  8.92D-01  9.50D-01  8.34D-01
                    CP:  1.18D+00  6.66D-01  9.76D-01  1.02D+00  8.23D-01
                    CP:  1.08D+00  1.03D+00  1.10D+00  9.78D-01  9.45D-01
 E= -2374.97361046604     Delta-E=       -0.000000000080 Rises=F Damp=F
 DIIS: error= 2.31D-08 at cycle  16 NSaved=  16.
 NSaved=16 IEnMin=16 EnMin= -2374.97361046604     IErMin=16 ErrMin= 2.31D-08
 ErrMax= 2.31D-08  0.00D+00 EMaxC= 1.00D+00 BMatC= 3.77D-13 BMatP= 1.50D-12
 IDIUse=1 WtCom= 1.00D+00 WtEn= 0.00D+00
 Coeff-Com:  0.103D-06-0.161D-07 0.224D-05 0.103D-05-0.102D-04-0.795D-04
 Coeff-Com: -0.910D-04 0.101D-03 0.102D-02 0.248D-02-0.123D-02-0.173D-01
 Coeff-Com: -0.261D-01-0.442D-02 0.355D+00 0.690D+00
 Coeff:      0.103D-06-0.161D-07 0.224D-05 0.103D-05-0.102D-04-0.795D-04
 Coeff:     -0.910D-04 0.101D-03 0.102D-02 0.248D-02-0.123D-02-0.173D-01
 Coeff:     -0.261D-01-0.442D-02 0.355D+00 0.690D+00
 Gap=     0.143 Goal=   None    Shift=    0.000
 RMSDP=6.86D-08 MaxDP=5.74D-06 DE=-8.05D-11 OVMax= 4.87D-07

 Cycle  17  Pass 1  IDiag  1:
 RMSU=  2.80D-08    CP:  1.11D+00  9.07D-02  8.92D-01  9.50D-01  8.34D-01
                    CP:  1.18D+00  6.66D-01  9.76D-01  1.02D+00  8.24D-01
                    CP:  1.08D+00  1.02D+00  1.10D+00  9.89D-01  1.04D+00
                    CP:  9.24D-01
 E= -2374.97361046604     Delta-E=        0.000000000003 Rises=F Damp=F
 DIIS: error= 7.80D-09 at cycle  17 NSaved=  17.
 NSaved=17 IEnMin=16 EnMin= -2374.97361046604     IErMin=17 ErrMin= 7.80D-09
 ErrMax= 7.80D-09  0.00D+00 EMaxC= 1.00D+00 BMatC= 5.92D-14 BMatP= 3.77D-13
 IDIUse=1 WtCom= 1.00D+00 WtEn= 0.00D+00
 Coeff-Com: -0.133D-08 0.209D-07 0.201D-05 0.131D-05-0.253D-05-0.341D-04
 Coeff-Com: -0.571D-04-0.654D-04 0.244D-03 0.138D-02 0.939D-03-0.240D-02
 Coeff-Com: -0.132D-01-0.365D-01 0.349D-01 0.309D+00 0.706D+00
 Coeff:     -0.133D-08 0.209D-07 0.201D-05 0.131D-05-0.253D-05-0.341D-04
 Coeff:     -0.571D-04-0.654D-04 0.244D-03 0.138D-02 0.939D-03-0.240D-02
 Coeff:     -0.132D-01-0.365D-01 0.349D-01 0.309D+00 0.706D+00
 Gap=     0.143 Goal=   None    Shift=    0.000
 RMSDP=3.49D-08 MaxDP=4.13D-06 DE= 2.73D-12 OVMax= 1.39D-07

 Cycle  18  Pass 1  IDiag  1:
 RMSU=  1.10D-08    CP:  1.11D+00  9.07D-02  8.92D-01  9.50D-01  8.34D-01
                    CP:  1.18D+00  6.66D-01  9.76D-01  1.02D+00  8.23D-01
                    CP:  1.08D+00  1.02D+00  1.10D+00  9.84D-01  1.05D+00
                    CP:  9.32D-01  8.76D-01
 E= -2374.97361046610     Delta-E=       -0.000000000060 Rises=F Damp=F
 DIIS: error= 2.72D-09 at cycle  18 NSaved=  18.
 NSaved=18 IEnMin=18 EnMin= -2374.97361046610     IErMin=18 ErrMin= 2.72D-09
 ErrMax= 2.72D-09  0.00D+00 EMaxC= 1.00D+00 BMatC= 6.39D-15 BMatP= 5.92D-14
 IDIUse=1 WtCom= 1.00D+00 WtEn= 0.00D+00
 Coeff-Com: -0.224D-07 0.140D-07 0.596D-06 0.388D-06 0.549D-06-0.330D-05
 Coeff-Com: -0.111D-04-0.369D-04-0.567D-04 0.194D-03 0.486D-03 0.146D-02
 Coeff-Com: -0.124D-02-0.140D-01-0.429D-01 0.200D-01 0.261D+00 0.775D+00
 Coeff:     -0.224D-07 0.140D-07 0.596D-06 0.388D-06 0.549D-06-0.330D-05
 Coeff:     -0.111D-04-0.369D-04-0.567D-04 0.194D-03 0.486D-03 0.146D-02
 Coeff:     -0.124D-02-0.140D-01-0.429D-01 0.200D-01 0.261D+00 0.775D+00
 Gap=     0.143 Goal=   None    Shift=    0.000
 RMSDP=1.09D-08 MaxDP=1.25D-06 DE=-6.00D-11 OVMax= 6.65D-08

 Cycle  19  Pass 1  IDiag  1:
 RMSU=  4.42D-09    CP:  1.11D+00  9.07D-02  8.92D-01  9.50D-01  8.34D-01
                    CP:  1.18D+00  6.66D-01  9.76D-01  1.02D+00  8.23D-01
                    CP:  1.08D+00  1.02D+00  1.10D+00  9.82D-01  1.05D+00
                    CP:  9.52D-01  9.69D-01  1.11D+00
 E= -2374.97361046599     Delta-E=        0.000000000115 Rises=F Damp=F
 DIIS: error= 1.17D-09 at cycle  19 NSaved=  19.
 NSaved=19 IEnMin=18 EnMin= -2374.97361046610     IErMin=19 ErrMin= 1.17D-09
 ErrMax= 1.17D-09  0.00D+00 EMaxC= 1.00D+00 BMatC= 9.87D-16 BMatP= 6.39D-15
 IDIUse=1 WtCom= 1.00D+00 WtEn= 0.00D+00
 Large coefficients: NSaved= 19 BigCof=    0.00 CofMax=   10.00 Det=-5.95D-15
 Inversion failed.  Reducing to 18 matrices.
 Large coefficients: NSaved= 18 BigCof=    0.00 CofMax=   10.00 Det=-6.02D-15
 Inversion failed.  Reducing to 17 matrices.
 Large coefficients: NSaved= 17 BigCof=    0.00 CofMax=   10.00 Det=-6.05D-15
 Inversion failed.  Reducing to 16 matrices.
 Large coefficients: NSaved= 16 BigCof=    0.00 CofMax=   10.00 Det=-6.07D-15
 Inversion failed.  Reducing to 15 matrices.
 Coeff-Com:  0.613D-06 0.246D-05 0.192D-05-0.860D-05-0.561D-04-0.747D-04
 Coeff-Com:  0.990D-04 0.880D-03 0.106D-02-0.105D-02-0.217D-01-0.269D-01
 Coeff-Com:  0.632D-02 0.302D+00 0.740D+00
 Coeff:      0.613D-06 0.246D-05 0.192D-05-0.860D-05-0.561D-04-0.747D-04
 Coeff:      0.990D-04 0.880D-03 0.106D-02-0.105D-02-0.217D-01-0.269D-01
 Coeff:      0.632D-02 0.302D+00 0.740D+00
 Gap=     0.143 Goal=   None    Shift=    0.000
 RMSDP=6.81D-09 MaxDP=1.24D-06 DE= 1.15D-10 OVMax= 2.50D-08

 Cycle  20  Pass 1  IDiag  1:
 RMSU=  1.90D-09    CP:  1.11D+00  9.07D-02  8.92D-01  9.50D-01  8.34D-01
                    CP:  1.18D+00  6.66D-01  9.76D-01  1.02D+00  8.23D-01
                    CP:  1.08D+00  1.02D+00  1.10D+00  9.83D-01  1.04D+00
                    CP:  9.50D-01  9.81D-01  1.17D+00  9.80D-01
 E= -2374.97361046598     Delta-E=        0.000000000008 Rises=F Damp=F
 DIIS: error= 2.89D-10 at cycle  20 NSaved=  16.
 NSaved=16 IEnMin=14 EnMin= -2374.97361046610     IErMin=16 ErrMin= 2.89D-10
 ErrMax= 2.89D-10  0.00D+00 EMaxC= 1.00D+00 BMatC= 1.23D-16 BMatP= 9.87D-16
 IDIUse=1 WtCom= 1.00D+00 WtEn= 0.00D+00
 Large coefficients: NSaved= 16 BigCof=    0.00 CofMax=   10.00 Det=-7.94D-16
 Inversion failed.  Reducing to 15 matrices.
 Coeff-Com: -0.234D-08 0.419D-06 0.117D-05-0.301D-05-0.202D-04-0.160D-04
 Coeff-Com:  0.423D-05 0.260D-03 0.134D-02-0.240D-03-0.676D-02-0.362D-01
 Coeff-Com: -0.298D-01 0.224D+00 0.847D+00
 Coeff:     -0.234D-08 0.419D-06 0.117D-05-0.301D-05-0.202D-04-0.160D-04
 Coeff:      0.423D-05 0.260D-03 0.134D-02-0.240D-03-0.676D-02-0.362D-01
 Coeff:     -0.298D-01 0.224D+00 0.847D+00
 Gap=     0.143 Goal=   None    Shift=    0.000
 RMSDP=4.05D-09 MaxDP=7.11D-07 DE= 7.73D-12 OVMax= 9.85D-09

 SCF Done:  E(RM062X) =  -2374.97361047     A.U. after   20 cycles
            NFock= 20  Conv=0.41D-08     -V/T= 2.0024
 KE= 2.369203127525D+03 PE=-8.686298669599D+03 EE= 2.418220596441D+03
 Leave Link  502 at Mon Apr  4 13:48:45 2022, MaxMem=  1879048192 cpu:            2886.2 elap:             415.7
 (Enter /gpfs/software/gaussian16/sse4/tar/g16/l701.exe)
 ... and contract with generalized density number  0.
 Compute integral first derivatives.
 Leave Link  701 at Mon Apr  4 13:48:45 2022, MaxMem=  1879048192 cpu:               2.0 elap:               0.3
 (Enter /gpfs/software/gaussian16/sse4/tar/g16/l702.exe)
 L702 exits ... SP integral derivatives will be done elsewhere.
 Leave Link  702 at Mon Apr  4 13:48:45 2022, MaxMem=  1879048192 cpu:               0.2 elap:               0.0
 (Enter /gpfs/software/gaussian16/sse4/tar/g16/l703.exe)
 Integral derivatives from FoFJK, PRISM(SPDF).
 Compute integral first derivatives, UseDBF=F ICtDFT=           0.
 Calling FoFJK, ICntrl=      2127 FMM=F ISym2X=0 I1Cent= 0 IOpClX= 0 NMat=1 NMatS=1 NMatT=0.
 FoFJK:  IHMeth= 1 ICntrl=    2127 DoSepK=F KAlg= 0 I1Cent=           0 FoldK=F
 IRaf=         0 NMat=       1 IRICut=       1 DoRegI=T DoRafI=F ISym2E= 0 IDoP0=0 IntGTp=1.
 FoFCou: FMM=F IPFlag=           0 FMFlag=      100000 FMFlg1=         800
         NFxFlg=           0 DoJE=F BraDBF=F KetDBF=F FulRan=T
         wScrn=  0.000000 ICntrl=      2127 IOpCl=  0 I1Cent=           0 NGrid=           0
         NMat0=    1 NMatS0=      1 NMatT0=    0 NMatD0=    1 NMtDS0=    0 NMtDT0=    0
 Symmetry not used in FoFCou.
 Leave Link  703 at Mon Apr  4 13:49:36 2022, MaxMem=  1879048192 cpu:             353.1 elap:              50.9
 (Enter /gpfs/software/gaussian16/sse4/tar/g16/l716.exe)
 Dipole        =-2.85512533D+00-8.17422678D-01 1.84813051D-01
 ***** Axes restored to original set *****
 -------------------------------------------------------------------
 Center     Atomic                   Forces (Hartrees/Bohr)
 Number     Number              X              Y              Z
 -------------------------------------------------------------------
      1        6           0.000161955   -0.001224742    0.003319120
      2        6          -0.005264914    0.004039396   -0.002810300
      3        6           0.005034174    0.001461696   -0.004756681
      4        6           0.004727060   -0.003970970    0.002909679
      5        6          -0.007404097    0.005013442   -0.004535337
      6        6           0.002087891   -0.003850033    0.005890444
      7       17           0.003664642   -0.002848542   -0.005438488
      8        1           0.001833046   -0.000376325    0.001035503
      9       17          -0.003025815    0.000953762   -0.002804527
     10        8          -0.001110152    0.000636914    0.000119853
     11       17          -0.000693907    0.000186060    0.001169272
     12        6           0.002955893    0.000767097    0.000392432
     13        6           0.001793145    0.002387761    0.000116740
     14        6          -0.001839668    0.002952061   -0.004318342
     15        6           0.000824970   -0.010400349    0.001801664
     16        6          -0.020018065   -0.009082134    0.012184795
     17        6           0.019922477    0.011818370   -0.010339790
     18       17          -0.000362351    0.000198875    0.001473756
     19        1          -0.002533307    0.001722714    0.002722074
     20        1          -0.000752976   -0.000385054    0.001868133
 -------------------------------------------------------------------
 Cartesian Forces:  Max     0.020018065 RMS     0.005556511
 Leave Link  716 at Mon Apr  4 13:49:36 2022, MaxMem=  1879048192 cpu:               0.2 elap:               0.1
 (Enter /gpfs/software/gaussian16/sse4/tar/g16/l103.exe)

 GradGradGradGradGradGradGradGradGradGradGradGradGradGradGradGradGradGrad
 Berny optimization.
 Using GEDIIS/GDIIS optimizer.
 FormGI is forming the generalized inverse of G from B-inverse, IUseBI=4.
 GSVD:  received Info=                   1 from GESDD.
 Internal  Forces:  Max     0.025139757 RMS     0.004157368
 Search for a local minimum.
 Step number   3 out of a maximum of  108
 All quantities printed in internal units (Hartrees-Bohrs-Radians)
 RMS Force = .41574D-02 SwitMx=.10000D-02 MixMth= 1
 Mixed Optimization -- RFO/linear search
 Update second derivatives using D2CorX and points    2    3
 DE= -9.66D-03 DEPred=-1.36D-02 R= 7.08D-01
 TightC=F SS=  1.41D+00  RLast= 3.91D-01 DXNew= 8.4853D-01 1.1718D+00
 Trust test= 7.08D-01 RLast= 3.91D-01 DXMaxT set to 8.49D-01
 ITU=  1  1  0
 Use linear search instead of GDIIS.
     Eigenvalues ---    0.00777   0.00942   0.01125   0.01313   0.01381
     Eigenvalues ---    0.01605   0.01683   0.01822   0.01998   0.02010
     Eigenvalues ---    0.02037   0.02065   0.02125   0.02172   0.02202
     Eigenvalues ---    0.02225   0.02293   0.14234   0.16000   0.16013
     Eigenvalues ---    0.18488   0.23454   0.23528   0.24867   0.24904
     Eigenvalues ---    0.24944   0.24975   0.24986   0.24991   0.24996
     Eigenvalues ---    0.25000   0.25230   0.28944   0.30742   0.31744
     Eigenvalues ---    0.32034   0.32147   0.33130   0.33785   0.33925
     Eigenvalues ---    0.34804   0.35061   0.35156   0.35309   0.38642
     Eigenvalues ---    0.41634   0.42574   0.44982   0.45798   0.47256
     Eigenvalues ---    0.51974   0.52345   0.67052   0.93983
 RFO step:  Lambda=-6.75615385D-03 EMin= 7.76825469D-03
 Quartic linear search produced a step of -0.08119.
 Iteration  1 RMS(Cart)=  0.07565191 RMS(Int)=  0.00284789
 Iteration  2 RMS(Cart)=  0.00332931 RMS(Int)=  0.00032169
 Iteration  3 RMS(Cart)=  0.00000370 RMS(Int)=  0.00032168
 Iteration  4 RMS(Cart)=  0.00000000 RMS(Int)=  0.00032168
 ITry= 1 IFail=0 DXMaxC= 3.82D-01 DCOld= 1.00D+10 DXMaxT= 8.49D-01 DXLimC= 3.00D+00 Rises=F
 Variable       Old X    -DE/DX   Delta X   Delta X   Delta X     New X
                                 (Linear)    (Quad)   (Total)
    R1        2.76955  -0.00196   0.00246  -0.01600  -0.01347   2.75609
    R2        2.72315   0.00197   0.00186  -0.00238  -0.00053   2.72262
    R3        2.33269   0.00120  -0.00099   0.00524   0.00426   2.33695
    R4        2.59851   0.00553  -0.00219   0.01804   0.01593   2.61444
    R5        3.28053   0.00120  -0.00053   0.00567   0.00514   3.28567
    R6        2.68205  -0.01072   0.00360  -0.04352  -0.03991   2.64215
    R7        3.31900   0.00008  -0.00084   0.00379   0.00295   3.32195
    R8        2.59599  -0.00006   0.00440  -0.01797  -0.01365   2.58235
    R9        3.28972   0.00373  -0.00238   0.01989   0.01751   3.30723
   R10        2.63933   0.00551  -0.00300   0.02164   0.01857   2.65790
   R11        2.05109  -0.00051  -0.00004  -0.00110  -0.00114   2.04995
   R12        2.79068  -0.00240   0.00134  -0.01227  -0.01093   2.77975
   R13        2.68087   0.00219  -0.00160   0.01008   0.00849   2.68936
   R14        2.67228   0.00053  -0.00077   0.00369   0.00286   2.67514
   R15        2.63466   0.00154   0.00031   0.00102   0.00140   2.63606
   R16        2.04703  -0.00003   0.00015  -0.00066  -0.00051   2.04652
   R17        2.59636   0.00407   0.00031   0.00719   0.00755   2.60392
   R18        3.31193  -0.00069  -0.00178   0.00552   0.00374   3.31566
   R19        2.60663  -0.00337   0.00106  -0.01014  -0.00914   2.59749
   R20        2.03959   0.00090   0.00076  -0.00091  -0.00015   2.03944
   R21        2.31859   0.02514   0.00882   0.01327   0.02207   2.34066
    A1        1.95279  -0.00100   0.00184  -0.01008  -0.00901   1.94378
    A2        2.15014   0.00104  -0.00038   0.00545   0.00458   2.15472
    A3        2.17987  -0.00001  -0.00144   0.00627   0.00433   2.18420
    A4        2.15816  -0.00047  -0.00149   0.00495   0.00321   2.16137
    A5        2.00357  -0.00054  -0.00022  -0.00061  -0.00092   2.00265
    A6        2.12088   0.00103   0.00173  -0.00337  -0.00172   2.11916
    A7        2.12322   0.00135   0.00054   0.00439   0.00429   2.12752
    A8        2.05548   0.00960   0.00247   0.02627   0.02840   2.08388
    A9        2.09949  -0.01077  -0.00268  -0.02566  -0.02874   2.07075
   A10        2.15426   0.00137  -0.00193   0.01493   0.01248   2.16674
   A11        2.04573  -0.00123   0.00153  -0.01181  -0.01029   2.03544
   A12        2.08318  -0.00014   0.00036  -0.00294  -0.00260   2.08058
   A13        2.14950  -0.00281  -0.00034  -0.00769  -0.00844   2.14106
   A14        2.04670   0.00335  -0.00229   0.02509   0.02300   2.06970
   A15        2.08641  -0.00054   0.00266  -0.01762  -0.01476   2.07165
   A16        2.02344   0.00172   0.00131   0.00145   0.00226   2.02570
   A17        2.20757  -0.01220  -0.00205  -0.03540  -0.03744   2.17013
   A18        2.05217   0.01047   0.00070   0.03387   0.03456   2.08673
   A19        2.08035   0.00240   0.00247   0.00100   0.00318   2.08354
   A20        2.12438  -0.00873  -0.00057  -0.02595  -0.02681   2.09756
   A21        2.07573   0.00641  -0.00179   0.02778   0.02578   2.10152
   A22        2.13992   0.00147  -0.00170   0.00860   0.00703   2.14695
   A23        2.08556  -0.00244   0.00182  -0.01778  -0.01607   2.06950
   A24        2.05770   0.00097  -0.00013   0.00918   0.00894   2.06665
   A25        1.99764  -0.00091   0.00474  -0.02333  -0.01911   1.97852
   A26        2.11292  -0.00086  -0.00095   0.00196   0.00016   2.11308
   A27        2.17209   0.00184  -0.00375   0.02352   0.01888   2.19097
   A28        1.94377  -0.00534   0.00788  -0.05508  -0.04732   1.89645
   A29        2.14737  -0.00113  -0.00114  -0.00506  -0.00626   2.14112
   A30        2.19105   0.00651  -0.00667   0.06105   0.05434   2.24539
   A31        2.28658   0.00387  -0.00826   0.05334   0.04512   2.33171
   A32        2.12219  -0.00551  -0.00095  -0.01133  -0.01206   2.11013
    D1       -0.03607   0.00020   0.00205   0.02733   0.02954  -0.00653
    D2        3.06946   0.00086   0.00267   0.05750   0.06036   3.12983
    D3        3.13428  -0.00073   0.00131  -0.03305  -0.03165   3.10264
    D4       -0.04336  -0.00007   0.00193  -0.00289  -0.00083  -0.04419
    D5        0.08986  -0.00120   0.00016  -0.07175  -0.07156   0.01829
    D6       -3.04634  -0.00191   0.00268  -0.11158  -0.10886   3.12799
    D7       -3.08109  -0.00022   0.00093  -0.01016  -0.00913  -3.09022
    D8        0.06591  -0.00094   0.00345  -0.04999  -0.04642   0.01948
    D9       -0.04815   0.00105  -0.00172   0.03946   0.03748  -0.01067
   D10        2.98642   0.00226   0.00302   0.09120   0.09477   3.08119
   D11        3.13184   0.00038  -0.00235   0.00726   0.00466   3.13649
   D12       -0.11678   0.00159   0.00239   0.05900   0.06195  -0.05483
   D13        0.08051  -0.00133  -0.00094  -0.06313  -0.06404   0.01648
   D14       -3.05839  -0.00029   0.00147  -0.02923  -0.02848  -3.08688
   D15       -2.95140  -0.00382  -0.00594  -0.11933  -0.12435  -3.07575
   D16        0.19288  -0.00278  -0.00353  -0.08544  -0.08879   0.10408
   D17       -0.06178   0.00087  -0.00289   0.05131   0.04840  -0.01338
   D18        3.04302   0.00056  -0.00153   0.04392   0.04234   3.08536
   D19        3.07430   0.00159  -0.00544   0.09192   0.08657  -3.12231
   D20       -0.10408   0.00128  -0.00407   0.08453   0.08051  -0.02356
   D21       -0.02769   0.00038   0.00337   0.01888   0.02269  -0.00500
   D22        3.11147  -0.00060   0.00113  -0.01197  -0.01117   3.10029
   D23       -3.13170   0.00061   0.00204   0.02557   0.02800  -3.10370
   D24        0.00746  -0.00036  -0.00021  -0.00528  -0.00587   0.00159
   D25       -2.37135  -0.00065  -0.00955  -0.02106  -0.03092  -2.40227
   D26        0.85032  -0.00218  -0.01144  -0.06385  -0.07487   0.77545
   D27        0.77297   0.00042  -0.00711   0.01338   0.00584   0.77881
   D28       -2.28855  -0.00111  -0.00900  -0.02941  -0.03810  -2.32665
   D29       -3.07713   0.00006   0.00031  -0.01068  -0.01047  -3.08759
   D30        0.06486   0.00032  -0.00110   0.00528   0.00380   0.06867
   D31       -0.01335   0.00085   0.00218   0.02845   0.03114   0.01779
   D32        3.12863   0.00111   0.00077   0.04442   0.04541  -3.10914
   D33        3.09226   0.00105   0.00196   0.02659   0.02853   3.12079
   D34       -0.00393   0.00000  -0.00029   0.00422   0.00421   0.00028
   D35        0.03054  -0.00030  -0.00006  -0.01491  -0.01483   0.01571
   D36       -3.06566  -0.00134  -0.00231  -0.03727  -0.03915  -3.10481
   D37       -0.01284  -0.00117  -0.00308  -0.03061  -0.03364  -0.04648
   D38        3.09501   0.00097  -0.00125   0.03729   0.03564   3.13065
   D39        3.12837  -0.00142  -0.00171  -0.04634  -0.04790   3.08047
   D40       -0.04697   0.00071   0.00012   0.02156   0.02138  -0.02559
   D41        0.01972   0.00077   0.00198   0.02066   0.02254   0.04225
   D42       -3.08682  -0.00138   0.00006  -0.04936  -0.04993  -3.13675
   D43       -0.02731   0.00008  -0.00094   0.00601   0.00490  -0.02241
   D44        3.06751   0.00090   0.00144   0.02685   0.02895   3.09646
   D45        0.00122  -0.00025  -0.00003  -0.00934  -0.00953  -0.00831
         Item               Value     Threshold  Converged?
 Maximum Force            0.025140     0.000450     NO 
 RMS     Force            0.004157     0.000300     NO 
 Maximum Displacement     0.382167     0.001800     NO 
 RMS     Displacement     0.076118     0.001200     NO 
 Predicted change in Energy=-3.886528D-03
 Lowest energy point so far.  Saving SCF results.
 GradGradGradGradGradGradGradGradGradGradGradGradGradGradGradGradGradGrad

 Leave Link  103 at Mon Apr  4 13:49:36 2022, MaxMem=  1879048192 cpu:               0.2 elap:               0.1
 (Enter /gpfs/software/gaussian16/sse4/tar/g16/l202.exe)
                          Input orientation:                          
 ---------------------------------------------------------------------
 Center     Atomic      Atomic             Coordinates (Angstroms)
 Number     Number       Type             X           Y           Z
 ---------------------------------------------------------------------
      1          6           0       -8.030896   -1.530699    6.678955
      2          6           0       -7.093262   -2.400725    7.379669
      3          6           0       -5.830857   -2.712275    6.907070
      4          6           0       -7.469492   -1.037772    5.447045
      5          6           0       -6.225249   -1.364690    4.986223
      6          6           0       -5.354108   -2.215411    5.690232
      7         17           0       -4.760683   -3.700492    7.891132
      8          1           0       -5.912864   -0.983255    4.019951
      9         17           0       -8.490351    0.006403    4.482451
     10          8           0       -9.172519   -1.288619    7.088124
     11         17           0       -7.676400   -3.031683    8.891267
     12          6           0       -4.049920   -2.563483    5.105666
     13          6           0       -3.256241   -1.542431    4.511628
     14          6           0       -2.038512   -1.796888    3.880552
     15          6           0       -3.610663   -3.909197    5.096074
     16          6           0       -2.385552   -3.967479    4.475557
     17          6           0       -1.657166   -3.119576    3.941979
     18         17           0       -1.108763   -0.500431    3.150280
     19          1           0       -4.197758   -4.716697    5.505935
     20          1           0       -3.606123   -0.518809    4.562689
 ---------------------------------------------------------------------
                    Distance matrix (angstroms):
                    1          2          3          4          5
     1  C    0.000000
     2  C    1.458459   0.000000
     3  C    2.507654   1.383503   0.000000
     4  C    1.440747   2.394624   2.760573   0.000000
     5  C    2.480577   2.748708   2.379324   1.366519   0.000000
     6  C    2.934553   2.431707   1.398163   2.433275   1.406500
     7  Cl   4.107513   2.718807   1.757902   4.516778   4.004924
     8  H    3.443263   3.832788   3.366259   2.112502   1.084786
     9  Cl   2.720002   4.017461   4.510310   1.750113   2.695250
    10  O    1.236659   2.375939   3.636796   2.378311   3.620798
    11  Cl   2.696840   1.738703   2.728568   3.985117   4.487100
    12  C    4.403414   3.802566   2.537506   3.760028   2.486650
    13  C    5.243546   4.866729   3.706120   4.345247   3.011950
    14  C    6.618956   6.177292   4.937573   5.703131   4.351789
    15  C    5.263195   4.429310   3.105091   4.822740   3.650019
    16  C    6.531674   5.749010   4.399764   5.947556   4.666751
    17  C    7.116179   6.471908   5.135889   6.354704   5.003744
    18  Cl   7.837661   7.570540   6.426811   6.784006   5.504186
    19  H    5.120499   4.154341   2.940731   4.923637   3.951806
    20  H    5.008106   4.861802   3.906003   3.997128   2.784730
                    6          7          8          9         10
     6  C    0.000000
     7  Cl   2.720584   0.000000
     8  H    2.149478   4.867950   0.000000
     9  Cl   4.028798   6.266626   2.799423   0.000000
    10  O    4.170529   5.091783   4.486902   2.988640   0.000000
    11  Cl   4.038065   3.154200   5.570982   5.415731   2.920269
    12  C    1.470978   3.091407   2.673286   5.168185   5.638833
    13  C    2.498610   4.282712   2.758998   5.458539   6.457949
    14  C    3.800431   5.207560   3.961317   6.726096   7.838425
    15  C    2.502305   3.029596   3.875475   6.286478   6.462966
    16  C    3.654791   4.168774   4.642747   7.284254   7.750143
    17  C    4.188231   5.056193   4.762448   7.533676   8.350519
    18  Cl   5.235978   6.786206   4.905999   7.517939   9.008442
    19  H    2.761800   2.653058   4.369019   6.463865   6.245262
    20  H    2.684262   4.747067   2.414814   4.913041   6.160779
                   11         12         13         14         15
    11  Cl   0.000000
    12  C    5.263207   0.000000
    13  C    6.398196   1.423149   0.000000
    14  C    7.643151   2.476759   1.394944   0.000000
    15  C    5.630607   1.415621   2.463488   2.900173   0.000000
    16  C    6.954659   2.266796   2.576870   2.277265   1.374531
    17  C    7.793224   2.718212   2.317094   1.377934   2.402413
    18  Cl   9.082952   4.090247   2.747853   1.754574   4.654600
    19  H    5.138161   2.195086   3.457031   3.978631   1.079223
    20  H    6.451223   2.161590   1.082972   2.134525   3.432091
                   16         17         18         19         20
    16  C    0.000000
    17  C    1.238624   0.000000
    18  Cl   3.925171   2.790601   0.000000
    19  H    2.215197   3.383986   5.733053   0.000000
    20  H    3.659332   3.308731   2.869154   4.343042   0.000000
 Stoichiometry    C12H3Cl4O(1-)
 Framework group  C1[X(C12H3Cl4O)]
 Deg. of freedom    54
 Full point group                 C1      NOp   1
 RotChk:  IX=0 Diff= 3.21D-02
 Largest Abelian subgroup         C1      NOp   1
 Largest concise Abelian subgroup C1      NOp   1
                         Standard orientation:                         
 ---------------------------------------------------------------------
 Center     Atomic      Atomic             Coordinates (Angstroms)
 Number     Number       Type             X           Y           Z
 ---------------------------------------------------------------------
      1          6           0        2.802418    0.758564   -0.054215
      2          6           0        2.337225   -0.619684   -0.159711
      3          6           0        1.009880   -0.995044   -0.053211
      4          6           0        1.706098    1.667406    0.164508
      5          6           0        0.400634    1.280585    0.280731
      6          6           0       -0.005144   -0.062395    0.180783
      7         17           0        0.567945   -2.679919   -0.290087
      8          1           0       -0.347202    2.035941    0.497383
      9         17           0        2.113222    3.361129    0.333177
     10          8           0        3.994717    1.081906   -0.110767
     11         17           0        3.590423   -1.791046   -0.443423
     12          6           0       -1.422494   -0.408166    0.368767
     13          6           0       -2.423740    0.384473   -0.259391
     14          6           0       -3.789698    0.163759   -0.082432
     15          6           0       -1.785905   -1.492784    1.202747
     16          6           0       -3.156955   -1.586831    1.229439
     17          6           0       -4.068530   -0.928409    0.710112
     18         17           0       -4.981140    1.183304   -0.869530
     19          1           0       -1.058565   -2.096824    1.723165
     20          1           0       -2.112359    1.187829   -0.915506
 ---------------------------------------------------------------------
 Rotational constants (GHZ):           0.4703625           0.1892953           0.1418293
 Leave Link  202 at Mon Apr  4 13:49:36 2022, MaxMem=  1879048192 cpu:               0.1 elap:               0.0
 (Enter /gpfs/software/gaussian16/sse4/tar/g16/l301.exe)
 Standard basis: 6-311+G(d,p) (5D, 7F)
 Ernie: Thresh=  0.10000D-02 Tol=  0.10000D-05 Strict=F.
 There are   441 symmetry adapted cartesian basis functions of A   symmetry.
 There are   424 symmetry adapted basis functions of A   symmetry.
   424 basis functions,   704 primitive gaussians,   441 cartesian basis functions
    76 alpha electrons       76 beta electrons
       nuclear repulsion energy      1526.9597785314 Hartrees.
 IExCor= 4336 DFT=T Ex+Corr=M062X ExCW=0 ScaHFX=  0.540000
 ScaDFX=  1.000000  1.000000  1.000000  1.000000 ScalE2=  1.000000  1.000000
 IRadAn=      5 IRanWt=     -1 IRanGd=            0 ICorTp=0 IEmpDi=  4
 NAtoms=   20 NActive=   20 NUniq=   20 SFac= 1.00D+00 NAtFMM=   60 NAOKFM=F Big=F
 Integral buffers will be    131072 words long.
 Raffenetti 2 integral format.
 Two-electron integral symmetry is turned on.
 Leave Link  301 at Mon Apr  4 13:49:36 2022, MaxMem=  1879048192 cpu:               0.5 elap:               0.1
 (Enter /gpfs/software/gaussian16/sse4/tar/g16/l302.exe)
 NPDir=0 NMtPBC=     1 NCelOv=     1 NCel=       1 NClECP=     1 NCelD=      1
         NCelK=      1 NCelE2=     1 NClLst=     1 CellRange=     0.0.
 One-electron integrals computed using PRISM.
 One-electron integral symmetry used in STVInt
 NBasis=   424 RedAO= T EigKep=  1.64D-06  NBF=   424
 NBsUse=   420 1.00D-06 EigRej=  9.05D-07 NBFU=   420
 Precomputing XC quadrature grid using
 IXCGrd= 4 IRadAn=           5 IRanWt=          -1 IRanGd=           0 AccXCQ= 0.00D+00.
 Generated NRdTot=       0 NPtTot=           0 NUsed=           0 NTot=          32
 NSgBfM=   432   432   432   432   432 MxSgAt=    20 MxSgA2=    20.
 Leave Link  302 at Mon Apr  4 13:49:37 2022, MaxMem=  1879048192 cpu:               3.9 elap:               0.6
 (Enter /gpfs/software/gaussian16/sse4/tar/g16/l303.exe)
 DipDrv:  MaxL=1.
 Leave Link  303 at Mon Apr  4 13:49:37 2022, MaxMem=  1879048192 cpu:               0.4 elap:               0.1
 (Enter /gpfs/software/gaussian16/sse4/tar/g16/l401.exe)
 Initial guess from the checkpoint file:  "checkpoint.chk"
 B after Tr=     0.000000    0.000000   -0.000000
         Rot=    0.999931    0.000114   -0.002967    0.011341 Ang=   1.34 deg.
 Guess basis will be translated and rotated to current coordinates.
 JPrj=2 DoOrth=T DoCkMO=T.
 Generating alternative initial guess.
 ExpMin= 4.38D-02 ExpMax= 1.06D+05 ExpMxC= 3.62D+03 IAcc=2 IRadAn=         4 AccDes= 0.00D+00
 Harris functional with IExCor= 1009 and IRadAn=       4 diagonalized for initial guess.
 HarFok:  IExCor= 1009 AccDes= 0.00D+00 IRadAn=         4 IDoV= 1 UseB2=F ITyADJ=14
 ICtDFT=  3500011 ScaDFX=  1.000000  1.000000  1.000000  1.000000
 FoFCou: FMM=F IPFlag=           0 FMFlag=      100000 FMFlg1=           0
         NFxFlg=           0 DoJE=T BraDBF=F KetDBF=T FulRan=T
         wScrn=  0.000000 ICntrl=       500 IOpCl=  0 I1Cent=   200000004 NGrid=           0
         NMat0=    1 NMatS0=      1 NMatT0=    0 NMatD0=    1 NMtDS0=    0 NMtDT0=    0
 Petite list used in FoFCou.
 Harris En= -2373.87443681239    
 Leave Link  401 at Mon Apr  4 13:49:40 2022, MaxMem=  1879048192 cpu:              16.8 elap:               2.4
 (Enter /gpfs/software/gaussian16/sse4/tar/g16/l502.exe)
 Integral symmetry usage will be decided dynamically.
 Closed shell SCF:
 Using DIIS extrapolation, IDIIS=  1040.
 NGot=  1879048192 LenX=  1878652179 LenY=  1878457257
 Requested convergence on RMS density matrix=1.00D-08 within 128 cycles.
 Requested convergence on MAX density matrix=1.00D-06.
 Requested convergence on             energy=1.00D-06.
 No special actions if energy rises.
 Fock matrices will be formed incrementally for  20 cycles.

 Cycle   1  Pass 1  IDiag  1:
 FoFJK:  IHMeth= 1 ICntrl=       0 DoSepK=F KAlg= 0 I1Cent=           0 FoldK=F
 IRaf= 800000000 NMat=       1 IRICut=       1 DoRegI=T DoRafI=F ISym2E= 0 IDoP0=0 IntGTp=1.
 FoFCou: FMM=F IPFlag=           0 FMFlag=      100000 FMFlg1=           0
         NFxFlg=           0 DoJE=F BraDBF=F KetDBF=F FulRan=T
         wScrn=  0.000000 ICntrl=         0 IOpCl=  0 I1Cent=           0 NGrid=           0
         NMat0=    1 NMatS0=      1 NMatT0=    0 NMatD0=    1 NMtDS0=    0 NMtDT0=    0
 Symmetry not used in FoFCou.
 E= -2374.90278118729    
 DIIS: error= 7.83D-03 at cycle   1 NSaved=   1.
 NSaved= 1 IEnMin= 1 EnMin= -2374.90278118729     IErMin= 1 ErrMin= 7.83D-03
 ErrMax= 7.83D-03  0.00D+00 EMaxC= 1.00D-01 BMatC= 4.34D-02 BMatP= 4.34D-02
 IDIUse=3 WtCom= 9.22D-01 WtEn= 7.83D-02
 Coeff-Com:  0.100D+01
 Coeff-En:   0.100D+01
 Coeff:      0.100D+01
 Gap=     0.397 Goal=   None    Shift=    0.000
 GapD=    0.397 DampG=1.000 DampE=1.000 DampFc=1.0000 IDamp=-1.
 RMSDP=1.84D-02 MaxDP=2.38D+00              OVMax= 8.79D-02

 Cycle   2  Pass 1  IDiag  1:
 RMSU=  1.84D-02    CP:  1.00D+00
 E= -2374.97287778760     Delta-E=       -0.070096600309 Rises=F Damp=F
 DIIS: error= 8.64D-04 at cycle   2 NSaved=   2.
 NSaved= 2 IEnMin= 2 EnMin= -2374.97287778760     IErMin= 2 ErrMin= 8.64D-04
 ErrMax= 8.64D-04  0.00D+00 EMaxC= 1.00D-01 BMatC= 1.24D-03 BMatP= 4.34D-02
 IDIUse=3 WtCom= 9.91D-01 WtEn= 8.64D-03
 Coeff-Com: -0.381D-01 0.104D+01
 Coeff-En:   0.000D+00 0.100D+01
 Coeff:     -0.378D-01 0.104D+01
 Gap=     0.140 Goal=   None    Shift=    0.000
 RMSDP=7.07D-03 MaxDP=1.37D+00 DE=-7.01D-02 OVMax= 1.64D-02

 Cycle   3  Pass 1  IDiag  1:
 RMSU=  4.73D-03    CP:  1.04D+00  1.16D+00
 E= -2374.97438609813     Delta-E=       -0.001508310531 Rises=F Damp=F
 DIIS: error= 1.15D-03 at cycle   3 NSaved=   3.
 NSaved= 3 IEnMin= 3 EnMin= -2374.97438609813     IErMin= 2 ErrMin= 8.64D-04
 ErrMax= 1.15D-03  0.00D+00 EMaxC= 1.00D-01 BMatC= 1.22D-03 BMatP= 1.24D-03
 IDIUse=3 WtCom= 9.89D-01 WtEn= 1.15D-02
 Coeff-Com: -0.411D-01 0.536D+00 0.505D+00
 Coeff-En:   0.000D+00 0.000D+00 0.100D+01
 Coeff:     -0.406D-01 0.530D+00 0.510D+00
 Gap=     0.147 Goal=   None    Shift=    0.000
 RMSDP=1.82D-03 MaxDP=2.35D-01 DE=-1.51D-03 OVMax= 9.54D-03

 Cycle   4  Pass 1  IDiag  1:
 RMSU=  1.27D-03    CP:  1.03D+00  1.18D+00  8.86D-01
 E= -2374.97543152149     Delta-E=       -0.001045423362 Rises=F Damp=F
 DIIS: error= 3.44D-04 at cycle   4 NSaved=   4.
 NSaved= 4 IEnMin= 4 EnMin= -2374.97543152149     IErMin= 4 ErrMin= 3.44D-04
 ErrMax= 3.44D-04  0.00D+00 EMaxC= 1.00D-01 BMatC= 9.10D-05 BMatP= 1.22D-03
 IDIUse=3 WtCom= 9.97D-01 WtEn= 3.44D-03
 Coeff-Com: -0.128D-01 0.962D-01 0.219D+00 0.698D+00
 Coeff-En:   0.000D+00 0.000D+00 0.000D+00 0.100D+01
 Coeff:     -0.127D-01 0.958D-01 0.218D+00 0.699D+00
 Gap=     0.148 Goal=   None    Shift=    0.000
 RMSDP=5.96D-04 MaxDP=5.62D-02 DE=-1.05D-03 OVMax= 2.61D-03

 Cycle   5  Pass 1  IDiag  1:
 RMSU=  4.93D-04    CP:  1.03D+00  1.19D+00  8.88D-01  1.16D+00
 E= -2374.97550480150     Delta-E=       -0.000073280004 Rises=F Damp=F
 DIIS: error= 1.59D-04 at cycle   5 NSaved=   5.
 NSaved= 5 IEnMin= 5 EnMin= -2374.97550480150     IErMin= 5 ErrMin= 1.59D-04
 ErrMax= 1.59D-04  0.00D+00 EMaxC= 1.00D-01 BMatC= 2.40D-05 BMatP= 9.10D-05
 IDIUse=3 WtCom= 9.98D-01 WtEn= 1.59D-03
 Coeff-Com:  0.516D-03-0.476D-01 0.252D-01 0.386D+00 0.636D+00
 Coeff-En:   0.000D+00 0.000D+00 0.000D+00 0.717D-01 0.928D+00
 Coeff:      0.515D-03-0.475D-01 0.251D-01 0.386D+00 0.636D+00
 Gap=     0.147 Goal=   None    Shift=    0.000
 RMSDP=5.27D-04 MaxDP=7.73D-02 DE=-7.33D-05 OVMax= 2.41D-03

 Cycle   6  Pass 1  IDiag  1:
 RMSU=  2.57D-04    CP:  1.03D+00  1.19D+00  9.52D-01  1.25D+00  3.62D-01
 E= -2374.97552784349     Delta-E=       -0.000023041996 Rises=F Damp=F
 DIIS: error= 9.04D-05 at cycle   6 NSaved=   6.
 NSaved= 6 IEnMin= 6 EnMin= -2374.97552784349     IErMin= 6 ErrMin= 9.04D-05
 ErrMax= 9.04D-05  0.00D+00 EMaxC= 1.00D-01 BMatC= 5.11D-06 BMatP= 2.40D-05
 IDIUse=1 WtCom= 1.00D+00 WtEn= 0.00D+00
 Coeff-Com:  0.161D-02-0.396D-01-0.731D-02 0.155D+00 0.395D+00 0.495D+00
 Coeff:      0.161D-02-0.396D-01-0.731D-02 0.155D+00 0.395D+00 0.495D+00
 Gap=     0.147 Goal=   None    Shift=    0.000
 RMSDP=1.11D-04 MaxDP=1.33D-02 DE=-2.30D-05 OVMax= 6.62D-04

 Cycle   7  Pass 1  IDiag  1:
 RMSU=  5.64D-05    CP:  1.03D+00  1.19D+00  9.57D-01  1.28D+00  4.56D-01
                    CP:  9.59D-01
 E= -2374.97553326938     Delta-E=       -0.000005425889 Rises=F Damp=F
 DIIS: error= 2.24D-05 at cycle   7 NSaved=   7.
 NSaved= 7 IEnMin= 7 EnMin= -2374.97553326938     IErMin= 7 ErrMin= 2.24D-05
 ErrMax= 2.24D-05  0.00D+00 EMaxC= 1.00D-01 BMatC= 3.22D-07 BMatP= 5.11D-06
 IDIUse=1 WtCom= 1.00D+00 WtEn= 0.00D+00
 Coeff-Com:  0.754D-03-0.129D-01-0.615D-02 0.192D-01 0.101D+00 0.212D+00
 Coeff-Com:  0.686D+00
 Coeff:      0.754D-03-0.129D-01-0.615D-02 0.192D-01 0.101D+00 0.212D+00
 Coeff:      0.686D+00
 Gap=     0.147 Goal=   None    Shift=    0.000
 RMSDP=2.89D-05 MaxDP=2.24D-03 DE=-5.43D-06 OVMax= 3.19D-04

 Cycle   8  Pass 1  IDiag  1:
 RMSU=  1.96D-05    CP:  1.03D+00  1.19D+00  9.55D-01  1.29D+00  4.85D-01
                    CP:  9.78D-01  1.01D+00
 E= -2374.97553368943     Delta-E=       -0.000000420043 Rises=F Damp=F
 DIIS: error= 1.06D-05 at cycle   8 NSaved=   8.
 NSaved= 8 IEnMin= 8 EnMin= -2374.97553368943     IErMin= 8 ErrMin= 1.06D-05
 ErrMax= 1.06D-05  0.00D+00 EMaxC= 1.00D-01 BMatC= 9.36D-08 BMatP= 3.22D-07
 IDIUse=1 WtCom= 1.00D+00 WtEn= 0.00D+00
 Coeff-Com:  0.719D-05 0.312D-02-0.127D-02-0.306D-01-0.446D-01-0.231D-01
 Coeff-Com:  0.366D+00 0.730D+00
 Coeff:      0.719D-05 0.312D-02-0.127D-02-0.306D-01-0.446D-01-0.231D-01
 Coeff:      0.366D+00 0.730D+00
 Gap=     0.147 Goal=   None    Shift=    0.000
 RMSDP=2.96D-05 MaxDP=3.87D-03 DE=-4.20D-07 OVMax= 1.68D-04

 Cycle   9  Pass 1  IDiag  1:
 RMSU=  1.08D-05    CP:  1.03D+00  1.19D+00  9.58D-01  1.29D+00  4.58D-01
                    CP:  1.03D+00  1.19D+00  9.58D-01
 E= -2374.97553383700     Delta-E=       -0.000000147576 Rises=F Damp=F
 DIIS: error= 3.32D-06 at cycle   9 NSaved=   9.
 NSaved= 9 IEnMin= 9 EnMin= -2374.97553383700     IErMin= 9 ErrMin= 3.32D-06
 ErrMax= 3.32D-06  0.00D+00 EMaxC= 1.00D-01 BMatC= 8.06D-09 BMatP= 9.36D-08
 IDIUse=1 WtCom= 1.00D+00 WtEn= 0.00D+00
 Coeff-Com: -0.637D-04 0.239D-02-0.228D-04-0.137D-01-0.254D-01-0.283D-01
 Coeff-Com:  0.698D-01 0.294D+00 0.701D+00
 Coeff:     -0.637D-04 0.239D-02-0.228D-04-0.137D-01-0.254D-01-0.283D-01
 Coeff:      0.698D-01 0.294D+00 0.701D+00
 Gap=     0.147 Goal=   None    Shift=    0.000
 RMSDP=1.50D-05 MaxDP=2.06D-03 DE=-1.48D-07 OVMax= 5.67D-05

 Cycle  10  Pass 1  IDiag  1:
 RMSU=  4.85D-06    CP:  1.03D+00  1.19D+00  9.56D-01  1.29D+00  4.76D-01
                    CP:  1.01D+00  1.20D+00  1.09D+00  8.68D-01
 E= -2374.97553385176     Delta-E=       -0.000000014764 Rises=F Damp=F
 DIIS: error= 2.02D-06 at cycle  10 NSaved=  10.
 NSaved=10 IEnMin=10 EnMin= -2374.97553385176     IErMin=10 ErrMin= 2.02D-06
 ErrMax= 2.02D-06  0.00D+00 EMaxC= 1.00D-01 BMatC= 1.94D-09 BMatP= 8.06D-09
 IDIUse=1 WtCom= 1.00D+00 WtEn= 0.00D+00
 Coeff-Com: -0.302D-04 0.472D-03 0.123D-03-0.787D-04-0.212D-02-0.759D-02
 Coeff-Com: -0.483D-01-0.222D-01 0.331D+00 0.749D+00
 Coeff:     -0.302D-04 0.472D-03 0.123D-03-0.787D-04-0.212D-02-0.759D-02
 Coeff:     -0.483D-01-0.222D-01 0.331D+00 0.749D+00
 Gap=     0.147 Goal=   None    Shift=    0.000
 RMSDP=6.54D-06 MaxDP=9.68D-04 DE=-1.48D-08 OVMax= 3.32D-05

 Cycle  11  Pass 1  IDiag  1:
 RMSU=  2.60D-06    CP:  1.03D+00  1.19D+00  9.56D-01  1.29D+00  4.70D-01
                    CP:  1.02D+00  1.21D+00  1.11D+00  1.01D+00  6.55D-01
 E= -2374.97553385563     Delta-E=       -0.000000003866 Rises=F Damp=F
 DIIS: error= 9.75D-07 at cycle  11 NSaved=  11.
 NSaved=11 IEnMin=11 EnMin= -2374.97553385563     IErMin=11 ErrMin= 9.75D-07
 ErrMax= 9.75D-07  0.00D+00 EMaxC= 1.00D-01 BMatC= 3.03D-10 BMatP= 1.94D-09
 IDIUse=1 WtCom= 1.00D+00 WtEn= 0.00D+00
 Coeff-Com: -0.581D-05-0.118D-03 0.767D-04 0.192D-02 0.278D-02 0.330D-03
 Coeff-Com: -0.310D-01-0.498D-01 0.564D-01 0.349D+00 0.670D+00
 Coeff:     -0.581D-05-0.118D-03 0.767D-04 0.192D-02 0.278D-02 0.330D-03
 Coeff:     -0.310D-01-0.498D-01 0.564D-01 0.349D+00 0.670D+00
 Gap=     0.147 Goal=   None    Shift=    0.000
 RMSDP=1.60D-06 MaxDP=2.09D-04 DE=-3.87D-09 OVMax= 1.35D-05

 Cycle  12  Pass 1  IDiag  1:
 RMSU=  6.59D-07    CP:  1.03D+00  1.19D+00  9.56D-01  1.29D+00  4.70D-01
                    CP:  1.02D+00  1.21D+00  1.11D+00  1.04D+00  7.00D-01
                    CP:  9.38D-01
 E= -2374.97553385604     Delta-E=       -0.000000000412 Rises=F Damp=F
 DIIS: error= 2.85D-07 at cycle  12 NSaved=  12.
 NSaved=12 IEnMin=12 EnMin= -2374.97553385604     IErMin=12 ErrMin= 2.85D-07
 ErrMax= 2.85D-07  0.00D+00 EMaxC= 1.00D-01 BMatC= 6.11D-11 BMatP= 3.03D-10
 IDIUse=1 WtCom= 1.00D+00 WtEn= 0.00D+00
 Coeff-Com:  0.337D-05-0.162D-03 0.304D-04 0.995D-03 0.177D-02 0.140D-02
 Coeff-Com: -0.588D-02-0.206D-01-0.469D-01 0.474D-02 0.322D+00 0.743D+00
 Coeff:      0.337D-05-0.162D-03 0.304D-04 0.995D-03 0.177D-02 0.140D-02
 Coeff:     -0.588D-02-0.206D-01-0.469D-01 0.474D-02 0.322D+00 0.743D+00
 Gap=     0.147 Goal=   None    Shift=    0.000
 RMSDP=8.66D-07 MaxDP=1.57D-04 DE=-4.12D-10 OVMax= 6.55D-06

 Cycle  13  Pass 1  IDiag  1:
 RMSU=  4.23D-07    CP:  1.03D+00  1.19D+00  9.56D-01  1.29D+00  4.71D-01
                    CP:  1.02D+00  1.20D+00  1.11D+00  1.04D+00  7.21D-01
                    CP:  9.68D-01  9.81D-01
 E= -2374.97553385623     Delta-E=       -0.000000000191 Rises=F Damp=F
 DIIS: error= 9.72D-08 at cycle  13 NSaved=  13.
 NSaved=13 IEnMin=13 EnMin= -2374.97553385623     IErMin=13 ErrMin= 9.72D-08
 ErrMax= 9.72D-08  0.00D+00 EMaxC= 1.00D-01 BMatC= 6.85D-12 BMatP= 6.11D-11
 IDIUse=1 WtCom= 1.00D+00 WtEn= 0.00D+00
 Coeff-Com:  0.214D-05-0.631D-04 0.852D-05 0.279D-03 0.505D-03 0.622D-03
 Coeff-Com:  0.302D-03-0.405D-02-0.272D-01-0.334D-01 0.751D-01 0.335D+00
 Coeff-Com:  0.652D+00
 Coeff:      0.214D-05-0.631D-04 0.852D-05 0.279D-03 0.505D-03 0.622D-03
 Coeff:      0.302D-03-0.405D-02-0.272D-01-0.334D-01 0.751D-01 0.335D+00
 Coeff:      0.652D+00
 Gap=     0.147 Goal=   None    Shift=    0.000
 RMSDP=2.92D-07 MaxDP=3.83D-05 DE=-1.91D-10 OVMax= 1.73D-06

 Cycle  14  Pass 1  IDiag  1:
 RMSU=  8.41D-08    CP:  1.03D+00  1.19D+00  9.56D-01  1.29D+00  4.70D-01
                    CP:  1.02D+00  1.20D+00  1.11D+00  1.04D+00  7.13D-01
                    CP:  1.01D+00  1.01D+00  9.41D-01
 E= -2374.97553385614     Delta-E=        0.000000000097 Rises=F Damp=F
 DIIS: error= 5.49D-08 at cycle  14 NSaved=  14.
 NSaved=14 IEnMin=13 EnMin= -2374.97553385623     IErMin=14 ErrMin= 5.49D-08
 ErrMax= 5.49D-08  0.00D+00 EMaxC= 1.00D-01 BMatC= 1.40D-12 BMatP= 6.85D-12
 IDIUse=1 WtCom= 1.00D+00 WtEn= 0.00D+00
 Coeff-Com:  0.417D-06-0.177D-06-0.259D-05-0.476D-04-0.999D-04 0.731D-04
 Coeff-Com:  0.123D-02 0.218D-02-0.383D-02-0.159D-01-0.255D-01 0.260D-01
 Coeff-Com:  0.324D+00 0.692D+00
 Coeff:      0.417D-06-0.177D-06-0.259D-05-0.476D-04-0.999D-04 0.731D-04
 Coeff:      0.123D-02 0.218D-02-0.383D-02-0.159D-01-0.255D-01 0.260D-01
 Coeff:      0.324D+00 0.692D+00
 Gap=     0.147 Goal=   None    Shift=    0.000
 RMSDP=1.18D-07 MaxDP=1.46D-05 DE= 9.73D-11 OVMax= 7.81D-07

 Cycle  15  Pass 1  IDiag  1:
 RMSU=  5.22D-08    CP:  1.03D+00  1.19D+00  9.56D-01  1.29D+00  4.70D-01
                    CP:  1.02D+00  1.20D+00  1.11D+00  1.03D+00  7.11D-01
                    CP:  1.01D+00  1.04D+00  9.30D-01  9.88D-01
 E= -2374.97553385618     Delta-E=       -0.000000000047 Rises=F Damp=F
 DIIS: error= 1.32D-08 at cycle  15 NSaved=  15.
 NSaved=15 IEnMin=13 EnMin= -2374.97553385623     IErMin=15 ErrMin= 1.32D-08
 ErrMax= 1.32D-08  0.00D+00 EMaxC= 1.00D-01 BMatC= 1.67D-13 BMatP= 1.40D-12
 IDIUse=1 WtCom= 1.00D+00 WtEn= 0.00D+00
 Coeff-Com: -0.176D-06 0.106D-04-0.342D-05-0.684D-04-0.130D-03-0.549D-04
 Coeff-Com:  0.488D-03 0.161D-02 0.241D-02-0.166D-02-0.243D-01-0.409D-01
 Coeff-Com:  0.199D-01 0.277D+00 0.765D+00
 Coeff:     -0.176D-06 0.106D-04-0.342D-05-0.684D-04-0.130D-03-0.549D-04
 Coeff:      0.488D-03 0.161D-02 0.241D-02-0.166D-02-0.243D-01-0.409D-01
 Coeff:      0.199D-01 0.277D+00 0.765D+00
 Gap=     0.147 Goal=   None    Shift=    0.000
 RMSDP=3.56D-08 MaxDP=3.69D-06 DE=-4.73D-11 OVMax= 4.28D-07

 Cycle  16  Pass 1  IDiag  1:
 RMSU=  1.12D-08    CP:  1.03D+00  1.19D+00  9.56D-01  1.29D+00  4.70D-01
                    CP:  1.02D+00  1.20D+00  1.11D+00  1.03D+00  7.11D-01
                    CP:  1.00D+00  1.04D+00  9.69D-01  1.12D+00  9.86D-01
 E= -2374.97553385619     Delta-E=       -0.000000000011 Rises=F Damp=F
 DIIS: error= 5.06D-09 at cycle  16 NSaved=  16.
 NSaved=16 IEnMin=13 EnMin= -2374.97553385623     IErMin=16 ErrMin= 5.06D-09
 ErrMax= 5.06D-09  0.00D+00 EMaxC= 1.00D-01 BMatC= 1.59D-14 BMatP= 1.67D-13
 IDIUse=1 WtCom= 1.00D+00 WtEn= 0.00D+00
 Coeff-Com: -0.924D-07 0.299D-05-0.104D-05-0.137D-04-0.264D-04-0.151D-04
 Coeff-Com: -0.299D-05 0.197D-03 0.100D-02 0.144D-02-0.444D-02-0.130D-01
 Coeff-Com: -0.309D-01-0.331D-02 0.220D+00 0.830D+00
 Coeff:     -0.924D-07 0.299D-05-0.104D-05-0.137D-04-0.264D-04-0.151D-04
 Coeff:     -0.299D-05 0.197D-03 0.100D-02 0.144D-02-0.444D-02-0.130D-01
 Coeff:     -0.309D-01-0.331D-02 0.220D+00 0.830D+00
 Gap=     0.147 Goal=   None    Shift=    0.000
 RMSDP=1.09D-08 MaxDP=1.48D-06 DE=-1.09D-11 OVMax= 1.66D-07

 Cycle  17  Pass 1  IDiag  1:
 RMSU=  4.75D-09    CP:  1.03D+00  1.19D+00  9.56D-01  1.29D+00  4.70D-01
                    CP:  1.02D+00  1.20D+00  1.11D+00  1.04D+00  7.12D-01
                    CP:  1.00D+00  1.04D+00  9.68D-01  1.16D+00  1.02D+00
                    CP:  1.10D+00
 E= -2374.97553385629     Delta-E=       -0.000000000091 Rises=F Damp=F
 DIIS: error= 1.91D-09 at cycle  17 NSaved=  17.
 NSaved=17 IEnMin=17 EnMin= -2374.97553385629     IErMin=17 ErrMin= 1.91D-09
 ErrMax= 1.91D-09  0.00D+00 EMaxC= 1.00D-01 BMatC= 3.66D-15 BMatP= 1.59D-14
 IDIUse=1 WtCom= 1.00D+00 WtEn= 0.00D+00
 Coeff-Com: -0.287D-08-0.714D-06 0.214D-06 0.696D-05 0.118D-04 0.573D-05
 Coeff-Com: -0.900D-04-0.201D-03-0.155D-04 0.103D-02 0.212D-02 0.219D-02
 Coeff-Com: -0.161D-01-0.504D-01-0.377D-01 0.327D+00 0.772D+00
 Coeff:     -0.287D-08-0.714D-06 0.214D-06 0.696D-05 0.118D-04 0.573D-05
 Coeff:     -0.900D-04-0.201D-03-0.155D-04 0.103D-02 0.212D-02 0.219D-02
 Coeff:     -0.161D-01-0.504D-01-0.377D-01 0.327D+00 0.772D+00
 Gap=     0.147 Goal=   None    Shift=    0.000
 RMSDP=6.10D-09 MaxDP=7.08D-07 DE=-9.09D-11 OVMax= 7.21D-08

 SCF Done:  E(RM062X) =  -2374.97553386     A.U. after   17 cycles
            NFock= 17  Conv=0.61D-08     -V/T= 2.0024
 KE= 2.369184938040D+03 PE=-8.692359338373D+03 EE= 2.421239087946D+03
 Leave Link  502 at Mon Apr  4 13:55:27 2022, MaxMem=  1879048192 cpu:            2416.9 elap:             347.3
 (Enter /gpfs/software/gaussian16/sse4/tar/g16/l701.exe)
 ... and contract with generalized density number  0.
 Compute integral first derivatives.
 Leave Link  701 at Mon Apr  4 13:55:27 2022, MaxMem=  1879048192 cpu:               2.0 elap:               0.3
 (Enter /gpfs/software/gaussian16/sse4/tar/g16/l702.exe)
 L702 exits ... SP integral derivatives will be done elsewhere.
 Leave Link  702 at Mon Apr  4 13:55:27 2022, MaxMem=  1879048192 cpu:               0.2 elap:               0.0
 (Enter /gpfs/software/gaussian16/sse4/tar/g16/l703.exe)
 Integral derivatives from FoFJK, PRISM(SPDF).
 Compute integral first derivatives, UseDBF=F ICtDFT=           0.
 Calling FoFJK, ICntrl=      2127 FMM=F ISym2X=0 I1Cent= 0 IOpClX= 0 NMat=1 NMatS=1 NMatT=0.
 FoFJK:  IHMeth= 1 ICntrl=    2127 DoSepK=F KAlg= 0 I1Cent=           0 FoldK=F
 IRaf=         0 NMat=       1 IRICut=       1 DoRegI=T DoRafI=F ISym2E= 0 IDoP0=0 IntGTp=1.
 FoFCou: FMM=F IPFlag=           0 FMFlag=      100000 FMFlg1=         800
         NFxFlg=           0 DoJE=F BraDBF=F KetDBF=F FulRan=T
         wScrn=  0.000000 ICntrl=      2127 IOpCl=  0 I1Cent=           0 NGrid=           0
         NMat0=    1 NMatS0=      1 NMatT0=    0 NMatD0=    1 NMtDS0=    0 NMtDT0=    0
 Symmetry not used in FoFCou.
 Leave Link  703 at Mon Apr  4 13:56:16 2022, MaxMem=  1879048192 cpu:             339.6 elap:              48.6
 (Enter /gpfs/software/gaussian16/sse4/tar/g16/l716.exe)
 Dipole        =-2.84478660D+00-7.52545667D-01 2.53658175D-01
 ***** Axes restored to original set *****
 -------------------------------------------------------------------
 Center     Atomic                   Forces (Hartrees/Bohr)
 Number     Number              X              Y              Z
 -------------------------------------------------------------------
      1        6          -0.002914139   -0.005639688    0.002021183
      2        6           0.000832455    0.000483715    0.001501257
      3        6          -0.003521805   -0.002061260    0.005731103
      4        6          -0.001959430    0.001897316   -0.000820493
      5        6           0.003703843    0.000234959   -0.003149527
      6        6          -0.000546479    0.002550481   -0.005322548
      7       17          -0.002769101    0.000627672    0.004765941
      8        1           0.000168133    0.000059385    0.000264280
      9       17          -0.000093583    0.000380066   -0.000229511
     10        8           0.002394500    0.002035794   -0.000484298
     11       17           0.000816017   -0.000346255    0.000537952
     12        6           0.002131524    0.006320955   -0.001090873
     13        6          -0.003708254    0.000927364    0.000857930
     14        6          -0.001512833   -0.002223152    0.002304230
     15        6           0.006151796   -0.002225139   -0.004292105
     16        6          -0.007685963   -0.002325012    0.002204141
     17        6           0.010333659    0.001033265   -0.004719394
     18       17          -0.001524079   -0.002360847    0.000843294
     19        1           0.000693422    0.000528103   -0.001454764
     20        1          -0.000989683    0.000102278    0.000532201
 -------------------------------------------------------------------
 Cartesian Forces:  Max     0.010333659 RMS     0.003036678
 Leave Link  716 at Mon Apr  4 13:56:16 2022, MaxMem=  1879048192 cpu:               0.2 elap:               0.1
 (Enter /gpfs/software/gaussian16/sse4/tar/g16/l103.exe)

 GradGradGradGradGradGradGradGradGradGradGradGradGradGradGradGradGradGrad
 Berny optimization.
 Using GEDIIS/GDIIS optimizer.
 FormGI is forming the generalized inverse of G from B-inverse, IUseBI=4.
 GSVD:  received Info=                   1 from GESDD.
 Internal  Forces:  Max     0.012933058 RMS     0.002933592
 Search for a local minimum.
 Step number   4 out of a maximum of  108
 All quantities printed in internal units (Hartrees-Bohrs-Radians)
 RMS Force = .29336D-02 SwitMx=.10000D-02 MixMth= 1
 Mixed Optimization -- RFO/linear search
 Update second derivatives using D2CorX and points    2    3    4
 DE= -1.92D-03 DEPred=-3.89D-03 R= 4.95D-01
 Trust test= 4.95D-01 RLast= 3.59D-01 DXMaxT set to 8.49D-01
 ITU=  0  1  1  0
 Use linear search instead of GDIIS.
     Eigenvalues ---    0.00734   0.00933   0.01200   0.01353   0.01413
     Eigenvalues ---    0.01609   0.01758   0.01798   0.01995   0.02006
     Eigenvalues ---    0.02036   0.02072   0.02111   0.02176   0.02216
     Eigenvalues ---    0.02262   0.02481   0.12717   0.15999   0.16035
     Eigenvalues ---    0.18378   0.23477   0.23575   0.24875   0.24980
     Eigenvalues ---    0.24982   0.24987   0.24991   0.24992   0.24999
     Eigenvalues ---    0.25058   0.25845   0.30245   0.30728   0.31794
     Eigenvalues ---    0.32054   0.32152   0.33705   0.33788   0.34241
     Eigenvalues ---    0.35041   0.35150   0.35173   0.38555   0.41498
     Eigenvalues ---    0.42329   0.43409   0.45742   0.47142   0.48959
     Eigenvalues ---    0.51645   0.52452   0.67154   0.94059
 RFO step:  Lambda=-1.85895202D-03 EMin= 7.34330870D-03
 Quartic linear search produced a step of -0.30945.
 Iteration  1 RMS(Cart)=  0.10405859 RMS(Int)=  0.00288162
 Iteration  2 RMS(Cart)=  0.00432042 RMS(Int)=  0.00014526
 Iteration  3 RMS(Cart)=  0.00000670 RMS(Int)=  0.00014520
 Iteration  4 RMS(Cart)=  0.00000000 RMS(Int)=  0.00014520
 ITry= 1 IFail=0 DXMaxC= 3.98D-01 DCOld= 1.00D+10 DXMaxT= 8.49D-01 DXLimC= 3.00D+00 Rises=F
 Variable       Old X    -DE/DX   Delta X   Delta X   Delta X     New X
                                 (Linear)    (Quad)   (Total)
    R1        2.75609  -0.00070   0.00417  -0.00775  -0.00352   2.75257
    R2        2.72262   0.00280   0.00016   0.00439   0.00466   2.72727
    R3        2.33695  -0.00197  -0.00132   0.00029  -0.00103   2.33592
    R4        2.61444  -0.00144  -0.00493   0.00552   0.00056   2.61500
    R5        3.28567   0.00032  -0.00159   0.00258   0.00099   3.28666
    R6        2.64215   0.01293   0.01235   0.00231   0.01456   2.65670
    R7        3.32195   0.00063  -0.00091   0.00233   0.00142   3.32337
    R8        2.58235   0.00286   0.00422  -0.00092   0.00334   2.58569
    R9        3.30723   0.00041  -0.00542   0.00884   0.00343   3.31066
   R10        2.65790   0.00046  -0.00575   0.01016   0.00435   2.66225
   R11        2.04995  -0.00017   0.00035  -0.00127  -0.00092   2.04903
   R12        2.77975   0.00541   0.00338   0.00450   0.00788   2.78762
   R13        2.68936  -0.00427  -0.00263  -0.00401  -0.00661   2.68276
   R14        2.67514   0.00463  -0.00088   0.00779   0.00693   2.68207
   R15        2.63606   0.00259  -0.00043   0.00481   0.00438   2.64044
   R16        2.04652   0.00044   0.00016   0.00030   0.00046   2.04698
   R17        2.60392   0.00088  -0.00234   0.00495   0.00259   2.60651
   R18        3.31566  -0.00290  -0.00116  -0.00346  -0.00461   3.31105
   R19        2.59749  -0.00244   0.00283  -0.00892  -0.00611   2.59138
   R20        2.03944  -0.00133   0.00005  -0.00179  -0.00175   2.03769
   R21        2.34066   0.00415  -0.00683   0.01935   0.01250   2.35316
    A1        1.94378   0.00104   0.00279  -0.00229   0.00022   1.94399
    A2        2.15472   0.00085  -0.00142   0.00533   0.00312   2.15783
    A3        2.18420  -0.00182  -0.00134  -0.00143  -0.00355   2.18065
    A4        2.16137   0.00060  -0.00099   0.00217   0.00140   2.16277
    A5        2.00265   0.00125   0.00028   0.00226   0.00250   2.00515
    A6        2.11916  -0.00185   0.00053  -0.00439  -0.00390   2.11526
    A7        2.12752  -0.00023  -0.00133   0.00129   0.00002   2.12753
    A8        2.08388  -0.00860  -0.00879  -0.00326  -0.01200   2.07187
    A9        2.07075   0.00877   0.00889   0.00161   0.01055   2.08130
   A10        2.16674   0.00045  -0.00386   0.00613   0.00261   2.16935
   A11        2.03544  -0.00003   0.00319  -0.00489  -0.00179   2.03365
   A12        2.08058  -0.00041   0.00080  -0.00169  -0.00097   2.07961
   A13        2.14106   0.00002   0.00261  -0.00473  -0.00201   2.13905
   A14        2.06970   0.00013  -0.00712   0.01158   0.00441   2.07411
   A15        2.07165  -0.00015   0.00457  -0.00706  -0.00254   2.06911
   A16        2.02570  -0.00188  -0.00070  -0.00172  -0.00243   2.02327
   A17        2.17013   0.00984   0.01159  -0.00101   0.01062   2.18075
   A18        2.08673  -0.00793  -0.01069   0.00279  -0.00785   2.07888
   A19        2.08354  -0.00300  -0.00098  -0.00306  -0.00408   2.07946
   A20        2.09756   0.00596   0.00830  -0.00198   0.00628   2.10384
   A21        2.10152  -0.00300  -0.00798   0.00458  -0.00342   2.09810
   A22        2.14695  -0.00065  -0.00218   0.00013  -0.00206   2.14490
   A23        2.06950  -0.00074   0.00497  -0.01069  -0.00574   2.06376
   A24        2.06665   0.00139  -0.00277   0.01034   0.00755   2.07420
   A25        1.97852   0.00568   0.00591   0.00697   0.01304   1.99156
   A26        2.11308  -0.00243  -0.00005  -0.00786  -0.00768   2.10539
   A27        2.19097  -0.00323  -0.00584  -0.00037  -0.00598   2.18499
   A28        1.89645   0.00344   0.01464  -0.01228   0.00234   1.89879
   A29        2.14112  -0.00119   0.00194  -0.00805  -0.00611   2.13501
   A30        2.24539  -0.00227  -0.01681   0.02018   0.00336   2.24875
   A31        2.33171   0.00124  -0.01396   0.02353   0.00947   2.34118
   A32        2.11013  -0.00669   0.00373  -0.02340  -0.01977   2.09036
    D1       -0.00653  -0.00088  -0.00914  -0.01336  -0.02256  -0.02909
    D2        3.12983  -0.00120  -0.01868  -0.00301  -0.02174   3.10808
    D3        3.10264   0.00105   0.00979   0.03893   0.04881  -3.13173
    D4       -0.04419   0.00072   0.00026   0.04928   0.04962   0.00544
    D5        0.01829   0.00054   0.02215  -0.02824  -0.00616   0.01213
    D6        3.12799   0.00101   0.03369  -0.04491  -0.01132   3.11667
    D7       -3.09022  -0.00148   0.00283  -0.08175  -0.07880   3.11417
    D8        0.01948  -0.00102   0.01437  -0.09841  -0.08395  -0.06447
    D9       -0.01067   0.00054  -0.01160   0.04687   0.03536   0.02469
   D10        3.08119  -0.00085  -0.02933   0.03828   0.00891   3.09010
   D11        3.13649   0.00087  -0.00144   0.03583   0.03448  -3.11221
   D12       -0.05483  -0.00051  -0.01917   0.02724   0.00803  -0.04680
   D13        0.01648   0.00025   0.01982  -0.03682  -0.01701  -0.00053
   D14       -3.08688  -0.00037   0.00881  -0.03845  -0.02948  -3.11636
   D15       -3.07575   0.00209   0.03848  -0.02815   0.01021  -3.06554
   D16        0.10408   0.00148   0.02748  -0.02978  -0.00227   0.10182
   D17       -0.01338   0.00021  -0.01498   0.03830   0.02333   0.00995
   D18        3.08536   0.00027  -0.01310   0.03273   0.01965   3.10501
   D19       -3.12231  -0.00027  -0.02679   0.05542   0.02862  -3.09369
   D20       -0.02356  -0.00021  -0.02492   0.04985   0.02494   0.00138
   D21       -0.00500  -0.00060  -0.00702  -0.00417  -0.01128  -0.01628
   D22        3.10029   0.00038   0.00346  -0.00270   0.00085   3.10114
   D23       -3.10370  -0.00067  -0.00866   0.00097  -0.00777  -3.11147
   D24        0.00159   0.00032   0.00182   0.00244   0.00436   0.00595
   D25       -2.40227   0.00192   0.00957   0.11682   0.12646  -2.27581
   D26        0.77545   0.00335   0.02317   0.13130   0.15441   0.92986
   D27        0.77881   0.00114  -0.00181   0.11524   0.11349   0.89230
   D28       -2.32665   0.00258   0.01179   0.12971   0.14144  -2.18522
   D29       -3.08759   0.00038   0.00324   0.01208   0.01530  -3.07229
   D30        0.06867   0.00062  -0.00118   0.02971   0.02852   0.09719
   D31        0.01779  -0.00087  -0.00964  -0.00258  -0.01234   0.00544
   D32       -3.10914  -0.00063  -0.01405   0.01505   0.00087  -3.10827
   D33        3.12079  -0.00122  -0.00883  -0.01371  -0.02257   3.09822
   D34        0.00028  -0.00022  -0.00130  -0.00695  -0.00837  -0.00808
   D35        0.01571   0.00023   0.00459   0.00108   0.00569   0.02139
   D36       -3.10481   0.00122   0.01211   0.00784   0.01989  -3.08492
   D37       -0.04648   0.00056   0.01041  -0.00922   0.00107  -0.04541
   D38        3.13065  -0.00005  -0.01103   0.02727   0.01630  -3.13624
   D39        3.08047   0.00031   0.01482  -0.02699  -0.01232   3.06814
   D40       -0.02559  -0.00030  -0.00662   0.00950   0.00290  -0.02269
   D41        0.04225   0.00002  -0.00697   0.02287   0.01584   0.05810
   D42       -3.13675   0.00070   0.01545  -0.01571  -0.00020  -3.13694
   D43       -0.02241   0.00055  -0.00152   0.01588   0.01456  -0.00785
   D44        3.09646  -0.00049  -0.00896   0.00812  -0.00101   3.09546
   D45       -0.00831  -0.00066   0.00295  -0.02971  -0.02666  -0.03497
         Item               Value     Threshold  Converged?
 Maximum Force            0.012933     0.000450     NO 
 RMS     Force            0.002934     0.000300     NO 
 Maximum Displacement     0.398278     0.001800     NO 
 RMS     Displacement     0.104632     0.001200     NO 
 Predicted change in Energy=-1.560245D-03
 Lowest energy point so far.  Saving SCF results.
 GradGradGradGradGradGradGradGradGradGradGradGradGradGradGradGradGradGrad

 Leave Link  103 at Mon Apr  4 13:56:16 2022, MaxMem=  1879048192 cpu:               0.2 elap:               0.1
 (Enter /gpfs/software/gaussian16/sse4/tar/g16/l202.exe)
                          Input orientation:                          
 ---------------------------------------------------------------------
 Center     Atomic      Atomic             Coordinates (Angstroms)
 Number     Number       Type             X           Y           Z
 ---------------------------------------------------------------------
      1          6           0       -8.033557   -1.534324    6.681445
      2          6           0       -7.072056   -2.344927    7.416366
      3          6           0       -5.819319   -2.682689    6.935256
      4          6           0       -7.496790   -1.101620    5.413570
      5          6           0       -6.249131   -1.424615    4.953974
      6          6           0       -5.358347   -2.235302    5.684732
      7         17           0       -4.736605   -3.603446    7.971016
      8          1           0       -5.948171   -1.079210    3.971211
      9         17           0       -8.559149   -0.146682    4.399305
     10          8           0       -9.147539   -1.227310    7.120492
     11         17           0       -7.607123   -2.872798    8.984795
     12          6           0       -4.050822   -2.578170    5.094072
     13          6           0       -3.229320   -1.539316    4.582867
     14          6           0       -2.015093   -1.781230    3.935199
     15          6           0       -3.650616   -3.933800    4.965687
     16          6           0       -2.430667   -3.976979    4.340929
     17          6           0       -1.658035   -3.112625    3.886454
     18         17           0       -1.043847   -0.452653    3.333923
     19          1           0       -4.271047   -4.751864    5.295176
     20          1           0       -3.550145   -0.514653    4.726010
 ---------------------------------------------------------------------
                    Distance matrix (angstroms):
                    1          2          3          4          5
     1  C    0.000000
     2  C    1.456595   0.000000
     3  C    2.507192   1.383799   0.000000
     4  C    1.443211   2.395287   2.762104   0.000000
     5  C    2.486034   2.754551   2.385994   1.368286   0.000000
     6  C    2.939652   2.438723   1.405866   2.435509   1.408800
     7  Cl   4.100506   2.710320   1.758653   4.518659   4.017160
     8  H    3.449831   3.838521   3.372434   2.116394   1.084299
     9  Cl   2.722124   4.018256   4.513208   1.751926   2.697582
    10  O    1.236113   2.375761   3.637237   2.377888   3.624016
    11  Cl   2.697921   1.739228   2.726352   3.987843   4.493205
    12  C    4.412658   3.817762   2.555086   3.762576   2.486540
    13  C    5.242590   4.841936   3.680914   4.369548   3.044690
    14  C    6.620026   6.165156   4.927992   5.718082   4.369458
    15  C    5.283132   4.498510   3.185553   4.797384   3.612261
    16  C    6.544995   5.802102   4.459672   5.923162   4.633687
    17  C    7.137947   6.508552   5.176516   6.361391   5.006710
    18  Cl   7.825085   7.522389   6.383400   6.810769   5.537532
    19  H    5.141088   4.258925   3.060800   4.872753   3.885849
    20  H    4.996443   4.794974   3.838008   4.048862   2.857364
                    6          7          8          9         10
     6  C    0.000000
     7  Cl   2.735959   0.000000
     8  H    2.149557   4.882427   0.000000
     9  Cl   4.032342   6.270420   2.805365   0.000000
    10  O    4.175575   5.081904   4.491755   2.986439   0.000000
    11  Cl   4.043984   3.130729   5.577195   5.418928   2.925088
    12  C    1.475147   3.130223   2.666014   5.169124   5.648693
    13  C    2.496249   4.244066   2.824530   5.511823   6.446876
    14  C    3.800579   5.197588   3.995402   6.761051   7.831010
    15  C    2.513616   3.212555   3.796896   6.225491   6.494954
    16  C    3.662042   4.316759   4.572373   7.227231   7.771938
    17  C    4.206639   5.138301   4.748392   7.528958   8.372938
    18  Cl   5.226763   6.713165   4.985088   7.596605   8.978197
    19  H    2.768946   2.948852   4.249002   6.355950   6.287642
    20  H    2.673832   4.634479   2.576621   5.033116   6.129621
                   11         12         13         14         15
    11  Cl   0.000000
    12  C    5.279375   0.000000
    13  C    6.349827   1.419653   0.000000
    14  C    7.613195   2.474327   1.397263   0.000000
    15  C    5.738719   1.419288   2.461218   2.893165   0.000000
    16  C    7.041335   2.269095   2.576545   2.271263   1.371299
    17  C    7.838510   2.733023   2.330071   1.379305   2.410280
    18  Cl   8.992555   4.081402   2.741713   1.752132   4.645028
    19  H    5.317291   2.194058   3.451528   3.970332   1.078298
    20  H    6.336969   2.155053   1.083214   2.141491   3.429010
                   16         17         18         19         20
    16  C    0.000000
    17  C    1.245237   0.000000
    18  Cl   3.918955   2.785314   0.000000
    19  H    2.213150   3.391081   5.722285   0.000000
    20  H    3.659129   3.321806   2.867626   4.335621   0.000000
 Stoichiometry    C12H3Cl4O(1-)
 Framework group  C1[X(C12H3Cl4O)]
 Deg. of freedom    54
 Full point group                 C1      NOp   1
 RotChk:  IX=0 Diff= 7.36D-02
 Largest Abelian subgroup         C1      NOp   1
 Largest concise Abelian subgroup C1      NOp   1
                         Standard orientation:                         
 ---------------------------------------------------------------------
 Center     Atomic      Atomic             Coordinates (Angstroms)
 Number     Number       Type             X           Y           Z
 ---------------------------------------------------------------------
      1          6           0        2.812163    0.722913   -0.065933
      2          6           0        2.323195   -0.644953   -0.173287
      3          6           0        0.996044   -1.004938   -0.018430
      4          6           0        1.733683    1.649271    0.182264
      5          6           0        0.421030    1.286600    0.314999
      6          6           0       -0.007644   -0.052801    0.231578
      7         17           0        0.544196   -2.688091   -0.254418
      8          1           0       -0.313697    2.053147    0.534741
      9         17           0        2.177403    3.333219    0.373777
     10          8           0        3.997560    1.039976   -0.215196
     11         17           0        3.543715   -1.833032   -0.525016
     12          6           0       -1.434897   -0.363683    0.437401
     13          6           0       -2.412426    0.356337   -0.298413
     14          6           0       -3.785709    0.183356   -0.107323
     15          6           0       -1.832548   -1.313855    1.413835
     16          6           0       -3.202294   -1.373709    1.439872
     17          6           0       -4.107903   -0.787844    0.817578
     18         17           0       -4.941100    1.098395   -1.054816
     19          1           0       -1.120717   -1.842194    2.027742
     20          1           0       -2.073872    1.050735   -1.057719
 ---------------------------------------------------------------------
 Rotational constants (GHZ):           0.4670008           0.1873583           0.1431813
 Leave Link  202 at Mon Apr  4 13:56:16 2022, MaxMem=  1879048192 cpu:               0.1 elap:               0.0
 (Enter /gpfs/software/gaussian16/sse4/tar/g16/l301.exe)
 Standard basis: 6-311+G(d,p) (5D, 7F)
 Ernie: Thresh=  0.10000D-02 Tol=  0.10000D-05 Strict=F.
 There are   441 symmetry adapted cartesian basis functions of A   symmetry.
 There are   424 symmetry adapted basis functions of A   symmetry.
   424 basis functions,   704 primitive gaussians,   441 cartesian basis functions
    76 alpha electrons       76 beta electrons
       nuclear repulsion energy      1524.2186255421 Hartrees.
 IExCor= 4336 DFT=T Ex+Corr=M062X ExCW=0 ScaHFX=  0.540000
 ScaDFX=  1.000000  1.000000  1.000000  1.000000 ScalE2=  1.000000  1.000000
 IRadAn=      5 IRanWt=     -1 IRanGd=            0 ICorTp=0 IEmpDi=  4
 NAtoms=   20 NActive=   20 NUniq=   20 SFac= 1.00D+00 NAtFMM=   60 NAOKFM=F Big=F
 Integral buffers will be    131072 words long.
 Raffenetti 2 integral format.
 Two-electron integral symmetry is turned on.
 Leave Link  301 at Mon Apr  4 13:56:16 2022, MaxMem=  1879048192 cpu:               0.5 elap:               0.1
 (Enter /gpfs/software/gaussian16/sse4/tar/g16/l302.exe)
 NPDir=0 NMtPBC=     1 NCelOv=     1 NCel=       1 NClECP=     1 NCelD=      1
         NCelK=      1 NCelE2=     1 NClLst=     1 CellRange=     0.0.
 One-electron integrals computed using PRISM.
 One-electron integral symmetry used in STVInt
 NBasis=   424 RedAO= T EigKep=  1.05D-06  NBF=   424
 NBsUse=   421 1.00D-06 EigRej=  9.47D-07 NBFU=   421
 Precomputing XC quadrature grid using
 IXCGrd= 4 IRadAn=           5 IRanWt=          -1 IRanGd=           0 AccXCQ= 0.00D+00.
 Generated NRdTot=       0 NPtTot=           0 NUsed=           0 NTot=          32
 NSgBfM=   432   432   432   432   432 MxSgAt=    20 MxSgA2=    20.
 Leave Link  302 at Mon Apr  4 13:56:17 2022, MaxMem=  1879048192 cpu:               4.1 elap:               0.6
 (Enter /gpfs/software/gaussian16/sse4/tar/g16/l303.exe)
 DipDrv:  MaxL=1.
 Leave Link  303 at Mon Apr  4 13:56:17 2022, MaxMem=  1879048192 cpu:               0.4 elap:               0.1
 (Enter /gpfs/software/gaussian16/sse4/tar/g16/l401.exe)
 Initial guess from the checkpoint file:  "checkpoint.chk"
 B after Tr=    -0.000000   -0.000000   -0.000000
         Rot=    0.999919    0.011672    0.000603    0.005077 Ang=   1.46 deg.
 Guess basis will be translated and rotated to current coordinates.
 JPrj=2 DoOrth=T DoCkMO=T.
 Generating alternative initial guess.
 ExpMin= 4.38D-02 ExpMax= 1.06D+05 ExpMxC= 3.62D+03 IAcc=2 IRadAn=         4 AccDes= 0.00D+00
 Harris functional with IExCor= 1009 and IRadAn=       4 diagonalized for initial guess.
 HarFok:  IExCor= 1009 AccDes= 0.00D+00 IRadAn=         4 IDoV= 1 UseB2=F ITyADJ=14
 ICtDFT=  3500011 ScaDFX=  1.000000  1.000000  1.000000  1.000000
 FoFCou: FMM=F IPFlag=           0 FMFlag=      100000 FMFlg1=           0
         NFxFlg=           0 DoJE=T BraDBF=F KetDBF=T FulRan=T
         wScrn=  0.000000 ICntrl=       500 IOpCl=  0 I1Cent=   200000004 NGrid=           0
         NMat0=    1 NMatS0=      1 NMatT0=    0 NMatD0=    1 NMtDS0=    0 NMtDT0=    0
 Petite list used in FoFCou.
 Harris En= -2373.87233163590    
 Leave Link  401 at Mon Apr  4 13:56:19 2022, MaxMem=  1879048192 cpu:              16.6 elap:               2.4
 (Enter /gpfs/software/gaussian16/sse4/tar/g16/l502.exe)
 Integral symmetry usage will be decided dynamically.
 Closed shell SCF:
 Using DIIS extrapolation, IDIIS=  1040.
 NGot=  1879048192 LenX=  1878652179 LenY=  1878457257
 Requested convergence on RMS density matrix=1.00D-08 within 128 cycles.
 Requested convergence on MAX density matrix=1.00D-06.
 Requested convergence on             energy=1.00D-06.
 No special actions if energy rises.
 Fock matrices will be formed incrementally for  20 cycles.

 Cycle   1  Pass 1  IDiag  1:
 FoFJK:  IHMeth= 1 ICntrl=       0 DoSepK=F KAlg= 0 I1Cent=           0 FoldK=F
 IRaf= 800000000 NMat=       1 IRICut=       1 DoRegI=T DoRafI=F ISym2E= 0 IDoP0=0 IntGTp=1.
 FoFCou: FMM=F IPFlag=           0 FMFlag=      100000 FMFlg1=           0
         NFxFlg=           0 DoJE=F BraDBF=F KetDBF=F FulRan=T
         wScrn=  0.000000 ICntrl=         0 IOpCl=  0 I1Cent=           0 NGrid=           0
         NMat0=    1 NMatS0=      1 NMatT0=    0 NMatD0=    1 NMtDS0=    0 NMtDT0=    0
 Symmetry not used in FoFCou.
 E= -2374.84452929061    
 DIIS: error= 9.56D-03 at cycle   1 NSaved=   1.
 NSaved= 1 IEnMin= 1 EnMin= -2374.84452929061     IErMin= 1 ErrMin= 9.56D-03
 ErrMax= 9.56D-03  0.00D+00 EMaxC= 1.00D-01 BMatC= 5.90D-02 BMatP= 5.90D-02
 IDIUse=3 WtCom= 9.04D-01 WtEn= 9.56D-02
 Coeff-Com:  0.100D+01
 Coeff-En:   0.100D+01
 Coeff:      0.100D+01
 Gap=     0.401 Goal=   None    Shift=    0.000
 GapD=    0.401 DampG=2.000 DampE=1.000 DampFc=2.0000 IDamp=-1.
 RMSDP=9.89D-02 MaxDP=7.72D+00              OVMax= 1.70D-01

 Cycle   2  Pass 1  IDiag  1:
 RMSU=  9.87D-02    CP:  9.46D-01
 E= -2374.96922280305     Delta-E=       -0.124693512440 Rises=F Damp=F
 DIIS: error= 1.97D-03 at cycle   2 NSaved=   2.
 NSaved= 2 IEnMin= 2 EnMin= -2374.96922280305     IErMin= 2 ErrMin= 1.97D-03
 ErrMax= 1.97D-03  0.00D+00 EMaxC= 1.00D-01 BMatC= 3.71D-03 BMatP= 5.90D-02
 IDIUse=3 WtCom= 9.80D-01 WtEn= 1.97D-02
 Coeff-Com: -0.906D-02 0.101D+01
 Coeff-En:   0.000D+00 0.100D+01
 Coeff:     -0.888D-02 0.101D+01
 Gap=     0.123 Goal=   None    Shift=    0.000
 RMSDP=2.00D-02 MaxDP=2.26D+00 DE=-1.25D-01 OVMax= 3.19D-02

 Cycle   3  Pass 1  IDiag  1:
 RMSU=  1.42D-02    CP:  9.87D-01  1.13D+00
 E= -2374.97225294677     Delta-E=       -0.003030143715 Rises=F Damp=F
 DIIS: error= 2.08D-03 at cycle   3 NSaved=   3.
 NSaved= 3 IEnMin= 3 EnMin= -2374.97225294677     IErMin= 2 ErrMin= 1.97D-03
 ErrMax= 2.08D-03  0.00D+00 EMaxC= 1.00D-01 BMatC= 3.73D-03 BMatP= 3.71D-03
 IDIUse=3 WtCom= 9.79D-01 WtEn= 2.08D-02
 Coeff-Com: -0.542D-01 0.535D+00 0.519D+00
 Coeff-En:   0.000D+00 0.265D+00 0.735D+00
 Coeff:     -0.530D-01 0.530D+00 0.523D+00
 Gap=     0.146 Goal=   None    Shift=    0.000
 RMSDP=8.03D-03 MaxDP=1.12D+00 DE=-3.03D-03 OVMax= 1.74D-02

 Cycle   4  Pass 1  IDiag  1:
 RMSU=  5.13D-03    CP:  9.87D-01  1.14D+00  5.67D-01
 E= -2374.97623208826     Delta-E=       -0.003979141491 Rises=F Damp=F
 DIIS: error= 5.47D-04 at cycle   4 NSaved=   4.
 NSaved= 4 IEnMin= 4 EnMin= -2374.97623208826     IErMin= 4 ErrMin= 5.47D-04
 ErrMax= 5.47D-04  0.00D+00 EMaxC= 1.00D-01 BMatC= 1.61D-04 BMatP= 3.71D-03
 IDIUse=3 WtCom= 9.95D-01 WtEn= 5.47D-03
 Coeff-Com: -0.220D-01 0.154D+00 0.203D+00 0.665D+00
 Coeff-En:   0.000D+00 0.000D+00 0.000D+00 0.100D+01
 Coeff:     -0.219D-01 0.154D+00 0.201D+00 0.667D+00
 Gap=     0.144 Goal=   None    Shift=    0.000
 RMSDP=2.08D-03 MaxDP=3.32D-01 DE=-3.98D-03 OVMax= 4.17D-03

 Cycle   5  Pass 1  IDiag  1:
 RMSU=  1.08D-03    CP:  9.79D-01  1.13D+00  6.03D-01  8.23D-01
 E= -2374.97637380783     Delta-E=       -0.000141719574 Rises=F Damp=F
 DIIS: error= 3.19D-04 at cycle   5 NSaved=   5.
 NSaved= 5 IEnMin= 5 EnMin= -2374.97637380783     IErMin= 5 ErrMin= 3.19D-04
 ErrMax= 3.19D-04  0.00D+00 EMaxC= 1.00D-01 BMatC= 5.78D-05 BMatP= 1.61D-04
 IDIUse=3 WtCom= 9.97D-01 WtEn= 3.19D-03
 Coeff-Com: -0.213D-02-0.214D-01 0.437D-02 0.380D+00 0.639D+00
 Coeff-En:   0.000D+00 0.000D+00 0.000D+00 0.163D+00 0.837D+00
 Coeff:     -0.212D-02-0.214D-01 0.435D-02 0.380D+00 0.639D+00
 Gap=     0.144 Goal=   None    Shift=    0.000
 RMSDP=6.50D-04 MaxDP=1.12D-01 DE=-1.42D-04 OVMax= 2.80D-03

 Cycle   6  Pass 1  IDiag  1:
 RMSU=  2.53D-04    CP:  9.82D-01  1.13D+00  6.03D-01  9.09D-01  9.52D-01
 E= -2374.97643233472     Delta-E=       -0.000058526891 Rises=F Damp=F
 DIIS: error= 1.09D-04 at cycle   6 NSaved=   6.
 NSaved= 6 IEnMin= 6 EnMin= -2374.97643233472     IErMin= 6 ErrMin= 1.09D-04
 ErrMax= 1.09D-04  0.00D+00 EMaxC= 1.00D-01 BMatC= 8.39D-06 BMatP= 5.78D-05
 IDIUse=3 WtCom= 9.99D-01 WtEn= 1.09D-03
 Coeff-Com:  0.128D-02-0.302D-01-0.200D-01 0.124D+00 0.349D+00 0.576D+00
 Coeff-En:   0.000D+00 0.000D+00 0.000D+00 0.000D+00 0.000D+00 0.100D+01
 Coeff:      0.128D-02-0.302D-01-0.200D-01 0.123D+00 0.349D+00 0.577D+00
 Gap=     0.144 Goal=   None    Shift=    0.000
 RMSDP=2.82D-04 MaxDP=3.62D-02 DE=-5.85D-05 OVMax= 1.09D-03

 Cycle   7  Pass 1  IDiag  1:
 RMSU=  1.60D-04    CP:  9.82D-01  1.13D+00  5.95D-01  9.38D-01  9.41D-01
                    CP:  8.31D-01
 E= -2374.97644105166     Delta-E=       -0.000008716939 Rises=F Damp=F
 DIIS: error= 4.02D-05 at cycle   7 NSaved=   7.
 NSaved= 7 IEnMin= 7 EnMin= -2374.97644105166     IErMin= 7 ErrMin= 4.02D-05
 ErrMax= 4.02D-05  0.00D+00 EMaxC= 1.00D-01 BMatC= 7.99D-07 BMatP= 8.39D-06
 IDIUse=1 WtCom= 1.00D+00 WtEn= 0.00D+00
 Coeff-Com:  0.852D-03-0.128D-01-0.825D-02 0.201D-01 0.937D-01 0.265D+00
 Coeff-Com:  0.642D+00
 Coeff:      0.852D-03-0.128D-01-0.825D-02 0.201D-01 0.937D-01 0.265D+00
 Coeff:      0.642D+00
 Gap=     0.144 Goal=   None    Shift=    0.000
 RMSDP=1.21D-04 MaxDP=2.05D-02 DE=-8.72D-06 OVMax= 4.62D-04

 Cycle   8  Pass 1  IDiag  1:
 RMSU=  3.44D-05    CP:  9.82D-01  1.13D+00  5.98D-01  9.25D-01  9.80D-01
                    CP:  8.83D-01  8.90D-01
 E= -2374.97644197806     Delta-E=       -0.000000926396 Rises=F Damp=F
 DIIS: error= 2.08D-05 at cycle   8 NSaved=   8.
 NSaved= 8 IEnMin= 8 EnMin= -2374.97644197806     IErMin= 8 ErrMin= 2.08D-05
 ErrMax= 2.08D-05  0.00D+00 EMaxC= 1.00D-01 BMatC= 3.14D-07 BMatP= 7.99D-07
 IDIUse=1 WtCom= 1.00D+00 WtEn= 0.00D+00
 Coeff-Com:  0.258D-03-0.132D-02-0.206D-03-0.164D-01-0.231D-01 0.325D-01
 Coeff-Com:  0.418D+00 0.590D+00
 Coeff:      0.258D-03-0.132D-02-0.206D-03-0.164D-01-0.231D-01 0.325D-01
 Coeff:      0.418D+00 0.590D+00
 Gap=     0.144 Goal=   None    Shift=    0.000
 RMSDP=3.74D-05 MaxDP=3.65D-03 DE=-9.26D-07 OVMax= 2.60D-04

 Cycle   9  Pass 1  IDiag  1:
 RMSU=  2.09D-05    CP:  9.82D-01  1.13D+00  5.99D-01  9.26D-01  9.68D-01
                    CP:  8.84D-01  9.79D-01  9.06D-01
 E= -2374.97644239523     Delta-E=       -0.000000417173 Rises=F Damp=F
 DIIS: error= 6.48D-06 at cycle   9 NSaved=   9.
 NSaved= 9 IEnMin= 9 EnMin= -2374.97644239523     IErMin= 9 ErrMin= 6.48D-06
 ErrMax= 6.48D-06  0.00D+00 EMaxC= 1.00D-01 BMatC= 2.73D-08 BMatP= 3.14D-07
 IDIUse=1 WtCom= 1.00D+00 WtEn= 0.00D+00
 Coeff-Com:  0.200D-04 0.112D-02 0.854D-03-0.103D-01-0.233D-01-0.257D-01
 Coeff-Com:  0.912D-01 0.266D+00 0.700D+00
 Coeff:      0.200D-04 0.112D-02 0.854D-03-0.103D-01-0.233D-01-0.257D-01
 Coeff:      0.912D-01 0.266D+00 0.700D+00
 Gap=     0.144 Goal=   None    Shift=    0.000
 RMSDP=1.50D-05 MaxDP=2.67D-03 DE=-4.17D-07 OVMax= 1.09D-04

 Cycle  10  Pass 1  IDiag  1:
 RMSU=  9.08D-06    CP:  9.82D-01  1.13D+00  5.98D-01  9.26D-01  9.67D-01
                    CP:  8.80D-01  9.89D-01  9.01D-01  8.40D-01
 E= -2374.97644244937     Delta-E=       -0.000000054145 Rises=F Damp=F
 DIIS: error= 2.18D-06 at cycle  10 NSaved=  10.
 NSaved=10 IEnMin=10 EnMin= -2374.97644244937     IErMin=10 ErrMin= 2.18D-06
 ErrMax= 2.18D-06  0.00D+00 EMaxC= 1.00D-01 BMatC= 4.76D-09 BMatP= 2.73D-08
 IDIUse=1 WtCom= 1.00D+00 WtEn= 0.00D+00
 Coeff-Com: -0.518D-04 0.873D-03 0.339D-03-0.142D-02-0.458D-02-0.180D-01
 Coeff-Com: -0.511D-01-0.190D-01 0.285D+00 0.808D+00
 Coeff:     -0.518D-04 0.873D-03 0.339D-03-0.142D-02-0.458D-02-0.180D-01
 Coeff:     -0.511D-01-0.190D-01 0.285D+00 0.808D+00
 Gap=     0.144 Goal=   None    Shift=    0.000
 RMSDP=8.15D-06 MaxDP=1.01D-03 DE=-5.41D-08 OVMax= 7.34D-05

 Cycle  11  Pass 1  IDiag  1:
 RMSU=  3.31D-06    CP:  9.82D-01  1.13D+00  5.98D-01  9.25D-01  9.67D-01
                    CP:  8.74D-01  1.00D+00  9.62D-01  1.02D+00  9.78D-01
 E= -2374.97644246269     Delta-E=       -0.000000013317 Rises=F Damp=F
 DIIS: error= 9.69D-07 at cycle  11 NSaved=  11.
 NSaved=11 IEnMin=11 EnMin= -2374.97644246269     IErMin=11 ErrMin= 9.69D-07
 ErrMax= 9.69D-07  0.00D+00 EMaxC= 1.00D-01 BMatC= 4.72D-10 BMatP= 4.76D-09
 IDIUse=1 WtCom= 1.00D+00 WtEn= 0.00D+00
 Coeff-Com: -0.158D-04 0.934D-04-0.376D-04 0.870D-03 0.186D-02-0.181D-02
 Coeff-Com: -0.259D-01-0.413D-01-0.660D-02 0.233D+00 0.840D+00
 Coeff:     -0.158D-04 0.934D-04-0.376D-04 0.870D-03 0.186D-02-0.181D-02
 Coeff:     -0.259D-01-0.413D-01-0.660D-02 0.233D+00 0.840D+00
 Gap=     0.144 Goal=   None    Shift=    0.000
 RMSDP=2.75D-06 MaxDP=2.98D-04 DE=-1.33D-08 OVMax= 2.75D-05

 Cycle  12  Pass 1  IDiag  1:
 RMSU=  1.63D-06    CP:  9.82D-01  1.13D+00  5.98D-01  9.24D-01  9.67D-01
                    CP:  8.73D-01  9.94D-01  9.62D-01  1.01D+00  1.00D+00
                    CP:  9.22D-01
 E= -2374.97644246416     Delta-E=       -0.000000001469 Rises=F Damp=F
 DIIS: error= 5.26D-07 at cycle  12 NSaved=  12.
 NSaved=12 IEnMin=12 EnMin= -2374.97644246416     IErMin=12 ErrMin= 5.26D-07
 ErrMax= 5.26D-07  0.00D+00 EMaxC= 1.00D-01 BMatC= 1.32D-10 BMatP= 4.72D-10
 IDIUse=1 WtCom= 1.00D+00 WtEn= 0.00D+00
 Coeff-Com:  0.428D-06-0.950D-04-0.418D-04 0.561D-03 0.134D-02 0.226D-02
 Coeff-Com: -0.738D-03-0.139D-01-0.538D-01-0.596D-01 0.381D+00 0.743D+00
 Coeff:      0.428D-06-0.950D-04-0.418D-04 0.561D-03 0.134D-02 0.226D-02
 Coeff:     -0.738D-03-0.139D-01-0.538D-01-0.596D-01 0.381D+00 0.743D+00
 Gap=     0.144 Goal=   None    Shift=    0.000
 RMSDP=1.22D-06 MaxDP=1.69D-04 DE=-1.47D-09 OVMax= 1.18D-05

 Cycle  13  Pass 1  IDiag  1:
 RMSU=  5.10D-07    CP:  9.82D-01  1.13D+00  5.98D-01  9.24D-01  9.67D-01
                    CP:  8.73D-01  9.96D-01  9.59D-01  1.02D+00  1.03D+00
                    CP:  1.00D+00  9.90D-01
 E= -2374.97644246444     Delta-E=       -0.000000000277 Rises=F Damp=F
 DIIS: error= 1.03D-07 at cycle  13 NSaved=  13.
 NSaved=13 IEnMin=13 EnMin= -2374.97644246444     IErMin=13 ErrMin= 1.03D-07
 ErrMax= 1.03D-07  0.00D+00 EMaxC= 1.00D-01 BMatC= 8.64D-12 BMatP= 1.32D-10
 IDIUse=1 WtCom= 1.00D+00 WtEn= 0.00D+00
 Coeff-Com:  0.186D-05-0.450D-04-0.989D-05 0.127D-03 0.287D-03 0.949D-03
 Coeff-Com:  0.214D-02-0.684D-03-0.167D-01-0.424D-01 0.369D-01 0.236D+00
 Coeff-Com:  0.783D+00
 Coeff:      0.186D-05-0.450D-04-0.989D-05 0.127D-03 0.287D-03 0.949D-03
 Coeff:      0.214D-02-0.684D-03-0.167D-01-0.424D-01 0.369D-01 0.236D+00
 Coeff:      0.783D+00
 Gap=     0.144 Goal=   None    Shift=    0.000
 RMSDP=4.97D-07 MaxDP=4.27D-05 DE=-2.77D-10 OVMax= 3.82D-06

 Cycle  14  Pass 1  IDiag  1:
 RMSU=  1.39D-07    CP:  9.82D-01  1.13D+00  5.98D-01  9.24D-01  9.67D-01
                    CP:  8.74D-01  9.97D-01  9.56D-01  1.01D+00  1.03D+00
                    CP:  1.04D+00  1.04D+00  8.53D-01
 E= -2374.97644246464     Delta-E=       -0.000000000206 Rises=F Damp=F
 DIIS: error= 3.20D-08 at cycle  14 NSaved=  14.
 NSaved=14 IEnMin=14 EnMin= -2374.97644246464     IErMin=14 ErrMin= 3.20D-08
 ErrMax= 3.20D-08  0.00D+00 EMaxC= 1.00D-01 BMatC= 1.35D-12 BMatP= 8.64D-12
 IDIUse=1 WtCom= 1.00D+00 WtEn= 0.00D+00
 Coeff-Com:  0.601D-06-0.445D-05 0.510D-06-0.171D-04-0.514D-04 0.458D-04
 Coeff-Com:  0.704D-03 0.149D-02 0.974D-03-0.637D-02-0.365D-01-0.105D-01
 Coeff-Com:  0.272D+00 0.778D+00
 Coeff:      0.601D-06-0.445D-05 0.510D-06-0.171D-04-0.514D-04 0.458D-04
 Coeff:      0.704D-03 0.149D-02 0.974D-03-0.637D-02-0.365D-01-0.105D-01
 Coeff:      0.272D+00 0.778D+00
 Gap=     0.144 Goal=   None    Shift=    0.000
 RMSDP=1.75D-07 MaxDP=1.44D-05 DE=-2.06D-10 OVMax= 1.51D-06

 Cycle  15  Pass 1  IDiag  1:
 RMSU=  6.69D-08    CP:  9.82D-01  1.13D+00  5.98D-01  9.24D-01  9.67D-01
                    CP:  8.74D-01  9.97D-01  9.56D-01  1.01D+00  1.02D+00
                    CP:  1.03D+00  1.04D+00  9.42D-01  9.37D-01
 E= -2374.97644246461     Delta-E=        0.000000000031 Rises=F Damp=F
 DIIS: error= 1.92D-08 at cycle  15 NSaved=  15.
 NSaved=15 IEnMin=14 EnMin= -2374.97644246464     IErMin=15 ErrMin= 1.92D-08
 ErrMax= 1.92D-08  0.00D+00 EMaxC= 1.00D-01 BMatC= 2.95D-13 BMatP= 1.35D-12
 IDIUse=1 WtCom= 1.00D+00 WtEn= 0.00D+00
 Coeff-Com: -0.924D-08 0.485D-05 0.115D-05-0.264D-04-0.664D-04-0.127D-03
 Coeff-Com:  0.540D-05 0.811D-03 0.282D-02 0.341D-02-0.219D-01-0.387D-01
 Coeff-Com:  0.193D-02 0.347D+00 0.705D+00
 Coeff:     -0.924D-08 0.485D-05 0.115D-05-0.264D-04-0.664D-04-0.127D-03
 Coeff:      0.540D-05 0.811D-03 0.282D-02 0.341D-02-0.219D-01-0.387D-01
 Coeff:      0.193D-02 0.347D+00 0.705D+00
 Gap=     0.144 Goal=   None    Shift=    0.000
 RMSDP=7.94D-08 MaxDP=1.16D-05 DE= 3.09D-11 OVMax= 6.07D-07

 Cycle  16  Pass 1  IDiag  1:
 RMSU=  2.83D-08    CP:  9.82D-01  1.13D+00  5.98D-01  9.25D-01  9.67D-01
                    CP:  8.74D-01  9.97D-01  9.56D-01  1.01D+00  1.02D+00
                    CP:  1.02D+00  1.04D+00  9.21D-01  1.06D+00  8.40D-01
 E= -2374.97644246455     Delta-E=        0.000000000064 Rises=F Damp=F
 DIIS: error= 8.18D-09 at cycle  16 NSaved=  16.
 NSaved=16 IEnMin=14 EnMin= -2374.97644246464     IErMin=16 ErrMin= 8.18D-09
 ErrMax= 8.18D-09  0.00D+00 EMaxC= 1.00D-01 BMatC= 4.15D-14 BMatP= 2.95D-13
 IDIUse=1 WtCom= 1.00D+00 WtEn= 0.00D+00
 Coeff-Com: -0.610D-07 0.219D-05-0.322D-06-0.618D-05-0.143D-04-0.534D-04
 Coeff-Com: -0.968D-04 0.716D-04 0.791D-03 0.232D-02-0.215D-02-0.126D-01
 Coeff-Com: -0.440D-01 0.103D-01 0.267D+00 0.778D+00
 Coeff:     -0.610D-07 0.219D-05-0.322D-06-0.618D-05-0.143D-04-0.534D-04
 Coeff:     -0.968D-04 0.716D-04 0.791D-03 0.232D-02-0.215D-02-0.126D-01
 Coeff:     -0.440D-01 0.103D-01 0.267D+00 0.778D+00
 Gap=     0.144 Goal=   None    Shift=    0.000
 RMSDP=1.85D-08 MaxDP=2.54D-06 DE= 6.41D-11 OVMax= 2.72D-07

 Cycle  17  Pass 1  IDiag  1:
 RMSU=  1.06D-08    CP:  9.82D-01  1.13D+00  5.98D-01  9.25D-01  9.67D-01
                    CP:  8.74D-01  9.97D-01  9.56D-01  1.01D+00  1.02D+00
                    CP:  1.02D+00  1.04D+00  9.16D-01  1.06D+00  9.01D-01
                    CP:  1.09D+00
 E= -2374.97644246445     Delta-E=        0.000000000102 Rises=F Damp=F
 DIIS: error= 3.64D-09 at cycle  17 NSaved=  17.
 NSaved=17 IEnMin=14 EnMin= -2374.97644246464     IErMin=17 ErrMin= 3.64D-09
 ErrMax= 3.64D-09  0.00D+00 EMaxC= 1.00D-01 BMatC= 8.57D-15 BMatP= 4.15D-14
 IDIUse=1 WtCom= 1.00D+00 WtEn= 0.00D+00
 Coeff-Com: -0.272D-07 0.132D-06-0.310D-06 0.192D-05 0.460D-05-0.148D-05
 Coeff-Com: -0.342D-04-0.103D-03-0.186D-03 0.362D-03 0.306D-02 0.174D-02
 Coeff-Com: -0.192D-01-0.614D-01-0.215D-01 0.330D+00 0.767D+00
 Coeff:     -0.272D-07 0.132D-06-0.310D-06 0.192D-05 0.460D-05-0.148D-05
 Coeff:     -0.342D-04-0.103D-03-0.186D-03 0.362D-03 0.306D-02 0.174D-02
 Coeff:     -0.192D-01-0.614D-01-0.215D-01 0.330D+00 0.767D+00
 Gap=     0.144 Goal=   None    Shift=    0.000
 RMSDP=1.68D-08 MaxDP=9.44D-07 DE= 1.02D-10 OVMax= 1.24D-07

 Cycle  18  Pass 1  IDiag  1:
 RMSU=  4.32D-09    CP:  9.82D-01  1.13D+00  5.98D-01  9.25D-01  9.67D-01
                    CP:  8.74D-01  9.97D-01  9.56D-01  1.01D+00  1.02D+00
                    CP:  1.02D+00  1.04D+00  9.07D-01  1.07D+00  9.04D-01
                    CP:  1.25D+00  1.16D+00
 E= -2374.97644246471     Delta-E=       -0.000000000261 Rises=F Damp=F
 DIIS: error= 1.39D-09 at cycle  18 NSaved=  18.
 NSaved=18 IEnMin=18 EnMin= -2374.97644246471     IErMin=18 ErrMin= 1.39D-09
 ErrMax= 1.39D-09  0.00D+00 EMaxC= 1.00D-01 BMatC= 1.89D-15 BMatP= 8.57D-15
 IDIUse=1 WtCom= 1.00D+00 WtEn= 0.00D+00
 Large coefficients: NSaved= 18 BigCof=    0.00 CofMax=   10.00 Det=-9.46D-15
 Inversion failed.  Reducing to 17 matrices.
 Large coefficients: NSaved= 17 BigCof=    0.00 CofMax=   10.00 Det=-9.46D-15
 Inversion failed.  Reducing to 16 matrices.
 Large coefficients: NSaved= 16 BigCof=    0.00 CofMax=   10.00 Det=-9.58D-15
 Inversion failed.  Reducing to 15 matrices.
 Coeff-Com:  0.712D-06 0.147D-05 0.180D-05-0.660D-05-0.428D-04-0.124D-03
 Coeff-Com: -0.512D-04 0.133D-02 0.189D-02-0.161D-02-0.251D-01-0.505D-01
 Coeff-Com:  0.665D-02 0.358D+00 0.710D+00
 Coeff:      0.712D-06 0.147D-05 0.180D-05-0.660D-05-0.428D-04-0.124D-03
 Coeff:     -0.512D-04 0.133D-02 0.189D-02-0.161D-02-0.251D-01-0.505D-01
 Coeff:      0.665D-02 0.358D+00 0.710D+00
 Gap=     0.144 Goal=   None    Shift=    0.000
 RMSDP=8.11D-09 MaxDP=1.47D-06 DE=-2.61D-10 OVMax= 4.44D-08

 Cycle  19  Pass 1  IDiag  1:
 RMSU=  2.06D-09    CP:  9.82D-01  1.13D+00  5.98D-01  9.25D-01  9.67D-01
                    CP:  8.74D-01  9.97D-01  9.56D-01  1.01D+00  1.02D+00
                    CP:  1.02D+00  1.04D+00  9.07D-01  1.06D+00  8.99D-01
                    CP:  1.32D+00  1.22D+00  8.71D-01
 E= -2374.97644246459     Delta-E=        0.000000000114 Rises=F Damp=F
 DIIS: error= 5.67D-10 at cycle  19 NSaved=  16.
 NSaved=16 IEnMin=15 EnMin= -2374.97644246471     IErMin=16 ErrMin= 5.67D-10
 ErrMax= 5.67D-10  0.00D+00 EMaxC= 1.00D-01 BMatC= 1.99D-16 BMatP= 1.89D-15
 IDIUse=1 WtCom= 1.00D+00 WtEn= 0.00D+00
 Large coefficients: NSaved= 16 BigCof=    0.00 CofMax=   10.00 Det=-1.32D-15
 Inversion failed.  Reducing to 15 matrices.
 Coeff-Com:  0.445D-07 0.532D-06 0.105D-05 0.772D-06-0.569D-05-0.465D-04
 Coeff-Com: -0.716D-04 0.240D-03 0.223D-02 0.162D-02-0.121D-01-0.492D-01
 Coeff-Com: -0.771D-02 0.208D+00 0.857D+00
 Coeff:      0.445D-07 0.532D-06 0.105D-05 0.772D-06-0.569D-05-0.465D-04
 Coeff:     -0.716D-04 0.240D-03 0.223D-02 0.162D-02-0.121D-01-0.492D-01
 Coeff:     -0.771D-02 0.208D+00 0.857D+00
 Gap=     0.144 Goal=   None    Shift=    0.000
 RMSDP=1.98D-09 MaxDP=1.38D-07 DE= 1.14D-10 OVMax= 1.99D-08

 SCF Done:  E(RM062X) =  -2374.97644246     A.U. after   19 cycles
            NFock= 19  Conv=0.20D-08     -V/T= 2.0025
 KE= 2.369102113119D+03 PE=-8.686826636476D+03 EE= 2.418529455350D+03
 Leave Link  502 at Mon Apr  4 14:02:53 2022, MaxMem=  1879048192 cpu:            2732.2 elap:             393.2
 (Enter /gpfs/software/gaussian16/sse4/tar/g16/l701.exe)
 ... and contract with generalized density number  0.
 Compute integral first derivatives.
 Leave Link  701 at Mon Apr  4 14:02:53 2022, MaxMem=  1879048192 cpu:               1.9 elap:               0.3
 (Enter /gpfs/software/gaussian16/sse4/tar/g16/l702.exe)
 L702 exits ... SP integral derivatives will be done elsewhere.
 Leave Link  702 at Mon Apr  4 14:02:53 2022, MaxMem=  1879048192 cpu:               0.2 elap:               0.0
 (Enter /gpfs/software/gaussian16/sse4/tar/g16/l703.exe)
 Integral derivatives from FoFJK, PRISM(SPDF).
 Compute integral first derivatives, UseDBF=F ICtDFT=           0.
 Calling FoFJK, ICntrl=      2127 FMM=F ISym2X=0 I1Cent= 0 IOpClX= 0 NMat=1 NMatS=1 NMatT=0.
 FoFJK:  IHMeth= 1 ICntrl=    2127 DoSepK=F KAlg= 0 I1Cent=           0 FoldK=F
 IRaf=         0 NMat=       1 IRICut=       1 DoRegI=T DoRafI=F ISym2E= 0 IDoP0=0 IntGTp=1.
 FoFCou: FMM=F IPFlag=           0 FMFlag=      100000 FMFlg1=         800
         NFxFlg=           0 DoJE=F BraDBF=F KetDBF=F FulRan=T
         wScrn=  0.000000 ICntrl=      2127 IOpCl=  0 I1Cent=           0 NGrid=           0
         NMat0=    1 NMatS0=      1 NMatT0=    0 NMatD0=    1 NMtDS0=    0 NMtDT0=    0
 Symmetry not used in FoFCou.
 Leave Link  703 at Mon Apr  4 14:03:44 2022, MaxMem=  1879048192 cpu:             356.9 elap:              51.4
 (Enter /gpfs/software/gaussian16/sse4/tar/g16/l716.exe)
 Dipole        =-2.88413943D+00-7.21476414D-01 3.64765601D-01
 ***** Axes restored to original set *****
 -------------------------------------------------------------------
 Center     Atomic                   Forces (Hartrees/Bohr)
 Number     Number              X              Y              Z
 -------------------------------------------------------------------
      1        6           0.001323700    0.003337064    0.004035133
      2        6           0.000256197   -0.002060899   -0.000139233
      3        6          -0.000882776    0.000771593    0.001966349
      4        6          -0.002670100   -0.000806724   -0.001830066
      5        6           0.003538303   -0.002198852   -0.001214838
      6        6          -0.003438966    0.001154697   -0.000344448
      7       17           0.000402857   -0.000347629   -0.001861639
      8        1           0.000222181    0.000236032   -0.000156960
      9       17           0.000736434    0.000794127    0.000495770
     10        8          -0.000073027   -0.001772583   -0.001898979
     11       17           0.000009939   -0.000027014    0.000365539
     12        6           0.001844038    0.004061776   -0.001799565
     13        6          -0.002336240    0.000160966    0.001608997
     14        6          -0.001340441   -0.002251705    0.003058762
     15        6           0.002915723    0.000315578   -0.000818563
     16        6          -0.001076488    0.003845908   -0.000641628
     17        6           0.002199241   -0.003625590   -0.001209531
     18       17          -0.000698518   -0.001294630   -0.000341892
     19        1          -0.000272595   -0.000343837    0.001018415
     20        1          -0.000659463    0.000051724   -0.000291622
 -------------------------------------------------------------------
 Cartesian Forces:  Max     0.004061776 RMS     0.001782837
 Leave Link  716 at Mon Apr  4 14:03:45 2022, MaxMem=  1879048192 cpu:               0.2 elap:               0.1
 (Enter /gpfs/software/gaussian16/sse4/tar/g16/l103.exe)

 GradGradGradGradGradGradGradGradGradGradGradGradGradGradGradGradGradGrad
 Berny optimization.
 Using GEDIIS/GDIIS optimizer.
 FormGI is forming the generalized inverse of G from B-inverse, IUseBI=4.
 GSVD:  received Info=                   1 from GESDD.
 Internal  Forces:  Max     0.004012278 RMS     0.001286384
 Search for a local minimum.
 Step number   5 out of a maximum of  108
 All quantities printed in internal units (Hartrees-Bohrs-Radians)
 RMS Force = .12864D-02 SwitMx=.10000D-02 MixMth= 1
 Mixed Optimization -- RFO/linear search
 Update second derivatives using D2CorX and points    3    4    5
 DE= -9.09D-04 DEPred=-1.56D-03 R= 5.82D-01
 TightC=F SS=  1.41D+00  RLast= 3.23D-01 DXNew= 1.4270D+00 9.6925D-01
 Trust test= 5.82D-01 RLast= 3.23D-01 DXMaxT set to 9.69D-01
 ITU=  1  0  1  1  0
 Use linear search instead of GDIIS.
     Eigenvalues ---    0.00762   0.01012   0.01316   0.01347   0.01482
     Eigenvalues ---    0.01607   0.01748   0.01895   0.01996   0.02004
     Eigenvalues ---    0.02049   0.02091   0.02151   0.02205   0.02252
     Eigenvalues ---    0.02414   0.02738   0.12261   0.15985   0.16028
     Eigenvalues ---    0.18474   0.23386   0.23560   0.24018   0.24943
     Eigenvalues ---    0.24960   0.24975   0.24980   0.24988   0.24997
     Eigenvalues ---    0.25017   0.25522   0.30404   0.30762   0.31803
     Eigenvalues ---    0.32105   0.32162   0.33716   0.33774   0.34407
     Eigenvalues ---    0.35046   0.35146   0.35189   0.38539   0.41308
     Eigenvalues ---    0.42075   0.43520   0.45641   0.47092   0.49055
     Eigenvalues ---    0.52052   0.52513   0.67645   0.94046
 RFO step:  Lambda=-6.60987032D-04 EMin= 7.62374823D-03
 Quartic linear search produced a step of -0.26767.
 Iteration  1 RMS(Cart)=  0.02895632 RMS(Int)=  0.00034786
 Iteration  2 RMS(Cart)=  0.00043846 RMS(Int)=  0.00010898
 Iteration  3 RMS(Cart)=  0.00000007 RMS(Int)=  0.00010898
 ITry= 1 IFail=0 DXMaxC= 1.07D-01 DCOld= 1.00D+10 DXMaxT= 9.69D-01 DXLimC= 3.00D+00 Rises=F
 Variable       Old X    -DE/DX   Delta X   Delta X   Delta X     New X
                                 (Linear)    (Quad)   (Total)
    R1        2.75257   0.00070   0.00094  -0.00022   0.00076   2.75333
    R2        2.72727   0.00214  -0.00125   0.00676   0.00558   2.73285
    R3        2.33592  -0.00105   0.00028  -0.00148  -0.00121   2.33471
    R4        2.61500  -0.00110  -0.00015  -0.00165  -0.00182   2.61318
    R5        3.28666   0.00034  -0.00027   0.00109   0.00083   3.28749
    R6        2.65670  -0.00030  -0.00390   0.00976   0.00580   2.66250
    R7        3.32337  -0.00067  -0.00038  -0.00057  -0.00095   3.32242
    R8        2.58569   0.00169  -0.00089   0.00516   0.00429   2.58997
    R9        3.31066  -0.00030  -0.00092   0.00080  -0.00012   3.31054
   R10        2.66225  -0.00264  -0.00116  -0.00148  -0.00269   2.65956
   R11        2.04903   0.00028   0.00025   0.00006   0.00030   2.04933
   R12        2.78762   0.00006  -0.00211   0.00526   0.00315   2.79077
   R13        2.68276  -0.00401   0.00177  -0.00947  -0.00770   2.67505
   R14        2.68207   0.00034  -0.00185   0.00435   0.00247   2.68453
   R15        2.64044   0.00111  -0.00117   0.00416   0.00301   2.64345
   R16        2.04698   0.00021  -0.00012   0.00070   0.00057   2.04755
   R17        2.60651   0.00048  -0.00069   0.00191   0.00124   2.60775
   R18        3.31105  -0.00125   0.00124  -0.00516  -0.00393   3.30712
   R19        2.59138  -0.00178   0.00163  -0.00564  -0.00402   2.58736
   R20        2.03769   0.00072   0.00047   0.00018   0.00065   2.03833
   R21        2.35316  -0.00360  -0.00335   0.00173  -0.00161   2.35155
    A1        1.94399   0.00074  -0.00006   0.00307   0.00273   1.94672
    A2        2.15783   0.00042  -0.00083   0.00310   0.00169   2.15952
    A3        2.18065  -0.00110   0.00095  -0.00444  -0.00405   2.17659
    A4        2.16277  -0.00151  -0.00037  -0.00310  -0.00338   2.15938
    A5        2.00515   0.00088  -0.00067   0.00383   0.00310   2.00825
    A6        2.11526   0.00063   0.00104  -0.00076   0.00023   2.11549
    A7        2.12753   0.00063  -0.00000   0.00134   0.00131   2.12885
    A8        2.07187   0.00232   0.00321  -0.00237   0.00084   2.07272
    A9        2.08130  -0.00289  -0.00282   0.00159  -0.00123   2.08007
   A10        2.16935  -0.00035  -0.00070   0.00098   0.00024   2.16959
   A11        2.03365   0.00055   0.00048   0.00085   0.00107   2.03472
   A12        2.07961  -0.00017   0.00026  -0.00073  -0.00073   2.07888
   A13        2.13905  -0.00159   0.00054  -0.00501  -0.00445   2.13461
   A14        2.07411   0.00087  -0.00118   0.00450   0.00327   2.07739
   A15        2.06911   0.00074   0.00068   0.00097   0.00161   2.07072
   A16        2.02327   0.00211   0.00065   0.00311   0.00372   2.02699
   A17        2.18075  -0.00269  -0.00284   0.00205  -0.00076   2.17999
   A18        2.07888   0.00058   0.00210  -0.00507  -0.00294   2.07594
   A19        2.07946   0.00234   0.00109   0.00277   0.00390   2.08336
   A20        2.10384  -0.00179  -0.00168   0.00068  -0.00096   2.10289
   A21        2.09810  -0.00053   0.00091  -0.00404  -0.00312   2.09498
   A22        2.14490  -0.00218   0.00055  -0.00661  -0.00604   2.13886
   A23        2.06376   0.00070   0.00154  -0.00153  -0.00001   2.06375
   A24        2.07420   0.00149  -0.00202   0.00823   0.00620   2.08040
   A25        1.99156   0.00348  -0.00349   0.01761   0.01402   2.00558
   A26        2.10539  -0.00095   0.00206  -0.00641  -0.00454   2.10086
   A27        2.18499  -0.00247   0.00160  -0.00983  -0.00842   2.17658
   A28        1.89879   0.00141  -0.00063   0.00621   0.00555   1.90433
   A29        2.13501  -0.00099   0.00164  -0.00608  -0.00441   2.13060
   A30        2.24875  -0.00041  -0.00090  -0.00040  -0.00127   2.24748
   A31        2.34118   0.00140  -0.00254   0.00708   0.00454   2.34572
   A32        2.09036  -0.00355   0.00529  -0.01975  -0.01440   2.07596
    D1       -0.02909   0.00085   0.00604   0.02198   0.02802  -0.00107
    D2        3.10808   0.00062   0.00582   0.01437   0.02020   3.12829
    D3       -3.13173  -0.00066  -0.01307  -0.02497  -0.03821   3.11324
    D4        0.00544  -0.00089  -0.01328  -0.03258  -0.04602  -0.04058
    D5        0.01213  -0.00052   0.00165  -0.03064  -0.02900  -0.01687
    D6        3.11667   0.00024   0.00303   0.00458   0.00765   3.12433
    D7        3.11417   0.00105   0.02109   0.01725   0.03815  -3.13087
    D8       -0.06447   0.00181   0.02247   0.05247   0.07480   0.01033
    D9        0.02469  -0.00057  -0.00947  -0.00075  -0.01025   0.01444
   D10        3.09010   0.00018  -0.00238   0.00801   0.00559   3.09569
   D11       -3.11221  -0.00033  -0.00923   0.00731  -0.00198  -3.11419
   D12       -0.04680   0.00043  -0.00215   0.01607   0.01386  -0.03294
   D13       -0.00053  -0.00008   0.00455  -0.01414  -0.00958  -0.01011
   D14       -3.11636   0.00004   0.00789  -0.01794  -0.01002  -3.12638
   D15       -3.06554  -0.00107  -0.00273  -0.02278  -0.02557  -3.09111
   D16        0.10182  -0.00094   0.00061  -0.02658  -0.02601   0.07580
   D17        0.00995  -0.00007  -0.00625   0.01841   0.01211   0.02206
   D18        3.10501   0.00040  -0.00526   0.03043   0.02515   3.13017
   D19       -3.09369  -0.00086  -0.00766  -0.01772  -0.02544  -3.11913
   D20        0.00138  -0.00039  -0.00668  -0.00570  -0.01240  -0.01102
   D21       -0.01628   0.00039   0.00302   0.00580   0.00881  -0.00747
   D22        3.10114   0.00022  -0.00023   0.00947   0.00925   3.11040
   D23       -3.11147  -0.00008   0.00208  -0.00627  -0.00423  -3.11570
   D24        0.00595  -0.00026  -0.00117  -0.00260  -0.00378   0.00216
   D25       -2.27581  -0.00094  -0.03385   0.00325  -0.03060  -2.30641
   D26        0.92986  -0.00119  -0.04133   0.01393  -0.02741   0.90245
   D27        0.89230  -0.00083  -0.03038  -0.00078  -0.03114   0.86116
   D28       -2.18522  -0.00107  -0.03786   0.00991  -0.02796  -2.21317
   D29       -3.07229  -0.00007  -0.00410   0.00552   0.00147  -3.07082
   D30        0.09719  -0.00047  -0.00763   0.00173  -0.00585   0.09134
   D31        0.00544   0.00013   0.00330  -0.00495  -0.00163   0.00382
   D32       -3.10827  -0.00027  -0.00023  -0.00874  -0.00894  -3.11721
   D33        3.09822  -0.00011   0.00604  -0.01937  -0.01327   3.08495
   D34       -0.00808  -0.00024   0.00224  -0.01210  -0.00983  -0.01792
   D35        0.02139  -0.00046  -0.00152  -0.00882  -0.01032   0.01107
   D36       -3.08492  -0.00060  -0.00532  -0.00155  -0.00688  -3.09180
   D37       -0.04541   0.00032  -0.00029   0.01247   0.01223  -0.03317
   D38       -3.13624  -0.00085  -0.00436  -0.01527  -0.01966   3.12729
   D39        3.06814   0.00071   0.00330   0.01614   0.01952   3.08766
   D40       -0.02269  -0.00045  -0.00078  -0.01161  -0.01237  -0.03507
   D41        0.05810  -0.00053  -0.00424  -0.00622  -0.01043   0.04766
   D42       -3.13694   0.00076   0.00005   0.02317   0.02321  -3.11373
   D43       -0.00785   0.00036  -0.00390   0.01844   0.01451   0.00666
   D44        3.09546   0.00050   0.00027   0.01042   0.01071   3.10617
   D45       -0.03497   0.00025   0.00714  -0.01067  -0.00358  -0.03855
         Item               Value     Threshold  Converged?
 Maximum Force            0.004012     0.000450     NO 
 RMS     Force            0.001286     0.000300     NO 
 Maximum Displacement     0.107496     0.001800     NO 
 RMS     Displacement     0.028955     0.001200     NO 
 Predicted change in Energy=-4.517985D-04
 Lowest energy point so far.  Saving SCF results.
 GradGradGradGradGradGradGradGradGradGradGradGradGradGradGradGradGradGrad

 Leave Link  103 at Mon Apr  4 14:03:45 2022, MaxMem=  1879048192 cpu:               0.7 elap:               0.1
 (Enter /gpfs/software/gaussian16/sse4/tar/g16/l202.exe)
                          Input orientation:                          
 ---------------------------------------------------------------------
 Center     Atomic      Atomic             Coordinates (Angstroms)
 Number     Number       Type             X           Y           Z
 ---------------------------------------------------------------------
      1          6           0       -8.027485   -1.518969    6.689134
      2          6           0       -7.080577   -2.355172    7.415065
      3          6           0       -5.829430   -2.694180    6.933458
      4          6           0       -7.492242   -1.094242    5.414574
      5          6           0       -6.242707   -1.419013    4.954567
      6          6           0       -5.359780   -2.233959    5.687377
      7         17           0       -4.763528   -3.654444    7.949741
      8          1           0       -5.932052   -1.062154    3.978761
      9         17           0       -8.535888   -0.101102    4.417830
     10          8           0       -9.156338   -1.239673    7.106365
     11         17           0       -7.624679   -2.901653    8.974471
     12          6           0       -4.045626   -2.569694    5.103205
     13          6           0       -3.237030   -1.535801    4.573022
     14          6           0       -2.020013   -1.786652    3.930574
     15          6           0       -3.628559   -3.923567    4.997534
     16          6           0       -2.417039   -3.971046    4.361457
     17          6           0       -1.647548   -3.114750    3.889082
     18         17           0       -1.075799   -0.466031    3.277039
     19          1           0       -4.239263   -4.740152    5.349235
     20          1           0       -3.571798   -0.511956    4.689987
 ---------------------------------------------------------------------
                    Distance matrix (angstroms):
                    1          2          3          4          5
     1  C    0.000000
     2  C    1.456999   0.000000
     3  C    2.504448   1.382838   0.000000
     4  C    1.446161   2.400287   2.762563   0.000000
     5  C    2.490812   2.762693   2.390159   1.370554   0.000000
     6  C    2.937920   2.441463   1.408933   2.433263   1.407376
     7  Cl   4.099121   2.709742   1.758148   4.519689   4.019476
     8  H    3.456247   3.846972   3.377022   2.120561   1.084460
     9  Cl   2.725370   4.022708   4.514128   1.751862   2.698824
    10  O    1.235474   2.376640   3.635079   2.377503   3.626519
    11  Cl   2.701265   1.739665   2.726114   3.994639   4.501966
    12  C    4.412980   3.821210   2.558765   3.762056   2.484618
    13  C    5.237049   4.849890   3.692430   4.360048   3.032048
    14  C    6.615968   6.170430   4.934834   5.712003   4.360604
    15  C    5.290950   4.496749   3.178526   4.806979   3.620554
    16  C    6.550410   5.803806   4.459819   5.928131   4.636851
    17  C    7.147755   6.521297   5.189724   6.369460   5.012611
    18  Cl   7.815178   7.533225   6.397739   6.792234   5.515362
    19  H    5.149949   4.246039   3.037169   4.886594   3.898656
    20  H    4.986363   4.809889   3.859037   4.029139   2.833110
                    6          7          8          9         10
     6  C    0.000000
     7  Cl   2.737076   0.000000
     8  H    2.149416   4.884066   0.000000
     9  Cl   4.030941   6.271469   2.810046   0.000000
    10  O    4.173246   5.083225   4.495490   2.984881   0.000000
    11  Cl   4.047292   3.130966   5.586221   5.425529   2.932231
    12  C    1.476813   3.129670   2.663767   5.169732   5.648095
    13  C    2.497054   4.268615   2.800114   5.491843   6.445442
    14  C    3.800064   5.212411   3.978854   6.747972   7.830196
    15  C    2.515509   3.174289   3.812042   6.247333   6.496676
    16  C    3.665414   4.299074   4.578584   7.240162   7.772584
    17  C    4.217858   5.146800   4.751649   7.537298   8.381452
    18  Cl   5.223772   6.752738   4.942770   7.555627   8.975375
    19  H    2.766027   2.866400   4.274507   6.391344   6.286373
    20  H    2.675250   4.682035   2.525740   4.988493   6.128257
                   11         12         13         14         15
    11  Cl   0.000000
    12  C    5.282662   0.000000
    13  C    6.363157   1.415576   0.000000
    14  C    7.622100   2.468062   1.398855   0.000000
    15  C    5.729687   1.420593   2.456610   2.879623   0.000000
    16  C    7.038680   2.272944   2.578286   2.261607   1.369171
    17  C    7.850648   2.742619   2.342499   1.379962   2.409824
    18  Cl   9.015588   4.071874   2.737681   1.750054   4.629389
    19  H    5.289939   2.192924   3.445989   3.957377   1.078640
    20  H    6.363435   2.151638   1.083517   2.146997   3.425915
                   16         17         18         19         20
    16  C    0.000000
    17  C    1.244386   0.000000
    18  Cl   3.906407   2.777986   0.000000
    19  H    2.210821   3.389832   5.706979   0.000000
    20  H    3.661516   3.334474   2.868543   4.331023   0.000000
 Stoichiometry    C12H3Cl4O(1-)
 Framework group  C1[X(C12H3Cl4O)]
 Deg. of freedom    54
 Full point group                 C1      NOp   1
 RotChk:  IX=0 Diff= 2.33D-02
 Largest Abelian subgroup         C1      NOp   1
 Largest concise Abelian subgroup C1      NOp   1
                         Standard orientation:                         
 ---------------------------------------------------------------------
 Center     Atomic      Atomic             Coordinates (Angstroms)
 Number     Number       Type             X           Y           Z
 ---------------------------------------------------------------------
      1          6           0        2.804886    0.740242   -0.074220
      2          6           0        2.332878   -0.634515   -0.174705
      3          6           0        1.008609   -1.004298   -0.027018
      4          6           0        1.718745    1.656131    0.195642
      5          6           0        0.406050    1.282410    0.320474
      6          6           0       -0.006795   -0.059295    0.219997
      7         17           0        0.572952   -2.693791   -0.243584
      8          1           0       -0.338929    2.040915    0.534318
      9         17           0        2.143791    3.346756    0.369265
     10          8           0        3.991779    1.067382   -0.177465
     11         17           0        3.564909   -1.813395   -0.519347
     12          6           0       -1.435550   -0.383268    0.406214
     13          6           0       -2.413073    0.356013   -0.302143
     14          6           0       -3.785637    0.161953   -0.114512
     15          6           0       -1.834096   -1.370174    1.347099
     16          6           0       -3.201504   -1.430660    1.381229
     17          6           0       -4.114630   -0.833163    0.783153
     18         17           0       -4.945123    1.123204   -1.005734
     19          1           0       -1.118677   -1.920721    1.937471
     20          1           0       -2.076928    1.085346   -1.029527
 ---------------------------------------------------------------------
 Rotational constants (GHZ):           0.4669521           0.1878784           0.1426891
 Leave Link  202 at Mon Apr  4 14:03:45 2022, MaxMem=  1879048192 cpu:               0.1 elap:               0.0
 (Enter /gpfs/software/gaussian16/sse4/tar/g16/l301.exe)
 Standard basis: 6-311+G(d,p) (5D, 7F)
 Ernie: Thresh=  0.10000D-02 Tol=  0.10000D-05 Strict=F.
 There are   441 symmetry adapted cartesian basis functions of A   symmetry.
 There are   424 symmetry adapted basis functions of A   symmetry.
   424 basis functions,   704 primitive gaussians,   441 cartesian basis functions
    76 alpha electrons       76 beta electrons
       nuclear repulsion energy      1524.2937359254 Hartrees.
 IExCor= 4336 DFT=T Ex+Corr=M062X ExCW=0 ScaHFX=  0.540000
 ScaDFX=  1.000000  1.000000  1.000000  1.000000 ScalE2=  1.000000  1.000000
 IRadAn=      5 IRanWt=     -1 IRanGd=            0 ICorTp=0 IEmpDi=  4
 NAtoms=   20 NActive=   20 NUniq=   20 SFac= 1.00D+00 NAtFMM=   60 NAOKFM=F Big=F
 Integral buffers will be    131072 words long.
 Raffenetti 2 integral format.
 Two-electron integral symmetry is turned on.
 Leave Link  301 at Mon Apr  4 14:03:45 2022, MaxMem=  1879048192 cpu:               0.5 elap:               0.1
 (Enter /gpfs/software/gaussian16/sse4/tar/g16/l302.exe)
 NPDir=0 NMtPBC=     1 NCelOv=     1 NCel=       1 NClECP=     1 NCelD=      1
         NCelK=      1 NCelE2=     1 NClLst=     1 CellRange=     0.0.
 One-electron integrals computed using PRISM.
 One-electron integral symmetry used in STVInt
 NBasis=   424 RedAO= T EigKep=  1.00D-06  NBF=   424
 NBsUse=   421 1.00D-06 EigRej=  9.35D-07 NBFU=   421
 Precomputing XC quadrature grid using
 IXCGrd= 4 IRadAn=           5 IRanWt=          -1 IRanGd=           0 AccXCQ= 0.00D+00.
 Generated NRdTot=       0 NPtTot=           0 NUsed=           0 NTot=          32
 NSgBfM=   432   432   432   432   432 MxSgAt=    20 MxSgA2=    20.
 Leave Link  302 at Mon Apr  4 14:03:46 2022, MaxMem=  1879048192 cpu:               4.4 elap:               0.7
 (Enter /gpfs/software/gaussian16/sse4/tar/g16/l303.exe)
 DipDrv:  MaxL=1.
 Leave Link  303 at Mon Apr  4 14:03:46 2022, MaxMem=  1879048192 cpu:               0.4 elap:               0.1
 (Enter /gpfs/software/gaussian16/sse4/tar/g16/l401.exe)
 Initial guess from the checkpoint file:  "checkpoint.chk"
 B after Tr=     0.000000    0.000000    0.000000
         Rot=    0.999990   -0.003671    0.000406   -0.002543 Ang=  -0.51 deg.
 Guess basis will be translated and rotated to current coordinates.
 JPrj=2 DoOrth=T DoCkMO=T.
 Generating alternative initial guess.
 ExpMin= 4.38D-02 ExpMax= 1.06D+05 ExpMxC= 3.62D+03 IAcc=2 IRadAn=         4 AccDes= 0.00D+00
 Harris functional with IExCor= 1009 and IRadAn=       4 diagonalized for initial guess.
 HarFok:  IExCor= 1009 AccDes= 0.00D+00 IRadAn=         4 IDoV= 1 UseB2=F ITyADJ=14
 ICtDFT=  3500011 ScaDFX=  1.000000  1.000000  1.000000  1.000000
 FoFCou: FMM=F IPFlag=           0 FMFlag=      100000 FMFlg1=           0
         NFxFlg=           0 DoJE=T BraDBF=F KetDBF=T FulRan=T
         wScrn=  0.000000 ICntrl=       500 IOpCl=  0 I1Cent=   200000004 NGrid=           0
         NMat0=    1 NMatS0=      1 NMatT0=    0 NMatD0=    1 NMtDS0=    0 NMtDT0=    0
 Petite list used in FoFCou.
 Harris En= -2373.87231469006    
 Leave Link  401 at Mon Apr  4 14:03:48 2022, MaxMem=  1879048192 cpu:              17.9 elap:               2.6
 (Enter /gpfs/software/gaussian16/sse4/tar/g16/l502.exe)
 Integral symmetry usage will be decided dynamically.
 Closed shell SCF:
 Using DIIS extrapolation, IDIIS=  1040.
 NGot=  1879048192 LenX=  1878652179 LenY=  1878457257
 Requested convergence on RMS density matrix=1.00D-08 within 128 cycles.
 Requested convergence on MAX density matrix=1.00D-06.
 Requested convergence on             energy=1.00D-06.
 No special actions if energy rises.
 Fock matrices will be formed incrementally for  20 cycles.

 Cycle   1  Pass 1  IDiag  1:
 FoFJK:  IHMeth= 1 ICntrl=       0 DoSepK=F KAlg= 0 I1Cent=           0 FoldK=F
 IRaf= 800000000 NMat=       1 IRICut=       1 DoRegI=T DoRafI=F ISym2E= 0 IDoP0=0 IntGTp=1.
 FoFCou: FMM=F IPFlag=           0 FMFlag=      100000 FMFlg1=           0
         NFxFlg=           0 DoJE=F BraDBF=F KetDBF=F FulRan=T
         wScrn=  0.000000 ICntrl=         0 IOpCl=  0 I1Cent=           0 NGrid=           0
         NMat0=    1 NMatS0=      1 NMatT0=    0 NMatD0=    1 NMtDS0=    0 NMtDT0=    0
 Symmetry not used in FoFCou.
 E= -2374.96502381925    
 DIIS: error= 3.83D-03 at cycle   1 NSaved=   1.
 NSaved= 1 IEnMin= 1 EnMin= -2374.96502381925     IErMin= 1 ErrMin= 3.83D-03
 ErrMax= 3.83D-03  0.00D+00 EMaxC= 1.00D-01 BMatC= 6.66D-03 BMatP= 6.66D-03
 IDIUse=3 WtCom= 9.62D-01 WtEn= 3.83D-02
 Coeff-Com:  0.100D+01
 Coeff-En:   0.100D+01
 Coeff:      0.100D+01
 Gap=     0.395 Goal=   None    Shift=    0.000
 GapD=    0.395 DampG=1.000 DampE=1.000 DampFc=1.0000 IDamp=-1.
 RMSDP=3.54D-02 MaxDP=5.59D+00              OVMax= 3.78D-02

 Cycle   2  Pass 1  IDiag  1:
 RMSU=  2.77D-02    CP:  1.14D+00
 E= -2374.97647471520     Delta-E=       -0.011450895950 Rises=F Damp=F
 DIIS: error= 3.76D-04 at cycle   2 NSaved=   2.
 NSaved= 2 IEnMin= 2 EnMin= -2374.97647471520     IErMin= 2 ErrMin= 3.76D-04
 ErrMax= 3.76D-04  0.00D+00 EMaxC= 1.00D-01 BMatC= 1.39D-04 BMatP= 6.66D-03
 IDIUse=3 WtCom= 9.96D-01 WtEn= 3.76D-03
 Coeff-Com: -0.679D-01 0.107D+01
 Coeff-En:   0.000D+00 0.100D+01
 Coeff:     -0.677D-01 0.107D+01
 Gap=     0.143 Goal=   None    Shift=    0.000
 RMSDP=4.50D-03 MaxDP=6.84D-01 DE=-1.15D-02 OVMax= 6.81D-03

 Cycle   3  Pass 1  IDiag  1:
 RMSU=  2.35D-03    CP:  1.16D+00  1.09D+00
 E= -2374.97679900747     Delta-E=       -0.000324292272 Rises=F Damp=F
 DIIS: error= 2.64D-04 at cycle   3 NSaved=   3.
 NSaved= 3 IEnMin= 3 EnMin= -2374.97679900747     IErMin= 3 ErrMin= 2.64D-04
 ErrMax= 2.64D-04  0.00D+00 EMaxC= 1.00D-01 BMatC= 4.99D-05 BMatP= 1.39D-04
 IDIUse=3 WtCom= 9.97D-01 WtEn= 2.64D-03
 Coeff-Com: -0.370D-01 0.392D+00 0.645D+00
 Coeff-En:   0.000D+00 0.000D+00 0.100D+01
 Coeff:     -0.369D-01 0.391D+00 0.646D+00
 Gap=     0.144 Goal=   None    Shift=    0.000
 RMSDP=8.74D-04 MaxDP=1.41D-01 DE=-3.24D-04 OVMax= 2.93D-03

 Cycle   4  Pass 1  IDiag  1:
 RMSU=  6.83D-04    CP:  1.16D+00  1.09D+00  9.64D-01
 E= -2374.97684124162     Delta-E=       -0.000042234152 Rises=F Damp=F
 DIIS: error= 1.38D-04 at cycle   4 NSaved=   4.
 NSaved= 4 IEnMin= 4 EnMin= -2374.97684124162     IErMin= 4 ErrMin= 1.38D-04
 ErrMax= 1.38D-04  0.00D+00 EMaxC= 1.00D-01 BMatC= 1.37D-05 BMatP= 4.99D-05
 IDIUse=3 WtCom= 9.99D-01 WtEn= 1.38D-03
 Coeff-Com: -0.714D-02 0.125D-01 0.328D+00 0.666D+00
 Coeff-En:   0.000D+00 0.000D+00 0.974D-01 0.903D+00
 Coeff:     -0.713D-02 0.124D-01 0.328D+00 0.667D+00
 Gap=     0.144 Goal=   None    Shift=    0.000
 RMSDP=4.67D-04 MaxDP=6.31D-02 DE=-4.22D-05 OVMax= 1.66D-03

 Cycle   5  Pass 1  IDiag  1:
 RMSU=  2.25D-04    CP:  1.16D+00  1.09D+00  1.04D+00  5.94D-01
 E= -2374.97685295558     Delta-E=       -0.000011713962 Rises=F Damp=F
 DIIS: error= 6.16D-05 at cycle   5 NSaved=   5.
 NSaved= 5 IEnMin= 5 EnMin= -2374.97685295558     IErMin= 5 ErrMin= 6.16D-05
 ErrMax= 6.16D-05  0.00D+00 EMaxC= 1.00D-01 BMatC= 3.74D-06 BMatP= 1.37D-05
 IDIUse=1 WtCom= 1.00D+00 WtEn= 0.00D+00
 Coeff-Com:  0.165D-02-0.580D-01 0.989D-01 0.412D+00 0.545D+00
 Coeff:      0.165D-02-0.580D-01 0.989D-01 0.412D+00 0.545D+00
 Gap=     0.144 Goal=   None    Shift=    0.000
 RMSDP=1.45D-04 MaxDP=1.92D-02 DE=-1.17D-05 OVMax= 6.52D-04

 Cycle   6  Pass 1  IDiag  1:
 RMSU=  5.78D-05    CP:  1.16D+00  1.09D+00  1.06D+00  7.40D-01  7.64D-01
 E= -2374.97685652074     Delta-E=       -0.000003565156 Rises=F Damp=F
 DIIS: error= 2.53D-05 at cycle   6 NSaved=   6.
 NSaved= 6 IEnMin= 6 EnMin= -2374.97685652074     IErMin= 6 ErrMin= 2.53D-05
 ErrMax= 2.53D-05  0.00D+00 EMaxC= 1.00D-01 BMatC= 2.75D-07 BMatP= 3.74D-06
 IDIUse=1 WtCom= 1.00D+00 WtEn= 0.00D+00
 Coeff-Com:  0.155D-02-0.326D-01 0.217D-01 0.152D+00 0.284D+00 0.574D+00
 Coeff:      0.155D-02-0.326D-01 0.217D-01 0.152D+00 0.284D+00 0.574D+00
 Gap=     0.144 Goal=   None    Shift=    0.000
 RMSDP=3.85D-05 MaxDP=2.93D-03 DE=-3.57D-06 OVMax= 1.97D-04

 Cycle   7  Pass 1  IDiag  1:
 RMSU=  3.12D-05    CP:  1.16D+00  1.09D+00  1.06D+00  7.49D-01  7.75D-01
                    CP:  9.46D-01
 E= -2374.97685682122     Delta-E=       -0.000000300484 Rises=F Damp=F
 DIIS: error= 8.03D-06 at cycle   7 NSaved=   7.
 NSaved= 7 IEnMin= 7 EnMin= -2374.97685682122     IErMin= 7 ErrMin= 8.03D-06
 ErrMax= 8.03D-06  0.00D+00 EMaxC= 1.00D-01 BMatC= 4.44D-08 BMatP= 2.75D-07
 IDIUse=1 WtCom= 1.00D+00 WtEn= 0.00D+00
 Coeff-Com:  0.501D-03-0.573D-02-0.719D-02-0.358D-02 0.395D-01 0.299D+00
 Coeff-Com:  0.678D+00
 Coeff:      0.501D-03-0.573D-02-0.719D-02-0.358D-02 0.395D-01 0.299D+00
 Coeff:      0.678D+00
 Gap=     0.144 Goal=   None    Shift=    0.000
 RMSDP=1.45D-05 MaxDP=2.25D-03 DE=-3.00D-07 OVMax= 1.07D-04

 Cycle   8  Pass 1  IDiag  1:
 RMSU=  1.07D-05    CP:  1.16D+00  1.09D+00  1.06D+00  7.45D-01  7.72D-01
                    CP:  1.02D+00  1.05D+00
 E= -2374.97685687642     Delta-E=       -0.000000055195 Rises=F Damp=F
 DIIS: error= 3.82D-06 at cycle   8 NSaved=   8.
 NSaved= 8 IEnMin= 8 EnMin= -2374.97685687642     IErMin= 8 ErrMin= 3.82D-06
 ErrMax= 3.82D-06  0.00D+00 EMaxC= 1.00D-01 BMatC= 9.54D-09 BMatP= 4.44D-08
 IDIUse=1 WtCom= 1.00D+00 WtEn= 0.00D+00
 Coeff-Com: -0.147D-04 0.311D-02-0.819D-02-0.320D-01-0.328D-01 0.498D-01
 Coeff-Com:  0.374D+00 0.646D+00
 Coeff:     -0.147D-04 0.311D-02-0.819D-02-0.320D-01-0.328D-01 0.498D-01
 Coeff:      0.374D+00 0.646D+00
 Gap=     0.144 Goal=   None    Shift=    0.000
 RMSDP=5.45D-06 MaxDP=6.66D-04 DE=-5.52D-08 OVMax= 4.53D-05

 Cycle   9  Pass 1  IDiag  1:
 RMSU=  4.05D-06    CP:  1.16D+00  1.09D+00  1.06D+00  7.43D-01  7.75D-01
                    CP:  1.06D+00  1.10D+00  9.87D-01
 E= -2374.97685688857     Delta-E=       -0.000000012156 Rises=F Damp=F
 DIIS: error= 1.46D-06 at cycle   9 NSaved=   9.
 NSaved= 9 IEnMin= 9 EnMin= -2374.97685688857     IErMin= 9 ErrMin= 1.46D-06
 ErrMax= 1.46D-06  0.00D+00 EMaxC= 1.00D-01 BMatC= 7.87D-10 BMatP= 9.54D-09
 IDIUse=1 WtCom= 1.00D+00 WtEn= 0.00D+00
 Coeff-Com: -0.701D-04 0.209D-02-0.263D-02-0.126D-01-0.178D-01-0.150D-01
 Coeff-Com:  0.837D-01 0.265D+00 0.697D+00
 Coeff:     -0.701D-04 0.209D-02-0.263D-02-0.126D-01-0.178D-01-0.150D-01
 Coeff:      0.837D-01 0.265D+00 0.697D+00
 Gap=     0.144 Goal=   None    Shift=    0.000
 RMSDP=3.73D-06 MaxDP=6.17D-04 DE=-1.22D-08 OVMax= 2.13D-05

 Cycle  10  Pass 1  IDiag  1:
 RMSU=  2.13D-06    CP:  1.16D+00  1.09D+00  1.06D+00  7.40D-01  7.75D-01
                    CP:  1.07D+00  1.11D+00  1.07D+00  1.31D+00
 E= -2374.97685689001     Delta-E=       -0.000000001432 Rises=F Damp=F
 DIIS: error= 5.44D-07 at cycle  10 NSaved=  10.
 NSaved=10 IEnMin=10 EnMin= -2374.97685689001     IErMin=10 ErrMin= 5.44D-07
 ErrMax= 5.44D-07  0.00D+00 EMaxC= 1.00D-01 BMatC= 1.84D-10 BMatP= 7.87D-10
 IDIUse=1 WtCom= 1.00D+00 WtEn= 0.00D+00
 Coeff-Com: -0.300D-04 0.397D-03 0.153D-03 0.210D-03-0.208D-02-0.164D-01
 Coeff-Com: -0.308D-01-0.112D-01 0.324D+00 0.736D+00
 Coeff:     -0.300D-04 0.397D-03 0.153D-03 0.210D-03-0.208D-02-0.164D-01
 Coeff:     -0.308D-01-0.112D-01 0.324D+00 0.736D+00
 Gap=     0.144 Goal=   None    Shift=    0.000
 RMSDP=1.90D-06 MaxDP=2.82D-04 DE=-1.43D-09 OVMax= 1.21D-05

 Cycle  11  Pass 1  IDiag  1:
 RMSU=  9.56D-07    CP:  1.16D+00  1.09D+00  1.06D+00  7.41D-01  7.72D-01
                    CP:  1.07D+00  1.13D+00  1.07D+00  1.32D+00  8.37D-01
 E= -2374.97685689035     Delta-E=       -0.000000000348 Rises=F Damp=F
 DIIS: error= 1.69D-07 at cycle  11 NSaved=  11.
 NSaved=11 IEnMin=11 EnMin= -2374.97685689035     IErMin=11 ErrMin= 1.69D-07
 ErrMax= 1.69D-07  0.00D+00 EMaxC= 1.00D-01 BMatC= 2.08D-11 BMatP= 1.84D-10
 IDIUse=1 WtCom= 1.00D+00 WtEn= 0.00D+00
 Coeff-Com:  0.871D-06-0.206D-03 0.474D-03 0.208D-02 0.214D-02-0.325D-02
 Coeff-Com: -0.246D-01-0.498D-01-0.244D-02 0.265D+00 0.811D+00
 Coeff:      0.871D-06-0.206D-03 0.474D-03 0.208D-02 0.214D-02-0.325D-02
 Coeff:     -0.246D-01-0.498D-01-0.244D-02 0.265D+00 0.811D+00
 Gap=     0.144 Goal=   None    Shift=    0.000
 RMSDP=6.29D-07 MaxDP=5.29D-05 DE=-3.48D-10 OVMax= 5.78D-06

 Cycle  12  Pass 1  IDiag  1:
 RMSU=  2.66D-07    CP:  1.16D+00  1.09D+00  1.06D+00  7.41D-01  7.72D-01
                    CP:  1.06D+00  1.13D+00  1.07D+00  1.36D+00  9.02D-01
                    CP:  1.16D+00
 E= -2374.97685689049     Delta-E=       -0.000000000136 Rises=F Damp=F
 DIIS: error= 1.17D-07 at cycle  12 NSaved=  12.
 NSaved=12 IEnMin=12 EnMin= -2374.97685689049     IErMin=12 ErrMin= 1.17D-07
 ErrMax= 1.17D-07  0.00D+00 EMaxC= 1.00D-01 BMatC= 7.29D-12 BMatP= 2.08D-11
 IDIUse=1 WtCom= 1.00D+00 WtEn= 0.00D+00
 Coeff-Com:  0.504D-05-0.177D-03 0.247D-03 0.112D-02 0.148D-02 0.777D-03
 Coeff-Com: -0.894D-02-0.261D-01-0.529D-01 0.335D-01 0.456D+00 0.595D+00
 Coeff:      0.504D-05-0.177D-03 0.247D-03 0.112D-02 0.148D-02 0.777D-03
 Coeff:     -0.894D-02-0.261D-01-0.529D-01 0.335D-01 0.456D+00 0.595D+00
 Gap=     0.144 Goal=   None    Shift=    0.000
 RMSDP=2.58D-07 MaxDP=3.74D-05 DE=-1.36D-10 OVMax= 1.90D-06

 Cycle  13  Pass 1  IDiag  1:
 RMSU=  1.22D-07    CP:  1.16D+00  1.09D+00  1.06D+00  7.41D-01  7.72D-01
                    CP:  1.06D+00  1.13D+00  1.07D+00  1.37D+00  9.40D-01
                    CP:  1.18D+00  1.12D+00
 E= -2374.97685689041     Delta-E=        0.000000000080 Rises=F Damp=F
 DIIS: error= 2.66D-08 at cycle  13 NSaved=  13.
 NSaved=13 IEnMin=12 EnMin= -2374.97685689049     IErMin=13 ErrMin= 2.66D-08
 ErrMax= 2.66D-08  0.00D+00 EMaxC= 1.00D-01 BMatC= 5.24D-13 BMatP= 7.29D-12
 IDIUse=1 WtCom= 1.00D+00 WtEn= 0.00D+00
 Coeff-Com:  0.167D-05-0.329D-04 0.240D-04 0.102D-03 0.205D-03 0.820D-03
 Coeff-Com:  0.521D-03-0.164D-02-0.199D-01-0.270D-01 0.456D-01 0.215D+00
 Coeff-Com:  0.786D+00
 Coeff:      0.167D-05-0.329D-04 0.240D-04 0.102D-03 0.205D-03 0.820D-03
 Coeff:      0.521D-03-0.164D-02-0.199D-01-0.270D-01 0.456D-01 0.215D+00
 Coeff:      0.786D+00
 Gap=     0.144 Goal=   None    Shift=    0.000
 RMSDP=1.31D-07 MaxDP=2.53D-05 DE= 8.00D-11 OVMax= 7.50D-07

 Cycle  14  Pass 1  IDiag  1:
 RMSU=  4.76D-08    CP:  1.16D+00  1.09D+00  1.06D+00  7.41D-01  7.72D-01
                    CP:  1.06D+00  1.13D+00  1.06D+00  1.36D+00  9.25D-01
                    CP:  1.21D+00  1.16D+00  7.34D-01
 E= -2374.97685689016     Delta-E=        0.000000000252 Rises=F Damp=F
 DIIS: error= 1.06D-08 at cycle  14 NSaved=  14.
 NSaved=14 IEnMin=12 EnMin= -2374.97685689049     IErMin=14 ErrMin= 1.06D-08
 ErrMax= 1.06D-08  0.00D+00 EMaxC= 1.00D-01 BMatC= 9.41D-14 BMatP= 5.24D-13
 IDIUse=1 WtCom= 1.00D+00 WtEn= 0.00D+00
 Coeff-Com: -0.900D-07 0.142D-04-0.298D-04-0.128D-03-0.153D-03 0.197D-03
 Coeff-Com:  0.152D-02 0.352D-02-0.266D-03-0.165D-01-0.567D-01-0.926D-02
 Coeff-Com:  0.321D+00 0.756D+00
 Coeff:     -0.900D-07 0.142D-04-0.298D-04-0.128D-03-0.153D-03 0.197D-03
 Coeff:      0.152D-02 0.352D-02-0.266D-03-0.165D-01-0.567D-01-0.926D-02
 Coeff:      0.321D+00 0.756D+00
 Gap=     0.144 Goal=   None    Shift=    0.000
 RMSDP=4.74D-08 MaxDP=4.44D-06 DE= 2.52D-10 OVMax= 3.14D-07

 Cycle  15  Pass 1  IDiag  1:
 RMSU=  1.61D-08    CP:  1.16D+00  1.09D+00  1.06D+00  7.41D-01  7.72D-01
                    CP:  1.06D+00  1.13D+00  1.06D+00  1.36D+00  9.30D-01
                    CP:  1.21D+00  1.19D+00  8.72D-01  8.83D-01
 E= -2374.97685689051     Delta-E=       -0.000000000351 Rises=F Damp=F
 DIIS: error= 4.24D-09 at cycle  15 NSaved=  15.
 NSaved=15 IEnMin=15 EnMin= -2374.97685689051     IErMin=15 ErrMin= 4.24D-09
 ErrMax= 4.24D-09  0.00D+00 EMaxC= 1.00D-01 BMatC= 1.55D-14 BMatP= 9.41D-14
 IDIUse=1 WtCom= 1.00D+00 WtEn= 0.00D+00
 Coeff-Com: -0.267D-06 0.110D-04-0.183D-04-0.718D-04-0.986D-04-0.924D-05
 Coeff-Com:  0.637D-03 0.191D-02 0.257D-02-0.328D-02-0.314D-01-0.321D-01
 Coeff-Com:  0.343D-01 0.334D+00 0.693D+00
 Coeff:     -0.267D-06 0.110D-04-0.183D-04-0.718D-04-0.986D-04-0.924D-05
 Coeff:      0.637D-03 0.191D-02 0.257D-02-0.328D-02-0.314D-01-0.321D-01
 Coeff:      0.343D-01 0.334D+00 0.693D+00
 Gap=     0.144 Goal=   None    Shift=    0.000
 RMSDP=1.93D-08 MaxDP=1.66D-06 DE=-3.51D-10 OVMax= 9.85D-08

 Cycle  16  Pass 1  IDiag  1:
 RMSU=  5.42D-09    CP:  1.16D+00  1.09D+00  1.06D+00  7.41D-01  7.72D-01
                    CP:  1.06D+00  1.13D+00  1.06D+00  1.36D+00  9.26D-01
                    CP:  1.20D+00  1.19D+00  8.56D-01  9.39D-01  9.17D-01
 E= -2374.97685689055     Delta-E=       -0.000000000039 Rises=F Damp=F
 DIIS: error= 1.33D-09 at cycle  16 NSaved=  16.
 NSaved=16 IEnMin=16 EnMin= -2374.97685689055     IErMin=16 ErrMin= 1.33D-09
 ErrMax= 1.33D-09  0.00D+00 EMaxC= 1.00D-01 BMatC= 1.34D-15 BMatP= 1.55D-14
 IDIUse=1 WtCom= 1.00D+00 WtEn= 0.00D+00
 Coeff-Com: -0.546D-07 0.897D-06-0.967D-06-0.528D-06-0.609D-05-0.333D-04
 Coeff-Com: -0.694D-04 0.466D-04 0.728D-03 0.172D-02-0.126D-02-0.880D-02
 Coeff-Com: -0.389D-01-0.373D-02 0.203D+00 0.847D+00
 Coeff:     -0.546D-07 0.897D-06-0.967D-06-0.528D-06-0.609D-05-0.333D-04
 Coeff:     -0.694D-04 0.466D-04 0.728D-03 0.172D-02-0.126D-02-0.880D-02
 Coeff:     -0.389D-01-0.373D-02 0.203D+00 0.847D+00
 Gap=     0.144 Goal=   None    Shift=    0.000
 RMSDP=7.31D-09 MaxDP=9.11D-07 DE=-3.87D-11 OVMax= 4.76D-08

 SCF Done:  E(RM062X) =  -2374.97685689     A.U. after   16 cycles
            NFock= 16  Conv=0.73D-08     -V/T= 2.0025
 KE= 2.369102684858D+03 PE=-8.686962776216D+03 EE= 2.418589498542D+03
 Leave Link  502 at Mon Apr  4 14:09:20 2022, MaxMem=  1879048192 cpu:            2302.1 elap:             331.6
 (Enter /gpfs/software/gaussian16/sse4/tar/g16/l701.exe)
 ... and contract with generalized density number  0.
 Compute integral first derivatives.
 Leave Link  701 at Mon Apr  4 14:09:20 2022, MaxMem=  1879048192 cpu:               2.0 elap:               0.3
 (Enter /gpfs/software/gaussian16/sse4/tar/g16/l702.exe)
 L702 exits ... SP integral derivatives will be done elsewhere.
 Leave Link  702 at Mon Apr  4 14:09:20 2022, MaxMem=  1879048192 cpu:               0.2 elap:               0.0
 (Enter /gpfs/software/gaussian16/sse4/tar/g16/l703.exe)
 Integral derivatives from FoFJK, PRISM(SPDF).
 Compute integral first derivatives, UseDBF=F ICtDFT=           0.
 Calling FoFJK, ICntrl=      2127 FMM=F ISym2X=0 I1Cent= 0 IOpClX= 0 NMat=1 NMatS=1 NMatT=0.
 FoFJK:  IHMeth= 1 ICntrl=    2127 DoSepK=F KAlg= 0 I1Cent=           0 FoldK=F
 IRaf=         0 NMat=       1 IRICut=       1 DoRegI=T DoRafI=F ISym2E= 0 IDoP0=0 IntGTp=1.
 FoFCou: FMM=F IPFlag=           0 FMFlag=      100000 FMFlg1=         800
         NFxFlg=           0 DoJE=F BraDBF=F KetDBF=F FulRan=T
         wScrn=  0.000000 ICntrl=      2127 IOpCl=  0 I1Cent=           0 NGrid=           0
         NMat0=    1 NMatS0=      1 NMatT0=    0 NMatD0=    1 NMtDS0=    0 NMtDT0=    0
 Symmetry not used in FoFCou.
 Leave Link  703 at Mon Apr  4 14:10:12 2022, MaxMem=  1879048192 cpu:             359.1 elap:              51.7
 (Enter /gpfs/software/gaussian16/sse4/tar/g16/l716.exe)
 Dipole        =-2.84788035D+00-7.59978188D-01 3.30008645D-01
 ***** Axes restored to original set *****
 -------------------------------------------------------------------
 Center     Atomic                   Forces (Hartrees/Bohr)
 Number     Number              X              Y              Z
 -------------------------------------------------------------------
      1        6          -0.001688873   -0.003548591   -0.001975461
      2        6           0.000926847    0.000312041    0.000363995
      3        6           0.000338685    0.001033096   -0.000339508
      4        6           0.000316756    0.001647076    0.000389114
      5        6           0.001123985   -0.000598567    0.000716360
      6        6          -0.001839054   -0.000676514    0.000847897
      7       17           0.000295432    0.000151147   -0.000852120
      8        1          -0.000223337   -0.000102307   -0.000158121
      9       17           0.000397343   -0.000169443    0.000346200
     10        8           0.000988407    0.001362581    0.000500080
     11       17          -0.000205830    0.000047296   -0.000156835
     12        6           0.000320924    0.001263050   -0.000516796
     13        6          -0.000155212   -0.000008810    0.000593842
     14        6          -0.002375182   -0.001506069    0.000562037
     15        6           0.000573213   -0.001097412   -0.000558517
     16        6          -0.001868143    0.002981002    0.001186052
     17        6           0.002314755   -0.001041745   -0.000885737
     18       17           0.000515682    0.000283836   -0.000136227
     19        1          -0.000052891   -0.000261600    0.000330519
     20        1           0.000296491   -0.000070064   -0.000256775
 -------------------------------------------------------------------
 Cartesian Forces:  Max     0.003548591 RMS     0.001079353
 Leave Link  716 at Mon Apr  4 14:10:12 2022, MaxMem=  1879048192 cpu:               0.2 elap:               0.1
 (Enter /gpfs/software/gaussian16/sse4/tar/g16/l103.exe)

 GradGradGradGradGradGradGradGradGradGradGradGradGradGradGradGradGradGrad
 Berny optimization.
 Using GEDIIS/GDIIS optimizer.
 FormGI is forming the generalized inverse of G from B-inverse, IUseBI=4.
 GSVD:  received Info=                   1 from GESDD.
 Internal  Forces:  Max     0.002232070 RMS     0.000632110
 Search for a local minimum.
 Step number   6 out of a maximum of  108
 All quantities printed in internal units (Hartrees-Bohrs-Radians)
 RMS Force = .63211D-03 SwitMx=.10000D-02 MixMth= 2
 Mixed Optimization -- En-DIIS/RFO-DIIS
 Update second derivatives using D2CorX and points    3    4    5    6
 DE= -4.14D-04 DEPred=-4.52D-04 R= 9.17D-01
 TightC=F SS=  1.41D+00  RLast= 1.53D-01 DXNew= 1.6301D+00 4.5881D-01
 Trust test= 9.17D-01 RLast= 1.53D-01 DXMaxT set to 9.69D-01
 ITU=  1  1  0  1  1  0
 Use linear search instead of GDIIS.
     Eigenvalues ---    0.00955   0.00975   0.01255   0.01443   0.01585
     Eigenvalues ---    0.01701   0.01782   0.01861   0.01994   0.02030
     Eigenvalues ---    0.02049   0.02143   0.02151   0.02186   0.02248
     Eigenvalues ---    0.02470   0.03482   0.10768   0.15932   0.16056
     Eigenvalues ---    0.16832   0.19745   0.23479   0.23869   0.24935
     Eigenvalues ---    0.24953   0.24990   0.24996   0.25000   0.25017
     Eigenvalues ---    0.25118   0.25233   0.30558   0.30720   0.31818
     Eigenvalues ---    0.32067   0.32157   0.33671   0.33861   0.34481
     Eigenvalues ---    0.35056   0.35152   0.35184   0.38562   0.41287
     Eigenvalues ---    0.41948   0.42947   0.45627   0.47087   0.50726
     Eigenvalues ---    0.52251   0.52910   0.68109   0.93954
 RFO step:  Lambda=-4.71675438D-04 EMin= 9.55441218D-03
 Quartic linear search produced a step of -0.10276.
 Iteration  1 RMS(Cart)=  0.02943664 RMS(Int)=  0.00041679
 Iteration  2 RMS(Cart)=  0.00054432 RMS(Int)=  0.00014783
 Iteration  3 RMS(Cart)=  0.00000016 RMS(Int)=  0.00014783
 ITry= 1 IFail=0 DXMaxC= 1.06D-01 DCOld= 1.00D+10 DXMaxT= 9.69D-01 DXLimC= 3.00D+00 Rises=F
 Variable       Old X    -DE/DX   Delta X   Delta X   Delta X     New X
                                 (Linear)    (Quad)   (Total)
    R1        2.75333   0.00013  -0.00008  -0.00133  -0.00132   2.75200
    R2        2.73285  -0.00020  -0.00057   0.00544   0.00494   2.73779
    R3        2.33471  -0.00043   0.00012  -0.00116  -0.00103   2.33367
    R4        2.61318  -0.00055   0.00019  -0.00070  -0.00051   2.61268
    R5        3.28749  -0.00009  -0.00008   0.00132   0.00124   3.28873
    R6        2.66250  -0.00200  -0.00060   0.00038  -0.00029   2.66221
    R7        3.32242  -0.00039   0.00010  -0.00115  -0.00105   3.32137
    R8        2.58997  -0.00039  -0.00044   0.00190   0.00145   2.59142
    R9        3.31054  -0.00053   0.00001   0.00127   0.00129   3.31183
   R10        2.65956  -0.00143   0.00028  -0.00172  -0.00152   2.65803
   R11        2.04933   0.00004  -0.00003   0.00014   0.00010   2.04944
   R12        2.79077  -0.00064  -0.00032   0.00213   0.00180   2.79257
   R13        2.67505  -0.00070   0.00079  -0.00870  -0.00792   2.66713
   R14        2.68453  -0.00011  -0.00025   0.00407   0.00380   2.68833
   R15        2.64345  -0.00023  -0.00031   0.00340   0.00309   2.64654
   R16        2.04755  -0.00018  -0.00006   0.00017   0.00011   2.04766
   R17        2.60775  -0.00024  -0.00013   0.00185   0.00173   2.60948
   R18        3.30712   0.00055   0.00040  -0.00272  -0.00232   3.30480
   R19        2.58736  -0.00130   0.00041  -0.00828  -0.00786   2.57950
   R20        2.03833   0.00033  -0.00007   0.00070   0.00063   2.03897
   R21        2.35155  -0.00050   0.00017   0.00012   0.00030   2.35185
    A1        1.94672   0.00011  -0.00028   0.00247   0.00171   1.94843
    A2        2.15952   0.00011  -0.00017   0.00340   0.00233   2.16185
    A3        2.17659  -0.00018   0.00042  -0.00418  -0.00464   2.17195
    A4        2.15938  -0.00050   0.00035  -0.00388  -0.00334   2.15604
    A5        2.00825  -0.00011  -0.00032   0.00316   0.00275   2.01100
    A6        2.11549   0.00060  -0.00002   0.00068   0.00057   2.11605
    A7        2.12885   0.00005  -0.00013   0.00127   0.00112   2.12997
    A8        2.07272   0.00134  -0.00009   0.00353   0.00339   2.07611
    A9        2.08007  -0.00138   0.00013  -0.00381  -0.00374   2.07633
   A10        2.16959  -0.00027  -0.00003   0.00134   0.00147   2.17106
   A11        2.03472   0.00018  -0.00011  -0.00017  -0.00036   2.03435
   A12        2.07888   0.00009   0.00008  -0.00116  -0.00116   2.07772
   A13        2.13461  -0.00029   0.00046  -0.00620  -0.00576   2.12885
   A14        2.07739  -0.00003  -0.00034   0.00599   0.00562   2.08301
   A15        2.07072   0.00033  -0.00017   0.00065   0.00046   2.07118
   A16        2.02699   0.00091  -0.00038   0.00530   0.00481   2.03179
   A17        2.17999  -0.00116   0.00008  -0.00316  -0.00310   2.17689
   A18        2.07594   0.00025   0.00030  -0.00175  -0.00146   2.07448
   A19        2.08336   0.00105  -0.00040   0.00548   0.00509   2.08845
   A20        2.10289  -0.00091   0.00010  -0.00372  -0.00361   2.09928
   A21        2.09498  -0.00013   0.00032  -0.00175  -0.00145   2.09353
   A22        2.13886  -0.00033   0.00062  -0.00605  -0.00546   2.13340
   A23        2.06375   0.00051   0.00000  -0.00066  -0.00065   2.06310
   A24        2.08040  -0.00018  -0.00064   0.00683   0.00620   2.08660
   A25        2.00558   0.00111  -0.00144   0.01678   0.01535   2.02094
   A26        2.10086  -0.00021   0.00047  -0.00658  -0.00611   2.09475
   A27        2.17658  -0.00090   0.00086  -0.01004  -0.00917   2.16741
   A28        1.90433  -0.00063  -0.00057  -0.00221  -0.00280   1.90153
   A29        2.13060   0.00036   0.00045  -0.00387  -0.00343   2.12717
   A30        2.24748   0.00029   0.00013   0.00640   0.00652   2.25400
   A31        2.34572   0.00221  -0.00047   0.01893   0.01849   2.36420
   A32        2.07596  -0.00223   0.00148  -0.02582  -0.02430   2.05166
    D1       -0.00107  -0.00053  -0.00288  -0.01816  -0.02102  -0.02209
    D2        3.12829  -0.00051  -0.00208  -0.02086  -0.02295   3.10534
    D3        3.11324   0.00090   0.00393   0.04720   0.05132  -3.11862
    D4       -0.04058   0.00092   0.00473   0.04450   0.04939   0.00881
    D5       -0.01687   0.00083   0.00298   0.02473   0.02773   0.01085
    D6        3.12433   0.00064  -0.00079   0.04063   0.03983  -3.11903
    D7       -3.13087  -0.00063  -0.00392  -0.04154  -0.04524   3.10707
    D8        0.01033  -0.00082  -0.00769  -0.02564  -0.03315  -0.02281
    D9        0.01444  -0.00005   0.00105   0.00154   0.00263   0.01708
   D10        3.09569   0.00016  -0.00057   0.02058   0.02005   3.11574
   D11       -3.11419  -0.00007   0.00020   0.00439   0.00466  -3.10953
   D12       -0.03294   0.00015  -0.00142   0.02343   0.02208  -0.01086
   D13       -0.01011   0.00040   0.00098   0.01049   0.01147   0.00136
   D14       -3.12638   0.00018   0.00103  -0.00827  -0.00725  -3.13363
   D15       -3.09111   0.00010   0.00263  -0.00888  -0.00618  -3.09729
   D16        0.07580  -0.00013   0.00267  -0.02763  -0.02490   0.05090
   D17        0.02206  -0.00055  -0.00124  -0.01490  -0.01609   0.00597
   D18        3.13017  -0.00044  -0.00258   0.00085  -0.00169   3.12847
   D19       -3.11913  -0.00035   0.00261  -0.03117  -0.02847   3.13559
   D20       -0.01102  -0.00025   0.00127  -0.01542  -0.01407  -0.02510
   D21       -0.00747  -0.00012  -0.00091  -0.00417  -0.00509  -0.01256
   D22        3.11040   0.00007  -0.00095   0.01338   0.01245   3.12284
   D23       -3.11570  -0.00022   0.00043  -0.01996  -0.01948  -3.13518
   D24        0.00216  -0.00003   0.00039  -0.00241  -0.00195   0.00021
   D25       -2.30641  -0.00020   0.00314  -0.02398  -0.02087  -2.32729
   D26        0.90245  -0.00035   0.00282  -0.02411  -0.02131   0.88114
   D27        0.86116  -0.00044   0.00320  -0.04331  -0.04010   0.82106
   D28       -2.21317  -0.00059   0.00287  -0.04344  -0.04053  -2.25370
   D29       -3.07082  -0.00001  -0.00015   0.00186   0.00173  -3.06909
   D30        0.09134  -0.00014   0.00060  -0.00525  -0.00465   0.08670
   D31        0.00382   0.00011   0.00017   0.00190   0.00207   0.00589
   D32       -3.11721  -0.00002   0.00092  -0.00521  -0.00430  -3.12151
   D33        3.08495   0.00034   0.00136  -0.00386  -0.00248   3.08247
   D34       -0.01792  -0.00003   0.00101  -0.01191  -0.01087  -0.02879
   D35        0.01107   0.00014   0.00106  -0.00426  -0.00317   0.00790
   D36       -3.09180  -0.00023   0.00071  -0.01231  -0.01155  -3.10335
   D37       -0.03317  -0.00033  -0.00126  -0.00142  -0.00272  -0.03589
   D38        3.12729   0.00004   0.00202  -0.00980  -0.00783   3.11946
   D39        3.08766  -0.00019  -0.00201   0.00567   0.00366   3.09132
   D40       -0.03507   0.00018   0.00127  -0.00271  -0.00144  -0.03651
   D41        0.04766   0.00020   0.00107   0.00293   0.00396   0.05162
   D42       -3.11373  -0.00018  -0.00239   0.01179   0.00936  -3.10437
   D43        0.00666  -0.00022  -0.00149   0.00816   0.00671   0.01337
   D44        3.10617   0.00017  -0.00110   0.01660   0.01558   3.12174
   D45       -0.03855   0.00008   0.00037  -0.00739  -0.00700  -0.04555
         Item               Value     Threshold  Converged?
 Maximum Force            0.002232     0.000450     NO 
 RMS     Force            0.000632     0.000300     NO 
 Maximum Displacement     0.106359     0.001800     NO 
 RMS     Displacement     0.029393     0.001200     NO 
 Predicted change in Energy=-2.471640D-04
 Lowest energy point so far.  Saving SCF results.
 GradGradGradGradGradGradGradGradGradGradGradGradGradGradGradGradGradGrad

 Leave Link  103 at Mon Apr  4 14:10:12 2022, MaxMem=  1879048192 cpu:               0.2 elap:               0.1
 (Enter /gpfs/software/gaussian16/sse4/tar/g16/l202.exe)
                          Input orientation:                          
 ---------------------------------------------------------------------
 Center     Atomic      Atomic             Coordinates (Angstroms)
 Number     Number       Type             X           Y           Z
 ---------------------------------------------------------------------
      1          6           0       -8.037388   -1.541345    6.677661
      2          6           0       -7.090704   -2.374738    7.405706
      3          6           0       -5.838017   -2.707001    6.924176
      4          6           0       -7.489817   -1.088969    5.414936
      5          6           0       -6.240613   -1.413556    4.951623
      6          6           0       -5.367290   -2.240411    5.681045
      7         17           0       -4.776068   -3.689696    7.922031
      8          1           0       -5.917585   -1.038549    3.986638
      9         17           0       -8.511569   -0.044820    4.446857
     10          8           0       -9.148365   -1.221563    7.111841
     11         17           0       -7.633039   -2.924104    8.965445
     12          6           0       -4.045570   -2.565430    5.105532
     13          6           0       -3.249930   -1.536170    4.558193
     14          6           0       -2.028492   -1.793682    3.923253
     15          6           0       -3.609760   -3.917420    5.028079
     16          6           0       -2.401341   -3.958023    4.394573
     17          6           0       -1.628040   -3.115085    3.904315
     18         17           0       -1.104972   -0.477170    3.236011
     19          1           0       -4.208996   -4.731749    5.404870
     20          1           0       -3.599823   -0.514730    4.649694
 ---------------------------------------------------------------------
                    Distance matrix (angstroms):
                    1          2          3          4          5
     1  C    0.000000
     2  C    1.456298   0.000000
     3  C    2.501351   1.382568   0.000000
     4  C    1.448776   2.403260   2.761209   0.000000
     5  C    2.494782   2.769305   2.392917   1.371322   0.000000
     6  C    2.934512   2.441855   1.408782   2.429352   1.406570
     7  Cl   4.098789   2.711686   1.757594   4.518155   4.018585
     8  H    3.462365   3.853782   3.379230   2.124733   1.084515
     9  Cl   2.727806   4.025192   4.513558   1.752542   2.699161
    10  O    1.234926   2.377002   3.633201   2.376521   3.627454
    11  Cl   2.703604   1.740320   2.726905   3.999293   4.509032
    12  C    4.410776   3.820995   2.557415   3.760120   2.483690
    13  C    5.235640   4.854181   3.696880   4.348636   3.018942
    14  C    6.614928   6.171799   4.934792   5.705068   4.352471
    15  C    5.288737   4.488870   3.166296   4.817118   3.632708
    16  C    6.543535   5.793431   4.446874   5.930025   4.639465
    17  C    7.158760   6.530586   5.197115   6.383381   5.026717
    18  Cl   7.812542   7.537646   6.401283   6.774087   5.494993
    19  H    5.143467   4.226474   3.010249   4.902420   3.917053
    20  H    4.985837   4.820943   3.871542   4.005920   2.805855
                    6          7          8          9         10
     6  C    0.000000
     7  Cl   2.733494   0.000000
     8  H    2.149025   4.880466   0.000000
     9  Cl   4.028689   6.270241   2.815680   0.000000
    10  O    4.169144   5.085771   4.498703   2.982009   0.000000
    11  Cl   4.048251   3.136419   5.593444   5.429524   2.937806
    12  C    1.477767   3.119337   2.662278   5.170346   5.645332
    13  C    2.497992   4.275766   2.773208   5.470043   6.435187
    14  C    3.799601   5.209056   3.962232   6.735204   7.822213
    15  C    2.515479   3.128433   3.833869   6.273961   6.502758
    16  C    3.660882   4.260785   4.588433   7.256087   7.771364
    17  C    4.231290   5.136370   4.766442   7.556709   8.392195
    18  Cl   5.220590   6.764321   4.903042   7.517363   8.959484
    19  H    2.761283   2.782722   4.309337   6.434068   6.295436
    20  H    2.676863   4.708731   2.466992   4.938341   6.111310
                   11         12         13         14         15
    11  Cl   0.000000
    12  C    5.281808   0.000000
    13  C    6.368821   1.411383   0.000000
    14  C    7.623155   2.462110   1.400490   0.000000
    15  C    5.716319   1.422606   2.453696   2.869026   0.000000
    16  C    7.023711   2.268980   2.571430   2.246226   1.365011
    17  C    7.855668   2.754904   2.356068   1.380878   2.415326
    18  Cl   9.023832   4.062395   2.733219   1.748827   4.617444
    19  H    5.260165   2.193000   3.442150   3.947407   1.078975
    20  H    6.379469   2.147521   1.083575   2.152328   3.423678
                   16         17         18         19         20
    16  C    0.000000
    17  C    1.244545   0.000000
    18  Cl   3.890909   2.771069   0.000000
    19  H    2.210650   3.395086   5.695644   0.000000
    20  H    3.654820   3.347441   2.867784   4.327196   0.000000
 Stoichiometry    C12H3Cl4O(1-)
 Framework group  C1[X(C12H3Cl4O)]
 Deg. of freedom    54
 Full point group                 C1      NOp   1
 RotChk:  IX=0 Diff= 2.19D-02
 Largest Abelian subgroup         C1      NOp   1
 Largest concise Abelian subgroup C1      NOp   1
                         Standard orientation:                         
 ---------------------------------------------------------------------
 Center     Atomic      Atomic             Coordinates (Angstroms)
 Number     Number       Type             X           Y           Z
 ---------------------------------------------------------------------
      1          6           0        2.806495    0.741999   -0.033890
      2          6           0        2.339617   -0.631703   -0.159478
      3          6           0        1.014573   -1.003199   -0.026267
      4          6           0        1.711759    1.657576    0.215560
      5          6           0        0.398453    1.280906    0.333331
      6          6           0       -0.003595   -0.062660    0.225499
      7         17           0        0.578879   -2.692401   -0.240517
      8          1           0       -0.354960    2.035049    0.532858
      9         17           0        2.125795    3.354871    0.354018
     10          8           0        3.984745    1.083947   -0.174742
     11         17           0        3.574332   -1.804817   -0.517243
     12          6           0       -1.434534   -0.394183    0.387676
     13          6           0       -2.409104    0.365580   -0.294214
     14          6           0       -3.781775    0.154171   -0.114070
     15          6           0       -1.835643   -1.419710    1.288349
     16          6           0       -3.199101   -1.480179    1.312437
     17          6           0       -4.124095   -0.875198    0.740356
     18         17           0       -4.939653    1.151880   -0.963946
     19          1           0       -1.118220   -1.995827    1.851893
     20          1           0       -2.072078    1.126768   -0.987858
 ---------------------------------------------------------------------
 Rotational constants (GHZ):           0.4672323           0.1886654           0.1424585
 Leave Link  202 at Mon Apr  4 14:10:12 2022, MaxMem=  1879048192 cpu:               0.1 elap:               0.0
 (Enter /gpfs/software/gaussian16/sse4/tar/g16/l301.exe)
 Standard basis: 6-311+G(d,p) (5D, 7F)
 Ernie: Thresh=  0.10000D-02 Tol=  0.10000D-05 Strict=F.
 There are   441 symmetry adapted cartesian basis functions of A   symmetry.
 There are   424 symmetry adapted basis functions of A   symmetry.
   424 basis functions,   704 primitive gaussians,   441 cartesian basis functions
    76 alpha electrons       76 beta electrons
       nuclear repulsion energy      1525.1037781947 Hartrees.
 IExCor= 4336 DFT=T Ex+Corr=M062X ExCW=0 ScaHFX=  0.540000
 ScaDFX=  1.000000  1.000000  1.000000  1.000000 ScalE2=  1.000000  1.000000
 IRadAn=      5 IRanWt=     -1 IRanGd=            0 ICorTp=0 IEmpDi=  4
 NAtoms=   20 NActive=   20 NUniq=   20 SFac= 1.00D+00 NAtFMM=   60 NAOKFM=F Big=F
 Integral buffers will be    131072 words long.
 Raffenetti 2 integral format.
 Two-electron integral symmetry is turned on.
 Leave Link  301 at Mon Apr  4 14:10:13 2022, MaxMem=  1879048192 cpu:               0.5 elap:               0.1
 (Enter /gpfs/software/gaussian16/sse4/tar/g16/l302.exe)
 NPDir=0 NMtPBC=     1 NCelOv=     1 NCel=       1 NClECP=     1 NCelD=      1
         NCelK=      1 NCelE2=     1 NClLst=     1 CellRange=     0.0.
 One-electron integrals computed using PRISM.
 One-electron integral symmetry used in STVInt
 NBasis=   424 RedAO= T EigKep=  1.54D-06  NBF=   424
 NBsUse=   420 1.00D-06 EigRej=  9.67D-07 NBFU=   420
 Precomputing XC quadrature grid using
 IXCGrd= 4 IRadAn=           5 IRanWt=          -1 IRanGd=           0 AccXCQ= 0.00D+00.
 Generated NRdTot=       0 NPtTot=           0 NUsed=           0 NTot=          32
 NSgBfM=   432   432   432   432   432 MxSgAt=    20 MxSgA2=    20.
 Leave Link  302 at Mon Apr  4 14:10:13 2022, MaxMem=  1879048192 cpu:               4.2 elap:               0.6
 (Enter /gpfs/software/gaussian16/sse4/tar/g16/l303.exe)
 DipDrv:  MaxL=1.
 Leave Link  303 at Mon Apr  4 14:10:13 2022, MaxMem=  1879048192 cpu:               0.4 elap:               0.1
 (Enter /gpfs/software/gaussian16/sse4/tar/g16/l401.exe)
 Initial guess from the checkpoint file:  "checkpoint.chk"
 B after Tr=    -0.000000    0.000000    0.000000
         Rot=    0.999994   -0.003270    0.000289   -0.000974 Ang=  -0.39 deg.
 Guess basis will be translated and rotated to current coordinates.
 JPrj=2 DoOrth=T DoCkMO=T.
 Generating alternative initial guess.
 ExpMin= 4.38D-02 ExpMax= 1.06D+05 ExpMxC= 3.62D+03 IAcc=2 IRadAn=         4 AccDes= 0.00D+00
 Harris functional with IExCor= 1009 and IRadAn=       4 diagonalized for initial guess.
 HarFok:  IExCor= 1009 AccDes= 0.00D+00 IRadAn=         4 IDoV= 1 UseB2=F ITyADJ=14
 ICtDFT=  3500011 ScaDFX=  1.000000  1.000000  1.000000  1.000000
 FoFCou: FMM=F IPFlag=           0 FMFlag=      100000 FMFlg1=           0
         NFxFlg=           0 DoJE=T BraDBF=F KetDBF=T FulRan=T
         wScrn=  0.000000 ICntrl=       500 IOpCl=  0 I1Cent=   200000004 NGrid=           0
         NMat0=    1 NMatS0=      1 NMatT0=    0 NMatD0=    1 NMtDS0=    0 NMtDT0=    0
 Petite list used in FoFCou.
 Harris En= -2373.87182496304    
 Leave Link  401 at Mon Apr  4 14:10:16 2022, MaxMem=  1879048192 cpu:              17.4 elap:               2.5
 (Enter /gpfs/software/gaussian16/sse4/tar/g16/l502.exe)
 Integral symmetry usage will be decided dynamically.
 Closed shell SCF:
 Using DIIS extrapolation, IDIIS=  1040.
 NGot=  1879048192 LenX=  1878652179 LenY=  1878457257
 Requested convergence on RMS density matrix=1.00D-08 within 128 cycles.
 Requested convergence on MAX density matrix=1.00D-06.
 Requested convergence on             energy=1.00D-06.
 No special actions if energy rises.
 Fock matrices will be formed incrementally for  20 cycles.

 Cycle   1  Pass 1  IDiag  1:
 FoFJK:  IHMeth= 1 ICntrl=       0 DoSepK=F KAlg= 0 I1Cent=           0 FoldK=F
 IRaf= 800000000 NMat=       1 IRICut=       1 DoRegI=T DoRafI=F ISym2E= 0 IDoP0=0 IntGTp=1.
 FoFCou: FMM=F IPFlag=           0 FMFlag=      100000 FMFlg1=           0
         NFxFlg=           0 DoJE=F BraDBF=F KetDBF=F FulRan=T
         wScrn=  0.000000 ICntrl=         0 IOpCl=  0 I1Cent=           0 NGrid=           0
         NMat0=    1 NMatS0=      1 NMatT0=    0 NMatD0=    1 NMtDS0=    0 NMtDT0=    0
 Symmetry not used in FoFCou.
 E= -2374.96216579653    
 DIIS: error= 3.67D-03 at cycle   1 NSaved=   1.
 NSaved= 1 IEnMin= 1 EnMin= -2374.96216579653     IErMin= 1 ErrMin= 3.67D-03
 ErrMax= 3.67D-03  0.00D+00 EMaxC= 1.00D-01 BMatC= 7.32D-03 BMatP= 7.32D-03
 IDIUse=3 WtCom= 9.63D-01 WtEn= 3.67D-02
 Coeff-Com:  0.100D+01
 Coeff-En:   0.100D+01
 Coeff:      0.100D+01
 Gap=     0.395 Goal=   None    Shift=    0.000
 GapD=    0.395 DampG=1.000 DampE=1.000 DampFc=1.0000 IDamp=-1.
 RMSDP=6.48D-03 MaxDP=5.29D-01              OVMax= 4.87D-02

 Cycle   2  Pass 1  IDiag  1:
 RMSU=  6.48D-03    CP:  1.00D+00
 E= -2374.97622655380     Delta-E=       -0.014060757274 Rises=F Damp=F
 DIIS: error= 4.31D-04 at cycle   2 NSaved=   2.
 NSaved= 2 IEnMin= 2 EnMin= -2374.97622655380     IErMin= 2 ErrMin= 4.31D-04
 ErrMax= 4.31D-04  0.00D+00 EMaxC= 1.00D-01 BMatC= 1.87D-04 BMatP= 7.32D-03
 IDIUse=3 WtCom= 9.96D-01 WtEn= 4.31D-03
 Coeff-Com: -0.681D-01 0.107D+01
 Coeff-En:   0.000D+00 0.100D+01
 Coeff:     -0.678D-01 0.107D+01
 Gap=     0.143 Goal=   None    Shift=    0.000
 RMSDP=1.98D-03 MaxDP=2.59D-01 DE=-1.41D-02 OVMax= 8.55D-03

 Cycle   3  Pass 1  IDiag  1:
 RMSU=  1.46D-03    CP:  1.01D+00  1.13D+00
 E= -2374.97663845073     Delta-E=       -0.000411896925 Rises=F Damp=F
 DIIS: error= 3.52D-04 at cycle   3 NSaved=   3.
 NSaved= 3 IEnMin= 3 EnMin= -2374.97663845073     IErMin= 3 ErrMin= 3.52D-04
 ErrMax= 3.52D-04  0.00D+00 EMaxC= 1.00D-01 BMatC= 8.86D-05 BMatP= 1.87D-04
 IDIUse=3 WtCom= 9.96D-01 WtEn= 3.52D-03
 Coeff-Com: -0.433D-01 0.442D+00 0.601D+00
 Coeff-En:   0.000D+00 0.000D+00 0.100D+01
 Coeff:     -0.432D-01 0.440D+00 0.603D+00
 Gap=     0.144 Goal=   None    Shift=    0.000
 RMSDP=8.47D-04 MaxDP=1.34D-01 DE=-4.12D-04 OVMax= 3.56D-03

 Cycle   4  Pass 1  IDiag  1:
 RMSU=  5.28D-04    CP:  1.00D+00  1.11D+00  9.51D-01
 E= -2374.97671672761     Delta-E=       -0.000078276880 Rises=F Damp=F
 DIIS: error= 1.71D-04 at cycle   4 NSaved=   4.
 NSaved= 4 IEnMin= 4 EnMin= -2374.97671672761     IErMin= 4 ErrMin= 1.71D-04
 ErrMax= 1.71D-04  0.00D+00 EMaxC= 1.00D-01 BMatC= 2.05D-05 BMatP= 8.86D-05
 IDIUse=3 WtCom= 9.98D-01 WtEn= 1.71D-03
 Coeff-Com: -0.125D-01 0.641D-01 0.316D+00 0.633D+00
 Coeff-En:   0.000D+00 0.000D+00 0.882D-01 0.912D+00
 Coeff:     -0.125D-01 0.640D-01 0.315D+00 0.633D+00
 Gap=     0.144 Goal=   None    Shift=    0.000
 RMSDP=3.26D-04 MaxDP=4.69D-02 DE=-7.83D-05 OVMax= 1.71D-03

 Cycle   5  Pass 1  IDiag  1:
 RMSU=  1.44D-04    CP:  1.01D+00  1.13D+00  1.09D+00  8.83D-01
 E= -2374.97673435077     Delta-E=       -0.000017623165 Rises=F Damp=F
 DIIS: error= 9.10D-05 at cycle   5 NSaved=   5.
 NSaved= 5 IEnMin= 5 EnMin= -2374.97673435077     IErMin= 5 ErrMin= 9.10D-05
 ErrMax= 9.10D-05  0.00D+00 EMaxC= 1.00D-01 BMatC= 5.97D-06 BMatP= 2.05D-05
 IDIUse=1 WtCom= 1.00D+00 WtEn= 0.00D+00
 Coeff-Com:  0.147D-02-0.569D-01 0.742D-01 0.403D+00 0.578D+00
 Coeff:      0.147D-02-0.569D-01 0.742D-01 0.403D+00 0.578D+00
 Gap=     0.144 Goal=   None    Shift=    0.000
 RMSDP=8.97D-05 MaxDP=1.21D-02 DE=-1.76D-05 OVMax= 1.04D-03

 Cycle   6  Pass 1  IDiag  1:
 RMSU=  4.94D-05    CP:  1.01D+00  1.13D+00  1.10D+00  9.81D-01  8.01D-01
 E= -2374.97674065300     Delta-E=       -0.000006302231 Rises=F Damp=F
 DIIS: error= 2.91D-05 at cycle   6 NSaved=   6.
 NSaved= 6 IEnMin= 6 EnMin= -2374.97674065300     IErMin= 6 ErrMin= 2.91D-05
 ErrMax= 2.91D-05  0.00D+00 EMaxC= 1.00D-01 BMatC= 4.22D-07 BMatP= 5.97D-06
 IDIUse=1 WtCom= 1.00D+00 WtEn= 0.00D+00
 Coeff-Com:  0.176D-02-0.345D-01 0.125D-01 0.142D+00 0.293D+00 0.585D+00
 Coeff:      0.176D-02-0.345D-01 0.125D-01 0.142D+00 0.293D+00 0.585D+00
 Gap=     0.144 Goal=   None    Shift=    0.000
 RMSDP=3.13D-05 MaxDP=3.95D-03 DE=-6.30D-06 OVMax= 2.25D-04

 Cycle   7  Pass 1  IDiag  1:
 RMSU=  2.61D-05    CP:  1.01D+00  1.13D+00  1.10D+00  9.70D-01  8.02D-01
                    CP:  7.84D-01
 E= -2374.97674114067     Delta-E=       -0.000000487669 Rises=F Damp=F
 DIIS: error= 8.00D-06 at cycle   7 NSaved=   7.
 NSaved= 7 IEnMin= 7 EnMin= -2374.97674114067     IErMin= 7 ErrMin= 8.00D-06
 ErrMax= 8.00D-06  0.00D+00 EMaxC= 1.00D-01 BMatC= 5.39D-08 BMatP= 4.22D-07
 IDIUse=1 WtCom= 1.00D+00 WtEn= 0.00D+00
 Coeff-Com:  0.575D-03-0.610D-02-0.557D-02-0.946D-02 0.345D-01 0.265D+00
 Coeff-Com:  0.721D+00
 Coeff:      0.575D-03-0.610D-02-0.557D-02-0.946D-02 0.345D-01 0.265D+00
 Coeff:      0.721D+00
 Gap=     0.144 Goal=   None    Shift=    0.000
 RMSDP=1.57D-05 MaxDP=1.55D-03 DE=-4.88D-07 OVMax= 1.29D-04

 Cycle   8  Pass 1  IDiag  1:
 RMSU=  1.15D-05    CP:  1.01D+00  1.13D+00  1.10D+00  9.66D-01  8.27D-01
                    CP:  8.88D-01  1.12D+00
 E= -2374.97674121885     Delta-E=       -0.000000078180 Rises=F Damp=F
 DIIS: error= 4.80D-06 at cycle   8 NSaved=   8.
 NSaved= 8 IEnMin= 8 EnMin= -2374.97674121885     IErMin= 8 ErrMin= 4.80D-06
 ErrMax= 4.80D-06  0.00D+00 EMaxC= 1.00D-01 BMatC= 1.39D-08 BMatP= 5.39D-08
 IDIUse=1 WtCom= 1.00D+00 WtEn= 0.00D+00
 Coeff-Com: -0.410D-04 0.385D-02-0.564D-02-0.366D-01-0.418D-01 0.170D-01
 Coeff-Com:  0.387D+00 0.676D+00
 Coeff:     -0.410D-04 0.385D-02-0.564D-02-0.366D-01-0.418D-01 0.170D-01
 Coeff:      0.387D+00 0.676D+00
 Gap=     0.144 Goal=   None    Shift=    0.000
 RMSDP=5.75D-06 MaxDP=9.17D-04 DE=-7.82D-08 OVMax= 7.36D-05

 Cycle   9  Pass 1  IDiag  1:
 RMSU=  2.71D-06    CP:  1.01D+00  1.13D+00  1.10D+00  9.61D-01  8.28D-01
                    CP:  9.01D-01  1.23D+00  8.75D-01
 E= -2374.97674123906     Delta-E=       -0.000000020205 Rises=F Damp=F
 DIIS: error= 1.62D-06 at cycle   9 NSaved=   9.
 NSaved= 9 IEnMin= 9 EnMin= -2374.97674123906     IErMin= 9 ErrMin= 1.62D-06
 ErrMax= 1.62D-06  0.00D+00 EMaxC= 1.00D-01 BMatC= 1.24D-09 BMatP= 1.39D-08
 IDIUse=1 WtCom= 1.00D+00 WtEn= 0.00D+00
 Coeff-Com: -0.916D-04 0.245D-02-0.170D-02-0.140D-01-0.201D-01-0.236D-01
 Coeff-Com:  0.849D-01 0.276D+00 0.696D+00
 Coeff:     -0.916D-04 0.245D-02-0.170D-02-0.140D-01-0.201D-01-0.236D-01
 Coeff:      0.849D-01 0.276D+00 0.696D+00
 Gap=     0.144 Goal=   None    Shift=    0.000
 RMSDP=4.97D-06 MaxDP=8.24D-04 DE=-2.02D-08 OVMax= 2.89D-05

 Cycle  10  Pass 1  IDiag  1:
 RMSU=  2.14D-06    CP:  1.01D+00  1.13D+00  1.10D+00  9.56D-01  8.31D-01
                    CP:  9.03D-01  1.27D+00  7.41D-01  1.00D+00
 E= -2374.97674124135     Delta-E=       -0.000000002288 Rises=F Damp=F
 DIIS: error= 7.30D-07 at cycle  10 NSaved=  10.
 NSaved=10 IEnMin=10 EnMin= -2374.97674124135     IErMin=10 ErrMin= 7.30D-07
 ErrMax= 7.30D-07  0.00D+00 EMaxC= 1.00D-01 BMatC= 3.72D-10 BMatP= 1.24D-09
 IDIUse=1 WtCom= 1.00D+00 WtEn= 0.00D+00
 Coeff-Com: -0.407D-04 0.512D-03 0.108D-03 0.126D-03-0.180D-02-0.163D-01
 Coeff-Com: -0.372D-01-0.131D-01 0.361D+00 0.707D+00
 Coeff:     -0.407D-04 0.512D-03 0.108D-03 0.126D-03-0.180D-02-0.163D-01
 Coeff:     -0.372D-01-0.131D-01 0.361D+00 0.707D+00
 Gap=     0.144 Goal=   None    Shift=    0.000
 RMSDP=2.75D-06 MaxDP=4.16D-04 DE=-2.29D-09 OVMax= 1.72D-05

 Cycle  11  Pass 1  IDiag  1:
 RMSU=  8.08D-07    CP:  1.01D+00  1.13D+00  1.10D+00  9.58D-01  8.30D-01
                    CP:  9.03D-01  1.28D+00  8.06D-01  1.07D+00  6.95D-01
 E= -2374.97674124197     Delta-E=       -0.000000000623 Rises=F Damp=F
 DIIS: error= 2.23D-07 at cycle  11 NSaved=  11.
 NSaved=11 IEnMin=11 EnMin= -2374.97674124197     IErMin=11 ErrMin= 2.23D-07
 ErrMax= 2.23D-07  0.00D+00 EMaxC= 1.00D-01 BMatC= 3.09D-11 BMatP= 3.72D-10
 IDIUse=1 WtCom= 1.00D+00 WtEn= 0.00D+00
 Coeff-Com:  0.380D-06-0.214D-03 0.307D-03 0.216D-02 0.246D-02-0.174D-02
 Coeff-Com: -0.255D-01-0.494D-01 0.816D-02 0.242D+00 0.821D+00
 Coeff:      0.380D-06-0.214D-03 0.307D-03 0.216D-02 0.246D-02-0.174D-02
 Coeff:     -0.255D-01-0.494D-01 0.816D-02 0.242D+00 0.821D+00
 Gap=     0.144 Goal=   None    Shift=    0.000
 RMSDP=5.85D-07 MaxDP=8.41D-05 DE=-6.23D-10 OVMax= 7.66D-06

 Cycle  12  Pass 1  IDiag  1:
 RMSU=  2.44D-07    CP:  1.01D+00  1.13D+00  1.10D+00  9.58D-01  8.30D-01
                    CP:  9.00D-01  1.28D+00  7.81D-01  1.06D+00  8.24D-01
                    CP:  1.04D+00
 E= -2374.97674124204     Delta-E=       -0.000000000074 Rises=F Damp=F
 DIIS: error= 9.42D-08 at cycle  12 NSaved=  12.
 NSaved=12 IEnMin=12 EnMin= -2374.97674124204     IErMin=12 ErrMin= 9.42D-08
 ErrMax= 9.42D-08  0.00D+00 EMaxC= 1.00D-01 BMatC= 8.57D-12 BMatP= 3.09D-11
 IDIUse=1 WtCom= 1.00D+00 WtEn= 0.00D+00
 Coeff-Com:  0.591D-05-0.184D-03 0.157D-03 0.109D-02 0.149D-02 0.146D-02
 Coeff-Com: -0.759D-02-0.229D-01-0.483D-01 0.269D-01 0.418D+00 0.630D+00
 Coeff:      0.591D-05-0.184D-03 0.157D-03 0.109D-02 0.149D-02 0.146D-02
 Coeff:     -0.759D-02-0.229D-01-0.483D-01 0.269D-01 0.418D+00 0.630D+00
 Gap=     0.144 Goal=   None    Shift=    0.000
 RMSDP=2.22D-07 MaxDP=4.38D-05 DE=-7.37D-11 OVMax= 2.26D-06

 Cycle  13  Pass 1  IDiag  1:
 RMSU=  1.02D-07    CP:  1.01D+00  1.13D+00  1.10D+00  9.58D-01  8.30D-01
                    CP:  9.01D-01  1.27D+00  7.74D-01  1.08D+00  8.40D-01
                    CP:  1.11D+00  7.82D-01
 E= -2374.97674124203     Delta-E=        0.000000000012 Rises=F Damp=F
 DIIS: error= 2.99D-08 at cycle  13 NSaved=  13.
 NSaved=13 IEnMin=12 EnMin= -2374.97674124204     IErMin=13 ErrMin= 2.99D-08
 ErrMax= 2.99D-08  0.00D+00 EMaxC= 1.00D-01 BMatC= 5.63D-13 BMatP= 8.57D-12
 IDIUse=1 WtCom= 1.00D+00 WtEn= 0.00D+00
 Coeff-Com:  0.177D-05-0.284D-04 0.122D-04 0.612D-04 0.106D-03 0.687D-03
 Coeff-Com:  0.102D-02-0.173D-03-0.183D-01-0.228D-01 0.216D-01 0.188D+00
 Coeff-Com:  0.830D+00
 Coeff:      0.177D-05-0.284D-04 0.122D-04 0.612D-04 0.106D-03 0.687D-03
 Coeff:      0.102D-02-0.173D-03-0.183D-01-0.228D-01 0.216D-01 0.188D+00
 Coeff:      0.830D+00
 Gap=     0.144 Goal=   None    Shift=    0.000
 RMSDP=1.11D-07 MaxDP=1.43D-05 DE= 1.23D-11 OVMax= 8.84D-07

 Cycle  14  Pass 1  IDiag  1:
 RMSU=  3.25D-08    CP:  1.01D+00  1.13D+00  1.10D+00  9.58D-01  8.30D-01
                    CP:  9.01D-01  1.27D+00  7.74D-01  1.07D+00  8.29D-01
                    CP:  1.12D+00  9.02D-01  7.81D-01
 E= -2374.97674124200     Delta-E=        0.000000000033 Rises=F Damp=F
 DIIS: error= 1.19D-08 at cycle  14 NSaved=  14.
 NSaved=14 IEnMin=12 EnMin= -2374.97674124204     IErMin=14 ErrMin= 1.19D-08
 ErrMax= 1.19D-08  0.00D+00 EMaxC= 1.00D-01 BMatC= 1.25D-13 BMatP= 5.63D-13
 IDIUse=1 WtCom= 1.00D+00 WtEn= 0.00D+00
 Coeff-Com: -0.102D-06 0.141D-04-0.193D-04-0.118D-03-0.167D-03 0.639D-04
 Coeff-Com:  0.135D-02 0.322D-02-0.823D-03-0.116D-01-0.506D-01-0.206D-01
 Coeff-Com:  0.342D+00 0.737D+00
 Coeff:     -0.102D-06 0.141D-04-0.193D-04-0.118D-03-0.167D-03 0.639D-04
 Coeff:      0.135D-02 0.322D-02-0.823D-03-0.116D-01-0.506D-01-0.206D-01
 Coeff:      0.342D+00 0.737D+00
 Gap=     0.144 Goal=   None    Shift=    0.000
 RMSDP=3.35D-08 MaxDP=5.07D-06 DE= 3.27D-11 OVMax= 2.95D-07

 Cycle  15  Pass 1  IDiag  1:
 RMSU=  1.14D-08    CP:  1.01D+00  1.13D+00  1.10D+00  9.58D-01  8.30D-01
                    CP:  9.01D-01  1.27D+00  7.72D-01  1.07D+00  8.33D-01
                    CP:  1.12D+00  9.13D-01  8.74D-01  8.59D-01
 E= -2374.97674124215     Delta-E=       -0.000000000152 Rises=F Damp=F
 DIIS: error= 5.18D-09 at cycle  15 NSaved=  15.
 NSaved=15 IEnMin=15 EnMin= -2374.97674124215     IErMin=15 ErrMin= 5.18D-09
 ErrMax= 5.18D-09  0.00D+00 EMaxC= 1.00D-01 BMatC= 2.01D-14 BMatP= 1.25D-13
 IDIUse=1 WtCom= 1.00D+00 WtEn= 0.00D+00
 Coeff-Com: -0.266D-06 0.101D-04-0.118D-04-0.599D-04-0.902D-04-0.517D-04
 Coeff-Com:  0.480D-03 0.156D-02 0.191D-02-0.184D-02-0.262D-01-0.365D-01
 Coeff-Com:  0.417D-01 0.326D+00 0.693D+00
 Coeff:     -0.266D-06 0.101D-04-0.118D-04-0.599D-04-0.902D-04-0.517D-04
 Coeff:      0.480D-03 0.156D-02 0.191D-02-0.184D-02-0.262D-01-0.365D-01
 Coeff:      0.417D-01 0.326D+00 0.693D+00
 Gap=     0.144 Goal=   None    Shift=    0.000
 RMSDP=1.69D-08 MaxDP=2.16D-06 DE=-1.52D-10 OVMax= 8.79D-08

 Cycle  16  Pass 1  IDiag  1:
 RMSU=  3.79D-09    CP:  1.01D+00  1.13D+00  1.10D+00  9.58D-01  8.30D-01
                    CP:  9.01D-01  1.27D+00  7.73D-01  1.07D+00  8.30D-01
                    CP:  1.12D+00  9.15D-01  8.68D-01  9.14D-01  9.73D-01
 E= -2374.97674124211     Delta-E=        0.000000000039 Rises=F Damp=F
 DIIS: error= 1.85D-09 at cycle  16 NSaved=  16.
 NSaved=16 IEnMin=15 EnMin= -2374.97674124215     IErMin=16 ErrMin= 1.85D-09
 ErrMax= 1.85D-09  0.00D+00 EMaxC= 1.00D-01 BMatC= 2.73D-15 BMatP= 2.01D-14
 IDIUse=1 WtCom= 1.00D+00 WtEn= 0.00D+00
 Coeff-Com: -0.854D-07 0.186D-05-0.225D-05-0.524D-05-0.124D-04-0.308D-04
 Coeff-Com: -0.302D-04 0.165D-03 0.792D-03 0.120D-02-0.328D-02-0.121D-01
 Coeff-Com: -0.313D-01 0.279D-01 0.291D+00 0.726D+00
 Coeff:     -0.854D-07 0.186D-05-0.225D-05-0.524D-05-0.124D-04-0.308D-04
 Coeff:     -0.302D-04 0.165D-03 0.792D-03 0.120D-02-0.328D-02-0.121D-01
 Coeff:     -0.313D-01 0.279D-01 0.291D+00 0.726D+00
 Gap=     0.144 Goal=   None    Shift=    0.000
 RMSDP=5.58D-09 MaxDP=7.05D-07 DE= 3.87D-11 OVMax= 3.26D-08

 SCF Done:  E(RM062X) =  -2374.97674124     A.U. after   16 cycles
            NFock= 16  Conv=0.56D-08     -V/T= 2.0025
 KE= 2.369119521107D+03 PE=-8.688577118491D+03 EE= 2.419377077948D+03
 Leave Link  502 at Mon Apr  4 14:15:37 2022, MaxMem=  1879048192 cpu:            2239.5 elap:             321.4
 (Enter /gpfs/software/gaussian16/sse4/tar/g16/l701.exe)
 ... and contract with generalized density number  0.
 Compute integral first derivatives.
 Leave Link  701 at Mon Apr  4 14:15:38 2022, MaxMem=  1879048192 cpu:               2.0 elap:               0.3
 (Enter /gpfs/software/gaussian16/sse4/tar/g16/l702.exe)
 L702 exits ... SP integral derivatives will be done elsewhere.
 Leave Link  702 at Mon Apr  4 14:15:38 2022, MaxMem=  1879048192 cpu:               0.2 elap:               0.1
 (Enter /gpfs/software/gaussian16/sse4/tar/g16/l703.exe)
 Integral derivatives from FoFJK, PRISM(SPDF).
 Compute integral first derivatives, UseDBF=F ICtDFT=           0.
 Calling FoFJK, ICntrl=      2127 FMM=F ISym2X=0 I1Cent= 0 IOpClX= 0 NMat=1 NMatS=1 NMatT=0.
 FoFJK:  IHMeth= 1 ICntrl=    2127 DoSepK=F KAlg= 0 I1Cent=           0 FoldK=F
 IRaf=         0 NMat=       1 IRICut=       1 DoRegI=T DoRafI=F ISym2E= 0 IDoP0=0 IntGTp=1.
 FoFCou: FMM=F IPFlag=           0 FMFlag=      100000 FMFlg1=         800
         NFxFlg=           0 DoJE=F BraDBF=F KetDBF=F FulRan=T
         wScrn=  0.000000 ICntrl=      2127 IOpCl=  0 I1Cent=           0 NGrid=           0
         NMat0=    1 NMatS0=      1 NMatT0=    0 NMatD0=    1 NMtDS0=    0 NMtDT0=    0
 Symmetry not used in FoFCou.
 Leave Link  703 at Mon Apr  4 14:16:26 2022, MaxMem=  1879048192 cpu:             337.5 elap:              48.3
 (Enter /gpfs/software/gaussian16/sse4/tar/g16/l716.exe)
 Dipole        =-2.78732168D+00-7.97722471D-01 3.40081952D-01
 ***** Axes restored to original set *****
 -------------------------------------------------------------------
 Center     Atomic                   Forces (Hartrees/Bohr)
 Number     Number              X              Y              Z
 -------------------------------------------------------------------
      1        6           0.002376903    0.005178927    0.000536764
      2        6           0.000253655   -0.001692905   -0.000598147
      3        6          -0.000036393   -0.000511654   -0.001532604
      4        6          -0.000160136   -0.000210395   -0.000570532
      5        6          -0.000421048   -0.000214861    0.002095715
      6        6           0.000592695   -0.000495481    0.000571428
      7       17          -0.000266190    0.000833056    0.000931859
      8        1          -0.000704903   -0.000059147   -0.000054252
      9       17           0.000341728   -0.000824058    0.000417658
     10        8          -0.001049826   -0.002130699   -0.000622371
     11       17          -0.000070620    0.000284174   -0.000573508
     12        6          -0.001632057   -0.001563214    0.000743520
     13        6           0.001571341   -0.000043535   -0.000850556
     14        6          -0.002427017   -0.000553137    0.000135536
     15        6          -0.001254464   -0.001132322    0.000324947
     16        6          -0.001297243    0.001085512    0.001587750
     17        6           0.001407711    0.000663727   -0.000881528
     18       17           0.001317056    0.001711304   -0.000482150
     19        1           0.000388981   -0.000273772   -0.000798312
     20        1           0.001069826   -0.000051520   -0.000381217
 -------------------------------------------------------------------
 Cartesian Forces:  Max     0.005178927 RMS     0.001209738
 Leave Link  716 at Mon Apr  4 14:16:26 2022, MaxMem=  1879048192 cpu:               0.2 elap:               0.1
 (Enter /gpfs/software/gaussian16/sse4/tar/g16/l103.exe)

 GradGradGradGradGradGradGradGradGradGradGradGradGradGradGradGradGradGrad
 Berny optimization.
 Using GEDIIS/GDIIS optimizer.
 FormGI is forming the generalized inverse of G from B-inverse, IUseBI=4.
 Internal  Forces:  Max     0.002402921 RMS     0.000797424
 Search for a local minimum.
 Step number   7 out of a maximum of  108
 All quantities printed in internal units (Hartrees-Bohrs-Radians)
 RMS Force = .79742D-03 SwitMx=.10000D-02 MixMth= 2
 Mixed Optimization -- En-DIIS/RFO-DIIS
 Swapping is turned off.
 Update second derivatives using D2CorX and points    3    4    5    6    7
 DE=  1.16D-04 DEPred=-2.47D-04 R=-4.68D-01
 Trust test=-4.68D-01 RLast= 1.48D-01 DXMaxT set to 4.85D-01
 ITU= -1  1  1  0  1  1  0
     Eigenvalues ---    0.00937   0.01125   0.01308   0.01446   0.01606
     Eigenvalues ---    0.01734   0.01807   0.01993   0.02013   0.02048
     Eigenvalues ---    0.02093   0.02139   0.02166   0.02234   0.02445
     Eigenvalues ---    0.02834   0.04149   0.08063   0.15031   0.16054
     Eigenvalues ---    0.16084   0.20508   0.23485   0.24212   0.24940
     Eigenvalues ---    0.24955   0.24986   0.24998   0.24999   0.25012
     Eigenvalues ---    0.25130   0.25757   0.30713   0.31022   0.31870
     Eigenvalues ---    0.32070   0.32159   0.33660   0.33911   0.35013
     Eigenvalues ---    0.35115   0.35153   0.36915   0.39273   0.41572
     Eigenvalues ---    0.42270   0.43080   0.46354   0.47293   0.50287
     Eigenvalues ---    0.52590   0.52804   0.67201   0.93932
 En-DIIS/RFO-DIIS/Sim-DIIS IScMMF=       -3 using points:     7    6
 RFO step:  Lambda=-3.89975805D-04.
 NNeg= 0 NGDIIS= 2 SimSw=  2.50D-03 Rises=T DC=  1.16D-04 SmlDif=  1.00D-05
 NRisDI= 1 DoIntr=F SqrtH=F CThrHd= 10.0 CDAdj=  3.0
 RMS Error=  0.9279854603D-02 NUsed= 2 OKEnD=T EnDIS=T
 InvSVX:  RCond= 2.36D-02 Info=           0 Equed=N FErr=  1.49D-15 BErr=  2.79D-17
 IWarn =    0
 DidBck=T Rises=T En-DIIS coefs:    0.44293    0.55707
 Iteration  1 RMS(Cart)=  0.01584065 RMS(Int)=  0.00014804
 Iteration  2 RMS(Cart)=  0.00016614 RMS(Int)=  0.00004046
 Iteration  3 RMS(Cart)=  0.00000001 RMS(Int)=  0.00004046
 ITry= 1 IFail=0 DXMaxC= 5.74D-02 DCOld= 1.00D+10 DXMaxT= 4.85D-01 DXLimC= 3.00D+00 Rises=F
 Variable       Old X    -DE/DX   Delta X   Delta X   Delta X     New X
                                 (Linear)    (Quad)   (Total)
    R1        2.75200   0.00005   0.00074  -0.00043   0.00029   2.75229
    R2        2.73779  -0.00191  -0.00275  -0.00004  -0.00280   2.73499
    R3        2.33367   0.00017   0.00058  -0.00047   0.00011   2.33378
    R4        2.61268  -0.00050   0.00028  -0.00062  -0.00035   2.61233
    R5        3.28873  -0.00058  -0.00069  -0.00020  -0.00089   3.28784
    R6        2.66221  -0.00078   0.00016  -0.00255  -0.00238   2.65983
    R7        3.32137  -0.00010   0.00058  -0.00086  -0.00028   3.32109
    R8        2.59142  -0.00138  -0.00081  -0.00089  -0.00169   2.58974
    R9        3.31183  -0.00092  -0.00072  -0.00073  -0.00145   3.31038
   R10        2.65803  -0.00022   0.00085  -0.00124  -0.00037   2.65766
   R11        2.04944  -0.00018  -0.00006  -0.00017  -0.00023   2.04920
   R12        2.79257  -0.00050  -0.00100  -0.00026  -0.00127   2.79131
   R13        2.66713   0.00240   0.00441  -0.00162   0.00280   2.66993
   R14        2.68833  -0.00011  -0.00212   0.00159  -0.00052   2.68781
   R15        2.64654  -0.00133  -0.00172   0.00007  -0.00164   2.64490
   R16        2.04766  -0.00042  -0.00006  -0.00055  -0.00061   2.04705
   R17        2.60948  -0.00045  -0.00097   0.00040  -0.00057   2.60892
   R18        3.30480   0.00218   0.00129   0.00181   0.00310   3.30791
   R19        2.57950  -0.00004   0.00438  -0.00412   0.00025   2.57974
   R20        2.03897  -0.00029  -0.00035   0.00019  -0.00016   2.03880
   R21        2.35185   0.00155  -0.00017   0.00250   0.00232   2.35417
    A1        1.94843  -0.00026  -0.00095   0.00052  -0.00028   1.94815
    A2        2.16185  -0.00035  -0.00130   0.00067  -0.00043   2.16142
    A3        2.17195   0.00069   0.00258  -0.00114   0.00165   2.17360
    A4        2.15604   0.00063   0.00186  -0.00081   0.00101   2.15705
    A5        2.01100  -0.00077  -0.00153  -0.00026  -0.00178   2.00922
    A6        2.11605   0.00014  -0.00032   0.00101   0.00071   2.11676
    A7        2.12997  -0.00049  -0.00063  -0.00015  -0.00078   2.12919
    A8        2.07611  -0.00109  -0.00189   0.00126  -0.00061   2.07549
    A9        2.07633   0.00157   0.00209  -0.00107   0.00103   2.07736
   A10        2.17106  -0.00036  -0.00082  -0.00026  -0.00111   2.16995
   A11        2.03435   0.00002   0.00020   0.00012   0.00031   2.03466
   A12        2.07772   0.00034   0.00065   0.00023   0.00085   2.07857
   A13        2.12885   0.00124   0.00321  -0.00103   0.00220   2.13105
   A14        2.08301  -0.00123  -0.00313  -0.00006  -0.00320   2.07981
   A15        2.07118  -0.00002  -0.00026   0.00105   0.00078   2.07196
   A16        2.03179  -0.00075  -0.00268   0.00167  -0.00096   2.03083
   A17        2.17689   0.00153   0.00172  -0.00052   0.00122   2.17811
   A18        2.07448  -0.00078   0.00081  -0.00112  -0.00029   2.07419
   A19        2.08845  -0.00041  -0.00284   0.00266  -0.00017   2.08827
   A20        2.09928   0.00085   0.00201  -0.00142   0.00059   2.09986
   A21        2.09353  -0.00045   0.00081  -0.00121  -0.00039   2.09313
   A22        2.13340   0.00127   0.00304  -0.00061   0.00245   2.13584
   A23        2.06310   0.00043   0.00036   0.00179   0.00215   2.06525
   A24        2.08660  -0.00170  -0.00346  -0.00116  -0.00462   2.08198
   A25        2.02094  -0.00063  -0.00855   0.00655  -0.00205   2.01889
   A26        2.09475   0.00024   0.00340  -0.00255   0.00080   2.09555
   A27        2.16741   0.00038   0.00511  -0.00419   0.00086   2.16827
   A28        1.90153  -0.00138   0.00156  -0.00413  -0.00257   1.89896
   A29        2.12717   0.00139   0.00191   0.00164   0.00356   2.13073
   A30        2.25400  -0.00001  -0.00363   0.00273  -0.00090   2.25311
   A31        2.36420   0.00188  -0.01030   0.01319   0.00287   2.36707
   A32        2.05166  -0.00069   0.01354  -0.01418  -0.00066   2.05099
    D1       -0.02209   0.00057   0.01171  -0.00424   0.00746  -0.01463
    D2        3.10534   0.00044   0.01278  -0.00951   0.00328   3.10862
    D3       -3.11862  -0.00122  -0.02859  -0.00527  -0.03393   3.13064
    D4        0.00881  -0.00135  -0.02752  -0.01054  -0.03812  -0.02931
    D5        0.01085  -0.00054  -0.01545   0.01131  -0.00414   0.00671
    D6       -3.11903  -0.00092  -0.02219   0.00276  -0.01942  -3.13845
    D7        3.10707   0.00123   0.02520   0.01240   0.03753  -3.13858
    D8       -0.02281   0.00086   0.01846   0.00385   0.02225  -0.00056
    D9        0.01708  -0.00038  -0.00147  -0.00708  -0.00857   0.00851
   D10        3.11574  -0.00086  -0.01117  -0.00622  -0.01741   3.09833
   D11       -3.10953  -0.00024  -0.00260  -0.00149  -0.00412  -3.11364
   D12       -0.01086  -0.00072  -0.01230  -0.00063  -0.01296  -0.02382
   D13        0.00136   0.00007  -0.00639   0.01166   0.00526   0.00662
   D14       -3.13363   0.00018   0.00404   0.00562   0.00966  -3.12396
   D15       -3.09729   0.00061   0.00345   0.01074   0.01415  -3.08314
   D16        0.05090   0.00072   0.01387   0.00470   0.01856   0.06946
   D17        0.00597   0.00030   0.00896  -0.00720   0.00174   0.00771
   D18        3.12847  -0.00013   0.00094  -0.00977  -0.00884   3.11964
   D19        3.13559   0.00068   0.01586   0.00155   0.01737  -3.13022
   D20       -0.02510   0.00025   0.00784  -0.00102   0.00680  -0.01830
   D21       -0.01256  -0.00004   0.00283  -0.00479  -0.00195  -0.01451
   D22        3.12284  -0.00013  -0.00693   0.00087  -0.00608   3.11677
   D23       -3.13518   0.00041   0.01085  -0.00222   0.00862  -3.12656
   D24        0.00021   0.00032   0.00109   0.00344   0.00450   0.00471
   D25       -2.32729   0.00031   0.01163   0.00091   0.01255  -2.31473
   D26        0.88114   0.00043   0.01187   0.00036   0.01223   0.89337
   D27        0.82106   0.00042   0.02234  -0.00527   0.01706   0.83812
   D28       -2.25370   0.00054   0.02258  -0.00582   0.01674  -2.23696
   D29       -3.06909   0.00000  -0.00096   0.00060  -0.00038  -3.06948
   D30        0.08670   0.00013   0.00259  -0.00094   0.00165   0.08834
   D31        0.00589  -0.00007  -0.00116   0.00114  -0.00003   0.00586
   D32       -3.12151   0.00006   0.00240  -0.00040   0.00200  -3.11951
   D33        3.08247   0.00021   0.00138   0.00682   0.00819   3.09066
   D34       -0.02879   0.00025   0.00606  -0.00076   0.00527  -0.02352
   D35        0.00790   0.00033   0.00176   0.00612   0.00786   0.01576
   D36       -3.10335   0.00037   0.00644  -0.00146   0.00494  -3.09841
   D37       -0.03589  -0.00028   0.00151  -0.00977  -0.00823  -0.04412
   D38        3.11946   0.00041   0.00436   0.00515   0.00954   3.12900
   D39        3.09132  -0.00040  -0.00204  -0.00818  -0.01023   3.08110
   D40       -0.03651   0.00029   0.00080   0.00673   0.00754  -0.02897
   D41        0.05162   0.00026  -0.00221   0.00968   0.00751   0.05913
   D42       -3.10437  -0.00046  -0.00521  -0.00591  -0.01110  -3.11547
   D43        0.01337  -0.00033  -0.00374  -0.00616  -0.00991   0.00345
   D44        3.12174  -0.00033  -0.00868   0.00210  -0.00663   3.11511
   D45       -0.04555  -0.00001   0.00390  -0.00191   0.00198  -0.04357
         Item               Value     Threshold  Converged?
 Maximum Force            0.002403     0.000450     NO 
 RMS     Force            0.000797     0.000300     NO 
 Maximum Displacement     0.057378     0.001800     NO 
 RMS     Displacement     0.015859     0.001200     NO 
 Predicted change in Energy=-1.966997D-04
 GradGradGradGradGradGradGradGradGradGradGradGradGradGradGradGradGradGrad

 Leave Link  103 at Mon Apr  4 14:16:26 2022, MaxMem=  1879048192 cpu:               0.2 elap:               0.1
 (Enter /gpfs/software/gaussian16/sse4/tar/g16/l202.exe)
                          Input orientation:                          
 ---------------------------------------------------------------------
 Center     Atomic      Atomic             Coordinates (Angstroms)
 Number     Number       Type             X           Y           Z
 ---------------------------------------------------------------------
      1          6           0       -8.033198   -1.534110    6.682607
      2          6           0       -7.085762   -2.368067    7.409330
      3          6           0       -5.832095   -2.697877    6.929196
      4          6           0       -7.489192   -1.086424    5.418369
      5          6           0       -6.241028   -1.411835    4.955473
      6          6           0       -5.365104   -2.236153    5.684265
      7         17           0       -4.761543   -3.659332    7.938222
      8          1           0       -5.925507   -1.046030    3.984628
      9         17           0       -8.522428   -0.067111    4.437481
     10          8           0       -9.158392   -1.245762    7.102105
     11         17           0       -7.628504   -2.915311    8.969147
     12          6           0       -4.048166   -2.566659    5.102672
     13          6           0       -3.244404   -1.537705    4.562852
     14          6           0       -2.026801   -1.795641    3.922656
     15          6           0       -3.623285   -3.920953    5.011116
     16          6           0       -2.411819   -3.960523    4.383107
     17          6           0       -1.631929   -3.118332    3.898919
     18         17           0       -1.088114   -0.475660    3.258835
     19          1           0       -4.227355   -4.736957    5.376133
     20          1           0       -3.582752   -0.513767    4.665366
 ---------------------------------------------------------------------
                    Distance matrix (angstroms):
                    1          2          3          4          5
     1  C    0.000000
     2  C    1.456450   0.000000
     3  C    2.502002   1.382384   0.000000
     4  C    1.447295   2.401935   2.761403   0.000000
     5  C    2.491951   2.765750   2.390965   1.370430   0.000000
     6  C    2.933986   2.440064   1.407523   2.429882   1.406372
     7  Cl   4.098398   2.710920   1.757445   4.517697   4.017078
     8  H    3.458277   3.850008   3.377544   2.121876   1.084392
     9  Cl   2.726174   4.023717   4.513032   1.751775   2.698404
    10  O    1.234983   2.376920   3.633563   2.376254   3.625827
    11  Cl   2.701807   1.739849   2.726859   3.996531   4.505010
    12  C    4.409403   3.819307   2.556523   3.759178   2.482726
    13  C    5.236977   4.852626   3.693471   4.353595   3.024856
    14  C    6.615325   6.170709   4.932907   5.707702   4.355884
    15  C    5.285663   4.489057   3.170771   4.810992   3.626479
    16  C    6.540267   5.791346   4.446925   5.925532   4.635327
    17  C    7.157857   6.529179   5.196225   6.383174   5.027149
    18  Cl   7.815160   7.535224   6.396495   6.783098   5.505227
    19  H    5.142912   4.232732   3.024077   4.895687   3.910021
    20  H    4.991676   4.820669   3.867144   4.019356   2.820837
                    6          7          8          9         10
     6  C    0.000000
     7  Cl   2.733139   0.000000
     8  H    2.149235   4.880069   0.000000
     9  Cl   4.028388   6.269250   2.812003   0.000000
    10  O    4.168954   5.084948   4.495565   2.982262   0.000000
    11  Cl   4.046564   3.136214   5.589262   5.426541   2.934928
    12  C    1.477096   3.121408   2.662094   5.168098   5.644192
    13  C    2.498553   4.265693   2.786467   5.480502   6.442693
    14  C    3.800208   5.203549   3.970599   6.741367   7.827570
    15  C    2.515077   3.151512   3.823491   6.259613   6.493557
    16  C    3.659011   4.272092   4.582473   7.245768   7.763963
    17  C    4.231110   5.138398   4.768290   7.555062   8.391338
    18  Cl   5.222518   6.747334   4.924679   7.538245   8.971798
    19  H    2.764677   2.830359   4.294524   6.413749   6.283513
    20  H    2.679841   4.689959   2.497040   4.965061   6.128725
                   11         12         13         14         15
    11  Cl   0.000000
    12  C    5.281099   0.000000
    13  C    6.366598   1.412864   0.000000
    14  C    7.622322   2.464310   1.399620   0.000000
    15  C    5.720061   1.422328   2.454457   2.872360   0.000000
    16  C    7.024104   2.266774   2.568181   2.246545   1.365142
    17  C    7.855401   2.755279   2.353563   1.380579   2.417991
    18  Cl   9.018662   4.066192   2.734590   1.750469   4.622512
    19  H    5.272187   2.194784   3.444245   3.950489   1.078888
    20  H    6.376367   2.149934   1.083254   2.148442   3.424923
                   16         17         18         19         20
    16  C    0.000000
    17  C    1.245773   0.000000
    18  Cl   3.893642   2.772932   0.000000
    19  H    2.210231   3.396813   5.700564   0.000000
    20  H    3.651148   3.343188   2.864088   4.330823   0.000000
 Stoichiometry    C12H3Cl4O(1-)
 Framework group  C1[X(C12H3Cl4O)]
 Deg. of freedom    54
 Full point group                 C1      NOp   1
 RotChk:  IX=0 Diff= 1.21D-02
 Largest Abelian subgroup         C1      NOp   1
 Largest concise Abelian subgroup C1      NOp   1
                         Standard orientation:                         
 ---------------------------------------------------------------------
 Center     Atomic      Atomic             Coordinates (Angstroms)
 Number     Number       Type             X           Y           Z
 ---------------------------------------------------------------------
      1          6           0        2.807069    0.737356   -0.050163
      2          6           0        2.335767   -0.636109   -0.162929
      3          6           0        1.009896   -1.003243   -0.027785
      4          6           0        1.717126    1.656421    0.198850
      5          6           0        0.404303    1.283122    0.322223
      6          6           0       -0.003408   -0.059236    0.223587
      7         17           0        0.567804   -2.689236   -0.252716
      8          1           0       -0.343309    2.040814    0.529313
      9         17           0        2.139255    3.349618    0.352497
     10          8           0        3.991676    1.069090   -0.158989
     11         17           0        3.567808   -1.813246   -0.514348
     12          6           0       -1.433481   -0.384358    0.399652
     13          6           0       -2.410891    0.363930   -0.293831
     14          6           0       -3.782911    0.161466   -0.105397
     15          6           0       -1.832671   -1.390127    1.322740
     16          6           0       -3.196268   -1.451401    1.344249
     17          6           0       -4.123623   -0.855909    0.763430
     18         17           0       -4.941948    1.136444   -0.983004
     19          1           0       -1.117082   -1.954963    1.899709
     20          1           0       -2.078084    1.109095   -1.006156
 ---------------------------------------------------------------------
 Rotational constants (GHZ):           0.4677652           0.1882911           0.1426107
 Leave Link  202 at Mon Apr  4 14:16:26 2022, MaxMem=  1879048192 cpu:               0.1 elap:               0.0
 (Enter /gpfs/software/gaussian16/sse4/tar/g16/l301.exe)
 Standard basis: 6-311+G(d,p) (5D, 7F)
 Ernie: Thresh=  0.10000D-02 Tol=  0.10000D-05 Strict=F.
 There are   441 symmetry adapted cartesian basis functions of A   symmetry.
 There are   424 symmetry adapted basis functions of A   symmetry.
   424 basis functions,   704 primitive gaussians,   441 cartesian basis functions
    76 alpha electrons       76 beta electrons
       nuclear repulsion energy      1525.0206719320 Hartrees.
 IExCor= 4336 DFT=T Ex+Corr=M062X ExCW=0 ScaHFX=  0.540000
 ScaDFX=  1.000000  1.000000  1.000000  1.000000 ScalE2=  1.000000  1.000000
 IRadAn=      5 IRanWt=     -1 IRanGd=            0 ICorTp=0 IEmpDi=  4
 NAtoms=   20 NActive=   20 NUniq=   20 SFac= 1.00D+00 NAtFMM=   60 NAOKFM=F Big=F
 Integral buffers will be    131072 words long.
 Raffenetti 2 integral format.
 Two-electron integral symmetry is turned on.
 Leave Link  301 at Mon Apr  4 14:16:26 2022, MaxMem=  1879048192 cpu:               0.5 elap:               0.1
 (Enter /gpfs/software/gaussian16/sse4/tar/g16/l302.exe)
 NPDir=0 NMtPBC=     1 NCelOv=     1 NCel=       1 NClECP=     1 NCelD=      1
         NCelK=      1 NCelE2=     1 NClLst=     1 CellRange=     0.0.
 One-electron integrals computed using PRISM.
 One-electron integral symmetry used in STVInt
 NBasis=   424 RedAO= T EigKep=  1.58D-06  NBF=   424
 NBsUse=   420 1.00D-06 EigRej=  9.81D-07 NBFU=   420
 Precomputing XC quadrature grid using
 IXCGrd= 4 IRadAn=           5 IRanWt=          -1 IRanGd=           0 AccXCQ= 0.00D+00.
 Generated NRdTot=       0 NPtTot=           0 NUsed=           0 NTot=          32
 NSgBfM=   432   432   432   432   432 MxSgAt=    20 MxSgA2=    20.
 Leave Link  302 at Mon Apr  4 14:16:27 2022, MaxMem=  1879048192 cpu:               4.2 elap:               0.6
 (Enter /gpfs/software/gaussian16/sse4/tar/g16/l303.exe)
 DipDrv:  MaxL=1.
 Leave Link  303 at Mon Apr  4 14:16:27 2022, MaxMem=  1879048192 cpu:               0.4 elap:               0.1
 (Enter /gpfs/software/gaussian16/sse4/tar/g16/l401.exe)
 Initial guess from the checkpoint file:  "checkpoint.chk"
 B after Tr=     0.000000    0.000000    0.000000
         Rot=    0.999998    0.001837   -0.000230    0.000908 Ang=   0.24 deg.
 Guess basis will be translated and rotated to current coordinates.
 JPrj=2 DoOrth=T DoCkMO=T.
 Generating alternative initial guess.
 ExpMin= 4.38D-02 ExpMax= 1.06D+05 ExpMxC= 3.62D+03 IAcc=2 IRadAn=         4 AccDes= 0.00D+00
 Harris functional with IExCor= 1009 and IRadAn=       4 diagonalized for initial guess.
 HarFok:  IExCor= 1009 AccDes= 0.00D+00 IRadAn=         4 IDoV= 1 UseB2=F ITyADJ=14
 ICtDFT=  3500011 ScaDFX=  1.000000  1.000000  1.000000  1.000000
 FoFCou: FMM=F IPFlag=           0 FMFlag=      100000 FMFlg1=           0
         NFxFlg=           0 DoJE=T BraDBF=F KetDBF=T FulRan=T
         wScrn=  0.000000 ICntrl=       500 IOpCl=  0 I1Cent=   200000004 NGrid=           0
         NMat0=    1 NMatS0=      1 NMatT0=    0 NMatD0=    1 NMtDS0=    0 NMtDT0=    0
 Petite list used in FoFCou.
 Harris En= -2373.87201351017    
 Leave Link  401 at Mon Apr  4 14:16:30 2022, MaxMem=  1879048192 cpu:              15.9 elap:               2.3
 (Enter /gpfs/software/gaussian16/sse4/tar/g16/l502.exe)
 Integral symmetry usage will be decided dynamically.
 Closed shell SCF:
 Using DIIS extrapolation, IDIIS=  1040.
 NGot=  1879048192 LenX=  1878652179 LenY=  1878457257
 Requested convergence on RMS density matrix=1.00D-08 within 128 cycles.
 Requested convergence on MAX density matrix=1.00D-06.
 Requested convergence on             energy=1.00D-06.
 No special actions if energy rises.
 Fock matrices will be formed incrementally for  20 cycles.

 Cycle   1  Pass 1  IDiag  1:
 FoFJK:  IHMeth= 1 ICntrl=       0 DoSepK=F KAlg= 0 I1Cent=           0 FoldK=F
 IRaf= 800000000 NMat=       1 IRICut=       1 DoRegI=T DoRafI=F ISym2E= 0 IDoP0=0 IntGTp=1.
 FoFCou: FMM=F IPFlag=           0 FMFlag=      100000 FMFlg1=           0
         NFxFlg=           0 DoJE=F BraDBF=F KetDBF=F FulRan=T
         wScrn=  0.000000 ICntrl=         0 IOpCl=  0 I1Cent=           0 NGrid=           0
         NMat0=    1 NMatS0=      1 NMatT0=    0 NMatD0=    1 NMtDS0=    0 NMtDT0=    0
 Symmetry not used in FoFCou.
 E= -2374.97373065189    
 DIIS: error= 1.65D-03 at cycle   1 NSaved=   1.
 NSaved= 1 IEnMin= 1 EnMin= -2374.97373065189     IErMin= 1 ErrMin= 1.65D-03
 ErrMax= 1.65D-03  0.00D+00 EMaxC= 1.00D-01 BMatC= 1.57D-03 BMatP= 1.57D-03
 IDIUse=3 WtCom= 9.84D-01 WtEn= 1.65D-02
 Coeff-Com:  0.100D+01
 Coeff-En:   0.100D+01
 Coeff:      0.100D+01
 Gap=     0.396 Goal=   None    Shift=    0.000
 GapD=    0.396 DampG=1.000 DampE=1.000 DampFc=1.0000 IDamp=-1.
 RMSDP=3.70D-03 MaxDP=3.64D-01              OVMax= 2.15D-02

 Cycle   2  Pass 1  IDiag  1:
 RMSU=  3.28D-03    CP:  9.87D-01
 E= -2374.97682664693     Delta-E=       -0.003095995041 Rises=F Damp=F
 DIIS: error= 1.93D-04 at cycle   2 NSaved=   2.
 NSaved= 2 IEnMin= 2 EnMin= -2374.97682664693     IErMin= 2 ErrMin= 1.93D-04
 ErrMax= 1.93D-04  0.00D+00 EMaxC= 1.00D-01 BMatC= 4.89D-05 BMatP= 1.57D-03
 IDIUse=3 WtCom= 9.98D-01 WtEn= 1.93D-03
 Coeff-Com: -0.866D-01 0.109D+01
 Coeff-En:   0.000D+00 0.100D+01
 Coeff:     -0.864D-01 0.109D+01
 Gap=     0.143 Goal=   None    Shift=    0.000
 RMSDP=1.14D-03 MaxDP=1.22D-01 DE=-3.10D-03 OVMax= 4.04D-03

 Cycle   3  Pass 1  IDiag  1:
 RMSU=  9.93D-04    CP:  9.85D-01  1.16D+00
 E= -2374.97692905779     Delta-E=       -0.000102410862 Rises=F Damp=F
 DIIS: error= 1.93D-04 at cycle   3 NSaved=   3.
 NSaved= 3 IEnMin= 3 EnMin= -2374.97692905779     IErMin= 3 ErrMin= 1.93D-04
 ErrMax= 1.93D-04  0.00D+00 EMaxC= 1.00D-01 BMatC= 2.10D-05 BMatP= 4.89D-05
 IDIUse=3 WtCom= 9.98D-01 WtEn= 1.93D-03
 Coeff-Com: -0.539D-01 0.443D+00 0.611D+00
 Coeff-En:   0.000D+00 0.000D+00 0.100D+01
 Coeff:     -0.538D-01 0.442D+00 0.612D+00
 Gap=     0.145 Goal=   None    Shift=    0.000
 RMSDP=8.88D-04 MaxDP=1.27D-01 DE=-1.02D-04 OVMax= 1.29D-03

 Cycle   4  Pass 1  IDiag  1:
 RMSU=  5.10D-04    CP:  9.87D-01  1.10D+00  3.38D-01
 E= -2374.97694925561     Delta-E=       -0.000020197816 Rises=F Damp=F
 DIIS: error= 7.89D-05 at cycle   4 NSaved=   4.
 NSaved= 4 IEnMin= 4 EnMin= -2374.97694925561     IErMin= 4 ErrMin= 7.89D-05
 ErrMax= 7.89D-05  0.00D+00 EMaxC= 1.00D-01 BMatC= 3.01D-06 BMatP= 2.10D-05
 IDIUse=1 WtCom= 1.00D+00 WtEn= 0.00D+00
 Coeff-Com: -0.664D-02-0.778D-02 0.255D+00 0.760D+00
 Coeff:     -0.664D-02-0.778D-02 0.255D+00 0.760D+00
 Gap=     0.144 Goal=   None    Shift=    0.000
 RMSDP=3.30D-04 MaxDP=4.83D-02 DE=-2.02D-05 OVMax= 4.18D-04

 Cycle   5  Pass 1  IDiag  1:
 RMSU=  9.99D-05    CP:  9.86D-01  1.12D+00  5.77D-01  7.30D-01
 E= -2374.97695231272     Delta-E=       -0.000003057108 Rises=F Damp=F
 DIIS: error= 2.58D-05 at cycle   5 NSaved=   5.
 NSaved= 5 IEnMin= 5 EnMin= -2374.97695231272     IErMin= 5 ErrMin= 2.58D-05
 ErrMax= 2.58D-05  0.00D+00 EMaxC= 1.00D-01 BMatC= 7.74D-07 BMatP= 3.01D-06
 IDIUse=1 WtCom= 1.00D+00 WtEn= 0.00D+00
 Coeff-Com:  0.186D-02-0.534D-01 0.847D-01 0.438D+00 0.529D+00
 Coeff:      0.186D-02-0.534D-01 0.847D-01 0.438D+00 0.529D+00
 Gap=     0.144 Goal=   None    Shift=    0.000
 RMSDP=6.29D-05 MaxDP=9.61D-03 DE=-3.06D-06 OVMax= 2.73D-04

 Cycle   6  Pass 1  IDiag  1:
 RMSU=  2.34D-05    CP:  9.86D-01  1.12D+00  5.54D-01  7.91D-01  7.65D-01
 E= -2374.97695301931     Delta-E=       -0.000000706596 Rises=F Damp=F
 DIIS: error= 1.06D-05 at cycle   6 NSaved=   6.
 NSaved= 6 IEnMin= 6 EnMin= -2374.97695301931     IErMin= 6 ErrMin= 1.06D-05
 ErrMax= 1.06D-05  0.00D+00 EMaxC= 1.00D-01 BMatC= 6.74D-08 BMatP= 7.74D-07
 IDIUse=1 WtCom= 1.00D+00 WtEn= 0.00D+00
 Coeff-Com:  0.188D-02-0.283D-01 0.123D-01 0.133D+00 0.270D+00 0.611D+00
 Coeff:      0.188D-02-0.283D-01 0.123D-01 0.133D+00 0.270D+00 0.611D+00
 Gap=     0.144 Goal=   None    Shift=    0.000
 RMSDP=2.23D-05 MaxDP=3.24D-03 DE=-7.07D-07 OVMax= 1.00D-04

 Cycle   7  Pass 1  IDiag  1:
 RMSU=  1.24D-05    CP:  9.86D-01  1.12D+00  5.43D-01  8.17D-01  7.23D-01
                    CP:  1.07D+00
 E= -2374.97695308930     Delta-E=       -0.000000069983 Rises=F Damp=F
 DIIS: error= 3.63D-06 at cycle   7 NSaved=   7.
 NSaved= 7 IEnMin= 7 EnMin= -2374.97695308930     IErMin= 7 ErrMin= 3.63D-06
 ErrMax= 3.63D-06  0.00D+00 EMaxC= 1.00D-01 BMatC= 1.03D-08 BMatP= 6.74D-08
 IDIUse=1 WtCom= 1.00D+00 WtEn= 0.00D+00
 Coeff-Com:  0.693D-03-0.621D-02-0.712D-02-0.314D-02 0.518D-01 0.301D+00
 Coeff-Com:  0.663D+00
 Coeff:      0.693D-03-0.621D-02-0.712D-02-0.314D-02 0.518D-01 0.301D+00
 Coeff:      0.663D+00
 Gap=     0.144 Goal=   None    Shift=    0.000
 RMSDP=1.31D-05 MaxDP=2.15D-03 DE=-7.00D-08 OVMax= 5.82D-05

 Cycle   8  Pass 1  IDiag  1:
 RMSU=  4.82D-06    CP:  9.86D-01  1.12D+00  5.48D-01  8.02D-01  7.56D-01
                    CP:  1.16D+00  1.10D+00
 E= -2374.97695310259     Delta-E=       -0.000000013290 Rises=F Damp=F
 DIIS: error= 2.50D-06 at cycle   8 NSaved=   8.
 NSaved= 8 IEnMin= 8 EnMin= -2374.97695310259     IErMin= 8 ErrMin= 2.50D-06
 ErrMax= 2.50D-06  0.00D+00 EMaxC= 1.00D-01 BMatC= 3.50D-09 BMatP= 1.03D-08
 IDIUse=1 WtCom= 1.00D+00 WtEn= 0.00D+00
 Coeff-Com: -0.357D-05 0.271D-02-0.705D-02-0.327D-01-0.277D-01 0.507D-01
 Coeff-Com:  0.416D+00 0.598D+00
 Coeff:     -0.357D-05 0.271D-02-0.705D-02-0.327D-01-0.277D-01 0.507D-01
 Coeff:      0.416D+00 0.598D+00
 Gap=     0.144 Goal=   None    Shift=    0.000
 RMSDP=3.17D-06 MaxDP=3.83D-04 DE=-1.33D-08 OVMax= 2.70D-05

 Cycle   9  Pass 1  IDiag  1:
 RMSU=  1.86D-06    CP:  9.86D-01  1.12D+00  5.47D-01  8.01D-01  7.46D-01
                    CP:  1.19D+00  1.17D+00  1.01D+00
 E= -2374.97695310712     Delta-E=       -0.000000004527 Rises=F Damp=F
 DIIS: error= 5.66D-07 at cycle   9 NSaved=   9.
 NSaved= 9 IEnMin= 9 EnMin= -2374.97695310712     IErMin= 9 ErrMin= 5.66D-07
 ErrMax= 5.66D-07  0.00D+00 EMaxC= 1.00D-01 BMatC= 3.18D-10 BMatP= 3.50D-09
 IDIUse=1 WtCom= 1.00D+00 WtEn= 0.00D+00
 Coeff-Com: -0.116D-03 0.229D-02-0.189D-02-0.138D-01-0.203D-01-0.278D-01
 Coeff-Com:  0.815D-01 0.275D+00 0.705D+00
 Coeff:     -0.116D-03 0.229D-02-0.189D-02-0.138D-01-0.203D-01-0.278D-01
 Coeff:      0.815D-01 0.275D+00 0.705D+00
 Gap=     0.144 Goal=   None    Shift=    0.000
 RMSDP=1.37D-06 MaxDP=1.66D-04 DE=-4.53D-09 OVMax= 1.13D-05

 Cycle  10  Pass 1  IDiag  1:
 RMSU=  5.12D-07    CP:  9.86D-01  1.12D+00  5.47D-01  8.01D-01  7.48D-01
                    CP:  1.21D+00  1.21D+00  9.80D-01  8.49D-01
 E= -2374.97695310780     Delta-E=       -0.000000000681 Rises=F Damp=F
 DIIS: error= 2.65D-07 at cycle  10 NSaved=  10.
 NSaved=10 IEnMin=10 EnMin= -2374.97695310780     IErMin=10 ErrMin= 2.65D-07
 ErrMax= 2.65D-07  0.00D+00 EMaxC= 1.00D-01 BMatC= 4.46D-11 BMatP= 3.18D-10
 IDIUse=1 WtCom= 1.00D+00 WtEn= 0.00D+00
 Coeff-Com: -0.474D-04 0.535D-03 0.223D-03-0.891D-03-0.363D-02-0.179D-01
 Coeff-Com: -0.282D-01 0.120D-01 0.266D+00 0.772D+00
 Coeff:     -0.474D-04 0.535D-03 0.223D-03-0.891D-03-0.363D-02-0.179D-01
 Coeff:     -0.282D-01 0.120D-01 0.266D+00 0.772D+00
 Gap=     0.144 Goal=   None    Shift=    0.000
 RMSDP=5.03D-07 MaxDP=8.73D-05 DE=-6.81D-10 OVMax= 6.35D-06

 Cycle  11  Pass 1  IDiag  1:
 RMSU=  2.13D-07    CP:  9.86D-01  1.12D+00  5.47D-01  8.01D-01  7.46D-01
                    CP:  1.20D+00  1.22D+00  1.01D+00  9.18D-01  1.05D+00
 E= -2374.97695310771     Delta-E=        0.000000000090 Rises=F Damp=F
 DIIS: error= 1.50D-07 at cycle  11 NSaved=  11.
 NSaved=11 IEnMin=10 EnMin= -2374.97695310780     IErMin=11 ErrMin= 1.50D-07
 ErrMax= 1.50D-07  0.00D+00 EMaxC= 1.00D-01 BMatC= 1.22D-11 BMatP= 4.46D-11
 IDIUse=1 WtCom= 1.00D+00 WtEn= 0.00D+00
 Coeff-Com:  0.647D-05-0.320D-03 0.556D-03 0.294D-02 0.336D-02-0.194D-02
 Coeff-Com: -0.334D-01-0.659D-01-0.440D-01 0.381D+00 0.758D+00
 Coeff:      0.647D-05-0.320D-03 0.556D-03 0.294D-02 0.336D-02-0.194D-02
 Coeff:     -0.334D-01-0.659D-01-0.440D-01 0.381D+00 0.758D+00
 Gap=     0.144 Goal=   None    Shift=    0.000
 RMSDP=1.59D-07 MaxDP=1.33D-05 DE= 8.96D-11 OVMax= 3.85D-06

 Cycle  12  Pass 1  IDiag  1:
 RMSU=  1.08D-07    CP:  9.86D-01  1.12D+00  5.47D-01  8.01D-01  7.46D-01
                    CP:  1.20D+00  1.22D+00  1.01D+00  9.36D-01  1.13D+00
                    CP:  8.50D-01
 E= -2374.97695310774     Delta-E=       -0.000000000032 Rises=F Damp=F
 DIIS: error= 7.25D-08 at cycle  12 NSaved=  12.
 NSaved=12 IEnMin=10 EnMin= -2374.97695310780     IErMin=12 ErrMin= 7.25D-08
 ErrMax= 7.25D-08  0.00D+00 EMaxC= 1.00D-01 BMatC= 2.51D-12 BMatP= 1.22D-11
 IDIUse=1 WtCom= 1.00D+00 WtEn= 0.00D+00
 Coeff-Com:  0.989D-05-0.244D-03 0.263D-03 0.168D-02 0.227D-02 0.140D-02
 Coeff-Com: -0.139D-01-0.376D-01-0.570D-01 0.101D+00 0.411D+00 0.592D+00
 Coeff:      0.989D-05-0.244D-03 0.263D-03 0.168D-02 0.227D-02 0.140D-02
 Coeff:     -0.139D-01-0.376D-01-0.570D-01 0.101D+00 0.411D+00 0.592D+00
 Gap=     0.144 Goal=   None    Shift=    0.000
 RMSDP=9.35D-08 MaxDP=6.87D-06 DE=-3.23D-11 OVMax= 1.19D-06

 Cycle  13  Pass 1  IDiag  1:
 RMSU=  4.54D-08    CP:  9.86D-01  1.12D+00  5.47D-01  8.01D-01  7.46D-01
                    CP:  1.20D+00  1.21D+00  1.00D+00  9.38D-01  1.16D+00
                    CP:  9.51D-01  9.32D-01
 E= -2374.97695310789     Delta-E=       -0.000000000147 Rises=F Damp=F
 DIIS: error= 1.51D-08 at cycle  13 NSaved=  13.
 NSaved=13 IEnMin=13 EnMin= -2374.97695310789     IErMin=13 ErrMin= 1.51D-08
 ErrMax= 1.51D-08  0.00D+00 EMaxC= 1.00D-01 BMatC= 1.70D-13 BMatP= 2.51D-12
 IDIUse=1 WtCom= 1.00D+00 WtEn= 0.00D+00
 Coeff-Com:  0.178D-05-0.181D-04-0.152D-04 0.354D-05 0.960D-04 0.779D-03
 Coeff-Com:  0.160D-02-0.701D-04-0.987D-02-0.374D-01-0.797D-02 0.181D+00
 Coeff-Com:  0.871D+00
 Coeff:      0.178D-05-0.181D-04-0.152D-04 0.354D-05 0.960D-04 0.779D-03
 Coeff:      0.160D-02-0.701D-04-0.987D-02-0.374D-01-0.797D-02 0.181D+00
 Coeff:      0.871D+00
 Gap=     0.144 Goal=   None    Shift=    0.000
 RMSDP=4.53D-08 MaxDP=3.59D-06 DE=-1.47D-10 OVMax= 6.46D-07

 Cycle  14  Pass 1  IDiag  1:
 RMSU=  1.42D-08    CP:  9.86D-01  1.12D+00  5.47D-01  8.01D-01  7.47D-01
                    CP:  1.20D+00  1.21D+00  9.97D-01  9.31D-01  1.17D+00
                    CP:  9.65D-01  9.91D-01  1.04D+00
 E= -2374.97695310785     Delta-E=        0.000000000039 Rises=F Damp=F
 DIIS: error= 6.96D-09 at cycle  14 NSaved=  14.
 NSaved=14 IEnMin=13 EnMin= -2374.97695310789     IErMin=14 ErrMin= 6.96D-09
 ErrMax= 6.96D-09  0.00D+00 EMaxC= 1.00D-01 BMatC= 3.69D-14 BMatP= 1.70D-13
 IDIUse=1 WtCom= 1.00D+00 WtEn= 0.00D+00
 Coeff-Com: -0.361D-06 0.214D-04-0.384D-04-0.195D-03-0.232D-03 0.159D-03
 Coeff-Com:  0.236D-02 0.472D-02 0.278D-02-0.285D-01-0.569D-01 0.363D-02
 Coeff-Com:  0.395D+00 0.677D+00
 Coeff:     -0.361D-06 0.214D-04-0.384D-04-0.195D-03-0.232D-03 0.159D-03
 Coeff:      0.236D-02 0.472D-02 0.278D-02-0.285D-01-0.569D-01 0.363D-02
 Coeff:      0.395D+00 0.677D+00
 Gap=     0.144 Goal=   None    Shift=    0.000
 RMSDP=1.25D-08 MaxDP=1.64D-06 DE= 3.87D-11 OVMax= 2.02D-07

 Cycle  15  Pass 1  IDiag  1:
 RMSU=  5.24D-09    CP:  9.86D-01  1.12D+00  5.47D-01  8.01D-01  7.47D-01
                    CP:  1.20D+00  1.21D+00  9.97D-01  9.30D-01  1.16D+00
                    CP:  9.66D-01  1.03D+00  1.06D+00  9.24D-01
 E= -2374.97695310795     Delta-E=       -0.000000000104 Rises=F Damp=F
 DIIS: error= 2.52D-09 at cycle  15 NSaved=  15.
 NSaved=15 IEnMin=15 EnMin= -2374.97695310795     IErMin=15 ErrMin= 2.52D-09
 ErrMax= 2.52D-09  0.00D+00 EMaxC= 1.00D-01 BMatC= 5.52D-15 BMatP= 3.69D-14
 IDIUse=1 WtCom= 1.00D+00 WtEn= 0.00D+00
 Coeff-Com: -0.415D-06 0.122D-04-0.153D-04-0.858D-04-0.119D-03-0.537D-04
 Coeff-Com:  0.805D-03 0.222D-02 0.267D-02-0.690D-02-0.253D-01-0.258D-01
 Coeff-Com:  0.567D-01 0.302D+00 0.694D+00
 Coeff:     -0.415D-06 0.122D-04-0.153D-04-0.858D-04-0.119D-03-0.537D-04
 Coeff:      0.805D-03 0.222D-02 0.267D-02-0.690D-02-0.253D-01-0.258D-01
 Coeff:      0.567D-01 0.302D+00 0.694D+00
 Gap=     0.144 Goal=   None    Shift=    0.000
 RMSDP=7.02D-09 MaxDP=6.22D-07 DE=-1.04D-10 OVMax= 7.93D-08

 SCF Done:  E(RM062X) =  -2374.97695311     A.U. after   15 cycles
            NFock= 15  Conv=0.70D-08     -V/T= 2.0025
 KE= 2.369122706086D+03 PE=-8.688417044616D+03 EE= 2.419296713489D+03
 Leave Link  502 at Mon Apr  4 14:21:22 2022, MaxMem=  1879048192 cpu:            2045.6 elap:             292.6
 (Enter /gpfs/software/gaussian16/sse4/tar/g16/l701.exe)
 ... and contract with generalized density number  0.
 Compute integral first derivatives.
 Leave Link  701 at Mon Apr  4 14:21:23 2022, MaxMem=  1879048192 cpu:               2.0 elap:               0.3
 (Enter /gpfs/software/gaussian16/sse4/tar/g16/l702.exe)
 L702 exits ... SP integral derivatives will be done elsewhere.
 Leave Link  702 at Mon Apr  4 14:21:23 2022, MaxMem=  1879048192 cpu:               0.2 elap:               0.0
 (Enter /gpfs/software/gaussian16/sse4/tar/g16/l703.exe)
 Integral derivatives from FoFJK, PRISM(SPDF).
 Compute integral first derivatives, UseDBF=F ICtDFT=           0.
 Calling FoFJK, ICntrl=      2127 FMM=F ISym2X=0 I1Cent= 0 IOpClX= 0 NMat=1 NMatS=1 NMatT=0.
 FoFJK:  IHMeth= 1 ICntrl=    2127 DoSepK=F KAlg= 0 I1Cent=           0 FoldK=F
 IRaf=         0 NMat=       1 IRICut=       1 DoRegI=T DoRafI=F ISym2E= 0 IDoP0=0 IntGTp=1.
 FoFCou: FMM=F IPFlag=           0 FMFlag=      100000 FMFlg1=         800
         NFxFlg=           0 DoJE=F BraDBF=F KetDBF=F FulRan=T
         wScrn=  0.000000 ICntrl=      2127 IOpCl=  0 I1Cent=           0 NGrid=           0
         NMat0=    1 NMatS0=      1 NMatT0=    0 NMatD0=    1 NMtDS0=    0 NMtDT0=    0
 Symmetry not used in FoFCou.
 Leave Link  703 at Mon Apr  4 14:22:12 2022, MaxMem=  1879048192 cpu:             347.8 elap:              49.8
 (Enter /gpfs/software/gaussian16/sse4/tar/g16/l716.exe)
 Dipole        =-2.79206980D+00-7.82193796D-01 3.35436739D-01
 ***** Axes restored to original set *****
 -------------------------------------------------------------------
 Center     Atomic                   Forces (Hartrees/Bohr)
 Number     Number              X              Y              Z
 -------------------------------------------------------------------
      1        6          -0.000038633    0.000248369   -0.001201671
      2        6           0.000574441   -0.000095360    0.000289986
      3        6          -0.000069928   -0.000277459   -0.000377892
      4        6          -0.000197167    0.000518189   -0.000156638
      5        6           0.000052872   -0.000316832    0.001038627
      6        6           0.000452266   -0.000023734   -0.000107331
      7       17          -0.000056881    0.000247329    0.000132275
      8        1          -0.000324922   -0.000023975   -0.000094998
      9       17           0.000291373   -0.000340279    0.000336883
     10        8          -0.000044791   -0.000019985    0.000363318
     11       17          -0.000068865    0.000005502   -0.000348230
     12        6          -0.000808661   -0.000399353    0.000219141
     13        6           0.000591283    0.000089352   -0.000565900
     14        6          -0.001318257   -0.000398303    0.001244403
     15        6          -0.000398571   -0.000743902    0.000681815
     16        6          -0.000169061    0.001869528    0.000138796
     17        6           0.000259117   -0.001227229   -0.000492886
     18       17           0.000711710    0.001019071   -0.000540256
     19        1           0.000136170   -0.000156524   -0.000292603
     20        1           0.000426506    0.000025593   -0.000266839
 -------------------------------------------------------------------
 Cartesian Forces:  Max     0.001869528 RMS     0.000553731
 Leave Link  716 at Mon Apr  4 14:22:13 2022, MaxMem=  1879048192 cpu:               0.2 elap:               0.1
 (Enter /gpfs/software/gaussian16/sse4/tar/g16/l103.exe)

 GradGradGradGradGradGradGradGradGradGradGradGradGradGradGradGradGradGrad
 Berny optimization.
 Using GEDIIS/GDIIS optimizer.
 FormGI is forming the generalized inverse of G from B-inverse, IUseBI=4.
 GSVD:  received Info=                   1 from GESDD.
 Internal  Forces:  Max     0.001358473 RMS     0.000332706
 Search for a local minimum.
 Step number   8 out of a maximum of  108
 All quantities printed in internal units (Hartrees-Bohrs-Radians)
 RMS Force = .33271D-03 SwitMx=.10000D-02 MixMth= 2
 Mixed Optimization -- En-DIIS/RFO-DIIS
 Swapping is turned off.
 Update second derivatives using D2CorX and points    3    4    5    6    7
                                                      8
 DE= -2.12D-04 DEPred=-1.97D-04 R= 1.08D+00
 TightC=F SS=  1.41D+00  RLast= 9.28D-02 DXNew= 8.1504D-01 2.7848D-01
 Trust test= 1.08D+00 RLast= 9.28D-02 DXMaxT set to 4.85D-01
 ITU=  1 -1  1  1  0  1  1  0
     Eigenvalues ---    0.00949   0.01144   0.01350   0.01448   0.01610
     Eigenvalues ---    0.01776   0.01875   0.01997   0.02015   0.02047
     Eigenvalues ---    0.02110   0.02142   0.02213   0.02244   0.02522
     Eigenvalues ---    0.03064   0.04432   0.07603   0.14237   0.16006
     Eigenvalues ---    0.16093   0.20664   0.23517   0.23894   0.24888
     Eigenvalues ---    0.24958   0.24991   0.25000   0.25007   0.25013
     Eigenvalues ---    0.25173   0.25331   0.30682   0.30875   0.31742
     Eigenvalues ---    0.32074   0.32275   0.33608   0.33875   0.34889
     Eigenvalues ---    0.35074   0.35154   0.35387   0.38817   0.41501
     Eigenvalues ---    0.42210   0.43364   0.45630   0.47534   0.50689
     Eigenvalues ---    0.51566   0.52782   0.68782   0.93974
 En-DIIS/RFO-DIIS/Sim-DIIS IScMMF=       -3 using points:     8    7    6
 RFO step:  Lambda=-6.71865872D-05.
 NNeg= 0 NGDIIS= 3 SimSw=  2.50D-03 Rises=F DC= -2.12D-04 SmlDif=  1.00D-05
 NRisDI= 0 DoIntr=F SqrtH=F CThrHd= 10.0 CDAdj=  3.0
 RMS Error=  0.3967979761D-02 NUsed= 3 OKEnD=T EnDIS=F
 InvSVX:  RCond= 4.27D-04 Info=           0 Equed=N FErr=  2.99D-15 BErr=  5.88D-17
 DidBck=F Rises=F RFO-DIIS coefs:    1.13331   -0.09358   -0.03973
 Iteration  1 RMS(Cart)=  0.00712509 RMS(Int)=  0.00002543
 Iteration  2 RMS(Cart)=  0.00003028 RMS(Int)=  0.00000908
 Iteration  3 RMS(Cart)=  0.00000000 RMS(Int)=  0.00000908
 ITry= 1 IFail=0 DXMaxC= 2.62D-02 DCOld= 1.00D+10 DXMaxT= 4.85D-01 DXLimC= 3.00D+00 Rises=F
 Variable       Old X    -DE/DX   Delta X   Delta X   Delta X     New X
                                 (Linear)    (Quad)   (Total)
    R1        2.75229   0.00026  -0.00001   0.00054   0.00052   2.75282
    R2        2.73499  -0.00074  -0.00018  -0.00148  -0.00166   2.73333
    R3        2.33378   0.00016  -0.00003   0.00008   0.00006   2.33384
    R4        2.61233  -0.00029  -0.00007  -0.00041  -0.00047   2.61185
    R5        3.28784  -0.00029  -0.00007  -0.00077  -0.00084   3.28700
    R6        2.65983  -0.00039  -0.00033  -0.00105  -0.00138   2.65845
    R7        3.32109  -0.00009  -0.00008  -0.00044  -0.00052   3.32057
    R8        2.58974  -0.00035  -0.00017  -0.00077  -0.00094   2.58880
    R9        3.31038  -0.00056  -0.00014  -0.00140  -0.00155   3.30883
   R10        2.65766  -0.00022  -0.00011  -0.00029  -0.00040   2.65726
   R11        2.04920  -0.00002  -0.00003  -0.00010  -0.00013   2.04908
   R12        2.79131  -0.00058  -0.00010  -0.00157  -0.00166   2.78964
   R13        2.66993   0.00092   0.00006   0.00132   0.00138   2.67130
   R14        2.68781  -0.00005   0.00008   0.00085   0.00093   2.68874
   R15        2.64490  -0.00064  -0.00010  -0.00105  -0.00115   2.64375
   R16        2.04705  -0.00013  -0.00008  -0.00040  -0.00048   2.04657
   R17        2.60892   0.00022  -0.00001   0.00111   0.00110   2.61002
   R18        3.30791   0.00136   0.00032   0.00428   0.00460   3.31251
   R19        2.57974  -0.00008  -0.00028  -0.00170  -0.00197   2.57777
   R20        2.03880  -0.00006   0.00000  -0.00020  -0.00020   2.03860
   R21        2.35417  -0.00059   0.00032   0.00009   0.00042   2.35459
    A1        1.94815  -0.00007   0.00003  -0.00007  -0.00006   1.94810
    A2        2.16142  -0.00032   0.00004  -0.00096  -0.00096   2.16046
    A3        2.17360   0.00039   0.00004   0.00102   0.00102   2.17462
    A4        2.15705   0.00020   0.00000   0.00060   0.00061   2.15766
    A5        2.00922  -0.00027  -0.00013  -0.00082  -0.00095   2.00827
    A6        2.11676   0.00008   0.00012   0.00028   0.00039   2.11715
    A7        2.12919  -0.00018  -0.00006  -0.00061  -0.00067   2.12852
    A8        2.07549  -0.00011   0.00005  -0.00041  -0.00037   2.07513
    A9        2.07736   0.00028  -0.00001   0.00080   0.00078   2.07815
   A10        2.16995  -0.00025  -0.00009  -0.00090  -0.00099   2.16896
   A11        2.03466   0.00004   0.00003   0.00009   0.00011   2.03476
   A12        2.07857   0.00020   0.00007   0.00080   0.00085   2.07942
   A13        2.13105   0.00050   0.00006   0.00140   0.00146   2.13251
   A14        2.07981  -0.00054  -0.00020  -0.00224  -0.00245   2.07736
   A15        2.07196   0.00004   0.00012   0.00076   0.00088   2.07284
   A16        2.03083  -0.00020   0.00006  -0.00044  -0.00038   2.03045
   A17        2.17811   0.00005   0.00004  -0.00009  -0.00005   2.17806
   A18        2.07419   0.00015  -0.00010   0.00049   0.00039   2.07458
   A19        2.08827   0.00026   0.00018   0.00178   0.00197   2.09024
   A20        2.09986  -0.00007  -0.00007  -0.00103  -0.00109   2.09877
   A21        2.09313  -0.00019  -0.00011  -0.00067  -0.00079   2.09234
   A22        2.13584   0.00025   0.00011   0.00074   0.00084   2.13668
   A23        2.06525   0.00037   0.00026   0.00240   0.00266   2.06791
   A24        2.08198  -0.00062  -0.00037  -0.00314  -0.00350   2.07848
   A25        2.01889  -0.00001   0.00034   0.00290   0.00321   2.02211
   A26        2.09555  -0.00000  -0.00014  -0.00121  -0.00136   2.09419
   A27        2.16827   0.00002  -0.00025  -0.00135  -0.00161   2.16666
   A28        1.89896  -0.00071  -0.00045  -0.00435  -0.00482   1.89414
   A29        2.13073   0.00065   0.00034   0.00311   0.00343   2.13415
   A30        2.25311   0.00006   0.00014   0.00098   0.00111   2.25422
   A31        2.36707   0.00136   0.00112   0.01030   0.01143   2.37850
   A32        2.05099  -0.00068  -0.00105  -0.00840  -0.00945   2.04154
    D1       -0.01463  -0.00005   0.00016  -0.00218  -0.00202  -0.01665
    D2        3.10862   0.00004  -0.00048   0.00157   0.00109   3.10971
    D3        3.13064   0.00003  -0.00248  -0.00048  -0.00296   3.12768
    D4       -0.02931   0.00012  -0.00312   0.00327   0.00015  -0.02915
    D5        0.00671   0.00010   0.00055   0.00493   0.00548   0.01219
    D6       -3.13845  -0.00000  -0.00101   0.00115   0.00014  -3.13831
    D7       -3.13858   0.00001   0.00321   0.00321   0.00642  -3.13217
    D8       -0.00056  -0.00009   0.00165  -0.00057   0.00108   0.00052
    D9        0.00851  -0.00001  -0.00104  -0.00100  -0.00204   0.00647
   D10        3.09833  -0.00013  -0.00152  -0.00598  -0.00750   3.09083
   D11       -3.11364  -0.00011  -0.00036  -0.00496  -0.00533  -3.11897
   D12       -0.02382  -0.00022  -0.00085  -0.00994  -0.01079  -0.03461
   D13        0.00662   0.00003   0.00116   0.00175   0.00290   0.00953
   D14       -3.12396   0.00007   0.00100   0.00563   0.00663  -3.11733
   D15       -3.08314   0.00016   0.00164   0.00677   0.00841  -3.07473
   D16        0.06946   0.00020   0.00148   0.01065   0.01214   0.08160
   D17        0.00771  -0.00008  -0.00041  -0.00457  -0.00498   0.00274
   D18        3.11964  -0.00015  -0.00125  -0.00773  -0.00897   3.11066
   D19       -3.13022   0.00002   0.00119  -0.00070   0.00049  -3.12974
   D20       -0.01830  -0.00005   0.00035  -0.00386  -0.00351  -0.02181
   D21       -0.01451   0.00001  -0.00046   0.00092   0.00046  -0.01406
   D22        3.11677  -0.00003  -0.00032  -0.00273  -0.00304   3.11372
   D23       -3.12656   0.00009   0.00038   0.00411   0.00449  -3.12207
   D24        0.00471   0.00005   0.00052   0.00047   0.00100   0.00571
   D25       -2.31473  -0.00006   0.00084  -0.00875  -0.00791  -2.32264
   D26        0.89337  -0.00008   0.00078  -0.01014  -0.00936   0.88402
   D27        0.83812  -0.00002   0.00068  -0.00477  -0.00409   0.83403
   D28       -2.23696  -0.00004   0.00062  -0.00616  -0.00554  -2.24250
   D29       -3.06948  -0.00002   0.00002  -0.00112  -0.00109  -3.07057
   D30        0.08834  -0.00001   0.00003  -0.00090  -0.00085   0.08749
   D31        0.00586  -0.00000   0.00008   0.00025   0.00034   0.00620
   D32       -3.11951   0.00002   0.00010   0.00047   0.00058  -3.11893
   D33        3.09066  -0.00004   0.00099  -0.00435  -0.00335   3.08730
   D34       -0.02352   0.00013   0.00027   0.00511   0.00538  -0.01814
   D35        0.01576  -0.00008   0.00092  -0.00583  -0.00491   0.01086
   D36       -3.09841   0.00009   0.00020   0.00362   0.00383  -3.09458
   D37       -0.04412   0.00013  -0.00121   0.00780   0.00661  -0.03751
   D38        3.12900  -0.00005   0.00096  -0.00380  -0.00283   3.12617
   D39        3.08110   0.00012  -0.00122   0.00763   0.00642   3.08752
   D40       -0.02897  -0.00006   0.00095  -0.00397  -0.00301  -0.03198
   D41        0.05913  -0.00020   0.00116  -0.00998  -0.00881   0.05032
   D42       -3.11547  -0.00001  -0.00111   0.00216   0.00107  -3.11440
   D43        0.00345   0.00004  -0.00105   0.00426   0.00320   0.00665
   D44        3.11511  -0.00013  -0.00027  -0.00603  -0.00629   3.10882
   D45       -0.04357   0.00010  -0.00001   0.00410   0.00408  -0.03949
         Item               Value     Threshold  Converged?
 Maximum Force            0.001358     0.000450     NO 
 RMS     Force            0.000333     0.000300     NO 
 Maximum Displacement     0.026214     0.001800     NO 
 RMS     Displacement     0.007129     0.001200     NO 
 Predicted change in Energy=-3.362943D-05
 Lowest energy point so far.  Saving SCF results.
 GradGradGradGradGradGradGradGradGradGradGradGradGradGradGradGradGradGrad

 Leave Link  103 at Mon Apr  4 14:22:13 2022, MaxMem=  1879048192 cpu:               0.3 elap:               0.1
 (Enter /gpfs/software/gaussian16/sse4/tar/g16/l202.exe)
                          Input orientation:                          
 ---------------------------------------------------------------------
 Center     Atomic      Atomic             Coordinates (Angstroms)
 Number     Number       Type             X           Y           Z
 ---------------------------------------------------------------------
      1          6           0       -8.034641   -1.537101    6.680335
      2          6           0       -7.087378   -2.371913    7.406859
      3          6           0       -5.831691   -2.697655    6.929959
      4          6           0       -7.487159   -1.081653    5.421385
      5          6           0       -6.238646   -1.406480    4.960492
      6          6           0       -5.363293   -2.232462    5.687677
      7         17           0       -4.759151   -3.650853    7.944218
      8          1           0       -5.924755   -1.040609    3.989221
      9         17           0       -8.518818   -0.060912    4.441785
     10          8           0       -9.162618   -1.255803    7.097225
     11         17           0       -7.636715   -2.929183    8.960311
     12          6           0       -4.047993   -2.564365    5.105407
     13          6           0       -3.242792   -1.538279    4.560390
     14          6           0       -2.026191   -1.799298    3.920865
     15          6           0       -3.623555   -3.919679    5.019445
     16          6           0       -2.416251   -3.956400    4.385543
     17          6           0       -1.632133   -3.122757    3.892896
     18         17           0       -1.089600   -0.479533    3.247296
     19          1           0       -4.226718   -4.736478    5.383870
     20          1           0       -3.577283   -0.512797    4.657299
 ---------------------------------------------------------------------
                    Distance matrix (angstroms):
                    1          2          3          4          5
     1  C    0.000000
     2  C    1.456727   0.000000
     3  C    2.502436   1.382133   0.000000
     4  C    1.446418   2.401396   2.761853   0.000000
     5  C    2.490084   2.763533   2.389884   1.369933   0.000000
     6  C    2.933428   2.438750   1.406793   2.430243   1.406161
     7  Cl   4.098071   2.710182   1.757171   4.517466   4.016060
     8  H    3.455462   3.847637   3.376745   2.119878   1.084324
     9  Cl   2.724825   4.022612   4.512658   1.750957   2.697924
    10  O    1.235013   2.376593   3.633454   2.376117   3.624629
    11  Cl   2.700838   1.739407   2.726544   3.994963   4.502418
    12  C    4.407838   3.817274   2.555061   3.758475   2.482068
    13  C    5.239846   4.855736   3.696134   4.354821   3.025326
    14  C    6.617015   6.172168   4.933915   5.708655   4.356594
    15  C    5.281374   4.482566   3.165324   4.810757   3.627444
    16  C    6.533405   5.784322   4.441140   5.920409   4.630698
    17  C    7.160742   6.532335   5.200072   6.386213   5.030441
    18  Cl   7.819067   7.540319   6.400742   6.783655   5.505175
    19  H    5.139758   4.226941   3.020452   4.897921   3.913565
    20  H    5.000991   4.830855   3.875686   4.024245   2.823730
                    6          7          8          9         10
     6  C    0.000000
     7  Cl   2.732910   0.000000
     8  H    2.149537   4.879960   0.000000
     9  Cl   4.028054   6.268159   2.809588   0.000000
    10  O    4.168400   5.083717   4.493301   2.982215   0.000000
    11  Cl   4.045244   3.135861   5.586525   5.424220   2.932519
    12  C    1.476215   3.121706   2.662694   5.166813   5.642611
    13  C    2.499838   4.267623   2.786904   5.480250   6.446678
    14  C    3.800724   5.204296   3.972289   6.741480   7.830277
    15  C    2.513946   3.148991   3.827000   6.259982   6.488037
    16  C    3.654117   4.271617   4.579139   7.240119   7.756282
    17  C    4.235023   5.144933   4.771921   7.556627   8.394131
    18  Cl   5.224239   6.751589   4.923818   7.536268   8.977648
    19  H    2.766622   2.831510   4.299748   6.416430   6.278040
    20  H    2.684913   4.695535   2.497106   4.966832   6.140135
                   11         12         13         14         15
    11  Cl   0.000000
    12  C    5.279422   0.000000
    13  C    6.371850   1.413593   0.000000
    14  C    7.625656   2.464985   1.399014   0.000000
    15  C    5.711126   1.422818   2.454950   2.873058   0.000000
    16  C    7.016902   2.262421   2.561455   2.240794   1.364098
    17  C    7.859464   2.760139   2.355917   1.381162   2.422799
    18  Cl   9.027959   4.068316   2.735214   1.752906   4.625586
    19  H    5.261685   2.197171   3.445970   3.950915   1.078783
    20  H    6.390135   2.152046   1.083000   2.145532   3.426388
                   16         17         18         19         20
    16  C    0.000000
    17  C    1.245994   0.000000
    18  Cl   3.891556   2.774487   0.000000
    19  H    2.209744   3.399848   5.703336   0.000000
    20  H    3.644207   3.343623   2.859682   4.334646   0.000000
 Stoichiometry    C12H3Cl4O(1-)
 Framework group  C1[X(C12H3Cl4O)]
 Deg. of freedom    54
 Full point group                 C1      NOp   1
 RotChk:  IX=0 Diff= 2.16D-03
 Largest Abelian subgroup         C1      NOp   1
 Largest concise Abelian subgroup C1      NOp   1
                         Standard orientation:                         
 ---------------------------------------------------------------------
 Center     Atomic      Atomic             Coordinates (Angstroms)
 Number     Number       Type             X           Y           Z
 ---------------------------------------------------------------------
      1          6           0        2.806385    0.740181   -0.047184
      2          6           0        2.336700   -0.634094   -0.160395
      3          6           0        1.011008   -1.002960   -0.030898
      4          6           0        1.714831    1.658307    0.192983
      5          6           0        0.403113    1.282359    0.314537
      6          6           0       -0.003331   -0.060245    0.217035
      7         17           0        0.571457   -2.687771   -0.267237
      8          1           0       -0.344099    2.039903    0.523249
      9         17           0        2.134272    3.351393    0.345887
     10          8           0        3.991871    1.071325   -0.148297
     11         17           0        3.572874   -1.809724   -0.499957
     12          6           0       -1.431862   -0.387086    0.395037
     13          6           0       -2.413999    0.361657   -0.292742
     14          6           0       -3.784502    0.155294   -0.102017
     15          6           0       -1.826611   -1.398346    1.314786
     16          6           0       -3.189355   -1.453977    1.339235
     17          6           0       -4.125173   -0.860821    0.769225
     18         17           0       -4.947690    1.136699   -0.971797
     19          1           0       -1.111320   -1.963413    1.891701
     20          1           0       -2.088296    1.111148   -1.003424
 ---------------------------------------------------------------------
 Rotational constants (GHZ):           0.4683843           0.1882565           0.1425061
 Leave Link  202 at Mon Apr  4 14:22:13 2022, MaxMem=  1879048192 cpu:               0.1 elap:               0.0
 (Enter /gpfs/software/gaussian16/sse4/tar/g16/l301.exe)
 Standard basis: 6-311+G(d,p) (5D, 7F)
 Ernie: Thresh=  0.10000D-02 Tol=  0.10000D-05 Strict=F.
 There are   441 symmetry adapted cartesian basis functions of A   symmetry.
 There are   424 symmetry adapted basis functions of A   symmetry.
   424 basis functions,   704 primitive gaussians,   441 cartesian basis functions
    76 alpha electrons       76 beta electrons
       nuclear repulsion energy      1525.1410064113 Hartrees.
 IExCor= 4336 DFT=T Ex+Corr=M062X ExCW=0 ScaHFX=  0.540000
 ScaDFX=  1.000000  1.000000  1.000000  1.000000 ScalE2=  1.000000  1.000000
 IRadAn=      5 IRanWt=     -1 IRanGd=            0 ICorTp=0 IEmpDi=  4
 NAtoms=   20 NActive=   20 NUniq=   20 SFac= 1.00D+00 NAtFMM=   60 NAOKFM=F Big=F
 Integral buffers will be    131072 words long.
 Raffenetti 2 integral format.
 Two-electron integral symmetry is turned on.
 Leave Link  301 at Mon Apr  4 14:22:13 2022, MaxMem=  1879048192 cpu:               0.5 elap:               0.1
 (Enter /gpfs/software/gaussian16/sse4/tar/g16/l302.exe)
 NPDir=0 NMtPBC=     1 NCelOv=     1 NCel=       1 NClECP=     1 NCelD=      1
         NCelK=      1 NCelE2=     1 NClLst=     1 CellRange=     0.0.
 One-electron integrals computed using PRISM.
 One-electron integral symmetry used in STVInt
 NBasis=   424 RedAO= T EigKep=  1.55D-06  NBF=   424
 NBsUse=   420 1.00D-06 EigRej=  9.74D-07 NBFU=   420
 Precomputing XC quadrature grid using
 IXCGrd= 4 IRadAn=           5 IRanWt=          -1 IRanGd=           0 AccXCQ= 0.00D+00.
 Generated NRdTot=       0 NPtTot=           0 NUsed=           0 NTot=          32
 NSgBfM=   432   432   432   432   432 MxSgAt=    20 MxSgA2=    20.
 Leave Link  302 at Mon Apr  4 14:22:14 2022, MaxMem=  1879048192 cpu:               5.2 elap:               0.8
 (Enter /gpfs/software/gaussian16/sse4/tar/g16/l303.exe)
 DipDrv:  MaxL=1.
 Leave Link  303 at Mon Apr  4 14:22:14 2022, MaxMem=  1879048192 cpu:               0.4 elap:               0.1
 (Enter /gpfs/software/gaussian16/sse4/tar/g16/l401.exe)
 Initial guess from the checkpoint file:  "checkpoint.chk"
 B after Tr=     0.000000   -0.000000   -0.000000
         Rot=    1.000000   -0.000303   -0.000096   -0.000515 Ang=  -0.07 deg.
 Guess basis will be translated and rotated to current coordinates.
 JPrj=2 DoOrth=T DoCkMO=T.
 Generating alternative initial guess.
 ExpMin= 4.38D-02 ExpMax= 1.06D+05 ExpMxC= 3.62D+03 IAcc=2 IRadAn=         4 AccDes= 0.00D+00
 Harris functional with IExCor= 1009 and IRadAn=       4 diagonalized for initial guess.
 HarFok:  IExCor= 1009 AccDes= 0.00D+00 IRadAn=         4 IDoV= 1 UseB2=F ITyADJ=14
 ICtDFT=  3500011 ScaDFX=  1.000000  1.000000  1.000000  1.000000
 FoFCou: FMM=F IPFlag=           0 FMFlag=      100000 FMFlg1=           0
         NFxFlg=           0 DoJE=T BraDBF=F KetDBF=T FulRan=T
         wScrn=  0.000000 ICntrl=       500 IOpCl=  0 I1Cent=   200000004 NGrid=           0
         NMat0=    1 NMatS0=      1 NMatT0=    0 NMatD0=    1 NMtDS0=    0 NMtDT0=    0
 Petite list used in FoFCou.
 Harris En= -2373.87192929640    
 Leave Link  401 at Mon Apr  4 14:22:16 2022, MaxMem=  1879048192 cpu:              17.8 elap:               2.6
 (Enter /gpfs/software/gaussian16/sse4/tar/g16/l502.exe)
 Integral symmetry usage will be decided dynamically.
 Closed shell SCF:
 Using DIIS extrapolation, IDIIS=  1040.
 NGot=  1879048192 LenX=  1878652179 LenY=  1878457257
 Requested convergence on RMS density matrix=1.00D-08 within 128 cycles.
 Requested convergence on MAX density matrix=1.00D-06.
 Requested convergence on             energy=1.00D-06.
 No special actions if energy rises.
 Fock matrices will be formed incrementally for  20 cycles.

 Cycle   1  Pass 1  IDiag  1:
 FoFJK:  IHMeth= 1 ICntrl=       0 DoSepK=F KAlg= 0 I1Cent=           0 FoldK=F
 IRaf= 800000000 NMat=       1 IRICut=       1 DoRegI=T DoRafI=F ISym2E= 0 IDoP0=0 IntGTp=1.
 FoFCou: FMM=F IPFlag=           0 FMFlag=      100000 FMFlg1=           0
         NFxFlg=           0 DoJE=F BraDBF=F KetDBF=F FulRan=T
         wScrn=  0.000000 ICntrl=         0 IOpCl=  0 I1Cent=           0 NGrid=           0
         NMat0=    1 NMatS0=      1 NMatT0=    0 NMatD0=    1 NMtDS0=    0 NMtDT0=    0
 Symmetry not used in FoFCou.
 E= -2374.97638291421    
 DIIS: error= 4.40D-04 at cycle   1 NSaved=   1.
 NSaved= 1 IEnMin= 1 EnMin= -2374.97638291421     IErMin= 1 ErrMin= 4.40D-04
 ErrMax= 4.40D-04  0.00D+00 EMaxC= 1.00D-01 BMatC= 3.17D-04 BMatP= 3.17D-04
 IDIUse=3 WtCom= 9.96D-01 WtEn= 4.40D-03
 Coeff-Com:  0.100D+01
 Coeff-En:   0.100D+01
 Coeff:      0.100D+01
 Gap=     0.395 Goal=   None    Shift=    0.000
 RMSDP=2.87D-03 MaxDP=2.65D-01              OVMax= 6.46D-03

 Cycle   2  Pass 1  IDiag  1:
 RMSU=  2.68D-03    CP:  1.01D+00
 E= -2374.97697039303     Delta-E=       -0.000587478821 Rises=F Damp=F
 DIIS: error= 9.39D-05 at cycle   2 NSaved=   2.
 NSaved= 2 IEnMin= 2 EnMin= -2374.97697039303     IErMin= 2 ErrMin= 9.39D-05
 ErrMax= 9.39D-05  0.00D+00 EMaxC= 1.00D-01 BMatC= 8.33D-06 BMatP= 3.17D-04
 IDIUse=1 WtCom= 1.00D+00 WtEn= 0.00D+00
 Coeff-Com: -0.774D-01 0.108D+01
 Coeff:     -0.774D-01 0.108D+01
 Gap=     0.145 Goal=   None    Shift=    0.000
 RMSDP=5.38D-04 MaxDP=7.71D-02 DE=-5.87D-04 OVMax= 1.48D-03

 Cycle   3  Pass 1  IDiag  1:
 RMSU=  4.16D-04    CP:  1.01D+00  1.11D+00
 E= -2374.97698452468     Delta-E=       -0.000014131656 Rises=F Damp=F
 DIIS: error= 1.64D-04 at cycle   3 NSaved=   3.
 NSaved= 3 IEnMin= 3 EnMin= -2374.97698452468     IErMin= 2 ErrMin= 9.39D-05
 ErrMax= 1.64D-04  0.00D+00 EMaxC= 1.00D-01 BMatC= 7.38D-06 BMatP= 8.33D-06
 IDIUse=3 WtCom= 9.98D-01 WtEn= 1.64D-03
 Coeff-Com: -0.528D-01 0.563D+00 0.489D+00
 Coeff-En:   0.000D+00 0.000D+00 0.100D+01
 Coeff:     -0.527D-01 0.562D+00 0.490D+00
 Gap=     0.145 Goal=   None    Shift=    0.000
 RMSDP=1.39D-04 MaxDP=1.99D-02 DE=-1.41D-05 OVMax= 1.57D-03

 Cycle   4  Pass 1  IDiag  1:
 RMSU=  1.12D-04    CP:  1.01D+00  1.09D+00  9.52D-01
 E= -2374.97699153408     Delta-E=       -0.000007009392 Rises=F Damp=F
 DIIS: error= 6.44D-05 at cycle   4 NSaved=   4.
 NSaved= 4 IEnMin= 4 EnMin= -2374.97699153408     IErMin= 4 ErrMin= 6.44D-05
 ErrMax= 6.44D-05  0.00D+00 EMaxC= 1.00D-01 BMatC= 1.64D-06 BMatP= 7.38D-06
 IDIUse=1 WtCom= 1.00D+00 WtEn= 0.00D+00
 Coeff-Com: -0.925D-02 0.169D-01 0.310D+00 0.682D+00
 Coeff:     -0.925D-02 0.169D-01 0.310D+00 0.682D+00
 Gap=     0.145 Goal=   None    Shift=    0.000
 RMSDP=6.39D-05 MaxDP=5.66D-03 DE=-7.01D-06 OVMax= 3.64D-04

 Cycle   5  Pass 1  IDiag  1:
 RMSU=  4.24D-05    CP:  1.01D+00  1.09D+00  1.05D+00  1.16D+00
 E= -2374.97699322858     Delta-E=       -0.000001694499 Rises=F Damp=F
 DIIS: error= 1.69D-05 at cycle   5 NSaved=   5.
 NSaved= 5 IEnMin= 5 EnMin= -2374.97699322858     IErMin= 5 ErrMin= 1.69D-05
 ErrMax= 1.69D-05  0.00D+00 EMaxC= 1.00D-01 BMatC= 1.93D-07 BMatP= 1.64D-06
 IDIUse=1 WtCom= 1.00D+00 WtEn= 0.00D+00
 Coeff-Com:  0.388D-02-0.886D-01 0.108D+00 0.357D+00 0.620D+00
 Coeff:      0.388D-02-0.886D-01 0.108D+00 0.357D+00 0.620D+00
 Gap=     0.145 Goal=   None    Shift=    0.000
 RMSDP=1.66D-05 MaxDP=1.22D-03 DE=-1.69D-06 OVMax= 1.70D-04

 Cycle   6  Pass 1  IDiag  1:
 RMSU=  1.01D-05    CP:  1.01D+00  1.09D+00  1.08D+00  1.18D+00  8.66D-01
 E= -2374.97699344775     Delta-E=       -0.000000219177 Rises=F Damp=F
 DIIS: error= 6.33D-06 at cycle   6 NSaved=   6.
 NSaved= 6 IEnMin= 6 EnMin= -2374.97699344775     IErMin= 6 ErrMin= 6.33D-06
 ErrMax= 6.33D-06  0.00D+00 EMaxC= 1.00D-01 BMatC= 1.25D-08 BMatP= 1.93D-07
 IDIUse=1 WtCom= 1.00D+00 WtEn= 0.00D+00
 Coeff-Com:  0.194D-02-0.293D-01 0.173D-01 0.393D-01 0.203D+00 0.768D+00
 Coeff:      0.194D-02-0.293D-01 0.173D-01 0.393D-01 0.203D+00 0.768D+00
 Gap=     0.145 Goal=   None    Shift=    0.000
 RMSDP=1.34D-05 MaxDP=2.21D-03 DE=-2.19D-07 OVMax= 4.74D-05

 Cycle   7  Pass 1  IDiag  1:
 RMSU=  7.32D-06    CP:  1.01D+00  1.09D+00  1.10D+00  1.14D+00  8.21D-01
                    CP:  8.03D-01
 E= -2374.97699346505     Delta-E=       -0.000000017293 Rises=F Damp=F
 DIIS: error= 2.80D-06 at cycle   7 NSaved=   7.
 NSaved= 7 IEnMin= 7 EnMin= -2374.97699346505     IErMin= 7 ErrMin= 2.80D-06
 ErrMax= 2.80D-06  0.00D+00 EMaxC= 1.00D-01 BMatC= 2.52D-09 BMatP= 1.25D-08
 IDIUse=1 WtCom= 1.00D+00 WtEn= 0.00D+00
 Coeff-Com:  0.215D-03 0.289D-02-0.104D-01-0.548D-01-0.260D-01 0.336D+00
 Coeff-Com:  0.752D+00
 Coeff:      0.215D-03 0.289D-02-0.104D-01-0.548D-01-0.260D-01 0.336D+00
 Coeff:      0.752D+00
 Gap=     0.145 Goal=   None    Shift=    0.000
 RMSDP=7.40D-06 MaxDP=1.06D-03 DE=-1.73D-08 OVMax= 2.19D-05

 Cycle   8  Pass 1  IDiag  1:
 RMSU=  2.99D-06    CP:  1.01D+00  1.09D+00  1.09D+00  1.16D+00  8.73D-01
                    CP:  9.37D-01  8.67D-01
 E= -2374.97699346841     Delta-E=       -0.000000003360 Rises=F Damp=F
 DIIS: error= 8.15D-07 at cycle   8 NSaved=   8.
 NSaved= 8 IEnMin= 8 EnMin= -2374.97699346841     IErMin= 8 ErrMin= 8.15D-07
 ErrMax= 8.15D-07  0.00D+00 EMaxC= 1.00D-01 BMatC= 4.93D-10 BMatP= 2.52D-09
 IDIUse=1 WtCom= 1.00D+00 WtEn= 0.00D+00
 Coeff-Com: -0.144D-03 0.545D-02-0.701D-02-0.340D-01-0.387D-01 0.761D-01
 Coeff-Com:  0.392D+00 0.606D+00
 Coeff:     -0.144D-03 0.545D-02-0.701D-02-0.340D-01-0.387D-01 0.761D-01
 Coeff:      0.392D+00 0.606D+00
 Gap=     0.145 Goal=   None    Shift=    0.000
 RMSDP=2.71D-06 MaxDP=4.25D-04 DE=-3.36D-09 OVMax= 9.68D-06

 Cycle   9  Pass 1  IDiag  1:
 RMSU=  8.23D-07    CP:  1.01D+00  1.09D+00  1.09D+00  1.15D+00  8.81D-01
                    CP:  9.17D-01  9.73D-01  6.54D-01
 E= -2374.97699346893     Delta-E=       -0.000000000527 Rises=F Damp=F
 DIIS: error= 2.70D-07 at cycle   9 NSaved=   9.
 NSaved= 9 IEnMin= 9 EnMin= -2374.97699346893     IErMin= 9 ErrMin= 2.70D-07
 ErrMax= 2.70D-07  0.00D+00 EMaxC= 1.00D-01 BMatC= 6.50D-11 BMatP= 4.93D-10
 IDIUse=1 WtCom= 1.00D+00 WtEn= 0.00D+00
 Coeff-Com: -0.104D-03 0.219D-02-0.167D-02-0.818D-02-0.138D-01-0.150D-01
 Coeff-Com:  0.643D-01 0.289D+00 0.683D+00
 Coeff:     -0.104D-03 0.219D-02-0.167D-02-0.818D-02-0.138D-01-0.150D-01
 Coeff:      0.643D-01 0.289D+00 0.683D+00
 Gap=     0.145 Goal=   None    Shift=    0.000
 RMSDP=7.17D-07 MaxDP=1.15D-04 DE=-5.27D-10 OVMax= 3.71D-06

 Cycle  10  Pass 1  IDiag  1:
 RMSU=  3.03D-07    CP:  1.01D+00  1.09D+00  1.09D+00  1.15D+00  8.75D-01
                    CP:  9.05D-01  9.92D-01  7.69D-01  9.28D-01
 E= -2374.97699346908     Delta-E=       -0.000000000146 Rises=F Damp=F
 DIIS: error= 1.09D-07 at cycle  10 NSaved=  10.
 NSaved=10 IEnMin=10 EnMin= -2374.97699346908     IErMin=10 ErrMin= 1.09D-07
 ErrMax= 1.09D-07  0.00D+00 EMaxC= 1.00D-01 BMatC= 1.07D-11 BMatP= 6.50D-11
 IDIUse=1 WtCom= 1.00D+00 WtEn= 0.00D+00
 Coeff-Com: -0.250D-04 0.101D-03 0.483D-03 0.185D-02 0.476D-03-0.213D-01
 Coeff-Com: -0.375D-01 0.454D-01 0.331D+00 0.680D+00
 Coeff:     -0.250D-04 0.101D-03 0.483D-03 0.185D-02 0.476D-03-0.213D-01
 Coeff:     -0.375D-01 0.454D-01 0.331D+00 0.680D+00
 Gap=     0.145 Goal=   None    Shift=    0.000
 RMSDP=2.56D-07 MaxDP=2.95D-05 DE=-1.46D-10 OVMax= 1.74D-06

 Cycle  11  Pass 1  IDiag  1:
 RMSU=  1.01D-07    CP:  1.01D+00  1.09D+00  1.09D+00  1.15D+00  8.76D-01
                    CP:  9.02D-01  9.86D-01  8.13D-01  9.62D-01  9.36D-01
 E= -2374.97699346913     Delta-E=       -0.000000000055 Rises=F Damp=F
 DIIS: error= 3.66D-08 at cycle  11 NSaved=  11.
 NSaved=11 IEnMin=11 EnMin= -2374.97699346913     IErMin=11 ErrMin= 3.66D-08
 ErrMax= 3.66D-08  0.00D+00 EMaxC= 1.00D-01 BMatC= 1.18D-12 BMatP= 1.07D-11
 IDIUse=1 WtCom= 1.00D+00 WtEn= 0.00D+00
 Coeff-Com:  0.834D-05-0.340D-03 0.484D-03 0.202D-02 0.259D-02-0.661D-02
 Coeff-Com: -0.257D-01-0.304D-01 0.170D-02 0.257D+00 0.799D+00
 Coeff:      0.834D-05-0.340D-03 0.484D-03 0.202D-02 0.259D-02-0.661D-02
 Coeff:     -0.257D-01-0.304D-01 0.170D-02 0.257D+00 0.799D+00
 Gap=     0.145 Goal=   None    Shift=    0.000
 RMSDP=8.24D-08 MaxDP=8.99D-06 DE=-5.46D-11 OVMax= 7.42D-07

 Cycle  12  Pass 1  IDiag  1:
 RMSU=  4.85D-08    CP:  1.01D+00  1.09D+00  1.09D+00  1.15D+00  8.77D-01
                    CP:  8.98D-01  9.88D-01  8.14D-01  9.98D-01  1.01D+00
                    CP:  9.43D-01
 E= -2374.97699346920     Delta-E=       -0.000000000066 Rises=F Damp=F
 DIIS: error= 1.06D-08 at cycle  12 NSaved=  12.
 NSaved=12 IEnMin=12 EnMin= -2374.97699346920     IErMin=12 ErrMin= 1.06D-08
 ErrMax= 1.06D-08  0.00D+00 EMaxC= 1.00D-01 BMatC= 1.21D-13 BMatP= 1.18D-12
 IDIUse=1 WtCom= 1.00D+00 WtEn= 0.00D+00
 Coeff-Com:  0.536D-05-0.144D-03 0.160D-03 0.652D-03 0.104D-02-0.931D-03
 Coeff-Com: -0.690D-02-0.150D-01-0.279D-01 0.453D-01 0.318D+00 0.686D+00
 Coeff:      0.536D-05-0.144D-03 0.160D-03 0.652D-03 0.104D-02-0.931D-03
 Coeff:     -0.690D-02-0.150D-01-0.279D-01 0.453D-01 0.318D+00 0.686D+00
 Gap=     0.145 Goal=   None    Shift=    0.000
 RMSDP=2.68D-08 MaxDP=3.55D-06 DE=-6.59D-11 OVMax= 2.30D-07

 Cycle  13  Pass 1  IDiag  1:
 RMSU=  1.71D-08    CP:  1.01D+00  1.09D+00  1.09D+00  1.15D+00  8.77D-01
                    CP:  8.98D-01  9.87D-01  8.12D-01  9.97D-01  1.03D+00
                    CP:  1.01D+00  9.60D-01
 E= -2374.97699346908     Delta-E=        0.000000000116 Rises=F Damp=F
 DIIS: error= 5.91D-09 at cycle  13 NSaved=  13.
 NSaved=13 IEnMin=12 EnMin= -2374.97699346920     IErMin=13 ErrMin= 5.91D-09
 ErrMax= 5.91D-09  0.00D+00 EMaxC= 1.00D-01 BMatC= 2.02D-14 BMatP= 1.21D-13
 IDIUse=1 WtCom= 1.00D+00 WtEn= 0.00D+00
 Coeff-Com:  0.528D-06 0.929D-05-0.347D-04-0.134D-03-0.824D-04 0.898D-03
 Coeff-Com:  0.238D-02-0.893D-04-0.126D-01-0.334D-01-0.289D-01 0.273D+00
 Coeff-Com:  0.799D+00
 Coeff:      0.528D-06 0.929D-05-0.347D-04-0.134D-03-0.824D-04 0.898D-03
 Coeff:      0.238D-02-0.893D-04-0.126D-01-0.334D-01-0.289D-01 0.273D+00
 Coeff:      0.799D+00
 Gap=     0.145 Goal=   None    Shift=    0.000
 RMSDP=1.82D-08 MaxDP=2.44D-06 DE= 1.16D-10 OVMax= 1.28D-07

 Cycle  14  Pass 1  IDiag  1:
 RMSU=  6.41D-09    CP:  1.01D+00  1.09D+00  1.09D+00  1.15D+00  8.77D-01
                    CP:  8.98D-01  9.86D-01  8.12D-01  9.95D-01  1.04D+00
                    CP:  1.03D+00  1.06D+00  9.40D-01
 E= -2374.97699346922     Delta-E=       -0.000000000135 Rises=F Damp=F
 DIIS: error= 2.96D-09 at cycle  14 NSaved=  14.
 NSaved=14 IEnMin=14 EnMin= -2374.97699346922     IErMin=14 ErrMin= 2.96D-09
 ErrMax= 2.96D-09  0.00D+00 EMaxC= 1.00D-01 BMatC= 4.14D-15 BMatP= 2.02D-14
 IDIUse=1 WtCom= 1.00D+00 WtEn= 0.00D+00
 Coeff-Com: -0.455D-06 0.232D-04-0.386D-04-0.145D-03-0.170D-03 0.539D-03
 Coeff-Com:  0.199D-02 0.193D-02-0.170D-02-0.208D-01-0.541D-01 0.353D-01
 Coeff-Com:  0.383D+00 0.654D+00
 Coeff:     -0.455D-06 0.232D-04-0.386D-04-0.145D-03-0.170D-03 0.539D-03
 Coeff:      0.199D-02 0.193D-02-0.170D-02-0.208D-01-0.541D-01 0.353D-01
 Coeff:      0.383D+00 0.654D+00
 Gap=     0.145 Goal=   None    Shift=    0.000
 RMSDP=5.53D-09 MaxDP=7.27D-07 DE=-1.35D-10 OVMax= 4.26D-08

 SCF Done:  E(RM062X) =  -2374.97699347     A.U. after   14 cycles
            NFock= 14  Conv=0.55D-08     -V/T= 2.0025
 KE= 2.369130180326D+03 PE=-8.688657215561D+03 EE= 2.419409035355D+03
 Leave Link  502 at Mon Apr  4 14:27:04 2022, MaxMem=  1879048192 cpu:            2000.5 elap:             288.1
 (Enter /gpfs/software/gaussian16/sse4/tar/g16/l701.exe)
 ... and contract with generalized density number  0.
 Compute integral first derivatives.
 Leave Link  701 at Mon Apr  4 14:27:05 2022, MaxMem=  1879048192 cpu:               2.0 elap:               0.3
 (Enter /gpfs/software/gaussian16/sse4/tar/g16/l702.exe)
 L702 exits ... SP integral derivatives will be done elsewhere.
 Leave Link  702 at Mon Apr  4 14:27:05 2022, MaxMem=  1879048192 cpu:               0.2 elap:               0.0
 (Enter /gpfs/software/gaussian16/sse4/tar/g16/l703.exe)
 Integral derivatives from FoFJK, PRISM(SPDF).
 Compute integral first derivatives, UseDBF=F ICtDFT=           0.
 Calling FoFJK, ICntrl=      2127 FMM=F ISym2X=0 I1Cent= 0 IOpClX= 0 NMat=1 NMatS=1 NMatT=0.
 FoFJK:  IHMeth= 1 ICntrl=    2127 DoSepK=F KAlg= 0 I1Cent=           0 FoldK=F
 IRaf=         0 NMat=       1 IRICut=       1 DoRegI=T DoRafI=F ISym2E= 0 IDoP0=0 IntGTp=1.
 FoFCou: FMM=F IPFlag=           0 FMFlag=      100000 FMFlg1=         800
         NFxFlg=           0 DoJE=F BraDBF=F KetDBF=F FulRan=T
         wScrn=  0.000000 ICntrl=      2127 IOpCl=  0 I1Cent=           0 NGrid=           0
         NMat0=    1 NMatS0=      1 NMatT0=    0 NMatD0=    1 NMtDS0=    0 NMtDT0=    0
 Symmetry not used in FoFCou.
 Leave Link  703 at Mon Apr  4 14:27:56 2022, MaxMem=  1879048192 cpu:             353.0 elap:              50.8
 (Enter /gpfs/software/gaussian16/sse4/tar/g16/l716.exe)
 Dipole        =-2.76972624D+00-7.90724672D-01 3.36840183D-01
 ***** Axes restored to original set *****
 -------------------------------------------------------------------
 Center     Atomic                   Forces (Hartrees/Bohr)
 Number     Number              X              Y              Z
 -------------------------------------------------------------------
      1        6          -0.000177212   -0.000094981   -0.000659762
      2        6           0.000278001   -0.000066974    0.000271941
      3        6          -0.000236706   -0.000160250    0.000232349
      4        6          -0.000363337    0.000347974   -0.000070759
      5        6           0.000240035   -0.000260044    0.000370462
      6        6           0.000468672    0.000272563   -0.000480005
      7       17          -0.000013209   -0.000003557    0.000096745
      8        1          -0.000052211    0.000058748   -0.000063671
      9       17           0.000138281   -0.000140502    0.000120232
     10        8          -0.000023530    0.000132245    0.000282226
     11       17          -0.000028307   -0.000006955   -0.000102403
     12        6          -0.000247862   -0.000254338    0.000276537
     13        6           0.000338094    0.000244543   -0.000188709
     14        6          -0.001069535   -0.000326425    0.000052820
     15        6          -0.000419560   -0.000125421   -0.000165121
     16        6           0.000476446    0.000826197    0.000109786
     17        6           0.000166220   -0.000901197    0.000067247
     18       17           0.000350093    0.000433275   -0.000090593
     19        1           0.000129494   -0.000033415   -0.000066193
     20        1           0.000046133    0.000058514    0.000006872
 -------------------------------------------------------------------
 Cartesian Forces:  Max     0.001069535 RMS     0.000315993
 Leave Link  716 at Mon Apr  4 14:27:56 2022, MaxMem=  1879048192 cpu:               0.2 elap:               0.0
 (Enter /gpfs/software/gaussian16/sse4/tar/g16/l103.exe)

 GradGradGradGradGradGradGradGradGradGradGradGradGradGradGradGradGradGrad
 Berny optimization.
 Using GEDIIS/GDIIS optimizer.
 FormGI is forming the generalized inverse of G from B-inverse, IUseBI=4.
 Internal  Forces:  Max     0.000602967 RMS     0.000157013
 Search for a local minimum.
 Step number   9 out of a maximum of  108
 All quantities printed in internal units (Hartrees-Bohrs-Radians)
 RMS Force = .15701D-03 SwitMx=.10000D-02 MixMth= 2
 Mixed Optimization -- En-DIIS/RFO-DIIS
 Swapping is turned off.
 Update second derivatives using D2CorX and points    3    4    5    6    7
                                                      8    9
 DE= -4.04D-05 DEPred=-3.36D-05 R= 1.20D+00
 TightC=F SS=  1.41D+00  RLast= 3.99D-02 DXNew= 8.1504D-01 1.1969D-01
 Trust test= 1.20D+00 RLast= 3.99D-02 DXMaxT set to 4.85D-01
 ITU=  1  1 -1  1  1  0  1  1  0
     Eigenvalues ---    0.00875   0.01203   0.01327   0.01449   0.01621
     Eigenvalues ---    0.01809   0.01832   0.02004   0.02017   0.02047
     Eigenvalues ---    0.02110   0.02143   0.02228   0.02249   0.02707
     Eigenvalues ---    0.03337   0.04568   0.05973   0.13499   0.15998
     Eigenvalues ---    0.16120   0.20915   0.23385   0.23686   0.24786
     Eigenvalues ---    0.24974   0.24996   0.24997   0.25009   0.25085
     Eigenvalues ---    0.25188   0.25392   0.30571   0.30763   0.31542
     Eigenvalues ---    0.32088   0.32309   0.33174   0.33762   0.34626
     Eigenvalues ---    0.35087   0.35147   0.35278   0.38994   0.41361
     Eigenvalues ---    0.42099   0.43317   0.45424   0.47792   0.50880
     Eigenvalues ---    0.52502   0.53368   0.69064   0.94049
 En-DIIS/RFO-DIIS/Sim-DIIS IScMMF=       -3 using points:     9    8    7    6
 RFO step:  Lambda=-2.90674616D-05.
 NNeg= 0 NGDIIS= 4 SimSw=  2.50D-03 Rises=F DC= -4.04D-05 SmlDif=  1.00D-05
 NRisDI= 0 DoIntr=F SqrtH=F CThrHd= 10.0 CDAdj=  3.0
 RMS Error=  0.3654786585D-02 NUsed= 4 OKEnD=T EnDIS=F
 InvSVX:  RCond= 8.77D-05 Info=           0 Equed=N FErr=  1.02D-14 BErr=  7.65D-17
 DidBck=F Rises=F RFO-DIIS coefs:    1.24110    0.12943   -0.12456   -0.24597
 Iteration  1 RMS(Cart)=  0.00716089 RMS(Int)=  0.00002994
 Iteration  2 RMS(Cart)=  0.00002718 RMS(Int)=  0.00001589
 Iteration  3 RMS(Cart)=  0.00000000 RMS(Int)=  0.00001589
 ITry= 1 IFail=0 DXMaxC= 2.35D-02 DCOld= 1.00D+10 DXMaxT= 4.85D-01 DXLimC= 3.00D+00 Rises=F
 Variable       Old X    -DE/DX   Delta X   Delta X   Delta X     New X
                                 (Linear)    (Quad)   (Total)
    R1        2.75282   0.00027  -0.00009   0.00107   0.00098   2.75380
    R2        2.73333  -0.00015  -0.00022  -0.00030  -0.00052   2.73282
    R3        2.33384   0.00015  -0.00020   0.00024   0.00004   2.33388
    R4        2.61185  -0.00005  -0.00037  -0.00003  -0.00039   2.61146
    R5        3.28700  -0.00008  -0.00023  -0.00026  -0.00049   3.28651
    R6        2.65845   0.00040  -0.00128   0.00252   0.00122   2.65968
    R7        3.32057   0.00005  -0.00049   0.00035  -0.00014   3.32043
    R8        2.58880   0.00020  -0.00049   0.00096   0.00046   2.58926
    R9        3.30883  -0.00023  -0.00059  -0.00066  -0.00125   3.30758
   R10        2.65726  -0.00010  -0.00061   0.00011  -0.00051   2.65675
   R11        2.04908   0.00006  -0.00009   0.00020   0.00011   2.04918
   R12        2.78964  -0.00019  -0.00043  -0.00042  -0.00085   2.78879
   R13        2.67130   0.00024  -0.00058   0.00097   0.00037   2.67168
   R14        2.68874  -0.00002   0.00096  -0.00014   0.00082   2.68955
   R15        2.64375  -0.00025  -0.00013  -0.00054  -0.00067   2.64308
   R16        2.04657   0.00004  -0.00031   0.00027  -0.00005   2.04653
   R17        2.61002   0.00034   0.00048   0.00095   0.00144   2.61146
   R18        3.31251   0.00055   0.00169   0.00155   0.00324   3.31575
   R19        2.57777   0.00014  -0.00232   0.00106  -0.00125   2.57652
   R20        2.03860  -0.00007   0.00005  -0.00032  -0.00028   2.03833
   R21        2.35459  -0.00060   0.00103  -0.00137  -0.00033   2.35426
    A1        1.94810   0.00000   0.00030  -0.00003   0.00021   1.94831
    A2        2.16046  -0.00019   0.00018  -0.00101  -0.00090   2.15957
    A3        2.17462   0.00019  -0.00028   0.00104   0.00068   2.17530
    A4        2.15766   0.00007  -0.00030   0.00059   0.00029   2.15795
    A5        2.00827  -0.00009  -0.00021  -0.00026  -0.00047   2.00780
    A6        2.11715   0.00001   0.00050  -0.00028   0.00021   2.11736
    A7        2.12852  -0.00005  -0.00017  -0.00017  -0.00036   2.12816
    A8        2.07513  -0.00010   0.00052  -0.00122  -0.00070   2.07442
    A9        2.07815   0.00015  -0.00035   0.00127   0.00092   2.07907
   A10        2.16896  -0.00011  -0.00029  -0.00052  -0.00081   2.16815
   A11        2.03476   0.00006   0.00005   0.00029   0.00033   2.03509
   A12        2.07942   0.00005   0.00024   0.00025   0.00048   2.07990
   A13        2.13251   0.00024  -0.00025   0.00141   0.00114   2.13365
   A14        2.07736  -0.00020  -0.00039  -0.00125  -0.00164   2.07572
   A15        2.07284  -0.00003   0.00062  -0.00014   0.00048   2.07332
   A16        2.03045  -0.00016   0.00073  -0.00119  -0.00047   2.02998
   A17        2.17806   0.00016  -0.00032   0.00105   0.00073   2.17879
   A18        2.07458  -0.00000  -0.00037   0.00007  -0.00030   2.07429
   A19        2.09024  -0.00006   0.00166  -0.00078   0.00090   2.09114
   A20        2.09877   0.00018  -0.00093   0.00107   0.00015   2.09892
   A21        2.09234  -0.00012  -0.00069  -0.00041  -0.00114   2.09120
   A22        2.13668  -0.00007  -0.00024  -0.00014  -0.00040   2.13628
   A23        2.06791   0.00009   0.00128   0.00019   0.00148   2.06939
   A24        2.07848  -0.00002  -0.00103  -0.00006  -0.00108   2.07740
   A25        2.02211   0.00021   0.00379   0.00014   0.00393   2.02603
   A26        2.09419  -0.00013  -0.00153  -0.00039  -0.00193   2.09226
   A27        2.16666  -0.00009  -0.00232   0.00015  -0.00218   2.16448
   A28        1.89414  -0.00008  -0.00280   0.00057  -0.00225   1.89189
   A29        2.13415   0.00018   0.00130   0.00090   0.00221   2.13636
   A30        2.25422  -0.00010   0.00154  -0.00136   0.00018   2.25440
   A31        2.37850   0.00041   0.00837  -0.00053   0.00786   2.38636
   A32        2.04154  -0.00037  -0.00850   0.00028  -0.00820   2.03335
    D1       -0.01665  -0.00004  -0.00289   0.00298   0.00008  -0.01657
    D2        3.10971  -0.00001  -0.00417   0.00635   0.00218   3.11189
    D3        3.12768   0.00010  -0.00066   0.00219   0.00154   3.12922
    D4       -0.02915   0.00013  -0.00194   0.00556   0.00364  -0.02551
    D5        0.01219   0.00005   0.00661  -0.00565   0.00095   0.01314
    D6       -3.13831   0.00004   0.00263  -0.00218   0.00045  -3.13786
    D7       -3.13217  -0.00009   0.00432  -0.00486  -0.00053  -3.13269
    D8        0.00052  -0.00011   0.00035  -0.00139  -0.00103  -0.00051
    D9        0.00647   0.00002  -0.00302   0.00249  -0.00053   0.00595
   D10        3.09083   0.00000  -0.00333   0.00009  -0.00324   3.08759
   D11       -3.11897  -0.00002  -0.00166  -0.00109  -0.00275  -3.12171
   D12       -0.03461  -0.00004  -0.00197  -0.00349  -0.00546  -0.04007
   D13        0.00953   0.00000   0.00547  -0.00551  -0.00004   0.00949
   D14       -3.11733   0.00002   0.00340  -0.00055   0.00285  -3.11448
   D15       -3.07473   0.00003   0.00575  -0.00303   0.00273  -3.07200
   D16        0.08160   0.00004   0.00368   0.00194   0.00562   0.08722
   D17        0.00274  -0.00003  -0.00451   0.00292  -0.00159   0.00115
   D18        3.11066  -0.00002  -0.00585   0.00349  -0.00236   3.10830
   D19       -3.12974  -0.00002  -0.00045  -0.00064  -0.00108  -3.13081
   D20       -0.02181  -0.00001  -0.00179  -0.00007  -0.00185  -0.02366
   D21       -0.01406   0.00000  -0.00187   0.00292   0.00105  -0.01300
   D22        3.11372  -0.00001   0.00008  -0.00173  -0.00165   3.11208
   D23       -3.12207  -0.00001  -0.00051   0.00238   0.00187  -3.12020
   D24        0.00571  -0.00002   0.00143  -0.00227  -0.00083   0.00488
   D25       -2.32264  -0.00008  -0.00239  -0.00931  -0.01170  -2.33434
   D26        0.88402  -0.00005  -0.00296  -0.00709  -0.01006   0.87396
   D27        0.83403  -0.00007  -0.00453  -0.00422  -0.00874   0.82528
   D28       -2.24250  -0.00004  -0.00510  -0.00200  -0.00710  -2.24960
   D29       -3.07057   0.00001   0.00002   0.00061   0.00061  -3.06995
   D30        0.08749   0.00001  -0.00074   0.00138   0.00063   0.08812
   D31        0.00620  -0.00001   0.00058  -0.00154  -0.00098   0.00523
   D32       -3.11893  -0.00001  -0.00018  -0.00077  -0.00096  -3.11989
   D33        3.08730   0.00014   0.00162   0.00241   0.00400   3.09131
   D34       -0.01814  -0.00002   0.00058  -0.00053   0.00004  -0.01810
   D35        0.01086   0.00016   0.00095   0.00464   0.00557   0.01643
   D36       -3.09458   0.00001  -0.00009   0.00170   0.00161  -3.09298
   D37       -0.03751  -0.00016  -0.00213  -0.00214  -0.00427  -0.04178
   D38        3.12617   0.00011   0.00093   0.00253   0.00346   3.12963
   D39        3.08752  -0.00016  -0.00134  -0.00291  -0.00426   3.08326
   D40       -0.03198   0.00011   0.00171   0.00176   0.00347  -0.02851
   D41        0.05032   0.00015   0.00163   0.00206   0.00370   0.05401
   D42       -3.11440  -0.00014  -0.00155  -0.00283  -0.00438  -3.11878
   D43        0.00665  -0.00019  -0.00125  -0.00574  -0.00699  -0.00034
   D44        3.10882  -0.00001  -0.00014  -0.00246  -0.00263   3.10620
   D45       -0.03949   0.00004  -0.00000   0.00236   0.00237  -0.03712
         Item               Value     Threshold  Converged?
 Maximum Force            0.000603     0.000450     NO 
 RMS     Force            0.000157     0.000300     YES
 Maximum Displacement     0.023503     0.001800     NO 
 RMS     Displacement     0.007169     0.001200     NO 
 Predicted change in Energy=-1.403444D-05
 Lowest energy point so far.  Saving SCF results.
 GradGradGradGradGradGradGradGradGradGradGradGradGradGradGradGradGradGrad

 Leave Link  103 at Mon Apr  4 14:27:56 2022, MaxMem=  1879048192 cpu:               0.2 elap:               0.1
 (Enter /gpfs/software/gaussian16/sse4/tar/g16/l202.exe)
                          Input orientation:                          
 ---------------------------------------------------------------------
 Center     Atomic      Atomic             Coordinates (Angstroms)
 Number     Number       Type             X           Y           Z
 ---------------------------------------------------------------------
      1          6           0       -8.035581   -1.537676    6.679371
      2          6           0       -7.090014   -2.376116    7.404969
      3          6           0       -5.833481   -2.700631    6.930069
      4          6           0       -7.485403   -1.077413    5.423666
      5          6           0       -6.236052   -1.402360    4.964405
      6          6           0       -5.362118   -2.230876    5.689893
      7         17           0       -4.763129   -3.654220    7.946143
      8          1           0       -5.921603   -1.033994    3.994195
      9         17           0       -8.513577   -0.052103    4.446357
     10          8           0       -9.163650   -1.256892    7.096425
     11         17           0       -7.645086   -2.941620    8.953107
     12          6           0       -4.047662   -2.563014    5.106995
     13          6           0       -3.244850   -1.538925    4.554238
     14          6           0       -2.029815   -1.802589    3.913597
     15          6           0       -3.620920   -3.918353    5.025818
     16          6           0       -2.412853   -3.952045    4.394628
     17          6           0       -1.627436   -3.124492    3.894279
     18         17           0       -1.094804   -0.481932    3.235131
     19          1           0       -4.220327   -4.736121    5.393817
     20          1           0       -3.579018   -0.512836    4.645378
 ---------------------------------------------------------------------
                    Distance matrix (angstroms):
                    1          2          3          4          5
     1  C    0.000000
     2  C    1.457248   0.000000
     3  C    2.502911   1.381925   0.000000
     4  C    1.446144   2.401776   2.762777   0.000000
     5  C    2.489522   2.762933   2.389854   1.370178   0.000000
     6  C    2.933769   2.438894   1.407441   2.430986   1.405892
     7  Cl   4.097976   2.709393   1.757097   4.518141   4.016358
     8  H    3.454384   3.847058   3.377099   2.119137   1.084380
     9  Cl   2.724290   4.022556   4.512920   1.750295   2.697904
    10  O    1.235035   2.376516   3.633467   2.376309   3.624568
    11  Cl   2.700633   1.739146   2.726293   3.994712   4.501604
    12  C    4.407628   3.817266   2.555716   3.758372   2.481230
[truncated: 289,302 more chars]
