# Supplementary material for: Gas Phase Reactivity of Isomeric Hydroxylated Polychlorinated Biphenyls
Source: J Am Soc Mass Spectrom. 2024 Apr 19;35(5):1021–9. doi: 10.1021/jasms.4c00035 (PMC11066962; doi:10.1021/jasms.4c00035)
Supplement: Supplementary file 3 — js4c00035_si_003.zip [file js4c00035_si_003.zip › Claculated geometries/4-OH-CB35_d1.out]

 Entering Gaussian System, Link 0=/gpfs/software/gaussian16/sse4/tar/g16/g16
 Initial command:
 /gpfs/software/gaussian16/sse4/tar/g16/l1.exe "/tmp/Gau-64287.inp" -scrdir="/tmp/"
 Entering Link 1 = /gpfs/software/gaussian16/sse4/tar/g16/l1.exe PID=     64288.
  
 Copyright (c) 1988,1990,1992,1993,1995,1998,2003,2009,2016,
            Gaussian, Inc.  All Rights Reserved.
  
 This is part of the Gaussian(R) 16 program.  It is based on
 the Gaussian(R) 09 system (copyright 2009, Gaussian, Inc.),
 the Gaussian(R) 03 system (copyright 2003, Gaussian, Inc.),
 the Gaussian(R) 98 system (copyright 1998, Gaussian, Inc.),
 the Gaussian(R) 94 system (copyright 1995, Gaussian, Inc.),
 the Gaussian 92(TM) system (copyright 1992, Gaussian, Inc.),
 the Gaussian 90(TM) system (copyright 1990, Gaussian, Inc.),
 the Gaussian 88(TM) system (copyright 1988, Gaussian, Inc.),
 the Gaussian 86(TM) system (copyright 1986, Carnegie Mellon
 University), and the Gaussian 82(TM) system (copyright 1983,
 Carnegie Mellon University). Gaussian is a federally registered
 trademark of Gaussian, Inc.
  
 This software contains proprietary and confidential information,
 including trade secrets, belonging to Gaussian, Inc.
  
 This software is provided under written license and may be
 used, copied, transmitted, or stored only in accord with that
 written license.
  
 The following legend is applicable only to US Government
 contracts under FAR:
  
                    RESTRICTED RIGHTS LEGEND
  
 Use, reproduction and disclosure by the US Government is
 subject to restrictions as set forth in subparagraphs (a)
 and (c) of the Commercial Computer Software - Restricted
 Rights clause in FAR 52.227-19.
  
 Gaussian, Inc.
 340 Quinnipiac St., Bldg. 40, Wallingford CT 06492
  
  
 ---------------------------------------------------------------
 Warning -- This program may not be used in any manner that
 competes with the business of Gaussian, Inc. or will provide
 assistance to any competitor of Gaussian, Inc.  The licensee
 of this program is prohibited from giving any competitor of
 Gaussian, Inc. access to this program.  By using this program,
 the user acknowledges that Gaussian, Inc. is engaged in the
 business of creating and licensing software in the field of
 computational chemistry and represents and warrants to the
 licensee that it is not a competitor of Gaussian, Inc. and that
 it will not use this program in any manner prohibited above.
 ---------------------------------------------------------------
  

 Cite this work as:
 Gaussian 16, Revision A.03,
 M. J. Frisch, G. W. Trucks, H. B. Schlegel, G. E. Scuseria, 
 M. A. Robb, J. R. Cheeseman, G. Scalmani, V. Barone, 
 G. A. Petersson, H. Nakatsuji, X. Li, M. Caricato, A. V. Marenich, 
 J. Bloino, B. G. Janesko, R. Gomperts, B. Mennucci, H. P. Hratchian, 
 J. V. Ortiz, A. F. Izmaylov, J. L. Sonnenberg, D. Williams-Young, 
 F. Ding, F. Lipparini, F. Egidi, J. Goings, B. Peng, A. Petrone, 
 T. Henderson, D. Ranasinghe, V. G. Zakrzewski, J. Gao, N. Rega, 
 G. Zheng, W. Liang, M. Hada, M. Ehara, K. Toyota, R. Fukuda, 
 J. Hasegawa, M. Ishida, T. Nakajima, Y. Honda, O. Kitao, H. Nakai, 
 T. Vreven, K. Throssell, J. A. Montgomery, Jr., J. E. Peralta, 
 F. Ogliaro, M. J. Bearpark, J. J. Heyd, E. N. Brothers, K. N. Kudin, 
 V. N. Staroverov, T. A. Keith, R. Kobayashi, J. Normand, 
 K. Raghavachari, A. P. Rendell, J. C. Burant, S. S. Iyengar, 
 J. Tomasi, M. Cossi, J. M. Millam, M. Klene, C. Adamo, R. Cammi, 
 J. W. Ochterski, R. L. Martin, K. Morokuma, O. Farkas, 
 J. B. Foresman, and D. J. Fox, Gaussian, Inc., Wallingford CT, 2016.
 
 ******************************************
 Gaussian 16:  ES64L-G16RevA.03 25-Dec-2016
                 4-Apr-2022 
 ******************************************
 %Chk=checkpoint
 %Mem=14gb
 %NProc=7
 Will use up to    7 processors via shared memory.
 -----------------------------------------
 #p M062X/6-311+G** opt int=ultrafine freq
 -----------------------------------------
 1/18=20,19=15,26=4,38=1/1,3;
 2/9=110,12=2,17=6,18=5,40=1/2;
 3/5=4,6=6,7=111,11=2,25=1,30=1,71=1,74=-55,75=-5/1,2,3;
 4//1;
 5/5=2,38=5/2;
 6/7=2,8=2,9=2,10=2,28=1/1;
 7//1,2,3,16;
 1/18=20,19=15,26=4/3(2);
 2/9=110/2;
 99//99;
 2/9=110/2;
 3/5=4,6=6,7=111,11=2,25=1,30=1,71=1,74=-55,75=-5/1,2,3;
 4/5=5,16=3,69=1/1;
 5/5=2,38=5/2;
 7//1,2,3,16;
 1/18=20,19=15,26=4/3(-5);
 2/9=110/2;
 6/7=2,8=2,9=2,10=2,19=2,28=1/1;
 99/9=1/99;
 Leave Link    1 at Mon Apr  4 20:10:13 2022, MaxMem=  1879048192 cpu:               1.0 elap:               0.2
 (Enter /gpfs/software/gaussian16/sse4/tar/g16/l101.exe)
 ---
 ...
 ---
 Symbolic Z-matrix:
 Charge = -1 Multiplicity = 1
 C                    -6.01819   2.42376  -0.00189 
 C                    -6.11067   1.02344  -0.00413 
 C                    -4.7059    2.90761  -0.00103 
 C                    -3.58332   2.07338  -0.00229 
 C                    -3.68468   0.67856  -0.00452 
 C                    -4.98881   0.1704   -0.00542 
 H                    -5.19388  -0.89344  -0.00712 
 O                    -7.03761   3.18663  -0.00073 
 H                    -7.10508   0.57657  -0.00491 
 C                    -2.45841  -0.16408  -0.00577 
 C                    -1.19742   0.4583   -0.08623 
 C                    -2.45603  -1.56243   0.18056 
 C                    -1.26882  -2.29821   0.2809 
 C                    -0.03832  -1.65317   0.19735 
 C                    -0.00206  -0.27068   0.01322 
 Cl                    1.48653   0.60458  -0.10051 
 H                    -3.39617  -2.10902   0.25155 
 H                    -1.12355   1.5326   -0.22923 
 
 ITRead=  0  0  0  0  0  0  0  0  0  0  0  0  0  0  0  0  0  0
 MicOpt= -1 -1 -1 -1 -1 -1 -1 -1 -1 -1 -1 -1 -1 -1 -1 -1 -1 -1
 NAtoms=     18 NQM=       18 NQMF=       0 NMMI=      0 NMMIF=      0
                NMic=       0 NMicF=      0.
                    Isotopes and Nuclear Properties:
 (Nuclear quadrupole moments (NQMom) in fm**2, nuclear magnetic moments (NMagM)
  in nuclear magnetons)

  Atom         1           2           3           4           5           6           7           8           9          10
 IAtWgt=          12          12          12          12          12          12           1          16           1          12
 AtmWgt=  12.0000000  12.0000000  12.0000000  12.0000000  12.0000000  12.0000000   1.0078250  15.9949146   1.0078250  12.0000000
 NucSpn=           0           0           0           0           0           0           1           0           1           0
 AtZEff=  -0.0000000  -0.0000000  -0.0000000  -0.0000000  -0.0000000  -0.0000000  -0.0000000  -0.0000000  -0.0000000  -0.0000000
 NQMom=    0.0000000   0.0000000   0.0000000   0.0000000   0.0000000   0.0000000   0.0000000   0.0000000   0.0000000   0.0000000
 NMagM=    0.0000000   0.0000000   0.0000000   0.0000000   0.0000000   0.0000000   2.7928460   0.0000000   2.7928460   0.0000000
 AtZNuc=   6.0000000   6.0000000   6.0000000   6.0000000   6.0000000   6.0000000   1.0000000   8.0000000   1.0000000   6.0000000

  Atom        11          12          13          14          15          16          17          18
 IAtWgt=          12          12          12          12          12          35           1           1
 AtmWgt=  12.0000000  12.0000000  12.0000000  12.0000000  12.0000000  34.9688527   1.0078250   1.0078250
 NucSpn=           0           0           0           0           0           3           1           1
 AtZEff=  -0.0000000  -0.0000000  -0.0000000  -0.0000000  -0.0000000  -0.0000000  -0.0000000  -0.0000000
 NQMom=    0.0000000   0.0000000   0.0000000   0.0000000   0.0000000  -8.1650000   0.0000000   0.0000000
 NMagM=    0.0000000   0.0000000   0.0000000   0.0000000   0.0000000   0.8218740   2.7928460   2.7928460
 AtZNuc=   6.0000000   6.0000000   6.0000000   6.0000000   6.0000000  17.0000000   1.0000000   1.0000000
 Leave Link  101 at Mon Apr  4 20:10:13 2022, MaxMem=  1879048192 cpu:               2.8 elap:               0.4
 (Enter /gpfs/software/gaussian16/sse4/tar/g16/l103.exe)

 GradGradGradGradGradGradGradGradGradGradGradGradGradGradGradGradGradGrad
 Berny optimization.
 Initialization pass.
                           ----------------------------
                           !    Initial Parameters    !
                           ! (Angstroms and Degrees)  !
 --------------------------                            --------------------------
 ! Name  Definition              Value          Derivative Info.                !
 --------------------------------------------------------------------------------
 ! R1    R(1,2)                  1.4034         estimate D2E/DX2                !
 ! R2    R(1,3)                  1.3986         estimate D2E/DX2                !
 ! R3    R(1,8)                  1.2733         estimate D2E/DX2                !
 ! R4    R(2,6)                  1.4093         estimate D2E/DX2                !
 ! R5    R(2,9)                  1.0902         estimate D2E/DX2                !
 ! R6    R(3,4)                  1.3986         estimate D2E/DX2                !
 ! R7    R(4,5)                  1.3985         estimate D2E/DX2                !
 ! R8    R(5,6)                  1.3996         estimate D2E/DX2                !
 ! R9    R(5,10)                 1.4879         estimate D2E/DX2                !
 ! R10   R(6,7)                  1.0834         estimate D2E/DX2                !
 ! R11   R(10,11)                1.4085         estimate D2E/DX2                !
 ! R12   R(10,12)                1.4107         estimate D2E/DX2                !
 ! R13   R(11,15)                1.4036         estimate D2E/DX2                !
 ! R14   R(11,18)                1.0863         estimate D2E/DX2                !
 ! R15   R(12,13)                1.4003         estimate D2E/DX2                !
 ! R16   R(12,17)                1.0898         estimate D2E/DX2                !
 ! R17   R(13,14)                1.3918         estimate D2E/DX2                !
 ! R18   R(14,15)                1.3952         estimate D2E/DX2                !
 ! R19   R(15,16)                1.7306         estimate D2E/DX2                !
 ! A1    A(2,1,3)              114.0177         estimate D2E/DX2                !
 ! A2    A(2,1,8)              123.0305         estimate D2E/DX2                !
 ! A3    A(3,1,8)              122.9518         estimate D2E/DX2                !
 ! A4    A(1,2,6)              123.4702         estimate D2E/DX2                !
 ! A5    A(1,2,9)              117.9768         estimate D2E/DX2                !
 ! A6    A(6,2,9)              118.553          estimate D2E/DX2                !
 ! A7    A(1,3,4)              123.1433         estimate D2E/DX2                !
 ! A8    A(3,4,5)              122.4611         estimate D2E/DX2                !
 ! A9    A(4,5,6)              115.4449         estimate D2E/DX2                !
 ! A10   A(4,5,10)             120.3389         estimate D2E/DX2                !
 ! A11   A(6,5,10)             124.2162         estimate D2E/DX2                !
 ! A12   A(2,6,5)              121.4627         estimate D2E/DX2                !
 ! A13   A(2,6,7)              116.3379         estimate D2E/DX2                !
 ! A14   A(5,6,7)              122.1993         estimate D2E/DX2                !
 ! A15   A(5,10,11)            119.1863         estimate D2E/DX2                !
 ! A16   A(5,10,12)            124.2395         estimate D2E/DX2                !
 ! A17   A(11,10,12)           116.3614         estimate D2E/DX2                !
 ! A18   A(10,11,15)           121.9303         estimate D2E/DX2                !
 ! A19   A(10,11,18)           120.3573         estimate D2E/DX2                !
 ! A20   A(15,11,18)           117.7125         estimate D2E/DX2                !
 ! A21   A(10,12,13)           122.1221         estimate D2E/DX2                !
 ! A22   A(10,12,17)           120.2852         estimate D2E/DX2                !
 ! A23   A(13,12,17)           117.5927         estimate D2E/DX2                !
 ! A24   A(12,13,14)           120.1143         estimate D2E/DX2                !
 ! A25   A(13,14,15)           119.3495         estimate D2E/DX2                !
 ! A26   A(11,15,14)           120.1224         estimate D2E/DX2                !
 ! A27   A(11,15,16)           117.7238         estimate D2E/DX2                !
 ! A28   A(14,15,16)           122.1537         estimate D2E/DX2                !
 ! D1    D(3,1,2,6)             -0.0002         estimate D2E/DX2                !
 ! D2    D(3,1,2,9)           -180.0            estimate D2E/DX2                !
 ! D3    D(8,1,2,6)           -179.9996         estimate D2E/DX2                !
 ! D4    D(8,1,2,9)              0.0006         estimate D2E/DX2                !
 ! D5    D(2,1,3,4)              0.0002         estimate D2E/DX2                !
 ! D6    D(8,1,3,4)            179.9996         estimate D2E/DX2                !
 ! D7    D(1,2,6,5)              0.0003         estimate D2E/DX2                !
 ! D8    D(1,2,6,7)            179.9994         estimate D2E/DX2                !
 ! D9    D(9,2,6,5)           -179.9999         estimate D2E/DX2                !
 ! D10   D(9,2,6,7)             -0.0009         estimate D2E/DX2                !
 ! D11   D(1,3,4,5)             -0.0003         estimate D2E/DX2                !
 ! D12   D(3,4,5,6)              0.0004         estimate D2E/DX2                !
 ! D13   D(3,4,5,10)          -179.9992         estimate D2E/DX2                !
 ! D14   D(4,5,6,2)             -0.0004         estimate D2E/DX2                !
 ! D15   D(4,5,6,7)           -179.9994         estimate D2E/DX2                !
 ! D16   D(10,5,6,2)           179.9992         estimate D2E/DX2                !
 ! D17   D(10,5,6,7)             0.0002         estimate D2E/DX2                !
 ! D18   D(4,5,10,11)           -3.8023         estimate D2E/DX2                !
 ! D19   D(4,5,10,12)          170.6955         estimate D2E/DX2                !
 ! D20   D(6,5,10,11)          176.1981         estimate D2E/DX2                !
 ! D21   D(6,5,10,12)           -9.3041         estimate D2E/DX2                !
 ! D22   D(5,10,11,15)         174.9259         estimate D2E/DX2                !
 ! D23   D(5,10,11,18)          -5.0752         estimate D2E/DX2                !
 ! D24   D(12,10,11,15)          0.0012         estimate D2E/DX2                !
 ! D25   D(12,10,11,18)       -179.9999         estimate D2E/DX2                !
 ! D26   D(5,10,12,13)        -174.6405         estimate D2E/DX2                !
 ! D27   D(5,10,12,17)           5.3607         estimate D2E/DX2                !
 ! D28   D(11,10,12,13)         -0.0012         estimate D2E/DX2                !
 ! D29   D(11,10,12,17)        180.0            estimate D2E/DX2                !
 ! D30   D(10,11,15,14)         -0.0007         estimate D2E/DX2                !
 ! D31   D(10,11,15,16)        179.9991         estimate D2E/DX2                !
 ! D32   D(18,11,15,14)       -179.9997         estimate D2E/DX2                !
 ! D33   D(18,11,15,16)          0.0002         estimate D2E/DX2                !
 ! D34   D(10,12,13,14)          0.0007         estimate D2E/DX2                !
 ! D35   D(17,12,13,14)        179.9996         estimate D2E/DX2                !
 ! D36   D(12,13,14,15)         -0.0002         estimate D2E/DX2                !
 ! D37   D(13,14,15,11)          0.0002         estimate D2E/DX2                !
 ! D38   D(13,14,15,16)       -179.9997         estimate D2E/DX2                !
 --------------------------------------------------------------------------------
 Trust Radius=3.00D-01 FncErr=1.00D-07 GrdErr=1.00D-06 EigMax=2.50D+02 EigMin=1.00D-04
 Number of steps in this run=     95 maximum allowed number of steps=    108.
 GradGradGradGradGradGradGradGradGradGradGradGradGradGradGradGradGradGrad

 Leave Link  103 at Mon Apr  4 20:10:13 2022, MaxMem=  1879048192 cpu:               0.1 elap:               0.0
 (Enter /gpfs/software/gaussian16/sse4/tar/g16/l202.exe)
                          Input orientation:                          
 ---------------------------------------------------------------------
 Center     Atomic      Atomic             Coordinates (Angstroms)
 Number     Number       Type             X           Y           Z
 ---------------------------------------------------------------------
      1          6           0       -6.018190    2.423760   -0.001890
      2          6           0       -6.110670    1.023440   -0.004130
      3          6           0       -4.705900    2.907610   -0.001030
      4          6           0       -3.583320    2.073380   -0.002290
      5          6           0       -3.684680    0.678560   -0.004520
      6          6           0       -4.988810    0.170400   -0.005420
      7          1           0       -5.193880   -0.893440   -0.007120
      8          8           0       -7.037610    3.186630   -0.000730
      9          1           0       -7.105080    0.576570   -0.004910
     10          6           0       -2.458410   -0.164080   -0.005770
     11          6           0       -1.197420    0.458300   -0.086230
     12          6           0       -2.456030   -1.562430    0.180560
     13          6           0       -1.268820   -2.298210    0.280900
     14          6           0       -0.038320   -1.653170    0.197350
     15          6           0       -0.002060   -0.270680    0.013220
     16         17           0        1.486530    0.604580   -0.100510
     17          1           0       -3.396170   -2.109020    0.251550
     18          1           0       -1.123550    1.532600   -0.229230
 ---------------------------------------------------------------------
                    Distance matrix (angstroms):
                    1          2          3          4          5
     1  C    0.000000
     2  C    1.403372   0.000000
     3  C    1.398648   2.350210   0.000000
     4  C    2.459951   2.736764   1.398616   0.000000
     5  C    2.913932   2.450382   2.451850   1.398500   0.000000
     6  C    2.477351   1.409343   2.751795   2.365744   1.399637
     7  H    3.418089   2.124839   3.832250   3.375788   2.179191
     8  O    1.273259   2.353427   2.348345   3.629249   4.187191
     9  H    2.143234   1.090204   3.345120   3.826649   3.421920
    10  C    4.401019   3.840470   3.806115   2.504329   1.487878
    11  C    5.206724   4.946327   4.279697   2.882368   2.498330
    12  C    5.349017   4.480762   5.007609   3.810949   2.562396
    13  C    6.703244   5.878615   6.244483   4.954584   3.844347
    14  C    7.240159   6.639147   6.528887   5.147238   4.332858
    15  C    6.591969   6.244210   5.676957   4.280220   3.803033
    16  Cl   7.722692   7.609348   6.607574   5.279242   5.172630
    17  H    5.242644   4.152853   5.190931   4.194273   2.814145
    18  H    4.980296   5.018095   3.843951   2.528718   2.709108
                    6          7          8          9         10
     6  C    0.000000
     7  H    1.083426   0.000000
     8  O    3.646265   4.477315   0.000000
     9  H    2.154895   2.411145   2.610935   0.000000
    10  C    2.552411   2.831036   5.674183   4.705327   0.000000
    11  C    3.803164   4.219615   6.446620   5.909403   1.408519
    12  C    3.074453   2.824641   6.601311   5.120877   1.410712
    13  C    4.473739   4.178807   7.965031   6.512141   2.460044
    14  C    5.279571   5.215247   8.511930   7.412945   2.848769
    15  C    5.006254   5.229076   7.839142   7.153395   2.458735
    16  Cl   6.490576   6.846946   8.907183   8.592188   4.020244
    17  H    2.792542   2.185476   6.431768   4.586303   2.174488
    18  H    4.104377   4.743689   6.145253   6.061602   2.170371
                   11         12         13         14         15
    11  C    0.000000
    12  C    2.395543   0.000000
    13  C    2.781767   1.400324   0.000000
    14  C    2.425332   2.419470   1.391829   0.000000
    15  C    1.403634   2.778235   2.405662   1.395169   0.000000
    16  Cl   2.687971   4.507628   4.020400   2.740679   1.730582
    17  H    3.397018   1.089800   2.135948   3.389084   3.867335
    18  H    1.086290   3.394502   3.867356   3.392466   2.137368
                   16         17         18
    16  Cl   0.000000
    17  H    5.597172   0.000000
    18  H    2.773140   4.319415   0.000000
 Stoichiometry    C12H4ClO(1-)
 Framework group  C1[X(C12H4ClO)]
 Deg. of freedom    48
 Full point group                 C1      NOp   1
 Largest Abelian subgroup         C1      NOp   1
 Largest concise Abelian subgroup C1      NOp   1
                         Standard orientation:                         
 ---------------------------------------------------------------------
 Center     Atomic      Atomic             Coordinates (Angstroms)
 Number     Number       Type             X           Y           Z
 ---------------------------------------------------------------------
      1          6           0       -3.811674   -0.547073   -0.026635
      2          6           0       -3.405642    0.792914    0.068377
      3          6           0       -2.753472   -1.459571   -0.088058
      4          6           0       -1.409183   -1.074736   -0.057751
      5          6           0       -1.013399    0.263233    0.037093
      6          6           0       -2.055411    1.195564    0.099948
      7          1           0       -1.873139    2.260898    0.175130
      8          8           0       -5.034294   -0.901492   -0.054516
      9          1           0       -4.179292    1.559282    0.120247
     10          6           0        0.430910    0.619517    0.065625
     11          6           0        1.392200   -0.409903    0.077499
     12          6           0        0.925413    1.937274   -0.029729
     13          6           0        2.295766    2.214438   -0.108601
     14          6           0        3.220538    1.174350   -0.094433
     15          6           0        2.767789   -0.142011   -0.001106
     16         17           0        3.853108   -1.489764    0.022509
     17          1           0        0.237784    2.782626   -0.044209
     18          1           0        1.083152   -1.448852    0.148921
 ---------------------------------------------------------------------
 Rotational constants (GHZ):           1.6592807           0.2880975           0.2456791
 Leave Link  202 at Mon Apr  4 20:10:13 2022, MaxMem=  1879048192 cpu:               0.1 elap:               0.0
 (Enter /gpfs/software/gaussian16/sse4/tar/g16/l301.exe)
 Standard basis: 6-311+G(d,p) (5D, 7F)
 Ernie: Thresh=  0.10000D-02 Tol=  0.10000D-05 Strict=F.
 There are   354 symmetry adapted cartesian basis functions of A   symmetry.
 There are   340 symmetry adapted basis functions of A   symmetry.
   340 basis functions,   553 primitive gaussians,   354 cartesian basis functions
    51 alpha electrons       51 beta electrons
       nuclear repulsion energy       783.7820191086 Hartrees.
 IExCor= 4336 DFT=T Ex+Corr=M062X ExCW=0 ScaHFX=  0.540000
 ScaDFX=  1.000000  1.000000  1.000000  1.000000 ScalE2=  1.000000  1.000000
 IRadAn=      5 IRanWt=     -1 IRanGd=            0 ICorTp=0 IEmpDi=  4
 NAtoms=   18 NActive=   18 NUniq=   18 SFac= 1.00D+00 NAtFMM=   60 NAOKFM=F Big=F
 Integral buffers will be    131072 words long.
 Raffenetti 2 integral format.
 Two-electron integral symmetry is turned on.
 Leave Link  301 at Mon Apr  4 20:10:13 2022, MaxMem=  1879048192 cpu:               0.5 elap:               0.1
 (Enter /gpfs/software/gaussian16/sse4/tar/g16/l302.exe)
 NPDir=0 NMtPBC=     1 NCelOv=     1 NCel=       1 NClECP=     1 NCelD=      1
         NCelK=      1 NCelE2=     1 NClLst=     1 CellRange=     0.0.
 One-electron integrals computed using PRISM.
 One-electron integral symmetry used in STVInt
 NBasis=   340 RedAO= T EigKep=  1.49D-06  NBF=   340
 NBsUse=   337 1.00D-06 EigRej=  8.34D-07 NBFU=   337
 Precomputing XC quadrature grid using
 IXCGrd= 4 IRadAn=           5 IRanWt=          -1 IRanGd=           0 AccXCQ= 0.00D+00.
 Generated NRdTot=       0 NPtTot=           0 NUsed=           0 NTot=          32
 NSgBfM=   349   349   349   349   349 MxSgAt=    18 MxSgA2=    18.
 Leave Link  302 at Mon Apr  4 20:10:14 2022, MaxMem=  1879048192 cpu:               3.0 elap:               0.5
 (Enter /gpfs/software/gaussian16/sse4/tar/g16/l303.exe)
 DipDrv:  MaxL=1.
 Leave Link  303 at Mon Apr  4 20:10:14 2022, MaxMem=  1879048192 cpu:               0.4 elap:               0.1
 (Enter /gpfs/software/gaussian16/sse4/tar/g16/l401.exe)
 ExpMin= 4.38D-02 ExpMax= 1.06D+05 ExpMxC= 3.62D+03 IAcc=3 IRadAn=         5 AccDes= 0.00D+00
 Harris functional with IExCor= 1009 and IRadAn=       5 diagonalized for initial guess.
 HarFok:  IExCor= 1009 AccDes= 0.00D+00 IRadAn=         5 IDoV= 1 UseB2=F ITyADJ=14
 ICtDFT=  3500011 ScaDFX=  1.000000  1.000000  1.000000  1.000000
 FoFCou: FMM=F IPFlag=           0 FMFlag=      100000 FMFlg1=           0
         NFxFlg=           0 DoJE=T BraDBF=F KetDBF=T FulRan=T
         wScrn=  0.000000 ICntrl=       500 IOpCl=  0 I1Cent=   200000004 NGrid=           0
         NMat0=    1 NMatS0=      1 NMatT0=    0 NMatD0=    1 NMtDS0=    0 NMtDT0=    0
 Petite list used in FoFCou.
 Harris En= -994.403427248734    
 JPrj=0 DoOrth=F DoCkMO=F.
 Leave Link  401 at Mon Apr  4 20:10:17 2022, MaxMem=  1879048192 cpu:              19.0 elap:               2.7
 (Enter /gpfs/software/gaussian16/sse4/tar/g16/l502.exe)
 Integral symmetry usage will be decided dynamically.
 Closed shell SCF:
 Using DIIS extrapolation, IDIIS=  1040.
 NGot=  1879048192 LenX=  1878791817 LenY=  1878666060
 Requested convergence on RMS density matrix=1.00D-08 within 128 cycles.
 Requested convergence on MAX density matrix=1.00D-06.
 Requested convergence on             energy=1.00D-06.
 No special actions if energy rises.
 Fock matrices will be formed incrementally for  20 cycles.

 Cycle   1  Pass 1  IDiag  1:
 FoFJK:  IHMeth= 1 ICntrl=       0 DoSepK=F KAlg= 0 I1Cent=           0 FoldK=F
 IRaf= 860000000 NMat=       1 IRICut=       1 DoRegI=T DoRafI=F ISym2E= 0 IDoP0=0 IntGTp=1.
 FoFCou: FMM=F IPFlag=           0 FMFlag=      100000 FMFlg1=           0
         NFxFlg=           0 DoJE=F BraDBF=F KetDBF=F FulRan=T
         wScrn=  0.000000 ICntrl=         0 IOpCl=  0 I1Cent=           0 NGrid=           0
         NMat0=    1 NMatS0=      1 NMatT0=    0 NMatD0=    1 NMtDS0=    0 NMtDT0=    0
 Symmetry not used in FoFCou.
 E= -994.364720306586    
 DIIS: error= 2.80D-02 at cycle   1 NSaved=   1.
 NSaved= 1 IEnMin= 1 EnMin= -994.364720306586     IErMin= 1 ErrMin= 2.80D-02
 ErrMax= 2.80D-02  0.00D+00 EMaxC= 1.00D-01 BMatC= 4.83D-01 BMatP= 4.83D-01
 IDIUse=3 WtCom= 7.20D-01 WtEn= 2.80D-01
 Coeff-Com:  0.100D+01
 Coeff-En:   0.100D+01
 Coeff:      0.100D+01
 Gap=     0.284 Goal=   None    Shift=    0.000
 GapD=    0.284 DampG=1.000 DampE=0.500 DampFc=0.5000 IDamp=-1.
 Damping current iteration by 5.00D-01
 RMSDP=2.41D+00 MaxDP=1.13D+02              OVMax= 9.99D-01

 Cycle   2  Pass 1  IDiag  1:
 RMSU=  1.18D+00    CP:  3.00D+00
 E= -993.459657442556     Delta-E=        0.905062864029 Rises=F Damp=T
 DIIS: error= 3.71D-02 at cycle   2 NSaved=   2.
 NSaved= 2 IEnMin= 1 EnMin= -994.364720306586     IErMin= 1 ErrMin= 2.80D-02
 ErrMax= 3.71D-02  0.00D+00 EMaxC= 1.00D-01 BMatC= 3.30D-01 BMatP= 4.83D-01
 IDIUse=3 WtCom= 6.29D-01 WtEn= 3.71D-01
 Coeff-Com:  0.420D+00 0.580D+00
 Coeff-En:   0.824D+00 0.176D+00
 Coeff:      0.570D+00 0.430D+00
 Gap=    -0.279 Goal=   None    Shift=    0.000
 RMSDP=1.21D+00 MaxDP=5.66D+01 DE= 9.05D-01 OVMax= 8.37D-01

 Cycle   3  Pass 1  IDiag  1:
 RMSU=  2.74D-02    CP:  1.07D+00 -3.60D-03
 E= -994.445421252112     Delta-E=       -0.985763809556 Rises=F Damp=F
 DIIS: error= 2.61D-02 at cycle   3 NSaved=   3.
 NSaved= 3 IEnMin= 3 EnMin= -994.445421252112     IErMin= 3 ErrMin= 2.61D-02
 ErrMax= 2.61D-02  0.00D+00 EMaxC= 1.00D-01 BMatC= 2.61D-01 BMatP= 3.30D-01
 IDIUse=3 WtCom= 7.39D-01 WtEn= 2.61D-01
 EnCoef did     2 forward-backward iterations
 Coeff-Com:  0.130D+00 0.415D+00 0.455D+00
 Coeff-En:   0.241D+00 0.156D+00 0.603D+00
 Coeff:      0.159D+00 0.348D+00 0.493D+00
 Gap=     0.210 Goal=   None    Shift=    0.000
 RMSDP=2.69D-02 MaxDP=9.72D-01 DE=-9.86D-01 OVMax= 1.85D-01

 Cycle   4  Pass 1  IDiag  1:
 RMSU=  2.37D-02    CP:  1.21D+00 -5.56D-03  8.11D-01
 E= -994.706634788253     Delta-E=       -0.261213536141 Rises=F Damp=F
 DIIS: error= 1.13D-02 at cycle   4 NSaved=   4.
 NSaved= 4 IEnMin= 4 EnMin= -994.706634788253     IErMin= 4 ErrMin= 1.13D-02
 ErrMax= 1.13D-02  0.00D+00 EMaxC= 1.00D-01 BMatC= 4.59D-02 BMatP= 2.61D-01
 IDIUse=3 WtCom= 8.87D-01 WtEn= 1.13D-01
 Coeff-Com: -0.270D-01 0.261D+00 0.209D+00 0.558D+00
 Coeff-En:   0.000D+00 0.000D+00 0.000D+00 0.100D+01
 Coeff:     -0.240D-01 0.231D+00 0.185D+00 0.608D+00
 Gap=     0.109 Goal=   None    Shift=    0.000
 RMSDP=1.11D-02 MaxDP=4.21D-01 DE=-2.61D-01 OVMax= 8.81D-02

 Cycle   5  Pass 1  IDiag  1:
 RMSU=  6.55D-03    CP:  1.12D+00 -4.64D-03  6.72D-01  8.27D-01
 E= -994.708230123320     Delta-E=       -0.001595335067 Rises=F Damp=F
 DIIS: error= 1.47D-02 at cycle   5 NSaved=   5.
 NSaved= 5 IEnMin= 5 EnMin= -994.708230123320     IErMin= 4 ErrMin= 1.13D-02
 ErrMax= 1.47D-02  0.00D+00 EMaxC= 1.00D-01 BMatC= 4.56D-02 BMatP= 4.59D-02
 IDIUse=3 WtCom= 8.53D-01 WtEn= 1.47D-01
 Coeff-Com: -0.933D-01 0.157D+00-0.385D-01 0.479D+00 0.496D+00
 Coeff-En:   0.000D+00 0.000D+00 0.000D+00 0.489D+00 0.511D+00
 Coeff:     -0.796D-01 0.134D+00-0.329D-01 0.481D+00 0.498D+00
 Gap=     0.091 Goal=   None    Shift=    0.000
 RMSDP=2.87D-02 MaxDP=1.27D+00 DE=-1.60D-03 OVMax= 1.05D-01

 Cycle   6  Pass 1  IDiag  1:
 RMSU=  7.90D-03    CP:  1.37D+00 -8.32D-03  1.00D+00  1.56D+00  1.21D+00
 E= -994.760606269769     Delta-E=       -0.052376146449 Rises=F Damp=F
 DIIS: error= 5.04D-03 at cycle   6 NSaved=   6.
 NSaved= 6 IEnMin= 6 EnMin= -994.760606269769     IErMin= 6 ErrMin= 5.04D-03
 ErrMax= 5.04D-03  0.00D+00 EMaxC= 1.00D-01 BMatC= 4.19D-03 BMatP= 4.56D-02
 IDIUse=3 WtCom= 9.50D-01 WtEn= 5.04D-02
 Coeff-Com: -0.306D-01 0.356D-01-0.989D-01-0.338D-01 0.194D+00 0.933D+00
 Coeff-En:   0.000D+00 0.000D+00 0.000D+00 0.000D+00 0.000D+00 0.100D+01
 Coeff:     -0.291D-01 0.338D-01-0.939D-01-0.321D-01 0.185D+00 0.937D+00
 Gap=     0.084 Goal=   None    Shift=    0.000
 RMSDP=1.99D-02 MaxDP=9.12D-01 DE=-5.24D-02 OVMax= 4.95D-02

 Cycle   7  Pass 1  IDiag  1:
 RMSU=  3.36D-03    CP:  1.54D+00 -1.06D-02  1.16D+00  2.07D+00  1.54D+00
                    CP:  1.62D+00
 E= -994.766439131635     Delta-E=       -0.005832861866 Rises=F Damp=F
 DIIS: error= 2.26D-03 at cycle   7 NSaved=   7.
 NSaved= 7 IEnMin= 7 EnMin= -994.766439131635     IErMin= 7 ErrMin= 2.26D-03
 ErrMax= 2.26D-03  0.00D+00 EMaxC= 1.00D-01 BMatC= 6.77D-04 BMatP= 4.19D-03
 IDIUse=3 WtCom= 9.77D-01 WtEn= 2.26D-02
 Coeff-Com: -0.486D-03 0.296D-02-0.416D-01-0.112D+00 0.317D-02 0.505D+00
 Coeff-Com:  0.643D+00
 Coeff-En:   0.000D+00 0.000D+00 0.000D+00 0.000D+00 0.000D+00 0.000D+00
 Coeff-En:   0.100D+01
 Coeff:     -0.475D-03 0.289D-02-0.407D-01-0.110D+00 0.310D-02 0.493D+00
 Coeff:      0.652D+00
 Gap=     0.083 Goal=   None    Shift=    0.000
 RMSDP=3.81D-03 MaxDP=1.59D-01 DE=-5.83D-03 OVMax= 2.03D-02

 Cycle   8  Pass 1  IDiag  1:
 RMSU=  9.65D-04    CP:  1.57D+00 -1.09D-02  1.21D+00  2.14D+00  1.64D+00
                    CP:  1.77D+00  9.10D-01
 E= -994.767378869250     Delta-E=       -0.000939737615 Rises=F Damp=F
 DIIS: error= 5.87D-04 at cycle   8 NSaved=   8.
 NSaved= 8 IEnMin= 8 EnMin= -994.767378869250     IErMin= 8 ErrMin= 5.87D-04
 ErrMax= 5.87D-04  0.00D+00 EMaxC= 1.00D-01 BMatC= 8.62D-05 BMatP= 6.77D-04
 IDIUse=3 WtCom= 9.94D-01 WtEn= 5.87D-03
 Coeff-Com:  0.290D-02-0.137D-02 0.194D-02-0.260D-01-0.145D-01 0.516D-01
 Coeff-Com:  0.267D+00 0.718D+00
 Coeff-En:   0.000D+00 0.000D+00 0.000D+00 0.000D+00 0.000D+00 0.000D+00
 Coeff-En:   0.000D+00 0.100D+01
 Coeff:      0.289D-02-0.136D-02 0.193D-02-0.258D-01-0.144D-01 0.513D-01
 Coeff:      0.265D+00 0.720D+00
 Gap=     0.086 Goal=   None    Shift=    0.000
 RMSDP=7.36D-04 MaxDP=4.50D-02 DE=-9.40D-04 OVMax= 6.31D-03

 Cycle   9  Pass 1  IDiag  1:
 RMSU=  3.13D-04    CP:  1.57D+00 -1.09D-02  1.20D+00  2.12D+00  1.65D+00
                    CP:  1.77D+00  9.41D-01  9.44D-01
 E= -994.767448590899     Delta-E=       -0.000069721649 Rises=F Damp=F
 DIIS: error= 4.13D-04 at cycle   9 NSaved=   9.
 NSaved= 9 IEnMin= 9 EnMin= -994.767448590899     IErMin= 9 ErrMin= 4.13D-04
 ErrMax= 4.13D-04  0.00D+00 EMaxC= 1.00D-01 BMatC= 5.64D-05 BMatP= 8.62D-05
 IDIUse=3 WtCom= 9.96D-01 WtEn= 4.13D-03
 Coeff-Com:  0.254D-02-0.221D-02 0.826D-02-0.256D-02-0.874D-02-0.263D-01
 Coeff-Com:  0.896D-01 0.491D+00 0.449D+00
 Coeff-En:   0.000D+00 0.000D+00 0.000D+00 0.000D+00 0.000D+00 0.000D+00
 Coeff-En:   0.000D+00 0.174D+00 0.826D+00
 Coeff:      0.253D-02-0.220D-02 0.822D-02-0.255D-02-0.870D-02-0.262D-01
 Coeff:      0.892D-01 0.489D+00 0.450D+00
 Gap=     0.086 Goal=   None    Shift=    0.000
 RMSDP=8.05D-04 MaxDP=3.65D-02 DE=-6.97D-05 OVMax= 4.02D-03

 Cycle  10  Pass 1  IDiag  1:
 RMSU=  2.16D-04    CP:  1.56D+00 -1.09D-02  1.19D+00  2.10D+00  1.64D+00
                    CP:  1.75D+00  9.28D-01  9.29D-01  1.23D+00
 E= -994.767500878940     Delta-E=       -0.000052288040 Rises=F Damp=F
 DIIS: error= 3.06D-04 at cycle  10 NSaved=  10.
 NSaved=10 IEnMin=10 EnMin= -994.767500878940     IErMin=10 ErrMin= 3.06D-04
 ErrMax= 3.06D-04  0.00D+00 EMaxC= 1.00D-01 BMatC= 1.45D-05 BMatP= 5.64D-05
 IDIUse=3 WtCom= 9.97D-01 WtEn= 3.06D-03
 Coeff-Com:  0.688D-03-0.966D-03 0.564D-02 0.886D-02 0.378D-02-0.229D-01
 Coeff-Com: -0.322D-01 0.648D-01 0.267D+00 0.705D+00
 Coeff-En:   0.000D+00 0.000D+00 0.000D+00 0.000D+00 0.000D+00 0.000D+00
 Coeff-En:   0.000D+00 0.000D+00 0.000D+00 0.100D+01
 Coeff:      0.686D-03-0.963D-03 0.563D-02 0.884D-02 0.377D-02-0.228D-01
 Coeff:     -0.321D-01 0.646D-01 0.266D+00 0.706D+00
 Gap=     0.087 Goal=   None    Shift=    0.000
 RMSDP=1.07D-03 MaxDP=5.43D-02 DE=-5.23D-05 OVMax= 1.51D-03

 Cycle  11  Pass 1  IDiag  1:
 RMSU=  6.62D-05    CP:  1.55D+00 -1.07D-02  1.18D+00  2.07D+00  1.63D+00
                    CP:  1.71D+00  8.90D-01  9.79D-01  1.51D+00  1.17D+00
 E= -994.767517150110     Delta-E=       -0.000016271171 Rises=F Damp=F
 DIIS: error= 7.92D-05 at cycle  11 NSaved=  11.
 NSaved=11 IEnMin=11 EnMin= -994.767517150110     IErMin=11 ErrMin= 7.92D-05
 ErrMax= 7.92D-05  0.00D+00 EMaxC= 1.00D-01 BMatC= 2.25D-06 BMatP= 1.45D-05
 IDIUse=1 WtCom= 1.00D+00 WtEn= 0.00D+00
 Coeff-Com: -0.210D-04-0.416D-03 0.626D-03 0.322D-02 0.417D-02 0.288D-02
 Coeff-Com: -0.316D-01-0.954D-01-0.326D-01 0.249D+00 0.901D+00
 Coeff:     -0.210D-04-0.416D-03 0.626D-03 0.322D-02 0.417D-02 0.288D-02
 Coeff:     -0.316D-01-0.954D-01-0.326D-01 0.249D+00 0.901D+00
 Gap=     0.088 Goal=   None    Shift=    0.000
 RMSDP=6.10D-04 MaxDP=3.07D-02 DE=-1.63D-05 OVMax= 1.27D-03

 Cycle  12  Pass 1  IDiag  1:
 RMSU=  3.65D-05    CP:  1.55D+00 -1.07D-02  1.18D+00  2.06D+00  1.63D+00
                    CP:  1.69D+00  8.73D-01  9.93D-01  1.69D+00  1.40D+00
                    CP:  1.03D+00
 E= -994.767520788969     Delta-E=       -0.000003638859 Rises=F Damp=F
 DIIS: error= 4.81D-05 at cycle  12 NSaved=  12.
 NSaved=12 IEnMin=12 EnMin= -994.767520788969     IErMin=12 ErrMin= 4.81D-05
 ErrMax= 4.81D-05  0.00D+00 EMaxC= 1.00D-01 BMatC= 4.59D-07 BMatP= 2.25D-06
 IDIUse=1 WtCom= 1.00D+00 WtEn= 0.00D+00
 Coeff-Com: -0.720D-04-0.401D-04-0.509D-03 0.377D-03 0.179D-02 0.663D-02
 Coeff-Com: -0.914D-02-0.575D-01-0.647D-01-0.185D-01 0.444D+00 0.698D+00
 Coeff:     -0.720D-04-0.401D-04-0.509D-03 0.377D-03 0.179D-02 0.663D-02
 Coeff:     -0.914D-02-0.575D-01-0.647D-01-0.185D-01 0.444D+00 0.698D+00
 Gap=     0.088 Goal=   None    Shift=    0.000
 RMSDP=2.11D-04 MaxDP=1.03D-02 DE=-3.64D-06 OVMax= 6.23D-04

 Cycle  13  Pass 1  IDiag  1:
 RMSU=  2.46D-05    CP:  1.54D+00 -1.06D-02  1.18D+00  2.05D+00  1.63D+00
                    CP:  1.69D+00  8.70D-01  9.90D-01  1.73D+00  1.44D+00
                    CP:  1.17D+00  1.23D+00
 E= -994.767521495068     Delta-E=       -0.000000706098 Rises=F Damp=F
 DIIS: error= 1.31D-05 at cycle  13 NSaved=  13.
 NSaved=13 IEnMin=13 EnMin= -994.767521495068     IErMin=13 ErrMin= 1.31D-05
 ErrMax= 1.31D-05  0.00D+00 EMaxC= 1.00D-01 BMatC= 3.32D-08 BMatP= 4.59D-07
 IDIUse=1 WtCom= 1.00D+00 WtEn= 0.00D+00
 Coeff-Com:  0.481D-05-0.926D-05-0.278D-03-0.610D-03-0.667D-04 0.246D-02
 Coeff-Com:  0.245D-02-0.458D-02-0.139D-01-0.420D-01 0.310D-01 0.266D+00
 Coeff-Com:  0.760D+00
 Coeff:      0.481D-05-0.926D-05-0.278D-03-0.610D-03-0.667D-04 0.246D-02
 Coeff:      0.245D-02-0.458D-02-0.139D-01-0.420D-01 0.310D-01 0.266D+00
 Coeff:      0.760D+00
 Gap=     0.088 Goal=   None    Shift=    0.000
 RMSDP=3.66D-05 MaxDP=1.75D-03 DE=-7.06D-07 OVMax= 4.11D-04

 Cycle  14  Pass 1  IDiag  1:
 RMSU=  8.47D-06    CP:  1.54D+00 -1.06D-02  1.18D+00  2.05D+00  1.63D+00
                    CP:  1.68D+00  8.69D-01  9.91D-01  1.74D+00  1.47D+00
                    CP:  1.20D+00  1.47D+00  1.30D+00
 E= -994.767521642039     Delta-E=       -0.000000146971 Rises=F Damp=F
 DIIS: error= 6.73D-06 at cycle  14 NSaved=  14.
 NSaved=14 IEnMin=14 EnMin= -994.767521642039     IErMin=14 ErrMin= 6.73D-06
 ErrMax= 6.73D-06  0.00D+00 EMaxC= 1.00D-01 BMatC= 9.37D-09 BMatP= 3.32D-08
 IDIUse=1 WtCom= 1.00D+00 WtEn= 0.00D+00
 Coeff-Com: -0.716D-05 0.481D-04-0.466D-04-0.282D-03-0.309D-03-0.228D-03
 Coeff-Com:  0.268D-02 0.791D-02 0.613D-02-0.189D-01-0.744D-01-0.108D-01
 Coeff-Com:  0.288D+00 0.800D+00
 Coeff:     -0.716D-05 0.481D-04-0.466D-04-0.282D-03-0.309D-03-0.228D-03
 Coeff:      0.268D-02 0.791D-02 0.613D-02-0.189D-01-0.744D-01-0.108D-01
 Coeff:      0.288D+00 0.800D+00
 Gap=     0.088 Goal=   None    Shift=    0.000
 RMSDP=4.09D-05 MaxDP=1.83D-03 DE=-1.47D-07 OVMax= 3.69D-04

 Cycle  15  Pass 1  IDiag  1:
 RMSU=  3.57D-06    CP:  1.54D+00 -1.06D-02  1.18D+00  2.05D+00  1.63D+00
                    CP:  1.68D+00  8.69D-01  9.89D-01  1.75D+00  1.48D+00
                    CP:  1.22D+00  1.66D+00  1.68D+00  1.72D+00
 E= -994.767521718514     Delta-E=       -0.000000076475 Rises=F Damp=F
 DIIS: error= 4.94D-06 at cycle  15 NSaved=  15.
 NSaved=15 IEnMin=15 EnMin= -994.767521718514     IErMin=15 ErrMin= 4.94D-06
 ErrMax= 4.94D-06  0.00D+00 EMaxC= 1.00D-01 BMatC= 6.84D-09 BMatP= 9.37D-09
 IDIUse=1 WtCom= 1.00D+00 WtEn= 0.00D+00
 Coeff-Com: -0.178D-04 0.246D-04 0.839D-04 0.161D-03-0.115D-03-0.142D-02
 Coeff-Com: -0.138D-03 0.485D-02 0.933D-02 0.111D-01-0.391D-01-0.982D-01
 Coeff-Com: -0.238D+00 0.398D+00 0.954D+00
 Coeff:     -0.178D-04 0.246D-04 0.839D-04 0.161D-03-0.115D-03-0.142D-02
 Coeff:     -0.138D-03 0.485D-02 0.933D-02 0.111D-01-0.391D-01-0.982D-01
 Coeff:     -0.238D+00 0.398D+00 0.954D+00
 Gap=     0.088 Goal=   None    Shift=    0.000
 RMSDP=1.54D-05 MaxDP=7.60D-04 DE=-7.65D-08 OVMax= 3.89D-04

 Cycle  16  Pass 1  IDiag  1:
 RMSU=  3.13D-06    CP:  1.54D+00 -1.06D-02  1.18D+00  2.05D+00  1.63D+00
                    CP:  1.68D+00  8.70D-01  9.90D-01  1.76D+00  1.49D+00
                    CP:  1.23D+00  1.85D+00  2.08D+00  2.49D+00  1.22D+00
 E= -994.767521771370     Delta-E=       -0.000000052856 Rises=F Damp=F
 DIIS: error= 2.88D-06 at cycle  16 NSaved=  16.
 NSaved=16 IEnMin=16 EnMin= -994.767521771370     IErMin=16 ErrMin= 2.88D-06
 ErrMax= 2.88D-06  0.00D+00 EMaxC= 1.00D-01 BMatC= 1.25D-09 BMatP= 6.84D-09
 IDIUse=1 WtCom= 1.00D+00 WtEn= 0.00D+00
 Coeff-Com: -0.733D-05-0.116D-05 0.487D-04 0.186D-03 0.670D-04-0.570D-03
 Coeff-Com: -0.995D-03-0.923D-03 0.868D-03 0.107D-01 0.122D-01-0.228D-01
 Coeff-Com: -0.197D+00-0.910D-01 0.290D+00 0.999D+00
 Coeff:     -0.733D-05-0.116D-05 0.487D-04 0.186D-03 0.670D-04-0.570D-03
 Coeff:     -0.995D-03-0.923D-03 0.868D-03 0.107D-01 0.122D-01-0.228D-01
 Coeff:     -0.197D+00-0.910D-01 0.290D+00 0.999D+00
 Gap=     0.088 Goal=   None    Shift=    0.000
 RMSDP=1.37D-05 MaxDP=6.10D-04 DE=-5.29D-08 OVMax= 2.85D-04

 Cycle  17  Pass 1  IDiag  1:
 RMSU=  1.25D-06    CP:  1.54D+00 -1.06D-02  1.18D+00  2.05D+00  1.63D+00
                    CP:  1.68D+00  8.70D-01  9.89D-01  1.76D+00  1.50D+00
                    CP:  1.24D+00  1.98D+00  2.33D+00  3.00D+00  1.73D+00
                    CP:  1.65D+00
 E= -994.767521791334     Delta-E=       -0.000000019964 Rises=F Damp=F
 DIIS: error= 1.38D-06 at cycle  17 NSaved=  17.
 NSaved=17 IEnMin=17 EnMin= -994.767521791334     IErMin=17 ErrMin= 1.38D-06
 ErrMax= 1.38D-06  0.00D+00 EMaxC= 1.00D-01 BMatC= 5.02D-10 BMatP= 1.25D-09
 IDIUse=1 WtCom= 1.00D+00 WtEn= 0.00D+00
 Coeff-Com:  0.726D-05-0.115D-04-0.494D-05 0.211D-04 0.537D-04 0.250D-03
 Coeff-Com: -0.310D-03-0.202D-02-0.353D-02-0.251D-03 0.168D-01 0.224D-01
 Coeff-Com: -0.194D-02-0.172D+00-0.202D+00 0.406D+00 0.936D+00
 Coeff:      0.726D-05-0.115D-04-0.494D-05 0.211D-04 0.537D-04 0.250D-03
 Coeff:     -0.310D-03-0.202D-02-0.353D-02-0.251D-03 0.168D-01 0.224D-01
 Coeff:     -0.194D-02-0.172D+00-0.202D+00 0.406D+00 0.936D+00
 Gap=     0.088 Goal=   None    Shift=    0.000
 RMSDP=1.11D-05 MaxDP=5.33D-04 DE=-2.00D-08 OVMax= 1.92D-04

 Cycle  18  Pass 1  IDiag  1:
 RMSU=  2.02D-06    CP:  1.54D+00 -1.06D-02  1.17D+00  2.05D+00  1.63D+00
                    CP:  1.68D+00  8.70D-01  9.89D-01  1.77D+00  1.50D+00
                    CP:  1.25D+00  2.06D+00  2.50D+00  3.00D+00  2.00D+00
                    CP:  2.24D+00  2.96D+00
 E= -994.767521798054     Delta-E=       -0.000000006720 Rises=F Damp=F
 DIIS: error= 1.18D-06 at cycle  18 NSaved=  18.
 NSaved=18 IEnMin=18 EnMin= -994.767521798054     IErMin=18 ErrMin= 1.18D-06
 ErrMax= 1.18D-06  0.00D+00 EMaxC= 1.00D-01 BMatC= 2.99D-10 BMatP= 5.02D-10
 IDIUse=1 WtCom= 1.00D+00 WtEn= 0.00D+00
 Coeff-Com:  0.519D-05-0.435D-05-0.251D-05-0.252D-04-0.474D-05 0.187D-03
 Coeff-Com:  0.219D-03 0.245D-03-0.349D-03-0.210D-02-0.418D-02-0.682D-03
 Coeff-Com:  0.451D-01 0.124D-01-0.487D-01-0.241D+00 0.498D-01 0.119D+01
 Coeff:      0.519D-05-0.435D-05-0.251D-05-0.252D-04-0.474D-05 0.187D-03
 Coeff:      0.219D-03 0.245D-03-0.349D-03-0.210D-02-0.418D-02-0.682D-03
 Coeff:      0.451D-01 0.124D-01-0.487D-01-0.241D+00 0.498D-01 0.119D+01
 Gap=     0.088 Goal=   None    Shift=    0.000
 RMSDP=8.98D-06 MaxDP=4.32D-04 DE=-6.72D-09 OVMax= 1.01D-04

 Cycle  19  Pass 1  IDiag  1:
 RMSU=  1.37D-06    CP:  1.54D+00 -1.06D-02  1.17D+00  2.05D+00  1.63D+00
                    CP:  1.68D+00  8.71D-01  9.89D-01  1.77D+00  1.51D+00
                    CP:  1.25D+00  2.10D+00  2.58D+00  3.00D+00  2.17D+00
                    CP:  2.57D+00  3.00D+00  1.50D+00
 E= -994.767521799942     Delta-E=       -0.000000001888 Rises=F Damp=F
 DIIS: error= 4.65D-07 at cycle  19 NSaved=  19.
 NSaved=19 IEnMin=19 EnMin= -994.767521799942     IErMin=19 ErrMin= 4.65D-07
 ErrMax= 4.65D-07  0.00D+00 EMaxC= 1.00D-01 BMatC= 3.73D-11 BMatP= 2.99D-10
 IDIUse=1 WtCom= 1.00D+00 WtEn= 0.00D+00
 Coeff-Com:  0.724D-06-0.431D-06 0.765D-06-0.876D-05-0.779D-05 0.441D-04
 Coeff-Com:  0.145D-03 0.540D-03 0.643D-03-0.344D-03-0.485D-02-0.507D-02
 Coeff-Com:  0.171D-01 0.386D-01 0.309D-01-0.184D+00-0.235D+00 0.481D+00
 Coeff-Com:  0.861D+00
 Coeff:      0.724D-06-0.431D-06 0.765D-06-0.876D-05-0.779D-05 0.441D-04
 Coeff:      0.145D-03 0.540D-03 0.643D-03-0.344D-03-0.485D-02-0.507D-02
 Coeff:      0.171D-01 0.386D-01 0.309D-01-0.184D+00-0.235D+00 0.481D+00
 Coeff:      0.861D+00
 Gap=     0.088 Goal=   None    Shift=    0.000
 RMSDP=3.62D-06 MaxDP=1.63D-04 DE=-1.89D-09 OVMax= 4.33D-05

 Cycle  20  Pass 1  IDiag  1:
 RMSU=  2.03D-07    CP:  1.54D+00 -1.06D-02  1.17D+00  2.05D+00  1.63D+00
                    CP:  1.68D+00  8.71D-01  9.88D-01  1.77D+00  1.51D+00
                    CP:  1.26D+00  2.11D+00  2.61D+00  3.00D+00  2.24D+00
                    CP:  2.72D+00  3.00D+00  1.74D+00  1.46D+00
 E= -994.767521800213     Delta-E=       -0.000000000271 Rises=F Damp=F
 DIIS: error= 1.90D-07 at cycle  20 NSaved=  20.
 NSaved=20 IEnMin=20 EnMin= -994.767521800213     IErMin=20 ErrMin= 1.90D-07
 ErrMax= 1.90D-07  0.00D+00 EMaxC= 1.00D-01 BMatC= 6.31D-12 BMatP= 3.73D-11
 IDIUse=1 WtCom= 1.00D+00 WtEn= 0.00D+00
 Coeff-Com: -0.803D-06 0.386D-06 0.376D-07 0.584D-05-0.999D-06-0.312D-04
 Coeff-Com: -0.393D-04 0.988D-05 0.150D-03 0.665D-03 0.507D-03-0.143D-03
 Coeff-Com: -0.992D-02-0.160D-02 0.176D-01 0.470D-01-0.721D-01-0.223D+00
 Coeff-Com:  0.283D+00 0.959D+00
 Coeff:     -0.803D-06 0.386D-06 0.376D-07 0.584D-05-0.999D-06-0.312D-04
 Coeff:     -0.393D-04 0.988D-05 0.150D-03 0.665D-03 0.507D-03-0.143D-03
 Coeff:     -0.992D-02-0.160D-02 0.176D-01 0.470D-01-0.721D-01-0.223D+00
 Coeff:      0.283D+00 0.959D+00
 Gap=     0.088 Goal=   None    Shift=    0.000
 RMSDP=9.17D-07 MaxDP=3.59D-05 DE=-2.71D-10 OVMax= 1.52D-05

 Cycle  21  Pass 1  IDiag  1:
 Restarting incremental Fock formation.
 E= -994.767521800358     Delta-E=       -0.000000000145 Rises=F Damp=F
 DIIS: error= 1.07D-07 at cycle  21 NSaved=  20.
 NSaved=20 IEnMin=20 EnMin= -994.767521800358     IErMin=20 ErrMin= 1.07D-07
 ErrMax= 1.07D-07  0.00D+00 EMaxC= 1.00D-01 BMatC= 8.50D-13 BMatP= 6.31D-12
 IDIUse=1 WtCom= 1.00D+00 WtEn= 0.00D+00
 Coeff-Com: -0.119D-06-0.424D-06-0.135D-06-0.105D-05-0.666D-05-0.178D-04
 Coeff-Com: -0.570D-04-0.276D-04 0.812D-04 0.498D-03 0.553D-03-0.169D-02
 Coeff-Com: -0.351D-02-0.238D-02 0.235D-01 0.118D-01-0.821D-01-0.373D-01
 Coeff-Com:  0.902D-01 0.100D+01
 Coeff:     -0.119D-06-0.424D-06-0.135D-06-0.105D-05-0.666D-05-0.178D-04
 Coeff:     -0.570D-04-0.276D-04 0.812D-04 0.498D-03 0.553D-03-0.169D-02
 Coeff:     -0.351D-02-0.238D-02 0.235D-01 0.118D-01-0.821D-01-0.373D-01
 Coeff:      0.902D-01 0.100D+01
 Gap=     0.088 Goal=   None    Shift=    0.000
 RMSDP=2.68D-07 MaxDP=1.15D-05 DE=-1.45D-10 OVMax= 5.01D-06

 Cycle  22  Pass 1  IDiag  1:
 RMSU=  2.42D-07    CP:  1.00D+00
 E= -994.767521800297     Delta-E=        0.000000000061 Rises=F Damp=F
 DIIS: error= 6.56D-08 at cycle  22 NSaved=  20.
 NSaved=20 IEnMin=19 EnMin= -994.767521800358     IErMin=20 ErrMin= 6.56D-08
 ErrMax= 6.56D-08  0.00D+00 EMaxC= 1.00D-01 BMatC= 3.92D-13 BMatP= 8.50D-13
 IDIUse=1 WtCom= 1.00D+00 WtEn= 0.00D+00
 Coeff-Com: -0.727D-07-0.795D-06 0.104D-06 0.289D-05-0.305D-06-0.251D-04
 Coeff-Com: -0.331D-04-0.983D-04 0.780D-04 0.146D-03 0.133D-02-0.975D-03
 Coeff-Com: -0.468D-02-0.530D-03 0.220D-01 0.159D-01-0.823D-01-0.198D+00
 Coeff-Com:  0.471D+00 0.776D+00
 Coeff:     -0.727D-07-0.795D-06 0.104D-06 0.289D-05-0.305D-06-0.251D-04
 Coeff:     -0.331D-04-0.983D-04 0.780D-04 0.146D-03 0.133D-02-0.975D-03
 Coeff:     -0.468D-02-0.530D-03 0.220D-01 0.159D-01-0.823D-01-0.198D+00
 Coeff:      0.471D+00 0.776D+00
 Gap=     0.088 Goal=   None    Shift=    0.000
 RMSDP=1.91D-07 MaxDP=9.59D-06 DE= 6.12D-11 OVMax= 2.86D-06

 Cycle  23  Pass 1  IDiag  1:
 RMSU=  5.05D-08    CP:  1.00D+00  1.61D+00
 E= -994.767521800301     Delta-E=       -0.000000000004 Rises=F Damp=F
 DIIS: error= 4.36D-08 at cycle  23 NSaved=  20.
 NSaved=20 IEnMin=18 EnMin= -994.767521800358     IErMin=20 ErrMin= 4.36D-08
 ErrMax= 4.36D-08  0.00D+00 EMaxC= 1.00D-01 BMatC= 1.16D-13 BMatP= 3.92D-13
 IDIUse=1 WtCom= 1.00D+00 WtEn= 0.00D+00
 Coeff-Com: -0.335D-06 0.863D-06 0.362D-05 0.817D-05 0.146D-04-0.815D-05
 Coeff-Com: -0.811D-04-0.177D-03-0.140D-03 0.939D-03 0.130D-02 0.669D-05
 Coeff-Com: -0.101D-01 0.181D-02 0.393D-01-0.117D-01-0.879D-01-0.345D+00
 Coeff-Com:  0.157D+00 0.126D+01
 Coeff:     -0.335D-06 0.863D-06 0.362D-05 0.817D-05 0.146D-04-0.815D-05
 Coeff:     -0.811D-04-0.177D-03-0.140D-03 0.939D-03 0.130D-02 0.669D-05
 Coeff:     -0.101D-01 0.181D-02 0.393D-01-0.117D-01-0.879D-01-0.345D+00
 Coeff:      0.157D+00 0.126D+01
 Gap=     0.088 Goal=   None    Shift=    0.000
 RMSDP=2.00D-07 MaxDP=1.08D-05 DE=-4.32D-12 OVMax= 3.21D-06

 Cycle  24  Pass 1  IDiag  1:
 RMSU=  2.50D-08    CP:  1.00D+00  2.26D+00  2.17D+00
 E= -994.767521800312     Delta-E=       -0.000000000011 Rises=F Damp=F
 DIIS: error= 1.59D-08 at cycle  24 NSaved=  20.
 NSaved=20 IEnMin=17 EnMin= -994.767521800358     IErMin=20 ErrMin= 1.59D-08
 ErrMax= 1.59D-08  0.00D+00 EMaxC= 1.00D-01 BMatC= 2.87D-14 BMatP= 1.16D-13
 IDIUse=1 WtCom= 1.00D+00 WtEn= 0.00D+00
 Coeff-Com:  0.429D-06 0.731D-06 0.385D-05 0.121D-04 0.407D-05-0.138D-04
 Coeff-Com: -0.778D-04-0.599D-04 0.174D-04 0.709D-03 0.935D-03-0.379D-02
 Coeff-Com: -0.412D-02 0.112D-01 0.131D-01 0.256D-01-0.225D+00-0.166D+00
 Coeff-Com:  0.363D+00 0.984D+00
 Coeff:      0.429D-06 0.731D-06 0.385D-05 0.121D-04 0.407D-05-0.138D-04
 Coeff:     -0.778D-04-0.599D-04 0.174D-04 0.709D-03 0.935D-03-0.379D-02
 Coeff:     -0.412D-02 0.112D-01 0.131D-01 0.256D-01-0.225D+00-0.166D+00
 Coeff:      0.363D+00 0.984D+00
 Gap=     0.088 Goal=   None    Shift=    0.000
 RMSDP=8.39D-08 MaxDP=5.05D-06 DE=-1.09D-11 OVMax= 1.40D-06

 Cycle  25  Pass 1  IDiag  1:
 RMSU=  1.20D-08    CP:  1.00D+00  2.52D+00  2.64D+00  1.63D+00
 E= -994.767521800273     Delta-E=        0.000000000039 Rises=F Damp=F
 DIIS: error= 4.76D-09 at cycle  25 NSaved=  20.
 NSaved=20 IEnMin=16 EnMin= -994.767521800358     IErMin=20 ErrMin= 4.76D-09
 ErrMax= 4.76D-09  0.00D+00 EMaxC= 1.00D-01 BMatC= 7.97D-15 BMatP= 2.87D-14
 IDIUse=1 WtCom= 1.00D+00 WtEn= 0.00D+00
 Coeff-Com: -0.488D-06 0.316D-06 0.279D-05 0.316D-05 0.644D-05 0.236D-05
 Coeff-Com:  0.147D-04-0.155D-03 0.105D-03 0.296D-03 0.324D-03-0.188D-02
 Coeff-Com: -0.338D-02 0.609D-02 0.313D-01-0.249D-01-0.109D+00-0.108D+00
 Coeff-Com:  0.490D+00 0.719D+00
 Coeff:     -0.488D-06 0.316D-06 0.279D-05 0.316D-05 0.644D-05 0.236D-05
 Coeff:      0.147D-04-0.155D-03 0.105D-03 0.296D-03 0.324D-03-0.188D-02
 Coeff:     -0.338D-02 0.609D-02 0.313D-01-0.249D-01-0.109D+00-0.108D+00
 Coeff:      0.490D+00 0.719D+00
 Gap=     0.088 Goal=   None    Shift=    0.000
 RMSDP=2.06D-08 MaxDP=1.12D-06 DE= 3.91D-11 OVMax= 3.82D-07

 Cycle  26  Pass 1  IDiag  1:
 RMSU=  2.64D-09    CP:  1.00D+00  2.59D+00  2.75D+00  1.78D+00  1.15D+00
 E= -994.767521800260     Delta-E=        0.000000000013 Rises=F Damp=F
 DIIS: error= 1.96D-09 at cycle  26 NSaved=  20.
 NSaved=20 IEnMin=15 EnMin= -994.767521800358     IErMin=20 ErrMin= 1.96D-09
 ErrMax= 1.96D-09  0.00D+00 EMaxC= 1.00D-01 BMatC= 5.07D-16 BMatP= 7.97D-15
 IDIUse=1 WtCom= 1.00D+00 WtEn= 0.00D+00
 Large coefficients: NSaved= 20 BigCof=    0.00 CofMax=   10.00 Det=-4.44D-15
 Inversion failed.  Reducing to 19 matrices.
 Large coefficients: NSaved= 19 BigCof=    0.00 CofMax=   10.00 Det=-4.46D-15
 Inversion failed.  Reducing to 18 matrices.
 Large coefficients: NSaved= 18 BigCof=    0.00 CofMax=   10.00 Det=-4.46D-15
 Inversion failed.  Reducing to 17 matrices.
 Large coefficients: NSaved= 17 BigCof=    0.00 CofMax=   10.00 Det=-4.47D-15
 Inversion failed.  Reducing to 16 matrices.
 Large coefficients: NSaved= 16 BigCof=    0.00 CofMax=   10.00 Det=-4.51D-15
 Inversion failed.  Reducing to 15 matrices.
 Coeff-Com:  0.541D-05 0.240D-04 0.162D-04-0.143D-03-0.343D-04 0.235D-03
 Coeff-Com:  0.509D-04-0.717D-03 0.168D-02 0.589D-02-0.867D-02-0.444D-01
 Coeff-Com:  0.381D-01 0.170D+00 0.838D+00
 Coeff:      0.541D-05 0.240D-04 0.162D-04-0.143D-03-0.343D-04 0.235D-03
 Coeff:      0.509D-04-0.717D-03 0.168D-02 0.589D-02-0.867D-02-0.444D-01
 Coeff:      0.381D-01 0.170D+00 0.838D+00
 Gap=     0.088 Goal=   None    Shift=    0.000
 RMSDP=4.57D-09 MaxDP=1.97D-07 DE= 1.30D-11 OVMax= 7.81D-08

 SCF Done:  E(RM062X) =  -994.767521800     A.U. after   26 cycles
            NFock= 26  Conv=0.46D-08     -V/T= 2.0038
 KE= 9.909790879612D+02 PE=-3.918302970838D+03 EE= 1.148774341968D+03
 Leave Link  502 at Mon Apr  4 20:14:23 2022, MaxMem=  1879048192 cpu:            1720.6 elap:             246.0
 (Enter /gpfs/software/gaussian16/sse4/tar/g16/l601.exe)
 Copying SCF densities to generalized density rwf, IOpCl= 0 IROHF=0.

 **********************************************************************

            Population analysis using the SCF density.

 **********************************************************************

 Orbital symmetries:
       Occupied  (A) (A) (A) (A) (A) (A) (A) (A) (A) (A) (A) (A)
                 (A) (A) (A) (A) (A) (A) (A) (A) (A) (A) (A) (A)
                 (A) (A) (A) (A) (A) (A) (A) (A) (A) (A) (A) (A)
                 (A) (A) (A) (A) (A) (A) (A) (A) (A) (A) (A) (A)
                 (A) (A) (A)
       Virtual   (A) (A) (A) (A) (A) (A) (A) (A) (A) (A) (A) (A)
                 (A) (A) (A) (A) (A) (A) (A) (A) (A) (A) (A) (A)
                 (A) (A) (A) (A) (A) (A) (A) (A) (A) (A) (A) (A)
                 (A) (A) (A) (A) (A) (A) (A) (A) (A) (A) (A) (A)
                 (A) (A) (A) (A) (A) (A) (A) (A) (A) (A) (A) (A)
                 (A) (A) (A) (A) (A) (A) (A) (A) (A) (A) (A) (A)
                 (A) (A) (A) (A) (A) (A) (A) (A) (A) (A) (A) (A)
                 (A) (A) (A) (A) (A) (A) (A) (A) (A) (A) (A) (A)
                 (A) (A) (A) (A) (A) (A) (A) (A) (A) (A) (A) (A)
                 (A) (A) (A) (A) (A) (A) (A) (A) (A) (A) (A) (A)
                 (A) (A) (A) (A) (A) (A) (A) (A) (A) (A) (A) (A)
                 (A) (A) (A) (A) (A) (A) (A) (A) (A) (A) (A) (A)
                 (A) (A) (A) (A) (A) (A) (A) (A) (A) (A) (A) (A)
                 (A) (A) (A) (A) (A) (A) (A) (A) (A) (A) (A) (A)
                 (A) (A) (A) (A) (A) (A) (A) (A) (A) (A) (A) (A)
                 (A) (A) (A) (A) (A) (A) (A) (A) (A) (A) (A) (A)
                 (A) (A) (A) (A) (A) (A) (A) (A) (A) (A) (A) (A)
                 (A) (A) (A) (A) (A) (A) (A) (A) (A) (A) (A) (A)
                 (A) (A) (A) (A) (A) (A) (A) (A) (A) (A) (A) (A)
                 (A) (A) (A) (A) (A) (A) (A) (A) (A) (A) (A) (A)
                 (A) (A) (A) (A) (A) (A) (A) (A) (A) (A) (A) (A)
                 (A) (A) (A) (A) (A) (A) (A) (A) (A) (A) (A) (A)
                 (A) (A) (A) (A) (A) (A) (A) (A) (A) (A) (A) (A)
                 (A) (A) (A) (A) (A) (A) (A) (A) (A) (A)
 The electronic state is 1-A.
 Alpha  occ. eigenvalues -- -102.58672 -19.40645 -10.54185 -10.50312 -10.49527
 Alpha  occ. eigenvalues --  -10.47947 -10.47423 -10.46957 -10.46059 -10.44152
 Alpha  occ. eigenvalues --  -10.43728 -10.42902 -10.42888 -10.40551  -9.73004
 Alpha  occ. eigenvalues --   -7.45502  -7.44851  -7.44838  -0.95059  -0.90847
 Alpha  occ. eigenvalues --   -0.85420  -0.81578  -0.75367  -0.73557  -0.68822
 Alpha  occ. eigenvalues --   -0.67967  -0.58646  -0.58534  -0.53491  -0.51083
 Alpha  occ. eigenvalues --   -0.47118  -0.44798  -0.42466  -0.40372  -0.38863
 Alpha  occ. eigenvalues --   -0.38268  -0.35588  -0.35471  -0.33550  -0.32664
 Alpha  occ. eigenvalues --   -0.31297  -0.30210  -0.29185  -0.26682  -0.22650
 Alpha  occ. eigenvalues --   -0.21494  -0.20569  -0.17340  -0.17233  -0.15489
 Alpha  occ. eigenvalues --   -0.09913
 Alpha virt. eigenvalues --   -0.01138   0.05484   0.09537   0.10061   0.10230
 Alpha virt. eigenvalues --    0.10741   0.12540   0.14101   0.14129   0.14486
 Alpha virt. eigenvalues --    0.15261   0.15685   0.16007   0.16970   0.17172
 Alpha virt. eigenvalues --    0.17336   0.17726   0.18375   0.19245   0.19453
 Alpha virt. eigenvalues --    0.20370   0.20550   0.21012   0.21193   0.22375
 Alpha virt. eigenvalues --    0.22464   0.23281   0.24074   0.24503   0.24683
 Alpha virt. eigenvalues --    0.25061   0.25845   0.26103   0.26660   0.27160
 Alpha virt. eigenvalues --    0.27898   0.28950   0.29191   0.29509   0.30010
 Alpha virt. eigenvalues --    0.30155   0.30644   0.31151   0.31692   0.31942
 Alpha virt. eigenvalues --    0.32392   0.32743   0.33382   0.33747   0.34767
 Alpha virt. eigenvalues --    0.35137   0.35850   0.36810   0.37970   0.38135
 Alpha virt. eigenvalues --    0.38341   0.39676   0.39970   0.40439   0.41864
 Alpha virt. eigenvalues --    0.42436   0.43344   0.44390   0.44715   0.45016
 Alpha virt. eigenvalues --    0.45894   0.47063   0.47798   0.48071   0.50386
 Alpha virt. eigenvalues --    0.51150   0.51608   0.54223   0.54511   0.56709
 Alpha virt. eigenvalues --    0.57170   0.57277   0.59891   0.61191   0.63115
 Alpha virt. eigenvalues --    0.65360   0.65753   0.66691   0.68709   0.68901
 Alpha virt. eigenvalues --    0.69683   0.70296   0.71248   0.71672   0.72118
 Alpha virt. eigenvalues --    0.73288   0.73633   0.74638   0.75348   0.75936
 Alpha virt. eigenvalues --    0.76957   0.77307   0.78942   0.79127   0.79686
 Alpha virt. eigenvalues --    0.81216   0.81849   0.82220   0.82596   0.83803
 Alpha virt. eigenvalues --    0.84927   0.85210   0.86337   0.88153   0.88430
 Alpha virt. eigenvalues --    0.89832   0.91575   0.93203   0.94581   0.97077
 Alpha virt. eigenvalues --    0.98615   0.98873   0.99826   1.01038   1.02294
 Alpha virt. eigenvalues --    1.02906   1.03174   1.03755   1.04629   1.05661
 Alpha virt. eigenvalues --    1.06970   1.07312   1.08482   1.10020   1.10760
 Alpha virt. eigenvalues --    1.10919   1.12727   1.13740   1.14615   1.17840
 Alpha virt. eigenvalues --    1.18330   1.19286   1.21293   1.24262   1.25912
 Alpha virt. eigenvalues --    1.26370   1.28978   1.31268   1.32330   1.33528
 Alpha virt. eigenvalues --    1.33776   1.35520   1.36413   1.38683   1.39136
 Alpha virt. eigenvalues --    1.40065   1.42393   1.45297   1.46900   1.49659
 Alpha virt. eigenvalues --    1.52037   1.59730   1.61593   1.62175   1.63995
 Alpha virt. eigenvalues --    1.67025   1.71028   1.71769   1.72127   1.72706
 Alpha virt. eigenvalues --    1.74039   1.75559   1.78167   1.79931   1.83257
 Alpha virt. eigenvalues --    1.85550   1.87633   1.89215   1.89840   1.92344
 Alpha virt. eigenvalues --    1.94194   1.95063   1.96474   1.98287   1.99171
 Alpha virt. eigenvalues --    2.00854   2.03837   2.04375   2.04557   2.07547
 Alpha virt. eigenvalues --    2.08892   2.09316   2.10141   2.11003   2.12050
 Alpha virt. eigenvalues --    2.13383   2.16009   2.17875   2.20453   2.23244
 Alpha virt. eigenvalues --    2.24595   2.29940   2.34194   2.38594   2.39157
 Alpha virt. eigenvalues --    2.41050   2.41477   2.44229   2.45000   2.45317
 Alpha virt. eigenvalues --    2.51006   2.52304   2.54591   2.57662   2.59907
 Alpha virt. eigenvalues --    2.61769   2.66483   2.72628   2.76720   2.78355
 Alpha virt. eigenvalues --    2.78930   2.80825   2.81694   2.83610   2.84291
 Alpha virt. eigenvalues --    2.86502   2.87508   2.91281   2.91523   2.91820
 Alpha virt. eigenvalues --    2.95407   2.98558   3.02027   3.03834   3.06085
 Alpha virt. eigenvalues --    3.08764   3.09984   3.13274   3.14101   3.18245
 Alpha virt. eigenvalues --    3.19674   3.20879   3.21805   3.26572   3.29757
 Alpha virt. eigenvalues --    3.31993   3.33900   3.37113   3.39941   3.43013
 Alpha virt. eigenvalues --    3.50506   3.51950   3.55942   3.56856   3.62064
 Alpha virt. eigenvalues --    3.69741   3.72616   3.77885   3.81973   3.83951
 Alpha virt. eigenvalues --    3.85063   3.97750   4.11979   4.15161   4.23440
 Alpha virt. eigenvalues --    4.27049   4.38149   4.66066   4.88480   4.96298
 Alpha virt. eigenvalues --    5.37890   5.52080   6.00567  10.07018  23.56066
 Alpha virt. eigenvalues --   23.75401  24.01343  24.05747  24.10397  24.11930
 Alpha virt. eigenvalues --   24.15911  24.19403  24.23998  24.24551  24.25399
 Alpha virt. eigenvalues --   24.32833  26.02785  26.30739  26.74868  50.30409
 Alpha virt. eigenvalues --  216.17184
          Condensed to atoms (all electrons):
               1          2          3          4          5          6
     1  C    8.582092  -0.848098   0.657952  -0.822464  -1.503116   1.162689
     2  C   -0.848098  22.018678  -5.631826   0.373762  -0.501381  -9.290748
     3  C    0.657952  -5.631826  16.244531  -3.553429  -1.869933   2.422440
     4  C   -0.822464   0.373762  -3.553429  15.561666   0.181521  -4.947884
     5  C   -1.503116  -0.501381  -1.869933   0.181521  10.037277  -1.194702
     6  C    1.162689  -9.290748   2.422440  -4.947884  -1.194702  21.149106
     7  H   -0.058158  -0.042232   0.026502  -0.045502   0.107096   0.235417
     8  O    0.500826  -0.157271  -0.190427  -0.035404   0.000845  -0.077809
     9  H    0.079031   0.336242  -0.037530   0.013856   0.009947  -0.050393
    10  C   -0.203780   0.962360   0.042717   0.696920   0.652617  -1.902803
    11  C   -0.488346   1.293243  -1.626564   3.715960  -1.129493  -4.094713
    12  C    0.141560  -1.399500   0.242013  -3.289691  -1.062154   5.163969
    13  C    0.039271  -2.594378   1.157182   2.411359   0.785658  -2.330879
    14  C   -0.018496   0.170782  -0.398279  -1.071416   0.462511   0.690627
    15  C   -0.417025   1.383185  -1.779828  -2.942985   0.313130  -0.393279
    16  Cl  -0.003883  -0.009095   0.038886   0.036643  -0.208927  -0.089914
    17  H   -0.003340   0.051513  -0.005554  -0.028573  -0.011219   0.021401
    18  H   -0.003580   0.004343  -0.023030  -0.033764   0.099949   0.039030
               7          8          9         10         11         12
     1  C   -0.058158   0.500826   0.079031  -0.203780  -0.488346   0.141560
     2  C   -0.042232  -0.157271   0.336242   0.962360   1.293243  -1.399500
     3  C    0.026502  -0.190427  -0.037530   0.042717  -1.626564   0.242013
     4  C   -0.045502  -0.035404   0.013856   0.696920   3.715960  -3.289691
     5  C    0.107096   0.000845   0.009947   0.652617  -1.129493  -1.062154
     6  C    0.235417  -0.077809  -0.050393  -1.902803  -4.094713   5.163969
     7  H    0.545392   0.000168  -0.005150   0.059416   0.004596  -0.009813
     8  O    0.000168   8.428785  -0.008581  -0.006207   0.003609  -0.003319
     9  H   -0.005150  -0.008581   0.518173  -0.002520  -0.001054   0.008851
    10  C    0.059416  -0.006207  -0.002520  10.988687   3.110034  -1.939808
    11  C    0.004596   0.003609  -0.001054   3.110034  20.684499  -6.993266
    12  C   -0.009813  -0.003319   0.008851  -1.939808  -6.993266  23.305817
    13  C    0.040971   0.000268   0.000907  -1.429498   3.315704 -11.046073
    14  C   -0.005103  -0.000069   0.000192  -2.121019  -7.191178   2.400224
    15  C    0.006557   0.001136  -0.000744  -2.932041  -4.627458   0.301314
    16  Cl   0.000034   0.000002   0.000001  -0.314026   0.583844   0.059069
    17  H    0.000600   0.000004   0.000010   0.042944  -0.003464   0.422155
    18  H   -0.000034  -0.000003   0.000002   0.019433   0.259818   0.018627
              13         14         15         16         17         18
     1  C    0.039271  -0.018496  -0.417025  -0.003883  -0.003340  -0.003580
     2  C   -2.594378   0.170782   1.383185  -0.009095   0.051513   0.004343
     3  C    1.157182  -0.398279  -1.779828   0.038886  -0.005554  -0.023030
     4  C    2.411359  -1.071416  -2.942985   0.036643  -0.028573  -0.033764
     5  C    0.785658   0.462511   0.313130  -0.208927  -0.011219   0.099949
     6  C   -2.330879   0.690627  -0.393279  -0.089914   0.021401   0.039030
     7  H    0.040971  -0.005103   0.006557   0.000034   0.000600  -0.000034
     8  O    0.000268  -0.000069   0.001136   0.000002   0.000004  -0.000003
     9  H    0.000907   0.000192  -0.000744   0.000001   0.000010   0.000002
    10  C   -1.429498  -2.121019  -2.932041  -0.314026   0.042944   0.019433
    11  C    3.315704  -7.191178  -4.627458   0.583844  -0.003464   0.259818
    12  C  -11.046073   2.400224   0.301314   0.059069   0.422155   0.018627
    13  C   20.749286  -0.563201  -4.254146   0.227705  -0.224964  -0.013128
    14  C   -0.563201  15.202361  -0.970588  -0.436822   0.018064   0.067793
    15  C   -4.254146  -0.970588  22.978702  -0.902168   0.017099  -0.096472
    16  Cl   0.227705  -0.436822  -0.902168  17.666635   0.000582  -0.025149
    17  H   -0.224964   0.018064   0.017099   0.000582   0.540218   0.000085
    18  H   -0.013128   0.067793  -0.096472  -0.025149   0.000085   0.464261
 Mulliken charges:
               1
     1  C   -0.793136
     2  C   -0.119581
     3  C    0.284176
     4  C   -0.220575
     5  C    0.830374
     6  C   -0.511554
     7  H    0.139241
     8  O   -0.456553
     9  H    0.138758
    10  C    0.276575
    11  C   -0.815773
    12  C   -0.319977
    13  C   -0.272044
    14  C   -0.236381
    15  C    0.315610
    16  Cl   0.376584
    17  H    0.162439
    18  H    0.221816
 Sum of Mulliken charges =  -1.00000
 Mulliken charges with hydrogens summed into heavy atoms:
               1
     1  C   -0.793136
     2  C    0.019177
     3  C    0.284176
     4  C   -0.220575
     5  C    0.830374
     6  C   -0.372313
     8  O   -0.456553
    10  C    0.276575
    11  C   -0.593956
    12  C   -0.157539
    13  C   -0.272044
    14  C   -0.236381
    15  C    0.315610
    16  Cl   0.376584
 Electronic spatial extent (au):  <R**2>=           3989.5658
 Charge=             -1.0000 electrons
 Dipole moment (field-independent basis, Debye):
    X=              9.6145    Y=              3.4588    Z=              0.2982  Tot=             10.2220
 Quadrupole moment (field-independent basis, Debye-Ang):
   XX=           -175.9085   YY=            -96.2456   ZZ=            -95.1493
   XY=            -17.4487   XZ=             -0.8806   YZ=             -0.1705
 Traceless Quadrupole moment (field-independent basis, Debye-Ang):
   XX=            -53.4740   YY=             26.1889   ZZ=             27.2852
   XY=            -17.4487   XZ=             -0.8806   YZ=             -0.1705
 Octapole moment (field-independent basis, Debye-Ang**2):
  XXX=            297.1327  YYY=             -0.6658  ZZZ=              0.5364  XYY=              4.2862
  XXY=             65.1704  XXZ=              4.5961  XZZ=              4.9903  YZZ=             -6.6956
  YYZ=              1.4751  XYZ=              0.4984
 Hexadecapole moment (field-independent basis, Debye-Ang**3):
 XXXX=          -6688.7724 YYYY=           -964.7706 ZZZZ=           -119.8067 XXXY=           -433.5309
 XXXZ=            -21.7443 YYYX=           -122.7857 YYYZ=              0.2580 ZZZX=              2.7690
 ZZZY=             -0.3676 XXYY=          -1029.5476 XXZZ=           -820.2032 YYZZ=           -193.2382
 XXYZ=             -1.8697 YYXZ=             -1.2660 ZZXY=            -20.5107
 N-N= 7.837820191086D+02 E-N=-3.918302970788D+03  KE= 9.909790879612D+02
 No NMR shielding tensors so no spin-rotation constants.
 Leave Link  601 at Mon Apr  4 20:14:23 2022, MaxMem=  1879048192 cpu:               1.4 elap:               0.2
 (Enter /gpfs/software/gaussian16/sse4/tar/g16/l701.exe)
 ... and contract with generalized density number  0.
 Compute integral first derivatives.
 Leave Link  701 at Mon Apr  4 20:14:23 2022, MaxMem=  1879048192 cpu:               1.4 elap:               0.2
 (Enter /gpfs/software/gaussian16/sse4/tar/g16/l702.exe)
 L702 exits ... SP integral derivatives will be done elsewhere.
 Leave Link  702 at Mon Apr  4 20:14:23 2022, MaxMem=  1879048192 cpu:               0.2 elap:               0.0
 (Enter /gpfs/software/gaussian16/sse4/tar/g16/l703.exe)
 Integral derivatives from FoFJK, PRISM(SPDF).
 Compute integral first derivatives, UseDBF=F ICtDFT=           0.
 Calling FoFJK, ICntrl=      2127 FMM=F ISym2X=0 I1Cent= 0 IOpClX= 0 NMat=1 NMatS=1 NMatT=0.
 FoFJK:  IHMeth= 1 ICntrl=    2127 DoSepK=F KAlg= 0 I1Cent=           0 FoldK=F
 IRaf=         0 NMat=       1 IRICut=       1 DoRegI=T DoRafI=F ISym2E= 0 IDoP0=0 IntGTp=1.
 FoFCou: FMM=F IPFlag=           0 FMFlag=      100000 FMFlg1=         800
         NFxFlg=           0 DoJE=F BraDBF=F KetDBF=F FulRan=T
         wScrn=  0.000000 ICntrl=      2127 IOpCl=  0 I1Cent=           0 NGrid=           0
         NMat0=    1 NMatS0=      1 NMatT0=    0 NMatD0=    1 NMtDS0=    0 NMtDT0=    0
 Symmetry not used in FoFCou.
 Leave Link  703 at Mon Apr  4 20:14:46 2022, MaxMem=  1879048192 cpu:             156.3 elap:              22.4
 (Enter /gpfs/software/gaussian16/sse4/tar/g16/l716.exe)
 Dipole        = 3.78261801D+00 1.36078841D+00 1.17337561D-01
 ***** Axes restored to original set *****
 -------------------------------------------------------------------
 Center     Atomic                   Forces (Hartrees/Bohr)
 Number     Number              X              Y              Z
 -------------------------------------------------------------------
      1        6          -0.078067513    0.084321155    0.000146647
      2        6           0.030083937   -0.057672825    0.000229865
      3        6           0.176039922   -0.120729940   -0.000144834
      4        6          -0.145671791    0.098761748   -0.000232260
      5        6           0.041727367   -0.014009882   -0.002367753
      6        6          -0.035394570    0.022979917   -0.000374342
      7        1           0.004390971   -0.001978104   -0.000283933
      8        8           0.011990684   -0.025164002   -0.000067121
      9        1           0.002571773    0.006270909    0.000056170
     10        6           0.013251699    0.010042157    0.005796109
     11        6           0.001087390   -0.011727672   -0.000364602
     12        6          -0.021205265   -0.046515764    0.004232368
     13        6           0.127272926    0.112237351   -0.014365353
     14        6          -0.143131401   -0.051144814    0.004089569
     15        6           0.002622471   -0.016968521    0.003736490
     16       17           0.013573461    0.006673329   -0.000809512
     17        1          -0.000127782    0.006819007    0.000278792
     18        1          -0.001014279   -0.002194049    0.000443701
 -------------------------------------------------------------------
 Cartesian Forces:  Max     0.176039922 RMS     0.053461350
 Leave Link  716 at Mon Apr  4 20:14:46 2022, MaxMem=  1879048192 cpu:               0.2 elap:               0.1
 (Enter /gpfs/software/gaussian16/sse4/tar/g16/l103.exe)

 GradGradGradGradGradGradGradGradGradGradGradGradGradGradGradGradGradGrad
 Berny optimization.
 FormGI is forming the generalized inverse of G from B-inverse, IUseBI=4.
 Internal  Forces:  Max     0.157160245 RMS     0.026688069
 Search for a local minimum.
 Step number   1 out of a maximum of   95
 All quantities printed in internal units (Hartrees-Bohrs-Radians)
 RMS Force = .26688D-01 SwitMx=.10000D-02 MixMth= 1
 Mixed Optimization -- RFO/linear search
 Second derivative matrix not updated -- first step.
 ITU=  0
     Eigenvalues ---    0.00926   0.01625   0.01642   0.01972   0.01992
     Eigenvalues ---    0.01999   0.02008   0.02017   0.02037   0.02048
     Eigenvalues ---    0.02064   0.02080   0.02087   0.02106   0.02143
     Eigenvalues ---    0.16000   0.16000   0.16000   0.16000   0.22436
     Eigenvalues ---    0.23300   0.23451   0.24465   0.24881   0.24996
     Eigenvalues ---    0.25000   0.25000   0.25000   0.25000   0.32448
     Eigenvalues ---    0.33683   0.34789   0.34836   0.35245   0.35584
     Eigenvalues ---    0.41432   0.41464   0.41997   0.42428   0.44363
     Eigenvalues ---    0.44729   0.45320   0.45439   0.45732   0.45753
     Eigenvalues ---    0.45855   0.46602   0.75202
 RFO step:  Lambda=-1.14213397D-01 EMin= 9.26294336D-03
 Linear search not attempted -- first point.
 Maximum step size (   0.300) exceeded in Quadratic search.
    -- Step size scaled by   0.636
 Iteration  1 RMS(Cart)=  0.02963580 RMS(Int)=  0.00064412
 Iteration  2 RMS(Cart)=  0.00073051 RMS(Int)=  0.00016017
 Iteration  3 RMS(Cart)=  0.00000038 RMS(Int)=  0.00016017
 ITry= 1 IFail=0 DXMaxC= 1.31D-01 DCOld= 1.00D+10 DXMaxT= 3.00D-01 DXLimC= 3.00D+00 Rises=F
 Variable       Old X    -DE/DX   Delta X   Delta X   Delta X     New X
                                 (Linear)    (Quad)   (Total)
    R1        2.65199   0.03398   0.00000   0.04091   0.04103   2.69302
    R2        2.64306   0.04041   0.00000   0.04431   0.04450   2.68756
    R3        2.40611  -0.02468   0.00000  -0.01812  -0.01812   2.38799
    R4        2.66327  -0.02472   0.00000  -0.02529  -0.02535   2.63793
    R5        2.06019  -0.00492   0.00000  -0.00677  -0.00677   2.05342
    R6        2.64300  -0.15716   0.00000  -0.17747  -0.17742   2.46559
    R7        2.64278   0.00064   0.00000  -0.00188  -0.00200   2.64078
    R8        2.64493   0.00992   0.00000   0.01157   0.01138   2.65631
    R9        2.81168  -0.01041   0.00000  -0.01468  -0.01468   2.79700
   R10        2.04738   0.00111   0.00000   0.00150   0.00150   2.04888
   R11        2.66172  -0.00316   0.00000  -0.00006  -0.00029   2.66143
   R12        2.66586  -0.00028   0.00000   0.00192   0.00195   2.66781
   R13        2.65248  -0.00775   0.00000  -0.00748  -0.00774   2.64475
   R14        2.05279  -0.00230   0.00000  -0.00313  -0.00313   2.04966
   R15        2.64623  -0.01912   0.00000  -0.02255  -0.02230   2.62393
   R16        2.05942  -0.00329   0.00000  -0.00452  -0.00452   2.05490
   R17        2.63018  -0.14432   0.00000  -0.16054  -0.16031   2.46986
   R18        2.63649  -0.02123   0.00000  -0.02556  -0.02558   2.61091
   R19        3.27033   0.01510   0.00000   0.02190   0.02190   3.29222
    A1        1.98998  -0.03885   0.00000  -0.06354  -0.06320   1.92679
    A2        2.14729   0.00383   0.00000   0.00454   0.00437   2.15166
    A3        2.14591   0.03501   0.00000   0.05900   0.05883   2.20474
    A4        2.15496  -0.00274   0.00000   0.00491   0.00498   2.15994
    A5        2.05908  -0.00344   0.00000  -0.01362  -0.01365   2.04543
    A6        2.06914   0.00618   0.00000   0.00870   0.00867   2.07781
    A7        2.14926   0.03363   0.00000   0.05229   0.05263   2.20189
    A8        2.13735   0.02439   0.00000   0.03109   0.03096   2.16831
    A9        2.01489  -0.01692   0.00000  -0.03220  -0.03256   1.98233
   A10        2.10031   0.01609   0.00000   0.02943   0.02961   2.12992
   A11        2.16798   0.00083   0.00000   0.00277   0.00295   2.17093
   A12        2.11992   0.00048   0.00000   0.00745   0.00718   2.12711
   A13        2.03048   0.00455   0.00000   0.00740   0.00753   2.03801
   A14        2.13278  -0.00504   0.00000  -0.01485  -0.01471   2.11807
   A15        2.08019   0.01029   0.00000   0.01252   0.01264   2.09284
   A16        2.16839  -0.00824   0.00000  -0.01995  -0.01984   2.14855
   A17        2.03089  -0.00191   0.00000   0.00810   0.00784   2.03873
   A18        2.12808  -0.00594   0.00000  -0.00113  -0.00165   2.12643
   A19        2.10063   0.00209   0.00000  -0.00148  -0.00122   2.09941
   A20        2.05447   0.00385   0.00000   0.00261   0.00287   2.05734
   A21        2.13143  -0.03284   0.00000  -0.05867  -0.05843   2.07300
   A22        2.09937   0.01038   0.00000   0.01533   0.01521   2.11458
   A23        2.05238   0.02246   0.00000   0.04334   0.04322   2.09560
   A24        2.09639   0.03851   0.00000   0.05876   0.05939   2.15578
   A25        2.08304   0.02211   0.00000   0.02757   0.02781   2.11085
   A26        2.09653  -0.01993   0.00000  -0.03465  -0.03497   2.06156
   A27        2.05467   0.01184   0.00000   0.02059   0.02075   2.07542
   A28        2.13198   0.00809   0.00000   0.01405   0.01421   2.14620
    D1       -0.00000   0.00002   0.00000   0.00012   0.00011   0.00011
    D2       -3.14159   0.00008   0.00000   0.00039   0.00038  -3.14121
    D3       -3.14159  -0.00006   0.00000  -0.00028  -0.00028   3.14132
    D4        0.00001  -0.00000   0.00000  -0.00001  -0.00001   0.00000
    D5        0.00000  -0.00010   0.00000  -0.00046  -0.00047  -0.00046
    D6        3.14159  -0.00001   0.00000  -0.00006  -0.00006   3.14153
    D7        0.00001   0.00017   0.00000   0.00082   0.00082   0.00082
    D8        3.14158   0.00011   0.00000   0.00053   0.00053  -3.14108
    D9       -3.14159   0.00011   0.00000   0.00054   0.00054  -3.14105
   D10       -0.00001   0.00005   0.00000   0.00025   0.00025   0.00023
   D11       -0.00001  -0.00003   0.00000  -0.00012  -0.00012  -0.00013
   D12        0.00001   0.00021   0.00000   0.00101   0.00101   0.00102
   D13       -3.14158   0.00012   0.00000   0.00054   0.00055  -3.14103
   D14       -0.00001  -0.00028   0.00000  -0.00133  -0.00132  -0.00133
   D15       -3.14158  -0.00022   0.00000  -0.00102  -0.00102   3.14059
   D16        3.14158  -0.00018   0.00000  -0.00084  -0.00084   3.14074
   D17        0.00000  -0.00012   0.00000  -0.00054  -0.00054  -0.00054
   D18       -0.06636  -0.00087   0.00000  -0.00489  -0.00486  -0.07122
   D19        2.97920   0.00077   0.00000   0.00436   0.00434   2.98354
   D20        3.07524  -0.00097   0.00000  -0.00539  -0.00537   3.06986
   D21       -0.16239   0.00067   0.00000   0.00385   0.00382  -0.15856
   D22        3.05303   0.00113   0.00000   0.00689   0.00695   3.05999
   D23       -0.08858   0.00102   0.00000   0.00609   0.00615  -0.08243
   D24        0.00002   0.00004   0.00000  -0.00008  -0.00014  -0.00012
   D25       -3.14159  -0.00008   0.00000  -0.00088  -0.00095   3.14065
   D26       -3.04805  -0.00246   0.00000  -0.01042  -0.01038  -3.05844
   D27        0.09356  -0.00231   0.00000  -0.01009  -0.01005   0.08352
   D28       -0.00002  -0.00024   0.00000  -0.00113  -0.00115  -0.00117
   D29        3.14159  -0.00009   0.00000  -0.00080  -0.00081   3.14078
   D30       -0.00001   0.00058   0.00000   0.00305   0.00303   0.00302
   D31        3.14158  -0.00012   0.00000  -0.00058  -0.00059   3.14099
   D32       -3.14159   0.00069   0.00000   0.00383   0.00382  -3.13777
   D33        0.00000  -0.00001   0.00000   0.00020   0.00020   0.00021
   D34        0.00001  -0.00018   0.00000  -0.00063  -0.00058  -0.00056
   D35        3.14159  -0.00032   0.00000  -0.00095  -0.00091   3.14067
   D36       -0.00000   0.00079   0.00000   0.00360   0.00365   0.00365
   D37        0.00000  -0.00099   0.00000  -0.00478  -0.00477  -0.00477
   D38       -3.14159  -0.00026   0.00000  -0.00099  -0.00100   3.14060
         Item               Value     Threshold  Converged?
 Maximum Force            0.157160     0.000450     NO 
 RMS     Force            0.026688     0.000300     NO 
 Maximum Displacement     0.130769     0.001800     NO 
 RMS     Displacement     0.029918     0.001200     NO 
 Predicted change in Energy=-5.471568D-02
 Lowest energy point so far.  Saving SCF results.
 GradGradGradGradGradGradGradGradGradGradGradGradGradGradGradGradGradGrad

 Leave Link  103 at Mon Apr  4 20:14:46 2022, MaxMem=  1879048192 cpu:               0.2 elap:               0.1
 (Enter /gpfs/software/gaussian16/sse4/tar/g16/l202.exe)
                          Input orientation:                          
 ---------------------------------------------------------------------
 Center     Atomic      Atomic             Coordinates (Angstroms)
 Number     Number       Type             X           Y           Z
 ---------------------------------------------------------------------
      1          6           0       -6.029427    2.429816   -0.002283
      2          6           0       -6.103914    1.006682   -0.005289
      3          6           0       -4.672316    2.855120    0.000579
      4          6           0       -3.622696    2.080120    0.001033
      5          6           0       -3.676473    0.683718   -0.001132
      6          6           0       -4.985447    0.171426   -0.005221
      7          1           0       -5.173387   -0.896378   -0.008185
      8          8           0       -7.048151    3.177521   -0.002664
      9          1           0       -7.095052    0.561279   -0.008024
     10          6           0       -2.452896   -0.149097    0.000207
     11          6           0       -1.187001    0.462511   -0.083112
     12          6           0       -2.473026   -1.548649    0.184245
     13          6           0       -1.265614   -2.229010    0.269473
     14          6           0       -0.099965   -1.643492    0.187830
     15          6           0       -0.002340   -0.276640    0.011476
     16         17           0        1.522617    0.558002   -0.102695
     17          1           0       -3.411504   -2.092860    0.258710
     18          1           0       -1.105799    1.534732   -0.225150
 ---------------------------------------------------------------------
                    Distance matrix (angstroms):
                    1          2          3          4          5
     1  C    0.000000
     2  C    1.425086   0.000000
     3  C    1.422196   2.337997   0.000000
     4  C    2.432006   2.703470   1.304732   0.000000
     5  C    2.930060   2.448835   2.388868   1.397439   0.000000
     6  C    2.488017   1.395930   2.701906   2.345260   1.405657
     7  H    3.434589   2.118377   3.784822   3.356228   2.176580
     8  O    1.263670   2.367305   2.397613   3.596949   4.193718
     9  H    2.151051   1.086621   3.336380   3.790015   3.420778
    10  C    4.409351   3.829593   3.735123   2.517508   1.480109
    11  C    5.227419   4.947545   4.228356   2.925124   2.500624
    12  C    5.339566   4.443982   4.925828   3.810941   2.542855
    13  C    6.668765   5.827035   6.125871   4.918994   3.790706
    14  C    7.196284   6.565677   6.417083   5.129310   4.271185
    15  C    6.606881   6.235094   5.622874   4.319885   3.797591
    16  Cl   7.781205   7.640339   6.607920   5.366736   5.201602
    17  H    5.232230   4.114112   5.112609   4.186259   2.801269
    18  H    5.009287   5.030738   3.809780   2.585224   2.717126
                    6          7          8          9         10
     6  C    0.000000
     7  H    1.084221   0.000000
     8  O    3.645732   4.484576   0.000000
     9  H    2.145327   2.411962   2.616667   0.000000
    10  C    2.552759   2.821270   5.672985   4.696202   0.000000
    11  C    3.810378   4.212299   6.459940   5.909353   1.408367
    12  C    3.050707   2.784678   6.580530   5.084475   1.411743
    13  C    4.435618   4.138078   7.921008   6.468776   2.410016
    14  C    5.215278   5.131882   8.459063   7.336935   2.793690
    15  C    5.003238   5.208089   7.846966   7.142062   2.453899
    16  Cl   6.520264   6.852782   8.962698   8.618190   4.039219
    17  H    2.770188   2.146400   6.408621   4.547980   2.182651
    18  H    4.118087   4.743695   6.169263   6.071730   2.168118
                   11         12         13         14         15
    11  C    0.000000
    12  C    2.402104   0.000000
    13  C    2.715655   1.388524   0.000000
    14  C    2.385436   2.374958   1.306994   0.000000
    15  C    1.399540   2.784268   2.339695   1.381636   0.000000
    16  Cl   2.711371   4.526089   3.959820   2.750228   1.742170
    17  H    3.405169   1.087406   2.150232   3.342641   3.870682
    18  H    1.084632   3.397668   3.799466   3.359071   2.134169
                   16         17         18
    16  Cl   0.000000
    17  H    5.612775   0.000000
    18  H    2.806700   4.325485   0.000000
 Stoichiometry    C12H4ClO(1-)
 Framework group  C1[X(C12H4ClO)]
 Deg. of freedom    48
 Full point group                 C1      NOp   1
 RotChk:  IX=0 Diff= 4.58D-03
 Largest Abelian subgroup         C1      NOp   1
 Largest concise Abelian subgroup C1      NOp   1
                         Standard orientation:                         
 ---------------------------------------------------------------------
 Center     Atomic      Atomic             Coordinates (Angstroms)
 Number     Number       Type             X           Y           Z
 ---------------------------------------------------------------------
      1          6           0       -3.826361   -0.565144   -0.025285
      2          6           0       -3.399732    0.791136    0.071471
      3          6           0       -2.702856   -1.434983   -0.086605
      4          6           0       -1.448823   -1.075730   -0.060865
      5          6           0       -1.012109    0.248405    0.032851
      6          6           0       -2.060157    1.182734    0.099923
      7          1           0       -1.863807    2.246293    0.176240
      8          8           0       -5.041918   -0.909627   -0.050036
      9          1           0       -4.173242    1.552384    0.125618
     10          6           0        0.425124    0.601221    0.057479
     11          6           0        1.398049   -0.416962    0.072166
     12          6           0        0.894691    1.929358   -0.035133
     13          6           0        2.263693    2.151017   -0.103689
     14          6           0        3.151773    1.192236   -0.086700
     15          6           0        2.766249   -0.131778   -0.001405
     16         17           0        3.904124   -1.450779    0.023725
     17          1           0        0.205093    2.769950   -0.052815
     18          1           0        1.099953   -1.457441    0.142659
 ---------------------------------------------------------------------
 Rotational constants (GHZ):           1.7065892           0.2870482           0.2459100
 Leave Link  202 at Mon Apr  4 20:14:46 2022, MaxMem=  1879048192 cpu:               0.1 elap:               0.0
 (Enter /gpfs/software/gaussian16/sse4/tar/g16/l301.exe)
 Standard basis: 6-311+G(d,p) (5D, 7F)
 Ernie: Thresh=  0.10000D-02 Tol=  0.10000D-05 Strict=F.
 There are   354 symmetry adapted cartesian basis functions of A   symmetry.
 There are   340 symmetry adapted basis functions of A   symmetry.
   340 basis functions,   553 primitive gaussians,   354 cartesian basis functions
    51 alpha electrons       51 beta electrons
       nuclear repulsion energy       787.0831864741 Hartrees.
 IExCor= 4336 DFT=T Ex+Corr=M062X ExCW=0 ScaHFX=  0.540000
 ScaDFX=  1.000000  1.000000  1.000000  1.000000 ScalE2=  1.000000  1.000000
 IRadAn=      5 IRanWt=     -1 IRanGd=            0 ICorTp=0 IEmpDi=  4
 NAtoms=   18 NActive=   18 NUniq=   18 SFac= 1.00D+00 NAtFMM=   60 NAOKFM=F Big=F
 Integral buffers will be    131072 words long.
 Raffenetti 2 integral format.
 Two-electron integral symmetry is turned on.
 Leave Link  301 at Mon Apr  4 20:14:46 2022, MaxMem=  1879048192 cpu:               0.5 elap:               0.1
 (Enter /gpfs/software/gaussian16/sse4/tar/g16/l302.exe)
 NPDir=0 NMtPBC=     1 NCelOv=     1 NCel=       1 NClECP=     1 NCelD=      1
         NCelK=      1 NCelE2=     1 NClLst=     1 CellRange=     0.0.
 One-electron integrals computed using PRISM.
 One-electron integral symmetry used in STVInt
 NBasis=   340 RedAO= T EigKep=  1.24D-06  NBF=   340
 NBsUse=   337 1.00D-06 EigRej=  7.18D-07 NBFU=   337
 Precomputing XC quadrature grid using
 IXCGrd= 4 IRadAn=           5 IRanWt=          -1 IRanGd=           0 AccXCQ= 0.00D+00.
 Generated NRdTot=       0 NPtTot=           0 NUsed=           0 NTot=          32
 NSgBfM=   349   349   349   349   349 MxSgAt=    18 MxSgA2=    18.
 Leave Link  302 at Mon Apr  4 20:14:46 2022, MaxMem=  1879048192 cpu:               2.6 elap:               0.4
 (Enter /gpfs/software/gaussian16/sse4/tar/g16/l303.exe)
 DipDrv:  MaxL=1.
 Leave Link  303 at Mon Apr  4 20:14:47 2022, MaxMem=  1879048192 cpu:               0.3 elap:               0.1
 (Enter /gpfs/software/gaussian16/sse4/tar/g16/l401.exe)
 Initial guess from the checkpoint file:  "checkpoint.chk"
 B after Tr=    -0.000000    0.000000    0.000000
         Rot=    0.999997    0.000099   -0.000095   -0.002638 Ang=   0.30 deg.
 Guess basis will be translated and rotated to current coordinates.
 JPrj=2 DoOrth=T DoCkMO=T.
 Generating alternative initial guess.
 ExpMin= 4.38D-02 ExpMax= 1.06D+05 ExpMxC= 3.62D+03 IAcc=2 IRadAn=         4 AccDes= 0.00D+00
 Harris functional with IExCor= 1009 and IRadAn=       4 diagonalized for initial guess.
 HarFok:  IExCor= 1009 AccDes= 0.00D+00 IRadAn=         4 IDoV= 1 UseB2=F ITyADJ=14
 ICtDFT=  3500011 ScaDFX=  1.000000  1.000000  1.000000  1.000000
 FoFCou: FMM=F IPFlag=           0 FMFlag=      100000 FMFlg1=           0
         NFxFlg=           0 DoJE=T BraDBF=F KetDBF=T FulRan=T
         wScrn=  0.000000 ICntrl=       500 IOpCl=  0 I1Cent=   200000004 NGrid=           0
         NMat0=    1 NMatS0=      1 NMatT0=    0 NMatD0=    1 NMtDS0=    0 NMtDT0=    0
 Petite list used in FoFCou.
 Harris En= -994.475077771022    
 Leave Link  401 at Mon Apr  4 20:14:48 2022, MaxMem=  1879048192 cpu:              10.2 elap:               1.5
 (Enter /gpfs/software/gaussian16/sse4/tar/g16/l502.exe)
 Integral symmetry usage will be decided dynamically.
 Closed shell SCF:
 Using DIIS extrapolation, IDIIS=  1040.
 NGot=  1879048192 LenX=  1878791817 LenY=  1878666060
 Requested convergence on RMS density matrix=1.00D-08 within 128 cycles.
 Requested convergence on MAX density matrix=1.00D-06.
 Requested convergence on             energy=1.00D-06.
 No special actions if energy rises.
 Fock matrices will be formed incrementally for  20 cycles.

 Cycle   1  Pass 1  IDiag  1:
 FoFJK:  IHMeth= 1 ICntrl=       0 DoSepK=F KAlg= 0 I1Cent=           0 FoldK=F
 IRaf= 860000000 NMat=       1 IRICut=       1 DoRegI=T DoRafI=F ISym2E= 0 IDoP0=0 IntGTp=1.
 FoFCou: FMM=F IPFlag=           0 FMFlag=      100000 FMFlg1=           0
         NFxFlg=           0 DoJE=F BraDBF=F KetDBF=F FulRan=T
         wScrn=  0.000000 ICntrl=         0 IOpCl=  0 I1Cent=           0 NGrid=           0
         NMat0=    1 NMatS0=      1 NMatT0=    0 NMatD0=    1 NMtDS0=    0 NMtDT0=    0
 Symmetry not used in FoFCou.
 E= -994.808693158246    
 DIIS: error= 3.72D-03 at cycle   1 NSaved=   1.
 NSaved= 1 IEnMin= 1 EnMin= -994.808693158246     IErMin= 1 ErrMin= 3.72D-03
 ErrMax= 3.72D-03  0.00D+00 EMaxC= 1.00D-01 BMatC= 1.24D-02 BMatP= 1.24D-02
 IDIUse=3 WtCom= 9.63D-01 WtEn= 3.72D-02
 Coeff-Com:  0.100D+01
 Coeff-En:   0.100D+01
 Coeff:      0.100D+01
 Gap=     0.389 Goal=   None    Shift=    0.000
 GapD=    0.389 DampG=1.000 DampE=1.000 DampFc=1.0000 IDamp=-1.
 RMSDP=3.20D-02 MaxDP=1.58D+00              OVMax= 5.06D-02

 Cycle   2  Pass 1  IDiag  1:
 RMSU=  2.76D-02    CP:  1.12D+00
 E= -994.823681594130     Delta-E=       -0.014988435884 Rises=F Damp=F
 DIIS: error= 1.94D-03 at cycle   2 NSaved=   2.
 NSaved= 2 IEnMin= 2 EnMin= -994.823681594130     IErMin= 2 ErrMin= 1.94D-03
 ErrMax= 1.94D-03  0.00D+00 EMaxC= 1.00D-01 BMatC= 1.99D-03 BMatP= 1.24D-02
 IDIUse=3 WtCom= 9.81D-01 WtEn= 1.94D-02
 Coeff-Com:  0.177D+00 0.823D+00
 Coeff-En:   0.000D+00 0.100D+01
 Coeff:      0.174D+00 0.826D+00
 Gap=     0.115 Goal=   None    Shift=    0.000
 RMSDP=1.01D-02 MaxDP=6.42D-01 DE=-1.50D-02 OVMax= 2.26D-02

 Cycle   3  Pass 1  IDiag  1:
 RMSU=  4.36D-03    CP:  1.17D+00  1.19D+00
 E= -994.824291552833     Delta-E=       -0.000609958702 Rises=F Damp=F
 DIIS: error= 1.92D-03 at cycle   3 NSaved=   3.
 NSaved= 3 IEnMin= 3 EnMin= -994.824291552833     IErMin= 3 ErrMin= 1.92D-03
 ErrMax= 1.92D-03  0.00D+00 EMaxC= 1.00D-01 BMatC= 1.48D-03 BMatP= 1.99D-03
 IDIUse=3 WtCom= 9.81D-01 WtEn= 1.92D-02
 Coeff-Com: -0.194D-01 0.462D+00 0.557D+00
 Coeff-En:   0.000D+00 0.412D+00 0.588D+00
 Coeff:     -0.190D-01 0.461D+00 0.558D+00
 Gap=     0.109 Goal=   None    Shift=    0.000
 RMSDP=4.62D-03 MaxDP=2.40D-01 DE=-6.10D-04 OVMax= 1.40D-02

 Cycle   4  Pass 1  IDiag  1:
 RMSU=  2.06D-03    CP:  1.15D+00  1.17D+00  7.96D-01
 E= -994.825644801496     Delta-E=       -0.001353248664 Rises=F Damp=F
 DIIS: error= 1.04D-03 at cycle   4 NSaved=   4.
 NSaved= 4 IEnMin= 4 EnMin= -994.825644801496     IErMin= 4 ErrMin= 1.04D-03
 ErrMax= 1.04D-03  0.00D+00 EMaxC= 1.00D-01 BMatC= 2.14D-04 BMatP= 1.48D-03
 IDIUse=3 WtCom= 9.90D-01 WtEn= 1.04D-02
 Coeff-Com: -0.236D-01 0.204D+00 0.345D+00 0.474D+00
 Coeff-En:   0.000D+00 0.000D+00 0.674D-01 0.933D+00
 Coeff:     -0.233D-01 0.202D+00 0.342D+00 0.479D+00
 Gap=     0.109 Goal=   None    Shift=    0.000
 RMSDP=7.29D-04 MaxDP=4.11D-02 DE=-1.35D-03 OVMax= 6.19D-03

 Cycle   5  Pass 1  IDiag  1:
 RMSU=  5.53D-04    CP:  1.15D+00  1.17D+00  8.66D-01  9.76D-01
 E= -994.825855392555     Delta-E=       -0.000210591058 Rises=F Damp=F
 DIIS: error= 3.72D-04 at cycle   5 NSaved=   5.
 NSaved= 5 IEnMin= 5 EnMin= -994.825855392555     IErMin= 5 ErrMin= 3.72D-04
 ErrMax= 3.72D-04  0.00D+00 EMaxC= 1.00D-01 BMatC= 2.95D-05 BMatP= 2.14D-04
 IDIUse=3 WtCom= 9.96D-01 WtEn= 3.72D-03
 Coeff-Com: -0.926D-02 0.327D-01 0.104D+00 0.296D+00 0.577D+00
 Coeff-En:   0.000D+00 0.000D+00 0.000D+00 0.858D-01 0.914D+00
 Coeff:     -0.923D-02 0.325D-01 0.104D+00 0.295D+00 0.578D+00
 Gap=     0.110 Goal=   None    Shift=    0.000
 RMSDP=4.52D-04 MaxDP=2.03D-02 DE=-2.11D-04 OVMax= 2.31D-03

 Cycle   6  Pass 1  IDiag  1:
 RMSU=  1.68D-04    CP:  1.15D+00  1.17D+00  8.93D-01  1.07D+00  1.15D+00
 E= -994.825889743666     Delta-E=       -0.000034351111 Rises=F Damp=F
 DIIS: error= 1.11D-04 at cycle   6 NSaved=   6.
 NSaved= 6 IEnMin= 6 EnMin= -994.825889743666     IErMin= 6 ErrMin= 1.11D-04
 ErrMax= 1.11D-04  0.00D+00 EMaxC= 1.00D-01 BMatC= 3.51D-06 BMatP= 2.95D-05
 IDIUse=3 WtCom= 9.99D-01 WtEn= 1.11D-03
 Coeff-Com: -0.447D-03-0.216D-01-0.101D-01 0.667D-01 0.305D+00 0.660D+00
 Coeff-En:   0.000D+00 0.000D+00 0.000D+00 0.000D+00 0.000D+00 0.100D+01
 Coeff:     -0.446D-03-0.216D-01-0.101D-01 0.666D-01 0.305D+00 0.660D+00
 Gap=     0.110 Goal=   None    Shift=    0.000
 RMSDP=2.35D-04 MaxDP=1.05D-02 DE=-3.44D-05 OVMax= 1.47D-03

 Cycle   7  Pass 1  IDiag  1:
 RMSU=  9.12D-05    CP:  1.14D+00  1.16D+00  9.08D-01  1.13D+00  1.30D+00
                    CP:  1.34D+00
 E= -994.825895174093     Delta-E=       -0.000005430428 Rises=F Damp=F
 DIIS: error= 4.16D-05 at cycle   7 NSaved=   7.
 NSaved= 7 IEnMin= 7 EnMin= -994.825895174093     IErMin= 7 ErrMin= 4.16D-05
 ErrMax= 4.16D-05  0.00D+00 EMaxC= 1.00D-01 BMatC= 4.59D-07 BMatP= 3.51D-06
 IDIUse=1 WtCom= 1.00D+00 WtEn= 0.00D+00
 Coeff-Com:  0.980D-03-0.159D-01-0.202D-01-0.729D-02 0.805D-01 0.293D+00
 Coeff-Com:  0.669D+00
 Coeff:      0.980D-03-0.159D-01-0.202D-01-0.729D-02 0.805D-01 0.293D+00
 Coeff:      0.669D+00
 Gap=     0.110 Goal=   None    Shift=    0.000
 RMSDP=1.57D-04 MaxDP=7.17D-03 DE=-5.43D-06 OVMax= 8.81D-04

 Cycle   8  Pass 1  IDiag  1:
 RMSU=  2.93D-05    CP:  1.14D+00  1.16D+00  9.06D-01  1.15D+00  1.40D+00
                    CP:  1.53D+00  1.39D+00
 E= -994.825896233801     Delta-E=       -0.000001059708 Rises=F Damp=F
 DIIS: error= 2.87D-05 at cycle   8 NSaved=   8.
 NSaved= 8 IEnMin= 8 EnMin= -994.825896233801     IErMin= 8 ErrMin= 2.87D-05
 ErrMax= 2.87D-05  0.00D+00 EMaxC= 1.00D-01 BMatC= 2.22D-07 BMatP= 4.59D-07
 IDIUse=1 WtCom= 1.00D+00 WtEn= 0.00D+00
 Coeff-Com:  0.860D-03-0.493D-02-0.117D-01-0.238D-01-0.240D-01 0.284D-02
 Coeff-Com:  0.434D+00 0.627D+00
 Coeff:      0.860D-03-0.493D-02-0.117D-01-0.238D-01-0.240D-01 0.284D-02
 Coeff:      0.434D+00 0.627D+00
 Gap=     0.110 Goal=   None    Shift=    0.000
 RMSDP=6.46D-05 MaxDP=3.24D-03 DE=-1.06D-06 OVMax= 6.85D-04

 Cycle   9  Pass 1  IDiag  1:
 RMSU=  2.58D-05    CP:  1.14D+00  1.16D+00  9.06D-01  1.16D+00  1.46D+00
                    CP:  1.63D+00  1.69D+00  1.29D+00
 E= -994.825896758368     Delta-E=       -0.000000524567 Rises=F Damp=F
 DIIS: error= 1.80D-05 at cycle   9 NSaved=   9.
 NSaved= 9 IEnMin= 9 EnMin= -994.825896758368     IErMin= 9 ErrMin= 1.80D-05
 ErrMax= 1.80D-05  0.00D+00 EMaxC= 1.00D-01 BMatC= 4.50D-08 BMatP= 2.22D-07
 IDIUse=1 WtCom= 1.00D+00 WtEn= 0.00D+00
 Coeff-Com:  0.207D-03 0.189D-02-0.104D-02-0.120D-01-0.356D-01-0.892D-01
 Coeff-Com:  0.527D-01 0.338D+00 0.745D+00
 Coeff:      0.207D-03 0.189D-02-0.104D-02-0.120D-01-0.356D-01-0.892D-01
 Coeff:      0.527D-01 0.338D+00 0.745D+00
 Gap=     0.110 Goal=   None    Shift=    0.000
 RMSDP=6.14D-05 MaxDP=3.32D-03 DE=-5.25D-07 OVMax= 5.24D-04

 Cycle  10  Pass 1  IDiag  1:
 RMSU=  1.11D-05    CP:  1.14D+00  1.16D+00  9.03D-01  1.16D+00  1.50D+00
                    CP:  1.71D+00  1.84D+00  1.54D+00  1.15D+00
 E= -994.825896933951     Delta-E=       -0.000000175583 Rises=F Damp=F
 DIIS: error= 1.05D-05 at cycle  10 NSaved=  10.
 NSaved=10 IEnMin=10 EnMin= -994.825896933951     IErMin=10 ErrMin= 1.05D-05
 ErrMax= 1.05D-05  0.00D+00 EMaxC= 1.00D-01 BMatC= 2.07D-08 BMatP= 4.50D-08
 IDIUse=1 WtCom= 1.00D+00 WtEn= 0.00D+00
 Coeff-Com: -0.140D-03 0.296D-02 0.327D-02 0.109D-03-0.148D-01-0.611D-01
 Coeff-Com: -0.879D-01 0.374D-01 0.522D+00 0.598D+00
 Coeff:     -0.140D-03 0.296D-02 0.327D-02 0.109D-03-0.148D-01-0.611D-01
 Coeff:     -0.879D-01 0.374D-01 0.522D+00 0.598D+00
 Gap=     0.110 Goal=   None    Shift=    0.000
 RMSDP=3.23D-05 MaxDP=1.41D-03 DE=-1.76D-07 OVMax= 2.96D-04

 Cycle  11  Pass 1  IDiag  1:
 RMSU=  7.37D-06    CP:  1.14D+00  1.16D+00  9.03D-01  1.16D+00  1.51D+00
                    CP:  1.70D+00  1.94D+00  1.63D+00  1.64D+00  1.33D+00
 E= -994.825896996343     Delta-E=       -0.000000062392 Rises=F Damp=F
 DIIS: error= 6.13D-06 at cycle  11 NSaved=  11.
 NSaved=11 IEnMin=11 EnMin= -994.825896996343     IErMin=11 ErrMin= 6.13D-06
 ErrMax= 6.13D-06  0.00D+00 EMaxC= 1.00D-01 BMatC= 1.92D-09 BMatP= 2.07D-08
 IDIUse=1 WtCom= 1.00D+00 WtEn= 0.00D+00
 Coeff-Com: -0.716D-04 0.247D-03 0.999D-03 0.265D-02 0.382D-02 0.828D-02
 Coeff-Com: -0.278D-01-0.824D-01-0.583D-01 0.121D+00 0.103D+01
 Coeff:     -0.716D-04 0.247D-03 0.999D-03 0.265D-02 0.382D-02 0.828D-02
 Coeff:     -0.278D-01-0.824D-01-0.583D-01 0.121D+00 0.103D+01
 Gap=     0.110 Goal=   None    Shift=    0.000
 RMSDP=1.52D-05 MaxDP=7.13D-04 DE=-6.24D-08 OVMax= 2.30D-04

 Cycle  12  Pass 1  IDiag  1:
 RMSU=  2.49D-06    CP:  1.14D+00  1.16D+00  9.03D-01  1.16D+00  1.52D+00
                    CP:  1.69D+00  1.98D+00  1.66D+00  1.86D+00  1.83D+00
                    CP:  1.49D+00
 E= -994.825897016348     Delta-E=       -0.000000020004 Rises=F Damp=F
 DIIS: error= 2.87D-06 at cycle  12 NSaved=  12.
 NSaved=12 IEnMin=12 EnMin= -994.825897016348     IErMin=12 ErrMin= 2.87D-06
 ErrMax= 2.87D-06  0.00D+00 EMaxC= 1.00D-01 BMatC= 8.40D-10 BMatP= 1.92D-09
 IDIUse=1 WtCom= 1.00D+00 WtEn= 0.00D+00
 Coeff-Com: -0.761D-06-0.727D-03-0.417D-03 0.136D-02 0.586D-02 0.220D-01
 Coeff-Com:  0.112D-01-0.524D-01-0.178D+00-0.126D+00 0.545D+00 0.773D+00
 Coeff:     -0.761D-06-0.727D-03-0.417D-03 0.136D-02 0.586D-02 0.220D-01
 Coeff:      0.112D-01-0.524D-01-0.178D+00-0.126D+00 0.545D+00 0.773D+00
 Gap=     0.110 Goal=   None    Shift=    0.000
 RMSDP=1.19D-05 MaxDP=7.34D-04 DE=-2.00D-08 OVMax= 1.22D-04

 Cycle  13  Pass 1  IDiag  1:
 RMSU=  1.31D-06    CP:  1.14D+00  1.16D+00  9.03D-01  1.16D+00  1.52D+00
                    CP:  1.68D+00  2.00D+00  1.67D+00  2.04D+00  2.05D+00
                    CP:  1.90D+00  1.38D+00
 E= -994.825897021421     Delta-E=       -0.000000005073 Rises=F Damp=F
 DIIS: error= 1.12D-06 at cycle  13 NSaved=  13.
 NSaved=13 IEnMin=13 EnMin= -994.825897021421     IErMin=13 ErrMin= 1.12D-06
 ErrMax= 1.12D-06  0.00D+00 EMaxC= 1.00D-01 BMatC= 1.27D-10 BMatP= 8.40D-10
 IDIUse=1 WtCom= 1.00D+00 WtEn= 0.00D+00
 Coeff-Com:  0.181D-04-0.367D-03-0.441D-03-0.117D-03 0.136D-02 0.751D-02
 Coeff-Com:  0.104D-01-0.432D-03-0.603D-01-0.902D-01-0.499D-02 0.292D+00
 Coeff-Com:  0.845D+00
 Coeff:      0.181D-04-0.367D-03-0.441D-03-0.117D-03 0.136D-02 0.751D-02
 Coeff:      0.104D-01-0.432D-03-0.603D-01-0.902D-01-0.499D-02 0.292D+00
 Coeff:      0.845D+00
 Gap=     0.110 Goal=   None    Shift=    0.000
 RMSDP=4.86D-06 MaxDP=2.75D-04 DE=-5.07D-09 OVMax= 5.45D-05

 Cycle  14  Pass 1  IDiag  1:
 RMSU=  6.32D-07    CP:  1.14D+00  1.16D+00  9.03D-01  1.16D+00  1.52D+00
                    CP:  1.68D+00  2.01D+00  1.68D+00  2.12D+00  2.12D+00
                    CP:  2.05D+00  1.54D+00  1.29D+00
 E= -994.825897022253     Delta-E=       -0.000000000832 Rises=F Damp=F
 DIIS: error= 3.07D-07 at cycle  14 NSaved=  14.
 NSaved=14 IEnMin=14 EnMin= -994.825897022253     IErMin=14 ErrMin= 3.07D-07
 ErrMax= 3.07D-07  0.00D+00 EMaxC= 1.00D-01 BMatC= 2.71D-11 BMatP= 1.27D-10
 IDIUse=1 WtCom= 1.00D+00 WtEn= 0.00D+00
 Coeff-Com:  0.660D-05-0.154D-04-0.974D-04-0.263D-03-0.474D-03-0.669D-03
 Coeff-Com:  0.189D-02 0.107D-01 0.721D-02-0.157D-01-0.103D+00-0.293D-01
 Coeff-Com:  0.355D+00 0.775D+00
 Coeff:      0.660D-05-0.154D-04-0.974D-04-0.263D-03-0.474D-03-0.669D-03
 Coeff:      0.189D-02 0.107D-01 0.721D-02-0.157D-01-0.103D+00-0.293D-01
 Coeff:      0.355D+00 0.775D+00
 Gap=     0.110 Goal=   None    Shift=    0.000
 RMSDP=2.26D-06 MaxDP=1.33D-04 DE=-8.32D-10 OVMax= 1.67D-05

 Cycle  15  Pass 1  IDiag  1:
 RMSU=  2.60D-07    CP:  1.14D+00  1.16D+00  9.03D-01  1.16D+00  1.52D+00
                    CP:  1.68D+00  2.02D+00  1.68D+00  2.14D+00  2.13D+00
                    CP:  2.09D+00  1.66D+00  1.56D+00  1.29D+00
 E= -994.825897022364     Delta-E=       -0.000000000111 Rises=F Damp=F
 DIIS: error= 8.81D-08 at cycle  15 NSaved=  15.
 NSaved=15 IEnMin=15 EnMin= -994.825897022364     IErMin=15 ErrMin= 8.81D-08
 ErrMax= 8.81D-08  0.00D+00 EMaxC= 1.00D-01 BMatC= 4.02D-12 BMatP= 2.71D-11
 IDIUse=1 WtCom= 1.00D+00 WtEn= 0.00D+00
 Coeff-Com: -0.174D-06 0.529D-04 0.326D-04-0.895D-04-0.459D-03-0.140D-02
 Coeff-Com: -0.108D-02 0.434D-02 0.112D-01 0.820D-02-0.365D-01-0.531D-01
 Coeff-Com:  0.410D-02 0.308D+00 0.757D+00
 Coeff:     -0.174D-06 0.529D-04 0.326D-04-0.895D-04-0.459D-03-0.140D-02
 Coeff:     -0.108D-02 0.434D-02 0.112D-01 0.820D-02-0.365D-01-0.531D-01
 Coeff:      0.410D-02 0.308D+00 0.757D+00
 Gap=     0.110 Goal=   None    Shift=    0.000
 RMSDP=4.75D-07 MaxDP=2.97D-05 DE=-1.11D-10 OVMax= 4.96D-06

 Cycle  16  Pass 1  IDiag  1:
 RMSU=  7.69D-08    CP:  1.14D+00  1.16D+00  9.03D-01  1.16D+00  1.52D+00
                    CP:  1.68D+00  2.02D+00  1.69D+00  2.14D+00  2.12D+00
                    CP:  2.09D+00  1.68D+00  1.63D+00  1.49D+00  1.27D+00
 E= -994.825897022406     Delta-E=       -0.000000000042 Rises=F Damp=F
 DIIS: error= 5.74D-08 at cycle  16 NSaved=  16.
 NSaved=16 IEnMin=16 EnMin= -994.825897022406     IErMin=16 ErrMin= 5.74D-08
 ErrMax= 5.74D-08  0.00D+00 EMaxC= 1.00D-01 BMatC= 5.77D-13 BMatP= 4.02D-12
 IDIUse=1 WtCom= 1.00D+00 WtEn= 0.00D+00
 Coeff-Com: -0.105D-05 0.173D-04 0.256D-04 0.206D-04-0.568D-04-0.238D-03
 Coeff-Com: -0.593D-03-0.452D-03 0.168D-02 0.562D-02 0.692D-02-0.107D-01
 Coeff-Com: -0.670D-01-0.409D-01 0.197D+00 0.909D+00
 Coeff:     -0.105D-05 0.173D-04 0.256D-04 0.206D-04-0.568D-04-0.238D-03
 Coeff:     -0.593D-03-0.452D-03 0.168D-02 0.562D-02 0.692D-02-0.107D-01
 Coeff:     -0.670D-01-0.409D-01 0.197D+00 0.909D+00
 Gap=     0.110 Goal=   None    Shift=    0.000
 RMSDP=2.78D-07 MaxDP=1.70D-05 DE=-4.18D-11 OVMax= 2.70D-06

 Cycle  17  Pass 1  IDiag  1:
 RMSU=  4.47D-08    CP:  1.14D+00  1.16D+00  9.03D-01  1.16D+00  1.52D+00
                    CP:  1.69D+00  2.02D+00  1.69D+00  2.14D+00  2.11D+00
                    CP:  2.08D+00  1.69D+00  1.67D+00  1.60D+00  1.51D+00
                    CP:  1.56D+00
 E= -994.825897022401     Delta-E=        0.000000000005 Rises=F Damp=F
 DIIS: error= 3.53D-08 at cycle  17 NSaved=  17.
 NSaved=17 IEnMin=16 EnMin= -994.825897022406     IErMin=17 ErrMin= 3.53D-08
 ErrMax= 3.53D-08  0.00D+00 EMaxC= 1.00D-01 BMatC= 1.49D-13 BMatP= 5.77D-13
 IDIUse=1 WtCom= 1.00D+00 WtEn= 0.00D+00
 Coeff-Com: -0.241D-06-0.576D-05 0.144D-06 0.222D-04 0.744D-04 0.209D-03
 Coeff-Com: -0.445D-05-0.921D-03-0.183D-02-0.697D-04 0.925D-02 0.752D-02
 Coeff-Com: -0.186D-01-0.673D-01-0.102D+00 0.281D+00 0.892D+00
 Coeff:     -0.241D-06-0.576D-05 0.144D-06 0.222D-04 0.744D-04 0.209D-03
 Coeff:     -0.445D-05-0.921D-03-0.183D-02-0.697D-04 0.925D-02 0.752D-02
 Coeff:     -0.186D-01-0.673D-01-0.102D+00 0.281D+00 0.892D+00
 Gap=     0.110 Goal=   None    Shift=    0.000
 RMSDP=1.10D-07 MaxDP=6.49D-06 DE= 5.46D-12 OVMax= 1.45D-06

 Cycle  18  Pass 1  IDiag  1:
 RMSU=  2.70D-08    CP:  1.14D+00  1.16D+00  9.03D-01  1.16D+00  1.52D+00
                    CP:  1.69D+00  2.02D+00  1.69D+00  2.14D+00  2.11D+00
                    CP:  2.08D+00  1.68D+00  1.67D+00  1.67D+00  1.60D+00
                    CP:  1.96D+00  1.30D+00
 E= -994.825897022397     Delta-E=        0.000000000003 Rises=F Damp=F
 DIIS: error= 2.00D-08 at cycle  18 NSaved=  18.
 NSaved=18 IEnMin=16 EnMin= -994.825897022406     IErMin=18 ErrMin= 2.00D-08
 ErrMax= 2.00D-08  0.00D+00 EMaxC= 1.00D-01 BMatC= 4.51D-14 BMatP= 1.49D-13
 IDIUse=1 WtCom= 1.00D+00 WtEn= 0.00D+00
 Coeff-Com:  0.201D-06-0.788D-05-0.796D-05 0.390D-05 0.548D-04 0.160D-03
 Coeff-Com:  0.167D-03-0.228D-03-0.125D-02-0.173D-02 0.200D-02 0.610D-02
 Coeff-Com:  0.116D-01-0.180D-01-0.108D+00-0.150D+00 0.392D+00 0.866D+00
 Coeff:      0.201D-06-0.788D-05-0.796D-05 0.390D-05 0.548D-04 0.160D-03
 Coeff:      0.167D-03-0.228D-03-0.125D-02-0.173D-02 0.200D-02 0.610D-02
 Coeff:      0.116D-01-0.180D-01-0.108D+00-0.150D+00 0.392D+00 0.866D+00
 Gap=     0.110 Goal=   None    Shift=    0.000
 RMSDP=6.65D-08 MaxDP=2.95D-06 DE= 3.41D-12 OVMax= 9.86D-07

 Cycle  19  Pass 1  IDiag  1:
 RMSU=  9.25D-09    CP:  1.14D+00  1.16D+00  9.03D-01  1.16D+00  1.52D+00
                    CP:  1.69D+00  2.02D+00  1.69D+00  2.14D+00  2.11D+00
                    CP:  2.08D+00  1.69D+00  1.67D+00  1.70D+00  1.65D+00
                    CP:  2.23D+00  1.62D+00  1.46D+00
 E= -994.825897022403     Delta-E=       -0.000000000005 Rises=F Damp=F
 DIIS: error= 8.29D-09 at cycle  19 NSaved=  19.
 NSaved=19 IEnMin=16 EnMin= -994.825897022406     IErMin=19 ErrMin= 8.29D-09
 ErrMax= 8.29D-09  0.00D+00 EMaxC= 1.00D-01 BMatC= 6.90D-15 BMatP= 4.51D-14
 IDIUse=1 WtCom= 1.00D+00 WtEn= 0.00D+00
 Coeff-Com:  0.979D-07-0.673D-06-0.192D-05-0.317D-05-0.227D-05-0.110D-04
 Coeff-Com:  0.339D-04 0.110D-03 0.117D-03-0.423D-03-0.133D-02-0.902D-04
 Coeff-Com:  0.658D-02 0.926D-02 0.255D-02-0.949D-01-0.113D+00 0.191D+00
 Coeff-Com:  0.100D+01
 Coeff:      0.979D-07-0.673D-06-0.192D-05-0.317D-05-0.227D-05-0.110D-04
 Coeff:      0.339D-04 0.110D-03 0.117D-03-0.423D-03-0.133D-02-0.902D-04
 Coeff:      0.658D-02 0.926D-02 0.255D-02-0.949D-01-0.113D+00 0.191D+00
 Coeff:      0.100D+01
 Gap=     0.110 Goal=   None    Shift=    0.000
 RMSDP=3.63D-08 MaxDP=1.22D-06 DE=-5.23D-12 OVMax= 4.43D-07

 Cycle  20  Pass 1  IDiag  1:
 RMSU=  3.85D-09    CP:  1.14D+00  1.16D+00  9.03D-01  1.16D+00  1.52D+00
                    CP:  1.69D+00  2.02D+00  1.69D+00  2.14D+00  2.12D+00
                    CP:  2.08D+00  1.69D+00  1.67D+00  1.71D+00  1.66D+00
                    CP:  2.34D+00  1.79D+00  1.72D+00  1.49D+00
 E= -994.825897022402     Delta-E=        0.000000000000 Rises=F Damp=F
 DIIS: error= 2.74D-09 at cycle  20 NSaved=  20.
 NSaved=20 IEnMin=16 EnMin= -994.825897022406     IErMin=20 ErrMin= 2.74D-09
 ErrMax= 2.74D-09  0.00D+00 EMaxC= 1.00D-01 BMatC= 1.66D-15 BMatP= 6.90D-15
 IDIUse=1 WtCom= 1.00D+00 WtEn= 0.00D+00
 Large coefficients: NSaved= 20 BigCof=    0.00 CofMax=   10.00 Det=-4.37D-15
 Inversion failed.  Reducing to 19 matrices.
 Large coefficients: NSaved= 19 BigCof=    0.00 CofMax=   10.00 Det=-4.40D-15
 Inversion failed.  Reducing to 18 matrices.
 Large coefficients: NSaved= 18 BigCof=    0.00 CofMax=   10.00 Det=-4.44D-15
 Inversion failed.  Reducing to 17 matrices.
 Large coefficients: NSaved= 17 BigCof=    0.00 CofMax=   10.00 Det=-4.68D-15
 Inversion failed.  Reducing to 16 matrices.
 Large coefficients: NSaved= 16 BigCof=    0.00 CofMax=   10.00 Det=-4.71D-15
 Inversion failed.  Reducing to 15 matrices.
 Coeff-Com: -0.445D-05 0.777D-05 0.103D-04 0.718D-04-0.263D-04-0.354D-03
 Coeff-Com: -0.314D-03 0.715D-03 0.286D-02 0.119D-01-0.171D-01-0.800D-01
 Coeff-Com: -0.371D-01 0.365D+00 0.754D+00
 Coeff:     -0.445D-05 0.777D-05 0.103D-04 0.718D-04-0.263D-04-0.354D-03
 Coeff:     -0.314D-03 0.715D-03 0.286D-02 0.119D-01-0.171D-01-0.800D-01
 Coeff:     -0.371D-01 0.365D+00 0.754D+00
 Gap=     0.110 Goal=   None    Shift=    0.000
 RMSDP=1.13D-08 MaxDP=4.39D-07 DE= 2.27D-13 OVMax= 1.29D-07

 Cycle  21  Pass 1  IDiag  1:
 Restarting incremental Fock formation.
 E= -994.825897022420     Delta-E=       -0.000000000018 Rises=F Damp=F
 DIIS: error= 1.08D-09 at cycle  21 NSaved=  16.
 NSaved=16 IEnMin=16 EnMin= -994.825897022420     IErMin=16 ErrMin= 1.08D-09
 ErrMax= 1.08D-09  0.00D+00 EMaxC= 1.00D-01 BMatC= 4.66D-16 BMatP= 1.66D-15
 IDIUse=1 WtCom= 1.00D+00 WtEn= 0.00D+00
 Large coefficients: NSaved= 16 BigCof=    0.00 CofMax=   10.00 Det=-1.81D-15
 Inversion failed.  Reducing to 15 matrices.
 Coeff-Com:  0.285D-05-0.130D-04 0.188D-05 0.438D-04 0.371D-04-0.595D-04
 Coeff-Com: -0.589D-03-0.357D-03 0.558D-02 0.113D-01-0.835D-02-0.604D-01
 Coeff-Com: -0.820D-01 0.311D+00 0.824D+00
 Coeff:      0.285D-05-0.130D-04 0.188D-05 0.438D-04 0.371D-04-0.595D-04
 Coeff:     -0.589D-03-0.357D-03 0.558D-02 0.113D-01-0.835D-02-0.604D-01
 Coeff:     -0.820D-01 0.311D+00 0.824D+00
 Gap=     0.110 Goal=   None    Shift=    0.000
 RMSDP=5.91D-09 MaxDP=3.36D-07 DE=-1.77D-11 OVMax= 5.53D-08

 SCF Done:  E(RM062X) =  -994.825897022     A.U. after   21 cycles
            NFock= 21  Conv=0.59D-08     -V/T= 2.0034
 KE= 9.914593167701D+02 PE=-3.925559634458D+03 EE= 1.152191234191D+03
 Leave Link  502 at Mon Apr  4 20:18:04 2022, MaxMem=  1879048192 cpu:            1369.7 elap:             195.9
 (Enter /gpfs/software/gaussian16/sse4/tar/g16/l701.exe)
 ... and contract with generalized density number  0.
 Compute integral first derivatives.
 Leave Link  701 at Mon Apr  4 20:18:04 2022, MaxMem=  1879048192 cpu:               1.3 elap:               0.2
 (Enter /gpfs/software/gaussian16/sse4/tar/g16/l702.exe)
 L702 exits ... SP integral derivatives will be done elsewhere.
 Leave Link  702 at Mon Apr  4 20:18:04 2022, MaxMem=  1879048192 cpu:               0.2 elap:               0.0
 (Enter /gpfs/software/gaussian16/sse4/tar/g16/l703.exe)
 Integral derivatives from FoFJK, PRISM(SPDF).
 Compute integral first derivatives, UseDBF=F ICtDFT=           0.
 Calling FoFJK, ICntrl=      2127 FMM=F ISym2X=0 I1Cent= 0 IOpClX= 0 NMat=1 NMatS=1 NMatT=0.
 FoFJK:  IHMeth= 1 ICntrl=    2127 DoSepK=F KAlg= 0 I1Cent=           0 FoldK=F
 IRaf=         0 NMat=       1 IRICut=       1 DoRegI=T DoRafI=F ISym2E= 0 IDoP0=0 IntGTp=1.
 FoFCou: FMM=F IPFlag=           0 FMFlag=      100000 FMFlg1=         800
         NFxFlg=           0 DoJE=F BraDBF=F KetDBF=F FulRan=T
         wScrn=  0.000000 ICntrl=      2127 IOpCl=  0 I1Cent=           0 NGrid=           0
         NMat0=    1 NMatS0=      1 NMatT0=    0 NMatD0=    1 NMtDS0=    0 NMtDT0=    0
 Symmetry not used in FoFCou.
 Leave Link  703 at Mon Apr  4 20:18:27 2022, MaxMem=  1879048192 cpu:             156.3 elap:              22.4
 (Enter /gpfs/software/gaussian16/sse4/tar/g16/l716.exe)
 Dipole        = 3.66403424D+00 1.32316044D+00 1.05577292D-01
 ***** Axes restored to original set *****
 -------------------------------------------------------------------
 Center     Atomic                   Forces (Hartrees/Bohr)
 Number     Number              X              Y              Z
 -------------------------------------------------------------------
      1        6          -0.056184275    0.059211928    0.000009629
      2        6           0.019675614   -0.032900988    0.000246926
      3        6           0.093261888   -0.069418858    0.000183362
      4        6          -0.083895078    0.057004378   -0.000739417
      5        6           0.034577142   -0.018096201   -0.002414523
      6        6          -0.019796319    0.015333463   -0.000274076
      7        1           0.003191576   -0.001231141   -0.000325884
      8        8           0.016580326   -0.019238736   -0.000017612
      9        1           0.000418414    0.004326374    0.000030667
     10        6           0.003112199    0.005286880    0.006151280
     11        6           0.006002995   -0.006180567   -0.000632713
     12        6          -0.021222866   -0.035065423    0.002770695
     13        6           0.071847187    0.068617057   -0.009663573
     14        6          -0.076923068   -0.032990218    0.003329221
     15        6           0.003325156   -0.003357621    0.000945365
     16       17           0.007432402    0.003781574   -0.000455432
     17        1           0.000086893    0.005704620    0.000436593
     18        1          -0.001490185   -0.000786523    0.000419491
 -------------------------------------------------------------------
 Cartesian Forces:  Max     0.093261888 RMS     0.031539548
 Leave Link  716 at Mon Apr  4 20:18:27 2022, MaxMem=  1879048192 cpu:               0.2 elap:               0.0
 (Enter /gpfs/software/gaussian16/sse4/tar/g16/l103.exe)

 GradGradGradGradGradGradGradGradGradGradGradGradGradGradGradGradGradGrad
 Berny optimization.
 Using GEDIIS/GDIIS optimizer.
 FormGI is forming the generalized inverse of G from B-inverse, IUseBI=4.
 Internal  Forces:  Max     0.084197338 RMS     0.015216770
 Search for a local minimum.
 Step number   2 out of a maximum of   95
 All quantities printed in internal units (Hartrees-Bohrs-Radians)
 RMS Force = .15217D-01 SwitMx=.10000D-02 MixMth= 1
 Mixed Optimization -- RFO/linear search
 Update second derivatives using D2CorX and points    1    2
 DE= -5.84D-02 DEPred=-5.47D-02 R= 1.07D+00
 TightC=F SS=  1.41D+00  RLast= 3.01D-01 DXNew= 5.0454D-01 9.0221D-01
 Trust test= 1.07D+00 RLast= 3.01D-01 DXMaxT set to 5.05D-01
 ITU=  1  0
 Use linear search instead of GDIIS.
     Eigenvalues ---    0.00926   0.01610   0.01642   0.01972   0.01993
     Eigenvalues ---    0.01999   0.02009   0.02016   0.02037   0.02050
     Eigenvalues ---    0.02065   0.02080   0.02088   0.02106   0.02146
     Eigenvalues ---    0.15893   0.16000   0.16000   0.16005   0.20519
     Eigenvalues ---    0.22440   0.23457   0.24013   0.24921   0.24996
     Eigenvalues ---    0.24999   0.25000   0.25000   0.25365   0.32455
     Eigenvalues ---    0.33526   0.34795   0.34820   0.35246   0.35583
     Eigenvalues ---    0.39990   0.41419   0.41621   0.42529   0.44035
     Eigenvalues ---    0.44605   0.45040   0.45336   0.45549   0.45755
     Eigenvalues ---    0.46349   0.48899   0.75354
 RFO step:  Lambda=-4.99573182D-03 EMin= 9.26302276D-03
 Quartic linear search produced a step of  0.88006.
 Iteration  1 RMS(Cart)=  0.03466418 RMS(Int)=  0.00149479
 Iteration  2 RMS(Cart)=  0.00158272 RMS(Int)=  0.00043883
 Iteration  3 RMS(Cart)=  0.00000142 RMS(Int)=  0.00043882
 Iteration  4 RMS(Cart)=  0.00000000 RMS(Int)=  0.00043882
 ITry= 1 IFail=0 DXMaxC= 1.35D-01 DCOld= 1.00D+10 DXMaxT= 5.05D-01 DXLimC= 3.00D+00 Rises=F
 Variable       Old X    -DE/DX   Delta X   Delta X   Delta X     New X
                                 (Linear)    (Quad)   (Total)
    R1        2.69302   0.02133   0.03611   0.01066   0.04687   2.73989
    R2        2.68756   0.02003   0.03916  -0.00761   0.03191   2.71948
    R3        2.38799  -0.02475  -0.01595  -0.03049  -0.04644   2.34155
    R4        2.63793  -0.00960  -0.02231   0.01493  -0.00761   2.63031
    R5        2.05342  -0.00216  -0.00596   0.00322  -0.00274   2.05068
    R6        2.46559  -0.08420  -0.15614   0.00242  -0.15349   2.31210
    R7        2.64078   0.00485  -0.00176   0.01992   0.01808   2.65886
    R8        2.65631   0.00608   0.01001   0.00374   0.01340   2.66971
    R9        2.79700  -0.00928  -0.01292  -0.01872  -0.03164   2.76536
   R10        2.04888   0.00066   0.00132   0.00020   0.00152   2.05040
   R11        2.66143   0.00409  -0.00025   0.02386   0.02305   2.68448
   R12        2.66781   0.00184   0.00172   0.00808   0.01008   2.67789
   R13        2.64475  -0.00525  -0.00681  -0.00455  -0.01219   2.63256
   R14        2.04966  -0.00095  -0.00276   0.00180  -0.00096   2.04870
   R15        2.62393  -0.00814  -0.01962   0.00889  -0.00989   2.61404
   R16        2.05490  -0.00290  -0.00398  -0.00559  -0.00957   2.04533
   R17        2.46986  -0.07702  -0.14109   0.00186  -0.13866   2.33120
   R18        2.61091  -0.00740  -0.02251   0.01628  -0.00646   2.60446
   R19        3.29222   0.00835   0.01927  -0.00133   0.01794   3.31016
    A1        1.92679  -0.02603  -0.05562  -0.02831  -0.08344   1.84334
    A2        2.15166   0.00622   0.00385   0.03231   0.03591   2.18757
    A3        2.20474   0.01981   0.05177  -0.00400   0.04753   2.25227
    A4        2.15994   0.00127   0.00438   0.01515   0.01939   2.17933
    A5        2.04543  -0.00451  -0.01201  -0.01642  -0.02836   2.01708
    A6        2.07781   0.00325   0.00763   0.00127   0.00897   2.08678
    A7        2.20189   0.02154   0.04632   0.01215   0.05920   2.26109
    A8        2.16831   0.01704   0.02725   0.02713   0.05448   2.22279
    A9        1.98233  -0.01650  -0.02865  -0.04298  -0.07220   1.91014
   A10        2.12992   0.01252   0.02605   0.01953   0.04586   2.17577
   A11        2.17093   0.00398   0.00260   0.02344   0.02631   2.19724
   A12        2.12711   0.00268   0.00632   0.01685   0.02254   2.14964
   A13        2.03801   0.00210   0.00663  -0.00451   0.00244   2.04045
   A14        2.11807  -0.00478  -0.01295  -0.01234  -0.02498   2.09309
   A15        2.09284   0.00266   0.01113  -0.02334  -0.01211   2.08072
   A16        2.14855  -0.00395  -0.01746   0.00935  -0.00803   2.14051
   A17        2.03873   0.00141   0.00690   0.01507   0.02155   2.06029
   A18        2.12643  -0.00143  -0.00145   0.01401   0.01108   2.13752
   A19        2.09941  -0.00074  -0.00107  -0.01713  -0.01747   2.08194
   A20        2.05734   0.00218   0.00253   0.00312   0.00638   2.06372
   A21        2.07300  -0.02548  -0.05142  -0.04750  -0.09786   1.97514
   A22        2.11458   0.00782   0.01338   0.01204   0.02489   2.13947
   A23        2.09560   0.01766   0.03804   0.03546   0.07297   2.16857
   A24        2.15578   0.02892   0.05226   0.04808   0.10204   2.25782
   A25        2.11085   0.01077   0.02448  -0.01269   0.01204   2.12289
   A26        2.06156  -0.01419  -0.03077  -0.01689  -0.04892   2.01264
   A27        2.07542   0.00753   0.01826   0.00347   0.02233   2.09775
   A28        2.14620   0.00666   0.01251   0.01347   0.02657   2.17277
    D1        0.00011   0.00005   0.00010   0.00284   0.00295   0.00305
    D2       -3.14121   0.00011   0.00034   0.00307   0.00346  -3.13775
    D3        3.14132  -0.00004  -0.00025   0.00129   0.00100  -3.14087
    D4        0.00000   0.00002  -0.00001   0.00152   0.00152   0.00152
    D5       -0.00046  -0.00009  -0.00041  -0.00018  -0.00071  -0.00117
    D6        3.14153   0.00001  -0.00005   0.00142   0.00134  -3.14032
    D7        0.00082   0.00014   0.00072  -0.00012   0.00066   0.00149
    D8       -3.14108   0.00013   0.00046   0.00247   0.00303  -3.13805
    D9       -3.14105   0.00009   0.00048  -0.00036   0.00012  -3.14093
   D10        0.00023   0.00007   0.00022   0.00223   0.00249   0.00272
   D11       -0.00013  -0.00009  -0.00011  -0.00550  -0.00571  -0.00583
   D12        0.00102   0.00028   0.00089   0.00777   0.00861   0.00964
   D13       -3.14103   0.00011   0.00048  -0.00020   0.00041  -3.14062
   D14       -0.00133  -0.00029  -0.00116  -0.00496  -0.00591  -0.00724
   D15        3.14059  -0.00028  -0.00090  -0.00767  -0.00835   3.13223
   D16        3.14074  -0.00012  -0.00074   0.00324   0.00241  -3.14004
   D17       -0.00054  -0.00010  -0.00047   0.00052  -0.00003  -0.00056
   D18       -0.07122  -0.00080  -0.00427   0.00702   0.00300  -0.06822
   D19        2.98354   0.00097   0.00382   0.02292   0.02673   3.01027
   D20        3.06986  -0.00099  -0.00473  -0.00186  -0.00657   3.06329
   D21       -0.15856   0.00078   0.00337   0.01405   0.01715  -0.14141
   D22        3.05999   0.00139   0.00612   0.01544   0.02198   3.08196
   D23       -0.08243   0.00125   0.00541   0.01593   0.02156  -0.06087
   D24       -0.00012   0.00000  -0.00012   0.00064   0.00069   0.00058
   D25        3.14065  -0.00014  -0.00083   0.00113   0.00028   3.14093
   D26       -3.05844  -0.00205  -0.00914  -0.01410  -0.02293  -3.08136
   D27        0.08352  -0.00194  -0.00884  -0.01229  -0.02109   0.06242
   D28       -0.00117  -0.00026  -0.00101  -0.00043  -0.00101  -0.00218
   D29        3.14078  -0.00015  -0.00071   0.00138   0.00083  -3.14157
   D30        0.00302   0.00037   0.00267  -0.01024  -0.00753  -0.00451
   D31        3.14099  -0.00006  -0.00052   0.00431   0.00358  -3.13861
   D32       -3.13777   0.00051   0.00336  -0.01070  -0.00711   3.13831
   D33        0.00021   0.00008   0.00018   0.00384   0.00400   0.00421
   D34       -0.00056   0.00008  -0.00051   0.01096   0.01044   0.00988
   D35        3.14067  -0.00003  -0.00080   0.00916   0.00856  -3.13396
   D36        0.00365   0.00040   0.00322  -0.02138  -0.01865  -0.01500
   D37       -0.00477  -0.00059  -0.00420   0.02053   0.01592   0.01115
   D38        3.14060  -0.00013  -0.00088   0.00539   0.00429  -3.13830
         Item               Value     Threshold  Converged?
 Maximum Force            0.084197     0.000450     NO 
 RMS     Force            0.015217     0.000300     NO 
 Maximum Displacement     0.135459     0.001800     NO 
 RMS     Displacement     0.034843     0.001200     NO 
 Predicted change in Energy=-2.907329D-02
 Lowest energy point so far.  Saving SCF results.
 GradGradGradGradGradGradGradGradGradGradGradGradGradGradGradGradGradGrad

 Leave Link  103 at Mon Apr  4 20:18:27 2022, MaxMem=  1879048192 cpu:               0.2 elap:               0.1
 (Enter /gpfs/software/gaussian16/sse4/tar/g16/l202.exe)
                          Input orientation:                          
 ---------------------------------------------------------------------
 Center     Atomic      Atomic             Coordinates (Angstroms)
 Number     Number       Type             X           Y           Z
 ---------------------------------------------------------------------
      1          6           0       -6.043806    2.462254   -0.010912
      2          6           0       -6.100449    1.013481   -0.006333
      3          6           0       -4.643770    2.795204   -0.007806
      4          6           0       -3.667572    2.057659   -0.001354
      5          6           0       -3.660609    0.650728    0.011413
      6          6           0       -4.990392    0.173794    0.003233
      7          1           0       -5.182437   -0.894098    0.002269
      8          8           0       -7.025808    3.217879   -0.018687
      9          1           0       -7.096868    0.583686   -0.011676
     10          6           0       -2.452864   -0.175541    0.019783
     11          6           0       -1.182062    0.453021   -0.069514
     12          6           0       -2.490119   -1.582015    0.188773
     13          6           0       -1.233231   -2.157328    0.241139
     14          6           0       -0.124102   -1.621745    0.171850
     15          6           0        0.012094   -0.260799    0.002247
     16         17           0        1.546783    0.576086   -0.110330
     17          1           0       -3.417071   -2.135526    0.265279
     18          1           0       -1.130107    1.528062   -0.199571
 ---------------------------------------------------------------------
                    Distance matrix (angstroms):
                    1          2          3          4          5
     1  C    0.000000
     2  C    1.449888   0.000000
     3  C    1.439084   2.301402   0.000000
     4  C    2.410451   2.647494   1.223510   0.000000
     5  C    2.993618   2.466724   2.359185   1.407007   0.000000
     6  C    2.519311   1.391902   2.644249   2.301917   1.412747
     7  H    3.465145   2.116997   3.728433   3.317786   2.168532
     8  O    1.239096   2.390777   2.419272   3.553049   4.232698
     9  H    2.153592   1.085173   3.302804   3.732663   3.436990
    10  C    4.455757   3.836579   3.691362   2.542272   1.463366
    11  C    5.260893   4.950620   4.180077   2.959268   2.487736
    12  C    5.387456   4.450747   4.882305   3.830114   2.527181
    13  C    6.674256   5.814214   6.018415   4.873493   3.718886
    14  C    7.194119   6.533980   6.322113   5.111184   4.206751
    15  C    6.639963   6.243961   5.569230   4.349161   3.784140
    16  Cl   7.822055   7.660437   6.577077   5.421848   5.209350
    17  H    5.302414   4.146147   5.088365   4.209114   2.808374
    18  H    5.005271   5.000644   3.740087   2.599710   2.686572
                    6          7          8          9         10
     6  C    0.000000
     7  H    1.085024   0.000000
     8  O    3.661946   4.506308   0.000000
     9  H    2.146037   2.418488   2.635161   0.000000
    10  C    2.561515   2.822623   5.694611   4.705761   0.000000
    11  C    3.819245   4.221715   6.465012   5.916531   1.420564
    12  C    3.060826   2.785066   6.607155   5.094367   1.417080
    13  C    4.427977   4.153196   7.906598   6.477600   2.337516
    14  C    5.189718   5.113217   8.431596   7.315536   2.745499
    15  C    5.021328   5.232993   7.850713   7.158958   2.466494
    16  Cl   6.550526   6.888869   8.970885   8.644217   4.071738
    17  H    2.806593   2.174129   6.462396   4.583854   2.198068
    18  H    4.095970   4.725355   6.135755   6.043954   2.167963
                   11         12         13         14         15
    11  C    0.000000
    12  C    2.432920   0.000000
    13  C    2.629267   1.383291   0.000000
    14  C    2.341408   2.366411   1.233620   0.000000
    15  C    1.393090   2.835749   2.281387   1.378219   0.000000
    16  Cl   2.731924   4.587313   3.914532   2.775237   1.751662
    17  H    3.436266   1.082343   2.184081   3.334118   3.917008
    18  H    1.084125   3.416581   3.713079   3.327354   2.131989
                   16         17         18
    16  Cl   0.000000
    17  H    5.668665   0.000000
    18  H    2.842528   4.343750   0.000000
 Stoichiometry    C12H4ClO(1-)
 Framework group  C1[X(C12H4ClO)]
 Deg. of freedom    48
 Full point group                 C1      NOp   1
 RotChk:  IX=0 Diff= 4.47D-03
 Largest Abelian subgroup         C1      NOp   1
 Largest concise Abelian subgroup C1      NOp   1
                         Standard orientation:                         
 ---------------------------------------------------------------------
 Center     Atomic      Atomic             Coordinates (Angstroms)
 Number     Number       Type             X           Y           Z
 ---------------------------------------------------------------------
      1          6           0       -3.852721   -0.597205   -0.020678
      2          6           0       -3.404635    0.778681    0.070581
      3          6           0       -2.654331   -1.391896   -0.078046
      4          6           0       -1.483245   -1.038096   -0.059064
      5          6           0       -0.989950    0.277238    0.019818
      6          6           0       -2.072616    1.182093    0.090007
      7          1           0       -1.883346    2.247839    0.165098
      8          8           0       -5.035508   -0.966017   -0.039385
      9          1           0       -4.190829    1.524539    0.127115
     10          6           0        0.429081    0.634289    0.037292
     11          6           0        1.403876   -0.398878    0.055826
     12          6           0        0.880850    1.975277   -0.038675
     13          6           0        2.259199    2.083521   -0.082606
     14          6           0        3.114488    1.194574   -0.074208
     15          6           0        2.771302   -0.137996    0.003040
     16         17           0        3.921597   -1.458850    0.025074
     17          1           0        0.202695    2.818618   -0.057339
     18          1           0        1.080595   -1.432031    0.114232
 ---------------------------------------------------------------------
 Rotational constants (GHZ):           1.7093595           0.2867287           0.2456865
 Leave Link  202 at Mon Apr  4 20:18:27 2022, MaxMem=  1879048192 cpu:               0.1 elap:               0.0
 (Enter /gpfs/software/gaussian16/sse4/tar/g16/l301.exe)
 Standard basis: 6-311+G(d,p) (5D, 7F)
 Ernie: Thresh=  0.10000D-02 Tol=  0.10000D-05 Strict=F.
 There are   354 symmetry adapted cartesian basis functions of A   symmetry.
 There are   340 symmetry adapted basis functions of A   symmetry.
   340 basis functions,   553 primitive gaussians,   354 cartesian basis functions
    51 alpha electrons       51 beta electrons
       nuclear repulsion energy       789.2834678462 Hartrees.
 IExCor= 4336 DFT=T Ex+Corr=M062X ExCW=0 ScaHFX=  0.540000
 ScaDFX=  1.000000  1.000000  1.000000  1.000000 ScalE2=  1.000000  1.000000
 IRadAn=      5 IRanWt=     -1 IRanGd=            0 ICorTp=0 IEmpDi=  4
 NAtoms=   18 NActive=   18 NUniq=   18 SFac= 1.00D+00 NAtFMM=   60 NAOKFM=F Big=F
 Integral buffers will be    131072 words long.
 Raffenetti 2 integral format.
 Two-electron integral symmetry is turned on.
 Leave Link  301 at Mon Apr  4 20:18:27 2022, MaxMem=  1879048192 cpu:               0.5 elap:               0.1
 (Enter /gpfs/software/gaussian16/sse4/tar/g16/l302.exe)
 NPDir=0 NMtPBC=     1 NCelOv=     1 NCel=       1 NClECP=     1 NCelD=      1
         NCelK=      1 NCelE2=     1 NClLst=     1 CellRange=     0.0.
 One-electron integrals computed using PRISM.
 One-electron integral symmetry used in STVInt
 NBasis=   340 RedAO= T EigKep=  1.30D-06  NBF=   340
 NBsUse=   336 1.00D-06 EigRej=  9.45D-07 NBFU=   336
 Precomputing XC quadrature grid using
 IXCGrd= 4 IRadAn=           5 IRanWt=          -1 IRanGd=           0 AccXCQ= 0.00D+00.
 Generated NRdTot=       0 NPtTot=           0 NUsed=           0 NTot=          32
 NSgBfM=   349   349   349   349   349 MxSgAt=    18 MxSgA2=    18.
 Leave Link  302 at Mon Apr  4 20:18:27 2022, MaxMem=  1879048192 cpu:               2.5 elap:               0.4
 (Enter /gpfs/software/gaussian16/sse4/tar/g16/l303.exe)
 DipDrv:  MaxL=1.
 Leave Link  303 at Mon Apr  4 20:18:27 2022, MaxMem=  1879048192 cpu:               0.3 elap:               0.1
 (Enter /gpfs/software/gaussian16/sse4/tar/g16/l401.exe)
 Initial guess from the checkpoint file:  "checkpoint.chk"
 B after Tr=     0.000000   -0.000000   -0.000000
         Rot=    0.999999    0.000163   -0.000012   -0.001152 Ang=   0.13 deg.
 Guess basis will be translated and rotated to current coordinates.
 JPrj=2 DoOrth=T DoCkMO=T.
 Generating alternative initial guess.
 ExpMin= 4.38D-02 ExpMax= 1.06D+05 ExpMxC= 3.62D+03 IAcc=2 IRadAn=         4 AccDes= 0.00D+00
 Harris functional with IExCor= 1009 and IRadAn=       4 diagonalized for initial guess.
 HarFok:  IExCor= 1009 AccDes= 0.00D+00 IRadAn=         4 IDoV= 1 UseB2=F ITyADJ=14
 ICtDFT=  3500011 ScaDFX=  1.000000  1.000000  1.000000  1.000000
 FoFCou: FMM=F IPFlag=           0 FMFlag=      100000 FMFlg1=           0
         NFxFlg=           0 DoJE=T BraDBF=F KetDBF=T FulRan=T
         wScrn=  0.000000 ICntrl=       500 IOpCl=  0 I1Cent=   200000004 NGrid=           0
         NMat0=    1 NMatS0=      1 NMatT0=    0 NMatD0=    1 NMtDS0=    0 NMtDT0=    0
 Petite list used in FoFCou.
 Harris En= -994.519814185062    
 Leave Link  401 at Mon Apr  4 20:18:29 2022, MaxMem=  1879048192 cpu:              10.0 elap:               1.5
 (Enter /gpfs/software/gaussian16/sse4/tar/g16/l502.exe)
 Integral symmetry usage will be decided dynamically.
 Closed shell SCF:
 Using DIIS extrapolation, IDIIS=  1040.
 NGot=  1879048192 LenX=  1878791817 LenY=  1878666060
 Requested convergence on RMS density matrix=1.00D-08 within 128 cycles.
 Requested convergence on MAX density matrix=1.00D-06.
 Requested convergence on             energy=1.00D-06.
 No special actions if energy rises.
 Fock matrices will be formed incrementally for  20 cycles.

 Cycle   1  Pass 1  IDiag  1:
 FoFJK:  IHMeth= 1 ICntrl=       0 DoSepK=F KAlg= 0 I1Cent=           0 FoldK=F
 IRaf= 860000000 NMat=       1 IRICut=       1 DoRegI=T DoRafI=F ISym2E= 0 IDoP0=0 IntGTp=1.
 FoFCou: FMM=F IPFlag=           0 FMFlag=      100000 FMFlg1=           0
         NFxFlg=           0 DoJE=F BraDBF=F KetDBF=F FulRan=T
         wScrn=  0.000000 ICntrl=         0 IOpCl=  0 I1Cent=           0 NGrid=           0
         NMat0=    1 NMatS0=      1 NMatT0=    0 NMatD0=    1 NMtDS0=    0 NMtDT0=    0
 Symmetry not used in FoFCou.
 E= -994.822100754749    
 DIIS: error= 4.18D-03 at cycle   1 NSaved=   1.
 NSaved= 1 IEnMin= 1 EnMin= -994.822100754749     IErMin= 1 ErrMin= 4.18D-03
 ErrMax= 4.18D-03  0.00D+00 EMaxC= 1.00D-01 BMatC= 1.92D-02 BMatP= 1.92D-02
 IDIUse=3 WtCom= 9.58D-01 WtEn= 4.18D-02
 Coeff-Com:  0.100D+01
 Coeff-En:   0.100D+01
 Coeff:      0.100D+01
 Gap=     0.389 Goal=   None    Shift=    0.000
 GapD=    0.389 DampG=1.000 DampE=1.000 DampFc=1.0000 IDamp=-1.
 RMSDP=2.04D-02 MaxDP=8.84D-01              OVMax= 7.89D-02

 Cycle   2  Pass 1  IDiag  1:
 RMSU=  2.01D-02    CP:  1.06D+00
 E= -994.846609565839     Delta-E=       -0.024508811090 Rises=F Damp=F
 DIIS: error= 2.39D-03 at cycle   2 NSaved=   2.
 NSaved= 2 IEnMin= 2 EnMin= -994.846609565839     IErMin= 2 ErrMin= 2.39D-03
 ErrMax= 2.39D-03  0.00D+00 EMaxC= 1.00D-01 BMatC= 2.90D-03 BMatP= 1.92D-02
 IDIUse=3 WtCom= 9.76D-01 WtEn= 2.39D-02
 Coeff-Com:  0.163D+00 0.837D+00
 Coeff-En:   0.000D+00 0.100D+01
 Coeff:      0.159D+00 0.841D+00
 Gap=     0.138 Goal=   None    Shift=    0.000
 RMSDP=2.70D-03 MaxDP=1.15D-01 DE=-2.45D-02 OVMax= 3.27D-02

 Cycle   3  Pass 1  IDiag  1:
 RMSU=  2.08D-03    CP:  1.07D+00  1.08D+00
 E= -994.847072087170     Delta-E=       -0.000462521331 Rises=F Damp=F
 DIIS: error= 3.85D-03 at cycle   3 NSaved=   3.
 NSaved= 3 IEnMin= 3 EnMin= -994.847072087170     IErMin= 2 ErrMin= 2.39D-03
 ErrMax= 3.85D-03  0.00D+00 EMaxC= 1.00D-01 BMatC= 2.69D-03 BMatP= 2.90D-03
 IDIUse=3 WtCom= 9.62D-01 WtEn= 3.85D-02
 Coeff-Com: -0.202D-01 0.494D+00 0.526D+00
 Coeff-En:   0.000D+00 0.457D+00 0.543D+00
 Coeff:     -0.194D-01 0.492D+00 0.527D+00
 Gap=     0.134 Goal=   None    Shift=    0.000
 RMSDP=2.13D-03 MaxDP=9.98D-02 DE=-4.63D-04 OVMax= 1.63D-02

 Cycle   4  Pass 1  IDiag  1:
 RMSU=  1.63D-03    CP:  1.05D+00  1.07D+00  6.13D-01
 E= -994.849409840018     Delta-E=       -0.002337752849 Rises=F Damp=F
 DIIS: error= 1.37D-03 at cycle   4 NSaved=   4.
 NSaved= 4 IEnMin= 4 EnMin= -994.849409840018     IErMin= 4 ErrMin= 1.37D-03
 ErrMax= 1.37D-03  0.00D+00 EMaxC= 1.00D-01 BMatC= 3.01D-04 BMatP= 2.69D-03
 IDIUse=3 WtCom= 9.86D-01 WtEn= 1.37D-02
 Coeff-Com: -0.235D-01 0.214D+00 0.320D+00 0.490D+00
 Coeff-En:   0.000D+00 0.000D+00 0.475D-01 0.952D+00
 Coeff:     -0.232D-01 0.211D+00 0.316D+00 0.496D+00
 Gap=     0.135 Goal=   None    Shift=    0.000
 RMSDP=4.28D-04 MaxDP=2.14D-02 DE=-2.34D-03 OVMax= 6.90D-03

 Cycle   5  Pass 1  IDiag  1:
 RMSU=  2.84D-04    CP:  1.05D+00  1.08D+00  6.97D-01  8.86D-01
 E= -994.849717110360     Delta-E=       -0.000307270342 Rises=F Damp=F
 DIIS: error= 4.07D-04 at cycle   5 NSaved=   5.
 NSaved= 5 IEnMin= 5 EnMin= -994.849717110360     IErMin= 5 ErrMin= 4.07D-04
 ErrMax= 4.07D-04  0.00D+00 EMaxC= 1.00D-01 BMatC= 2.83D-05 BMatP= 3.01D-04
 IDIUse=3 WtCom= 9.96D-01 WtEn= 4.07D-03
 Coeff-Com: -0.754D-02 0.217D-01 0.743D-01 0.262D+00 0.649D+00
 Coeff-En:   0.000D+00 0.000D+00 0.000D+00 0.136D-01 0.986D+00
 Coeff:     -0.751D-02 0.216D-01 0.740D-01 0.261D+00 0.651D+00
 Gap=     0.136 Goal=   None    Shift=    0.000
 RMSDP=2.04D-04 MaxDP=1.67D-02 DE=-3.07D-04 OVMax= 2.40D-03

 Cycle   6  Pass 1  IDiag  1:
 RMSU=  1.34D-04    CP:  1.05D+00  1.08D+00  7.18D-01  9.15D-01  1.27D+00
 E= -994.849749655081     Delta-E=       -0.000032544721 Rises=F Damp=F
 DIIS: error= 1.61D-04 at cycle   6 NSaved=   6.
 NSaved= 6 IEnMin= 6 EnMin= -994.849749655081     IErMin= 6 ErrMin= 1.61D-04
 ErrMax= 1.61D-04  0.00D+00 EMaxC= 1.00D-01 BMatC= 5.21D-06 BMatP= 2.83D-05
 IDIUse=3 WtCom= 9.98D-01 WtEn= 1.61D-03
 Coeff-Com: -0.942D-04-0.250D-01-0.156D-01 0.565D-01 0.360D+00 0.624D+00
 Coeff-En:   0.000D+00 0.000D+00 0.000D+00 0.000D+00 0.000D+00 0.100D+01
 Coeff:     -0.940D-04-0.250D-01-0.156D-01 0.564D-01 0.359D+00 0.625D+00
 Gap=     0.136 Goal=   None    Shift=    0.000
 RMSDP=8.41D-05 MaxDP=3.84D-03 DE=-3.25D-05 OVMax= 1.21D-03

 Cycle   7  Pass 1  IDiag  1:
 RMSU=  5.28D-05    CP:  1.05D+00  1.08D+00  7.28D-01  9.33D-01  1.37D+00
                    CP:  1.11D+00
 E= -994.849755956978     Delta-E=       -0.000006301897 Rises=F Damp=F
 DIIS: error= 5.21D-05 at cycle   7 NSaved=   7.
 NSaved= 7 IEnMin= 7 EnMin= -994.849755956978     IErMin= 7 ErrMin= 5.21D-05
 ErrMax= 5.21D-05  0.00D+00 EMaxC= 1.00D-01 BMatC= 4.93D-07 BMatP= 5.21D-06
 IDIUse=1 WtCom= 1.00D+00 WtEn= 0.00D+00
 Coeff-Com:  0.955D-03-0.155D-01-0.187D-01-0.107D-01 0.846D-01 0.264D+00
 Coeff-Com:  0.695D+00
 Coeff:      0.955D-03-0.155D-01-0.187D-01-0.107D-01 0.846D-01 0.264D+00
 Coeff:      0.695D+00
 Gap=     0.135 Goal=   None    Shift=    0.000
 RMSDP=4.01D-05 MaxDP=1.54D-03 DE=-6.30D-06 OVMax= 5.94D-04

 Cycle   8  Pass 1  IDiag  1:
 RMSU=  2.08D-05    CP:  1.05D+00  1.08D+00  7.25D-01  9.44D-01  1.43D+00
                    CP:  1.16D+00  1.22D+00
 E= -994.849756819195     Delta-E=       -0.000000862217 Rises=F Damp=F
 DIIS: error= 2.65D-05 at cycle   8 NSaved=   8.
 NSaved= 8 IEnMin= 8 EnMin= -994.849756819195     IErMin= 8 ErrMin= 2.65D-05
 ErrMax= 2.65D-05  0.00D+00 EMaxC= 1.00D-01 BMatC= 1.56D-07 BMatP= 4.93D-07
 IDIUse=1 WtCom= 1.00D+00 WtEn= 0.00D+00
 Coeff-Com:  0.656D-03-0.403D-02-0.830D-02-0.192D-01-0.231D-01 0.395D-02
 Coeff-Com:  0.369D+00 0.681D+00
 Coeff:      0.656D-03-0.403D-02-0.830D-02-0.192D-01-0.231D-01 0.395D-02
 Coeff:      0.369D+00 0.681D+00
 Gap=     0.136 Goal=   None    Shift=    0.000
 RMSDP=2.26D-05 MaxDP=1.35D-03 DE=-8.62D-07 OVMax= 3.19D-04

 Cycle   9  Pass 1  IDiag  1:
 RMSU=  1.12D-05    CP:  1.05D+00  1.08D+00  7.24D-01  9.39D-01  1.47D+00
                    CP:  1.24D+00  1.34D+00  1.27D+00
 E= -994.849757069269     Delta-E=       -0.000000250074 Rises=F Damp=F
 DIIS: error= 1.22D-05 at cycle   9 NSaved=   9.
 NSaved= 9 IEnMin= 9 EnMin= -994.849757069269     IErMin= 9 ErrMin= 1.22D-05
 ErrMax= 1.22D-05  0.00D+00 EMaxC= 1.00D-01 BMatC= 1.80D-08 BMatP= 1.56D-07
 IDIUse=1 WtCom= 1.00D+00 WtEn= 0.00D+00
 Coeff-Com:  0.508D-04 0.176D-02 0.572D-03-0.559D-02-0.260D-01-0.598D-01
 Coeff-Com:  0.164D-01 0.267D+00 0.805D+00
 Coeff:      0.508D-04 0.176D-02 0.572D-03-0.559D-02-0.260D-01-0.598D-01
 Coeff:      0.164D-01 0.267D+00 0.805D+00
 Gap=     0.136 Goal=   None    Shift=    0.000
 RMSDP=1.03D-05 MaxDP=5.38D-04 DE=-2.50D-07 OVMax= 1.93D-04

 Cycle  10  Pass 1  IDiag  1:
 RMSU=  3.87D-06    CP:  1.05D+00  1.08D+00  7.24D-01  9.36D-01  1.48D+00
                    CP:  1.26D+00  1.42D+00  1.41D+00  1.14D+00
 E= -994.849757104498     Delta-E=       -0.000000035229 Rises=F Damp=F
 DIIS: error= 5.97D-06 at cycle  10 NSaved=  10.
 NSaved=10 IEnMin=10 EnMin= -994.849757104498     IErMin=10 ErrMin= 5.97D-06
 ErrMax= 5.97D-06  0.00D+00 EMaxC= 1.00D-01 BMatC= 1.09D-08 BMatP= 1.80D-08
 IDIUse=1 WtCom= 1.00D+00 WtEn= 0.00D+00
 Coeff-Com: -0.621D-04 0.178D-02 0.167D-02-0.467D-03-0.126D-01-0.394D-01
 Coeff-Com: -0.382D-01 0.728D-01 0.550D+00 0.464D+00
 Coeff:     -0.621D-04 0.178D-02 0.167D-02-0.467D-03-0.126D-01-0.394D-01
 Coeff:     -0.382D-01 0.728D-01 0.550D+00 0.464D+00
 Gap=     0.136 Goal=   None    Shift=    0.000
 RMSDP=3.66D-06 MaxDP=2.24D-04 DE=-3.52D-08 OVMax= 5.95D-05

 Cycle  11  Pass 1  IDiag  1:
 RMSU=  1.61D-06    CP:  1.05D+00  1.08D+00  7.24D-01  9.35D-01  1.48D+00
                    CP:  1.25D+00  1.43D+00  1.46D+00  1.26D+00  9.54D-01
 E= -994.849757118066     Delta-E=       -0.000000013569 Rises=F Damp=F
 DIIS: error= 1.77D-06 at cycle  11 NSaved=  11.
 NSaved=11 IEnMin=11 EnMin= -994.849757118066     IErMin=11 ErrMin= 1.77D-06
 ErrMax= 1.77D-06  0.00D+00 EMaxC= 1.00D-01 BMatC= 3.89D-10 BMatP= 1.09D-08
 IDIUse=1 WtCom= 1.00D+00 WtEn= 0.00D+00
 Coeff-Com: -0.229D-04 0.166D-03 0.327D-03 0.864D-03 0.717D-03-0.435D-03
 Coeff-Com: -0.121D-01-0.383D-01 0.134D-01 0.112D+00 0.924D+00
 Coeff:     -0.229D-04 0.166D-03 0.327D-03 0.864D-03 0.717D-03-0.435D-03
 Coeff:     -0.121D-01-0.383D-01 0.134D-01 0.112D+00 0.924D+00
 Gap=     0.136 Goal=   None    Shift=    0.000
 RMSDP=1.61D-06 MaxDP=9.57D-05 DE=-1.36D-08 OVMax= 5.00D-05

 Cycle  12  Pass 1  IDiag  1:
 RMSU=  7.58D-07    CP:  1.05D+00  1.08D+00  7.23D-01  9.34D-01  1.48D+00
                    CP:  1.25D+00  1.43D+00  1.49D+00  1.30D+00  1.08D+00
                    CP:  1.05D+00
 E= -994.849757119849     Delta-E=       -0.000000001783 Rises=F Damp=F
 DIIS: error= 9.11D-07 at cycle  12 NSaved=  12.
 NSaved=12 IEnMin=12 EnMin= -994.849757119849     IErMin=12 ErrMin= 9.11D-07
 ErrMax= 9.11D-07  0.00D+00 EMaxC= 1.00D-01 BMatC= 1.22D-10 BMatP= 3.89D-10
 IDIUse=1 WtCom= 1.00D+00 WtEn= 0.00D+00
 Coeff-Com: -0.213D-05-0.188D-03-0.987D-04 0.476D-03 0.216D-02 0.564D-02
 Coeff-Com:  0.481D-03-0.277D-01-0.733D-01-0.274D-01 0.428D+00 0.692D+00
 Coeff:     -0.213D-05-0.188D-03-0.987D-04 0.476D-03 0.216D-02 0.564D-02
 Coeff:      0.481D-03-0.277D-01-0.733D-01-0.274D-01 0.428D+00 0.692D+00
 Gap=     0.136 Goal=   None    Shift=    0.000
 RMSDP=9.05D-07 MaxDP=5.70D-05 DE=-1.78D-09 OVMax= 2.22D-05

 Cycle  13  Pass 1  IDiag  1:
 RMSU=  3.10D-07    CP:  1.05D+00  1.08D+00  7.23D-01  9.34D-01  1.48D+00
                    CP:  1.25D+00  1.43D+00  1.50D+00  1.34D+00  1.09D+00
                    CP:  1.25D+00  1.13D+00
 E= -994.849757120251     Delta-E=       -0.000000000402 Rises=F Damp=F
 DIIS: error= 5.21D-07 at cycle  13 NSaved=  13.
 NSaved=13 IEnMin=13 EnMin= -994.849757120251     IErMin=13 ErrMin= 5.21D-07
 ErrMax= 5.21D-07  0.00D+00 EMaxC= 1.00D-01 BMatC= 2.11D-11 BMatP= 1.22D-10
 IDIUse=1 WtCom= 1.00D+00 WtEn= 0.00D+00
 Coeff-Com:  0.592D-05-0.127D-03-0.137D-03-0.583D-04 0.652D-03 0.247D-02
 Coeff-Com:  0.320D-02 0.237D-03-0.335D-01-0.474D-01-0.798D-01 0.228D+00
 Coeff-Com:  0.927D+00
 Coeff:      0.592D-05-0.127D-03-0.137D-03-0.583D-04 0.652D-03 0.247D-02
 Coeff:      0.320D-02 0.237D-03-0.335D-01-0.474D-01-0.798D-01 0.228D+00
 Coeff:      0.927D+00
 Gap=     0.136 Goal=   None    Shift=    0.000
 RMSDP=5.75D-07 MaxDP=3.49D-05 DE=-4.02D-10 OVMax= 1.73D-05

 Cycle  14  Pass 1  IDiag  1:
 RMSU=  1.69D-07    CP:  1.05D+00  1.08D+00  7.23D-01  9.34D-01  1.48D+00
                    CP:  1.25D+00  1.43D+00  1.50D+00  1.35D+00  1.11D+00
                    CP:  1.38D+00  1.24D+00  1.49D+00
 E= -994.849757120437     Delta-E=       -0.000000000186 Rises=F Damp=F
 DIIS: error= 1.95D-07 at cycle  14 NSaved=  14.
 NSaved=14 IEnMin=14 EnMin= -994.849757120437     IErMin=14 ErrMin= 1.95D-07
 ErrMax= 1.95D-07  0.00D+00 EMaxC= 1.00D-01 BMatC= 4.23D-12 BMatP= 2.11D-11
 IDIUse=1 WtCom= 1.00D+00 WtEn= 0.00D+00
 Coeff-Com:  0.212D-05-0.402D-05-0.227D-04-0.107D-03-0.208D-03-0.242D-03
 Coeff-Com:  0.853D-03 0.591D-02 0.301D-02-0.112D-01-0.110D+00-0.627D-01
 Coeff-Com:  0.328D+00 0.847D+00
 Coeff:      0.212D-05-0.402D-05-0.227D-04-0.107D-03-0.208D-03-0.242D-03
 Coeff:      0.853D-03 0.591D-02 0.301D-02-0.112D-01-0.110D+00-0.627D-01
 Coeff:      0.328D+00 0.847D+00
 Gap=     0.136 Goal=   None    Shift=    0.000
 RMSDP=1.65D-07 MaxDP=2.12D-05 DE=-1.86D-10 OVMax= 6.96D-06

 Cycle  15  Pass 1  IDiag  1:
 RMSU=  7.58D-08    CP:  1.05D+00  1.08D+00  7.23D-01  9.34D-01  1.48D+00
                    CP:  1.25D+00  1.43D+00  1.51D+00  1.35D+00  1.10D+00
                    CP:  1.41D+00  1.28D+00  1.71D+00  1.02D+00
 E= -994.849757120435     Delta-E=        0.000000000002 Rises=F Damp=F
 DIIS: error= 6.29D-08 at cycle  15 NSaved=  15.
 NSaved=15 IEnMin=14 EnMin= -994.849757120437     IErMin=15 ErrMin= 6.29D-08
 ErrMax= 6.29D-08  0.00D+00 EMaxC= 1.00D-01 BMatC= 8.38D-13 BMatP= 4.23D-12
 IDIUse=1 WtCom= 1.00D+00 WtEn= 0.00D+00
 Coeff-Com: -0.144D-06 0.219D-04 0.155D-04-0.367D-04-0.222D-03-0.541D-03
 Coeff-Com: -0.214D-03 0.235D-02 0.705D-02 0.448D-02-0.300D-01-0.658D-01
 Coeff-Com: -0.350D-01 0.354D+00 0.764D+00
 Coeff:     -0.144D-06 0.219D-04 0.155D-04-0.367D-04-0.222D-03-0.541D-03
 Coeff:     -0.214D-03 0.235D-02 0.705D-02 0.448D-02-0.300D-01-0.658D-01
 Coeff:     -0.350D-01 0.354D+00 0.764D+00
 Gap=     0.136 Goal=   None    Shift=    0.000
 RMSDP=6.24D-08 MaxDP=3.99D-06 DE= 2.27D-12 OVMax= 2.31D-06

 Cycle  16  Pass 1  IDiag  1:
 RMSU=  1.78D-08    CP:  1.05D+00  1.08D+00  7.23D-01  9.34D-01  1.48D+00
                    CP:  1.25D+00  1.43D+00  1.51D+00  1.36D+00  1.10D+00
                    CP:  1.42D+00  1.27D+00  1.77D+00  1.09D+00  1.32D+00
 E= -994.849757120390     Delta-E=        0.000000000045 Rises=F Damp=F
 DIIS: error= 1.96D-08 at cycle  16 NSaved=  16.
 NSaved=16 IEnMin=14 EnMin= -994.849757120437     IErMin=16 ErrMin= 1.96D-08
 ErrMax= 1.96D-08  0.00D+00 EMaxC= 1.00D-01 BMatC= 1.16D-13 BMatP= 8.38D-13
 IDIUse=1 WtCom= 1.00D+00 WtEn= 0.00D+00
 Coeff-Com: -0.346D-06 0.838D-05 0.881D-05 0.326D-05-0.469D-04-0.141D-03
 Coeff-Com: -0.197D-03-0.147D-03 0.187D-02 0.393D-02 0.703D-02-0.152D-01
 Coeff-Com: -0.688D-01-0.484D-02 0.275D+00 0.801D+00
 Coeff:     -0.346D-06 0.838D-05 0.881D-05 0.326D-05-0.469D-04-0.141D-03
 Coeff:     -0.197D-03-0.147D-03 0.187D-02 0.393D-02 0.703D-02-0.152D-01
 Coeff:     -0.688D-01-0.484D-02 0.275D+00 0.801D+00
 Gap=     0.136 Goal=   None    Shift=    0.000
 RMSDP=2.39D-08 MaxDP=1.30D-06 DE= 4.46D-11 OVMax= 7.84D-07

 Cycle  17  Pass 1  IDiag  1:
 RMSU=  9.73D-09    CP:  1.05D+00  1.08D+00  7.23D-01  9.34D-01  1.48D+00
                    CP:  1.25D+00  1.43D+00  1.51D+00  1.36D+00  1.10D+00
                    CP:  1.42D+00  1.28D+00  1.79D+00  1.11D+00  1.43D+00
                    CP:  1.03D+00
 E= -994.849757120412     Delta-E=       -0.000000000022 Rises=F Damp=F
 DIIS: error= 5.81D-09 at cycle  17 NSaved=  17.
 NSaved=17 IEnMin=14 EnMin= -994.849757120437     IErMin=17 ErrMin= 5.81D-09
 ErrMax= 5.81D-09  0.00D+00 EMaxC= 1.00D-01 BMatC= 1.76D-14 BMatP= 1.16D-13
 IDIUse=1 WtCom= 1.00D+00 WtEn= 0.00D+00
 Coeff-Com: -0.881D-07-0.218D-06 0.604D-06 0.492D-05 0.154D-04 0.282D-04
 Coeff-Com: -0.333D-04-0.309D-03-0.409D-03 0.782D-03 0.575D-02 0.340D-02
 Coeff-Com: -0.137D-01-0.463D-01-0.297D-01 0.261D+00 0.820D+00
 Coeff:     -0.881D-07-0.218D-06 0.604D-06 0.492D-05 0.154D-04 0.282D-04
 Coeff:     -0.333D-04-0.309D-03-0.409D-03 0.782D-03 0.575D-02 0.340D-02
 Coeff:     -0.137D-01-0.463D-01-0.297D-01 0.261D+00 0.820D+00
 Gap=     0.136 Goal=   None    Shift=    0.000
 RMSDP=1.25D-08 MaxDP=5.98D-07 DE=-2.18D-11 OVMax= 1.91D-07

 Cycle  18  Pass 1  IDiag  1:
 RMSU=  3.93D-09    CP:  1.05D+00  1.08D+00  7.23D-01  9.34D-01  1.48D+00
                    CP:  1.25D+00  1.43D+00  1.51D+00  1.36D+00  1.10D+00
                    CP:  1.42D+00  1.27D+00  1.79D+00  1.12D+00  1.46D+00
                    CP:  1.14D+00  1.02D+00
 E= -994.849757120390     Delta-E=        0.000000000022 Rises=F Damp=F
 DIIS: error= 2.70D-09 at cycle  18 NSaved=  18.
 NSaved=18 IEnMin=14 EnMin= -994.849757120437     IErMin=18 ErrMin= 2.70D-09
 ErrMax= 2.70D-09  0.00D+00 EMaxC= 1.00D-01 BMatC= 2.94D-15 BMatP= 1.76D-14
 IDIUse=1 WtCom= 1.00D+00 WtEn= 0.00D+00
 Coeff-Com:  0.249D-07-0.163D-05-0.139D-05 0.140D-05 0.153D-04 0.370D-04
 Coeff-Com:  0.169D-04-0.962D-04-0.537D-03-0.306D-03 0.130D-02 0.377D-02
 Coeff-Com:  0.627D-02-0.178D-01-0.620D-01-0.260D-01 0.304D+00 0.791D+00
 Coeff:      0.249D-07-0.163D-05-0.139D-05 0.140D-05 0.153D-04 0.370D-04
 Coeff:      0.169D-04-0.962D-04-0.537D-03-0.306D-03 0.130D-02 0.377D-02
 Coeff:      0.627D-02-0.178D-01-0.620D-01-0.260D-01 0.304D+00 0.791D+00
 Gap=     0.136 Goal=   None    Shift=    0.000
 RMSDP=3.96D-09 MaxDP=1.80D-07 DE= 2.18D-11 OVMax= 8.66D-08

 SCF Done:  E(RM062X) =  -994.849757120     A.U. after   18 cycles
            NFock= 18  Conv=0.40D-08     -V/T= 2.0029
 KE= 9.919864746732D+02 PE=-3.930584484311D+03 EE= 1.154464784671D+03
 Leave Link  502 at Mon Apr  4 20:21:16 2022, MaxMem=  1879048192 cpu:            1171.9 elap:             167.7
 (Enter /gpfs/software/gaussian16/sse4/tar/g16/l701.exe)
 ... and contract with generalized density number  0.
 Compute integral first derivatives.
 Leave Link  701 at Mon Apr  4 20:21:17 2022, MaxMem=  1879048192 cpu:               1.3 elap:               0.2
 (Enter /gpfs/software/gaussian16/sse4/tar/g16/l702.exe)
 L702 exits ... SP integral derivatives will be done elsewhere.
 Leave Link  702 at Mon Apr  4 20:21:17 2022, MaxMem=  1879048192 cpu:               0.2 elap:               0.0
 (Enter /gpfs/software/gaussian16/sse4/tar/g16/l703.exe)
 Integral derivatives from FoFJK, PRISM(SPDF).
 Compute integral first derivatives, UseDBF=F ICtDFT=           0.
 Calling FoFJK, ICntrl=      2127 FMM=F ISym2X=0 I1Cent= 0 IOpClX= 0 NMat=1 NMatS=1 NMatT=0.
 FoFJK:  IHMeth= 1 ICntrl=    2127 DoSepK=F KAlg= 0 I1Cent=           0 FoldK=F
 IRaf=         0 NMat=       1 IRICut=       1 DoRegI=T DoRafI=F ISym2E= 0 IDoP0=0 IntGTp=1.
 FoFCou: FMM=F IPFlag=           0 FMFlag=      100000 FMFlg1=         800
         NFxFlg=           0 DoJE=F BraDBF=F KetDBF=F FulRan=T
         wScrn=  0.000000 ICntrl=      2127 IOpCl=  0 I1Cent=           0 NGrid=           0
         NMat0=    1 NMatS0=      1 NMatT0=    0 NMatD0=    1 NMtDS0=    0 NMtDT0=    0
 Symmetry not used in FoFCou.
 Leave Link  703 at Mon Apr  4 20:21:39 2022, MaxMem=  1879048192 cpu:             156.6 elap:              22.4
 (Enter /gpfs/software/gaussian16/sse4/tar/g16/l716.exe)
 Dipole        = 3.43389370D+00 1.29218533D+00 8.45689328D-02
 ***** Axes restored to original set *****
 -------------------------------------------------------------------
 Center     Atomic                   Forces (Hartrees/Bohr)
 Number     Number              X              Y              Z
 -------------------------------------------------------------------
      1        6          -0.018891919    0.023589551   -0.000484219
      2        6           0.007294031   -0.014781412    0.000232456
      3        6          -0.007387085    0.008816095    0.000228122
      4        6           0.012541326   -0.013290533   -0.000393076
      5        6           0.015969459   -0.006914212   -0.002576748
      6        6          -0.008840875    0.007478055    0.000232059
      7        1           0.001043909   -0.001320255   -0.000163507
      8        8           0.002768644   -0.006940719    0.000120765
      9        1          -0.000282768    0.000994531    0.000015522
     10        6          -0.000129238    0.002855107    0.005065595
     11        6           0.004775751   -0.001131318   -0.001008983
     12        6          -0.007586427   -0.016182636    0.000127721
     13        6          -0.015938401    0.010298359   -0.001113203
     14        6           0.015621014   -0.000201348   -0.001522899
     15        6          -0.000579007    0.003658568    0.000524126
     16       17           0.001476540    0.000400924   -0.000164123
     17        1          -0.000189046    0.002925745    0.000565258
     18        1          -0.001665907   -0.000254504    0.000315135
 -------------------------------------------------------------------
 Cartesian Forces:  Max     0.023589551 RMS     0.007661190
 Leave Link  716 at Mon Apr  4 20:21:39 2022, MaxMem=  1879048192 cpu:               0.2 elap:               0.0
 (Enter /gpfs/software/gaussian16/sse4/tar/g16/l103.exe)

 GradGradGradGradGradGradGradGradGradGradGradGradGradGradGradGradGradGrad
 Berny optimization.
 Using GEDIIS/GDIIS optimizer.
 FormGI is forming the generalized inverse of G from B-inverse, IUseBI=4.
 Internal  Forces:  Max     0.022183125 RMS     0.004547383
 Search for a local minimum.
 Step number   3 out of a maximum of   95
 All quantities printed in internal units (Hartrees-Bohrs-Radians)
 RMS Force = .45474D-02 SwitMx=.10000D-02 MixMth= 1
 Mixed Optimization -- RFO/linear search
 Update second derivatives using D2CorX and points    2    3
 DE= -2.39D-02 DEPred=-2.91D-02 R= 8.21D-01
 TightC=F SS=  1.41D+00  RLast= 3.37D-01 DXNew= 8.4853D-01 1.0105D+00
 Trust test= 8.21D-01 RLast= 3.37D-01 DXMaxT set to 8.49D-01
 ITU=  1  1  0
 Use linear search instead of GDIIS.
     Eigenvalues ---    0.00926   0.01582   0.01642   0.01972   0.01995
     Eigenvalues ---    0.01998   0.02010   0.02015   0.02036   0.02053
     Eigenvalues ---    0.02066   0.02080   0.02089   0.02106   0.02147
     Eigenvalues ---    0.15744   0.16000   0.16001   0.16013   0.19175
     Eigenvalues ---    0.22438   0.23468   0.24022   0.24960   0.24996
     Eigenvalues ---    0.24999   0.24999   0.25072   0.25383   0.32456
     Eigenvalues ---    0.33482   0.34795   0.34820   0.35247   0.35582
     Eigenvalues ---    0.41219   0.41527   0.41548   0.42636   0.44195
     Eigenvalues ---    0.44547   0.45001   0.45396   0.45644   0.46121
     Eigenvalues ---    0.46497   0.70345   0.77658
 RFO step:  Lambda=-5.52054596D-03 EMin= 9.25886653D-03
 Quartic linear search produced a step of  0.03356.
 Iteration  1 RMS(Cart)=  0.03742359 RMS(Int)=  0.00076865
 Iteration  2 RMS(Cart)=  0.00107833 RMS(Int)=  0.00017405
 Iteration  3 RMS(Cart)=  0.00000061 RMS(Int)=  0.00017405
 ITry= 1 IFail=0 DXMaxC= 1.15D-01 DCOld= 1.00D+10 DXMaxT= 8.49D-01 DXLimC= 3.00D+00 Rises=F
 Variable       Old X    -DE/DX   Delta X   Delta X   Delta X     New X
                                 (Linear)    (Quad)   (Total)
    R1        2.73989   0.01169   0.00157   0.03005   0.03167   2.77156
    R2        2.71948   0.00883   0.00107   0.02496   0.02608   2.74556
    R3        2.34155  -0.00643  -0.00156  -0.01146  -0.01302   2.32853
    R4        2.63031  -0.00198  -0.00026  -0.00812  -0.00838   2.62193
    R5        2.05068  -0.00013  -0.00009  -0.00088  -0.00098   2.04971
    R6        2.31210   0.02218  -0.00515   0.03496   0.02982   2.34192
    R7        2.65886   0.00027   0.00061   0.00143   0.00200   2.66086
    R8        2.66971   0.00486   0.00045   0.01044   0.01084   2.68055
    R9        2.76536  -0.00480  -0.00106  -0.01620  -0.01727   2.74809
   R10        2.05040   0.00111   0.00005   0.00331   0.00336   2.05376
   R11        2.68448   0.00431   0.00077   0.00984   0.01061   2.69508
   R12        2.67789   0.00215   0.00034   0.00539   0.00581   2.68370
   R13        2.63256  -0.00083  -0.00041  -0.00343  -0.00393   2.62862
   R14        2.04870  -0.00037  -0.00003  -0.00129  -0.00132   2.04738
   R15        2.61404  -0.00495  -0.00033  -0.01207  -0.01232   2.60172
   R16        2.04533  -0.00129  -0.00032  -0.00431  -0.00463   2.04070
   R17        2.33120   0.01451  -0.00465   0.01769   0.01305   2.34426
   R18        2.60446   0.00097  -0.00022   0.00036   0.00006   2.60451
   R19        3.31016   0.00149   0.00060   0.00648   0.00708   3.31724
    A1        1.84334  -0.00884  -0.00280  -0.03996  -0.04265   1.80069
    A2        2.18757  -0.00004   0.00121   0.00032   0.00146   2.18904
    A3        2.25227   0.00888   0.00160   0.03966   0.04119   2.29346
    A4        2.17933   0.00510   0.00065   0.01888   0.01957   2.19890
    A5        2.01708  -0.00360  -0.00095  -0.01688  -0.01785   1.99923
    A6        2.08678  -0.00150   0.00030  -0.00200  -0.00172   2.08506
    A7        2.26109   0.00117   0.00199   0.01517   0.01724   2.27832
    A8        2.22279   0.00163   0.00183   0.01271   0.01449   2.23728
    A9        1.91014  -0.00577  -0.00242  -0.03056  -0.03310   1.87704
   A10        2.17577   0.00600   0.00154   0.02883   0.03043   2.20620
   A11        2.19724  -0.00023   0.00088   0.00174   0.00268   2.19992
   A12        2.14964   0.00670   0.00076   0.02376   0.02445   2.17409
   A13        2.04045  -0.00206   0.00008  -0.00305  -0.00294   2.03751
   A14        2.09309  -0.00464  -0.00084  -0.02071  -0.02151   2.07158
   A15        2.08072  -0.00030  -0.00041   0.00076  -0.00026   2.08047
   A16        2.14051  -0.00446  -0.00027  -0.01779  -0.01867   2.12184
   A17        2.06029   0.00482   0.00072   0.02026   0.02058   2.08087
   A18        2.13752   0.00280   0.00037   0.01032   0.01064   2.14816
   A19        2.08194  -0.00309  -0.00059  -0.01601  -0.01657   2.06537
   A20        2.06372   0.00029   0.00021   0.00569   0.00592   2.06965
   A21        1.97514  -0.00960  -0.00328  -0.04779  -0.05083   1.92431
   A22        2.13947   0.00221   0.00084   0.00664   0.00735   2.14683
   A23        2.16857   0.00739   0.00245   0.04114   0.04346   2.21203
   A24        2.25782   0.00961   0.00342   0.04827   0.05191   2.30973
   A25        2.12289  -0.00440   0.00040  -0.01365  -0.01327   2.10962
   A26        2.01264  -0.00323  -0.00164  -0.01721  -0.01910   1.99354
   A27        2.09775   0.00219   0.00075   0.01115   0.01186   2.10961
   A28        2.17277   0.00104   0.00089   0.00625   0.00709   2.17986
    D1        0.00305  -0.00005   0.00010  -0.00225  -0.00213   0.00093
    D2       -3.13775  -0.00003   0.00012  -0.00157  -0.00141  -3.13916
    D3       -3.14087   0.00006   0.00003   0.00190   0.00188  -3.13899
    D4        0.00152   0.00007   0.00005   0.00258   0.00259   0.00411
    D5       -0.00117   0.00008  -0.00002   0.00333   0.00329   0.00211
    D6       -3.14032  -0.00001   0.00004  -0.00095  -0.00098  -3.14131
    D7        0.00149   0.00003   0.00002   0.00138   0.00142   0.00291
    D8       -3.13805   0.00006   0.00010   0.00276   0.00289  -3.13515
    D9       -3.14093   0.00002   0.00000   0.00068   0.00068  -3.14025
   D10        0.00272   0.00005   0.00008   0.00205   0.00215   0.00487
   D11       -0.00583  -0.00011  -0.00019  -0.00347  -0.00373  -0.00957
   D12        0.00964   0.00005   0.00029   0.00156   0.00184   0.01148
   D13       -3.14062   0.00006   0.00001   0.00332   0.00334  -3.13728
   D14       -0.00724  -0.00004  -0.00020  -0.00067  -0.00085  -0.00809
   D15        3.13223  -0.00007  -0.00028  -0.00206  -0.00232   3.12991
   D16       -3.14004  -0.00009   0.00008  -0.00262  -0.00252   3.14063
   D17       -0.00056  -0.00012  -0.00000  -0.00401  -0.00399  -0.00455
   D18       -0.06822  -0.00056   0.00010  -0.01901  -0.01855  -0.08676
   D19        3.01027   0.00099   0.00090   0.04326   0.04377   3.05404
   D20        3.06329  -0.00057  -0.00022  -0.01708  -0.01691   3.04638
   D21       -0.14141   0.00099   0.00058   0.04519   0.04541  -0.09600
   D22        3.08196   0.00114   0.00074   0.05213   0.05330   3.13526
   D23       -0.06087   0.00103   0.00072   0.04850   0.04972  -0.01115
   D24        0.00058  -0.00001   0.00002  -0.00593  -0.00613  -0.00556
   D25        3.14093  -0.00012   0.00001  -0.00957  -0.00972   3.13121
   D26       -3.08136  -0.00159  -0.00077  -0.06592  -0.06656   3.13527
   D27        0.06242  -0.00148  -0.00071  -0.06241  -0.06310  -0.00068
   D28       -0.00218  -0.00023  -0.00003  -0.00499  -0.00494  -0.00712
   D29       -3.14157  -0.00011   0.00003  -0.00148  -0.00149   3.14012
   D30       -0.00451   0.00043  -0.00025   0.02046   0.02044   0.01593
   D31       -3.13861  -0.00021   0.00012  -0.00621  -0.00595   3.13862
   D32        3.13831   0.00054  -0.00024   0.02407   0.02405  -3.12083
   D33        0.00421  -0.00010   0.00013  -0.00260  -0.00235   0.00186
   D34        0.00988   0.00008   0.00035   0.00065   0.00096   0.01083
   D35       -3.13396  -0.00004   0.00029  -0.00298  -0.00271  -3.13667
   D36       -0.01500   0.00038  -0.00063   0.01545   0.01489  -0.00011
   D37        0.01115  -0.00070   0.00053  -0.02535  -0.02461  -0.01346
   D38       -3.13830  -0.00003   0.00014   0.00264   0.00303  -3.13527
         Item               Value     Threshold  Converged?
 Maximum Force            0.022183     0.000450     NO 
 RMS     Force            0.004547     0.000300     NO 
 Maximum Displacement     0.114537     0.001800     NO 
 RMS     Displacement     0.037467     0.001200     NO 
 Predicted change in Energy=-2.970112D-03
 Lowest energy point so far.  Saving SCF results.
 GradGradGradGradGradGradGradGradGradGradGradGradGradGradGradGradGradGrad

 Leave Link  103 at Mon Apr  4 20:21:39 2022, MaxMem=  1879048192 cpu:               0.2 elap:               0.0
 (Enter /gpfs/software/gaussian16/sse4/tar/g16/l202.exe)
                          Input orientation:                          
 ---------------------------------------------------------------------
 Center     Atomic      Atomic             Coordinates (Angstroms)
 Number     Number       Type             X           Y           Z
 ---------------------------------------------------------------------
      1          6           0       -6.082967    2.477625   -0.033255
      2          6           0       -6.090673    1.011146   -0.012603
      3          6           0       -4.666747    2.801533   -0.016334
      4          6           0       -3.671789    2.063058    0.007247
      5          6           0       -3.632660    0.655819    0.035443
      6          6           0       -4.972456    0.190306    0.017047
      7          1           0       -5.152587   -0.881447    0.023076
      8          8           0       -7.083234    3.196819   -0.056946
      9          1           0       -7.079497    0.565518   -0.023709
     10          6           0       -2.438821   -0.173935    0.067675
     11          6           0       -1.158162    0.445163   -0.035334
     12          6           0       -2.517859   -1.585681    0.200215
     13          6           0       -1.255945   -2.136192    0.196089
     14          6           0       -0.125200   -1.633076    0.111240
     15          6           0        0.035033   -0.269218   -0.006183
     16         17           0        1.580325    0.552385   -0.142204
     17          1           0       -3.454192   -2.117104    0.284105
     18          1           0       -1.114960    1.522082   -0.145768
 ---------------------------------------------------------------------
                    Distance matrix (angstroms):
                    1          2          3          4          5
     1  C    0.000000
     2  C    1.466646   0.000000
     3  C    1.452887   2.287589   0.000000
     4  C    2.446892   2.637785   1.239291   0.000000
     5  C    3.054129   2.484028   2.382458   1.408066   0.000000
     6  C    2.543146   1.387467   2.629273   2.280138   1.418483
     7  H    3.485993   2.112625   3.715095   3.295925   2.161832
     8  O    1.232207   2.400898   2.448941   3.595482   4.286220
     9  H    2.156228   1.084657   3.289556   3.722373   3.448528
    10  C    4.507856   3.840167   3.718081   2.554996   1.454229
    11  C    5.327721   4.964929   4.226465   2.989602   2.484457
    12  C    5.410634   4.421968   4.890016   3.831722   2.508835
    13  C    6.681321   5.772684   6.004983   4.848264   3.670137
    14  C    7.239733   6.526416   6.348833   5.123526   4.188921
    15  C    6.706400   6.258086   5.615724   4.379524   3.782776
    16  Cl   7.902181   7.685796   6.640814   5.467099   5.217036
    17  H    5.303085   4.101830   5.074795   4.194968   2.789764
    18  H    5.060318   5.003649   3.777425   2.617909   2.668719
                    6          7          8          9         10
     6  C    0.000000
     7  H    1.086802   0.000000
     8  O    3.674231   4.512876   0.000000
     9  H    2.140576   2.410162   2.631513   0.000000
    10  C    2.560184   2.804833   5.740042   4.700109   0.000000
    11  C    3.823158   4.209363   6.532883   5.922570   1.426177
    12  C    3.035248   2.732968   6.616728   5.048400   1.420155
    13  C    4.388292   4.097333   7.903311   6.423497   2.294806
    14  C    5.179719   5.084028   8.471742   7.294812   2.735659
    15  C    5.028583   5.223704   7.917431   7.163354   2.476790
    16  Cl   6.564709   6.885876   9.058562   8.660643   4.089636
    17  H    2.774993   2.116490   6.443914   4.520403   2.203118
    18  H    4.084166   4.701903   6.199430   6.041988   2.162091
                   11         12         13         14         15
    11  C    0.000000
    12  C    2.455318   0.000000
    13  C    2.593552   1.376774   0.000000
    14  C    2.325419   2.394782   1.240528   0.000000
    15  C    1.391008   2.879745   2.278844   1.378249   0.000000
    16  Cl   2.742668   4.635050   3.922667   2.783754   1.755409
    17  H    3.455287   1.079893   2.200091   3.368435   3.958995
    18  H    1.083428   3.427247   3.676916   3.316730   2.133242
                   16         17         18
    16  Cl   0.000000
    17  H    5.714392   0.000000
    18  H    2.864417   4.347467   0.000000
 Stoichiometry    C12H4ClO(1-)
 Framework group  C1[X(C12H4ClO)]
 Deg. of freedom    48
 Full point group                 C1      NOp   1
 RotChk:  IX=0 Diff= 6.51D-03
 Largest Abelian subgroup         C1      NOp   1
 Largest concise Abelian subgroup C1      NOp   1
                         Standard orientation:                         
 ---------------------------------------------------------------------
 Center     Atomic      Atomic             Coordinates (Angstroms)
 Number     Number       Type             X           Y           Z
 ---------------------------------------------------------------------
      1          6           0       -3.896075   -0.608608   -0.002334
      2          6           0       -3.398230    0.768655    0.077343
      3          6           0       -2.678096   -1.397030   -0.078482
      4          6           0       -1.489692   -1.045552   -0.077717
      5          6           0       -0.968291    0.260708   -0.010835
      6          6           0       -2.065748    1.155365    0.074440
      7          1           0       -1.865717    2.221181    0.146291
      8          8           0       -5.082823   -0.940216   -0.001533
      9          1           0       -4.173049    1.524691    0.144779
     10          6           0        0.438255    0.629983   -0.017690
     11          6           0        1.427431   -0.397046    0.009187
     12          6           0        0.850153    1.988674   -0.051464
     13          6           0        2.224469    2.070449   -0.042900
     14          6           0        3.112832    1.204830   -0.022286
     15          6           0        2.793638   -0.135802   -0.002452
     16         17           0        3.961543   -1.445739    0.036584
     17          1           0        0.154056    2.813960   -0.074292
     18          1           0        1.097190   -1.428305    0.044702
 ---------------------------------------------------------------------
 Rotational constants (GHZ):           1.7254776           0.2831187           0.2433168
 Leave Link  202 at Mon Apr  4 20:21:39 2022, MaxMem=  1879048192 cpu:               0.1 elap:               0.0
 (Enter /gpfs/software/gaussian16/sse4/tar/g16/l301.exe)
 Standard basis: 6-311+G(d,p) (5D, 7F)
 Ernie: Thresh=  0.10000D-02 Tol=  0.10000D-05 Strict=F.
 There are   354 symmetry adapted cartesian basis functions of A   symmetry.
 There are   340 symmetry adapted basis functions of A   symmetry.
   340 basis functions,   553 primitive gaussians,   354 cartesian basis functions
    51 alpha electrons       51 beta electrons
       nuclear repulsion energy       787.3479253325 Hartrees.
 IExCor= 4336 DFT=T Ex+Corr=M062X ExCW=0 ScaHFX=  0.540000
 ScaDFX=  1.000000  1.000000  1.000000  1.000000 ScalE2=  1.000000  1.000000
 IRadAn=      5 IRanWt=     -1 IRanGd=            0 ICorTp=0 IEmpDi=  4
 NAtoms=   18 NActive=   18 NUniq=   18 SFac= 1.00D+00 NAtFMM=   60 NAOKFM=F Big=F
 Integral buffers will be    131072 words long.
 Raffenetti 2 integral format.
 Two-electron integral symmetry is turned on.
 Leave Link  301 at Mon Apr  4 20:21:39 2022, MaxMem=  1879048192 cpu:               0.5 elap:               0.1
 (Enter /gpfs/software/gaussian16/sse4/tar/g16/l302.exe)
 NPDir=0 NMtPBC=     1 NCelOv=     1 NCel=       1 NClECP=     1 NCelD=      1
         NCelK=      1 NCelE2=     1 NClLst=     1 CellRange=     0.0.
 One-electron integrals computed using PRISM.
 One-electron integral symmetry used in STVInt
 NBasis=   340 RedAO= T EigKep=  1.35D-06  NBF=   340
 NBsUse=   336 1.00D-06 EigRej=  9.16D-07 NBFU=   336
 Precomputing XC quadrature grid using
 IXCGrd= 4 IRadAn=           5 IRanWt=          -1 IRanGd=           0 AccXCQ= 0.00D+00.
 Generated NRdTot=       0 NPtTot=           0 NUsed=           0 NTot=          32
 NSgBfM=   349   349   349   349   349 MxSgAt=    18 MxSgA2=    18.
 Leave Link  302 at Mon Apr  4 20:21:40 2022, MaxMem=  1879048192 cpu:               2.5 elap:               0.4
 (Enter /gpfs/software/gaussian16/sse4/tar/g16/l303.exe)
 DipDrv:  MaxL=1.
 Leave Link  303 at Mon Apr  4 20:21:40 2022, MaxMem=  1879048192 cpu:               0.3 elap:               0.1
 (Enter /gpfs/software/gaussian16/sse4/tar/g16/l401.exe)
 Initial guess from the checkpoint file:  "checkpoint.chk"
 B after Tr=     0.000000   -0.000000   -0.000000
         Rot=    0.999999   -0.000092   -0.000100   -0.001015 Ang=  -0.12 deg.
 Guess basis will be translated and rotated to current coordinates.
 JPrj=2 DoOrth=T DoCkMO=T.
 Generating alternative initial guess.
 ExpMin= 4.38D-02 ExpMax= 1.06D+05 ExpMxC= 3.62D+03 IAcc=2 IRadAn=         4 AccDes= 0.00D+00
 Harris functional with IExCor= 1009 and IRadAn=       4 diagonalized for initial guess.
 HarFok:  IExCor= 1009 AccDes= 0.00D+00 IRadAn=         4 IDoV= 1 UseB2=F ITyADJ=14
 ICtDFT=  3500011 ScaDFX=  1.000000  1.000000  1.000000  1.000000
 FoFCou: FMM=F IPFlag=           0 FMFlag=      100000 FMFlg1=           0
         NFxFlg=           0 DoJE=T BraDBF=F KetDBF=T FulRan=T
         wScrn=  0.000000 ICntrl=       500 IOpCl=  0 I1Cent=   200000004 NGrid=           0
         NMat0=    1 NMatS0=      1 NMatT0=    0 NMatD0=    1 NMtDS0=    0 NMtDT0=    0
 Petite list used in FoFCou.
 Harris En= -994.515014687758    
 Leave Link  401 at Mon Apr  4 20:21:41 2022, MaxMem=  1879048192 cpu:              10.0 elap:               1.4
 (Enter /gpfs/software/gaussian16/sse4/tar/g16/l502.exe)
 Integral symmetry usage will be decided dynamically.
 Closed shell SCF:
 Using DIIS extrapolation, IDIIS=  1040.
 NGot=  1879048192 LenX=  1878791817 LenY=  1878666060
 Requested convergence on RMS density matrix=1.00D-08 within 128 cycles.
 Requested convergence on MAX density matrix=1.00D-06.
 Requested convergence on             energy=1.00D-06.
 No special actions if energy rises.
 Fock matrices will be formed incrementally for  20 cycles.

 Cycle   1  Pass 1  IDiag  1:
 FoFJK:  IHMeth= 1 ICntrl=       0 DoSepK=F KAlg= 0 I1Cent=           0 FoldK=F
 IRaf= 860000000 NMat=       1 IRICut=       1 DoRegI=T DoRafI=F ISym2E= 0 IDoP0=0 IntGTp=1.
 FoFCou: FMM=F IPFlag=           0 FMFlag=      100000 FMFlg1=           0
         NFxFlg=           0 DoJE=F BraDBF=F KetDBF=F FulRan=T
         wScrn=  0.000000 ICntrl=         0 IOpCl=  0 I1Cent=           0 NGrid=           0
         NMat0=    1 NMatS0=      1 NMatT0=    0 NMatD0=    1 NMtDS0=    0 NMtDT0=    0
 Symmetry not used in FoFCou.
 E= -994.838232889738    
 DIIS: error= 3.24D-03 at cycle   1 NSaved=   1.
 NSaved= 1 IEnMin= 1 EnMin= -994.838232889738     IErMin= 1 ErrMin= 3.24D-03
 ErrMax= 3.24D-03  0.00D+00 EMaxC= 1.00D-01 BMatC= 8.43D-03 BMatP= 8.43D-03
 IDIUse=3 WtCom= 9.68D-01 WtEn= 3.24D-02
 Coeff-Com:  0.100D+01
 Coeff-En:   0.100D+01
 Coeff:      0.100D+01
 Gap=     0.388 Goal=   None    Shift=    0.000
 GapD=    0.388 DampG=1.000 DampE=1.000 DampFc=1.0000 IDamp=-1.
 RMSDP=9.16D-03 MaxDP=3.39D-01              OVMax= 4.91D-02

 Cycle   2  Pass 1  IDiag  1:
 RMSU=  7.39D-03    CP:  9.16D-01
 E= -994.851997302015     Delta-E=       -0.013764412277 Rises=F Damp=F
 DIIS: error= 1.32D-03 at cycle   2 NSaved=   2.
 NSaved= 2 IEnMin= 2 EnMin= -994.851997302015     IErMin= 2 ErrMin= 1.32D-03
 ErrMax= 1.32D-03  0.00D+00 EMaxC= 1.00D-01 BMatC= 4.19D-04 BMatP= 8.43D-03
 IDIUse=3 WtCom= 9.87D-01 WtEn= 1.32D-02
 Coeff-Com: -0.171D-01 0.102D+01
 Coeff-En:   0.000D+00 0.100D+01
 Coeff:     -0.169D-01 0.102D+01
 Gap=     0.141 Goal=   None    Shift=    0.000
 RMSDP=9.62D-04 MaxDP=3.76D-02 DE=-1.38D-02 OVMax= 1.10D-02

 Cycle   3  Pass 1  IDiag  1:
 RMSU=  8.33D-04    CP:  9.10D-01  1.03D+00
 E= -994.852060209356     Delta-E=       -0.000062907341 Rises=F Damp=F
 DIIS: error= 2.30D-03 at cycle   3 NSaved=   3.
 NSaved= 3 IEnMin= 3 EnMin= -994.852060209356     IErMin= 2 ErrMin= 1.32D-03
 ErrMax= 2.30D-03  0.00D+00 EMaxC= 1.00D-01 BMatC= 7.38D-04 BMatP= 4.19D-04
 IDIUse=3 WtCom= 1.72D-01 WtEn= 8.28D-01
 Coeff-Com: -0.551D-01 0.617D+00 0.438D+00
 Coeff-En:   0.000D+00 0.462D+00 0.538D+00
 Coeff:     -0.951D-02 0.489D+00 0.521D+00
 Gap=     0.141 Goal=   None    Shift=    0.000
 RMSDP=4.76D-04 MaxDP=1.81D-02 DE=-6.29D-05 OVMax= 9.32D-03

 Cycle   4  Pass 1  IDiag  1:
 RMSU=  3.97D-04    CP:  9.08D-01  1.05D+00  7.61D-01
 E= -994.852550024686     Delta-E=       -0.000489815329 Rises=F Damp=F
 DIIS: error= 9.44D-04 at cycle   4 NSaved=   4.
 NSaved= 4 IEnMin= 4 EnMin= -994.852550024686     IErMin= 4 ErrMin= 9.44D-04
 ErrMax= 9.44D-04  0.00D+00 EMaxC= 1.00D-01 BMatC= 1.41D-04 BMatP= 4.19D-04
 IDIUse=3 WtCom= 9.91D-01 WtEn= 9.44D-03
 Coeff-Com: -0.149D-01 0.466D-01 0.312D+00 0.656D+00
 Coeff-En:   0.000D+00 0.000D+00 0.181D+00 0.819D+00
 Coeff:     -0.147D-01 0.461D-01 0.311D+00 0.657D+00
 Gap=     0.141 Goal=   None    Shift=    0.000
 RMSDP=2.11D-04 MaxDP=1.01D-02 DE=-4.90D-04 OVMax= 3.85D-03

 Cycle   5  Pass 1  IDiag  1:
 RMSU=  1.25D-04    CP:  9.09D-01  1.04D+00  9.09D-01  7.77D-01
 E= -994.852663514826     Delta-E=       -0.000113490140 Rises=F Damp=F
 DIIS: error= 2.54D-04 at cycle   5 NSaved=   5.
 NSaved= 5 IEnMin= 5 EnMin= -994.852663514826     IErMin= 5 ErrMin= 2.54D-04
 ErrMax= 2.54D-04  0.00D+00 EMaxC= 1.00D-01 BMatC= 1.34D-05 BMatP= 1.41D-04
 IDIUse=3 WtCom= 9.97D-01 WtEn= 2.54D-03
 Coeff-Com:  0.131D-03-0.802D-01 0.136D+00 0.450D+00 0.494D+00
 Coeff-En:   0.000D+00 0.000D+00 0.000D+00 0.000D+00 0.100D+01
 Coeff:      0.130D-03-0.800D-01 0.136D+00 0.449D+00 0.495D+00
 Gap=     0.141 Goal=   None    Shift=    0.000
 RMSDP=7.50D-05 MaxDP=5.19D-03 DE=-1.13D-04 OVMax= 1.54D-03

 Cycle   6  Pass 1  IDiag  1:
 RMSU=  4.41D-05    CP:  9.09D-01  1.04D+00  9.28D-01  8.64D-01  6.45D-01
 E= -994.852678107964     Delta-E=       -0.000014593138 Rises=F Damp=F
 DIIS: error= 5.76D-05 at cycle   6 NSaved=   6.
 NSaved= 6 IEnMin= 6 EnMin= -994.852678107964     IErMin= 6 ErrMin= 5.76D-05
 ErrMax= 5.76D-05  0.00D+00 EMaxC= 1.00D-01 BMatC= 9.32D-07 BMatP= 1.34D-05
 IDIUse=1 WtCom= 1.00D+00 WtEn= 0.00D+00
 Coeff-Com:  0.173D-02-0.483D-01 0.347D-01 0.159D+00 0.273D+00 0.580D+00
 Coeff:      0.173D-02-0.483D-01 0.347D-01 0.159D+00 0.273D+00 0.580D+00
 Gap=     0.141 Goal=   None    Shift=    0.000
 RMSDP=2.18D-05 MaxDP=1.04D-03 DE=-1.46D-05 OVMax= 3.44D-04

 Cycle   7  Pass 1  IDiag  1:
 RMSU=  1.56D-05    CP:  9.09D-01  1.04D+00  9.38D-01  8.53D-01  7.09D-01
                    CP:  8.76D-01
 E= -994.852679110313     Delta-E=       -0.000001002349 Rises=F Damp=F
 DIIS: error= 1.90D-05 at cycle   7 NSaved=   7.
 NSaved= 7 IEnMin= 7 EnMin= -994.852679110313     IErMin= 7 ErrMin= 1.90D-05
 ErrMax= 1.90D-05  0.00D+00 EMaxC= 1.00D-01 BMatC= 9.38D-08 BMatP= 9.32D-07
 IDIUse=1 WtCom= 1.00D+00 WtEn= 0.00D+00
 Coeff-Com:  0.789D-03-0.655D-02-0.120D-01-0.184D-01 0.365D-01 0.248D+00
 Coeff-Com:  0.752D+00
 Coeff:      0.789D-03-0.655D-02-0.120D-01-0.184D-01 0.365D-01 0.248D+00
 Coeff:      0.752D+00
 Gap=     0.141 Goal=   None    Shift=    0.000
 RMSDP=9.15D-06 MaxDP=6.91D-04 DE=-1.00D-06 OVMax= 1.85D-04

 Cycle   8  Pass 1  IDiag  1:
 RMSU=  8.06D-06    CP:  9.09D-01  1.04D+00  9.37D-01  8.53D-01  7.35D-01
                    CP:  8.96D-01  1.06D+00
 E= -994.852679274671     Delta-E=       -0.000000164359 Rises=F Damp=F
 DIIS: error= 7.12D-06 at cycle   8 NSaved=   8.
 NSaved= 8 IEnMin= 8 EnMin= -994.852679274671     IErMin= 8 ErrMin= 7.12D-06
 ErrMax= 7.12D-06  0.00D+00 EMaxC= 1.00D-01 BMatC= 1.97D-08 BMatP= 9.38D-08
 IDIUse=1 WtCom= 1.00D+00 WtEn= 0.00D+00
 Coeff-Com:  0.163D-03 0.286D-02-0.910D-02-0.273D-01-0.162D-01 0.287D-01
 Coeff-Com:  0.351D+00 0.669D+00
 Coeff:      0.163D-03 0.286D-02-0.910D-02-0.273D-01-0.162D-01 0.287D-01
 Coeff:      0.351D+00 0.669D+00
 Gap=     0.141 Goal=   None    Shift=    0.000
 RMSDP=4.98D-06 MaxDP=1.91D-04 DE=-1.64D-07 OVMax= 1.05D-04

 Cycle   9  Pass 1  IDiag  1:
 RMSU=  3.23D-06    CP:  9.09D-01  1.04D+00  9.36D-01  8.49D-01  7.45D-01
                    CP:  9.31D-01  1.13D+00  1.04D+00
 E= -994.852679305771     Delta-E=       -0.000000031099 Rises=F Damp=F
 DIIS: error= 6.11D-06 at cycle   9 NSaved=   9.
 NSaved= 9 IEnMin= 9 EnMin= -994.852679305771     IErMin= 9 ErrMin= 6.11D-06
 ErrMax= 6.11D-06  0.00D+00 EMaxC= 1.00D-01 BMatC= 8.62D-09 BMatP= 1.97D-08
 IDIUse=1 WtCom= 1.00D+00 WtEn= 0.00D+00
 Coeff-Com: -0.103D-03 0.409D-02-0.361D-02-0.162D-01-0.231D-01-0.494D-01
 Coeff-Com:  0.419D-01 0.445D+00 0.601D+00
 Coeff:     -0.103D-03 0.409D-02-0.361D-02-0.162D-01-0.231D-01-0.494D-01
 Coeff:      0.419D-01 0.445D+00 0.601D+00
 Gap=     0.141 Goal=   None    Shift=    0.000
 RMSDP=3.68D-06 MaxDP=2.48D-04 DE=-3.11D-08 OVMax= 6.29D-05

 Cycle  10  Pass 1  IDiag  1:
 RMSU=  2.32D-06    CP:  9.09D-01  1.04D+00  9.37D-01  8.45D-01  7.52D-01
                    CP:  9.08D-01  1.23D+00  1.11D+00  7.78D-01
 E= -994.852679319214     Delta-E=       -0.000000013443 Rises=F Damp=F
 DIIS: error= 1.83D-06 at cycle  10 NSaved=  10.
 NSaved=10 IEnMin=10 EnMin= -994.852679319214     IErMin=10 ErrMin= 1.83D-06
 ErrMax= 1.83D-06  0.00D+00 EMaxC= 1.00D-01 BMatC= 8.61D-10 BMatP= 8.62D-09
 IDIUse=1 WtCom= 1.00D+00 WtEn= 0.00D+00
 Coeff-Com: -0.631D-04 0.117D-02 0.147D-03-0.200D-02-0.650D-02-0.257D-01
 Coeff-Com: -0.358D-01 0.109D+00 0.294D+00 0.666D+00
 Coeff:     -0.631D-04 0.117D-02 0.147D-03-0.200D-02-0.650D-02-0.257D-01
 Coeff:     -0.358D-01 0.109D+00 0.294D+00 0.666D+00
 Gap=     0.141 Goal=   None    Shift=    0.000
 RMSDP=8.23D-07 MaxDP=4.78D-05 DE=-1.34D-08 OVMax= 2.93D-05

 Cycle  11  Pass 1  IDiag  1:
 RMSU=  5.23D-07    CP:  9.09D-01  1.04D+00  9.37D-01  8.44D-01  7.53D-01
                    CP:  9.01D-01  1.24D+00  1.12D+00  8.85D-01  1.06D+00
 E= -994.852679321195     Delta-E=       -0.000000001981 Rises=F Damp=F
 DIIS: error= 8.44D-07 at cycle  11 NSaved=  11.
 NSaved=11 IEnMin=11 EnMin= -994.852679321195     IErMin=11 ErrMin= 8.44D-07
 ErrMax= 8.44D-07  0.00D+00 EMaxC= 1.00D-01 BMatC= 1.59D-10 BMatP= 8.61D-10
 IDIUse=1 WtCom= 1.00D+00 WtEn= 0.00D+00
 Coeff-Com: -0.390D-05-0.473D-03 0.919D-03 0.300D-02 0.263D-02 0.368D-03
 Coeff-Com: -0.308D-01-0.693D-01-0.310D-01 0.288D+00 0.836D+00
 Coeff:     -0.390D-05-0.473D-03 0.919D-03 0.300D-02 0.263D-02 0.368D-03
 Coeff:     -0.308D-01-0.693D-01-0.310D-01 0.288D+00 0.836D+00
 Gap=     0.141 Goal=   None    Shift=    0.000
 RMSDP=6.00D-07 MaxDP=3.23D-05 DE=-1.98D-09 OVMax= 2.53D-05

 Cycle  12  Pass 1  IDiag  1:
 RMSU=  2.86D-07    CP:  9.09D-01  1.04D+00  9.37D-01  8.44D-01  7.52D-01
                    CP:  8.97D-01  1.25D+00  1.15D+00  9.49D-01  1.12D+00
                    CP:  1.19D+00
 E= -994.852679321798     Delta-E=       -0.000000000603 Rises=F Damp=F
 DIIS: error= 2.87D-07 at cycle  12 NSaved=  12.
 NSaved=12 IEnMin=12 EnMin= -994.852679321798     IErMin=12 ErrMin= 2.87D-07
 ErrMax= 2.87D-07  0.00D+00 EMaxC= 1.00D-01 BMatC= 2.14D-11 BMatP= 1.59D-10
 IDIUse=1 WtCom= 1.00D+00 WtEn= 0.00D+00
 Coeff-Com:  0.100D-04-0.387D-03 0.325D-03 0.150D-02 0.209D-02 0.441D-02
 Coeff-Com: -0.614D-02-0.407D-01-0.528D-01-0.621D-02 0.299D+00 0.799D+00
 Coeff:      0.100D-04-0.387D-03 0.325D-03 0.150D-02 0.209D-02 0.441D-02
 Coeff:     -0.614D-02-0.407D-01-0.528D-01-0.621D-02 0.299D+00 0.799D+00
 Gap=     0.141 Goal=   None    Shift=    0.000
 RMSDP=2.47D-07 MaxDP=1.01D-05 DE=-6.03D-10 OVMax= 1.12D-05

 Cycle  13  Pass 1  IDiag  1:
 RMSU=  1.23D-07    CP:  9.09D-01  1.04D+00  9.37D-01  8.44D-01  7.52D-01
                    CP:  8.96D-01  1.26D+00  1.15D+00  9.74D-01  1.17D+00
                    CP:  1.29D+00  1.27D+00
 E= -994.852679321917     Delta-E=       -0.000000000119 Rises=F Damp=F
 DIIS: error= 1.23D-07 at cycle  13 NSaved=  13.
 NSaved=13 IEnMin=13 EnMin= -994.852679321917     IErMin=13 ErrMin= 1.23D-07
 ErrMax= 1.23D-07  0.00D+00 EMaxC= 1.00D-01 BMatC= 4.47D-12 BMatP= 2.14D-11
 IDIUse=1 WtCom= 1.00D+00 WtEn= 0.00D+00
 Coeff-Com:  0.446D-05-0.546D-04-0.614D-04-0.853D-05 0.252D-03 0.166D-02
 Coeff-Com:  0.341D-02-0.251D-02-0.119D-01-0.653D-01-0.452D-01 0.283D+00
 Coeff-Com:  0.837D+00
 Coeff:      0.446D-05-0.546D-04-0.614D-04-0.853D-05 0.252D-03 0.166D-02
 Coeff:      0.341D-02-0.251D-02-0.119D-01-0.653D-01-0.452D-01 0.283D+00
 Coeff:      0.837D+00
 Gap=     0.141 Goal=   None    Shift=    0.000
 RMSDP=1.24D-07 MaxDP=9.20D-06 DE=-1.19D-10 OVMax= 5.87D-06

 Cycle  14  Pass 1  IDiag  1:
 RMSU=  6.08D-08    CP:  9.09D-01  1.04D+00  9.37D-01  8.44D-01  7.52D-01
                    CP:  8.96D-01  1.26D+00  1.15D+00  9.76D-01  1.17D+00
                    CP:  1.38D+00  1.52D+00  9.87D-01
 E= -994.852679321985     Delta-E=       -0.000000000068 Rises=F Damp=F
 DIIS: error= 6.04D-08 at cycle  14 NSaved=  14.
 NSaved=14 IEnMin=14 EnMin= -994.852679321985     IErMin=14 ErrMin= 6.04D-08
 ErrMax= 6.04D-08  0.00D+00 EMaxC= 1.00D-01 BMatC= 9.33D-13 BMatP= 4.47D-12
 IDIUse=1 WtCom= 1.00D+00 WtEn= 0.00D+00
 Coeff-Com: -0.292D-06 0.540D-04-0.771D-04-0.274D-03-0.326D-03-0.272D-03
 Coeff-Com:  0.220D-02 0.700D-02 0.802D-02-0.236D-01-0.704D-01-0.741D-01
 Coeff-Com:  0.302D+00 0.850D+00
 Coeff:     -0.292D-06 0.540D-04-0.771D-04-0.274D-03-0.326D-03-0.272D-03
 Coeff:      0.220D-02 0.700D-02 0.802D-02-0.236D-01-0.704D-01-0.741D-01
 Coeff:      0.302D+00 0.850D+00
 Gap=     0.141 Goal=   None    Shift=    0.000
 RMSDP=5.54D-08 MaxDP=3.95D-06 DE=-6.82D-11 OVMax= 2.59D-06

 Cycle  15  Pass 1  IDiag  1:
 RMSU=  2.40D-08    CP:  9.09D-01  1.04D+00  9.37D-01  8.44D-01  7.52D-01
                    CP:  8.97D-01  1.26D+00  1.15D+00  9.80D-01  1.16D+00
                    CP:  1.41D+00  1.60D+00  1.16D+00  1.22D+00
 E= -994.852679321940     Delta-E=        0.000000000045 Rises=F Damp=F
 DIIS: error= 1.95D-08 at cycle  15 NSaved=  15.
 NSaved=15 IEnMin=14 EnMin= -994.852679321985     IErMin=15 ErrMin= 1.95D-08
 ErrMax= 1.95D-08  0.00D+00 EMaxC= 1.00D-01 BMatC= 1.78D-13 BMatP= 9.33D-13
 IDIUse=1 WtCom= 1.00D+00 WtEn= 0.00D+00
 Coeff-Com: -0.823D-06 0.314D-04-0.216D-04-0.113D-03-0.186D-03-0.389D-03
 Coeff-Com:  0.360D-03 0.333D-02 0.556D-02 0.748D-03-0.208D-01-0.844D-01
 Coeff-Com: -0.375D-02 0.378D+00 0.722D+00
 Coeff:     -0.823D-06 0.314D-04-0.216D-04-0.113D-03-0.186D-03-0.389D-03
 Coeff:      0.360D-03 0.333D-02 0.556D-02 0.748D-03-0.208D-01-0.844D-01
 Coeff:     -0.375D-02 0.378D+00 0.722D+00
 Gap=     0.141 Goal=   None    Shift=    0.000
 RMSDP=2.47D-08 MaxDP=1.57D-06 DE= 4.50D-11 OVMax= 8.21D-07

 Cycle  16  Pass 1  IDiag  1:
 RMSU=  9.46D-09    CP:  9.09D-01  1.04D+00  9.37D-01  8.44D-01  7.52D-01
                    CP:  8.97D-01  1.26D+00  1.15D+00  9.81D-01  1.16D+00
                    CP:  1.42D+00  1.64D+00  1.20D+00  1.32D+00  9.36D-01
 E= -994.852679321942     Delta-E=       -0.000000000002 Rises=F Damp=F
 DIIS: error= 7.84D-09 at cycle  16 NSaved=  16.
 NSaved=16 IEnMin=14 EnMin= -994.852679321985     IErMin=16 ErrMin= 7.84D-09
 ErrMax= 7.84D-09  0.00D+00 EMaxC= 1.00D-01 BMatC= 1.59D-14 BMatP= 1.78D-13
 IDIUse=1 WtCom= 1.00D+00 WtEn= 0.00D+00
 Coeff-Com: -0.166D-06-0.573D-06 0.716D-05 0.163D-04-0.490D-06-0.808D-04
 Coeff-Com: -0.265D-03-0.214D-03 0.233D-03 0.417D-02 0.511D-02-0.137D-01
 Coeff-Com: -0.450D-01-0.258D-01 0.178D+00 0.898D+00
 Coeff:     -0.166D-06-0.573D-06 0.716D-05 0.163D-04-0.490D-06-0.808D-04
 Coeff:     -0.265D-03-0.214D-03 0.233D-03 0.417D-02 0.511D-02-0.137D-01
 Coeff:     -0.450D-01-0.258D-01 0.178D+00 0.898D+00
 Gap=     0.141 Goal=   None    Shift=    0.000
 RMSDP=1.14D-08 MaxDP=5.07D-07 DE=-2.05D-12 OVMax= 3.25D-07

 Cycle  17  Pass 1  IDiag  1:
 RMSU=  4.68D-09    CP:  9.09D-01  1.04D+00  9.37D-01  8.44D-01  7.52D-01
                    CP:  8.97D-01  1.26D+00  1.15D+00  9.83D-01  1.16D+00
                    CP:  1.42D+00  1.64D+00  1.22D+00  1.31D+00  1.06D+00
                    CP:  1.18D+00
 E= -994.852679321947     Delta-E=       -0.000000000005 Rises=F Damp=F
 DIIS: error= 3.17D-09 at cycle  17 NSaved=  17.
 NSaved=17 IEnMin=14 EnMin= -994.852679321985     IErMin=17 ErrMin= 3.17D-09
 ErrMax= 3.17D-09  0.00D+00 EMaxC= 1.00D-01 BMatC= 3.97D-15 BMatP= 1.59D-14
 IDIUse=1 WtCom= 1.00D+00 WtEn= 0.00D+00
 Coeff-Com:  0.604D-07-0.523D-05 0.644D-05 0.252D-04 0.296D-04 0.218D-04
 Coeff-Com: -0.157D-03-0.579D-03-0.769D-03 0.181D-02 0.514D-02 0.728D-02
 Coeff-Com: -0.185D-01-0.694D-01-0.463D-01 0.360D+00 0.761D+00
 Coeff:      0.604D-07-0.523D-05 0.644D-05 0.252D-04 0.296D-04 0.218D-04
 Coeff:     -0.157D-03-0.579D-03-0.769D-03 0.181D-02 0.514D-02 0.728D-02
 Coeff:     -0.185D-01-0.694D-01-0.463D-01 0.360D+00 0.761D+00
 Gap=     0.141 Goal=   None    Shift=    0.000
 RMSDP=3.53D-09 MaxDP=2.33D-07 DE=-4.55D-12 OVMax= 1.10D-07

 SCF Done:  E(RM062X) =  -994.852679322     A.U. after   17 cycles
            NFock= 17  Conv=0.35D-08     -V/T= 2.0030
 KE= 9.918601419788D+02 PE=-3.926535521919D+03 EE= 1.152474775286D+03
 Leave Link  502 at Mon Apr  4 20:24:19 2022, MaxMem=  1879048192 cpu:            1101.0 elap:             157.5
 (Enter /gpfs/software/gaussian16/sse4/tar/g16/l701.exe)
 ... and contract with generalized density number  0.
 Compute integral first derivatives.
 Leave Link  701 at Mon Apr  4 20:24:19 2022, MaxMem=  1879048192 cpu:               1.3 elap:               0.2
 (Enter /gpfs/software/gaussian16/sse4/tar/g16/l702.exe)
 L702 exits ... SP integral derivatives will be done elsewhere.
 Leave Link  702 at Mon Apr  4 20:24:19 2022, MaxMem=  1879048192 cpu:               0.2 elap:               0.0
 (Enter /gpfs/software/gaussian16/sse4/tar/g16/l703.exe)
 Integral derivatives from FoFJK, PRISM(SPDF).
 Compute integral first derivatives, UseDBF=F ICtDFT=           0.
 Calling FoFJK, ICntrl=      2127 FMM=F ISym2X=0 I1Cent= 0 IOpClX= 0 NMat=1 NMatS=1 NMatT=0.
 FoFJK:  IHMeth= 1 ICntrl=    2127 DoSepK=F KAlg= 0 I1Cent=           0 FoldK=F
 IRaf=         0 NMat=       1 IRICut=       1 DoRegI=T DoRafI=F ISym2E= 0 IDoP0=0 IntGTp=1.
 FoFCou: FMM=F IPFlag=           0 FMFlag=      100000 FMFlg1=         800
         NFxFlg=           0 DoJE=F BraDBF=F KetDBF=F FulRan=T
         wScrn=  0.000000 ICntrl=      2127 IOpCl=  0 I1Cent=           0 NGrid=           0
         NMat0=    1 NMatS0=      1 NMatT0=    0 NMatD0=    1 NMtDS0=    0 NMtDT0=    0
 Symmetry not used in FoFCou.
 Leave Link  703 at Mon Apr  4 20:24:41 2022, MaxMem=  1879048192 cpu:             156.1 elap:              22.3
 (Enter /gpfs/software/gaussian16/sse4/tar/g16/l716.exe)
 Dipole        = 3.33322053D+00 1.30719888D+00 5.07376097D-02
 ***** Axes restored to original set *****
 -------------------------------------------------------------------
 Center     Atomic                   Forces (Hartrees/Bohr)
 Number     Number              X              Y              Z
 -------------------------------------------------------------------
      1        6          -0.002086496    0.006918338    0.000122643
      2        6           0.003161182   -0.006208323    0.000038905
      3        6           0.003854081   -0.002539627   -0.000066989
      4        6          -0.004589608    0.002429139    0.000011394
      5        6           0.002802791    0.003092487   -0.000497080
      6        6          -0.005056605    0.000490111    0.000477599
      7        1          -0.000719285   -0.000275008   -0.000154091
      8        8           0.003570881   -0.002994282   -0.000014279
      9        1          -0.000753454   -0.000247153   -0.000071950
     10        6           0.000828603    0.004182840   -0.000761739
     11        6          -0.000194358    0.002200662    0.000351661
     12        6           0.001335659   -0.007915098   -0.000289069
     13        6          -0.004066719    0.006738711    0.000247873
     14        6           0.006847856   -0.007446576    0.000464320
     15        6          -0.002921839    0.000784391   -0.001057377
     16       17          -0.001137298   -0.000608103    0.000361293
     17        1           0.000445794    0.000934638    0.000451372
     18        1          -0.001321186    0.000462854    0.000385514
 -------------------------------------------------------------------
 Cartesian Forces:  Max     0.007915098 RMS     0.002993874
 Leave Link  716 at Mon Apr  4 20:24:41 2022, MaxMem=  1879048192 cpu:               0.2 elap:               0.0
 (Enter /gpfs/software/gaussian16/sse4/tar/g16/l103.exe)

 GradGradGradGradGradGradGradGradGradGradGradGradGradGradGradGradGradGrad
 Berny optimization.
 Using GEDIIS/GDIIS optimizer.
 FormGI is forming the generalized inverse of G from B-inverse, IUseBI=4.
 Internal  Forces:  Max     0.006159520 RMS     0.001636985
 Search for a local minimum.
 Step number   4 out of a maximum of   95
 All quantities printed in internal units (Hartrees-Bohrs-Radians)
 RMS Force = .16370D-02 SwitMx=.10000D-02 MixMth= 1
 Mixed Optimization -- RFO/linear search
 Update second derivatives using D2CorX and points    2    3    4
 DE= -2.92D-03 DEPred=-2.97D-03 R= 9.84D-01
 TightC=F SS=  1.41D+00  RLast= 2.03D-01 DXNew= 1.4270D+00 6.0930D-01
 Trust test= 9.84D-01 RLast= 2.03D-01 DXMaxT set to 8.49D-01
 ITU=  1  1  1  0
 Use linear search instead of GDIIS.
     Eigenvalues ---    0.00926   0.01567   0.01693   0.01958   0.01998
     Eigenvalues ---    0.01999   0.02014   0.02015   0.02035   0.02065
     Eigenvalues ---    0.02070   0.02089   0.02099   0.02110   0.02149
     Eigenvalues ---    0.13681   0.16000   0.16003   0.16099   0.17352
     Eigenvalues ---    0.22425   0.23503   0.24012   0.24994   0.24997
     Eigenvalues ---    0.25000   0.25013   0.25123   0.28575   0.32685
     Eigenvalues ---    0.33480   0.34804   0.34857   0.35261   0.35576
     Eigenvalues ---    0.40618   0.41440   0.41649   0.42289   0.44017
     Eigenvalues ---    0.44612   0.45331   0.45476   0.45695   0.46387
     Eigenvalues ---    0.48506   0.72068   0.77614
 RFO step:  Lambda=-8.33238637D-04 EMin= 9.26107667D-03
 Quartic linear search produced a step of  0.04147.
 Iteration  1 RMS(Cart)=  0.00912342 RMS(Int)=  0.00010589
 Iteration  2 RMS(Cart)=  0.00011639 RMS(Int)=  0.00004950
 Iteration  3 RMS(Cart)=  0.00000001 RMS(Int)=  0.00004950
 ITry= 1 IFail=0 DXMaxC= 3.59D-02 DCOld= 1.00D+10 DXMaxT= 8.49D-01 DXLimC= 3.00D+00 Rises=F
 Variable       Old X    -DE/DX   Delta X   Delta X   Delta X     New X
                                 (Linear)    (Quad)   (Total)
    R1        2.77156   0.00407   0.00131   0.01491   0.01622   2.78778
    R2        2.74556  -0.00060   0.00108   0.00224   0.00332   2.74888
    R3        2.32853  -0.00465  -0.00054  -0.00956  -0.01010   2.31843
    R4        2.62193  -0.00403  -0.00035  -0.01033  -0.01068   2.61126
    R5        2.04971   0.00079  -0.00004   0.00228   0.00224   2.05195
    R6        2.34192  -0.00521   0.00124  -0.01144  -0.01020   2.33172
    R7        2.66086  -0.00024   0.00008   0.00004   0.00012   2.66098
    R8        2.68055   0.00310   0.00045   0.00911   0.00955   2.69010
    R9        2.74809   0.00024  -0.00072  -0.00225  -0.00297   2.74513
   R10        2.05376   0.00039   0.00014   0.00162   0.00176   2.05552
   R11        2.69508  -0.00182   0.00044  -0.00232  -0.00192   2.69317
   R12        2.68370   0.00400   0.00024   0.01055   0.01077   2.69448
   R13        2.62862   0.00175  -0.00016   0.00342   0.00323   2.63186
   R14        2.04738   0.00037  -0.00005   0.00095   0.00089   2.04827
   R15        2.60172  -0.00231  -0.00051  -0.00711  -0.00759   2.59414
   R16        2.04070  -0.00081  -0.00019  -0.00330  -0.00349   2.03721
   R17        2.34426   0.00107   0.00054   0.00151   0.00210   2.34635
   R18        2.60451   0.00322   0.00000   0.00757   0.00759   2.61210
   R19        3.31724  -0.00132   0.00029  -0.00315  -0.00286   3.31438
    A1        1.80069   0.00061  -0.00177  -0.00405  -0.00582   1.79487
    A2        2.18904  -0.00070   0.00006  -0.00189  -0.00184   2.18720
    A3        2.29346   0.00009   0.00171   0.00595   0.00765   2.30111
    A4        2.19890  -0.00070   0.00081   0.00113   0.00194   2.20084
    A5        1.99923   0.00026  -0.00074  -0.00244  -0.00318   1.99605
    A6        2.08506   0.00044  -0.00007   0.00131   0.00124   2.08630
    A7        2.27832  -0.00024   0.00071   0.00087   0.00159   2.27992
    A8        2.23728   0.00102   0.00060   0.00614   0.00674   2.24402
    A9        1.87704   0.00052  -0.00137  -0.00339  -0.00476   1.87227
   A10        2.20620  -0.00026   0.00126   0.00354   0.00481   2.21101
   A11        2.19992  -0.00026   0.00011  -0.00013  -0.00002   2.19990
   A12        2.17409  -0.00121   0.00101  -0.00066   0.00034   2.17443
   A13        2.03751  -0.00008  -0.00012  -0.00293  -0.00305   2.03446
   A14        2.07158   0.00129  -0.00089   0.00356   0.00267   2.07424
   A15        2.08047  -0.00055  -0.00001  -0.00293  -0.00294   2.07753
   A16        2.12184   0.00130  -0.00077   0.00326   0.00249   2.12434
   A17        2.08087  -0.00075   0.00085  -0.00034   0.00044   2.08131
   A18        2.14816  -0.00086   0.00044  -0.00211  -0.00174   2.14642
   A19        2.06537  -0.00095  -0.00069  -0.00982  -0.01047   2.05490
   A20        2.06965   0.00181   0.00025   0.01193   0.01221   2.08186
   A21        1.92431  -0.00035  -0.00211  -0.01044  -0.01264   1.91167
   A22        2.14683  -0.00040   0.00030  -0.00114  -0.00095   2.14587
   A23        2.21203   0.00075   0.00180   0.01173   0.01341   2.22545
   A24        2.30973   0.00462   0.00215   0.02820   0.03044   2.34017
   A25        2.10962  -0.00616  -0.00055  -0.02736  -0.02783   2.08179
   A26        1.99354   0.00351  -0.00079   0.01234   0.01142   2.00496
   A27        2.10961  -0.00171   0.00049  -0.00559  -0.00520   2.10441
   A28        2.17986  -0.00179   0.00029  -0.00626  -0.00607   2.17379
    D1        0.00093   0.00005  -0.00009   0.00212   0.00203   0.00296
    D2       -3.13916   0.00007  -0.00006   0.00334   0.00328  -3.13588
    D3       -3.13899  -0.00007   0.00008  -0.00282  -0.00273   3.14147
    D4        0.00411  -0.00004   0.00011  -0.00160  -0.00148   0.00263
    D5        0.00211  -0.00004   0.00014  -0.00105  -0.00091   0.00120
    D6       -3.14131   0.00008  -0.00004   0.00430   0.00428  -3.13702
    D7        0.00291  -0.00009   0.00006  -0.00472  -0.00466  -0.00174
    D8       -3.13515   0.00006   0.00012   0.00304   0.00314  -3.13201
    D9       -3.14025  -0.00012   0.00003  -0.00600  -0.00597   3.13697
   D10        0.00487   0.00003   0.00009   0.00175   0.00183   0.00670
   D11       -0.00957   0.00006  -0.00015   0.00243   0.00229  -0.00728
   D12        0.01148  -0.00007   0.00008  -0.00397  -0.00390   0.00758
   D13       -3.13728  -0.00002   0.00014  -0.00027  -0.00014  -3.13741
   D14       -0.00809   0.00010  -0.00004   0.00496   0.00491  -0.00318
   D15        3.12991  -0.00006  -0.00010  -0.00295  -0.00306   3.12685
   D16        3.14063   0.00004  -0.00010   0.00126   0.00116  -3.14139
   D17       -0.00455  -0.00011  -0.00017  -0.00665  -0.00682  -0.01137
   D18       -0.08676   0.00012  -0.00077   0.00920   0.00845  -0.07832
   D19        3.05404  -0.00005   0.00181   0.00421   0.00600   3.06004
   D20        3.04638   0.00019  -0.00070   0.01355   0.01288   3.05926
   D21       -0.09600   0.00001   0.00188   0.00856   0.01043  -0.08557
   D22        3.13526   0.00011   0.00221   0.00902   0.01117  -3.13675
   D23       -0.01115   0.00014   0.00206   0.01006   0.01211   0.00096
   D24       -0.00556   0.00028  -0.00025   0.01389   0.01356   0.00800
   D25        3.13121   0.00031  -0.00040   0.01494   0.01450  -3.13747
   D26        3.13527   0.00027  -0.00276   0.00751   0.00462   3.13988
   D27       -0.00068  -0.00026  -0.00262  -0.01817  -0.02077  -0.02145
   D28       -0.00712   0.00010  -0.00021   0.00252   0.00216  -0.00496
   D29        3.14012  -0.00044  -0.00006  -0.02317  -0.02322   3.11690
   D30        0.01593  -0.00040   0.00085  -0.01925  -0.01840  -0.00247
   D31        3.13862   0.00019  -0.00025   0.00824   0.00806  -3.13650
   D32       -3.12083  -0.00042   0.00100  -0.02024  -0.01930  -3.14013
   D33        0.00186   0.00017  -0.00010   0.00726   0.00717   0.00903
   D34        0.01083  -0.00032   0.00004  -0.01492  -0.01497  -0.00414
   D35       -3.13667   0.00023  -0.00011   0.01191   0.01182  -3.12485
   D36       -0.00011   0.00016   0.00062   0.00942   0.01013   0.01003
   D37       -0.01346   0.00021  -0.00102   0.00863   0.00772  -0.00574
   D38       -3.13527  -0.00041   0.00013  -0.02016  -0.01997   3.12794
         Item               Value     Threshold  Converged?
 Maximum Force            0.006160     0.000450     NO 
 RMS     Force            0.001637     0.000300     NO 
 Maximum Displacement     0.035850     0.001800     NO 
 RMS     Displacement     0.009133     0.001200     NO 
 Predicted change in Energy=-4.239394D-04
 Lowest energy point so far.  Saving SCF results.
 GradGradGradGradGradGradGradGradGradGradGradGradGradGradGradGradGradGrad

 Leave Link  103 at Mon Apr  4 20:24:41 2022, MaxMem=  1879048192 cpu:               0.2 elap:               0.1
 (Enter /gpfs/software/gaussian16/sse4/tar/g16/l202.exe)
                          Input orientation:                          
 ---------------------------------------------------------------------
 Center     Atomic      Atomic             Coordinates (Angstroms)
 Number     Number       Type             X           Y           Z
 ---------------------------------------------------------------------
      1          6           0       -6.081106    2.484817   -0.034740
      2          6           0       -6.088247    1.009831   -0.008935
      3          6           0       -4.661377    2.801418   -0.023538
      4          6           0       -3.673536    2.062427   -0.000033
      5          6           0       -3.630256    0.655316    0.031527
      6          6           0       -4.975809    0.190716    0.021874
      7          1           0       -5.160954   -0.881122    0.028642
      8          8           0       -7.078624    3.198539   -0.062122
      9          1           0       -7.079387    0.566423   -0.018499
     10          6           0       -2.439221   -0.175730    0.063407
     11          6           0       -1.159959    0.444938   -0.033282
     12          6           0       -2.517733   -1.593544    0.192664
     13          6           0       -1.252082   -2.125135    0.192965
     14          6           0       -0.112019   -1.641440    0.103759
     15          6           0        0.033818   -0.272206   -0.017030
     16         17           0        1.574669    0.557605   -0.132525
     17          1           0       -3.451833   -2.122396    0.292464
     18          1           0       -1.128735    1.524344   -0.126797
 ---------------------------------------------------------------------
                    Distance matrix (angstroms):
                    1          2          3          4          5
     1  C    0.000000
     2  C    1.475229   0.000000
     3  C    1.454646   2.290405   0.000000
     4  C    2.444588   2.634173   1.233892   0.000000
     5  C    3.059107   2.483755   2.381595   1.408130   0.000000
     6  C    2.547114   1.381817   2.629961   2.280284   1.423538
     7  H    3.490020   2.106416   3.716638   3.298138   2.168798
     8  O    1.226862   2.402939   2.449955   3.590158   4.285790
     9  H    2.162651   1.085845   3.292719   3.719971   3.450639
    10  C    4.511261   3.837471   3.716039   2.556737   1.452659
    11  C    5.327175   4.960617   4.220547   2.989221   2.480085
    12  C    5.420551   4.423435   4.894654   3.839158   2.514168
    13  C    6.680044   5.766912   5.995089   4.841112   3.662333
    14  C    7.257767   6.538902   6.360176   5.139436   4.202177
    15  C    6.707741   6.254867   5.611778   4.381241   3.779959
    16  Cl   7.895226   7.677243   6.628336   5.461291   5.208426
    17  H    5.314748   4.105163   5.080038   4.200886   2.795640
    18  H    5.045490   4.987522   3.757810   2.604153   2.652901
                    6          7          8          9         10
     6  C    0.000000
     7  H    1.087732   0.000000
     8  O    3.670952   4.508806   0.000000
     9  H    2.137247   2.403746   2.632477   0.000000
    10  C    2.563257   2.811871   5.738076   4.699855   0.000000
    11  C    3.824707   4.215475   6.527920   5.920692   1.425162
    12  C    3.042185   2.742456   6.620476   5.051607   1.425857
    13  C    4.388460   4.105344   7.896529   6.422358   2.286103
    14  C    5.198072   5.106414   8.484485   7.309844   2.750600
    15  C    5.031120   5.230537   7.914224   7.162470   2.476226
    16  Cl   6.562561   6.889450   9.047595   8.654811   4.085031
    17  H    2.783201   2.128722   6.449162   4.526101   2.206209
    18  H    4.074389   4.697789   6.181286   6.028233   2.154949
                   11         12         13         14         15
    11  C    0.000000
    12  C    2.459677   0.000000
    13  C    2.581657   1.372757   0.000000
    14  C    2.338789   2.407832   1.241637   0.000000
    15  C    1.392718   2.881027   2.265167   1.382266   0.000000
    16  Cl   2.738747   4.634754   3.910698   2.781464   1.753895
    17  H    3.456877   1.078047   2.202002   3.379539   3.958377
    18  H    1.083899   3.428206   3.665537   3.333025   2.142702
                   16         17         18
    16  Cl   0.000000
    17  H    5.712157   0.000000
    18  H    2.871064   4.344108   0.000000
 Stoichiometry    C12H4ClO(1-)
 Framework group  C1[X(C12H4ClO)]
 Deg. of freedom    48
 Full point group                 C1      NOp   1
 RotChk:  IX=0 Diff= 2.44D-03
 Largest Abelian subgroup         C1      NOp   1
 Largest concise Abelian subgroup C1      NOp   1
                         Standard orientation:                         
 ---------------------------------------------------------------------
 Center     Atomic      Atomic             Coordinates (Angstroms)
 Number     Number       Type             X           Y           Z
 ---------------------------------------------------------------------
      1          6           0       -3.897340   -0.612978   -0.003780
      2          6           0       -3.395290    0.772254    0.069557
      3          6           0       -2.673951   -1.396991   -0.071873
      4          6           0       -1.491847   -1.043271   -0.070605
      5          6           0       -0.965885    0.261481   -0.008828
      6          6           0       -2.068601    1.158649    0.065780
      7          1           0       -1.872679    2.226313    0.135549
      8          8           0       -5.079809   -0.939990    0.000758
      9          1           0       -4.172653    1.527664    0.133744
     10          6           0        0.438691    0.632085   -0.014850
     11          6           0        1.425402   -0.396009    0.007814
     12          6           0        0.853981    1.995751   -0.046739
     13          6           0        2.225319    2.058066   -0.043216
     14          6           0        3.128616    1.206633   -0.015333
     15          6           0        2.793272   -0.134105    0.009675
     16         17           0        3.953387   -1.449341    0.030497
     17          1           0        0.159577    2.819366   -0.087340
     18          1           0        1.082436   -1.424020    0.027931
 ---------------------------------------------------------------------
 Rotational constants (GHZ):           1.7237860           0.2834117           0.2434803
 Leave Link  202 at Mon Apr  4 20:24:41 2022, MaxMem=  1879048192 cpu:               0.1 elap:               0.0
 (Enter /gpfs/software/gaussian16/sse4/tar/g16/l301.exe)
 Standard basis: 6-311+G(d,p) (5D, 7F)
 Ernie: Thresh=  0.10000D-02 Tol=  0.10000D-05 Strict=F.
 There are   354 symmetry adapted cartesian basis functions of A   symmetry.
 There are   340 symmetry adapted basis functions of A   symmetry.
   340 basis functions,   553 primitive gaussians,   354 cartesian basis functions
    51 alpha electrons       51 beta electrons
       nuclear repulsion energy       787.4339251353 Hartrees.
 IExCor= 4336 DFT=T Ex+Corr=M062X ExCW=0 ScaHFX=  0.540000
 ScaDFX=  1.000000  1.000000  1.000000  1.000000 ScalE2=  1.000000  1.000000
 IRadAn=      5 IRanWt=     -1 IRanGd=            0 ICorTp=0 IEmpDi=  4
 NAtoms=   18 NActive=   18 NUniq=   18 SFac= 1.00D+00 NAtFMM=   60 NAOKFM=F Big=F
 Integral buffers will be    131072 words long.
 Raffenetti 2 integral format.
 Two-electron integral symmetry is turned on.
 Leave Link  301 at Mon Apr  4 20:24:42 2022, MaxMem=  1879048192 cpu:               0.5 elap:               0.1
 (Enter /gpfs/software/gaussian16/sse4/tar/g16/l302.exe)
 NPDir=0 NMtPBC=     1 NCelOv=     1 NCel=       1 NClECP=     1 NCelD=      1
         NCelK=      1 NCelE2=     1 NClLst=     1 CellRange=     0.0.
 One-electron integrals computed using PRISM.
 One-electron integral symmetry used in STVInt
 NBasis=   340 RedAO= T EigKep=  1.33D-06  NBF=   340
 NBsUse=   336 1.00D-06 EigRej=  7.74D-07 NBFU=   336
 Precomputing XC quadrature grid using
 IXCGrd= 4 IRadAn=           5 IRanWt=          -1 IRanGd=           0 AccXCQ= 0.00D+00.
 Generated NRdTot=       0 NPtTot=           0 NUsed=           0 NTot=          32
 NSgBfM=   349   349   349   349   349 MxSgAt=    18 MxSgA2=    18.
 Leave Link  302 at Mon Apr  4 20:24:42 2022, MaxMem=  1879048192 cpu:               2.6 elap:               0.4
 (Enter /gpfs/software/gaussian16/sse4/tar/g16/l303.exe)
 DipDrv:  MaxL=1.
 Leave Link  303 at Mon Apr  4 20:24:42 2022, MaxMem=  1879048192 cpu:               0.3 elap:               0.1
 (Enter /gpfs/software/gaussian16/sse4/tar/g16/l401.exe)
 Initial guess from the checkpoint file:  "checkpoint.chk"
 B after Tr=    -0.000000    0.000000    0.000000
         Rot=    1.000000    0.000010    0.000012    0.000341 Ang=   0.04 deg.
 Guess basis will be translated and rotated to current coordinates.
 JPrj=2 DoOrth=T DoCkMO=T.
 Generating alternative initial guess.
 ExpMin= 4.38D-02 ExpMax= 1.06D+05 ExpMxC= 3.62D+03 IAcc=2 IRadAn=         4 AccDes= 0.00D+00
 Harris functional with IExCor= 1009 and IRadAn=       4 diagonalized for initial guess.
 HarFok:  IExCor= 1009 AccDes= 0.00D+00 IRadAn=         4 IDoV= 1 UseB2=F ITyADJ=14
 ICtDFT=  3500011 ScaDFX=  1.000000  1.000000  1.000000  1.000000
 FoFCou: FMM=F IPFlag=           0 FMFlag=      100000 FMFlg1=           0
         NFxFlg=           0 DoJE=T BraDBF=F KetDBF=T FulRan=T
         wScrn=  0.000000 ICntrl=       500 IOpCl=  0 I1Cent=   200000004 NGrid=           0
         NMat0=    1 NMatS0=      1 NMatT0=    0 NMatD0=    1 NMtDS0=    0 NMtDT0=    0
 Petite list used in FoFCou.
 Harris En= -994.515112594725    
 Leave Link  401 at Mon Apr  4 20:24:44 2022, MaxMem=  1879048192 cpu:              10.0 elap:               1.5
 (Enter /gpfs/software/gaussian16/sse4/tar/g16/l502.exe)
 Integral symmetry usage will be decided dynamically.
 Closed shell SCF:
 Using DIIS extrapolation, IDIIS=  1040.
 NGot=  1879048192 LenX=  1878791817 LenY=  1878666060
 Requested convergence on RMS density matrix=1.00D-08 within 128 cycles.
 Requested convergence on MAX density matrix=1.00D-06.
 Requested convergence on             energy=1.00D-06.
 No special actions if energy rises.
 Fock matrices will be formed incrementally for  20 cycles.

 Cycle   1  Pass 1  IDiag  1:
 FoFJK:  IHMeth= 1 ICntrl=       0 DoSepK=F KAlg= 0 I1Cent=           0 FoldK=F
 IRaf= 860000000 NMat=       1 IRICut=       1 DoRegI=T DoRafI=F ISym2E= 0 IDoP0=0 IntGTp=1.
 FoFCou: FMM=F IPFlag=           0 FMFlag=      100000 FMFlg1=           0
         NFxFlg=           0 DoJE=F BraDBF=F KetDBF=F FulRan=T
         wScrn=  0.000000 ICntrl=         0 IOpCl=  0 I1Cent=           0 NGrid=           0
         NMat0=    1 NMatS0=      1 NMatT0=    0 NMatD0=    1 NMtDS0=    0 NMtDT0=    0
 Symmetry not used in FoFCou.
 E= -994.852146494056    
 DIIS: error= 6.02D-04 at cycle   1 NSaved=   1.
 NSaved= 1 IEnMin= 1 EnMin= -994.852146494056     IErMin= 1 ErrMin= 6.02D-04
 ErrMax= 6.02D-04  0.00D+00 EMaxC= 1.00D-01 BMatC= 5.98D-04 BMatP= 5.98D-04
 IDIUse=3 WtCom= 9.94D-01 WtEn= 6.02D-03
 Coeff-Com:  0.100D+01
 Coeff-En:   0.100D+01
 Coeff:      0.100D+01
 Gap=     0.388 Goal=   None    Shift=    0.000
 RMSDP=5.08D-03 MaxDP=2.14D-01              OVMax= 1.19D-02

 Cycle   2  Pass 1  IDiag  1:
 RMSU=  4.51D-03    CP:  9.60D-01
 E= -994.853129166037     Delta-E=       -0.000982671982 Rises=F Damp=F
 DIIS: error= 3.56D-04 at cycle   2 NSaved=   2.
 NSaved= 2 IEnMin= 2 EnMin= -994.853129166037     IErMin= 2 ErrMin= 3.56D-04
 ErrMax= 3.56D-04  0.00D+00 EMaxC= 1.00D-01 BMatC= 3.93D-05 BMatP= 5.98D-04
 IDIUse=3 WtCom= 9.96D-01 WtEn= 3.56D-03
 Coeff-Com: -0.133D-01 0.101D+01
 Coeff-En:   0.000D+00 0.100D+01
 Coeff:     -0.133D-01 0.101D+01
 Gap=     0.142 Goal=   None    Shift=    0.000
 RMSDP=5.56D-04 MaxDP=2.73D-02 DE=-9.83D-04 OVMax= 2.56D-03

 Cycle   3  Pass 1  IDiag  1:
 RMSU=  3.71D-04    CP:  9.59D-01  1.09D+00
 E= -994.853160153308     Delta-E=       -0.000030987270 Rises=F Damp=F
 DIIS: error= 3.66D-04 at cycle   3 NSaved=   3.
 NSaved= 3 IEnMin= 3 EnMin= -994.853160153308     IErMin= 2 ErrMin= 3.56D-04
 ErrMax= 3.66D-04  0.00D+00 EMaxC= 1.00D-01 BMatC= 3.77D-05 BMatP= 3.93D-05
 IDIUse=3 WtCom= 9.96D-01 WtEn= 3.66D-03
 Coeff-Com: -0.523D-01 0.529D+00 0.523D+00
 Coeff-En:   0.000D+00 0.190D+00 0.810D+00
 Coeff:     -0.521D-01 0.528D+00 0.524D+00
 Gap=     0.142 Goal=   None    Shift=    0.000
 RMSDP=1.22D-04 MaxDP=9.55D-03 DE=-3.10D-05 OVMax= 3.16D-03

 Cycle   4  Pass 1  IDiag  1:
 RMSU=  1.05D-04    CP:  9.59D-01  1.10D+00  9.52D-01
 E= -994.853196438174     Delta-E=       -0.000036284866 Rises=F Damp=F
 DIIS: error= 1.54D-04 at cycle   4 NSaved=   4.
 NSaved= 4 IEnMin= 4 EnMin= -994.853196438174     IErMin= 4 ErrMin= 1.54D-04
 ErrMax= 1.54D-04  0.00D+00 EMaxC= 1.00D-01 BMatC= 5.54D-06 BMatP= 3.77D-05
 IDIUse=3 WtCom= 9.98D-01 WtEn= 1.54D-03
 Coeff-Com: -0.255D-01 0.126D+00 0.292D+00 0.607D+00
 Coeff-En:   0.000D+00 0.000D+00 0.216D-01 0.978D+00
 Coeff:     -0.255D-01 0.126D+00 0.292D+00 0.608D+00
 Gap=     0.142 Goal=   None    Shift=    0.000
 RMSDP=6.95D-05 MaxDP=3.72D-03 DE=-3.63D-05 OVMax= 7.42D-04

 Cycle   5  Pass 1  IDiag  1:
 RMSU=  3.60D-05    CP:  9.58D-01  1.11D+00  1.08D+00  1.10D+00
 E= -994.853201685650     Delta-E=       -0.000005247477 Rises=F Damp=F
 DIIS: error= 5.64D-05 at cycle   5 NSaved=   5.
 NSaved= 5 IEnMin= 5 EnMin= -994.853201685650     IErMin= 5 ErrMin= 5.64D-05
 ErrMax= 5.64D-05  0.00D+00 EMaxC= 1.00D-01 BMatC= 1.05D-06 BMatP= 5.54D-06
 IDIUse=1 WtCom= 1.00D+00 WtEn= 0.00D+00
 Coeff-Com:  0.620D-03-0.763D-01 0.492D-01 0.350D+00 0.676D+00
 Coeff:      0.620D-03-0.763D-01 0.492D-01 0.350D+00 0.676D+00
 Gap=     0.142 Goal=   None    Shift=    0.000
 RMSDP=2.32D-05 MaxDP=2.02D-03 DE=-5.25D-06 OVMax= 7.54D-04

 Cycle   6  Pass 1  IDiag  1:
 RMSU=  1.81D-05    CP:  9.58D-01  1.11D+00  1.11D+00  1.07D+00  7.63D-01
 E= -994.853203079400     Delta-E=       -0.000001393749 Rises=F Damp=F
 DIIS: error= 1.86D-05 at cycle   6 NSaved=   6.
 NSaved= 6 IEnMin= 6 EnMin= -994.853203079400     IErMin= 6 ErrMin= 1.86D-05
 ErrMax= 1.86D-05  0.00D+00 EMaxC= 1.00D-01 BMatC= 1.33D-07 BMatP= 1.05D-06
 IDIUse=1 WtCom= 1.00D+00 WtEn= 0.00D+00
 Coeff-Com:  0.321D-02-0.504D-01-0.124D-01 0.532D-01 0.320D+00 0.687D+00
 Coeff:      0.321D-02-0.504D-01-0.124D-01 0.532D-01 0.320D+00 0.687D+00
 Gap=     0.142 Goal=   None    Shift=    0.000
 RMSDP=1.64D-05 MaxDP=8.86D-04 DE=-1.39D-06 OVMax= 1.32D-04

 Cycle   7  Pass 1  IDiag  1:
 RMSU=  7.47D-06    CP:  9.58D-01  1.11D+00  1.15D+00  1.09D+00  9.03D-01
                    CP:  9.26D-01
 E= -994.853203254855     Delta-E=       -0.000000175455 Rises=F Damp=F
 DIIS: error= 1.08D-05 at cycle   7 NSaved=   7.
 NSaved= 7 IEnMin= 7 EnMin= -994.853203254855     IErMin= 7 ErrMin= 1.08D-05
 ErrMax= 1.08D-05  0.00D+00 EMaxC= 1.00D-01 BMatC= 1.77D-08 BMatP= 1.33D-07
 IDIUse=1 WtCom= 1.00D+00 WtEn= 0.00D+00
 Coeff-Com:  0.175D-02-0.156D-01-0.123D-01-0.266D-01 0.691D-01 0.319D+00
 Coeff-Com:  0.665D+00
 Coeff:      0.175D-02-0.156D-01-0.123D-01-0.266D-01 0.691D-01 0.319D+00
 Coeff:      0.665D+00
 Gap=     0.142 Goal=   None    Shift=    0.000
 RMSDP=4.94D-06 MaxDP=4.27D-04 DE=-1.75D-07 OVMax= 8.23D-05

 Cycle   8  Pass 1  IDiag  1:
 RMSU=  3.70D-06    CP:  9.58D-01  1.11D+00  1.15D+00  1.09D+00  9.42D-01
                    CP:  1.02D+00  1.03D+00
 E= -994.853203275742     Delta-E=       -0.000000020888 Rises=F Damp=F
 DIIS: error= 4.13D-06 at cycle   8 NSaved=   8.
 NSaved= 8 IEnMin= 8 EnMin= -994.853203275742     IErMin= 8 ErrMin= 4.13D-06
 ErrMax= 4.13D-06  0.00D+00 EMaxC= 1.00D-01 BMatC= 4.30D-09 BMatP= 1.77D-08
 IDIUse=1 WtCom= 1.00D+00 WtEn= 0.00D+00
 Coeff-Com:  0.320D-03 0.135D-02-0.425D-02-0.261D-01-0.228D-01 0.389D-01
 Coeff-Com:  0.364D+00 0.649D+00
 Coeff:      0.320D-03 0.135D-02-0.425D-02-0.261D-01-0.228D-01 0.389D-01
 Coeff:      0.364D+00 0.649D+00
 Gap=     0.142 Goal=   None    Shift=    0.000
 RMSDP=1.83D-06 MaxDP=1.24D-04 DE=-2.09D-08 OVMax= 3.43D-05

 Cycle   9  Pass 1  IDiag  1:
 RMSU=  1.19D-06    CP:  9.58D-01  1.11D+00  1.15D+00  1.08D+00  9.43D-01
                    CP:  1.05D+00  1.05D+00  9.92D-01
 E= -994.853203280700     Delta-E=       -0.000000004958 Rises=F Damp=F
 DIIS: error= 2.14D-06 at cycle   9 NSaved=   9.
 NSaved= 9 IEnMin= 9 EnMin= -994.853203280700     IErMin= 9 ErrMin= 2.14D-06
 ErrMax= 2.14D-06  0.00D+00 EMaxC= 1.00D-01 BMatC= 8.15D-10 BMatP= 4.30D-09
 IDIUse=1 WtCom= 1.00D+00 WtEn= 0.00D+00
 Coeff-Com: -0.762D-04 0.310D-02-0.651D-03-0.105D-01-0.238D-01-0.277D-01
 Coeff-Com:  0.992D-01 0.370D+00 0.590D+00
 Coeff:     -0.762D-04 0.310D-02-0.651D-03-0.105D-01-0.238D-01-0.277D-01
 Coeff:      0.992D-01 0.370D+00 0.590D+00
 Gap=     0.142 Goal=   None    Shift=    0.000
 RMSDP=7.82D-07 MaxDP=7.28D-05 DE=-4.96D-09 OVMax= 2.14D-05

 Cycle  10  Pass 1  IDiag  1:
 RMSU=  4.68D-07    CP:  9.58D-01  1.11D+00  1.15D+00  1.08D+00  9.45D-01
                    CP:  1.07D+00  1.08D+00  1.11D+00  1.10D+00
 E= -994.853203281666     Delta-E=       -0.000000000966 Rises=F Damp=F
 DIIS: error= 9.20D-07 at cycle  10 NSaved=  10.
 NSaved=10 IEnMin=10 EnMin= -994.853203281666     IErMin=10 ErrMin= 9.20D-07
 ErrMax= 9.20D-07  0.00D+00 EMaxC= 1.00D-01 BMatC= 1.88D-10 BMatP= 8.15D-10
 IDIUse=1 WtCom= 1.00D+00 WtEn= 0.00D+00
 Coeff-Com: -0.991D-04 0.151D-02 0.560D-03-0.323D-03-0.813D-02-0.217D-01
 Coeff-Com: -0.114D-01 0.966D-01 0.363D+00 0.579D+00
 Coeff:     -0.991D-04 0.151D-02 0.560D-03-0.323D-03-0.813D-02-0.217D-01
 Coeff:     -0.114D-01 0.966D-01 0.363D+00 0.579D+00
 Gap=     0.142 Goal=   None    Shift=    0.000
 RMSDP=2.51D-07 MaxDP=1.45D-05 DE=-9.66D-10 OVMax= 7.87D-06

 Cycle  11  Pass 1  IDiag  1:
 RMSU=  1.64D-07    CP:  9.58D-01  1.11D+00  1.15D+00  1.08D+00  9.44D-01
                    CP:  1.06D+00  1.09D+00  1.12D+00  1.14D+00  8.26D-01
 E= -994.853203281928     Delta-E=       -0.000000000261 Rises=F Damp=F
 DIIS: error= 3.07D-07 at cycle  11 NSaved=  11.
 NSaved=11 IEnMin=11 EnMin= -994.853203281928     IErMin=11 ErrMin= 3.07D-07
 ErrMax= 3.07D-07  0.00D+00 EMaxC= 1.00D-01 BMatC= 2.30D-11 BMatP= 1.88D-10
 IDIUse=1 WtCom= 1.00D+00 WtEn= 0.00D+00
 Coeff-Com: -0.384D-04 0.216D-03 0.274D-03 0.154D-02-0.428D-03-0.702D-02
 Coeff-Com: -0.260D-01-0.232D-01 0.717D-01 0.279D+00 0.704D+00
 Coeff:     -0.384D-04 0.216D-03 0.274D-03 0.154D-02-0.428D-03-0.702D-02
 Coeff:     -0.260D-01-0.232D-01 0.717D-01 0.279D+00 0.704D+00
 Gap=     0.142 Goal=   None    Shift=    0.000
 RMSDP=2.42D-07 MaxDP=2.04D-05 DE=-2.61D-10 OVMax= 6.29D-06

 Cycle  12  Pass 1  IDiag  1:
 RMSU=  7.31D-08    CP:  9.58D-01  1.11D+00  1.15D+00  1.08D+00  9.45D-01
                    CP:  1.07D+00  1.09D+00  1.16D+00  1.20D+00  9.49D-01
                    CP:  1.03D+00
 E= -994.853203282022     Delta-E=       -0.000000000095 Rises=F Damp=F
 DIIS: error= 1.59D-07 at cycle  12 NSaved=  12.
 NSaved=12 IEnMin=12 EnMin= -994.853203282022     IErMin=12 ErrMin= 1.59D-07
 ErrMax= 1.59D-07  0.00D+00 EMaxC= 1.00D-01 BMatC= 4.11D-12 BMatP= 2.30D-11
 IDIUse=1 WtCom= 1.00D+00 WtEn= 0.00D+00
 Coeff-Com:  0.148D-04-0.380D-03-0.407D-04 0.950D-03 0.243D-02 0.330D-02
 Coeff-Com: -0.718D-02-0.367D-01-0.688D-01-0.473D-01 0.298D+00 0.856D+00
 Coeff:      0.148D-04-0.380D-03-0.407D-04 0.950D-03 0.243D-02 0.330D-02
 Coeff:     -0.718D-02-0.367D-01-0.688D-01-0.473D-01 0.298D+00 0.856D+00
 Gap=     0.142 Goal=   None    Shift=    0.000
 RMSDP=7.87D-08 MaxDP=4.29D-06 DE=-9.46D-11 OVMax= 4.57D-06

 Cycle  13  Pass 1  IDiag  1:
 RMSU=  4.03D-08    CP:  9.58D-01  1.11D+00  1.15D+00  1.08D+00  9.45D-01
                    CP:  1.07D+00  1.09D+00  1.16D+00  1.22D+00  9.92D-01
                    CP:  1.23D+00  1.05D+00
 E= -994.853203281993     Delta-E=        0.000000000029 Rises=F Damp=F
 DIIS: error= 6.50D-08 at cycle  13 NSaved=  13.
 NSaved=13 IEnMin=12 EnMin= -994.853203282022     IErMin=13 ErrMin= 6.50D-08
 ErrMax= 6.50D-08  0.00D+00 EMaxC= 1.00D-01 BMatC= 3.84D-13 BMatP= 4.11D-12
 IDIUse=1 WtCom= 1.00D+00 WtEn= 0.00D+00
 Coeff-Com:  0.710D-05-0.102D-03-0.463D-04 0.433D-05 0.564D-03 0.154D-02
 Coeff-Com:  0.166D-02-0.581D-02-0.267D-01-0.513D-01-0.198D-01 0.204D+00
 Coeff-Com:  0.896D+00
 Coeff:      0.710D-05-0.102D-03-0.463D-04 0.433D-05 0.564D-03 0.154D-02
 Coeff:      0.166D-02-0.581D-02-0.267D-01-0.513D-01-0.198D-01 0.204D+00
 Coeff:      0.896D+00
 Gap=     0.142 Goal=   None    Shift=    0.000
 RMSDP=2.83D-08 MaxDP=1.26D-06 DE= 2.91D-11 OVMax= 1.87D-06

 Cycle  14  Pass 1  IDiag  1:
 RMSU=  1.66D-08    CP:  9.58D-01  1.11D+00  1.15D+00  1.08D+00  9.45D-01
                    CP:  1.07D+00  1.09D+00  1.15D+00  1.22D+00  9.89D-01
                    CP:  1.28D+00  1.15D+00  1.16D+00
 E= -994.853203282023     Delta-E=       -0.000000000030 Rises=F Damp=F
 DIIS: error= 2.48D-08 at cycle  14 NSaved=  14.
 NSaved=14 IEnMin=14 EnMin= -994.853203282023     IErMin=14 ErrMin= 2.48D-08
 ErrMax= 2.48D-08  0.00D+00 EMaxC= 1.00D-01 BMatC= 1.40D-13 BMatP= 3.84D-13
 IDIUse=1 WtCom= 1.00D+00 WtEn= 0.00D+00
 Coeff-Com:  0.151D-06 0.371D-04-0.143D-04-0.213D-03-0.287D-03 0.527D-04
 Coeff-Com:  0.246D-02 0.589D-02 0.325D-02-0.132D-01-0.720D-01-0.963D-01
 Coeff-Com:  0.435D+00 0.735D+00
 Coeff:      0.151D-06 0.371D-04-0.143D-04-0.213D-03-0.287D-03 0.527D-04
 Coeff:      0.246D-02 0.589D-02 0.325D-02-0.132D-01-0.720D-01-0.963D-01
 Coeff:      0.435D+00 0.735D+00
 Gap=     0.142 Goal=   None    Shift=    0.000
 RMSDP=1.34D-08 MaxDP=6.75D-07 DE=-3.02D-11 OVMax= 7.34D-07

 Cycle  15  Pass 1  IDiag  1:
 RMSU=  6.54D-09    CP:  9.58D-01  1.11D+00  1.15D+00  1.08D+00  9.44D-01
                    CP:  1.07D+00  1.09D+00  1.15D+00  1.22D+00  9.99D-01
                    CP:  1.29D+00  1.17D+00  1.29D+00  1.24D+00
 E= -994.853203281998     Delta-E=        0.000000000025 Rises=F Damp=F
 DIIS: error= 9.27D-09 at cycle  15 NSaved=  15.
 NSaved=15 IEnMin=14 EnMin= -994.853203282023     IErMin=15 ErrMin= 9.27D-09
 ErrMax= 9.27D-09  0.00D+00 EMaxC= 1.00D-01 BMatC= 1.46D-14 BMatP= 1.40D-13
 IDIUse=1 WtCom= 1.00D+00 WtEn= 0.00D+00
 Coeff-Com: -0.116D-05 0.318D-04 0.208D-05-0.803D-04-0.216D-03-0.229D-03
 Coeff-Com:  0.564D-03 0.313D-02 0.615D-02 0.425D-02-0.220D-01-0.760D-01
 Coeff-Com:  0.161D-01 0.252D+00 0.817D+00
 Coeff:     -0.116D-05 0.318D-04 0.208D-05-0.803D-04-0.216D-03-0.229D-03
 Coeff:      0.564D-03 0.313D-02 0.615D-02 0.425D-02-0.220D-01-0.760D-01
 Coeff:      0.161D-01 0.252D+00 0.817D+00
 Gap=     0.142 Goal=   None    Shift=    0.000
 RMSDP=8.88D-09 MaxDP=4.29D-07 DE= 2.55D-11 OVMax= 2.84D-07

 SCF Done:  E(RM062X) =  -994.853203282     A.U. after   15 cycles
            NFock= 15  Conv=0.89D-08     -V/T= 2.0030
 KE= 9.918710688218D+02 PE=-3.926733926744D+03 EE= 1.152575729504D+03
 Leave Link  502 at Mon Apr  4 20:27:03 2022, MaxMem=  1879048192 cpu:             972.7 elap:             139.1
 (Enter /gpfs/software/gaussian16/sse4/tar/g16/l701.exe)
 ... and contract with generalized density number  0.
 Compute integral first derivatives.
 Leave Link  701 at Mon Apr  4 20:27:03 2022, MaxMem=  1879048192 cpu:               1.3 elap:               0.2
 (Enter /gpfs/software/gaussian16/sse4/tar/g16/l702.exe)
 L702 exits ... SP integral derivatives will be done elsewhere.
 Leave Link  702 at Mon Apr  4 20:27:03 2022, MaxMem=  1879048192 cpu:               0.2 elap:               0.0
 (Enter /gpfs/software/gaussian16/sse4/tar/g16/l703.exe)
 Integral derivatives from FoFJK, PRISM(SPDF).
 Compute integral first derivatives, UseDBF=F ICtDFT=           0.
 Calling FoFJK, ICntrl=      2127 FMM=F ISym2X=0 I1Cent= 0 IOpClX= 0 NMat=1 NMatS=1 NMatT=0.
 FoFJK:  IHMeth= 1 ICntrl=    2127 DoSepK=F KAlg= 0 I1Cent=           0 FoldK=F
 IRaf=         0 NMat=       1 IRICut=       1 DoRegI=T DoRafI=F ISym2E= 0 IDoP0=0 IntGTp=1.
 FoFCou: FMM=F IPFlag=           0 FMFlag=      100000 FMFlg1=         800
         NFxFlg=           0 DoJE=F BraDBF=F KetDBF=F FulRan=T
         wScrn=  0.000000 ICntrl=      2127 IOpCl=  0 I1Cent=           0 NGrid=           0
         NMat0=    1 NMatS0=      1 NMatT0=    0 NMatD0=    1 NMtDS0=    0 NMtDT0=    0
 Symmetry not used in FoFCou.
 Leave Link  703 at Mon Apr  4 20:27:25 2022, MaxMem=  1879048192 cpu:             155.5 elap:              22.2
 (Enter /gpfs/software/gaussian16/sse4/tar/g16/l716.exe)
 Dipole        = 3.20515043D+00 1.31259859D+00 3.48199757D-02
 ***** Axes restored to original set *****
 -------------------------------------------------------------------
 Center     Atomic                   Forces (Hartrees/Bohr)
 Number     Number              X              Y              Z
 -------------------------------------------------------------------
      1        6           0.003657740   -0.000894003   -0.000208483
      2        6          -0.001057785   -0.000791306    0.000125024
      3        6          -0.004716561    0.003618230   -0.000117502
      4        6           0.002950689   -0.003607621    0.000134893
      5        6          -0.000317150    0.001778805    0.000040809
      6        6          -0.000065741   -0.001207937    0.000002143
      7        1          -0.000073534    0.000162920    0.000019951
      8        8          -0.000468436    0.000659605    0.000110775
      9        1          -0.000083203    0.000084393    0.000008074
     10        6           0.000063818    0.001996273   -0.000497423
     11        6           0.000454787    0.000835972   -0.000465691
     12        6           0.002222725   -0.002491586    0.000760104
     13        6          -0.003243207    0.004406509   -0.000736156
     14        6           0.005292168   -0.004344224   -0.000154174
     15        6          -0.004288640    0.000045286    0.001390651
     16       17          -0.000016699   -0.000033997   -0.000241542
     17        1          -0.000297803   -0.000104600   -0.000084736
     18        1          -0.000013169   -0.000112719   -0.000086716
 -------------------------------------------------------------------
 Cartesian Forces:  Max     0.005292168 RMS     0.001892960
 Leave Link  716 at Mon Apr  4 20:27:25 2022, MaxMem=  1879048192 cpu:               0.2 elap:               0.0
 (Enter /gpfs/software/gaussian16/sse4/tar/g16/l103.exe)

 GradGradGradGradGradGradGradGradGradGradGradGradGradGradGradGradGradGrad
 Berny optimization.
 Using GEDIIS/GDIIS optimizer.
 FormGI is forming the generalized inverse of G from B-inverse, IUseBI=4.
 GSVD:  received Info=                   1 from GESDD.
 Internal  Forces:  Max     0.004752609 RMS     0.000981326
 Search for a local minimum.
 Step number   5 out of a maximum of   95
 All quantities printed in internal units (Hartrees-Bohrs-Radians)
 RMS Force = .98133D-03 SwitMx=.10000D-02 MixMth= 2
 Mixed Optimization -- En-DIIS/RFO-DIIS
 Update second derivatives using D2CorX and points    2    3    4    5
 DE= -5.24D-04 DEPred=-4.24D-04 R= 1.24D+00
 TightC=F SS=  1.41D+00  RLast= 8.79D-02 DXNew= 1.4270D+00 2.6359D-01
 Trust test= 1.24D+00 RLast= 8.79D-02 DXMaxT set to 8.49D-01
 ITU=  1  1  1  1  0
 Use linear search instead of GDIIS.
     Eigenvalues ---    0.00918   0.01563   0.01696   0.01932   0.01998
     Eigenvalues ---    0.02000   0.02012   0.02015   0.02034   0.02066
     Eigenvalues ---    0.02071   0.02089   0.02107   0.02139   0.02376
     Eigenvalues ---    0.09135   0.15999   0.16007   0.16128   0.16668
     Eigenvalues ---    0.22422   0.23490   0.23952   0.24763   0.24998
     Eigenvalues ---    0.24999   0.25010   0.25441   0.28075   0.32589
     Eigenvalues ---    0.33559   0.34809   0.34924   0.35266   0.35611
     Eigenvalues ---    0.40657   0.41367   0.41697   0.42487   0.43439
     Eigenvalues ---    0.44393   0.45105   0.45432   0.45868   0.46907
     Eigenvalues ---    0.50546   0.75743   0.79940
 RFO step:  Lambda=-4.05265242D-04 EMin= 9.17640117D-03
 Quartic linear search produced a step of  0.32862.
 Iteration  1 RMS(Cart)=  0.01136771 RMS(Int)=  0.00021584
 Iteration  2 RMS(Cart)=  0.00015805 RMS(Int)=  0.00005739
 Iteration  3 RMS(Cart)=  0.00000006 RMS(Int)=  0.00005739
 ITry= 1 IFail=0 DXMaxC= 3.65D-02 DCOld= 1.00D+10 DXMaxT= 8.49D-01 DXLimC= 3.00D+00 Rises=F
 Variable       Old X    -DE/DX   Delta X   Delta X   Delta X     New X
                                 (Linear)    (Quad)   (Total)
    R1        2.78778   0.00078   0.00533   0.00696   0.01229   2.80007
    R2        2.74888  -0.00197   0.00109  -0.00263  -0.00154   2.74734
    R3        2.31843   0.00076  -0.00332  -0.00092  -0.00424   2.31419
    R4        2.61126   0.00020  -0.00351  -0.00174  -0.00525   2.60600
    R5        2.05195   0.00004   0.00074   0.00018   0.00092   2.05287
    R6        2.33172   0.00354  -0.00335   0.00676   0.00341   2.33512
    R7        2.66098  -0.00101   0.00004  -0.00279  -0.00275   2.65823
    R8        2.69010   0.00063   0.00314   0.00386   0.00699   2.69709
    R9        2.74513   0.00003  -0.00098  -0.00162  -0.00259   2.74253
   R10        2.05552  -0.00015   0.00058  -0.00008   0.00049   2.05601
   R11        2.69317  -0.00086  -0.00063  -0.00209  -0.00279   2.69038
   R12        2.69448   0.00096   0.00354   0.00439   0.00789   2.70237
   R13        2.63186  -0.00003   0.00106   0.00002   0.00106   2.63291
   R14        2.04827  -0.00011   0.00029  -0.00044  -0.00015   2.04812
   R15        2.59414  -0.00181  -0.00249  -0.00735  -0.00981   2.58432
   R16        2.03721   0.00030  -0.00115   0.00031  -0.00083   2.03638
   R17        2.34635   0.00070   0.00069  -0.00036   0.00039   2.34675
   R18        2.61210   0.00116   0.00249   0.00360   0.00614   2.61824
   R19        3.31438  -0.00002  -0.00094   0.00059  -0.00035   3.31403
    A1        1.79487   0.00155  -0.00191   0.00280   0.00089   1.79575
    A2        2.18720  -0.00047  -0.00060  -0.00248  -0.00310   2.18410
    A3        2.30111  -0.00108   0.00251  -0.00029   0.00221   2.30332
    A4        2.20084  -0.00048   0.00064  -0.00102  -0.00038   2.20046
    A5        1.99605   0.00012  -0.00105  -0.00164  -0.00269   1.99336
    A6        2.08630   0.00036   0.00041   0.00266   0.00306   2.08936
    A7        2.27992  -0.00141   0.00052  -0.00439  -0.00387   2.27605
    A8        2.24402   0.00003   0.00222   0.00276   0.00498   2.24900
    A9        1.87227   0.00084  -0.00157   0.00094  -0.00064   1.87164
   A10        2.21101  -0.00040   0.00158   0.00120   0.00278   2.21378
   A11        2.19990  -0.00044  -0.00001  -0.00212  -0.00213   2.19777
   A12        2.17443  -0.00053   0.00011  -0.00107  -0.00097   2.17346
   A13        2.03446   0.00016  -0.00100   0.00041  -0.00059   2.03387
   A14        2.07424   0.00037   0.00088   0.00068   0.00155   2.07579
   A15        2.07753   0.00094  -0.00096   0.00489   0.00399   2.08152
   A16        2.12434   0.00019   0.00082  -0.00052   0.00037   2.12471
   A17        2.08131  -0.00112   0.00014  -0.00437  -0.00436   2.07695
   A18        2.14642  -0.00044  -0.00057  -0.00194  -0.00263   2.14379
   A19        2.05490   0.00021  -0.00344  -0.00118  -0.00456   2.05034
   A20        2.08186   0.00022   0.00401   0.00313   0.00720   2.08906
   A21        1.91167   0.00032  -0.00415  -0.00492  -0.00916   1.90251
   A22        2.14587  -0.00022  -0.00031  -0.00043  -0.00076   2.14511
   A23        2.22545  -0.00009   0.00441   0.00566   0.01005   2.23549
   A24        2.34017   0.00310   0.01000   0.02419   0.03427   2.37443
   A25        2.08179  -0.00475  -0.00915  -0.02739  -0.03643   2.04536
   A26        2.00496   0.00289   0.00375   0.01438   0.01797   2.02293
   A27        2.10441  -0.00143  -0.00171  -0.00665  -0.00850   2.09591
   A28        2.17379  -0.00146  -0.00199  -0.00747  -0.00960   2.16418
    D1        0.00296  -0.00006   0.00067  -0.00372  -0.00306  -0.00010
    D2       -3.13588  -0.00005   0.00108  -0.00277  -0.00170  -3.13758
    D3        3.14147   0.00006  -0.00090   0.00349   0.00259  -3.13913
    D4        0.00263   0.00007  -0.00049   0.00444   0.00395   0.00658
    D5        0.00120   0.00004  -0.00030   0.00222   0.00192   0.00313
    D6       -3.13702  -0.00010   0.00141  -0.00567  -0.00427  -3.14129
    D7       -0.00174   0.00005  -0.00153   0.00283   0.00129  -0.00045
    D8       -3.13201   0.00001   0.00103   0.00136   0.00239  -3.12962
    D9        3.13697   0.00004  -0.00196   0.00182  -0.00014   3.13682
   D10        0.00670  -0.00000   0.00060   0.00035   0.00095   0.00765
   D11       -0.00728   0.00001   0.00075   0.00061   0.00137  -0.00591
   D12        0.00758  -0.00003  -0.00128  -0.00202  -0.00331   0.00428
   D13       -3.13741   0.00000  -0.00004   0.00078   0.00074  -3.13668
   D14       -0.00318   0.00000   0.00161   0.00033   0.00194  -0.00124
   D15        3.12685   0.00004  -0.00101   0.00183   0.00081   3.12766
   D16       -3.14139  -0.00003   0.00038  -0.00246  -0.00207   3.13972
   D17       -0.01137   0.00001  -0.00224  -0.00096  -0.00320  -0.01457
   D18       -0.07832   0.00009   0.00278   0.00892   0.01171  -0.06660
   D19        3.06004   0.00001   0.00197   0.00912   0.01107   3.07110
   D20        3.05926   0.00013   0.00423   0.01224   0.01649   3.07575
   D21       -0.08557   0.00005   0.00343   0.01243   0.01584  -0.06973
   D22       -3.13675  -0.00017   0.00367  -0.00392  -0.00017  -3.13692
   D23        0.00096  -0.00009   0.00398   0.00028   0.00434   0.00530
   D24        0.00800  -0.00009   0.00446  -0.00412   0.00045   0.00845
   D25       -3.13747  -0.00001   0.00476   0.00008   0.00495  -3.13252
   D26        3.13988  -0.00017   0.00152  -0.01552  -0.01391   3.12597
   D27       -0.02145   0.00013  -0.00682   0.00037  -0.00644  -0.02788
   D28       -0.00496  -0.00025   0.00071  -0.01530  -0.01454  -0.01950
   D29        3.11690   0.00005  -0.00763   0.00058  -0.00706   3.10983
   D30       -0.00247   0.00041  -0.00605   0.02427   0.01838   0.01591
   D31       -3.13650  -0.00017   0.00265  -0.01044  -0.00772   3.13896
   D32       -3.14013   0.00033  -0.00634   0.02002   0.01380  -3.12632
   D33        0.00903  -0.00026   0.00236  -0.01470  -0.01229  -0.00326
   D34       -0.00414   0.00031  -0.00492   0.01777   0.01276   0.00862
   D35       -3.12485  -0.00001   0.00388   0.00107   0.00496  -3.11989
   D36        0.01003  -0.00001   0.00333   0.00249   0.00576   0.01579
   D37       -0.00574  -0.00035   0.00254  -0.02364  -0.02103  -0.02678
   D38        3.12794   0.00026  -0.00656   0.01266   0.00622   3.13416
         Item               Value     Threshold  Converged?
 Maximum Force            0.004753     0.000450     NO 
 RMS     Force            0.000981     0.000300     NO 
 Maximum Displacement     0.036512     0.001800     NO 
 RMS     Displacement     0.011396     0.001200     NO 
 Predicted change in Energy=-2.374809D-04
 Lowest energy point so far.  Saving SCF results.
 GradGradGradGradGradGradGradGradGradGradGradGradGradGradGradGradGradGrad

 Leave Link  103 at Mon Apr  4 20:27:25 2022, MaxMem=  1879048192 cpu:               0.2 elap:               0.1
 (Enter /gpfs/software/gaussian16/sse4/tar/g16/l202.exe)
                          Input orientation:                          
 ---------------------------------------------------------------------
 Center     Atomic      Atomic             Coordinates (Angstroms)
 Number     Number       Type             X           Y           Z
 ---------------------------------------------------------------------
      1          6           0       -6.082520    2.487560   -0.042697
      2          6           0       -6.088320    1.006380   -0.002622
      3          6           0       -4.664117    2.806530   -0.038883
      4          6           0       -3.676313    2.064562   -0.013051
      5          6           0       -3.628912    0.659276    0.027592
      6          6           0       -4.976973    0.190511    0.029124
      7          1           0       -5.161433   -0.881616    0.044911
      8          8           0       -7.081163    3.195906   -0.068082
      9          1           0       -7.080753    0.564576   -0.003341
     10          6           0       -2.438824   -0.170603    0.062585
     11          6           0       -1.158209    0.445132   -0.025611
     12          6           0       -2.517043   -1.592957    0.188225
     13          6           0       -1.251723   -2.111595    0.173643
     14          6           0       -0.099684   -1.655861    0.088249
     15          6           0        0.031492   -0.279716   -0.004860
     16         17           0        1.570452    0.552954   -0.122192
     17          1           0       -3.450869   -2.121347    0.288278
     18          1           0       -1.127477    1.525109   -0.111469
 ---------------------------------------------------------------------
                    Distance matrix (angstroms):
                    1          2          3          4          5
     1  C    0.000000
     2  C    1.481734   0.000000
     3  C    1.453831   2.295693   0.000000
     4  C    2.443285   2.633939   1.235694   0.000000
     5  C    3.060679   2.483964   2.384695   1.406673   0.000000
     6  C    2.550261   1.379036   2.635538   2.281571   1.427239
     7  H    3.493912   2.103784   3.722467   3.299834   2.173307
     8  O    1.224617   2.405004   2.448383   3.588311   4.285053
     9  H    2.167000   1.086332   3.296627   3.720251   3.453278
    10  C    4.511478   3.835148   3.718272   2.555986   1.451287
    11  C    5.331102   4.962008   4.227028   2.993921   2.480537
    12  C    5.423705   4.421198   4.900713   3.842117   2.516865
    13  C    6.673502   5.757213   5.989787   4.832575   3.653777
    14  C    7.278696   6.554353   6.384602   5.161791   4.221255
    15  C    6.711214   6.253490   5.619147   4.386744   3.779063
    16  Cl   7.894112   7.673113   6.629886   5.461264   5.202608
    17  H    5.317627   4.101639   5.085566   4.202792   2.798485
    18  H    5.048118   4.989077   3.762331   2.607156   2.650695
                    6          7          8          9         10
     6  C    0.000000
     7  H    1.087993   0.000000
     8  O    3.670077   4.508249   0.000000
     9  H    2.137024   2.403662   2.632126   0.000000
    10  C    2.563927   2.813974   5.736006   4.700249   0.000000
    11  C    3.827635   4.217942   6.530693   5.923791   1.423687
    12  C    3.042585   2.742142   6.620430   5.051643   1.430033
    13  C    4.381560   4.100641   7.887355   6.416448   2.277936
    14  C    5.215413   5.120805   8.503243   7.326258   2.770962
    15  C    5.030605   5.227927   7.916679   7.162183   2.473644
    16  Cl   6.559195   6.885070   9.046467   8.652029   4.078231
    17  H    2.782237   2.126544   6.448194   4.524962   2.209202
    18  H    4.076707   4.699955   6.183836   6.031237   2.150667
                   11         12         13         14         15
    11  C    0.000000
    12  C    2.458854   0.000000
    13  C    2.566183   1.367565   0.000000
    14  C    2.355337   2.420244   1.241845   0.000000
    15  C    1.393278   2.873484   2.243720   1.385515   0.000000
    16  Cl   2.732497   4.626976   3.892557   2.777139   1.753712
    17  H    3.455666   1.077607   2.202154   3.389267   3.950236
    18  H    1.083820   3.426813   3.649978   3.348853   2.147549
                   16         17         18
    16  Cl   0.000000
    17  H    5.703861   0.000000
    18  H    2.867755   4.342187   0.000000
 Stoichiometry    C12H4ClO(1-)
 Framework group  C1[X(C12H4ClO)]
 Deg. of freedom    48
 Full point group                 C1      NOp   1
 RotChk:  IX=0 Diff= 3.35D-03
 Largest Abelian subgroup         C1      NOp   1
 Largest concise Abelian subgroup C1      NOp   1
                         Standard orientation:                         
 ---------------------------------------------------------------------
 Center     Atomic      Atomic             Coordinates (Angstroms)
 Number     Number       Type             X           Y           Z
 ---------------------------------------------------------------------
      1          6           0       -3.899864   -0.612644    0.000262
      2          6           0       -3.393203    0.778596    0.057521
      3          6           0       -2.679200   -1.400186   -0.057861
      4          6           0       -1.495776   -1.044589   -0.058255
      5          6           0       -0.965434    0.257302   -0.007792
      6          6           0       -2.068303    1.161169    0.053161
      7          1           0       -1.870719    2.229449    0.112041
      8          8           0       -5.081834   -0.933000    0.002671
      9          1           0       -4.171697    1.534406    0.110576
     10          6           0        0.438198    0.626055   -0.016327
     11          6           0        1.426921   -0.398156    0.001128
     12          6           0        0.856616    1.993170   -0.046576
     13          6           0        2.223209    2.041185   -0.027832
     14          6           0        3.146602    1.211287    0.000345
     15          6           0        2.793869   -0.128575   -0.000076
     16         17           0        3.949990   -1.446984    0.026137
     17          1           0        0.163108    2.816832   -0.089753
     18          1           0        1.082335   -1.425642    0.015254
 ---------------------------------------------------------------------
 Rotational constants (GHZ):           1.7305616           0.2832269           0.2434516
 Leave Link  202 at Mon Apr  4 20:27:25 2022, MaxMem=  1879048192 cpu:               0.1 elap:               0.0
 (Enter /gpfs/software/gaussian16/sse4/tar/g16/l301.exe)
 Standard basis: 6-311+G(d,p) (5D, 7F)
 Ernie: Thresh=  0.10000D-02 Tol=  0.10000D-05 Strict=F.
 There are   354 symmetry adapted cartesian basis functions of A   symmetry.
 There are   340 symmetry adapted basis functions of A   symmetry.
   340 basis functions,   553 primitive gaussians,   354 cartesian basis functions
    51 alpha electrons       51 beta electrons
       nuclear repulsion energy       787.4852730222 Hartrees.
 IExCor= 4336 DFT=T Ex+Corr=M062X ExCW=0 ScaHFX=  0.540000
 ScaDFX=  1.000000  1.000000  1.000000  1.000000 ScalE2=  1.000000  1.000000
 IRadAn=      5 IRanWt=     -1 IRanGd=            0 ICorTp=0 IEmpDi=  4
 NAtoms=   18 NActive=   18 NUniq=   18 SFac= 1.00D+00 NAtFMM=   60 NAOKFM=F Big=F
 Integral buffers will be    131072 words long.
 Raffenetti 2 integral format.
 Two-electron integral symmetry is turned on.
 Leave Link  301 at Mon Apr  4 20:27:25 2022, MaxMem=  1879048192 cpu:               0.5 elap:               0.1
 (Enter /gpfs/software/gaussian16/sse4/tar/g16/l302.exe)
 NPDir=0 NMtPBC=     1 NCelOv=     1 NCel=       1 NClECP=     1 NCelD=      1
         NCelK=      1 NCelE2=     1 NClLst=     1 CellRange=     0.0.
 One-electron integrals computed using PRISM.
 One-electron integral symmetry used in STVInt
 NBasis=   340 RedAO= T EigKep=  1.39D-06  NBF=   340
 NBsUse=   336 1.00D-06 EigRej=  7.28D-07 NBFU=   336
 Precomputing XC quadrature grid using
 IXCGrd= 4 IRadAn=           5 IRanWt=          -1 IRanGd=           0 AccXCQ= 0.00D+00.
 Generated NRdTot=       0 NPtTot=           0 NUsed=           0 NTot=          32
 NSgBfM=   349   349   349   349   349 MxSgAt=    18 MxSgA2=    18.
 Leave Link  302 at Mon Apr  4 20:27:26 2022, MaxMem=  1879048192 cpu:               2.5 elap:               0.4
 (Enter /gpfs/software/gaussian16/sse4/tar/g16/l303.exe)
 DipDrv:  MaxL=1.
 Leave Link  303 at Mon Apr  4 20:27:26 2022, MaxMem=  1879048192 cpu:               0.3 elap:               0.1
 (Enter /gpfs/software/gaussian16/sse4/tar/g16/l401.exe)
 Initial guess from the checkpoint file:  "checkpoint.chk"
 B after Tr=    -0.000000   -0.000000   -0.000000
         Rot=    1.000000    0.000082   -0.000002    0.000320 Ang=   0.04 deg.
 Guess basis will be translated and rotated to current coordinates.
 JPrj=2 DoOrth=T DoCkMO=T.
 Generating alternative initial guess.
 ExpMin= 4.38D-02 ExpMax= 1.06D+05 ExpMxC= 3.62D+03 IAcc=2 IRadAn=         4 AccDes= 0.00D+00
 Harris functional with IExCor= 1009 and IRadAn=       4 diagonalized for initial guess.
 HarFok:  IExCor= 1009 AccDes= 0.00D+00 IRadAn=         4 IDoV= 1 UseB2=F ITyADJ=14
 ICtDFT=  3500011 ScaDFX=  1.000000  1.000000  1.000000  1.000000
 FoFCou: FMM=F IPFlag=           0 FMFlag=      100000 FMFlg1=           0
         NFxFlg=           0 DoJE=T BraDBF=F KetDBF=T FulRan=T
         wScrn=  0.000000 ICntrl=       500 IOpCl=  0 I1Cent=   200000004 NGrid=           0
         NMat0=    1 NMatS0=      1 NMatT0=    0 NMatD0=    1 NMtDS0=    0 NMtDT0=    0
 Petite list used in FoFCou.
 Harris En= -994.513767942741    
 Leave Link  401 at Mon Apr  4 20:27:27 2022, MaxMem=  1879048192 cpu:              10.0 elap:               1.4
 (Enter /gpfs/software/gaussian16/sse4/tar/g16/l502.exe)
 Integral symmetry usage will be decided dynamically.
 Closed shell SCF:
 Using DIIS extrapolation, IDIIS=  1040.
 NGot=  1879048192 LenX=  1878791817 LenY=  1878666060
 Requested convergence on RMS density matrix=1.00D-08 within 128 cycles.
 Requested convergence on MAX density matrix=1.00D-06.
 Requested convergence on             energy=1.00D-06.
 No special actions if energy rises.
 Fock matrices will be formed incrementally for  20 cycles.

 Cycle   1  Pass 1  IDiag  1:
 FoFJK:  IHMeth= 1 ICntrl=       0 DoSepK=F KAlg= 0 I1Cent=           0 FoldK=F
 IRaf= 860000000 NMat=       1 IRICut=       1 DoRegI=T DoRafI=F ISym2E= 0 IDoP0=0 IntGTp=1.
 FoFCou: FMM=F IPFlag=           0 FMFlag=      100000 FMFlg1=           0
         NFxFlg=           0 DoJE=F BraDBF=F KetDBF=F FulRan=T
         wScrn=  0.000000 ICntrl=         0 IOpCl=  0 I1Cent=           0 NGrid=           0
         NMat0=    1 NMatS0=      1 NMatT0=    0 NMatD0=    1 NMtDS0=    0 NMtDT0=    0
 Symmetry not used in FoFCou.
 E= -994.851777731422    
 DIIS: error= 1.01D-03 at cycle   1 NSaved=   1.
 NSaved= 1 IEnMin= 1 EnMin= -994.851777731422     IErMin= 1 ErrMin= 1.01D-03
 ErrMax= 1.01D-03  0.00D+00 EMaxC= 1.00D-01 BMatC= 8.50D-04 BMatP= 8.50D-04
 IDIUse=3 WtCom= 9.90D-01 WtEn= 1.01D-02
 Coeff-Com:  0.100D+01
 Coeff-En:   0.100D+01
 Coeff:      0.100D+01
 Gap=     0.388 Goal=   None    Shift=    0.000
 GapD=    0.388 DampG=1.000 DampE=1.000 DampFc=1.0000 IDamp=-1.
 RMSDP=4.36D-03 MaxDP=2.42D-01              OVMax= 1.53D-02

 Cycle   2  Pass 1  IDiag  1:
 RMSU=  3.71D-03    CP:  9.59D-01
 E= -994.853376053961     Delta-E=       -0.001598322539 Rises=F Damp=F
 DIIS: error= 2.84D-04 at cycle   2 NSaved=   2.
 NSaved= 2 IEnMin= 2 EnMin= -994.853376053961     IErMin= 2 ErrMin= 2.84D-04
 ErrMax= 2.84D-04  0.00D+00 EMaxC= 1.00D-01 BMatC= 4.07D-05 BMatP= 8.50D-04
 IDIUse=3 WtCom= 9.97D-01 WtEn= 2.84D-03
 Coeff-Com: -0.657D-01 0.107D+01
 Coeff-En:   0.000D+00 0.100D+01
 Coeff:     -0.655D-01 0.107D+01
 Gap=     0.143 Goal=   None    Shift=    0.000
 RMSDP=6.89D-04 MaxDP=3.74D-02 DE=-1.60D-03 OVMax= 2.96D-03

 Cycle   3  Pass 1  IDiag  1:
 RMSU=  5.17D-04    CP:  9.58D-01  1.12D+00
 E= -994.853439330086     Delta-E=       -0.000063276125 Rises=F Damp=F
 DIIS: error= 3.70D-04 at cycle   3 NSaved=   3.
 NSaved= 3 IEnMin= 3 EnMin= -994.853439330086     IErMin= 2 ErrMin= 2.84D-04
 ErrMax= 3.70D-04  0.00D+00 EMaxC= 1.00D-01 BMatC= 2.86D-05 BMatP= 4.07D-05
 IDIUse=3 WtCom= 9.96D-01 WtEn= 3.70D-03
 Coeff-Com: -0.542D-01 0.503D+00 0.551D+00
 Coeff-En:   0.000D+00 0.000D+00 0.100D+01
 Coeff:     -0.540D-01 0.502D+00 0.552D+00
 Gap=     0.144 Goal=   None    Shift=    0.000
 RMSDP=1.30D-04 MaxDP=9.50D-03 DE=-6.33D-05 OVMax= 4.19D-03

 Cycle   4  Pass 1  IDiag  1:
 RMSU=  1.18D-04    CP:  9.57D-01  1.13D+00  1.02D+00
 E= -994.853466520278     Delta-E=       -0.000027190192 Rises=F Damp=F
 DIIS: error= 2.24D-04 at cycle   4 NSaved=   4.
 NSaved= 4 IEnMin= 4 EnMin= -994.853466520278     IErMin= 4 ErrMin= 2.24D-04
 ErrMax= 2.24D-04  0.00D+00 EMaxC= 1.00D-01 BMatC= 9.16D-06 BMatP= 2.86D-05
 IDIUse=3 WtCom= 9.98D-01 WtEn= 2.24D-03
 Coeff-Com: -0.222D-01 0.957D-01 0.360D+00 0.566D+00
 Coeff-En:   0.000D+00 0.000D+00 0.161D+00 0.839D+00
 Coeff:     -0.222D-01 0.955D-01 0.360D+00 0.567D+00
 Gap=     0.143 Goal=   None    Shift=    0.000
 RMSDP=8.94D-05 MaxDP=5.65D-03 DE=-2.72D-05 OVMax= 8.17D-04

 Cycle   5  Pass 1  IDiag  1:
 RMSU=  5.08D-05    CP:  9.57D-01  1.14D+00  1.15D+00  9.52D-01
 E= -994.853475871962     Delta-E=       -0.000009351684 Rises=F Damp=F
 DIIS: error= 4.42D-05 at cycle   5 NSaved=   5.
 NSaved= 5 IEnMin= 5 EnMin= -994.853475871962     IErMin= 5 ErrMin= 4.42D-05
 ErrMax= 4.42D-05  0.00D+00 EMaxC= 1.00D-01 BMatC= 8.74D-07 BMatP= 9.16D-06
 IDIUse=1 WtCom= 1.00D+00 WtEn= 0.00D+00
 Coeff-Com:  0.361D-02-0.929D-01 0.789D-01 0.260D+00 0.750D+00
 Coeff:      0.361D-02-0.929D-01 0.789D-01 0.260D+00 0.750D+00
 Gap=     0.143 Goal=   None    Shift=    0.000
 RMSDP=2.61D-05 MaxDP=1.09D-03 DE=-9.35D-06 OVMax= 7.96D-04

 Cycle   6  Pass 1  IDiag  1:
 RMSU=  1.53D-05    CP:  9.57D-01  1.14D+00  1.18D+00  1.01D+00  8.13D-01
 E= -994.853477117016     Delta-E=       -0.000001245054 Rises=F Damp=F
 DIIS: error= 2.94D-05 at cycle   6 NSaved=   6.
 NSaved= 6 IEnMin= 6 EnMin= -994.853477117016     IErMin= 6 ErrMin= 2.94D-05
 ErrMax= 2.94D-05  0.00D+00 EMaxC= 1.00D-01 BMatC= 1.61D-07 BMatP= 8.74D-07
 IDIUse=1 WtCom= 1.00D+00 WtEn= 0.00D+00
 Coeff-Com:  0.378D-02-0.516D-01 0.963D-02 0.373D-01 0.356D+00 0.645D+00
 Coeff:      0.378D-02-0.516D-01 0.963D-02 0.373D-01 0.356D+00 0.645D+00
 Gap=     0.143 Goal=   None    Shift=    0.000
 RMSDP=1.82D-05 MaxDP=1.05D-03 DE=-1.25D-06 OVMax= 1.78D-04

 Cycle   7  Pass 1  IDiag  1:
 RMSU=  8.16D-06    CP:  9.57D-01  1.14D+00  1.21D+00  9.69D-01  9.78D-01
                    CP:  8.60D-01
 E= -994.853477331175     Delta-E=       -0.000000214160 Rises=F Damp=F
 DIIS: error= 8.04D-06 at cycle   7 NSaved=   7.
 NSaved= 7 IEnMin= 7 EnMin= -994.853477331175     IErMin= 7 ErrMin= 8.04D-06
 ErrMax= 8.04D-06  0.00D+00 EMaxC= 1.00D-01 BMatC= 2.04D-08 BMatP= 1.61D-07
 IDIUse=1 WtCom= 1.00D+00 WtEn= 0.00D+00
 Coeff-Com:  0.108D-02-0.591D-02-0.716D-02-0.412D-01 0.119D-01 0.261D+00
 Coeff-Com:  0.780D+00
 Coeff:      0.108D-02-0.591D-02-0.716D-02-0.412D-01 0.119D-01 0.261D+00
 Coeff:      0.780D+00
 Gap=     0.143 Goal=   None    Shift=    0.000
 RMSDP=3.97D-06 MaxDP=4.18D-04 DE=-2.14D-07 OVMax= 1.12D-04

 Cycle   8  Pass 1  IDiag  1:
 RMSU=  2.28D-06    CP:  9.57D-01  1.14D+00  1.21D+00  9.58D-01  1.02D+00
                    CP:  9.67D-01  1.08D+00
 E= -994.853477362458     Delta-E=       -0.000000031283 Rises=F Damp=F
 DIIS: error= 6.83D-06 at cycle   8 NSaved=   8.
 NSaved= 8 IEnMin= 8 EnMin= -994.853477362458     IErMin= 8 ErrMin= 6.83D-06
 ErrMax= 6.83D-06  0.00D+00 EMaxC= 1.00D-01 BMatC= 7.18D-09 BMatP= 2.04D-08
 IDIUse=1 WtCom= 1.00D+00 WtEn= 0.00D+00
 Coeff-Com:  0.790D-04 0.451D-02-0.624D-02-0.334D-01-0.505D-01 0.603D-01
 Coeff-Com:  0.486D+00 0.540D+00
 Coeff:      0.790D-04 0.451D-02-0.624D-02-0.334D-01-0.505D-01 0.603D-01
 Coeff:      0.486D+00 0.540D+00
 Gap=     0.143 Goal=   None    Shift=    0.000
 RMSDP=3.24D-06 MaxDP=2.91D-04 DE=-3.13D-08 OVMax= 6.07D-05

 Cycle   9  Pass 1  IDiag  1:
 RMSU=  1.60D-06    CP:  9.57D-01  1.14D+00  1.21D+00  9.50D-01  1.05D+00
                    CP:  1.01D+00  1.24D+00  1.04D+00
 E= -994.853477371878     Delta-E=       -0.000000009420 Rises=F Damp=F
 DIIS: error= 3.00D-06 at cycle   9 NSaved=   9.
 NSaved= 9 IEnMin= 9 EnMin= -994.853477371878     IErMin= 9 ErrMin= 3.00D-06
 ErrMax= 3.00D-06  0.00D+00 EMaxC= 1.00D-01 BMatC= 1.26D-09 BMatP= 7.18D-09
 IDIUse=1 WtCom= 1.00D+00 WtEn= 0.00D+00
 Coeff-Com: -0.198D-03 0.412D-02-0.194D-02-0.102D-01-0.299D-01-0.171D-01
 Coeff-Com:  0.119D+00 0.325D+00 0.611D+00
 Coeff:     -0.198D-03 0.412D-02-0.194D-02-0.102D-01-0.299D-01-0.171D-01
 Coeff:      0.119D+00 0.325D+00 0.611D+00
 Gap=     0.143 Goal=   None    Shift=    0.000
 RMSDP=8.35D-07 MaxDP=4.90D-05 DE=-9.42D-09 OVMax= 3.26D-05

 Cycle  10  Pass 1  IDiag  1:
 RMSU=  5.94D-07    CP:  9.57D-01  1.14D+00  1.20D+00  9.49D-01  1.05D+00
                    CP:  1.01D+00  1.27D+00  1.13D+00  9.80D-01
 E= -994.853477373962     Delta-E=       -0.000000002084 Rises=F Damp=F
 DIIS: error= 9.10D-07 at cycle  10 NSaved=  10.
 NSaved=10 IEnMin=10 EnMin= -994.853477373962     IErMin=10 ErrMin= 9.10D-07
 ErrMax= 9.10D-07  0.00D+00 EMaxC= 1.00D-01 BMatC= 1.71D-10 BMatP= 1.26D-09
 IDIUse=1 WtCom= 1.00D+00 WtEn= 0.00D+00
 Coeff-Com: -0.118D-03 0.118D-02 0.632D-04 0.192D-02-0.437D-02-0.216D-01
 Coeff-Com: -0.427D-01 0.516D-01 0.285D+00 0.729D+00
 Coeff:     -0.118D-03 0.118D-02 0.632D-04 0.192D-02-0.437D-02-0.216D-01
 Coeff:     -0.427D-01 0.516D-01 0.285D+00 0.729D+00
 Gap=     0.143 Goal=   None    Shift=    0.000
 RMSDP=4.26D-07 MaxDP=2.83D-05 DE=-2.08D-09 OVMax= 2.36D-05

 Cycle  11  Pass 1  IDiag  1:
 RMSU=  2.67D-07    CP:  9.57D-01  1.14D+00  1.20D+00  9.49D-01  1.05D+00
                    CP:  1.01D+00  1.29D+00  1.21D+00  1.05D+00  1.10D+00
 E= -994.853477374569     Delta-E=       -0.000000000607 Rises=F Damp=F
 DIIS: error= 5.06D-07 at cycle  11 NSaved=  11.
 NSaved=11 IEnMin=11 EnMin= -994.853477374569     IErMin=11 ErrMin= 5.06D-07
 ErrMax= 5.06D-07  0.00D+00 EMaxC= 1.00D-01 BMatC= 2.67D-11 BMatP= 1.71D-10
 IDIUse=1 WtCom= 1.00D+00 WtEn= 0.00D+00
 Coeff-Com:  0.825D-05-0.589D-03 0.284D-03 0.278D-02 0.507D-02-0.326D-02
 Coeff-Com: -0.372D-01-0.613D-01-0.790D-01 0.206D+00 0.967D+00
 Coeff:      0.825D-05-0.589D-03 0.284D-03 0.278D-02 0.507D-02-0.326D-02
 Coeff:     -0.372D-01-0.613D-01-0.790D-01 0.206D+00 0.967D+00
 Gap=     0.143 Goal=   None    Shift=    0.000
 RMSDP=3.09D-07 MaxDP=2.01D-05 DE=-6.07D-10 OVMax= 1.86D-05

 Cycle  12  Pass 1  IDiag  1:
 RMSU=  1.37D-07    CP:  9.57D-01  1.14D+00  1.20D+00  9.49D-01  1.06D+00
                    CP:  1.01D+00  1.30D+00  1.23D+00  1.11D+00  1.29D+00
                    CP:  1.35D+00
 E= -994.853477374752     Delta-E=       -0.000000000183 Rises=F Damp=F
 DIIS: error= 1.87D-07 at cycle  12 NSaved=  12.
 NSaved=12 IEnMin=12 EnMin= -994.853477374752     IErMin=12 ErrMin= 1.87D-07
 ErrMax= 1.87D-07  0.00D+00 EMaxC= 1.00D-01 BMatC= 7.74D-12 BMatP= 2.67D-11
 IDIUse=1 WtCom= 1.00D+00 WtEn= 0.00D+00
 Coeff-Com:  0.257D-04-0.478D-03 0.132D-03 0.895D-03 0.306D-02 0.286D-02
 Coeff-Com: -0.625D-02-0.365D-01-0.937D-01-0.528D-01 0.445D+00 0.737D+00
 Coeff:      0.257D-04-0.478D-03 0.132D-03 0.895D-03 0.306D-02 0.286D-02
 Coeff:     -0.625D-02-0.365D-01-0.937D-01-0.528D-01 0.445D+00 0.737D+00
 Gap=     0.143 Goal=   None    Shift=    0.000
 RMSDP=1.58D-07 MaxDP=8.84D-06 DE=-1.83D-10 OVMax= 7.03D-06

 Cycle  13  Pass 1  IDiag  1:
 RMSU=  6.15D-08    CP:  9.57D-01  1.14D+00  1.20D+00  9.49D-01  1.05D+00
                    CP:  1.01D+00  1.30D+00  1.23D+00  1.08D+00  1.36D+00
                    CP:  1.58D+00  1.19D+00
 E= -994.853477374751     Delta-E=        0.000000000002 Rises=F Damp=F
 DIIS: error= 8.44D-08 at cycle  13 NSaved=  13.
 NSaved=13 IEnMin=12 EnMin= -994.853477374752     IErMin=13 ErrMin= 8.44D-08
 ErrMax= 8.44D-08  0.00D+00 EMaxC= 1.00D-01 BMatC= 1.37D-12 BMatP= 7.74D-12
 IDIUse=1 WtCom= 1.00D+00 WtEn= 0.00D+00
 Coeff-Com:  0.725D-05-0.578D-04-0.262D-04-0.252D-03 0.208D-04 0.194D-02
 Coeff-Com:  0.581D-02-0.427D-02-0.294D-01-0.642D-01 0.141D-01 0.317D+00
 Coeff-Com:  0.759D+00
 Coeff:      0.725D-05-0.578D-04-0.262D-04-0.252D-03 0.208D-04 0.194D-02
 Coeff:      0.581D-02-0.427D-02-0.294D-01-0.642D-01 0.141D-01 0.317D+00
 Coeff:      0.759D+00
 Gap=     0.143 Goal=   None    Shift=    0.000
 RMSDP=4.40D-08 MaxDP=2.01D-06 DE= 1.59D-12 OVMax= 2.94D-06

 Cycle  14  Pass 1  IDiag  1:
 RMSU=  2.33D-08    CP:  9.57D-01  1.14D+00  1.20D+00  9.49D-01  1.05D+00
                    CP:  1.01D+00  1.30D+00  1.23D+00  1.08D+00  1.39D+00
                    CP:  1.63D+00  1.32D+00  1.16D+00
 E= -994.853477374796     Delta-E=       -0.000000000045 Rises=F Damp=F
 DIIS: error= 4.14D-08 at cycle  14 NSaved=  14.
 NSaved=14 IEnMin=14 EnMin= -994.853477374796     IErMin=14 ErrMin= 4.14D-08
 ErrMax= 4.14D-08  0.00D+00 EMaxC= 1.00D-01 BMatC= 3.85D-13 BMatP= 1.37D-12
 IDIUse=1 WtCom= 1.00D+00 WtEn= 0.00D+00
 Coeff-Com: -0.152D-05 0.753D-04-0.435D-04-0.327D-03-0.661D-03 0.575D-03
 Coeff-Com:  0.468D-02 0.609D-02 0.592D-02-0.209D-01-0.100D+00-0.554D-02
 Coeff-Com:  0.406D+00 0.705D+00
 Coeff:     -0.152D-05 0.753D-04-0.435D-04-0.327D-03-0.661D-03 0.575D-03
 Coeff:      0.468D-02 0.609D-02 0.592D-02-0.209D-01-0.100D+00-0.554D-02
 Coeff:      0.406D+00 0.705D+00
 Gap=     0.143 Goal=   None    Shift=    0.000
 RMSDP=2.37D-08 MaxDP=1.31D-06 DE=-4.52D-11 OVMax= 1.14D-06

 Cycle  15  Pass 1  IDiag  1:
 RMSU=  1.01D-08    CP:  9.57D-01  1.14D+00  1.20D+00  9.49D-01  1.05D+00
                    CP:  1.01D+00  1.29D+00  1.23D+00  1.08D+00  1.40D+00
                    CP:  1.65D+00  1.41D+00  1.28D+00  1.20D+00
 E= -994.853477374791     Delta-E=        0.000000000005 Rises=F Damp=F
 DIIS: error= 1.21D-08 at cycle  15 NSaved=  15.
 NSaved=15 IEnMin=14 EnMin= -994.853477374796     IErMin=15 ErrMin= 1.21D-08
 ErrMax= 1.21D-08  0.00D+00 EMaxC= 1.00D-01 BMatC= 2.98D-14 BMatP= 3.85D-13
 IDIUse=1 WtCom= 1.00D+00 WtEn= 0.00D+00
 Coeff-Com: -0.158D-05 0.389D-04-0.164D-04-0.104D-03-0.287D-03 0.205D-04
 Coeff-Com:  0.110D-02 0.291D-02 0.613D-02 0.709D-03-0.435D-01-0.452D-01
 Coeff-Com:  0.712D-01 0.265D+00 0.742D+00
 Coeff:     -0.158D-05 0.389D-04-0.164D-04-0.104D-03-0.287D-03 0.205D-04
 Coeff:      0.110D-02 0.291D-02 0.613D-02 0.709D-03-0.435D-01-0.452D-01
 Coeff:      0.712D-01 0.265D+00 0.742D+00
 Gap=     0.143 Goal=   None    Shift=    0.000
 RMSDP=1.25D-08 MaxDP=7.05D-07 DE= 5.23D-12 OVMax= 2.99D-07

 Cycle  16  Pass 1  IDiag  1:
 RMSU=  3.95D-09    CP:  9.57D-01  1.14D+00  1.20D+00  9.49D-01  1.05D+00
                    CP:  1.01D+00  1.29D+00  1.23D+00  1.07D+00  1.40D+00
                    CP:  1.66D+00  1.44D+00  1.34D+00  1.26D+00  1.10D+00
 E= -994.853477374788     Delta-E=        0.000000000002 Rises=F Damp=F
 DIIS: error= 4.81D-09 at cycle  16 NSaved=  16.
 NSaved=16 IEnMin=14 EnMin= -994.853477374796     IErMin=16 ErrMin= 4.81D-09
 ErrMax= 4.81D-09  0.00D+00 EMaxC= 1.00D-01 BMatC= 5.93D-15 BMatP= 2.98D-14
 IDIUse=1 WtCom= 1.00D+00 WtEn= 0.00D+00
 Coeff-Com: -0.424D-06 0.470D-05 0.203D-06 0.408D-05-0.261D-04-0.641D-04
 Coeff-Com: -0.255D-03 0.216D-03 0.156D-02 0.355D-02-0.290D-02-0.173D-01
 Coeff-Com: -0.299D-01-0.414D-02 0.320D+00 0.730D+00
 Coeff:     -0.424D-06 0.470D-05 0.203D-06 0.408D-05-0.261D-04-0.641D-04
 Coeff:     -0.255D-03 0.216D-03 0.156D-02 0.355D-02-0.290D-02-0.173D-01
 Coeff:     -0.299D-01-0.414D-02 0.320D+00 0.730D+00
 Gap=     0.143 Goal=   None    Shift=    0.000
 RMSDP=5.43D-09 MaxDP=4.29D-07 DE= 2.27D-12 OVMax= 8.59D-08

 SCF Done:  E(RM062X) =  -994.853477375     A.U. after   16 cycles
            NFock= 16  Conv=0.54D-08     -V/T= 2.0030
 KE= 9.918685012407D+02 PE=-3.926833196733D+03 EE= 1.152625945095D+03
 Leave Link  502 at Mon Apr  4 20:29:55 2022, MaxMem=  1879048192 cpu:            1033.0 elap:             147.7
 (Enter /gpfs/software/gaussian16/sse4/tar/g16/l701.exe)
 ... and contract with generalized density number  0.
 Compute integral first derivatives.
 Leave Link  701 at Mon Apr  4 20:29:55 2022, MaxMem=  1879048192 cpu:               1.3 elap:               0.2
 (Enter /gpfs/software/gaussian16/sse4/tar/g16/l702.exe)
 L702 exits ... SP integral derivatives will be done elsewhere.
 Leave Link  702 at Mon Apr  4 20:29:55 2022, MaxMem=  1879048192 cpu:               0.2 elap:               0.0
 (Enter /gpfs/software/gaussian16/sse4/tar/g16/l703.exe)
 Integral derivatives from FoFJK, PRISM(SPDF).
 Compute integral first derivatives, UseDBF=F ICtDFT=           0.
 Calling FoFJK, ICntrl=      2127 FMM=F ISym2X=0 I1Cent= 0 IOpClX= 0 NMat=1 NMatS=1 NMatT=0.
 FoFJK:  IHMeth= 1 ICntrl=    2127 DoSepK=F KAlg= 0 I1Cent=           0 FoldK=F
 IRaf=         0 NMat=       1 IRICut=       1 DoRegI=T DoRafI=F ISym2E= 0 IDoP0=0 IntGTp=1.
 FoFCou: FMM=F IPFlag=           0 FMFlag=      100000 FMFlg1=         800
         NFxFlg=           0 DoJE=F BraDBF=F KetDBF=F FulRan=T
         wScrn=  0.000000 ICntrl=      2127 IOpCl=  0 I1Cent=           0 NGrid=           0
         NMat0=    1 NMatS0=      1 NMatT0=    0 NMatD0=    1 NMtDS0=    0 NMtDT0=    0
 Symmetry not used in FoFCou.
 Leave Link  703 at Mon Apr  4 20:30:18 2022, MaxMem=  1879048192 cpu:             156.5 elap:              22.4
 (Enter /gpfs/software/gaussian16/sse4/tar/g16/l716.exe)
 Dipole        = 3.10592435D+00 1.33754291D+00 2.13457205D-02
 ***** Axes restored to original set *****
 -------------------------------------------------------------------
 Center     Atomic                   Forces (Hartrees/Bohr)
 Number     Number              X              Y              Z
 -------------------------------------------------------------------
      1        6           0.005034990   -0.004739505    0.000686917
      2        6          -0.002298153    0.002570811   -0.000218359
      3        6          -0.002312768    0.001503294   -0.000247632
      4        6           0.000850228   -0.001542677    0.000053122
      5        6          -0.001932202    0.000442122    0.000563656
      6        6           0.002089170   -0.001156876   -0.000224249
      7        1           0.000190592    0.000349307    0.000099142
      8        8          -0.002219721    0.002012851   -0.000253811
      9        1           0.000291904    0.000143810    0.000005440
     10        6          -0.000175801   -0.000320076   -0.000130208
     11        6           0.000592243    0.000167139    0.000251742
     12        6           0.000698426    0.000772490   -0.000414798
     13        6          -0.003605907    0.001046937    0.000529964
     14        6           0.004958196   -0.000984405    0.000317125
     15        6          -0.003845919   -0.000183316   -0.001008856
     16       17           0.001165821    0.000665105    0.000211000
     17        1          -0.000206609   -0.000527313   -0.000129165
     18        1           0.000725510   -0.000219697   -0.000091030
 -------------------------------------------------------------------
 Cartesian Forces:  Max     0.005034990 RMS     0.001671147
 Leave Link  716 at Mon Apr  4 20:30:18 2022, MaxMem=  1879048192 cpu:               0.2 elap:               0.0
 (Enter /gpfs/software/gaussian16/sse4/tar/g16/l103.exe)

 GradGradGradGradGradGradGradGradGradGradGradGradGradGradGradGradGradGrad
 Berny optimization.
 Using GEDIIS/GDIIS optimizer.
 FormGI is forming the generalized inverse of G from B-inverse, IUseBI=4.
 Internal  Forces:  Max     0.002979603 RMS     0.000779883
 Search for a local minimum.
 Step number   6 out of a maximum of   95
 All quantities printed in internal units (Hartrees-Bohrs-Radians)
 RMS Force = .77988D-03 SwitMx=.10000D-02 MixMth= 2
 Mixed Optimization -- En-DIIS/RFO-DIIS
 Swapping is turned off.
 Update second derivatives using D2CorX and points    2    3    4    5    6
 DE= -2.74D-04 DEPred=-2.37D-04 R= 1.15D+00
 TightC=F SS=  1.41D+00  RLast= 8.20D-02 DXNew= 1.4270D+00 2.4589D-01
 Trust test= 1.15D+00 RLast= 8.20D-02 DXMaxT set to 8.49D-01
 ITU=  1  1  1  1  1  0
     Eigenvalues ---    0.00917   0.01566   0.01688   0.01994   0.01998
     Eigenvalues ---    0.02008   0.02013   0.02017   0.02047   0.02070
     Eigenvalues ---    0.02073   0.02094   0.02106   0.02145   0.02725
     Eigenvalues ---    0.06367   0.16000   0.16006   0.16139   0.16717
     Eigenvalues ---    0.21943   0.22458   0.23550   0.24206   0.24996
     Eigenvalues ---    0.25009   0.25031   0.25421   0.25742   0.32921
     Eigenvalues ---    0.33505   0.34808   0.34977   0.35279   0.35637
     Eigenvalues ---    0.41151   0.41465   0.41783   0.43009   0.43868
     Eigenvalues ---    0.44329   0.45073   0.45724   0.46604   0.50536
     Eigenvalues ---    0.52023   0.76884   0.79377
 En-DIIS/RFO-DIIS/Sim-DIIS IScMMF=       -3 using points:     6    5
 RFO step:  Lambda=-2.33029948D-04.
 NNeg= 0 NGDIIS= 2 SimSw=  2.50D-01 Rises=F DC= -2.74D-04 SmlDif=  1.00D-05
 NRisDI= 0 DoIntr=F SqrtH=F CThrHd= 10.0 CDAdj=  3.0
 RMS Error=  0.6605732921D-02 NUsed= 2 OKEnD=T EnDIS=F
 InvSVX:  RCond= 1.65D-03 Info=           0 Equed=N FErr=  2.26D-15 BErr=  3.82D-17
 DidBck=F Rises=F RFO-DIIS coefs:    1.17183   -0.17183
 Iteration  1 RMS(Cart)=  0.00773192 RMS(Int)=  0.00012258
 Iteration  2 RMS(Cart)=  0.00009513 RMS(Int)=  0.00003429
 Iteration  3 RMS(Cart)=  0.00000002 RMS(Int)=  0.00003429
 ITry= 1 IFail=0 DXMaxC= 3.13D-02 DCOld= 1.00D+10 DXMaxT= 8.49D-01 DXLimC= 3.00D+00 Rises=F
 Variable       Old X    -DE/DX   Delta X   Delta X   Delta X     New X
                                 (Linear)    (Quad)   (Total)
    R1        2.80007  -0.00193   0.00211   0.00051   0.00263   2.80270
    R2        2.74734  -0.00172  -0.00026  -0.00342  -0.00368   2.74366
    R3        2.31419   0.00298  -0.00073   0.00238   0.00165   2.31584
    R4        2.60600   0.00137  -0.00090   0.00062  -0.00029   2.60572
    R5        2.05287  -0.00033   0.00016  -0.00067  -0.00051   2.05236
    R6        2.33512   0.00073   0.00059   0.00057   0.00116   2.33628
    R7        2.65823  -0.00084  -0.00047  -0.00286  -0.00334   2.65489
    R8        2.69709  -0.00108   0.00120   0.00037   0.00157   2.69866
    R9        2.74253   0.00000  -0.00045  -0.00105  -0.00150   2.74104
   R10        2.05601  -0.00038   0.00008  -0.00077  -0.00069   2.05532
   R11        2.69038   0.00039  -0.00048  -0.00020  -0.00072   2.68966
   R12        2.70237  -0.00077   0.00136   0.00101   0.00233   2.70470
   R13        2.63291  -0.00078   0.00018  -0.00138  -0.00120   2.63172
   R14        2.04812  -0.00019  -0.00003  -0.00059  -0.00062   2.04751
   R15        2.58432  -0.00061  -0.00169  -0.00483  -0.00651   2.57781
   R16        2.03638   0.00043  -0.00014   0.00070   0.00056   2.03694
   R17        2.34675   0.00275   0.00007   0.00619   0.00629   2.35303
   R18        2.61824   0.00031   0.00105   0.00269   0.00378   2.62202
   R19        3.31403   0.00132  -0.00006   0.00436   0.00430   3.31834
    A1        1.79575   0.00136   0.00015   0.00415   0.00429   1.80005
    A2        2.18410  -0.00026  -0.00053  -0.00230  -0.00285   2.18125
    A3        2.30332  -0.00110   0.00038  -0.00182  -0.00146   2.30186
    A4        2.20046  -0.00059  -0.00007  -0.00223  -0.00229   2.19817
    A5        1.99336   0.00028  -0.00046  -0.00017  -0.00063   1.99272
    A6        2.08936   0.00031   0.00053   0.00240   0.00293   2.09229
    A7        2.27605  -0.00084  -0.00066  -0.00383  -0.00449   2.27156
    A8        2.24900  -0.00003   0.00086   0.00192   0.00277   2.25177
    A9        1.87164   0.00056  -0.00011   0.00159   0.00148   1.87311
   A10        2.21378  -0.00061   0.00048  -0.00097  -0.00050   2.21329
   A11        2.19777   0.00005  -0.00037  -0.00062  -0.00098   2.19679
   A12        2.17346  -0.00046  -0.00017  -0.00160  -0.00177   2.17169
   A13        2.03387   0.00036  -0.00010   0.00152   0.00142   2.03529
   A14        2.07579   0.00010   0.00027   0.00010   0.00037   2.07616
   A15        2.08152   0.00060   0.00069   0.00383   0.00456   2.08608
   A16        2.12471  -0.00022   0.00006  -0.00108  -0.00097   2.12374
   A17        2.07695  -0.00038  -0.00075  -0.00276  -0.00360   2.07335
   A18        2.14379   0.00021  -0.00045  -0.00030  -0.00080   2.14299
   A19        2.05034   0.00065  -0.00078   0.00254   0.00178   2.05212
   A20        2.08906  -0.00086   0.00124  -0.00224  -0.00098   2.08808
   A21        1.90251   0.00014  -0.00157  -0.00393  -0.00558   1.89693
   A22        2.14511   0.00028  -0.00013   0.00177   0.00164   2.14675
   A23        2.23549  -0.00043   0.00173   0.00199   0.00372   2.23921
   A24        2.37443   0.00126   0.00589   0.01820   0.02411   2.39855
   A25        2.04536  -0.00264  -0.00626  -0.02172  -0.02789   2.01747
   A26        2.02293   0.00143   0.00309   0.01105   0.01405   2.03698
   A27        2.09591  -0.00073  -0.00146  -0.00504  -0.00663   2.08928
   A28        2.16418  -0.00069  -0.00165  -0.00550  -0.00728   2.15690
    D1       -0.00010   0.00011  -0.00053   0.00527   0.00476   0.00465
    D2       -3.13758   0.00008  -0.00029   0.00446   0.00417  -3.13341
    D3       -3.13913  -0.00011   0.00044  -0.00546  -0.00502   3.13904
    D4        0.00658  -0.00013   0.00068  -0.00628  -0.00560   0.00098
    D5        0.00313  -0.00014   0.00033  -0.00696  -0.00662  -0.00350
    D6       -3.14129   0.00010  -0.00073   0.00486   0.00413  -3.13716
    D7       -0.00045  -0.00002   0.00022  -0.00070  -0.00047  -0.00092
    D8       -3.12962  -0.00008   0.00041  -0.00326  -0.00285  -3.13247
    D9        3.13682   0.00001  -0.00002   0.00016   0.00014   3.13696
   D10        0.00765  -0.00006   0.00016  -0.00241  -0.00224   0.00541
   D11       -0.00591   0.00007   0.00023   0.00363   0.00386  -0.00205
   D12        0.00428   0.00005  -0.00057   0.00229   0.00172   0.00600
   D13       -3.13668   0.00000   0.00013   0.00012   0.00025  -3.13643
   D14       -0.00124  -0.00007   0.00033  -0.00341  -0.00308  -0.00432
   D15        3.12766  -0.00000   0.00014  -0.00078  -0.00064   3.12702
   D16        3.13972  -0.00002  -0.00036  -0.00127  -0.00162   3.13810
   D17       -0.01457   0.00005  -0.00055   0.00136   0.00082  -0.01375
   D18       -0.06660   0.00005   0.00201   0.00361   0.00562  -0.06098
   D19        3.07110  -0.00003   0.00190   0.00249   0.00439   3.07550
   D20        3.07575  -0.00001   0.00283   0.00105   0.00389   3.07963
   D21       -0.06973  -0.00009   0.00272  -0.00007   0.00266  -0.06708
   D22       -3.13692  -0.00013  -0.00003  -0.00347  -0.00355  -3.14047
   D23        0.00530  -0.00012   0.00074  -0.00209  -0.00138   0.00392
   D24        0.00845  -0.00006   0.00008  -0.00238  -0.00236   0.00609
   D25       -3.13252  -0.00005   0.00085  -0.00100  -0.00019  -3.13271
   D26        3.12597   0.00041  -0.00239   0.01578   0.01333   3.13930
   D27       -0.02788   0.00017  -0.00111   0.00238   0.00125  -0.02663
   D28       -0.01950   0.00034  -0.00250   0.01468   0.01213  -0.00737
   D29        3.10983   0.00010  -0.00121   0.00127   0.00005   3.10988
   D30        0.01591  -0.00031   0.00316  -0.01391  -0.01079   0.00511
   D31        3.13896   0.00032  -0.00133   0.01537   0.01404  -3.13018
   D32       -3.12632  -0.00033   0.00237  -0.01532  -0.01301  -3.13933
   D33       -0.00326   0.00031  -0.00211   0.01396   0.01183   0.00857
   D34        0.00862  -0.00029   0.00219  -0.01419  -0.01199  -0.00337
   D35       -3.11989  -0.00004   0.00085   0.00011   0.00094  -3.11896
   D36        0.01579  -0.00012   0.00099  -0.00210  -0.00108   0.01470
   D37       -0.02678   0.00043  -0.00361   0.01648   0.01287  -0.01391
   D38        3.13416  -0.00023   0.00107  -0.01410  -0.01305   3.12111
         Item               Value     Threshold  Converged?
 Maximum Force            0.002980     0.000450     NO 
 RMS     Force            0.000780     0.000300     NO 
 Maximum Displacement     0.031268     0.001800     NO 
 RMS     Displacement     0.007770     0.001200     NO 
 Predicted change in Energy=-1.169287D-04
 Lowest energy point so far.  Saving SCF results.
 GradGradGradGradGradGradGradGradGradGradGradGradGradGradGradGradGradGrad

 Leave Link  103 at Mon Apr  4 20:30:18 2022, MaxMem=  1879048192 cpu:               0.2 elap:               0.0
 (Enter /gpfs/software/gaussian16/sse4/tar/g16/l202.exe)
                          Input orientation:                          
 ---------------------------------------------------------------------
 Center     Atomic      Atomic             Coordinates (Angstroms)
 Number     Number       Type             X           Y           Z
 ---------------------------------------------------------------------
      1          6           0       -6.081088    2.487279   -0.036971
      2          6           0       -6.089860    1.004694    0.002077
      3          6           0       -4.665266    2.808759   -0.044503
      4          6           0       -3.678601    2.064183   -0.020930
      5          6           0       -3.630462    0.660794    0.023136
      6          6           0       -4.978372    0.189116    0.029492
      7          1           0       -5.161012   -0.882910    0.047915
      8          8           0       -7.081039    3.195251   -0.063516
      9          1           0       -7.083249    0.565719    0.004875
     10          6           0       -2.440105   -0.167425    0.055378
     11          6           0       -1.157751    0.443863   -0.032336
     12          6           0       -2.518087   -1.591131    0.179888
     13          6           0       -1.252382   -2.099866    0.179338
     14          6           0       -0.088872   -1.663759    0.098663
     15          6           0        0.028440   -0.285437   -0.009349
     16         17           0        1.567920    0.553743   -0.105646
     17          1           0       -3.451164   -2.121464    0.279840
     18          1           0       -1.121440    1.523390   -0.117552
 ---------------------------------------------------------------------
                    Distance matrix (angstroms):
                    1          2          3          4          5
     1  C    0.000000
     2  C    1.483125   0.000000
     3  C    1.451881   2.299192   0.000000
     4  C    2.439510   2.633859   1.236307   0.000000
     5  C    3.056997   2.483415   2.385193   1.404906   0.000000
     6  C    2.549892   1.378885   2.639325   2.282065   1.428069
     7  H    3.494555   2.104259   3.725952   3.299642   2.173987
     8  O    1.225492   2.405261   2.446568   3.585765   4.282226
     9  H    2.167595   1.086061   3.298530   3.719904   3.454144
    10  C    4.506965   3.833721   3.717390   2.553384   1.450495
    11  C    5.330555   4.964012   4.230313   2.996707   2.482828
    12  C    5.419911   4.418992   4.900996   3.840371   2.516569
    13  C    6.663714   5.750731   5.982681   4.823479   3.647041
    14  C    7.290827   6.568243   6.400570   5.176680   4.236993
    15  C    6.709326   6.252853   5.621936   4.388965   3.779415
    16  Cl   7.889905   7.671803   6.628835   5.460274   5.201079
    17  H    5.315767   4.100333   5.087861   4.202598   2.799822
    18  H    5.053087   4.996855   3.770440   2.615506   2.656889
                    6          7          8          9         10
     6  C    0.000000
     7  H    1.087629   0.000000
     8  O    3.669701   4.508915   0.000000
     9  H    2.138444   2.407357   2.630422   0.000000
    10  C    2.563316   2.813416   5.732364   4.700940   0.000000
    11  C    3.829604   4.218160   6.531191   5.926867   1.423306
    12  C    3.040543   2.739352   6.617343   5.052062   1.431267
    13  C    4.375488   4.095808   7.878482   6.413640   2.271647
    14  C    5.229258   5.132144   8.516260   7.341707   2.787326
    15  C    5.029401   5.224047   7.915985   7.162457   2.472212
    16  Cl   6.557831   6.882302   9.043442   8.651883   4.075571
    17  H    2.780974   2.124003   6.446809   4.526433   2.211536
    18  H    4.083850   4.704870   6.189900   6.039477   2.151195
                   11         12         13         14         15
    11  C    0.000000
    12  C    2.456981   0.000000
    13  C    2.554275   1.364119   0.000000
    14  C    2.366798   2.431657   1.245172   0.000000
    15  C    1.392644   2.868004   2.228959   1.387515   0.000000
    16  Cl   2.728870   4.623577   3.882906   2.775611   1.755988
    17  H    3.455155   1.077903   2.201183   3.398135   3.944904
    18  H    1.083494   3.426272   3.637757   3.357211   2.146110
                   16         17         18
    16  Cl   0.000000
    17  H    5.700573   0.000000
    18  H    2.858848   4.344018   0.000000
 Stoichiometry    C12H4ClO(1-)
 Framework group  C1[X(C12H4ClO)]
 Deg. of freedom    48
 Full point group                 C1      NOp   1
 RotChk:  IX=0 Diff= 3.14D-03
 Largest Abelian subgroup         C1      NOp   1
 Largest concise Abelian subgroup C1      NOp   1
                         Standard orientation:                         
 ---------------------------------------------------------------------
 Center     Atomic      Atomic             Coordinates (Angstroms)
 Number     Number       Type             X           Y           Z
 ---------------------------------------------------------------------
      1          6           0       -3.898017   -0.612072   -0.006154
      2          6           0       -3.393520    0.781478    0.050055
      3          6           0       -2.680715   -1.402126   -0.050273
      4          6           0       -1.497412   -1.044015   -0.047724
      5          6           0       -0.966892    0.256098   -0.002842
      6          6           0       -2.068536    1.163240    0.050583
      7          1           0       -1.869183    2.231063    0.104881
      8          8           0       -5.081134   -0.931534   -0.003102
      9          1           0       -4.173828    1.535420    0.097163
     10          6           0        0.436474    0.622802   -0.008050
     11          6           0        1.428203   -0.397915    0.012191
     12          6           0        0.855807    1.990905   -0.039361
     13          6           0        2.219345    2.030311   -0.033969
     14          6           0        3.160148    1.215073   -0.006925
     15          6           0        2.793440   -0.122999    0.009971
     16         17           0        3.947615   -1.446367    0.018539
     17          1           0        0.163834    2.816131   -0.084654
     18          1           0        1.088847   -1.426783    0.027260
 ---------------------------------------------------------------------
 Rotational constants (GHZ):           1.7341345           0.2832178           0.2435026
 Leave Link  202 at Mon Apr  4 20:30:18 2022, MaxMem=  1879048192 cpu:               0.1 elap:               0.0
 (Enter /gpfs/software/gaussian16/sse4/tar/g16/l301.exe)
 Standard basis: 6-311+G(d,p) (5D, 7F)
 Ernie: Thresh=  0.10000D-02 Tol=  0.10000D-05 Strict=F.
 There are   354 symmetry adapted cartesian basis functions of A   symmetry.
 There are   340 symmetry adapted basis functions of A   symmetry.
   340 basis functions,   553 primitive gaussians,   354 cartesian basis functions
    51 alpha electrons       51 beta electrons
       nuclear repulsion energy       787.5425936916 Hartrees.
 IExCor= 4336 DFT=T Ex+Corr=M062X ExCW=0 ScaHFX=  0.540000
 ScaDFX=  1.000000  1.000000  1.000000  1.000000 ScalE2=  1.000000  1.000000
 IRadAn=      5 IRanWt=     -1 IRanGd=            0 ICorTp=0 IEmpDi=  4
 NAtoms=   18 NActive=   18 NUniq=   18 SFac= 1.00D+00 NAtFMM=   60 NAOKFM=F Big=F
 Integral buffers will be    131072 words long.
 Raffenetti 2 integral format.
 Two-electron integral symmetry is turned on.
 Leave Link  301 at Mon Apr  4 20:30:18 2022, MaxMem=  1879048192 cpu:               0.5 elap:               0.1
 (Enter /gpfs/software/gaussian16/sse4/tar/g16/l302.exe)
 NPDir=0 NMtPBC=     1 NCelOv=     1 NCel=       1 NClECP=     1 NCelD=      1
         NCelK=      1 NCelE2=     1 NClLst=     1 CellRange=     0.0.
 One-electron integrals computed using PRISM.
 One-electron integral symmetry used in STVInt
 NBasis=   340 RedAO= T EigKep=  1.40D-06  NBF=   340
 NBsUse=   336 1.00D-06 EigRej=  6.51D-07 NBFU=   336
 Precomputing XC quadrature grid using
 IXCGrd= 4 IRadAn=           5 IRanWt=          -1 IRanGd=           0 AccXCQ= 0.00D+00.
 Generated NRdTot=       0 NPtTot=           0 NUsed=           0 NTot=          32
 NSgBfM=   349   349   349   349   349 MxSgAt=    18 MxSgA2=    18.
 Leave Link  302 at Mon Apr  4 20:30:18 2022, MaxMem=  1879048192 cpu:               2.6 elap:               0.4
 (Enter /gpfs/software/gaussian16/sse4/tar/g16/l303.exe)
 DipDrv:  MaxL=1.
 Leave Link  303 at Mon Apr  4 20:30:18 2022, MaxMem=  1879048192 cpu:               0.3 elap:               0.1
 (Enter /gpfs/software/gaussian16/sse4/tar/g16/l401.exe)
 Initial guess from the checkpoint file:  "checkpoint.chk"
 B after Tr=     0.000000   -0.000000   -0.000000
         Rot=    1.000000    0.000036   -0.000001    0.000085 Ang=   0.01 deg.
 Guess basis will be translated and rotated to current coordinates.
 JPrj=2 DoOrth=T DoCkMO=T.
 Generating alternative initial guess.
 ExpMin= 4.38D-02 ExpMax= 1.06D+05 ExpMxC= 3.62D+03 IAcc=2 IRadAn=         4 AccDes= 0.00D+00
 Harris functional with IExCor= 1009 and IRadAn=       4 diagonalized for initial guess.
 HarFok:  IExCor= 1009 AccDes= 0.00D+00 IRadAn=         4 IDoV= 1 UseB2=F ITyADJ=14
 ICtDFT=  3500011 ScaDFX=  1.000000  1.000000  1.000000  1.000000
 FoFCou: FMM=F IPFlag=           0 FMFlag=      100000 FMFlg1=           0
         NFxFlg=           0 DoJE=T BraDBF=F KetDBF=T FulRan=T
         wScrn=  0.000000 ICntrl=       500 IOpCl=  0 I1Cent=   200000004 NGrid=           0
         NMat0=    1 NMatS0=      1 NMatT0=    0 NMatD0=    1 NMtDS0=    0 NMtDT0=    0
 Petite list used in FoFCou.
 Harris En= -994.512565765835    
 Leave Link  401 at Mon Apr  4 20:30:20 2022, MaxMem=  1879048192 cpu:              10.0 elap:               1.5
 (Enter /gpfs/software/gaussian16/sse4/tar/g16/l502.exe)
 Integral symmetry usage will be decided dynamically.
 Closed shell SCF:
 Using DIIS extrapolation, IDIIS=  1040.
 NGot=  1879048192 LenX=  1878791817 LenY=  1878666060
 Requested convergence on RMS density matrix=1.00D-08 within 128 cycles.
 Requested convergence on MAX density matrix=1.00D-06.
 Requested convergence on             energy=1.00D-06.
 No special actions if energy rises.
 Fock matrices will be formed incrementally for  20 cycles.

 Cycle   1  Pass 1  IDiag  1:
 FoFJK:  IHMeth= 1 ICntrl=       0 DoSepK=F KAlg= 0 I1Cent=           0 FoldK=F
 IRaf= 860000000 NMat=       1 IRICut=       1 DoRegI=T DoRafI=F ISym2E= 0 IDoP0=0 IntGTp=1.
 FoFCou: FMM=F IPFlag=           0 FMFlag=      100000 FMFlg1=           0
         NFxFlg=           0 DoJE=F BraDBF=F KetDBF=F FulRan=T
         wScrn=  0.000000 ICntrl=         0 IOpCl=  0 I1Cent=           0 NGrid=           0
         NMat0=    1 NMatS0=      1 NMatT0=    0 NMatD0=    1 NMtDS0=    0 NMtDT0=    0
 Symmetry not used in FoFCou.
 E= -994.852631966900    
 DIIS: error= 8.03D-04 at cycle   1 NSaved=   1.
 NSaved= 1 IEnMin= 1 EnMin= -994.852631966900     IErMin= 1 ErrMin= 8.03D-04
 ErrMax= 8.03D-04  0.00D+00 EMaxC= 1.00D-01 BMatC= 5.08D-04 BMatP= 5.08D-04
 IDIUse=3 WtCom= 9.92D-01 WtEn= 8.03D-03
 Coeff-Com:  0.100D+01
 Coeff-En:   0.100D+01
 Coeff:      0.100D+01
 Gap=     0.388 Goal=   None    Shift=    0.000
 RMSDP=2.67D-03 MaxDP=1.56D-01              OVMax= 1.18D-02

 Cycle   2  Pass 1  IDiag  1:
 RMSU=  2.66D-03    CP:  9.95D-01
 E= -994.853541867199     Delta-E=       -0.000909900299 Rises=F Damp=F
 DIIS: error= 2.11D-04 at cycle   2 NSaved=   2.
 NSaved= 2 IEnMin= 2 EnMin= -994.853541867199     IErMin= 2 ErrMin= 2.11D-04
 ErrMax= 2.11D-04  0.00D+00 EMaxC= 1.00D-01 BMatC= 2.50D-05 BMatP= 5.08D-04
 IDIUse=3 WtCom= 9.98D-01 WtEn= 2.11D-03
 Coeff-Com: -0.549D-01 0.105D+01
 Coeff-En:   0.000D+00 0.100D+01
 Coeff:     -0.548D-01 0.105D+01
 Gap=     0.143 Goal=   None    Shift=    0.000
 RMSDP=4.24D-04 MaxDP=2.36D-02 DE=-9.10D-04 OVMax= 2.19D-03

 Cycle   3  Pass 1  IDiag  1:
 RMSU=  2.70D-04    CP:  9.96D-01  1.12D+00
 E= -994.853570213192     Delta-E=       -0.000028345993 Rises=F Damp=F
 DIIS: error= 2.75D-04 at cycle   3 NSaved=   3.
 NSaved= 3 IEnMin= 3 EnMin= -994.853570213192     IErMin= 2 ErrMin= 2.11D-04
 ErrMax= 2.75D-04  0.00D+00 EMaxC= 1.00D-01 BMatC= 2.42D-05 BMatP= 2.50D-05
 IDIUse=3 WtCom= 9.97D-01 WtEn= 2.75D-03
 Coeff-Com: -0.569D-01 0.551D+00 0.506D+00
 Coeff-En:   0.000D+00 0.000D+00 0.100D+01
 Coeff:     -0.568D-01 0.549D+00 0.508D+00
 Gap=     0.144 Goal=   None    Shift=    0.000
 RMSDP=7.85D-05 MaxDP=4.24D-03 DE=-2.83D-05 OVMax= 2.99D-03

 Cycle   4  Pass 1  IDiag  1:
 RMSU=  6.77D-05    CP:  9.96D-01  1.13D+00  8.88D-01
 E= -994.853594273416     Delta-E=       -0.000024060224 Rises=F Damp=F
 DIIS: error= 1.20D-04 at cycle   4 NSaved=   4.
 NSaved= 4 IEnMin= 4 EnMin= -994.853594273416     IErMin= 4 ErrMin= 1.20D-04
 ErrMax= 1.20D-04  0.00D+00 EMaxC= 1.00D-01 BMatC= 4.02D-06 BMatP= 2.42D-05
 IDIUse=3 WtCom= 9.99D-01 WtEn= 1.20D-03
 Coeff-Com: -0.193D-01 0.786D-01 0.289D+00 0.652D+00
 Coeff-En:   0.000D+00 0.000D+00 0.526D-01 0.947D+00
 Coeff:     -0.193D-01 0.785D-01 0.289D+00 0.652D+00
 Gap=     0.144 Goal=   None    Shift=    0.000
 RMSDP=5.82D-05 MaxDP=3.48D-03 DE=-2.41D-05 OVMax= 5.14D-04

 Cycle   5  Pass 1  IDiag  1:
 RMSU=  3.35D-05    CP:  9.96D-01  1.14D+00  1.03D+00  1.13D+00
 E= -994.853598305874     Delta-E=       -0.000004032458 Rises=F Damp=F
 DIIS: error= 4.32D-05 at cycle   5 NSaved=   5.
 NSaved= 5 IEnMin= 5 EnMin= -994.853598305874     IErMin= 5 ErrMin= 4.32D-05
 ErrMax= 4.32D-05  0.00D+00 EMaxC= 1.00D-01 BMatC= 6.33D-07 BMatP= 4.02D-06
 IDIUse=1 WtCom= 1.00D+00 WtEn= 0.00D+00
 Coeff-Com:  0.390D-02-0.986D-01 0.666D-01 0.347D+00 0.681D+00
 Coeff:      0.390D-02-0.986D-01 0.666D-01 0.347D+00 0.681D+00
 Gap=     0.144 Goal=   None    Shift=    0.000
 RMSDP=1.70D-05 MaxDP=7.49D-04 DE=-4.03D-06 OVMax= 6.42D-04

 Cycle   6  Pass 1  IDiag  1:
 RMSU=  1.31D-05    CP:  9.96D-01  1.14D+00  1.04D+00  1.15D+00  7.36D-01
 E= -994.853599092979     Delta-E=       -0.000000787105 Rises=F Damp=F
 DIIS: error= 1.88D-05 at cycle   6 NSaved=   6.
 NSaved= 6 IEnMin= 6 EnMin= -994.853599092979     IErMin= 6 ErrMin= 1.88D-05
 ErrMax= 1.88D-05  0.00D+00 EMaxC= 1.00D-01 BMatC= 1.19D-07 BMatP= 6.33D-07
 IDIUse=1 WtCom= 1.00D+00 WtEn= 0.00D+00
 Coeff-Com:  0.406D-02-0.614D-01 0.986D-02 0.914D-01 0.377D+00 0.579D+00
 Coeff:      0.406D-02-0.614D-01 0.986D-02 0.914D-01 0.377D+00 0.579D+00
 Gap=     0.144 Goal=   None    Shift=    0.000
 RMSDP=1.21D-05 MaxDP=7.93D-04 DE=-7.87D-07 OVMax= 1.27D-04

 Cycle   7  Pass 1  IDiag  1:
 RMSU=  7.15D-06    CP:  9.96D-01  1.14D+00  1.06D+00  1.19D+00  8.45D-01
                    CP:  7.16D-01
 E= -994.853599235759     Delta-E=       -0.000000142780 Rises=F Damp=F
 DIIS: error= 8.00D-06 at cycle   7 NSaved=   7.
 NSaved= 7 IEnMin= 7 EnMin= -994.853599235759     IErMin= 7 ErrMin= 8.00D-06
 ErrMax= 8.00D-06  0.00D+00 EMaxC= 1.00D-01 BMatC= 1.19D-08 BMatP= 1.19D-07
 IDIUse=1 WtCom= 1.00D+00 WtEn= 0.00D+00
 Coeff-Com:  0.117D-02-0.782D-02-0.486D-02-0.374D-01 0.315D-01 0.234D+00
 Coeff-Com:  0.783D+00
 Coeff:      0.117D-02-0.782D-02-0.486D-02-0.374D-01 0.315D-01 0.234D+00
 Coeff:      0.783D+00
 Gap=     0.144 Goal=   None    Shift=    0.000
 RMSDP=3.76D-06 MaxDP=2.74D-04 DE=-1.43D-07 OVMax= 8.45D-05

 Cycle   8  Pass 1  IDiag  1:
 RMSU=  1.85D-06    CP:  9.96D-01  1.14D+00  1.07D+00  1.20D+00  9.05D-01
                    CP:  6.99D-01  1.24D+00
 E= -994.853599252196     Delta-E=       -0.000000016437 Rises=F Damp=F
 DIIS: error= 2.97D-06 at cycle   8 NSaved=   8.
 NSaved= 8 IEnMin= 8 EnMin= -994.853599252196     IErMin= 8 ErrMin= 2.97D-06
 ErrMax= 2.97D-06  0.00D+00 EMaxC= 1.00D-01 BMatC= 2.37D-09 BMatP= 1.19D-08
 IDIUse=1 WtCom= 1.00D+00 WtEn= 0.00D+00
 Coeff-Com:  0.363D-05 0.513D-02-0.415D-02-0.358D-01-0.436D-01 0.297D-01
 Coeff-Com:  0.386D+00 0.662D+00
 Coeff:      0.363D-05 0.513D-02-0.415D-02-0.358D-01-0.436D-01 0.297D-01
 Coeff:      0.386D+00 0.662D+00
 Gap=     0.144 Goal=   None    Shift=    0.000
 RMSDP=1.33D-06 MaxDP=8.06D-05 DE=-1.64D-08 OVMax= 2.53D-05

 Cycle   9  Pass 1  IDiag  1:
 RMSU=  7.31D-07    CP:  9.96D-01  1.14D+00  1.07D+00  1.21D+00  9.09D-01
                    CP:  7.33D-01  1.30D+00  9.57D-01
 E= -994.853599255101     Delta-E=       -0.000000002905 Rises=F Damp=F
 DIIS: error= 9.24D-07 at cycle   9 NSaved=   9.
 NSaved= 9 IEnMin= 9 EnMin= -994.853599255101     IErMin= 9 ErrMin= 9.24D-07
 ErrMax= 9.24D-07  0.00D+00 EMaxC= 1.00D-01 BMatC= 2.42D-10 BMatP= 2.37D-09
 IDIUse=1 WtCom= 1.00D+00 WtEn= 0.00D+00
 Coeff-Com: -0.141D-03 0.302D-02-0.738D-03-0.899D-02-0.191D-01-0.128D-01
 Coeff-Com:  0.572D-01 0.285D+00 0.697D+00
 Coeff:     -0.141D-03 0.302D-02-0.738D-03-0.899D-02-0.191D-01-0.128D-01
 Coeff:      0.572D-01 0.285D+00 0.697D+00
 Gap=     0.144 Goal=   None    Shift=    0.000
 RMSDP=4.09D-07 MaxDP=1.98D-05 DE=-2.91D-09 OVMax= 9.40D-06

 Cycle  10  Pass 1  IDiag  1:
 RMSU=  3.20D-07    CP:  9.96D-01  1.14D+00  1.07D+00  1.21D+00  9.10D-01
                    CP:  7.29D-01  1.32D+00  1.01D+00  9.79D-01
 E= -994.853599255414     Delta-E=       -0.000000000313 Rises=F Damp=F
 DIIS: error= 3.12D-07 at cycle  10 NSaved=  10.
 NSaved=10 IEnMin=10 EnMin= -994.853599255414     IErMin=10 ErrMin= 3.12D-07
 ErrMax= 3.12D-07  0.00D+00 EMaxC= 1.00D-01 BMatC= 3.61D-11 BMatP= 2.42D-10
 IDIUse=1 WtCom= 1.00D+00 WtEn= 0.00D+00
 Coeff-Com: -0.717D-04 0.855D-03 0.547D-04-0.172D-03-0.366D-02-0.958D-02
 Coeff-Com: -0.228D-01 0.522D-01 0.309D+00 0.674D+00
 Coeff:     -0.717D-04 0.855D-03 0.547D-04-0.172D-03-0.366D-02-0.958D-02
 Coeff:     -0.228D-01 0.522D-01 0.309D+00 0.674D+00
 Gap=     0.144 Goal=   None    Shift=    0.000
 RMSDP=2.40D-07 MaxDP=1.07D-05 DE=-3.13D-10 OVMax= 5.05D-06

 Cycle  11  Pass 1  IDiag  1:
 RMSU=  1.35D-07    CP:  9.96D-01  1.14D+00  1.07D+00  1.21D+00  9.11D-01
                    CP:  7.23D-01  1.34D+00  1.03D+00  1.06D+00  1.10D+00
 E= -994.853599255495     Delta-E=       -0.000000000081 Rises=F Damp=F
 DIIS: error= 1.20D-07 at cycle  11 NSaved=  11.
 NSaved=11 IEnMin=11 EnMin= -994.853599255495     IErMin=11 ErrMin= 1.20D-07
 ErrMax= 1.20D-07  0.00D+00 EMaxC= 1.00D-01 BMatC= 4.96D-12 BMatP= 3.61D-11
 IDIUse=1 WtCom= 1.00D+00 WtEn= 0.00D+00
 Coeff-Com:  0.102D-05-0.284D-03 0.141D-03 0.173D-02 0.246D-02-0.174D-02
 Coeff-Com: -0.209D-01-0.327D-01-0.168D-01 0.235D+00 0.833D+00
 Coeff:      0.102D-05-0.284D-03 0.141D-03 0.173D-02 0.246D-02-0.174D-02
 Coeff:     -0.209D-01-0.327D-01-0.168D-01 0.235D+00 0.833D+00
 Gap=     0.144 Goal=   None    Shift=    0.000
 RMSDP=9.68D-08 MaxDP=6.62D-06 DE=-8.07D-11 OVMax= 3.88D-06

 Cycle  12  Pass 1  IDiag  1:
 RMSU=  4.80D-08    CP:  9.96D-01  1.14D+00  1.07D+00  1.21D+00  9.12D-01
                    CP:  7.21D-01  1.34D+00  1.04D+00  1.10D+00  1.21D+00
                    CP:  1.12D+00
 E= -994.853599255531     Delta-E=       -0.000000000036 Rises=F Damp=F
 DIIS: error= 1.45D-07 at cycle  12 NSaved=  12.
 NSaved=12 IEnMin=12 EnMin= -994.853599255531     IErMin=11 ErrMin= 1.20D-07
 ErrMax= 1.45D-07  0.00D+00 EMaxC= 1.00D-01 BMatC= 2.91D-12 BMatP= 4.96D-12
 IDIUse=1 WtCom= 1.00D+00 WtEn= 0.00D+00
 Coeff-Com:  0.103D-04-0.278D-03 0.446D-04 0.924D-03 0.188D-02 0.387D-03
 Coeff-Com: -0.786D-02-0.275D-01-0.646D-01 0.240D-01 0.534D+00 0.539D+00
 Coeff:      0.103D-04-0.278D-03 0.446D-04 0.924D-03 0.188D-02 0.387D-03
 Coeff:     -0.786D-02-0.275D-01-0.646D-01 0.240D-01 0.534D+00 0.539D+00
 Gap=     0.144 Goal=   None    Shift=    0.000
 RMSDP=3.81D-08 MaxDP=1.87D-06 DE=-3.59D-11 OVMax= 1.72D-06

 Cycle  13  Pass 1  IDiag  1:
 RMSU=  2.36D-08    CP:  9.96D-01  1.14D+00  1.07D+00  1.21D+00  9.12D-01
                    CP:  7.20D-01  1.34D+00  1.05D+00  1.11D+00  1.22D+00
                    CP:  1.18D+00  1.04D+00
 E= -994.853599255533     Delta-E=       -0.000000000002 Rises=F Damp=F
 DIIS: error= 5.51D-08 at cycle  13 NSaved=  13.
 NSaved=13 IEnMin=13 EnMin= -994.853599255533     IErMin=13 ErrMin= 5.51D-08
 ErrMax= 5.51D-08  0.00D+00 EMaxC= 1.00D-01 BMatC= 5.46D-13 BMatP= 2.91D-12
 IDIUse=1 WtCom= 1.00D+00 WtEn= 0.00D+00
 Coeff-Com:  0.584D-05-0.839D-04-0.574D-05 0.930D-04 0.484D-03 0.800D-03
 Coeff-Com:  0.162D-02-0.695D-02-0.349D-01-0.529D-01 0.846D-01 0.325D+00
 Coeff-Com:  0.682D+00
 Coeff:      0.584D-05-0.839D-04-0.574D-05 0.930D-04 0.484D-03 0.800D-03
 Coeff:      0.162D-02-0.695D-02-0.349D-01-0.529D-01 0.846D-01 0.325D+00
 Coeff:      0.682D+00
 Gap=     0.144 Goal=   None    Shift=    0.000
 RMSDP=3.59D-08 MaxDP=2.26D-06 DE=-2.27D-12 OVMax= 1.22D-06

 Cycle  14  Pass 1  IDiag  1:
 RMSU=  1.82D-08    CP:  9.96D-01  1.14D+00  1.07D+00  1.21D+00  9.12D-01
                    CP:  7.21D-01  1.34D+00  1.04D+00  1.11D+00  1.23D+00
                    CP:  1.21D+00  1.13D+00  1.21D+00
 E= -994.853599255535     Delta-E=       -0.000000000001 Rises=F Damp=F
 DIIS: error= 1.51D-08 at cycle  14 NSaved=  14.
 NSaved=14 IEnMin=14 EnMin= -994.853599255535     IErMin=14 ErrMin= 1.51D-08
 ErrMax= 1.51D-08  0.00D+00 EMaxC= 1.00D-01 BMatC= 7.29D-14 BMatP= 5.46D-13
 IDIUse=1 WtCom= 1.00D+00 WtEn= 0.00D+00
 Coeff-Com: -0.136D-05 0.633D-04-0.302D-04-0.313D-03-0.480D-03 0.293D-03
 Coeff-Com:  0.365D-02 0.589D-02 0.342D-02-0.306D-01-0.127D+00-0.151D-01
 Coeff-Com:  0.264D+00 0.896D+00
 Coeff:     -0.136D-05 0.633D-04-0.302D-04-0.313D-03-0.480D-03 0.293D-03
 Coeff:      0.365D-02 0.589D-02 0.342D-02-0.306D-01-0.127D+00-0.151D-01
 Coeff:      0.264D+00 0.896D+00
 Gap=     0.144 Goal=   None    Shift=    0.000
 RMSDP=1.62D-08 MaxDP=1.32D-06 DE=-1.36D-12 OVMax= 8.80D-07

 Cycle  15  Pass 1  IDiag  1:
 RMSU=  8.27D-09    CP:  9.96D-01  1.14D+00  1.07D+00  1.21D+00  9.12D-01
                    CP:  7.21D-01  1.34D+00  1.04D+00  1.11D+00  1.24D+00
                    CP:  1.23D+00  1.27D+00  1.47D+00  1.08D+00
 E= -994.853599255517     Delta-E=        0.000000000018 Rises=F Damp=F
 DIIS: error= 5.08D-09 at cycle  15 NSaved=  15.
 NSaved=15 IEnMin=14 EnMin= -994.853599255535     IErMin=15 ErrMin= 5.08D-09
 ErrMax= 5.08D-09  0.00D+00 EMaxC= 1.00D-01 BMatC= 1.18D-14 BMatP= 7.29D-14
 IDIUse=1 WtCom= 1.00D+00 WtEn= 0.00D+00
 Coeff-Com: -0.128D-05 0.360D-04-0.104D-04-0.132D-03-0.251D-03 0.452D-04
 Coeff-Com:  0.123D-02 0.312D-02 0.628D-02-0.336D-02-0.628D-01-0.514D-01
 Coeff-Com: -0.382D-02 0.331D+00 0.781D+00
 Coeff:     -0.128D-05 0.360D-04-0.104D-04-0.132D-03-0.251D-03 0.452D-04
 Coeff:      0.123D-02 0.312D-02 0.628D-02-0.336D-02-0.628D-01-0.514D-01
 Coeff:     -0.382D-02 0.331D+00 0.781D+00
 Gap=     0.144 Goal=   None    Shift=    0.000
 RMSDP=7.11D-09 MaxDP=4.61D-07 DE= 1.77D-11 OVMax= 2.97D-07

 SCF Done:  E(RM062X) =  -994.853599256     A.U. after   15 cycles
            NFock= 15  Conv=0.71D-08     -V/T= 2.0030
 KE= 9.918616288601D+02 PE=-3.926933225506D+03 EE= 1.152675403699D+03
 Leave Link  502 at Mon Apr  4 20:32:39 2022, MaxMem=  1879048192 cpu:             970.2 elap:             138.8
 (Enter /gpfs/software/gaussian16/sse4/tar/g16/l701.exe)
 ... and contract with generalized density number  0.
 Compute integral first derivatives.
 Leave Link  701 at Mon Apr  4 20:32:39 2022, MaxMem=  1879048192 cpu:               1.3 elap:               0.2
 (Enter /gpfs/software/gaussian16/sse4/tar/g16/l702.exe)
 L702 exits ... SP integral derivatives will be done elsewhere.
 Leave Link  702 at Mon Apr  4 20:32:39 2022, MaxMem=  1879048192 cpu:               0.2 elap:               0.0
 (Enter /gpfs/software/gaussian16/sse4/tar/g16/l703.exe)
 Integral derivatives from FoFJK, PRISM(SPDF).
 Compute integral first derivatives, UseDBF=F ICtDFT=           0.
 Calling FoFJK, ICntrl=      2127 FMM=F ISym2X=0 I1Cent= 0 IOpClX= 0 NMat=1 NMatS=1 NMatT=0.
 FoFJK:  IHMeth= 1 ICntrl=    2127 DoSepK=F KAlg= 0 I1Cent=           0 FoldK=F
 IRaf=         0 NMat=       1 IRICut=       1 DoRegI=T DoRafI=F ISym2E= 0 IDoP0=0 IntGTp=1.
 FoFCou: FMM=F IPFlag=           0 FMFlag=      100000 FMFlg1=         800
         NFxFlg=           0 DoJE=F BraDBF=F KetDBF=F FulRan=T
         wScrn=  0.000000 ICntrl=      2127 IOpCl=  0 I1Cent=           0 NGrid=           0
         NMat0=    1 NMatS0=      1 NMatT0=    0 NMatD0=    1 NMtDS0=    0 NMtDT0=    0
 Symmetry not used in FoFCou.
 Leave Link  703 at Mon Apr  4 20:33:01 2022, MaxMem=  1879048192 cpu:             156.0 elap:              22.3
 (Enter /gpfs/software/gaussian16/sse4/tar/g16/l716.exe)
 Dipole        = 3.05532921D+00 1.36562871D+00 1.95320056D-02
 ***** Axes restored to original set *****
 -------------------------------------------------------------------
 Center     Atomic                   Forces (Hartrees/Bohr)
 Number     Number              X              Y              Z
 -------------------------------------------------------------------
      1        6           0.002665461   -0.004352060   -0.000685710
      2        6          -0.001521731    0.003212702    0.000003736
      3        6          -0.000587216    0.000370221    0.000174880
      4        6          -0.000038926    0.000078365    0.000148301
      5        6          -0.001735218   -0.000607025    0.000108555
      6        6           0.001929806   -0.000376937    0.000046043
      7        1           0.000134838    0.000174091    0.000068918
      8        8          -0.001425797    0.001375866    0.000312162
      9        1           0.000255661   -0.000013541    0.000043072
     10        6           0.000147608   -0.001001169   -0.000362708
     11        6           0.000007791    0.000209454   -0.000052371
     12        6          -0.000284304    0.001519162    0.000531854
     13        6           0.000649476    0.000400050   -0.000498091
     14        6           0.000131567   -0.000801487   -0.000002092
     15        6          -0.002163783   -0.000303622    0.000977824
     16       17           0.001170241    0.000631491   -0.000385463
     17        1           0.000096995   -0.000430776   -0.000234514
     18        1           0.000567531   -0.000084786   -0.000194396
 -------------------------------------------------------------------
 Cartesian Forces:  Max     0.004352060 RMS     0.001094818
 Leave Link  716 at Mon Apr  4 20:33:01 2022, MaxMem=  1879048192 cpu:               0.2 elap:               0.0
 (Enter /gpfs/software/gaussian16/sse4/tar/g16/l103.exe)

 GradGradGradGradGradGradGradGradGradGradGradGradGradGradGradGradGradGrad
 Berny optimization.
 Using GEDIIS/GDIIS optimizer.
 FormGI is forming the generalized inverse of G from B-inverse, IUseBI=4.
 Internal  Forces:  Max     0.002502561 RMS     0.000504200
 Search for a local minimum.
 Step number   7 out of a maximum of   95
 All quantities printed in internal units (Hartrees-Bohrs-Radians)
 RMS Force = .50420D-03 SwitMx=.10000D-02 MixMth= 2
 Mixed Optimization -- En-DIIS/RFO-DIIS
 Swapping is turned off.
 Update second derivatives using D2CorX and points    2    3    4    5    6
                                                      7
 DE= -1.22D-04 DEPred=-1.17D-04 R= 1.04D+00
 TightC=F SS=  1.41D+00  RLast= 6.09D-02 DXNew= 1.4270D+00 1.8274D-01
 Trust test= 1.04D+00 RLast= 6.09D-02 DXMaxT set to 8.49D-01
 ITU=  1  1  1  1  1  1  0
     Eigenvalues ---    0.00910   0.01564   0.01693   0.01994   0.02000
     Eigenvalues ---    0.02006   0.02015   0.02024   0.02051   0.02061
     Eigenvalues ---    0.02080   0.02101   0.02112   0.02154   0.03436
     Eigenvalues ---    0.05629   0.15860   0.15999   0.16032   0.16315
     Eigenvalues ---    0.20890   0.22452   0.23575   0.24118   0.25000
     Eigenvalues ---    0.25009   0.25065   0.25258   0.25803   0.33228
     Eigenvalues ---    0.33504   0.34821   0.34984   0.35293   0.35627
     Eigenvalues ---    0.41230   0.41534   0.41862   0.42755   0.44057
     Eigenvalues ---    0.44673   0.45056   0.45809   0.46888   0.49606
     Eigenvalues ---    0.54079   0.74748   0.81426
 En-DIIS/RFO-DIIS/Sim-DIIS IScMMF=       -3 using points:     7    6    5
 RFO step:  Lambda=-8.28821372D-05.
 NNeg= 0 NGDIIS= 3 SimSw=  2.50D-01 Rises=F DC= -1.22D-04 SmlDif=  1.00D-05
 NRisDI= 0 DoIntr=F SqrtH=F CThrHd= 10.0 CDAdj=  3.0
 RMS Error=  0.3798442083D-02 NUsed= 3 OKEnD=T EnDIS=F
 InvSVX:  RCond= 3.98D-04 Info=           0 Equed=N FErr=  3.05D-15 BErr=  8.88D-17
 DidBck=F Rises=F RFO-DIIS coefs:    0.93408    0.26865   -0.20273
 Iteration  1 RMS(Cart)=  0.00338351 RMS(Int)=  0.00002115
 Iteration  2 RMS(Cart)=  0.00001520 RMS(Int)=  0.00001758
 Iteration  3 RMS(Cart)=  0.00000000 RMS(Int)=  0.00001758
 ITry= 1 IFail=0 DXMaxC= 1.49D-02 DCOld= 1.00D+10 DXMaxT= 8.49D-01 DXLimC= 3.00D+00 Rises=F
 Variable       Old X    -DE/DX   Delta X   Delta X   Delta X     New X
                                 (Linear)    (Quad)   (Total)
    R1        2.80270  -0.00250   0.00232  -0.00659  -0.00427   2.79843
    R2        2.74366  -0.00074  -0.00007  -0.00238  -0.00244   2.74121
    R3        2.31584   0.00195  -0.00097   0.00351   0.00254   2.31838
    R4        2.60572   0.00112  -0.00105   0.00263   0.00159   2.60730
    R5        2.05236  -0.00023   0.00022  -0.00068  -0.00046   2.05189
    R6        2.33628  -0.00027   0.00061  -0.00102  -0.00041   2.33588
    R7        2.65489  -0.00002  -0.00034  -0.00040  -0.00074   2.65414
    R8        2.69866  -0.00128   0.00131  -0.00309  -0.00178   2.69688
    R9        2.74104   0.00018  -0.00043   0.00107   0.00064   2.74168
   R10        2.05532  -0.00019   0.00015  -0.00068  -0.00053   2.05479
   R11        2.68966   0.00021  -0.00052   0.00036  -0.00018   2.68948
   R12        2.70470  -0.00085   0.00145  -0.00232  -0.00089   2.70381
   R13        2.63172  -0.00046   0.00029  -0.00092  -0.00064   2.63107
   R14        2.04751  -0.00005   0.00001  -0.00014  -0.00013   2.04737
   R15        2.57781   0.00031  -0.00156   0.00100  -0.00054   2.57727
   R16        2.03694   0.00011  -0.00021   0.00051   0.00031   2.03725
   R17        2.35303  -0.00061  -0.00033   0.00184   0.00152   2.35456
   R18        2.62202   0.00011   0.00100   0.00024   0.00125   2.62327
   R19        3.31834   0.00135  -0.00035   0.00398   0.00363   3.32196
    A1        1.80005   0.00070  -0.00010   0.00390   0.00379   1.80383
    A2        2.18125  -0.00001  -0.00044  -0.00040  -0.00086   2.18039
    A3        2.30186  -0.00069   0.00054  -0.00343  -0.00291   2.29895
    A4        2.19817  -0.00019   0.00007  -0.00165  -0.00157   2.19659
    A5        1.99272   0.00021  -0.00050   0.00176   0.00126   1.99398
    A6        2.09229  -0.00002   0.00043  -0.00011   0.00032   2.09261
    A7        2.27156  -0.00035  -0.00049  -0.00203  -0.00251   2.26905
    A8        2.25177  -0.00013   0.00083  -0.00101  -0.00019   2.25158
    A9        1.87311   0.00008  -0.00023   0.00190   0.00167   1.87478
   A10        2.21329  -0.00041   0.00060  -0.00281  -0.00221   2.21108
   A11        2.19679   0.00034  -0.00037   0.00091   0.00054   2.19733
   A12        2.17169  -0.00011  -0.00008  -0.00108  -0.00116   2.17053
   A13        2.03529   0.00016  -0.00021   0.00101   0.00080   2.03609
   A14        2.07616  -0.00005   0.00029   0.00008   0.00037   2.07653
   A15        2.08608   0.00012   0.00051   0.00051   0.00104   2.08712
   A16        2.12374   0.00005   0.00014   0.00034   0.00050   2.12424
   A17        2.07335  -0.00017  -0.00065  -0.00086  -0.00155   2.07180
   A18        2.14299  -0.00014  -0.00048  -0.00032  -0.00084   2.14214
   A19        2.05212   0.00066  -0.00104   0.00435   0.00333   2.05545
   A20        2.08808  -0.00052   0.00152  -0.00402  -0.00248   2.08560
   A21        1.89693   0.00014  -0.00149   0.00200   0.00051   1.89744
   A22        2.14675   0.00035  -0.00026   0.00211   0.00185   2.14860
   A23        2.23921  -0.00048   0.00179  -0.00402  -0.00223   2.23698
   A24        2.39855   0.00037   0.00536  -0.00087   0.00453   2.40308
   A25        2.01747  -0.00070  -0.00555  -0.00221  -0.00770   2.00976
   A26        2.03698   0.00050   0.00272   0.00232   0.00505   2.04203
   A27        2.08928  -0.00026  -0.00129  -0.00123  -0.00250   2.08678
   A28        2.15690  -0.00024  -0.00147  -0.00108  -0.00253   2.15437
    D1        0.00465  -0.00016  -0.00093  -0.00374  -0.00467  -0.00002
    D2       -3.13341  -0.00018  -0.00062  -0.00479  -0.00542  -3.13883
    D3        3.13904   0.00022   0.00086   0.00571   0.00658  -3.13757
    D4        0.00098   0.00020   0.00117   0.00466   0.00583   0.00681
    D5       -0.00350   0.00019   0.00083   0.00433   0.00516   0.00166
    D6       -3.13716  -0.00024  -0.00114  -0.00609  -0.00721   3.13881
    D7       -0.00092   0.00004   0.00029   0.00061   0.00090  -0.00002
    D8       -3.13247   0.00002   0.00067  -0.00048   0.00019  -3.13228
    D9        3.13696   0.00006  -0.00004   0.00172   0.00168   3.13864
   D10        0.00541   0.00004   0.00034   0.00063   0.00097   0.00638
   D11       -0.00205  -0.00007   0.00002  -0.00146  -0.00143  -0.00348
   D12        0.00600  -0.00009  -0.00078  -0.00241  -0.00319   0.00280
   D13       -3.13643  -0.00004   0.00013  -0.00143  -0.00130  -3.13772
   D14       -0.00432   0.00009   0.00060   0.00262   0.00321  -0.00111
   D15        3.12702   0.00012   0.00021   0.00374   0.00394   3.13096
   D16        3.13810   0.00005  -0.00031   0.00165   0.00134   3.13943
   D17       -0.01375   0.00007  -0.00070   0.00277   0.00206  -0.01169
   D18       -0.06098   0.00001   0.00200   0.00010   0.00211  -0.05887
   D19        3.07550  -0.00003   0.00195  -0.00232  -0.00037   3.07513
   D20        3.07963   0.00006   0.00309   0.00126   0.00435   3.08398
   D21       -0.06708   0.00002   0.00304  -0.00116   0.00187  -0.06521
   D22       -3.14047  -0.00010   0.00020  -0.00389  -0.00366   3.13906
   D23        0.00392  -0.00016   0.00097  -0.00691  -0.00591  -0.00200
   D24        0.00609  -0.00005   0.00025  -0.00155  -0.00126   0.00483
   D25       -3.13271  -0.00012   0.00102  -0.00456  -0.00351  -3.13622
   D26        3.13930  -0.00009  -0.00370   0.00491   0.00124   3.14055
   D27       -0.02663   0.00019  -0.00139   0.00830   0.00692  -0.01971
   D28       -0.00737  -0.00013  -0.00375   0.00251  -0.00121  -0.00858
   D29        3.10988   0.00015  -0.00144   0.00590   0.00447   3.11435
   D30        0.00511   0.00022   0.00444  -0.00182   0.00266   0.00778
   D31       -3.13018  -0.00029  -0.00249  -0.00397  -0.00644  -3.13662
   D32       -3.13933   0.00028   0.00366   0.00127   0.00496  -3.13436
   D33        0.00857  -0.00023  -0.00327  -0.00088  -0.00414   0.00443
   D34       -0.00337   0.00021   0.00338  -0.00022   0.00314  -0.00023
   D35       -3.11896  -0.00011   0.00094  -0.00395  -0.00299  -3.12194
   D36        0.01470  -0.00007   0.00124  -0.00316  -0.00194   0.01277
   D37       -0.01391  -0.00016  -0.00511   0.00384  -0.00126  -0.01517
   D38        3.12111   0.00037   0.00212   0.00609   0.00824   3.12935
         Item               Value     Threshold  Converged?
 Maximum Force            0.002503     0.000450     NO 
 RMS     Force            0.000504     0.000300     NO 
 Maximum Displacement     0.014887     0.001800     NO 
 RMS     Displacement     0.003383     0.001200     NO 
 Predicted change in Energy=-4.053940D-05
 Lowest energy point so far.  Saving SCF results.
 GradGradGradGradGradGradGradGradGradGradGradGradGradGradGradGradGradGrad

 Leave Link  103 at Mon Apr  4 20:33:01 2022, MaxMem=  1879048192 cpu:               0.2 elap:               0.0
 (Enter /gpfs/software/gaussian16/sse4/tar/g16/l202.exe)
                          Input orientation:                          
 ---------------------------------------------------------------------
 Center     Atomic      Atomic             Coordinates (Angstroms)
 Number     Number       Type             X           Y           Z
 ---------------------------------------------------------------------
      1          6           0       -6.078747    2.485671   -0.041424
      2          6           0       -6.091115    1.005506    0.002394
      3          6           0       -4.664633    2.808883   -0.045488
      4          6           0       -3.679002    2.063321   -0.021124
      5          6           0       -3.632768    0.660237    0.022142
      6          6           0       -4.979650    0.188517    0.030920
      7          1           0       -5.162325   -0.883151    0.052921
      8          8           0       -7.078704    3.196144   -0.062308
      9          1           0       -7.084814    0.567878    0.008750
     10          6           0       -2.441418   -0.167170    0.053824
     11          6           0       -1.158967    0.444102   -0.030977
     12          6           0       -2.517413   -1.590544    0.177944
     13          6           0       -1.251492   -2.097969    0.178482
     14          6           0       -0.085484   -1.665498    0.101938
     15          6           0        0.026318   -0.285883   -0.003856
     16         17           0        1.566035    0.556078   -0.106840
     17          1           0       -3.449234   -2.124487    0.271963
     18          1           0       -1.118979    1.523165   -0.119460
 ---------------------------------------------------------------------
                    Distance matrix (angstroms):
                    1          2          3          4          5
     1  C    0.000000
     2  C    1.480865   0.000000
     3  C    1.450587   2.299851   0.000000
     4  C    2.436713   2.633973   1.236093   0.000000
     5  C    3.052715   2.482554   2.384534   1.404512   0.000000
     6  C    2.547580   1.379725   2.640340   2.282385   1.427126
     7  H    3.492519   2.105286   3.726728   3.299610   2.173140
     8  O    1.226834   2.403833   2.444994   3.583708   4.279303
     9  H    2.166245   1.085816   3.298837   3.719785   3.453308
    10  C    4.502977   3.833811   3.716106   2.551925   1.450834
    11  C    5.326570   4.964109   4.228722   2.995420   2.483793
    12  C    5.417265   4.420593   4.900555   3.839225   2.516805
    13  C    6.660368   5.751914   5.981379   4.821719   3.647275
    14  C    7.291910   6.573566   6.403938   5.180020   4.242479
    15  C    6.704829   6.252256   5.619993   4.387305   3.779513
    16  Cl   7.884815   7.671106   6.625716   5.457980   5.201446
    17  H    5.316588   4.104760   5.090787   4.204334   2.801924
    18  H    5.052901   5.000496   3.772294   2.618235   2.661547
                    6          7          8          9         10
     6  C    0.000000
     7  H    1.087348   0.000000
     8  O    3.668861   4.508485   0.000000
     9  H    2.139188   2.409025   2.629233   0.000000
    10  C    2.563135   2.813533   5.729729   4.701432   0.000000
    11  C    3.829723   4.218473   6.528247   5.927273   1.423210
    12  C    3.041264   2.740729   6.616305   5.054560   1.430795
    13  C    4.375952   4.097092   7.876676   6.415856   2.271442
    14  C    5.234049   5.137001   8.518666   7.347603   2.792440
    15  C    5.028516   5.223214   7.912602   7.162211   2.471262
    16  Cl   6.557444   6.882422   9.038996   8.651630   4.075362
    17  H    2.783929   2.126870   6.449334   4.531617   2.212321
    18  H    4.087625   4.708367   6.190352   6.043195   2.153162
                   11         12         13         14         15
    11  C    0.000000
    12  C    2.455364   0.000000
    13  C    2.552364   1.363831   0.000000
    14  C    2.370748   2.434270   1.245979   0.000000
    15  C    1.392305   2.864569   2.224792   1.388175   0.000000
    16  Cl   2.728357   4.622081   3.881215   2.776059   1.757906
    17  H    3.454670   1.078065   2.199889   3.399175   3.941573
    18  H    1.083423   3.426259   3.635786   3.359271   2.144230
                   16         17         18
    16  Cl   0.000000
    17  H    5.699284   0.000000
    18  H    2.853895   4.346109   0.000000
 Stoichiometry    C12H4ClO(1-)
 Framework group  C1[X(C12H4ClO)]
 Deg. of freedom    48
 Full point group                 C1      NOp   1
 RotChk:  IX=0 Diff= 3.05D-04
 Largest Abelian subgroup         C1      NOp   1
 Largest concise Abelian subgroup C1      NOp   1
                         Standard orientation:                         
 ---------------------------------------------------------------------
 Center     Atomic      Atomic             Coordinates (Angstroms)
 Number     Number       Type             X           Y           Z
 ---------------------------------------------------------------------
      1          6           0       -3.894928   -0.611484   -0.002224
      2          6           0       -3.394657    0.781362    0.049465
      3          6           0       -2.679806   -1.402312   -0.049899
      4          6           0       -1.497135   -1.042852   -0.047863
      5          6           0       -0.968530    0.257576   -0.001861
      6          6           0       -2.069209    1.164544    0.049185
      7          1           0       -1.870025    2.232279    0.100113
      8          8           0       -5.078902   -0.932916   -0.005163
      9          1           0       -4.175730    1.534372    0.093004
     10          6           0        0.435482    0.623158   -0.006368
     11          6           0        1.427321   -0.397372    0.010875
     12          6           0        0.856549    1.990248   -0.037054
     13          6           0        2.219838    2.028443   -0.032689
     14          6           0        3.164256    1.216035   -0.009642
     15          6           0        2.791949   -0.121205    0.004788
     16         17           0        3.945389   -1.447699    0.019713
     17          1           0        0.166988    2.818018   -0.076139
     18          1           0        1.091582   -1.427303    0.028923
 ---------------------------------------------------------------------
 Rotational constants (GHZ):           1.7335740           0.2833670           0.2435998
 Leave Link  202 at Mon Apr  4 20:33:01 2022, MaxMem=  1879048192 cpu:               0.1 elap:               0.0
 (Enter /gpfs/software/gaussian16/sse4/tar/g16/l301.exe)
 Standard basis: 6-311+G(d,p) (5D, 7F)
 Ernie: Thresh=  0.10000D-02 Tol=  0.10000D-05 Strict=F.
 There are   354 symmetry adapted cartesian basis functions of A   symmetry.
 There are   340 symmetry adapted basis functions of A   symmetry.
   340 basis functions,   553 primitive gaussians,   354 cartesian basis functions
    51 alpha electrons       51 beta electrons
       nuclear repulsion energy       787.6024136880 Hartrees.
 IExCor= 4336 DFT=T Ex+Corr=M062X ExCW=0 ScaHFX=  0.540000
 ScaDFX=  1.000000  1.000000  1.000000  1.000000 ScalE2=  1.000000  1.000000
 IRadAn=      5 IRanWt=     -1 IRanGd=            0 ICorTp=0 IEmpDi=  4
 NAtoms=   18 NActive=   18 NUniq=   18 SFac= 1.00D+00 NAtFMM=   60 NAOKFM=F Big=F
 Integral buffers will be    131072 words long.
 Raffenetti 2 integral format.
 Two-electron integral symmetry is turned on.
 Leave Link  301 at Mon Apr  4 20:33:01 2022, MaxMem=  1879048192 cpu:               0.5 elap:               0.1
 (Enter /gpfs/software/gaussian16/sse4/tar/g16/l302.exe)
 NPDir=0 NMtPBC=     1 NCelOv=     1 NCel=       1 NClECP=     1 NCelD=      1
         NCelK=      1 NCelE2=     1 NClLst=     1 CellRange=     0.0.
 One-electron integrals computed using PRISM.
 One-electron integral symmetry used in STVInt
 NBasis=   340 RedAO= T EigKep=  1.41D-06  NBF=   340
 NBsUse=   336 1.00D-06 EigRej=  6.41D-07 NBFU=   336
 Precomputing XC quadrature grid using
 IXCGrd= 4 IRadAn=           5 IRanWt=          -1 IRanGd=           0 AccXCQ= 0.00D+00.
 Generated NRdTot=       0 NPtTot=           0 NUsed=           0 NTot=          32
 NSgBfM=   349   349   349   349   349 MxSgAt=    18 MxSgA2=    18.
 Leave Link  302 at Mon Apr  4 20:33:02 2022, MaxMem=  1879048192 cpu:               2.6 elap:               0.4
 (Enter /gpfs/software/gaussian16/sse4/tar/g16/l303.exe)
 DipDrv:  MaxL=1.
 Leave Link  303 at Mon Apr  4 20:33:02 2022, MaxMem=  1879048192 cpu:               0.3 elap:               0.1
 (Enter /gpfs/software/gaussian16/sse4/tar/g16/l401.exe)
 Initial guess from the checkpoint file:  "checkpoint.chk"
 B after Tr=    -0.000000    0.000000    0.000000
         Rot=    1.000000    0.000001    0.000003    0.000047 Ang=   0.01 deg.
 Guess basis will be translated and rotated to current coordinates.
 JPrj=2 DoOrth=T DoCkMO=T.
 Leave Link  401 at Mon Apr  4 20:33:02 2022, MaxMem=  1879048192 cpu:               1.8 elap:               0.3
 (Enter /gpfs/software/gaussian16/sse4/tar/g16/l502.exe)
 Integral symmetry usage will be decided dynamically.
 Closed shell SCF:
 Using DIIS extrapolation, IDIIS=  1040.
 NGot=  1879048192 LenX=  1878791817 LenY=  1878666060
 Requested convergence on RMS density matrix=1.00D-08 within 128 cycles.
 Requested convergence on MAX density matrix=1.00D-06.
 Requested convergence on             energy=1.00D-06.
 No special actions if energy rises.
 Fock matrices will be formed incrementally for  20 cycles.

 Cycle   1  Pass 1  IDiag  1:
 FoFJK:  IHMeth= 1 ICntrl=       0 DoSepK=F KAlg= 0 I1Cent=           0 FoldK=F
 IRaf= 860000000 NMat=       1 IRICut=       1 DoRegI=T DoRafI=F ISym2E= 0 IDoP0=0 IntGTp=1.
 FoFCou: FMM=F IPFlag=           0 FMFlag=      100000 FMFlg1=           0
         NFxFlg=           0 DoJE=F BraDBF=F KetDBF=F FulRan=T
         wScrn=  0.000000 ICntrl=         0 IOpCl=  0 I1Cent=           0 NGrid=           0
         NMat0=    1 NMatS0=      1 NMatT0=    0 NMatD0=    1 NMtDS0=    0 NMtDT0=    0
 Symmetry not used in FoFCou.
 E= -994.853529559873    
 DIIS: error= 2.30D-04 at cycle   1 NSaved=   1.
 NSaved= 1 IEnMin= 1 EnMin= -994.853529559873     IErMin= 1 ErrMin= 2.30D-04
 ErrMax= 2.30D-04  0.00D+00 EMaxC= 1.00D-01 BMatC= 6.72D-05 BMatP= 6.72D-05
 IDIUse=3 WtCom= 9.98D-01 WtEn= 2.30D-03
 Coeff-Com:  0.100D+01
 Coeff-En:   0.100D+01
 Coeff:      0.100D+01
 Gap=     0.388 Goal=   None    Shift=    0.000
 RMSDP=6.98D-04 MaxDP=3.97D-02              OVMax= 2.92D-03

 Cycle   2  Pass 1  IDiag  1:
 RMSU=  6.74D-04    CP:  9.97D-01
 E= -994.853636117647     Delta-E=       -0.000106557774 Rises=F Damp=F
 DIIS: error= 1.21D-04 at cycle   2 NSaved=   2.
 NSaved= 2 IEnMin= 2 EnMin= -994.853636117647     IErMin= 2 ErrMin= 1.21D-04
 ErrMax= 1.21D-04  0.00D+00 EMaxC= 1.00D-01 BMatC= 4.32D-06 BMatP= 6.72D-05
 IDIUse=3 WtCom= 9.99D-01 WtEn= 1.21D-03
 Coeff-Com: -0.178D-01 0.102D+01
 Coeff-En:   0.000D+00 0.100D+01
 Coeff:     -0.178D-01 0.102D+01
 Gap=     0.143 Goal=   None    Shift=    0.000
 RMSDP=1.24D-04 MaxDP=8.66D-03 DE=-1.07D-04 OVMax= 7.57D-04

 Cycle   3  Pass 1  IDiag  1:
 RMSU=  9.77D-05    CP:  9.97D-01  1.11D+00
 E= -994.853638383881     Delta-E=       -0.000002266234 Rises=F Damp=F
 DIIS: error= 1.94D-04 at cycle   3 NSaved=   3.
 NSaved= 3 IEnMin= 3 EnMin= -994.853638383881     IErMin= 2 ErrMin= 1.21D-04
 ErrMax= 1.94D-04  0.00D+00 EMaxC= 1.00D-01 BMatC= 5.48D-06 BMatP= 4.32D-06
 IDIUse=3 WtCom= 4.18D-01 WtEn= 5.82D-01
 Coeff-Com: -0.648D-01 0.577D+00 0.488D+00
 Coeff-En:   0.000D+00 0.309D+00 0.691D+00
 Coeff:     -0.271D-01 0.421D+00 0.606D+00
 Gap=     0.144 Goal=   None    Shift=    0.000
 RMSDP=4.30D-05 MaxDP=2.34D-03 DE=-2.27D-06 OVMax= 7.38D-04

 Cycle   4  Pass 1  IDiag  1:
 RMSU=  3.89D-05    CP:  9.97D-01  1.13D+00  9.54D-01
 E= -994.853641672328     Delta-E=       -0.000003288446 Rises=F Damp=F
 DIIS: error= 1.17D-04 at cycle   4 NSaved=   4.
 NSaved= 4 IEnMin= 4 EnMin= -994.853641672328     IErMin= 4 ErrMin= 1.17D-04
 ErrMax= 1.17D-04  0.00D+00 EMaxC= 1.00D-01 BMatC= 1.68D-06 BMatP= 4.32D-06
 IDIUse=3 WtCom= 9.99D-01 WtEn= 1.17D-03
 Coeff-Com: -0.182D-01 0.436D-01 0.367D+00 0.608D+00
 Coeff-En:   0.000D+00 0.000D+00 0.228D+00 0.772D+00
 Coeff:     -0.182D-01 0.436D-01 0.366D+00 0.608D+00
 Gap=     0.144 Goal=   None    Shift=    0.000
 RMSDP=2.09D-05 MaxDP=1.18D-03 DE=-3.29D-06 OVMax= 2.93D-04

 Cycle   5  Pass 1  IDiag  1:
 RMSU=  1.27D-05    CP:  9.97D-01  1.15D+00  1.11D+00  9.55D-01
 E= -994.853642997766     Delta-E=       -0.000001325439 Rises=F Damp=F
 DIIS: error= 1.52D-05 at cycle   5 NSaved=   5.
 NSaved= 5 IEnMin= 5 EnMin= -994.853642997766     IErMin= 5 ErrMin= 1.52D-05
 ErrMax= 1.52D-05  0.00D+00 EMaxC= 1.00D-01 BMatC= 4.91D-08 BMatP= 1.68D-06
 IDIUse=1 WtCom= 1.00D+00 WtEn= 0.00D+00
 Coeff-Com:  0.156D-02-0.755D-01 0.103D+00 0.295D+00 0.676D+00
 Coeff:      0.156D-02-0.755D-01 0.103D+00 0.295D+00 0.676D+00
 Gap=     0.144 Goal=   None    Shift=    0.000
 RMSDP=6.09D-06 MaxDP=3.24D-04 DE=-1.33D-06 OVMax= 1.55D-04

 Cycle   6  Pass 1  IDiag  1:
 RMSU=  3.65D-06    CP:  9.97D-01  1.15D+00  1.13D+00  9.63D-01  6.85D-01
 E= -994.853643056314     Delta-E=       -0.000000058548 Rises=F Damp=F
 DIIS: error= 6.65D-06 at cycle   6 NSaved=   6.
 NSaved= 6 IEnMin= 6 EnMin= -994.853643056314     IErMin= 6 ErrMin= 6.65D-06
 ErrMax= 6.65D-06  0.00D+00 EMaxC= 1.00D-01 BMatC= 9.69D-09 BMatP= 4.91D-08
 IDIUse=1 WtCom= 1.00D+00 WtEn= 0.00D+00
 Coeff-Com:  0.278D-02-0.476D-01 0.145D-01 0.919D-01 0.373D+00 0.565D+00
 Coeff:      0.278D-02-0.476D-01 0.145D-01 0.919D-01 0.373D+00 0.565D+00
 Gap=     0.144 Goal=   None    Shift=    0.000
 RMSDP=3.93D-06 MaxDP=2.66D-04 DE=-5.85D-08 OVMax= 4.42D-05

 Cycle   7  Pass 1  IDiag  1:
 RMSU=  2.28D-06    CP:  9.97D-01  1.15D+00  1.15D+00  9.87D-01  8.39D-01
                    CP:  6.67D-01
 E= -994.853643067636     Delta-E=       -0.000000011321 Rises=F Damp=F
 DIIS: error= 2.19D-06 at cycle   7 NSaved=   7.
 NSaved= 7 IEnMin= 7 EnMin= -994.853643067636     IErMin= 7 ErrMin= 2.19D-06
 ErrMax= 2.19D-06  0.00D+00 EMaxC= 1.00D-01 BMatC= 1.74D-09 BMatP= 9.69D-09
 IDIUse=1 WtCom= 1.00D+00 WtEn= 0.00D+00
 Coeff-Com:  0.144D-02-0.111D-01-0.127D-01-0.108D-01 0.604D-01 0.311D+00
 Coeff-Com:  0.662D+00
 Coeff:      0.144D-02-0.111D-01-0.127D-01-0.108D-01 0.604D-01 0.311D+00
 Coeff:      0.662D+00
 Gap=     0.144 Goal=   None    Shift=    0.000
 RMSDP=7.42D-07 MaxDP=2.20D-05 DE=-1.13D-08 OVMax= 4.12D-05

 Cycle   8  Pass 1  IDiag  1:
 RMSU=  5.88D-07    CP:  9.97D-01  1.15D+00  1.15D+00  9.91D-01  8.52D-01
                    CP:  7.49D-01  9.87D-01
 E= -994.853643070236     Delta-E=       -0.000000002600 Rises=F Damp=F
 DIIS: error= 1.53D-06 at cycle   8 NSaved=   8.
 NSaved= 8 IEnMin= 8 EnMin= -994.853643070236     IErMin= 8 ErrMin= 1.53D-06
 ErrMax= 1.53D-06  0.00D+00 EMaxC= 1.00D-01 BMatC= 4.39D-10 BMatP= 1.74D-09
 IDIUse=1 WtCom= 1.00D+00 WtEn= 0.00D+00
 Coeff-Com:  0.183D-03 0.426D-02-0.117D-01-0.295D-01-0.503D-01 0.381D-01
 Coeff-Com:  0.367D+00 0.682D+00
 Coeff:      0.183D-03 0.426D-02-0.117D-01-0.295D-01-0.503D-01 0.381D-01
 Coeff:      0.367D+00 0.682D+00
 Gap=     0.144 Goal=   None    Shift=    0.000
 RMSDP=6.46D-07 MaxDP=5.46D-05 DE=-2.60D-09 OVMax= 1.34D-05

 Cycle   9  Pass 1  IDiag  1:
 RMSU=  3.35D-07    CP:  9.97D-01  1.15D+00  1.14D+00  9.92D-01  8.74D-01
                    CP:  7.80D-01  1.15D+00  9.90D-01
 E= -994.853643070861     Delta-E=       -0.000000000626 Rises=F Damp=F
 DIIS: error= 5.64D-07 at cycle   9 NSaved=   9.
 NSaved= 9 IEnMin= 9 EnMin= -994.853643070861     IErMin= 9 ErrMin= 5.64D-07
 ErrMax= 5.64D-07  0.00D+00 EMaxC= 1.00D-01 BMatC= 5.00D-11 BMatP= 4.39D-10
 IDIUse=1 WtCom= 1.00D+00 WtEn= 0.00D+00
 Coeff-Com: -0.144D-03 0.376D-02-0.271D-02-0.111D-01-0.299D-01-0.329D-01
 Coeff-Com:  0.688D-01 0.328D+00 0.676D+00
 Coeff:     -0.144D-03 0.376D-02-0.271D-02-0.111D-01-0.299D-01-0.329D-01
 Coeff:      0.688D-01 0.328D+00 0.676D+00
 Gap=     0.144 Goal=   None    Shift=    0.000
 RMSDP=1.39D-07 MaxDP=9.06D-06 DE=-6.26D-10 OVMax= 6.96D-06

 Cycle  10  Pass 1  IDiag  1:
 RMSU=  1.20D-07    CP:  9.97D-01  1.15D+00  1.14D+00  9.92D-01  8.77D-01
                    CP:  7.80D-01  1.17D+00  1.00D+00  9.23D-01
 E= -994.853643070927     Delta-E=       -0.000000000065 Rises=F Damp=F
 DIIS: error= 4.08D-07 at cycle  10 NSaved=  10.
 NSaved=10 IEnMin=10 EnMin= -994.853643070927     IErMin=10 ErrMin= 4.08D-07
 ErrMax= 4.08D-07  0.00D+00 EMaxC= 1.00D-01 BMatC= 1.86D-11 BMatP= 5.00D-11
 IDIUse=1 WtCom= 1.00D+00 WtEn= 0.00D+00
 Coeff-Com: -0.125D-03 0.187D-02-0.543D-04-0.298D-02-0.115D-01-0.267D-01
 Coeff-Com: -0.893D-02 0.112D+00 0.429D+00 0.507D+00
 Coeff:     -0.125D-03 0.187D-02-0.543D-04-0.298D-02-0.115D-01-0.267D-01
 Coeff:     -0.893D-02 0.112D+00 0.429D+00 0.507D+00
 Gap=     0.144 Goal=   None    Shift=    0.000
 RMSDP=9.77D-08 MaxDP=6.16D-06 DE=-6.55D-11 OVMax= 2.66D-06

 Cycle  11  Pass 1  IDiag  1:
 RMSU=  5.53D-08    CP:  9.97D-01  1.15D+00  1.14D+00  9.92D-01  8.79D-01
                    CP:  7.76D-01  1.19D+00  1.02D+00  1.01D+00  1.05D+00
 E= -994.853643070947     Delta-E=       -0.000000000020 Rises=F Damp=F
 DIIS: error= 9.84D-08 at cycle  11 NSaved=  11.
 NSaved=11 IEnMin=11 EnMin= -994.853643070947     IErMin=11 ErrMin= 9.84D-08
 ErrMax= 9.84D-08  0.00D+00 EMaxC= 1.00D-01 BMatC= 2.16D-12 BMatP= 1.86D-11
 IDIUse=1 WtCom= 1.00D+00 WtEn= 0.00D+00
 Coeff-Com: -0.244D-04-0.658D-04 0.611D-03 0.131D-02 0.208D-02-0.540D-02
 Coeff-Com: -0.243D-01-0.337D-01 0.255D-01 0.240D+00 0.794D+00
 Coeff:     -0.244D-04-0.658D-04 0.611D-03 0.131D-02 0.208D-02-0.540D-02
 Coeff:     -0.243D-01-0.337D-01 0.255D-01 0.240D+00 0.794D+00
 Gap=     0.144 Goal=   None    Shift=    0.000
 RMSDP=5.39D-08 MaxDP=3.02D-06 DE=-2.05D-11 OVMax= 2.74D-06

 Cycle  12  Pass 1  IDiag  1:
 RMSU=  3.10D-08    CP:  9.97D-01  1.15D+00  1.14D+00  9.92D-01  8.81D-01
                    CP:  7.73D-01  1.20D+00  1.04D+00  1.08D+00  1.21D+00
                    CP:  1.10D+00
 E= -994.853643070955     Delta-E=       -0.000000000008 Rises=F Damp=F
 DIIS: error= 5.07D-08 at cycle  12 NSaved=  12.
 NSaved=12 IEnMin=12 EnMin= -994.853643070955     IErMin=12 ErrMin= 5.07D-08
 ErrMax= 5.07D-08  0.00D+00 EMaxC= 1.00D-01 BMatC= 4.03D-13 BMatP= 2.16D-12
 IDIUse=1 WtCom= 1.00D+00 WtEn= 0.00D+00
 Coeff-Com:  0.182D-04-0.446D-03 0.254D-03 0.123D-02 0.333D-02 0.372D-02
 Coeff-Com: -0.731D-02-0.375D-01-0.865D-01-0.225D-01 0.338D+00 0.808D+00
 Coeff:      0.182D-04-0.446D-03 0.254D-03 0.123D-02 0.333D-02 0.372D-02
 Coeff:     -0.731D-02-0.375D-01-0.865D-01-0.225D-01 0.338D+00 0.808D+00
 Gap=     0.144 Goal=   None    Shift=    0.000
 RMSDP=2.30D-08 MaxDP=1.23D-06 DE=-8.19D-12 OVMax= 1.58D-06

 Cycle  13  Pass 1  IDiag  1:
 RMSU=  1.37D-08    CP:  9.97D-01  1.15D+00  1.14D+00  9.92D-01  8.81D-01
                    CP:  7.73D-01  1.20D+00  1.04D+00  1.10D+00  1.29D+00
                    CP:  1.25D+00  1.16D+00
 E= -994.853643070949     Delta-E=        0.000000000006 Rises=F Damp=F
 DIIS: error= 2.23D-08 at cycle  13 NSaved=  13.
 NSaved=13 IEnMin=12 EnMin= -994.853643070955     IErMin=13 ErrMin= 2.23D-08
 ErrMax= 2.23D-08  0.00D+00 EMaxC= 1.00D-01 BMatC= 5.77D-14 BMatP= 4.03D-13
 IDIUse=1 WtCom= 1.00D+00 WtEn= 0.00D+00
 Coeff-Com:  0.844D-05-0.114D-03-0.229D-04 0.169D-03 0.585D-03 0.200D-02
 Coeff-Com:  0.168D-02-0.479D-02-0.318D-01-0.455D-01-0.155D-01 0.252D+00
 Coeff-Com:  0.841D+00
 Coeff:      0.844D-05-0.114D-03-0.229D-04 0.169D-03 0.585D-03 0.200D-02
 Coeff:      0.168D-02-0.479D-02-0.318D-01-0.455D-01-0.155D-01 0.252D+00
 Coeff:      0.841D+00
 Gap=     0.144 Goal=   None    Shift=    0.000
 RMSDP=1.01D-08 MaxDP=5.72D-07 DE= 6.37D-12 OVMax= 6.87D-07

 Cycle  14  Pass 1  IDiag  1:
 RMSU=  6.30D-09    CP:  9.97D-01  1.15D+00  1.14D+00  9.92D-01  8.81D-01
                    CP:  7.74D-01  1.20D+00  1.04D+00  1.10D+00  1.32D+00
                    CP:  1.28D+00  1.23D+00  1.22D+00
 E= -994.853643070957     Delta-E=       -0.000000000008 Rises=F Damp=F
 DIIS: error= 9.69D-09 at cycle  14 NSaved=  14.
 NSaved=14 IEnMin=14 EnMin= -994.853643070957     IErMin=14 ErrMin= 9.69D-09
 ErrMax= 9.69D-09  0.00D+00 EMaxC= 1.00D-01 BMatC= 1.52D-14 BMatP= 5.77D-14
 IDIUse=1 WtCom= 1.00D+00 WtEn= 0.00D+00
 Coeff-Com: -0.146D-05 0.753D-04-0.798D-04-0.266D-03-0.678D-03-0.111D-03
 Coeff-Com:  0.254D-02 0.881D-02 0.944D-02-0.131D-01-0.964D-01-0.120D+00
 Coeff-Com:  0.335D+00 0.875D+00
 Coeff:     -0.146D-05 0.753D-04-0.798D-04-0.266D-03-0.678D-03-0.111D-03
 Coeff:      0.254D-02 0.881D-02 0.944D-02-0.131D-01-0.964D-01-0.120D+00
 Coeff:      0.335D+00 0.875D+00
 Gap=     0.144 Goal=   None    Shift=    0.000
 RMSDP=5.53D-09 MaxDP=2.14D-07 DE=-8.41D-12 OVMax= 4.02D-07

 SCF Done:  E(RM062X) =  -994.853643071     A.U. after   14 cycles
            NFock= 14  Conv=0.55D-08     -V/T= 2.0030
 KE= 9.918623522875D+02 PE=-3.927051313579D+03 EE= 1.152732904533D+03
 Leave Link  502 at Mon Apr  4 20:35:12 2022, MaxMem=  1879048192 cpu:             904.5 elap:             129.4
 (Enter /gpfs/software/gaussian16/sse4/tar/g16/l701.exe)
 ... and contract with generalized density number  0.
 Compute integral first derivatives.
 Leave Link  701 at Mon Apr  4 20:35:12 2022, MaxMem=  1879048192 cpu:               1.7 elap:               0.3
 (Enter /gpfs/software/gaussian16/sse4/tar/g16/l702.exe)
 L702 exits ... SP integral derivatives will be done elsewhere.
 Leave Link  702 at Mon Apr  4 20:35:12 2022, MaxMem=  1879048192 cpu:               0.2 elap:               0.0
 (Enter /gpfs/software/gaussian16/sse4/tar/g16/l703.exe)
 Integral derivatives from FoFJK, PRISM(SPDF).
 Compute integral first derivatives, UseDBF=F ICtDFT=           0.
 Calling FoFJK, ICntrl=      2127 FMM=F ISym2X=0 I1Cent= 0 IOpClX= 0 NMat=1 NMatS=1 NMatT=0.
 FoFJK:  IHMeth= 1 ICntrl=    2127 DoSepK=F KAlg= 0 I1Cent=           0 FoldK=F
 IRaf=         0 NMat=       1 IRICut=       1 DoRegI=T DoRafI=F ISym2E= 0 IDoP0=0 IntGTp=1.
 FoFCou: FMM=F IPFlag=           0 FMFlag=      100000 FMFlg1=         800
         NFxFlg=           0 DoJE=F BraDBF=F KetDBF=F FulRan=T
         wScrn=  0.000000 ICntrl=      2127 IOpCl=  0 I1Cent=           0 NGrid=           0
         NMat0=    1 NMatS0=      1 NMatT0=    0 NMatD0=    1 NMtDS0=    0 NMtDT0=    0
 Symmetry not used in FoFCou.
 Leave Link  703 at Mon Apr  4 20:35:34 2022, MaxMem=  1879048192 cpu:             156.0 elap:              22.3
 (Enter /gpfs/software/gaussian16/sse4/tar/g16/l716.exe)
 Dipole        = 3.05403131D+00 1.37831748D+00 2.36464975D-02
 ***** Axes restored to original set *****
 -------------------------------------------------------------------
 Center     Atomic                   Forces (Hartrees/Bohr)
 Number     Number              X              Y              Z
 -------------------------------------------------------------------
      1        6           0.000322426   -0.002215419    0.000751640
      2        6          -0.000584416    0.002026058   -0.000224615
      3        6           0.000084220    0.000154528   -0.000154365
      4        6          -0.000009388    0.000276490   -0.000179842
      5        6          -0.000658257   -0.000938578    0.000267136
      6        6           0.001054076    0.000087698   -0.000158703
      7        1           0.000102746    0.000004072    0.000051209
      8        8          -0.000513015    0.000526284   -0.000290848
      9        1           0.000145476   -0.000049483   -0.000006572
     10        6           0.000136531   -0.000789576    0.000061134
     11        6           0.000109106    0.000103919   -0.000054239
     12        6          -0.000536001    0.000822188    0.000180918
     13        6           0.001465777    0.000693567   -0.000231051
     14        6          -0.001132527   -0.000548413    0.000096242
     15        6          -0.001126975   -0.000307188    0.000223506
     16       17           0.000794900    0.000421149   -0.000120376
     17        1           0.000084022   -0.000203958   -0.000154189
     18        1           0.000261297   -0.000063339   -0.000056986
 -------------------------------------------------------------------
 Cartesian Forces:  Max     0.002215419 RMS     0.000634762
 Leave Link  716 at Mon Apr  4 20:35:34 2022, MaxMem=  1879048192 cpu:               0.2 elap:               0.0
 (Enter /gpfs/software/gaussian16/sse4/tar/g16/l103.exe)

 GradGradGradGradGradGradGradGradGradGradGradGradGradGradGradGradGradGrad
 Berny optimization.
 Using GEDIIS/GDIIS optimizer.
 FormGI is forming the generalized inverse of G from B-inverse, IUseBI=4.
 Internal  Forces:  Max     0.001550172 RMS     0.000314118
 Search for a local minimum.
 Step number   8 out of a maximum of   95
 All quantities printed in internal units (Hartrees-Bohrs-Radians)
 RMS Force = .31412D-03 SwitMx=.10000D-02 MixMth= 2
 Mixed Optimization -- En-DIIS/RFO-DIIS
 Swapping is turned off.
 Update second derivatives using D2CorX and points    2    3    4    5    6
                                                      7    8
 DE= -4.38D-05 DEPred=-4.05D-05 R= 1.08D+00
 TightC=F SS=  1.41D+00  RLast= 2.91D-02 DXNew= 1.4270D+00 8.7418D-02
 Trust test= 1.08D+00 RLast= 2.91D-02 DXMaxT set to 8.49D-01
 ITU=  1  1  1  1  1  1  1  0
     Eigenvalues ---    0.00895   0.01575   0.01697   0.01888   0.02000
     Eigenvalues ---    0.02003   0.02017   0.02019   0.02034   0.02078
     Eigenvalues ---    0.02088   0.02103   0.02137   0.02423   0.04332
     Eigenvalues ---    0.05815   0.14305   0.15999   0.16026   0.16289
     Eigenvalues ---    0.20926   0.22495   0.23665   0.24112   0.25004
     Eigenvalues ---    0.25022   0.25091   0.25125   0.25675   0.33203
     Eigenvalues ---    0.33561   0.34840   0.34978   0.35295   0.35627
     Eigenvalues ---    0.39540   0.41445   0.42070   0.42437   0.43951
     Eigenvalues ---    0.44538   0.45311   0.45756   0.46598   0.48020
     Eigenvalues ---    0.55820   0.74421   0.77585
 En-DIIS/RFO-DIIS/Sim-DIIS IScMMF=       -3 using points:     8    7    6    5
 RFO step:  Lambda=-3.95634244D-05.
 NNeg= 0 NGDIIS= 4 SimSw=  2.50D-01 Rises=F DC= -4.38D-05 SmlDif=  1.00D-05
 NRisDI= 0 DoIntr=F SqrtH=F CThrHd= 10.0 CDAdj=  3.0
 RMS Error=  0.3422030202D-02 NUsed= 4 OKEnD=T EnDIS=F
 InvSVX:  RCond= 2.34D-04 Info=           0 Equed=N FErr=  7.73D-15 BErr=  6.96D-17
 DidBck=F Rises=F RFO-DIIS coefs:    1.17952    0.01062   -0.10883   -0.08131
 Iteration  1 RMS(Cart)=  0.00284297 RMS(Int)=  0.00001398
 Iteration  2 RMS(Cart)=  0.00000980 RMS(Int)=  0.00001106
 Iteration  3 RMS(Cart)=  0.00000000 RMS(Int)=  0.00001106
 ITry= 1 IFail=0 DXMaxC= 1.47D-02 DCOld= 1.00D+10 DXMaxT= 8.49D-01 DXLimC= 3.00D+00 Rises=F
 Variable       Old X    -DE/DX   Delta X   Delta X   Delta X     New X
                                 (Linear)    (Quad)   (Total)
    R1        2.79843  -0.00155   0.00073  -0.00527  -0.00454   2.79389
    R2        2.74121   0.00015  -0.00126   0.00031  -0.00096   2.74026
    R3        2.31838   0.00073   0.00042   0.00132   0.00174   2.32012
    R4        2.60730   0.00067  -0.00020   0.00181   0.00162   2.60892
    R5        2.05189  -0.00011  -0.00011  -0.00027  -0.00037   2.05152
    R6        2.33588   0.00003   0.00042  -0.00039   0.00004   2.33591
    R7        2.65414   0.00029  -0.00099   0.00121   0.00022   2.65436
    R8        2.69688  -0.00079   0.00055  -0.00252  -0.00198   2.69490
    R9        2.74168  -0.00003  -0.00038   0.00064   0.00026   2.74194
   R10        2.05479  -0.00002  -0.00019  -0.00006  -0.00024   2.05455
   R11        2.68948   0.00018  -0.00040   0.00055   0.00013   2.68961
   R12        2.70381  -0.00067   0.00093  -0.00223  -0.00131   2.70250
   R13        2.63107  -0.00034  -0.00026  -0.00047  -0.00073   2.63034
   R14        2.04737  -0.00005  -0.00015   0.00001  -0.00014   2.04723
   R15        2.57727   0.00024  -0.00213   0.00207  -0.00005   2.57722
   R16        2.03725   0.00002   0.00009   0.00002   0.00011   2.03736
   R17        2.35456  -0.00134   0.00150  -0.00265  -0.00113   2.35343
   R18        2.62327  -0.00009   0.00144  -0.00072   0.00074   2.62401
   R19        3.32196   0.00090   0.00144   0.00229   0.00373   3.32570
    A1        1.80383   0.00006   0.00157   0.00052   0.00208   1.80591
    A2        2.18039   0.00013  -0.00095   0.00094  -0.00003   2.18036
    A3        2.29895  -0.00019  -0.00062  -0.00142  -0.00206   2.29689
    A4        2.19659   0.00013  -0.00075   0.00015  -0.00059   2.19600
    A5        1.99398   0.00004  -0.00011   0.00119   0.00108   1.99506
    A6        2.09261  -0.00017   0.00086  -0.00134  -0.00048   2.09213
    A7        2.26905  -0.00007  -0.00162   0.00008  -0.00154   2.26751
    A8        2.25158  -0.00009   0.00090  -0.00104  -0.00014   2.25144
    A9        1.87478  -0.00020   0.00053  -0.00015   0.00037   1.87516
   A10        2.21108  -0.00002  -0.00027  -0.00094  -0.00120   2.20988
   A11        2.19733   0.00022  -0.00026   0.00109   0.00082   2.19815
   A12        2.17053   0.00017  -0.00062   0.00043  -0.00020   2.17033
   A13        2.03609   0.00002   0.00037   0.00016   0.00053   2.03662
   A14        2.07653  -0.00019   0.00026  -0.00058  -0.00032   2.07621
   A15        2.08712   0.00005   0.00138  -0.00089   0.00051   2.08763
   A16        2.12424  -0.00007  -0.00006   0.00021   0.00016   2.12440
   A17        2.07180   0.00002  -0.00132   0.00069  -0.00067   2.07113
   A18        2.14214  -0.00016  -0.00052  -0.00036  -0.00091   2.14123
   A19        2.05545   0.00035   0.00057   0.00224   0.00282   2.05826
   A20        2.08560  -0.00019  -0.00005  -0.00188  -0.00191   2.08369
   A21        1.89744  -0.00018  -0.00171   0.00136  -0.00038   1.89706
   A22        2.14860   0.00030   0.00058   0.00157   0.00215   2.15075
   A23        2.23698  -0.00012   0.00112  -0.00280  -0.00168   2.23530
   A24        2.40308   0.00037   0.00818  -0.00437   0.00384   2.40692
   A25        2.00976  -0.00007  -0.00965   0.00457  -0.00503   2.00473
   A26        2.04203   0.00001   0.00504  -0.00188   0.00316   2.04519
   A27        2.08678   0.00001  -0.00240   0.00089  -0.00152   2.08526
   A28        2.15437  -0.00003  -0.00262   0.00097  -0.00166   2.15271
    D1       -0.00002   0.00015  -0.00018   0.00530   0.00512   0.00510
    D2       -3.13883   0.00013  -0.00032   0.00422   0.00391  -3.13492
    D3       -3.13757  -0.00016   0.00044  -0.00509  -0.00465   3.14097
    D4        0.00681  -0.00018   0.00030  -0.00616  -0.00586   0.00095
    D5        0.00166  -0.00016  -0.00018  -0.00522  -0.00539  -0.00373
    D6        3.13881   0.00017  -0.00086   0.00619   0.00533  -3.13904
    D7       -0.00002  -0.00004   0.00018  -0.00166  -0.00148  -0.00150
    D8       -3.13228  -0.00008  -0.00031  -0.00287  -0.00318  -3.13547
    D9        3.13864  -0.00001   0.00032  -0.00052  -0.00021   3.13844
   D10        0.00638  -0.00005  -0.00017  -0.00174  -0.00191   0.00447
   D11       -0.00348   0.00005   0.00059   0.00097   0.00155  -0.00193
   D12        0.00280   0.00009  -0.00051   0.00356   0.00304   0.00584
   D13       -3.13772   0.00002  -0.00013   0.00015   0.00003  -3.13770
   D14       -0.00111  -0.00009   0.00015  -0.00299  -0.00284  -0.00395
   D15        3.13096  -0.00005   0.00065  -0.00175  -0.00110   3.12986
   D16        3.13943  -0.00002  -0.00024   0.00038   0.00014   3.13958
   D17       -0.01169   0.00002   0.00027   0.00162   0.00189  -0.00980
   D18       -0.05887   0.00005   0.00240   0.00311   0.00551  -0.05336
   D19        3.07513   0.00008   0.00167   0.00386   0.00553   3.08066
   D20        3.08398  -0.00003   0.00286  -0.00090   0.00196   3.08594
   D21       -0.06521   0.00000   0.00213  -0.00015   0.00198  -0.06323
   D22        3.13906  -0.00001  -0.00135  -0.00023  -0.00157   3.13749
   D23       -0.00200  -0.00002  -0.00097  -0.00202  -0.00299  -0.00499
   D24        0.00483  -0.00004  -0.00064  -0.00095  -0.00159   0.00324
   D25       -3.13622  -0.00005  -0.00026  -0.00275  -0.00301  -3.13923
   D26        3.14055  -0.00004   0.00163  -0.00161   0.00002   3.14056
   D27       -0.01971   0.00008   0.00096   0.00502   0.00598  -0.01373
   D28       -0.00858  -0.00001   0.00091  -0.00087   0.00004  -0.00854
   D29        3.11435   0.00011   0.00024   0.00576   0.00600   3.12036
   D30        0.00778   0.00005  -0.00008   0.00157   0.00149   0.00926
   D31       -3.13662  -0.00006   0.00089  -0.00456  -0.00367  -3.14029
   D32       -3.13436   0.00007  -0.00046   0.00339   0.00293  -3.13143
   D33        0.00443  -0.00004   0.00051  -0.00273  -0.00223   0.00220
   D34       -0.00023   0.00006  -0.00068   0.00290   0.00222   0.00198
   D35       -3.12194  -0.00008   0.00004  -0.00423  -0.00417  -3.12612
   D36        0.01277  -0.00004  -0.00009  -0.00236  -0.00244   0.01033
   D37       -0.01517  -0.00001   0.00051  -0.00024   0.00027  -0.01489
   D38        3.12935   0.00010  -0.00050   0.00615   0.00565   3.13500
         Item               Value     Threshold  Converged?
 Maximum Force            0.001550     0.000450     NO 
 RMS     Force            0.000314     0.000300     NO 
 Maximum Displacement     0.014700     0.001800     NO 
 RMS     Displacement     0.002844     0.001200     NO 
 Predicted change in Energy=-1.887500D-05
 Lowest energy point so far.  Saving SCF results.
 GradGradGradGradGradGradGradGradGradGradGradGradGradGradGradGradGradGrad

 Leave Link  103 at Mon Apr  4 20:35:34 2022, MaxMem=  1879048192 cpu:               0.2 elap:               0.0
 (Enter /gpfs/software/gaussian16/sse4/tar/g16/l202.exe)
                          Input orientation:                          
 ---------------------------------------------------------------------
 Center     Atomic      Atomic             Coordinates (Angstroms)
 Number     Number       Type             X           Y           Z
 ---------------------------------------------------------------------
      1          6           0       -6.077962    2.484511   -0.038748
      2          6           0       -6.091898    1.006733    0.004099
      3          6           0       -4.664656    2.808840   -0.049366
      4          6           0       -3.679405    2.062743   -0.025052
      5          6           0       -3.634108    0.659662    0.022825
      6          6           0       -4.980140    0.188697    0.032562
      7          1           0       -5.162765   -0.882797    0.056945
      8          8           0       -7.077914    3.196430   -0.064287
      9          1           0       -7.085422    0.569205    0.011031
     10          6           0       -2.442195   -0.167187    0.054192
     11          6           0       -1.159669    0.444286   -0.029181
     12          6           0       -2.517186   -1.590069    0.176542
     13          6           0       -1.250732   -2.096086    0.177131
     14          6           0       -0.083986   -1.666761    0.103900
     15          6           0        0.024698   -0.286381   -0.000286
     16         17           0        1.565489    0.557232   -0.107360
     17          1           0       -3.447818   -2.127278    0.264184
     18          1           0       -1.116722    1.523022   -0.119330
 ---------------------------------------------------------------------
                    Distance matrix (angstroms):
                    1          2          3          4          5
     1  C    0.000000
     2  C    1.478465   0.000000
     3  C    1.450081   2.299449   0.000000
     4  C    2.435396   2.633654   1.236113   0.000000
     5  C    3.050621   2.482245   2.384578   1.404628   0.000000
     6  C    2.545793   1.380579   2.640339   2.281946   1.426080
     7  H    3.490775   2.106278   3.726607   3.298983   2.171897
     8  O    1.227756   2.402432   2.444230   3.582828   4.278152
     9  H    2.164683   1.085619   3.298442   3.719262   3.452519
    10  C    4.500994   3.834179   3.715750   2.551383   1.450972
    11  C    5.324680   4.964307   4.228057   2.994743   2.484339
    12  C    5.415504   4.421728   4.900313   3.838544   2.516432
    13  C    6.658125   5.752766   5.980342   4.820289   3.646702
    14  C    7.292541   6.576666   6.406016   5.181975   4.245254
    15  C    6.702372   6.251793   5.618973   4.386271   3.779206
    16  Cl   7.882986   7.671379   6.624788   5.457311   5.202235
    17  H    5.317709   4.108629   5.093552   4.206372   2.803568
    18  H    5.054192   5.003416   3.774396   2.620597   2.665114
                    6          7          8          9         10
     6  C    0.000000
     7  H    1.087220   0.000000
     8  O    3.668309   4.508058   0.000000
     9  H    2.139500   2.409777   2.628316   0.000000
    10  C    2.562867   2.813113   5.728687   4.701456   0.000000
    11  C    3.829509   4.218216   6.526957   5.927206   1.423280
    12  C    3.041526   2.741099   6.615800   5.055555   1.430100
    13  C    4.376028   4.097624   7.875600   6.416773   2.270539
    14  C    5.236424   5.139144   8.520208   7.350393   2.795057
    15  C    5.027443   5.221950   7.910827   7.161422   2.470372
    16  Cl   6.557489   6.882593   9.037458   8.651730   4.075834
    17  H    2.786647   2.129020   6.451927   4.535115   2.212991
    18  H    4.090170   4.710574   6.191861   6.045837   2.154947
                   11         12         13         14         15
    11  C    0.000000
    12  C    2.454338   0.000000
    13  C    2.550362   1.363804   0.000000
    14  C    2.373041   2.435492   1.245383   0.000000
    15  C    1.391918   2.862175   2.221088   1.388566   0.000000
    16  Cl   2.728618   4.621660   3.879708   2.776967   1.759882
    17  H    3.454654   1.078123   2.199031   3.398990   3.939189
    18  H    1.083348   3.426394   3.633702   3.360222   2.142650
                   16         17         18
    16  Cl   0.000000
    17  H    5.698938   0.000000
    18  H    2.850816   4.348078   0.000000
 Stoichiometry    C12H4ClO(1-)
 Framework group  C1[X(C12H4ClO)]
 Deg. of freedom    48
 Full point group                 C1      NOp   1
 RotChk:  IX=0 Diff= 5.93D-04
 Largest Abelian subgroup         C1      NOp   1
 Largest concise Abelian subgroup C1      NOp   1
                         Standard orientation:                         
 ---------------------------------------------------------------------
 Center     Atomic      Atomic             Coordinates (Angstroms)
 Number     Number       Type             X           Y           Z
 ---------------------------------------------------------------------
      1          6           0       -3.893538   -0.610469   -0.005521
      2          6           0       -3.395609    0.780610    0.047634
      3          6           0       -2.679547   -1.402458   -0.046901
      4          6           0       -1.497057   -1.042339   -0.044500
      5          6           0       -0.969365    0.258721   -0.002495
      6          6           0       -2.069536    1.164703    0.047775
      7          1           0       -1.870394    2.232405    0.096766
      8          8           0       -5.078007   -0.933605   -0.004165
      9          1           0       -4.176577    1.533467    0.090809
     10          6           0        0.434972    0.623605   -0.006440
     11          6           0        1.426842   -0.397021    0.009057
     12          6           0        0.856774    1.989791   -0.034815
     13          6           0        2.220076    2.026523   -0.030442
     14          6           0        3.166300    1.217047   -0.010741
     15          6           0        2.790841   -0.119738    0.001523
     16         17           0        3.944745   -1.448403    0.019986
     17          1           0        0.169429    2.819770   -0.067092
     18          1           0        1.094016   -1.427798    0.028273
 ---------------------------------------------------------------------
 Rotational constants (GHZ):           1.7337393           0.2834122           0.2436325
 Leave Link  202 at Mon Apr  4 20:35:34 2022, MaxMem=  1879048192 cpu:               0.1 elap:               0.0
 (Enter /gpfs/software/gaussian16/sse4/tar/g16/l301.exe)
 Standard basis: 6-311+G(d,p) (5D, 7F)
 Ernie: Thresh=  0.10000D-02 Tol=  0.10000D-05 Strict=F.
 There are   354 symmetry adapted cartesian basis functions of A   symmetry.
 There are   340 symmetry adapted basis functions of A   symmetry.
   340 basis functions,   553 primitive gaussians,   354 cartesian basis functions
    51 alpha electrons       51 beta electrons
       nuclear repulsion energy       787.6469142595 Hartrees.
 IExCor= 4336 DFT=T Ex+Corr=M062X ExCW=0 ScaHFX=  0.540000
 ScaDFX=  1.000000  1.000000  1.000000  1.000000 ScalE2=  1.000000  1.000000
 IRadAn=      5 IRanWt=     -1 IRanGd=            0 ICorTp=0 IEmpDi=  4
 NAtoms=   18 NActive=   18 NUniq=   18 SFac= 1.00D+00 NAtFMM=   60 NAOKFM=F Big=F
 Integral buffers will be    131072 words long.
 Raffenetti 2 integral format.
 Two-electron integral symmetry is turned on.
 Leave Link  301 at Mon Apr  4 20:35:34 2022, MaxMem=  1879048192 cpu:               0.5 elap:               0.1
 (Enter /gpfs/software/gaussian16/sse4/tar/g16/l302.exe)
 NPDir=0 NMtPBC=     1 NCelOv=     1 NCel=       1 NClECP=     1 NCelD=      1
         NCelK=      1 NCelE2=     1 NClLst=     1 CellRange=     0.0.
 One-electron integrals computed using PRISM.
 One-electron integral symmetry used in STVInt
 NBasis=   340 RedAO= T EigKep=  1.41D-06  NBF=   340
 NBsUse=   336 1.00D-06 EigRej=  6.34D-07 NBFU=   336
 Precomputing XC quadrature grid using
 IXCGrd= 4 IRadAn=           5 IRanWt=          -1 IRanGd=           0 AccXCQ= 0.00D+00.
 Generated NRdTot=       0 NPtTot=           0 NUsed=           0 NTot=          32
 NSgBfM=   349   349   349   349   349 MxSgAt=    18 MxSgA2=    18.
 Leave Link  302 at Mon Apr  4 20:35:35 2022, MaxMem=  1879048192 cpu:               2.6 elap:               0.4
 (Enter /gpfs/software/gaussian16/sse4/tar/g16/l303.exe)
 DipDrv:  MaxL=1.
 Leave Link  303 at Mon Apr  4 20:35:35 2022, MaxMem=  1879048192 cpu:               0.3 elap:               0.1
 (Enter /gpfs/software/gaussian16/sse4/tar/g16/l401.exe)
 Initial guess from the checkpoint file:  "checkpoint.chk"
 B after Tr=    -0.000000    0.000000    0.000000
         Rot=    1.000000   -0.000002    0.000001    0.000014 Ang=  -0.00 deg.
 Guess basis will be translated and rotated to current coordinates.
 JPrj=2 DoOrth=T DoCkMO=T.
 Leave Link  401 at Mon Apr  4 20:35:35 2022, MaxMem=  1879048192 cpu:               1.8 elap:               0.3
 (Enter /gpfs/software/gaussian16/sse4/tar/g16/l502.exe)
 Integral symmetry usage will be decided dynamically.
 Closed shell SCF:
 Using DIIS extrapolation, IDIIS=  1040.
 NGot=  1879048192 LenX=  1878791817 LenY=  1878666060
 Requested convergence on RMS density matrix=1.00D-08 within 128 cycles.
 Requested convergence on MAX density matrix=1.00D-06.
 Requested convergence on             energy=1.00D-06.
 No special actions if energy rises.
 Fock matrices will be formed incrementally for  20 cycles.

 Cycle   1  Pass 1  IDiag  1:
 FoFJK:  IHMeth= 1 ICntrl=       0 DoSepK=F KAlg= 0 I1Cent=           0 FoldK=F
 IRaf= 860000000 NMat=       1 IRICut=       1 DoRegI=T DoRafI=F ISym2E= 0 IDoP0=0 IntGTp=1.
 FoFCou: FMM=F IPFlag=           0 FMFlag=      100000 FMFlg1=           0
         NFxFlg=           0 DoJE=F BraDBF=F KetDBF=F FulRan=T
         wScrn=  0.000000 ICntrl=         0 IOpCl=  0 I1Cent=           0 NGrid=           0
         NMat0=    1 NMatS0=      1 NMatT0=    0 NMatD0=    1 NMtDS0=    0 NMtDT0=    0
 Symmetry not used in FoFCou.
 E= -994.853588424512    
 DIIS: error= 1.69D-04 at cycle   1 NSaved=   1.
 NSaved= 1 IEnMin= 1 EnMin= -994.853588424512     IErMin= 1 ErrMin= 1.69D-04
 ErrMax= 1.69D-04  0.00D+00 EMaxC= 1.00D-01 BMatC= 3.81D-05 BMatP= 3.81D-05
 IDIUse=3 WtCom= 9.98D-01 WtEn= 1.69D-03
 Coeff-Com:  0.100D+01
 Coeff-En:   0.100D+01
 Coeff:      0.100D+01
 Gap=     0.388 Goal=   None    Shift=    0.000
 RMSDP=4.63D-04 MaxDP=1.64D-02              OVMax= 2.37D-03

 Cycle   2  Pass 1  IDiag  1:
 RMSU=  4.60D-04    CP:  1.00D+00
 E= -994.853652153273     Delta-E=       -0.000063728761 Rises=F Damp=F
 DIIS: error= 8.24D-05 at cycle   2 NSaved=   2.
 NSaved= 2 IEnMin= 2 EnMin= -994.853652153273     IErMin= 2 ErrMin= 8.24D-05
 ErrMax= 8.24D-05  0.00D+00 EMaxC= 1.00D-01 BMatC= 2.32D-06 BMatP= 3.81D-05
 IDIUse=1 WtCom= 1.00D+00 WtEn= 0.00D+00
 Coeff-Com: -0.324D-01 0.103D+01
 Coeff:     -0.324D-01 0.103D+01
 Gap=     0.144 Goal=   None    Shift=    0.000
 RMSDP=7.38D-05 MaxDP=4.42D-03 DE=-6.37D-05 OVMax= 5.93D-04

 Cycle   3  Pass 1  IDiag  1:
 RMSU=  5.64D-05    CP:  1.00D+00  1.08D+00
 E= -994.853653801928     Delta-E=       -0.000001648655 Rises=F Damp=F
 DIIS: error= 1.34D-04 at cycle   3 NSaved=   3.
 NSaved= 3 IEnMin= 3 EnMin= -994.853653801928     IErMin= 2 ErrMin= 8.24D-05
 ErrMax= 1.34D-04  0.00D+00 EMaxC= 1.00D-01 BMatC= 2.79D-06 BMatP= 2.32D-06
 IDIUse=3 WtCom= 4.64D-01 WtEn= 5.36D-01
 Coeff-Com: -0.672D-01 0.576D+00 0.491D+00
 Coeff-En:   0.000D+00 0.209D+00 0.791D+00
 Coeff:     -0.312D-01 0.379D+00 0.652D+00
 Gap=     0.144 Goal=   None    Shift=    0.000
 RMSDP=4.89D-05 MaxDP=2.54D-03 DE=-1.65D-06 OVMax= 6.20D-04

 Cycle   4  Pass 1  IDiag  1:
 RMSU=  4.66D-05    CP:  1.00D+00  1.08D+00  9.40D-01
 E= -994.853655161122     Delta-E=       -0.000001359193 Rises=F Damp=F
 DIIS: error= 9.52D-05 at cycle   4 NSaved=   4.
 NSaved= 4 IEnMin= 4 EnMin= -994.853655161122     IErMin= 2 ErrMin= 8.24D-05
 ErrMax= 9.52D-05  0.00D+00 EMaxC= 1.00D-01 BMatC= 1.28D-06 BMatP= 2.32D-06
 IDIUse=1 WtCom= 1.00D+00 WtEn= 0.00D+00
 Coeff-Com: -0.215D-01 0.720D-01 0.414D+00 0.536D+00
 Coeff:     -0.215D-01 0.720D-01 0.414D+00 0.536D+00
 Gap=     0.144 Goal=   None    Shift=    0.000
 RMSDP=2.18D-05 MaxDP=1.48D-03 DE=-1.36D-06 OVMax= 2.20D-04

 Cycle   5  Pass 1  IDiag  1:
 RMSU=  1.20D-05    CP:  1.00D+00  1.09D+00  1.13D+00  7.23D-01
 E= -994.853656165853     Delta-E=       -0.000001004731 Rises=F Damp=F
 DIIS: error= 1.33D-05 at cycle   5 NSaved=   5.
 NSaved= 5 IEnMin= 5 EnMin= -994.853656165853     IErMin= 5 ErrMin= 1.33D-05
 ErrMax= 1.33D-05  0.00D+00 EMaxC= 1.00D-01 BMatC= 4.74D-08 BMatP= 1.28D-06
 IDIUse=1 WtCom= 1.00D+00 WtEn= 0.00D+00
 Coeff-Com: -0.337D-03-0.632D-01 0.158D+00 0.309D+00 0.598D+00
 Coeff:     -0.337D-03-0.632D-01 0.158D+00 0.309D+00 0.598D+00
 Gap=     0.144 Goal=   None    Shift=    0.000
 RMSDP=4.29D-06 MaxDP=2.25D-04 DE=-1.00D-06 OVMax= 1.12D-04

 Cycle   6  Pass 1  IDiag  1:
 RMSU=  3.19D-06    CP:  1.00D+00  1.09D+00  1.15D+00  7.36D-01  8.17D-01
 E= -994.853656217630     Delta-E=       -0.000000051778 Rises=F Damp=F
 DIIS: error= 8.98D-06 at cycle   6 NSaved=   6.
 NSaved= 6 IEnMin= 6 EnMin= -994.853656217630     IErMin= 6 ErrMin= 8.98D-06
 ErrMax= 8.98D-06  0.00D+00 EMaxC= 1.00D-01 BMatC= 1.13D-08 BMatP= 4.74D-08
 IDIUse=1 WtCom= 1.00D+00 WtEn= 0.00D+00
 Coeff-Com:  0.297D-02-0.505D-01 0.264D-01 0.941D-01 0.381D+00 0.546D+00
 Coeff:      0.297D-02-0.505D-01 0.264D-01 0.941D-01 0.381D+00 0.546D+00
 Gap=     0.144 Goal=   None    Shift=    0.000
 RMSDP=2.08D-06 MaxDP=1.10D-04 DE=-5.18D-08 OVMax= 4.44D-05

 Cycle   7  Pass 1  IDiag  1:
 RMSU=  1.48D-06    CP:  1.00D+00  1.09D+00  1.16D+00  7.34D-01  8.84D-01
                    CP:  9.67D-01
 E= -994.853656231828     Delta-E=       -0.000000014197 Rises=F Damp=F
 DIIS: error= 2.27D-06 at cycle   7 NSaved=   7.
 NSaved= 7 IEnMin= 7 EnMin= -994.853656231828     IErMin= 7 ErrMin= 2.27D-06
 ErrMax= 2.27D-06  0.00D+00 EMaxC= 1.00D-01 BMatC= 1.02D-09 BMatP= 1.13D-08
 IDIUse=1 WtCom= 1.00D+00 WtEn= 0.00D+00
 Coeff-Com:  0.176D-02-0.134D-01-0.174D-01-0.150D-01 0.745D-01 0.249D+00
 Coeff-Com:  0.721D+00
 Coeff:      0.176D-02-0.134D-01-0.174D-01-0.150D-01 0.745D-01 0.249D+00
 Coeff:      0.721D+00
 Gap=     0.144 Goal=   None    Shift=    0.000
 RMSDP=1.14D-06 MaxDP=4.42D-05 DE=-1.42D-08 OVMax= 3.05D-05

 Cycle   8  Pass 1  IDiag  1:
 RMSU=  7.53D-07    CP:  1.00D+00  1.09D+00  1.17D+00  7.47D-01  8.88D-01
                    CP:  9.75D-01  9.96D-01
 E= -994.853656233918     Delta-E=       -0.000000002090 Rises=F Damp=F
 DIIS: error= 1.04D-06 at cycle   8 NSaved=   8.
 NSaved= 8 IEnMin= 8 EnMin= -994.853656233918     IErMin= 8 ErrMin= 1.04D-06
 ErrMax= 1.04D-06  0.00D+00 EMaxC= 1.00D-01 BMatC= 2.64D-10 BMatP= 1.02D-09
 IDIUse=1 WtCom= 1.00D+00 WtEn= 0.00D+00
 Coeff-Com:  0.239D-03 0.422D-02-0.153D-01-0.299D-01-0.459D-01-0.534D-02
 Coeff-Com:  0.356D+00 0.736D+00
 Coeff:      0.239D-03 0.422D-02-0.153D-01-0.299D-01-0.459D-01-0.534D-02
 Coeff:      0.356D+00 0.736D+00
 Gap=     0.144 Goal=   None    Shift=    0.000
 RMSDP=9.19D-07 MaxDP=6.39D-05 DE=-2.09D-09 OVMax= 1.54D-05

 Cycle   9  Pass 1  IDiag  1:
 RMSU=  2.89D-07    CP:  1.00D+00  1.09D+00  1.17D+00  7.34D-01  9.16D-01
                    CP:  1.08D+00  1.19D+00  7.73D-01
 E= -994.853656234460     Delta-E=       -0.000000000543 Rises=F Damp=F
 DIIS: error= 3.13D-07 at cycle   9 NSaved=   9.
 NSaved= 9 IEnMin= 9 EnMin= -994.853656234460     IErMin= 9 ErrMin= 3.13D-07
 ErrMax= 3.13D-07  0.00D+00 EMaxC= 1.00D-01 BMatC= 3.12D-11 BMatP= 2.64D-10
 IDIUse=1 WtCom= 1.00D+00 WtEn= 0.00D+00
 Coeff-Com: -0.202D-03 0.415D-02-0.336D-02-0.995D-02-0.297D-01-0.397D-01
 Coeff-Com:  0.234D-01 0.302D+00 0.753D+00
 Coeff:     -0.202D-03 0.415D-02-0.336D-02-0.995D-02-0.297D-01-0.397D-01
 Coeff:      0.234D-01 0.302D+00 0.753D+00
 Gap=     0.144 Goal=   None    Shift=    0.000
 RMSDP=2.03D-07 MaxDP=9.69D-06 DE=-5.43D-10 OVMax= 8.48D-06

 Cycle  10  Pass 1  IDiag  1:
 RMSU=  1.41D-07    CP:  1.00D+00  1.09D+00  1.17D+00  7.33D-01  9.24D-01
                    CP:  1.09D+00  1.23D+00  7.76D-01  1.03D+00
 E= -994.853656234551     Delta-E=       -0.000000000091 Rises=F Damp=F
 DIIS: error= 2.00D-07 at cycle  10 NSaved=  10.
 NSaved=10 IEnMin=10 EnMin= -994.853656234551     IErMin=10 ErrMin= 2.00D-07
 ErrMax= 2.00D-07  0.00D+00 EMaxC= 1.00D-01 BMatC= 1.35D-11 BMatP= 3.12D-11
 IDIUse=1 WtCom= 1.00D+00 WtEn= 0.00D+00
 Coeff-Com: -0.150D-03 0.177D-02 0.484D-03-0.110D-02-0.971D-02-0.211D-01
 Coeff-Com: -0.391D-01 0.812D-01 0.463D+00 0.525D+00
 Coeff:     -0.150D-03 0.177D-02 0.484D-03-0.110D-02-0.971D-02-0.211D-01
 Coeff:     -0.391D-01 0.812D-01 0.463D+00 0.525D+00
 Gap=     0.144 Goal=   None    Shift=    0.000
 RMSDP=7.31D-08 MaxDP=3.69D-06 DE=-9.12D-11 OVMax= 2.73D-06

 Cycle  11  Pass 1  IDiag  1:
 RMSU=  4.98D-08    CP:  1.00D+00  1.09D+00  1.17D+00  7.32D-01  9.21D-01
                    CP:  1.09D+00  1.24D+00  7.83D-01  1.10D+00  9.72D-01
 E= -994.853656234555     Delta-E=       -0.000000000004 Rises=F Damp=F
 DIIS: error= 6.29D-08 at cycle  11 NSaved=  11.
 NSaved=11 IEnMin=11 EnMin= -994.853656234555     IErMin=11 ErrMin= 6.29D-08
 ErrMax= 6.29D-08  0.00D+00 EMaxC= 1.00D-01 BMatC= 1.81D-12 BMatP= 1.35D-11
 IDIUse=1 WtCom= 1.00D+00 WtEn= 0.00D+00
 Coeff-Com: -0.163D-04-0.357D-03 0.107D-02 0.223D-02 0.360D-02 0.739D-03
 Coeff-Com: -0.311D-01-0.554D-01-0.701D-02 0.241D+00 0.845D+00
 Coeff:     -0.163D-04-0.357D-03 0.107D-02 0.223D-02 0.360D-02 0.739D-03
 Coeff:     -0.311D-01-0.554D-01-0.701D-02 0.241D+00 0.845D+00
 Gap=     0.144 Goal=   None    Shift=    0.000
 RMSDP=4.55D-08 MaxDP=1.82D-06 DE=-3.64D-12 OVMax= 3.20D-06

 Cycle  12  Pass 1  IDiag  1:
 RMSU=  2.63D-08    CP:  1.00D+00  1.09D+00  1.17D+00  7.32D-01  9.22D-01
                    CP:  1.09D+00  1.25D+00  7.97D-01  1.17D+00  1.09D+00
                    CP:  1.13D+00
 E= -994.853656234590     Delta-E=       -0.000000000035 Rises=F Damp=F
 DIIS: error= 2.94D-08 at cycle  12 NSaved=  12.
 NSaved=12 IEnMin=12 EnMin= -994.853656234590     IErMin=12 ErrMin= 2.94D-08
 ErrMax= 2.94D-08  0.00D+00 EMaxC= 1.00D-01 BMatC= 3.88D-13 BMatP= 1.81D-12
 IDIUse=1 WtCom= 1.00D+00 WtEn= 0.00D+00
 Coeff-Com:  0.306D-04-0.599D-03 0.364D-03 0.133D-02 0.398D-02 0.541D-02
 Coeff-Com: -0.277D-02-0.401D-01-0.109D+00-0.282D-01 0.368D+00 0.801D+00
 Coeff:      0.306D-04-0.599D-03 0.364D-03 0.133D-02 0.398D-02 0.541D-02
 Coeff:     -0.277D-02-0.401D-01-0.109D+00-0.282D-01 0.368D+00 0.801D+00
 Gap=     0.144 Goal=   None    Shift=    0.000
 RMSDP=2.36D-08 MaxDP=1.16D-06 DE=-3.48D-11 OVMax= 1.54D-06

 Cycle  13  Pass 1  IDiag  1:
 RMSU=  1.32D-08    CP:  1.00D+00  1.09D+00  1.17D+00  7.32D-01  9.22D-01
                    CP:  1.09D+00  1.25D+00  8.00D-01  1.18D+00  1.15D+00
                    CP:  1.32D+00  1.12D+00
 E= -994.853656234588     Delta-E=        0.000000000002 Rises=F Damp=F
 DIIS: error= 1.37D-08 at cycle  13 NSaved=  13.
 NSaved=13 IEnMin=12 EnMin= -994.853656234590     IErMin=13 ErrMin= 1.37D-08
 ErrMax= 1.37D-08  0.00D+00 EMaxC= 1.00D-01 BMatC= 4.26D-14 BMatP= 3.88D-13
 IDIUse=1 WtCom= 1.00D+00 WtEn= 0.00D+00
 Coeff-Com:  0.976D-05-0.960D-04-0.642D-04 0.273D-04 0.403D-03 0.126D-02
 Coeff-Com:  0.383D-02-0.176D-02-0.281D-01-0.488D-01-0.302D-01 0.193D+00
 Coeff-Com:  0.911D+00
 Coeff:      0.976D-05-0.960D-04-0.642D-04 0.273D-04 0.403D-03 0.126D-02
 Coeff:      0.383D-02-0.176D-02-0.281D-01-0.488D-01-0.302D-01 0.193D+00
 Coeff:      0.911D+00
 Gap=     0.144 Goal=   None    Shift=    0.000
 RMSDP=1.05D-08 MaxDP=4.90D-07 DE= 2.05D-12 OVMax= 6.92D-07

 Cycle  14  Pass 1  IDiag  1:
 RMSU=  4.69D-09    CP:  1.00D+00  1.09D+00  1.17D+00  7.32D-01  9.22D-01
                    CP:  1.09D+00  1.25D+00  8.00D-01  1.18D+00  1.18D+00
                    CP:  1.38D+00  1.23D+00  1.14D+00
 E= -994.853656234601     Delta-E=       -0.000000000013 Rises=F Damp=F
 DIIS: error= 6.51D-09 at cycle  14 NSaved=  14.
 NSaved=14 IEnMin=14 EnMin= -994.853656234601     IErMin=14 ErrMin= 6.51D-09
 ErrMax= 6.51D-09  0.00D+00 EMaxC= 1.00D-01 BMatC= 1.56D-14 BMatP= 4.26D-14
 IDIUse=1 WtCom= 1.00D+00 WtEn= 0.00D+00
 Coeff-Com: -0.235D-05 0.926D-04-0.117D-03-0.299D-03-0.744D-03-0.562D-03
 Coeff-Com:  0.249D-02 0.868D-02 0.117D-01-0.168D-01-0.966D-01-0.106D+00
 Coeff-Com:  0.450D+00 0.749D+00
 Coeff:     -0.235D-05 0.926D-04-0.117D-03-0.299D-03-0.744D-03-0.562D-03
 Coeff:      0.249D-02 0.868D-02 0.117D-01-0.168D-01-0.966D-01-0.106D+00
 Coeff:      0.450D+00 0.749D+00
 Gap=     0.144 Goal=   None    Shift=    0.000
 RMSDP=7.27D-09 MaxDP=4.87D-07 DE=-1.30D-11 OVMax= 2.84D-07

 SCF Done:  E(RM062X) =  -994.853656235     A.U. after   14 cycles
            NFock= 14  Conv=0.73D-08     -V/T= 2.0030
 KE= 9.918669659793D+02 PE=-3.927142030465D+03 EE= 1.152774493991D+03
 Leave Link  502 at Mon Apr  4 20:37:45 2022, MaxMem=  1879048192 cpu:             904.5 elap:             129.4
 (Enter /gpfs/software/gaussian16/sse4/tar/g16/l701.exe)
 ... and contract with generalized density number  0.
 Compute integral first derivatives.
 Leave Link  701 at Mon Apr  4 20:37:45 2022, MaxMem=  1879048192 cpu:               1.3 elap:               0.2
 (Enter /gpfs/software/gaussian16/sse4/tar/g16/l702.exe)
 L702 exits ... SP integral derivatives will be done elsewhere.
 Leave Link  702 at Mon Apr  4 20:37:45 2022, MaxMem=  1879048192 cpu:               0.2 elap:               0.0
 (Enter /gpfs/software/gaussian16/sse4/tar/g16/l703.exe)
 Integral derivatives from FoFJK, PRISM(SPDF).
 Compute integral first derivatives, UseDBF=F ICtDFT=           0.
 Calling FoFJK, ICntrl=      2127 FMM=F ISym2X=0 I1Cent= 0 IOpClX= 0 NMat=1 NMatS=1 NMatT=0.
 FoFJK:  IHMeth= 1 ICntrl=    2127 DoSepK=F KAlg= 0 I1Cent=           0 FoldK=F
 IRaf=         0 NMat=       1 IRICut=       1 DoRegI=T DoRafI=F ISym2E= 0 IDoP0=0 IntGTp=1.
 FoFCou: FMM=F IPFlag=           0 FMFlag=      100000 FMFlg1=         800
         NFxFlg=           0 DoJE=F BraDBF=F KetDBF=F FulRan=T
         wScrn=  0.000000 ICntrl=      2127 IOpCl=  0 I1Cent=           0 NGrid=           0
         NMat0=    1 NMatS0=      1 NMatT0=    0 NMatD0=    1 NMtDS0=    0 NMtDT0=    0
 Symmetry not used in FoFCou.
 Leave Link  703 at Mon Apr  4 20:38:07 2022, MaxMem=  1879048192 cpu:             155.7 elap:              22.3
 (Enter /gpfs/software/gaussian16/sse4/tar/g16/l716.exe)
 Dipole        = 3.05696919D+00 1.38905821D+00 2.32107525D-02
 ***** Axes restored to original set *****
 -------------------------------------------------------------------
 Center     Atomic                   Forces (Hartrees/Bohr)
 Number     Number              X              Y              Z
 -------------------------------------------------------------------
      1        6          -0.001014843   -0.000496905   -0.000665855
      2        6           0.000100357    0.000700087    0.000126357
      3        6           0.000732623   -0.000117956    0.000147521
      4        6          -0.000149897    0.000483129    0.000118662
      5        6           0.000027371   -0.000683965   -0.000124145
      6        6           0.000222681    0.000236699    0.000049554
      7        1           0.000030707   -0.000083759    0.000023448
      8        8           0.000096208   -0.000017893    0.000278105
      9        1           0.000030880   -0.000074842    0.000029668
     10        6           0.000016061   -0.000473011    0.000160549
     11        6           0.000243991    0.000039211    0.000008559
     12        6          -0.000497918    0.000242947   -0.000061676
     13        6           0.000376105    0.000101319    0.000038902
     14        6          -0.000362397    0.000150438    0.000099197
     15        6          -0.000176122   -0.000109201   -0.000281580
     16       17           0.000296087    0.000151394    0.000046815
     17        1           0.000035267   -0.000016619   -0.000042179
     18        1          -0.000007160   -0.000031072    0.000048096
 -------------------------------------------------------------------
 Cartesian Forces:  Max     0.001014843 RMS     0.000302886
 Leave Link  716 at Mon Apr  4 20:38:07 2022, MaxMem=  1879048192 cpu:               0.2 elap:               0.0
 (Enter /gpfs/software/gaussian16/sse4/tar/g16/l103.exe)

 GradGradGradGradGradGradGradGradGradGradGradGradGradGradGradGradGradGrad
 Berny optimization.
 Using GEDIIS/GDIIS optimizer.
 FormGI is forming the generalized inverse of G from B-inverse, IUseBI=4.
 GSVD:  received Info=                   1 from GESDD.
 Internal  Forces:  Max     0.000672965 RMS     0.000158371
 Search for a local minimum.
 Step number   9 out of a maximum of   95
 All quantities printed in internal units (Hartrees-Bohrs-Radians)
 RMS Force = .15837D-03 SwitMx=.10000D-02 MixMth= 2
 Mixed Optimization -- En-DIIS/RFO-DIIS
 Swapping is turned off.
 Update second derivatives using D2CorX and points    2    3    4    5    6
                                                      7    8    9
 DE= -1.32D-05 DEPred=-1.89D-05 R= 6.97D-01
 TightC=F SS=  1.41D+00  RLast= 2.43D-02 DXNew= 1.4270D+00 7.2816D-02
 Trust test= 6.97D-01 RLast= 2.43D-02 DXMaxT set to 8.49D-01
 ITU=  1  1  1  1  1  1  1  1  0
     Eigenvalues ---    0.00867   0.01583   0.01700   0.01825   0.02001
     Eigenvalues ---    0.02015   0.02019   0.02021   0.02033   0.02083
     Eigenvalues ---    0.02102   0.02103   0.02135   0.03275   0.04463
     Eigenvalues ---    0.06138   0.13907   0.16000   0.16034   0.16400
     Eigenvalues ---    0.20548   0.22447   0.23696   0.24078   0.24692
     Eigenvalues ---    0.25004   0.25083   0.25117   0.25710   0.31446
     Eigenvalues ---    0.33471   0.34825   0.34950   0.35286   0.35634
     Eigenvalues ---    0.36537   0.41411   0.41816   0.42724   0.43494
     Eigenvalues ---    0.44148   0.44942   0.45541   0.47052   0.47568
     Eigenvalues ---    0.55303   0.74343   0.77962
 En-DIIS/RFO-DIIS/Sim-DIIS IScMMF=       -3 using points:     9    8    7    6    5
 RFO step:  Lambda=-1.15721707D-05.
 NNeg= 0 NGDIIS= 5 SimSw=  2.50D-01 Rises=F DC= -1.32D-05 SmlDif=  1.00D-05
 NRisDI= 0 DoIntr=F SqrtH=F CThrHd= 10.0 CDAdj=  3.0
 RMS Error=  0.1622040625D-02 NUsed= 5 OKEnD=T EnDIS=F
 InvSVX:  RCond= 3.39D-05 Info=           0 Equed=N FErr=  1.07D-14 BErr=  8.54D-17
 DidBck=T Rises=F RFO-DIIS coefs:    0.77910    0.46071   -0.18943   -0.11112    0.06075
 Iteration  1 RMS(Cart)=  0.00167554 RMS(Int)=  0.00000645
 Iteration  2 RMS(Cart)=  0.00000202 RMS(Int)=  0.00000619
 Iteration  3 RMS(Cart)=  0.00000000 RMS(Int)=  0.00000619
 ITry= 1 IFail=0 DXMaxC= 7.04D-03 DCOld= 1.00D+10 DXMaxT= 8.49D-01 DXLimC= 3.00D+00 Rises=F
 Variable       Old X    -DE/DX   Delta X   Delta X   Delta X     New X
                                 (Linear)    (Quad)   (Total)
    R1        2.79389  -0.00050  -0.00064  -0.00083  -0.00146   2.79243
    R2        2.74026   0.00067  -0.00047   0.00167   0.00120   2.74146
    R3        2.32012  -0.00009   0.00056  -0.00062  -0.00005   2.32007
    R4        2.60892   0.00015   0.00033   0.00017   0.00049   2.60941
    R5        2.05152   0.00000  -0.00011   0.00009  -0.00002   2.05150
    R6        2.33591  -0.00011  -0.00025   0.00012  -0.00013   2.33578
    R7        2.65436   0.00036  -0.00023   0.00109   0.00086   2.65523
    R8        2.69490  -0.00024  -0.00034  -0.00041  -0.00075   2.69415
    R9        2.74194  -0.00009   0.00018  -0.00030  -0.00013   2.74181
   R10        2.05455   0.00008  -0.00014   0.00030   0.00016   2.05471
   R11        2.68961   0.00024   0.00006   0.00044   0.00050   2.69011
   R12        2.70250  -0.00032  -0.00029  -0.00059  -0.00087   2.70163
   R13        2.63034  -0.00016  -0.00012  -0.00019  -0.00030   2.63004
   R14        2.04723  -0.00004  -0.00002  -0.00004  -0.00006   2.04717
   R15        2.57722   0.00015   0.00015   0.00055   0.00070   2.57791
   R16        2.03736  -0.00002   0.00013  -0.00017  -0.00005   2.03731
   R17        2.35343  -0.00016   0.00091  -0.00210  -0.00120   2.35223
   R18        2.62401  -0.00012  -0.00005  -0.00043  -0.00048   2.62353
   R19        3.32570   0.00033   0.00028   0.00051   0.00079   3.32649
    A1        1.80591  -0.00024   0.00061  -0.00146  -0.00085   1.80507
    A2        2.18036   0.00017  -0.00016   0.00093   0.00078   2.18114
    A3        2.29689   0.00008  -0.00045   0.00053   0.00009   2.29698
    A4        2.19600   0.00020  -0.00034   0.00092   0.00058   2.19658
    A5        1.99506  -0.00002   0.00019   0.00006   0.00026   1.99531
    A6        2.09213  -0.00018   0.00014  -0.00098  -0.00083   2.09130
    A7        2.26751   0.00010  -0.00025   0.00084   0.00058   2.26809
    A8        2.25144  -0.00007  -0.00018  -0.00006  -0.00024   2.25120
    A9        1.87516  -0.00018   0.00043  -0.00111  -0.00068   1.87447
   A10        2.20988   0.00014  -0.00046   0.00083   0.00038   2.21025
   A11        2.19815   0.00004   0.00003   0.00028   0.00031   2.19846
   A12        2.17033   0.00020  -0.00026   0.00089   0.00063   2.17095
   A13        2.03662  -0.00006   0.00018  -0.00025  -0.00006   2.03655
   A14        2.07621  -0.00015   0.00008  -0.00064  -0.00056   2.07566
   A15        2.08763  -0.00007   0.00012  -0.00055  -0.00044   2.08720
   A16        2.12440  -0.00014   0.00001  -0.00037  -0.00036   2.12404
   A17        2.07113   0.00021  -0.00014   0.00093   0.00080   2.07193
   A18        2.14123  -0.00000   0.00012  -0.00013  -0.00001   2.14123
   A19        2.05826  -0.00000   0.00054  -0.00035   0.00019   2.05846
   A20        2.08369   0.00001  -0.00066   0.00048  -0.00019   2.08350
   A21        1.89706  -0.00026   0.00048  -0.00092  -0.00044   1.89662
   A22        2.15075   0.00016   0.00010   0.00054   0.00064   2.15139
   A23        2.23530   0.00010  -0.00059   0.00039  -0.00019   2.23510
   A24        2.40692   0.00006  -0.00063  -0.00048  -0.00112   2.40580
   A25        2.00473   0.00022   0.00007   0.00216   0.00222   2.00695
   A26        2.04519  -0.00022   0.00013  -0.00155  -0.00143   2.04376
   A27        2.08526   0.00014  -0.00008   0.00086   0.00077   2.08602
   A28        2.15271   0.00009  -0.00002   0.00071   0.00068   2.15339
    D1        0.00510  -0.00015  -0.00183  -0.00068  -0.00250   0.00259
    D2       -3.13492  -0.00014  -0.00185  -0.00056  -0.00241  -3.13733
    D3        3.14097   0.00016   0.00219   0.00020   0.00240  -3.13982
    D4        0.00095   0.00017   0.00217   0.00032   0.00249   0.00344
    D5       -0.00373   0.00016   0.00198   0.00054   0.00251  -0.00122
    D6       -3.13904  -0.00018  -0.00244  -0.00043  -0.00286   3.14128
    D7       -0.00150   0.00005   0.00044   0.00049   0.00093  -0.00057
    D8       -3.13547   0.00004   0.00046   0.00002   0.00048  -3.13499
    D9        3.13844   0.00004   0.00047   0.00037   0.00083   3.13927
   D10        0.00447   0.00003   0.00048  -0.00011   0.00038   0.00484
   D11       -0.00193  -0.00004  -0.00057  -0.00015  -0.00072  -0.00265
   D12        0.00584  -0.00009  -0.00115  -0.00018  -0.00132   0.00452
   D13       -3.13770  -0.00004  -0.00035  -0.00031  -0.00066  -3.13836
   D14       -0.00395   0.00008   0.00112  -0.00001   0.00112  -0.00283
   D15        3.12986   0.00008   0.00111   0.00048   0.00159   3.13145
   D16        3.13958   0.00003   0.00033   0.00013   0.00046   3.14004
   D17       -0.00980   0.00003   0.00031   0.00062   0.00093  -0.00887
   D18       -0.05336  -0.00002  -0.00114   0.00169   0.00055  -0.05281
   D19        3.08066   0.00001  -0.00176   0.00373   0.00197   3.08263
   D20        3.08594   0.00003  -0.00020   0.00153   0.00133   3.08727
   D21       -0.06323   0.00007  -0.00082   0.00357   0.00275  -0.06048
   D22        3.13749   0.00004  -0.00070   0.00181   0.00110   3.13859
   D23       -0.00499   0.00004  -0.00109   0.00245   0.00135  -0.00364
   D24        0.00324   0.00000  -0.00010  -0.00016  -0.00027   0.00298
   D25       -3.13923   0.00001  -0.00049   0.00048  -0.00002  -3.13926
   D26        3.14056   0.00002   0.00181  -0.00167   0.00012   3.14068
   D27       -0.01373   0.00000   0.00079   0.00007   0.00086  -0.01287
   D28       -0.00854   0.00005   0.00120   0.00034   0.00152  -0.00702
   D29        3.12036   0.00004   0.00018   0.00209   0.00227   3.12262
   D30        0.00926  -0.00008  -0.00135  -0.00057  -0.00193   0.00733
   D31       -3.14029   0.00007   0.00044   0.00126   0.00170  -3.13859
   D32       -3.13143  -0.00009  -0.00095  -0.00121  -0.00218  -3.13361
   D33        0.00220   0.00006   0.00084   0.00062   0.00145   0.00365
   D34        0.00198  -0.00004  -0.00112   0.00028  -0.00083   0.00115
   D35       -3.12612  -0.00003  -0.00005  -0.00158  -0.00162  -3.12774
   D36        0.01033  -0.00003  -0.00033  -0.00099  -0.00131   0.00902
   D37       -0.01489   0.00009   0.00156   0.00101   0.00257  -0.01233
   D38        3.13500  -0.00006  -0.00031  -0.00090  -0.00122   3.13378
         Item               Value     Threshold  Converged?
 Maximum Force            0.000673     0.000450     NO 
 RMS     Force            0.000158     0.000300     YES
 Maximum Displacement     0.007043     0.001800     NO 
 RMS     Displacement     0.001676     0.001200     NO 
 Predicted change in Energy=-5.388126D-06
 Lowest energy point so far.  Saving SCF results.
 GradGradGradGradGradGradGradGradGradGradGradGradGradGradGradGradGradGrad

 Leave Link  103 at Mon Apr  4 20:38:07 2022, MaxMem=  1879048192 cpu:               0.2 elap:               0.1
 (Enter /gpfs/software/gaussian16/sse4/tar/g16/l202.exe)
                          Input orientation:                          
 ---------------------------------------------------------------------
 Center     Atomic      Atomic             Coordinates (Angstroms)
 Number     Number       Type             X           Y           Z
 ---------------------------------------------------------------------
      1          6           0       -6.078792    2.484189   -0.041438
      2          6           0       -6.091683    1.007279    0.004829
      3          6           0       -4.664818    2.808493   -0.050786
      4          6           0       -3.679298    2.062891   -0.025706
      5          6           0       -3.633715    0.659385    0.022865
      6          6           0       -4.979607    0.189258    0.034004
      7          1           0       -5.162185   -0.882278    0.060608
      8          8           0       -7.078677    3.196214   -0.065153
      9          1           0       -7.084782    0.568852    0.013771
     10          6           0       -2.442007   -0.167637    0.054381
     11          6           0       -1.159391    0.444277   -0.028937
     12          6           0       -2.517807   -1.590159    0.175033
     13          6           0       -1.251042   -2.096390    0.176350
     14          6           0       -0.085299   -1.666026    0.104053
     15          6           0        0.024986   -0.286112   -0.001234
     16         17           0        1.566661    0.557118   -0.105470
     17          1           0       -3.448459   -2.127642    0.260456
     18          1           0       -1.116475    1.523087   -0.117827
 ---------------------------------------------------------------------
                    Distance matrix (angstroms):
                    1          2          3          4          5
     1  C    0.000000
     2  C    1.477691   0.000000
     3  C    1.450718   2.298568   0.000000
     4  C    2.436249   2.633411   1.236042   0.000000
     5  C    3.051629   2.482532   2.384798   1.405086   0.000000
     6  C    2.545703   1.380841   2.639446   2.281419   1.425682
     7  H    3.490513   2.106538   3.725799   3.298549   2.171260
     8  O    1.227727   2.402185   2.444842   3.583540   4.279137
     9  H    2.164158   1.085607   3.297937   3.719010   3.452267
    10  C    4.501951   3.834451   3.716086   2.551971   1.450906
    11  C    5.325589   4.964435   4.228240   2.994971   2.484197
    12  C    5.415513   4.421339   4.899876   3.838506   2.515721
    13  C    6.658551   5.752737   5.980245   4.820464   3.646229
    14  C    7.291598   6.575184   6.404474   5.180588   4.243275
    15  C    6.703155   6.251923   5.619013   4.386358   3.778974
    16  Cl   7.884837   7.672356   6.625935   5.458370   5.202965
    17  H    5.317779   4.108492   5.093312   4.206631   2.803264
    18  H    5.055110   5.003378   3.774586   2.620674   2.665008
                    6          7          8          9         10
     6  C    0.000000
     7  H    1.087305   0.000000
     8  O    3.668476   4.508088   0.000000
     9  H    2.139220   2.409222   2.628555   0.000000
    10  C    2.562656   2.812493   5.729616   4.701003   0.000000
    11  C    3.829236   4.217834   6.527819   5.926854   1.423547
    12  C    3.040834   2.739876   6.615784   5.054166   1.429640
    13  C    4.375688   4.096889   7.875996   6.415799   2.270102
    14  C    5.234619   5.137209   8.519234   7.348169   2.793154
    15  C    5.027244   5.221684   7.911556   7.161006   2.470463
    16  Cl   6.558080   6.883082   9.039266   8.652273   4.076794
    17  H    2.786346   2.127846   6.451973   4.533738   2.212924
    18  H    4.089736   4.710137   6.192736   6.045541   2.155281
                   11         12         13         14         15
    11  C    0.000000
    12  C    2.454756   0.000000
    13  C    2.550594   1.364172   0.000000
    14  C    2.371653   2.434725   1.244747   0.000000
    15  C    1.391757   2.863111   2.221911   1.388312   0.000000
    16  Cl   2.729460   4.623025   3.880719   2.777633   1.760302
    17  H    3.455191   1.078099   2.199248   3.398292   3.940119
    18  H    1.083316   3.426630   3.633904   3.359018   2.142366
                   16         17         18
    16  Cl   0.000000
    17  H    5.700287   0.000000
    18  H    2.851749   4.348456   0.000000
 Stoichiometry    C12H4ClO(1-)
 Framework group  C1[X(C12H4ClO)]
 Deg. of freedom    48
 Full point group                 C1      NOp   1
 RotChk:  IX=0 Diff= 3.86D-04
 Largest Abelian subgroup         C1      NOp   1
 Largest concise Abelian subgroup C1      NOp   1
                         Standard orientation:                         
 ---------------------------------------------------------------------
 Center     Atomic      Atomic             Coordinates (Angstroms)
 Number     Number       Type             X           Y           Z
 ---------------------------------------------------------------------
      1          6           0       -3.894227   -0.610388   -0.003477
      2          6           0       -3.395743    0.779802    0.046050
      3          6           0       -2.679520   -1.402400   -0.045765
      4          6           0       -1.496980   -1.042681   -0.043996
      5          6           0       -0.968993    0.258779   -0.002777
      6          6           0       -2.069408    1.163936    0.045667
      7          1           0       -1.870307    2.231838    0.092305
      8          8           0       -5.078638   -0.933627   -0.004129
      9          1           0       -4.176071    1.533430    0.086987
     10          6           0        0.435181    0.624028   -0.006641
     11          6           0        1.427068   -0.396950    0.009138
     12          6           0        0.855982    1.990072   -0.033475
     13          6           0        2.219647    2.027066   -0.029559
     14          6           0        3.164639    1.217114   -0.010513
     15          6           0        2.790956   -0.119893    0.002996
     16         17           0        3.945939   -1.448208    0.019085
     17          1           0        0.168642    2.820097   -0.063796
     18          1           0        1.094275   -1.427724    0.027202
 ---------------------------------------------------------------------
 Rotational constants (GHZ):           1.7338230           0.2833606           0.2435935
 Leave Link  202 at Mon Apr  4 20:38:07 2022, MaxMem=  1879048192 cpu:               0.1 elap:               0.0
 (Enter /gpfs/software/gaussian16/sse4/tar/g16/l301.exe)
 Standard basis: 6-311+G(d,p) (5D, 7F)
 Ernie: Thresh=  0.10000D-02 Tol=  0.10000D-05 Strict=F.
 There are   354 symmetry adapted cartesian basis functions of A   symmetry.
 There are   340 symmetry adapted basis functions of A   symmetry.
   340 basis functions,   553 primitive gaussians,   354 cartesian basis functions
    51 alpha electrons       51 beta electrons
       nuclear repulsion energy       787.6298040742 Hartrees.
 IExCor= 4336 DFT=T Ex+Corr=M062X ExCW=0 ScaHFX=  0.540000
 ScaDFX=  1.000000  1.000000  1.000000  1.000000 ScalE2=  1.000000  1.000000
 IRadAn=      5 IRanWt=     -1 IRanGd=            0 ICorTp=0 IEmpDi=  4
 NAtoms=   18 NActive=   18 NUniq=   18 SFac= 1.00D+00 NAtFMM=   60 NAOKFM=F Big=F
 Integral buffers will be    131072 words long.
 Raffenetti 2 integral format.
 Two-electron integral symmetry is turned on.
 Leave Link  301 at Mon Apr  4 20:38:07 2022, MaxMem=  1879048192 cpu:               0.5 elap:               0.1
 (Enter /gpfs/software/gaussian16/sse4/tar/g16/l302.exe)
 NPDir=0 NMtPBC=     1 NCelOv=     1 NCel=       1 NClECP=     1 NCelD=      1
         NCelK=      1 NCelE2=     1 NClLst=     1 CellRange=     0.0.
 One-electron integrals computed using PRISM.
 One-electron integral symmetry used in STVInt
 NBasis=   340 RedAO= T EigKep=  1.41D-06  NBF=   340
 NBsUse=   336 1.00D-06 EigRej=  6.30D-07 NBFU=   336
 Precomputing XC quadrature grid using
 IXCGrd= 4 IRadAn=           5 IRanWt=          -1 IRanGd=           0 AccXCQ= 0.00D+00.
 Generated NRdTot=       0 NPtTot=           0 NUsed=           0 NTot=          32
 NSgBfM=   349   349   349   349   349 MxSgAt=    18 MxSgA2=    18.
 Leave Link  302 at Mon Apr  4 20:38:08 2022, MaxMem=  1879048192 cpu:               2.5 elap:               0.4
 (Enter /gpfs/software/gaussian16/sse4/tar/g16/l303.exe)
 DipDrv:  MaxL=1.
 Leave Link  303 at Mon Apr  4 20:38:08 2022, MaxMem=  1879048192 cpu:               0.4 elap:               0.1
 (Enter /gpfs/software/gaussian16/sse4/tar/g16/l401.exe)
 Initial guess from the checkpoint file:  "checkpoint.chk"
 B after Tr=     0.000000   -0.000000   -0.000000
         Rot=    1.000000   -0.000004   -0.000001   -0.000048 Ang=  -0.01 deg.
 Guess basis will be translated and rotated to current coordinates.
 JPrj=2 DoOrth=T DoCkMO=T.
 Leave Link  401 at Mon Apr  4 20:38:08 2022, MaxMem=  1879048192 cpu:               1.8 elap:               0.3
 (Enter /gpfs/software/gaussian16/sse4/tar/g16/l502.exe)
 Integral symmetry usage will be decided dynamically.
 Closed shell SCF:
 Using DIIS extrapolation, IDIIS=  1040.
 NGot=  1879048192 LenX=  1878791817 LenY=  1878666060
 Requested convergence on RMS density matrix=1.00D-08 within 128 cycles.
 Requested convergence on MAX density matrix=1.00D-06.
 Requested convergence on             energy=1.00D-06.
 No special actions if energy rises.
 Fock matrices will be formed incrementally for  20 cycles.

 Cycle   1  Pass 1  IDiag  1:
 FoFJK:  IHMeth= 1 ICntrl=       0 DoSepK=F KAlg= 0 I1Cent=           0 FoldK=F
 IRaf= 860000000 NMat=       1 IRICut=       1 DoRegI=T DoRafI=F ISym2E= 0 IDoP0=0 IntGTp=1.
 FoFCou: FMM=F IPFlag=           0 FMFlag=      100000 FMFlg1=           0
         NFxFlg=           0 DoJE=F BraDBF=F KetDBF=F FulRan=T
         wScrn=  0.000000 ICntrl=         0 IOpCl=  0 I1Cent=           0 NGrid=           0
         NMat0=    1 NMatS0=      1 NMatT0=    0 NMatD0=    1 NMtDS0=    0 NMtDT0=    0
 Symmetry not used in FoFCou.
 E= -994.853644806918    
 DIIS: error= 1.13D-04 at cycle   1 NSaved=   1.
 NSaved= 1 IEnMin= 1 EnMin= -994.853644806918     IErMin= 1 ErrMin= 1.13D-04
 ErrMax= 1.13D-04  0.00D+00 EMaxC= 1.00D-01 BMatC= 9.31D-06 BMatP= 9.31D-06
 IDIUse=3 WtCom= 9.99D-01 WtEn= 1.13D-03
 Coeff-Com:  0.100D+01
 Coeff-En:   0.100D+01
 Coeff:      0.100D+01
 Gap=     0.388 Goal=   None    Shift=    0.000
 RMSDP=3.79D-04 MaxDP=2.46D-02              OVMax= 9.23D-04

 Cycle   2  Pass 1  IDiag  1:
 RMSU=  3.16D-04    CP:  1.00D+00
 E= -994.853660924060     Delta-E=       -0.000016117142 Rises=F Damp=F
 DIIS: error= 2.84D-05 at cycle   2 NSaved=   2.
 NSaved= 2 IEnMin= 2 EnMin= -994.853660924060     IErMin= 2 ErrMin= 2.84D-05
 ErrMax= 2.84D-05  0.00D+00 EMaxC= 1.00D-01 BMatC= 4.55D-07 BMatP= 9.31D-06
 IDIUse=1 WtCom= 1.00D+00 WtEn= 0.00D+00
 Coeff-Com: -0.545D-01 0.105D+01
 Coeff:     -0.545D-01 0.105D+01
 Gap=     0.144 Goal=   None    Shift=    0.000
 RMSDP=6.40D-05 MaxDP=4.04D-03 DE=-1.61D-05 OVMax= 3.71D-04

 Cycle   3  Pass 1  IDiag  1:
 RMSU=  4.43D-05    CP:  1.00D+00  1.14D+00
 E= -994.853661501027     Delta-E=       -0.000000576967 Rises=F Damp=F
 DIIS: error= 5.62D-05 at cycle   3 NSaved=   3.
 NSaved= 3 IEnMin= 3 EnMin= -994.853661501027     IErMin= 2 ErrMin= 2.84D-05
 ErrMax= 5.62D-05  0.00D+00 EMaxC= 1.00D-01 BMatC= 4.03D-07 BMatP= 4.55D-07
 IDIUse=1 WtCom= 1.00D+00 WtEn= 0.00D+00
 Coeff-Com: -0.651D-01 0.537D+00 0.528D+00
 Coeff:     -0.651D-01 0.537D+00 0.528D+00
 Gap=     0.144 Goal=   None    Shift=    0.000
 RMSDP=1.87D-05 MaxDP=1.10D-03 DE=-5.77D-07 OVMax= 2.87D-04

 Cycle   4  Pass 1  IDiag  1:
 RMSU=  1.54D-05    CP:  1.00D+00  1.13D+00  7.73D-01
 E= -994.853661906083     Delta-E=       -0.000000405055 Rises=F Damp=F
 DIIS: error= 1.75D-05 at cycle   4 NSaved=   4.
 NSaved= 4 IEnMin= 4 EnMin= -994.853661906083     IErMin= 4 ErrMin= 1.75D-05
 ErrMax= 1.75D-05  0.00D+00 EMaxC= 1.00D-01 BMatC= 5.11D-08 BMatP= 4.03D-07
 IDIUse=1 WtCom= 1.00D+00 WtEn= 0.00D+00
 Coeff-Com: -0.206D-01 0.829D-01 0.266D+00 0.672D+00
 Coeff:     -0.206D-01 0.829D-01 0.266D+00 0.672D+00
 Gap=     0.144 Goal=   None    Shift=    0.000
 RMSDP=8.17D-06 MaxDP=3.64D-04 DE=-4.05D-07 OVMax= 1.25D-04

 Cycle   5  Pass 1  IDiag  1:
 RMSU=  3.98D-06    CP:  1.00D+00  1.14D+00  9.02D-01  8.77D-01
 E= -994.853661960096     Delta-E=       -0.000000054013 Rises=F Damp=F
 DIIS: error= 1.07D-05 at cycle   5 NSaved=   5.
 NSaved= 5 IEnMin= 5 EnMin= -994.853661960096     IErMin= 5 ErrMin= 1.07D-05
 ErrMax= 1.07D-05  0.00D+00 EMaxC= 1.00D-01 BMatC= 1.65D-08 BMatP= 5.11D-08
 IDIUse=1 WtCom= 1.00D+00 WtEn= 0.00D+00
 Coeff-Com:  0.569D-03-0.639D-01 0.659D-01 0.435D+00 0.563D+00
 Coeff:      0.569D-03-0.639D-01 0.659D-01 0.435D+00 0.563D+00
 Gap=     0.144 Goal=   None    Shift=    0.000
 RMSDP=2.36D-06 MaxDP=8.79D-05 DE=-5.40D-08 OVMax= 7.25D-05

 Cycle   6  Pass 1  IDiag  1:
 RMSU=  1.47D-06    CP:  1.00D+00  1.14D+00  9.35D-01  9.09D-01  8.32D-01
 E= -994.853661980738     Delta-E=       -0.000000020642 Rises=F Damp=F
 DIIS: error= 3.78D-06 at cycle   6 NSaved=   6.
 NSaved= 6 IEnMin= 6 EnMin= -994.853661980738     IErMin= 6 ErrMin= 3.78D-06
 ErrMax= 3.78D-06  0.00D+00 EMaxC= 1.00D-01 BMatC= 1.97D-09 BMatP= 1.65D-08
 IDIUse=1 WtCom= 1.00D+00 WtEn= 0.00D+00
 Coeff-Com:  0.360D-02-0.502D-01-0.424D-02 0.139D+00 0.307D+00 0.605D+00
 Coeff:      0.360D-02-0.502D-01-0.424D-02 0.139D+00 0.307D+00 0.605D+00
 Gap=     0.144 Goal=   None    Shift=    0.000
 RMSDP=1.17D-06 MaxDP=7.02D-05 DE=-2.06D-08 OVMax= 3.52D-05

 Cycle   7  Pass 1  IDiag  1:
 RMSU=  7.15D-07    CP:  1.00D+00  1.14D+00  9.44D-01  9.55D-01  7.74D-01
                    CP:  8.95D-01
 E= -994.853661984105     Delta-E=       -0.000000003368 Rises=F Damp=F
 DIIS: error= 1.21D-06 at cycle   7 NSaved=   7.
 NSaved= 7 IEnMin= 7 EnMin= -994.853661984105     IErMin= 7 ErrMin= 1.21D-06
 ErrMax= 1.21D-06  0.00D+00 EMaxC= 1.00D-01 BMatC= 3.84D-10 BMatP= 1.97D-09
 IDIUse=1 WtCom= 1.00D+00 WtEn= 0.00D+00
 Coeff-Com:  0.175D-02-0.119D-01-0.181D-01-0.342D-01 0.193D-01 0.311D+00
 Coeff-Com:  0.732D+00
 Coeff:      0.175D-02-0.119D-01-0.181D-01-0.342D-01 0.193D-01 0.311D+00
 Coeff:      0.732D+00
 Gap=     0.144 Goal=   None    Shift=    0.000
 RMSDP=9.81D-07 MaxDP=5.84D-05 DE=-3.37D-09 OVMax= 2.79D-05

 Cycle   8  Pass 1  IDiag  1:
 RMSU=  5.01D-07    CP:  1.00D+00  1.14D+00  9.45D-01  1.00D+00  7.68D-01
                    CP:  9.60D-01  1.38D+00
 E= -994.853661985122     Delta-E=       -0.000000001017 Rises=F Damp=F
 DIIS: error= 4.96D-07 at cycle   8 NSaved=   8.
 NSaved= 8 IEnMin= 8 EnMin= -994.853661985122     IErMin= 8 ErrMin= 4.96D-07
 ErrMax= 4.96D-07  0.00D+00 EMaxC= 1.00D-01 BMatC= 6.58D-11 BMatP= 3.84D-10
 IDIUse=1 WtCom= 1.00D+00 WtEn= 0.00D+00
 Coeff-Com:  0.711D-06 0.600D-02-0.551D-02-0.441D-01-0.577D-01 0.918D-02
 Coeff-Com:  0.323D+00 0.769D+00
 Coeff:      0.711D-06 0.600D-02-0.551D-02-0.441D-01-0.577D-01 0.918D-02
 Coeff:      0.323D+00 0.769D+00
 Gap=     0.144 Goal=   None    Shift=    0.000
 RMSDP=4.27D-07 MaxDP=2.65D-05 DE=-1.02D-09 OVMax= 1.62D-05

 Cycle   9  Pass 1  IDiag  1:
 RMSU=  1.95D-07    CP:  1.00D+00  1.14D+00  9.46D-01  9.87D-01  8.01D-01
                    CP:  1.06D+00  1.46D+00  8.42D-01
 E= -994.853661985343     Delta-E=       -0.000000000220 Rises=F Damp=F
 DIIS: error= 3.01D-07 at cycle   9 NSaved=   9.
 NSaved= 9 IEnMin= 9 EnMin= -994.853661985343     IErMin= 9 ErrMin= 3.01D-07
 ErrMax= 3.01D-07  0.00D+00 EMaxC= 1.00D-01 BMatC= 2.22D-11 BMatP= 6.58D-11
 IDIUse=1 WtCom= 1.00D+00 WtEn= 0.00D+00
 Coeff-Com: -0.408D-03 0.639D-02 0.465D-03-0.203D-01-0.398D-01-0.636D-01
 Coeff-Com:  0.303D-01 0.429D+00 0.658D+00
 Coeff:     -0.408D-03 0.639D-02 0.465D-03-0.203D-01-0.398D-01-0.636D-01
 Coeff:      0.303D-01 0.429D+00 0.658D+00
 Gap=     0.144 Goal=   None    Shift=    0.000
 RMSDP=1.41D-07 MaxDP=7.60D-06 DE=-2.20D-10 OVMax= 8.33D-06

 Cycle  10  Pass 1  IDiag  1:
 RMSU=  7.31D-08    CP:  1.00D+00  1.14D+00  9.46D-01  9.91D-01  7.99D-01
                    CP:  1.07D+00  1.56D+00  9.45D-01  1.09D+00
 E= -994.853661985405     Delta-E=       -0.000000000063 Rises=F Damp=F
 DIIS: error= 1.39D-07 at cycle  10 NSaved=  10.
 NSaved=10 IEnMin=10 EnMin= -994.853661985405     IErMin=10 ErrMin= 1.39D-07
 ErrMax= 1.39D-07  0.00D+00 EMaxC= 1.00D-01 BMatC= 5.20D-12 BMatP= 2.22D-11
 IDIUse=1 WtCom= 1.00D+00 WtEn= 0.00D+00
 Coeff-Com: -0.221D-03 0.215D-02 0.155D-02-0.734D-03-0.783D-02-0.362D-01
 Coeff-Com: -0.496D-01 0.632D-01 0.366D+00 0.662D+00
 Coeff:     -0.221D-03 0.215D-02 0.155D-02-0.734D-03-0.783D-02-0.362D-01
 Coeff:     -0.496D-01 0.632D-01 0.366D+00 0.662D+00
 Gap=     0.144 Goal=   None    Shift=    0.000
 RMSDP=6.30D-08 MaxDP=3.01D-06 DE=-6.25D-11 OVMax= 3.54D-06

 Cycle  11  Pass 1  IDiag  1:
 RMSU=  3.78D-08    CP:  1.00D+00  1.14D+00  9.45D-01  9.91D-01  7.99D-01
                    CP:  1.07D+00  1.59D+00  9.35D-01  1.30D+00  1.17D+00
 E= -994.853661985426     Delta-E=       -0.000000000020 Rises=F Damp=F
 DIIS: error= 6.25D-08 at cycle  11 NSaved=  11.
 NSaved=11 IEnMin=11 EnMin= -994.853661985426     IErMin=11 ErrMin= 6.25D-08
 ErrMax= 6.25D-08  0.00D+00 EMaxC= 1.00D-01 BMatC= 1.03D-12 BMatP= 5.20D-12
 IDIUse=1 WtCom= 1.00D+00 WtEn= 0.00D+00
 Coeff-Com: -0.861D-06-0.687D-03 0.446D-03 0.488D-02 0.689D-02-0.213D-02
 Coeff-Com: -0.339D-01-0.974D-01 0.486D-02 0.338D+00 0.780D+00
 Coeff:     -0.861D-06-0.687D-03 0.446D-03 0.488D-02 0.689D-02-0.213D-02
 Coeff:     -0.339D-01-0.974D-01 0.486D-02 0.338D+00 0.780D+00
 Gap=     0.144 Goal=   None    Shift=    0.000
 RMSDP=4.37D-08 MaxDP=3.06D-06 DE=-2.05D-11 OVMax= 2.52D-06

 Cycle  12  Pass 1  IDiag  1:
 RMSU=  2.08D-08    CP:  1.00D+00  1.14D+00  9.46D-01  9.91D-01  8.01D-01
                    CP:  1.07D+00  1.60D+00  9.62D-01  1.41D+00  1.25D+00
                    CP:  9.77D-01
 E= -994.853661985400     Delta-E=        0.000000000025 Rises=F Damp=F
 DIIS: error= 3.05D-08 at cycle  12 NSaved=  12.
 NSaved=12 IEnMin=11 EnMin= -994.853661985426     IErMin=12 ErrMin= 3.05D-08
 ErrMax= 3.05D-08  0.00D+00 EMaxC= 1.00D-01 BMatC= 2.50D-13 BMatP= 1.03D-12
 IDIUse=1 WtCom= 1.00D+00 WtEn= 0.00D+00
 Coeff-Com:  0.379D-04-0.714D-03-0.769D-04 0.264D-02 0.484D-02 0.530D-02
 Coeff-Com: -0.587D-02-0.588D-01-0.623D-01 0.335D-01 0.412D+00 0.669D+00
 Coeff:      0.379D-04-0.714D-03-0.769D-04 0.264D-02 0.484D-02 0.530D-02
 Coeff:     -0.587D-02-0.588D-01-0.623D-01 0.335D-01 0.412D+00 0.669D+00
 Gap=     0.144 Goal=   None    Shift=    0.000
 RMSDP=1.55D-08 MaxDP=5.92D-07 DE= 2.52D-11 OVMax= 6.98D-07

 Cycle  13  Pass 1  IDiag  1:
 RMSU=  7.95D-09    CP:  1.00D+00  1.14D+00  9.46D-01  9.91D-01  8.02D-01
                    CP:  1.08D+00  1.60D+00  9.56D-01  1.45D+00  1.34D+00
                    CP:  1.07D+00  9.65D-01
 E= -994.853661985423     Delta-E=       -0.000000000023 Rises=F Damp=F
 DIIS: error= 8.66D-09 at cycle  13 NSaved=  13.
 NSaved=13 IEnMin=11 EnMin= -994.853661985426     IErMin=13 ErrMin= 8.66D-09
 ErrMax= 8.66D-09  0.00D+00 EMaxC= 1.00D-01 BMatC= 1.76D-14 BMatP= 2.50D-13
 IDIUse=1 WtCom= 1.00D+00 WtEn= 0.00D+00
 Coeff-Com:  0.860D-05-0.533D-04-0.129D-03-0.163D-03 0.502D-04 0.164D-02
 Coeff-Com:  0.526D-02-0.302D-03-0.185D-01-0.535D-01-0.114D-02 0.189D+00
 Coeff-Com:  0.878D+00
 Coeff:      0.860D-05-0.533D-04-0.129D-03-0.163D-03 0.502D-04 0.164D-02
 Coeff:      0.526D-02-0.302D-03-0.185D-01-0.535D-01-0.114D-02 0.189D+00
 Coeff:      0.878D+00
 Gap=     0.144 Goal=   None    Shift=    0.000
 RMSDP=8.10D-09 MaxDP=6.45D-07 DE=-2.30D-11 OVMax= 2.68D-07

 SCF Done:  E(RM062X) =  -994.853661985     A.U. after   13 cycles
            NFock= 13  Conv=0.81D-08     -V/T= 2.0030
 KE= 9.918688145978D+02 PE=-3.927109003335D+03 EE= 1.152756722677D+03
 Leave Link  502 at Mon Apr  4 20:40:08 2022, MaxMem=  1879048192 cpu:             839.2 elap:             120.0
 (Enter /gpfs/software/gaussian16/sse4/tar/g16/l701.exe)
 ... and contract with generalized density number  0.
 Compute integral first derivatives.
 Leave Link  701 at Mon Apr  4 20:40:08 2022, MaxMem=  1879048192 cpu:               1.5 elap:               0.2
 (Enter /gpfs/software/gaussian16/sse4/tar/g16/l702.exe)
 L702 exits ... SP integral derivatives will be done elsewhere.
 Leave Link  702 at Mon Apr  4 20:40:08 2022, MaxMem=  1879048192 cpu:               0.2 elap:               0.0
 (Enter /gpfs/software/gaussian16/sse4/tar/g16/l703.exe)
 Integral derivatives from FoFJK, PRISM(SPDF).
 Compute integral first derivatives, UseDBF=F ICtDFT=           0.
 Calling FoFJK, ICntrl=      2127 FMM=F ISym2X=0 I1Cent= 0 IOpClX= 0 NMat=1 NMatS=1 NMatT=0.
 FoFJK:  IHMeth= 1 ICntrl=    2127 DoSepK=F KAlg= 0 I1Cent=           0 FoldK=F
 IRaf=         0 NMat=       1 IRICut=       1 DoRegI=T DoRafI=F ISym2E= 0 IDoP0=0 IntGTp=1.
 FoFCou: FMM=F IPFlag=           0 FMFlag=      100000 FMFlg1=         800
         NFxFlg=           0 DoJE=F BraDBF=F KetDBF=F FulRan=T
         wScrn=  0.000000 ICntrl=      2127 IOpCl=  0 I1Cent=           0 NGrid=           0
         NMat0=    1 NMatS0=      1 NMatT0=    0 NMatD0=    1 NMtDS0=    0 NMtDT0=    0
 Symmetry not used in FoFCou.
 Leave Link  703 at Mon Apr  4 20:40:31 2022, MaxMem=  1879048192 cpu:             155.9 elap:              22.3
 (Enter /gpfs/software/gaussian16/sse4/tar/g16/l716.exe)
 Dipole        = 3.06287364D+00 1.38875312D+00 2.33462199D-02
 ***** Axes restored to original set *****
 -------------------------------------------------------------------
 Center     Atomic                   Forces (Hartrees/Bohr)
 Number     Number              X              Y              Z
 -------------------------------------------------------------------
      1        6          -0.000574892   -0.000228069   -0.000008402
      2        6           0.000081852    0.000253495   -0.000005401
      3        6           0.000432865    0.000009606    0.000002832
      4        6          -0.000022019    0.000237771   -0.000018197
      5        6          -0.000061006   -0.000184557   -0.000027468
      6        6           0.000059207    0.000051495    0.000017453
      7        1          -0.000024778   -0.000029850    0.000017758
      8        8           0.000106684   -0.000020778    0.000004051
      9        1          -0.000004809   -0.000065065    0.000003442
     10        6          -0.000012838   -0.000179424    0.000027865
     11        6           0.000176915    0.000074881    0.000007675
     12        6          -0.000163421    0.000039556    0.000001681
     13        6          -0.000475944   -0.000201685    0.000005026
     14        6           0.000531236    0.000196737   -0.000001076
     15        6          -0.000076981    0.000016015   -0.000010632
     16       17           0.000058954    0.000027422   -0.000021567
     17        1           0.000022853    0.000005773   -0.000019706
     18        1          -0.000053877   -0.000003323    0.000024667
 -------------------------------------------------------------------
 Cartesian Forces:  Max     0.000574892 RMS     0.000164614
 Leave Link  716 at Mon Apr  4 20:40:31 2022, MaxMem=  1879048192 cpu:               0.2 elap:               0.0
 (Enter /gpfs/software/gaussian16/sse4/tar/g16/l103.exe)

 GradGradGradGradGradGradGradGradGradGradGradGradGradGradGradGradGradGrad
 Berny optimization.
 Using GEDIIS/GDIIS optimizer.
 FormGI is forming the generalized inverse of G from B-inverse, IUseBI=4.
 Internal  Forces:  Max     0.000567997 RMS     0.000089439
 Search for a local minimum.
 Step number  10 out of a maximum of   95
 All quantities printed in internal units (Hartrees-Bohrs-Radians)
 RMS Force = .89439D-04 SwitMx=.10000D-02 MixMth= 2
 Mixed Optimization -- En-DIIS/RFO-DIIS
 Swapping is turned off.
 Update second derivatives using D2CorX and points    2    3    4    5    6
                                                      7    8    9   10
 DE= -5.75D-06 DEPred=-5.39D-06 R= 1.07D+00
 TightC=F SS=  1.41D+00  RLast= 1.11D-02 DXNew= 1.4270D+00 3.3368D-02
 Trust test= 1.07D+00 RLast= 1.11D-02 DXMaxT set to 8.49D-01
 ITU=  1  1  1  1  1  1  1  1  1  0
     Eigenvalues ---    0.00806   0.01584   0.01681   0.01850   0.02001
     Eigenvalues ---    0.02009   0.02019   0.02021   0.02033   0.02082
     Eigenvalues ---    0.02104   0.02114   0.02132   0.04249   0.05869
     Eigenvalues ---    0.06159   0.14139   0.15937   0.16003   0.16362
     Eigenvalues ---    0.20308   0.22186   0.22543   0.23962   0.24275
     Eigenvalues ---    0.25006   0.25100   0.25130   0.25735   0.29280
     Eigenvalues ---    0.33510   0.34823   0.34966   0.35153   0.35421
     Eigenvalues ---    0.35666   0.41307   0.41553   0.42713   0.42898
     Eigenvalues ---    0.44066   0.44785   0.45525   0.46420   0.47865
     Eigenvalues ---    0.62589   0.74598   0.83056
 En-DIIS/RFO-DIIS/Sim-DIIS IScMMF=       -3 using points:    10    9    8    7    6    5
 RFO step:  Lambda=-2.75238666D-06.
 NNeg= 0 NGDIIS= 6 SimSw=  2.50D-01 Rises=F DC= -5.75D-06 SmlDif=  1.00D-05
 NRisDI= 0 DoIntr=F SqrtH=F CThrHd= 10.0 CDAdj=  3.0
 RMS Error=  0.1258079203D-02 NUsed= 6 OKEnD=F EnDIS=F
 InvSVX:  RCond= 4.25D-06 Info=           0 Equed=N FErr=  2.58D-14 BErr=  7.08D-17
 DidBck=F Rises=F RFO-DIIS coefs:    1.86159   -0.51471   -0.38830    0.00984    0.08237
                  RFO-DIIS coefs:   -0.05079
 Iteration  1 RMS(Cart)=  0.00319088 RMS(Int)=  0.00000639
 Iteration  2 RMS(Cart)=  0.00000487 RMS(Int)=  0.00000528
 Iteration  3 RMS(Cart)=  0.00000000 RMS(Int)=  0.00000528
 ITry= 1 IFail=0 DXMaxC= 1.32D-02 DCOld= 1.00D+10 DXMaxT= 8.49D-01 DXLimC= 3.00D+00 Rises=F
 Variable       Old X    -DE/DX   Delta X   Delta X   Delta X     New X
                                 (Linear)    (Quad)   (Total)
    R1        2.79243  -0.00017  -0.00212   0.00088  -0.00123   2.79120
    R2        2.74146   0.00040   0.00085   0.00035   0.00120   2.74266
    R3        2.32007  -0.00010   0.00018  -0.00013   0.00005   2.32012
    R4        2.60941   0.00001   0.00066  -0.00037   0.00029   2.60971
    R5        2.05150   0.00003  -0.00007   0.00010   0.00003   2.05153
    R6        2.33578  -0.00007   0.00005  -0.00054  -0.00049   2.33530
    R7        2.65523   0.00017   0.00082  -0.00019   0.00062   2.65585
    R8        2.69415  -0.00005  -0.00095   0.00042  -0.00054   2.69361
    R9        2.74181   0.00002  -0.00013   0.00021   0.00008   2.74189
   R10        2.05471   0.00003   0.00012  -0.00003   0.00010   2.05481
   R11        2.69011   0.00014   0.00037   0.00007   0.00043   2.69054
   R12        2.70163  -0.00005  -0.00084   0.00036  -0.00048   2.70115
   R13        2.63004  -0.00003  -0.00040   0.00011  -0.00029   2.62975
   R14        2.04717  -0.00001  -0.00008   0.00001  -0.00008   2.04710
   R15        2.57791   0.00005   0.00031  -0.00007   0.00024   2.57815
   R16        2.03731  -0.00002  -0.00007   0.00003  -0.00004   2.03727
   R17        2.35223   0.00057  -0.00167   0.00243   0.00077   2.35300
   R18        2.62353   0.00001  -0.00002  -0.00004  -0.00005   2.62348
   R19        3.32649   0.00006   0.00168  -0.00085   0.00083   3.32732
    A1        1.80507  -0.00006  -0.00026   0.00003  -0.00023   1.80484
    A2        2.18114   0.00009   0.00063  -0.00005   0.00058   2.18172
    A3        2.29698  -0.00002  -0.00036   0.00002  -0.00035   2.29663
    A4        2.19658   0.00007   0.00041  -0.00014   0.00027   2.19685
    A5        1.99531   0.00002   0.00042   0.00003   0.00046   1.99577
    A6        2.09130  -0.00009  -0.00083   0.00011  -0.00073   2.09057
    A7        2.26809   0.00000   0.00002   0.00009   0.00011   2.26820
    A8        2.25120  -0.00006  -0.00008  -0.00017  -0.00025   2.25095
    A9        1.87447  -0.00000  -0.00061   0.00049  -0.00012   1.87435
   A10        2.21025  -0.00000   0.00016  -0.00022  -0.00006   2.21019
   A11        2.19846   0.00001   0.00045  -0.00027   0.00018   2.19864
   A12        2.17095   0.00006   0.00052  -0.00030   0.00023   2.17118
   A13        2.03655  -0.00005   0.00002  -0.00017  -0.00014   2.03641
   A14        2.07566  -0.00001  -0.00054   0.00046  -0.00008   2.07558
   A15        2.08720  -0.00010  -0.00018  -0.00020  -0.00038   2.08682
   A16        2.12404  -0.00001  -0.00022   0.00011  -0.00011   2.12393
   A17        2.07193   0.00012   0.00042   0.00009   0.00049   2.07243
   A18        2.14123   0.00004  -0.00039   0.00036  -0.00004   2.14119
   A19        2.05846  -0.00008   0.00072  -0.00076  -0.00004   2.05842
   A20        2.08350   0.00003  -0.00032   0.00040   0.00008   2.08358
   A21        1.89662  -0.00008  -0.00082   0.00033  -0.00049   1.89613
   A22        2.15139   0.00004   0.00113  -0.00054   0.00058   2.15197
   A23        2.23510   0.00003  -0.00026   0.00020  -0.00007   2.23503
   A24        2.40580  -0.00005   0.00116  -0.00098   0.00019   2.40599
   A25        2.00695  -0.00002  -0.00049   0.00040  -0.00008   2.00687
   A26        2.04376  -0.00002   0.00013  -0.00019  -0.00006   2.04370
   A27        2.08602   0.00002   0.00001   0.00008   0.00009   2.08611
   A28        2.15339  -0.00000  -0.00014   0.00011  -0.00003   2.15336
    D1        0.00259  -0.00001  -0.00049   0.00002  -0.00047   0.00212
    D2       -3.13733  -0.00001  -0.00071   0.00015  -0.00056  -3.13788
    D3       -3.13982   0.00000   0.00047  -0.00043   0.00004  -3.13978
    D4        0.00344   0.00000   0.00025  -0.00030  -0.00004   0.00340
    D5       -0.00122   0.00001   0.00039  -0.00002   0.00036  -0.00085
    D6        3.14128  -0.00000  -0.00066   0.00047  -0.00020   3.14108
    D7       -0.00057   0.00000   0.00033  -0.00020   0.00013  -0.00043
    D8       -3.13499  -0.00000  -0.00049  -0.00004  -0.00053  -3.13553
    D9        3.13927   0.00000   0.00057  -0.00034   0.00022   3.13949
   D10        0.00484  -0.00000  -0.00026  -0.00018  -0.00044   0.00440
   D11       -0.00265   0.00000  -0.00008   0.00022   0.00015  -0.00250
   D12        0.00452  -0.00001  -0.00018  -0.00034  -0.00052   0.00400
   D13       -3.13836  -0.00001  -0.00048   0.00009  -0.00039  -3.13875
   D14       -0.00283   0.00001   0.00004   0.00032   0.00036  -0.00247
   D15        3.13145   0.00001   0.00089   0.00016   0.00104   3.13249
   D16        3.14004   0.00000   0.00034  -0.00010   0.00023   3.14027
   D17       -0.00887   0.00001   0.00118  -0.00027   0.00091  -0.00796
   D18       -0.05281   0.00003   0.00272   0.00196   0.00468  -0.04813
   D19        3.08263   0.00004   0.00405   0.00146   0.00551   3.08813
[truncated: 398,331 more chars]
