# Supplementary material for: Gas Phase Reactivity of Isomeric Hydroxylated Polychlorinated Biphenyls
Source: J Am Soc Mass Spectrom. 2024 Apr 19;35(5):1021–9. doi: 10.1021/jasms.4c00035 (PMC11066962; doi:10.1021/jasms.4c00035)
Supplement: Supplementary file 3 — js4c00035_si_003.zip [file js4c00035_si_003.zip › Claculated geometries/4-OH-CB35_anion2_v2.out]

 Entering Gaussian System, Link 0=/gpfs/software/gaussian16/sse4/tar/g16/g16
 Initial command:
 /gpfs/software/gaussian16/sse4/tar/g16/l1.exe "/tmp/Gau-28659.inp" -scrdir="/tmp/"
 Entering Link 1 = /gpfs/software/gaussian16/sse4/tar/g16/l1.exe PID=     28664.
  
 Copyright (c) 1988,1990,1992,1993,1995,1998,2003,2009,2016,
            Gaussian, Inc.  All Rights Reserved.
  
 This is part of the Gaussian(R) 16 program.  It is based on
 the Gaussian(R) 09 system (copyright 2009, Gaussian, Inc.),
 the Gaussian(R) 03 system (copyright 2003, Gaussian, Inc.),
 the Gaussian(R) 98 system (copyright 1998, Gaussian, Inc.),
 the Gaussian(R) 94 system (copyright 1995, Gaussian, Inc.),
 the Gaussian 92(TM) system (copyright 1992, Gaussian, Inc.),
 the Gaussian 90(TM) system (copyright 1990, Gaussian, Inc.),
 the Gaussian 88(TM) system (copyright 1988, Gaussian, Inc.),
 the Gaussian 86(TM) system (copyright 1986, Carnegie Mellon
 University), and the Gaussian 82(TM) system (copyright 1983,
 Carnegie Mellon University). Gaussian is a federally registered
 trademark of Gaussian, Inc.
  
 This software contains proprietary and confidential information,
 including trade secrets, belonging to Gaussian, Inc.
  
 This software is provided under written license and may be
 used, copied, transmitted, or stored only in accord with that
 written license.
  
 The following legend is applicable only to US Government
 contracts under FAR:
  
                    RESTRICTED RIGHTS LEGEND
  
 Use, reproduction and disclosure by the US Government is
 subject to restrictions as set forth in subparagraphs (a)
 and (c) of the Commercial Computer Software - Restricted
 Rights clause in FAR 52.227-19.
  
 Gaussian, Inc.
 340 Quinnipiac St., Bldg. 40, Wallingford CT 06492
  
  
 ---------------------------------------------------------------
 Warning -- This program may not be used in any manner that
 competes with the business of Gaussian, Inc. or will provide
 assistance to any competitor of Gaussian, Inc.  The licensee
 of this program is prohibited from giving any competitor of
 Gaussian, Inc. access to this program.  By using this program,
 the user acknowledges that Gaussian, Inc. is engaged in the
 business of creating and licensing software in the field of
 computational chemistry and represents and warrants to the
 licensee that it is not a competitor of Gaussian, Inc. and that
 it will not use this program in any manner prohibited above.
 ---------------------------------------------------------------
  

 Cite this work as:
 Gaussian 16, Revision A.03,
 M. J. Frisch, G. W. Trucks, H. B. Schlegel, G. E. Scuseria, 
 M. A. Robb, J. R. Cheeseman, G. Scalmani, V. Barone, 
 G. A. Petersson, H. Nakatsuji, X. Li, M. Caricato, A. V. Marenich, 
 J. Bloino, B. G. Janesko, R. Gomperts, B. Mennucci, H. P. Hratchian, 
 J. V. Ortiz, A. F. Izmaylov, J. L. Sonnenberg, D. Williams-Young, 
 F. Ding, F. Lipparini, F. Egidi, J. Goings, B. Peng, A. Petrone, 
 T. Henderson, D. Ranasinghe, V. G. Zakrzewski, J. Gao, N. Rega, 
 G. Zheng, W. Liang, M. Hada, M. Ehara, K. Toyota, R. Fukuda, 
 J. Hasegawa, M. Ishida, T. Nakajima, Y. Honda, O. Kitao, H. Nakai, 
 T. Vreven, K. Throssell, J. A. Montgomery, Jr., J. E. Peralta, 
 F. Ogliaro, M. J. Bearpark, J. J. Heyd, E. N. Brothers, K. N. Kudin, 
 V. N. Staroverov, T. A. Keith, R. Kobayashi, J. Normand, 
 K. Raghavachari, A. P. Rendell, J. C. Burant, S. S. Iyengar, 
 J. Tomasi, M. Cossi, J. M. Millam, M. Klene, C. Adamo, R. Cammi, 
 J. W. Ochterski, R. L. Martin, K. Morokuma, O. Farkas, 
 J. B. Foresman, and D. J. Fox, Gaussian, Inc., Wallingford CT, 2016.
 
 ******************************************
 Gaussian 16:  ES64L-G16RevA.03 25-Dec-2016
                 5-Apr-2022 
 ******************************************
 %Chk=checkpoint
 %Mem=14gb
 %NProc=7
 Will use up to    7 processors via shared memory.
 -----------------------------------------
 #p M062X/6-311+G** opt int=ultrafine freq
 -----------------------------------------
 1/18=20,19=15,26=4,38=1/1,3;
 2/9=110,12=2,17=6,18=5,40=1/2;
 3/5=4,6=6,7=111,11=2,25=1,30=1,71=1,74=-55,75=-5/1,2,3;
 4//1;
 5/5=2,38=5/2;
 6/7=2,8=2,9=2,10=2,28=1/1;
 7//1,2,3,16;
 1/18=20,19=15,26=4/3(2);
 2/9=110/2;
 99//99;
 2/9=110/2;
 3/5=4,6=6,7=111,11=2,25=1,30=1,71=1,74=-55,75=-5/1,2,3;
 4/5=5,16=3,69=1/1;
 5/5=2,38=5/2;
 7//1,2,3,16;
 1/18=20,19=15,26=4/3(-5);
 2/9=110/2;
 6/7=2,8=2,9=2,10=2,19=2,28=1/1;
 99/9=1/99;
 Leave Link    1 at Tue Apr  5 19:30:26 2022, MaxMem=  1879048192 cpu:               4.3 elap:               0.7
 (Enter /gpfs/software/gaussian16/sse4/tar/g16/l101.exe)
 ---
 ...
 ---
 Symbolic Z-matrix:
 Charge = -1 Multiplicity = 1
 C                    -4.02029  -0.75893  -0.00021 
 C                    -3.23674   0.46375   0.0001 
 C                    -1.86673   0.50136   0.00016 
 C                    -3.17884  -1.93592  -0.00042 
 C                    -1.80745  -1.88923  -0.00035 
 C                    -1.08423  -0.67457  -0.00006 
 H                    -1.40255   1.47993   0.00043 
 H                    -1.27739  -2.83525  -0.00056 
 H                    -3.69724  -2.88876  -0.00066 
 O                    -5.26138  -0.79645  -0.00024 
 Cl                   -4.12581   1.97952   0.00044 
 C                     0.37668  -0.63244   0.00001 
 C                     0.95965   0.49452  -0.61476 
 C                     2.31076   0.77863  -0.50181 
 C                     1.2629   -1.44957   0.73699 
 C                     2.61122  -1.16434   0.84856 
 C                     3.15893  -0.04509   0.23105 
 Cl                    4.86373   0.28399   0.39298 
 Cl                    2.93102   2.20108  -1.3035 
 H                     3.26138  -1.81381   1.42228 
 H                     0.89375  -2.33296   1.23847 
 H                     0.36054   1.1776   -1.19935 
 
 ITRead=  0  0  0  0  0  0  0  0  0  0  0  0  0  0  0  0  0  0  0  0
 ITRead=  0  0
 MicOpt= -1 -1 -1 -1 -1 -1 -1 -1 -1 -1 -1 -1 -1 -1 -1 -1 -1 -1 -1 -1
 MicOpt= -1 -1
 NAtoms=     22 NQM=       22 NQMF=       0 NMMI=      0 NMMIF=      0
                NMic=       0 NMicF=      0.
                    Isotopes and Nuclear Properties:
 (Nuclear quadrupole moments (NQMom) in fm**2, nuclear magnetic moments (NMagM)
  in nuclear magnetons)

  Atom         1           2           3           4           5           6           7           8           9          10
 IAtWgt=          12          12          12          12          12          12           1           1           1          16
 AtmWgt=  12.0000000  12.0000000  12.0000000  12.0000000  12.0000000  12.0000000   1.0078250   1.0078250   1.0078250  15.9949146
 NucSpn=           0           0           0           0           0           0           1           1           1           0
 AtZEff=  -0.0000000  -0.0000000  -0.0000000  -0.0000000  -0.0000000  -0.0000000  -0.0000000  -0.0000000  -0.0000000  -0.0000000
 NQMom=    0.0000000   0.0000000   0.0000000   0.0000000   0.0000000   0.0000000   0.0000000   0.0000000   0.0000000   0.0000000
 NMagM=    0.0000000   0.0000000   0.0000000   0.0000000   0.0000000   0.0000000   2.7928460   2.7928460   2.7928460   0.0000000
 AtZNuc=   6.0000000   6.0000000   6.0000000   6.0000000   6.0000000   6.0000000   1.0000000   1.0000000   1.0000000   8.0000000

  Atom        11          12          13          14          15          16          17          18          19          20
 IAtWgt=          35          12          12          12          12          12          12          35          35           1
 AtmWgt=  34.9688527  12.0000000  12.0000000  12.0000000  12.0000000  12.0000000  12.0000000  34.9688527  34.9688527   1.0078250
 NucSpn=           3           0           0           0           0           0           0           3           3           1
 AtZEff=  -0.0000000  -0.0000000  -0.0000000  -0.0000000  -0.0000000  -0.0000000  -0.0000000  -0.0000000  -0.0000000  -0.0000000
 NQMom=   -8.1650000   0.0000000   0.0000000   0.0000000   0.0000000   0.0000000   0.0000000  -8.1650000  -8.1650000   0.0000000
 NMagM=    0.8218740   0.0000000   0.0000000   0.0000000   0.0000000   0.0000000   0.0000000   0.8218740   0.8218740   2.7928460
 AtZNuc=  17.0000000   6.0000000   6.0000000   6.0000000   6.0000000   6.0000000   6.0000000  17.0000000  17.0000000   1.0000000

  Atom        21          22
 IAtWgt=           1           1
 AtmWgt=   1.0078250   1.0078250
 NucSpn=           1           1
 AtZEff=  -0.0000000  -0.0000000
 NQMom=    0.0000000   0.0000000
 NMagM=    2.7928460   2.7928460
 AtZNuc=   1.0000000   1.0000000
 Leave Link  101 at Tue Apr  5 19:30:27 2022, MaxMem=  1879048192 cpu:               3.1 elap:               0.5
 (Enter /gpfs/software/gaussian16/sse4/tar/g16/l103.exe)

 GradGradGradGradGradGradGradGradGradGradGradGradGradGradGradGradGradGrad
 Berny optimization.
 Initialization pass.
                           ----------------------------
                           !    Initial Parameters    !
                           ! (Angstroms and Degrees)  !
 --------------------------                            --------------------------
 ! Name  Definition              Value          Derivative Info.                !
 --------------------------------------------------------------------------------
 ! R1    R(1,2)                  1.4522         estimate D2E/DX2                !
 ! R2    R(1,4)                  1.4468         estimate D2E/DX2                !
 ! R3    R(1,10)                 1.2417         estimate D2E/DX2                !
 ! R4    R(2,3)                  1.3705         estimate D2E/DX2                !
 ! R5    R(2,11)                 1.7573         estimate D2E/DX2                !
 ! R6    R(3,6)                  1.4125         estimate D2E/DX2                !
 ! R7    R(3,7)                  1.0831         estimate D2E/DX2                !
 ! R8    R(4,5)                  1.3722         estimate D2E/DX2                !
 ! R9    R(4,9)                  1.0847         estimate D2E/DX2                !
 ! R10   R(5,6)                  1.4137         estimate D2E/DX2                !
 ! R11   R(5,8)                  1.0844         estimate D2E/DX2                !
 ! R12   R(6,12)                 1.4615         estimate D2E/DX2                !
 ! R13   R(12,13)                1.4099         estimate D2E/DX2                !
 ! R14   R(12,15)                1.4129         estimate D2E/DX2                !
 ! R15   R(13,14)                1.3853         estimate D2E/DX2                !
 ! R16   R(13,22)                1.0804         estimate D2E/DX2                !
 ! R17   R(14,17)                1.391          estimate D2E/DX2                !
 ! R18   R(14,19)                1.7467         estimate D2E/DX2                !
 ! R19   R(15,16)                1.3827         estimate D2E/DX2                !
 ! R20   R(15,21)                1.0808         estimate D2E/DX2                !
 ! R21   R(16,17)                1.3907         estimate D2E/DX2                !
 ! R22   R(16,20)                1.0834         estimate D2E/DX2                !
 ! R23   R(17,18)                1.7438         estimate D2E/DX2                !
 ! A1    A(2,1,4)              111.7848         estimate D2E/DX2                !
 ! A2    A(2,1,10)             124.3852         estimate D2E/DX2                !
 ! A3    A(4,1,10)             123.83           estimate D2E/DX2                !
 ! A4    A(1,2,3)              124.2261         estimate D2E/DX2                !
 ! A5    A(1,2,11)             116.9528         estimate D2E/DX2                !
 ! A6    A(3,2,11)             118.8211         estimate D2E/DX2                !
 ! A7    A(2,3,6)              122.0685         estimate D2E/DX2                !
 ! A8    A(2,3,7)              116.9496         estimate D2E/DX2                !
 ! A9    A(6,3,7)              120.9819         estimate D2E/DX2                !
 ! A10   A(1,4,5)              123.6117         estimate D2E/DX2                !
 ! A11   A(1,4,9)              115.8896         estimate D2E/DX2                !
 ! A12   A(5,4,9)              120.4987         estimate D2E/DX2                !
 ! A13   A(4,5,6)              122.7199         estimate D2E/DX2                !
 ! A14   A(4,5,8)              117.3122         estimate D2E/DX2                !
 ! A15   A(6,5,8)              119.9679         estimate D2E/DX2                !
 ! A16   A(3,6,5)              115.589          estimate D2E/DX2                !
 ! A17   A(3,6,12)             121.9892         estimate D2E/DX2                !
 ! A18   A(5,6,12)             122.4218         estimate D2E/DX2                !
 ! A19   A(6,12,13)            115.87           estimate D2E/DX2                !
 ! A20   A(6,12,15)            127.6139         estimate D2E/DX2                !
 ! A21   A(13,12,15)           115.491          estimate D2E/DX2                !
 ! A22   A(12,13,14)           122.1181         estimate D2E/DX2                !
 ! A23   A(12,13,22)           120.7978         estimate D2E/DX2                !
 ! A24   A(14,13,22)           117.0841         estimate D2E/DX2                !
 ! A25   A(13,14,17)           121.0784         estimate D2E/DX2                !
 ! A26   A(13,14,19)           118.4217         estimate D2E/DX2                !
 ! A27   A(17,14,19)           120.4998         estimate D2E/DX2                !
 ! A28   A(12,15,16)           122.3063         estimate D2E/DX2                !
 ! A29   A(12,15,21)           120.0328         estimate D2E/DX2                !
 ! A30   A(16,15,21)           117.6609         estimate D2E/DX2                !
 ! A31   A(15,16,17)           120.9474         estimate D2E/DX2                !
 ! A32   A(15,16,20)           120.284          estimate D2E/DX2                !
 ! A33   A(17,16,20)           118.7686         estimate D2E/DX2                !
 ! A34   A(14,17,16)           118.0587         estimate D2E/DX2                !
 ! A35   A(14,17,18)           122.2269         estimate D2E/DX2                !
 ! A36   A(16,17,18)           119.7144         estimate D2E/DX2                !
 ! D1    D(4,1,2,3)              0.0012         estimate D2E/DX2                !
 ! D2    D(4,1,2,11)          -179.9979         estimate D2E/DX2                !
 ! D3    D(10,1,2,3)           179.9986         estimate D2E/DX2                !
 ! D4    D(10,1,2,11)           -0.0005         estimate D2E/DX2                !
 ! D5    D(2,1,4,5)             -0.0008         estimate D2E/DX2                !
 ! D6    D(2,1,4,9)           -179.9998         estimate D2E/DX2                !
 ! D7    D(10,1,4,5)          -179.9982         estimate D2E/DX2                !
 ! D8    D(10,1,4,9)             0.0028         estimate D2E/DX2                !
 ! D9    D(1,2,3,6)             -0.001          estimate D2E/DX2                !
 ! D10   D(1,2,3,7)           -179.9983         estimate D2E/DX2                !
 ! D11   D(11,2,3,6)           179.9981         estimate D2E/DX2                !
 ! D12   D(11,2,3,7)             0.0007         estimate D2E/DX2                !
 ! D13   D(2,3,6,5)              0.0002         estimate D2E/DX2                !
 ! D14   D(2,3,6,12)          -179.9997         estimate D2E/DX2                !
 ! D15   D(7,3,6,5)            179.9975         estimate D2E/DX2                !
 ! D16   D(7,3,6,12)            -0.0025         estimate D2E/DX2                !
 ! D17   D(1,4,5,6)              0.0002         estimate D2E/DX2                !
 ! D18   D(1,4,5,8)           -179.9979         estimate D2E/DX2                !
 ! D19   D(9,4,5,6)            179.9991         estimate D2E/DX2                !
 ! D20   D(9,4,5,8)              0.001          estimate D2E/DX2                !
 ! D21   D(4,5,6,3)              0.0002         estimate D2E/DX2                !
 ! D22   D(4,5,6,12)          -179.9999         estimate D2E/DX2                !
 ! D23   D(8,5,6,3)            179.9982         estimate D2E/DX2                !
 ! D24   D(8,5,6,12)            -0.0018         estimate D2E/DX2                !
 ! D25   D(3,6,12,13)          -29.0            estimate D2E/DX2                !
 ! D26   D(3,6,12,15)          138.8059         estimate D2E/DX2                !
 ! D27   D(5,6,12,13)          151.0001         estimate D2E/DX2                !
 ! D28   D(5,6,12,15)          -41.194          estimate D2E/DX2                !
 ! D29   D(6,12,13,14)         169.3168         estimate D2E/DX2                !
 ! D30   D(6,12,13,22)         -10.6846         estimate D2E/DX2                !
 ! D31   D(15,12,13,14)         -0.0009         estimate D2E/DX2                !
 ! D32   D(15,12,13,22)        179.9977         estimate D2E/DX2                !
 ! D33   D(6,12,15,16)        -167.8452         estimate D2E/DX2                !
 ! D34   D(6,12,15,21)          12.1527         estimate D2E/DX2                !
 ! D35   D(13,12,15,16)          0.0001         estimate D2E/DX2                !
 ! D36   D(13,12,15,21)        179.998          estimate D2E/DX2                !
 ! D37   D(12,13,14,17)          0.0012         estimate D2E/DX2                !
 ! D38   D(12,13,14,19)        179.9996         estimate D2E/DX2                !
 ! D39   D(22,13,14,17)       -179.9975         estimate D2E/DX2                !
 ! D40   D(22,13,14,19)          0.001          estimate D2E/DX2                !
 ! D41   D(13,14,17,16)         -0.0007         estimate D2E/DX2                !
 ! D42   D(13,14,17,18)        179.9996         estimate D2E/DX2                !
 ! D43   D(19,14,17,16)       -179.9991         estimate D2E/DX2                !
 ! D44   D(19,14,17,18)          0.0012         estimate D2E/DX2                !
 ! D45   D(12,15,16,17)          0.0004         estimate D2E/DX2                !
 ! D46   D(12,15,16,20)        179.999          estimate D2E/DX2                !
 ! D47   D(21,15,16,17)       -179.9976         estimate D2E/DX2                !
 ! D48   D(21,15,16,20)          0.0011         estimate D2E/DX2                !
 ! D49   D(15,16,17,14)         -0.0001         estimate D2E/DX2                !
 ! D50   D(15,16,17,18)        179.9996         estimate D2E/DX2                !
 ! D51   D(20,16,17,14)       -179.9988         estimate D2E/DX2                !
 ! D52   D(20,16,17,18)          0.0009         estimate D2E/DX2                !
 --------------------------------------------------------------------------------
 Trust Radius=3.00D-01 FncErr=1.00D-07 GrdErr=1.00D-06 EigMax=2.50D+02 EigMin=1.00D-04
 Number of steps in this run=    121 maximum allowed number of steps=    132.
 GradGradGradGradGradGradGradGradGradGradGradGradGradGradGradGradGradGrad

 Leave Link  103 at Tue Apr  5 19:30:27 2022, MaxMem=  1879048192 cpu:               0.1 elap:               0.0
 (Enter /gpfs/software/gaussian16/sse4/tar/g16/l202.exe)
                          Input orientation:                          
 ---------------------------------------------------------------------
 Center     Atomic      Atomic             Coordinates (Angstroms)
 Number     Number       Type             X           Y           Z
 ---------------------------------------------------------------------
      1          6           0       -4.020290   -0.758930   -0.000210
      2          6           0       -3.236740    0.463750    0.000100
      3          6           0       -1.866730    0.501360    0.000160
      4          6           0       -3.178840   -1.935920   -0.000420
      5          6           0       -1.807450   -1.889230   -0.000350
      6          6           0       -1.084230   -0.674570   -0.000060
      7          1           0       -1.402550    1.479930    0.000430
      8          1           0       -1.277390   -2.835250   -0.000560
      9          1           0       -3.697240   -2.888760   -0.000660
     10          8           0       -5.261380   -0.796450   -0.000240
     11         17           0       -4.125810    1.979520    0.000440
     12          6           0        0.376680   -0.632440    0.000010
     13          6           0        0.959650    0.494520   -0.614760
     14          6           0        2.310760    0.778630   -0.501810
     15          6           0        1.262900   -1.449570    0.736990
     16          6           0        2.611220   -1.164340    0.848560
     17          6           0        3.158930   -0.045090    0.231050
     18         17           0        4.863730    0.283990    0.392980
     19         17           0        2.931020    2.201080   -1.303500
     20          1           0        3.261380   -1.813810    1.422280
     21          1           0        0.893750   -2.332960    1.238470
     22          1           0        0.360540    1.177600   -1.199350
 ---------------------------------------------------------------------
                    Distance matrix (angstroms):
                    1          2          3          4          5
     1  C    0.000000
     2  C    1.452204   0.000000
     3  C    2.495226   1.370526   0.000000
     4  C    1.446839   2.400368   2.768026   0.000000
     5  C    2.484802   2.753068   2.391325   1.372185   0.000000
     6  C    2.937272   2.434969   1.412486   2.445076   1.413664
     7  H    3.444569   2.096873   1.083080   3.850096   3.393403
     8  H    3.440146   3.836985   3.388257   2.103404   1.084397
     9  H    2.154191   3.383989   3.852750   1.084732   2.137842
    10  O    1.241657   2.384800   3.634276   2.373892   3.622679
    11  Cl   2.740482   1.757272   2.699704   4.028328   4.510213
    12  C    4.398789   3.776035   2.513641   3.786923   2.519910
    13  C    5.171906   4.241307   2.892507   4.838549   3.703594
    14  C    6.534362   5.579052   4.216666   6.144581   4.932402
    15  C    5.378898   4.944751   3.760802   4.528727   3.188106
    16  C    6.697887   6.129372   4.852461   5.902618   4.557495
    17  C    7.218327   6.420035   5.060551   6.617866   5.302766
    18  Cl   8.953664   8.111984   6.745417   8.352586   7.027250
    19  Cl   7.666873   6.539033   5.254235   7.492875   6.393898
    20  H    7.493929   7.031034   5.803443   6.596622   5.265226
    21  H    5.306570   5.139659   4.145724   4.275334   3.004672
    22  H    4.937586   3.858586   2.618560   4.864016   3.942490
                    6          7          8          9         10
     6  C    0.000000
     7  H    2.177888   0.000000
     8  H    2.169297   4.316995   0.000000
     9  H    3.424976   4.934679   2.420442   0.000000
    10  O    4.178928   4.480232   4.475364   2.612335   0.000000
    11  Cl   4.036756   2.768706   5.594239   4.887108   2.999255
    12  C    1.461517   2.761841   2.754691   4.657017   5.640445
    13  C    2.433531   2.632391   4.058196   5.788810   6.383216
    14  C    3.726862   3.812183   5.117245   7.056696   7.750468
    15  C    2.579319   4.028538   2.986162   5.217124   6.598205
    16  C    3.823138   4.880762   4.316739   6.594806   7.926767
    17  C    4.295819   4.815181   5.245910   7.426117   8.456930
    18  Cl   6.037512   6.391450   6.899122   9.138463  10.190183
    19  Cl   5.107891   4.582589   6.691262   8.457996   8.820379
    20  H    4.712244   5.884099   4.865002   7.183500   8.700346
    21  H    2.862974   4.619942   2.549772   4.787645   6.463814
    22  H    2.637459   2.153918   4.496985   5.868366   6.077888
                   11         12         13         14         15
    11  Cl   0.000000
    12  C    5.205262   0.000000
    13  C    5.333442   1.409906   0.000000
    14  C    6.566873   2.446141   1.385271   0.000000
    15  C    6.429569   1.412879   2.387190   2.756358   0.000000
    16  C    7.482696   2.448698   2.760581   2.385143   1.382668
    17  C    7.564368   2.852941   2.417314   1.391039   2.413187
    18  Cl   9.156459   4.596508   4.037537   2.750086   4.011178
    19  Cl   7.179707   4.031455   2.696852   1.746652   4.502607
    20  H    8.425055   3.426366   3.843941   3.365493   2.143879
    21  H    6.732472   2.166313   3.381338   3.836468   1.080801
    22  H    4.712739   2.171398   1.080406   2.109288   3.386102
                   16         17         18         19         20
    16  C    0.000000
    17  C    1.390692   0.000000
    18  Cl   2.716434   1.743806   0.000000
    19  Cl   4.007454   2.729847   3.207592   0.000000
    20  H    1.083362   2.134923   2.833328   4.863986   0.000000
    21  H    2.113624   3.373468   4.829495   5.582974   2.430838
    22  H    3.839815   3.372240   4.859298   2.768705   4.923043
                   21         22
    21  H    0.000000
    22  H    4.307123   0.000000
 Stoichiometry    C12H6Cl3O(1-)
 Framework group  C1[X(C12H6Cl3O)]
 Deg. of freedom    60
 Full point group                 C1      NOp   1
 Largest Abelian subgroup         C1      NOp   1
 Largest concise Abelian subgroup C1      NOp   1
                         Standard orientation:                         
 ---------------------------------------------------------------------
 Center     Atomic      Atomic             Coordinates (Angstroms)
 Number     Number       Type             X           Y           Z
 ---------------------------------------------------------------------
      1          6           0        4.010853   -0.651718    0.173740
      2          6           0        3.148427    0.465413   -0.168511
      3          6           0        1.779043    0.409533   -0.171109
      4          6           0        3.248951   -1.834105    0.512576
      5          6           0        1.877592   -1.881394    0.507402
      6          6           0        1.075887   -0.767885    0.167086
      7          1           0        1.251366    1.314544   -0.446015
      8          1           0        1.411137   -2.821935    0.778918
      9          1           0        3.829029   -2.710874    0.779839
     10          8           0        5.251604   -0.604403    0.177048
     11         17           0        3.935495    1.975070   -0.603788
     12          6           0       -0.384489   -0.825538    0.163736
     13          6           0       -1.048676    0.387669    0.437269
     14          6           0       -2.413959    0.536911    0.256425
     15          6           0       -1.204969   -1.875434   -0.306111
     16          6           0       -2.567560   -1.724542   -0.485965
     17          6           0       -3.196096   -0.515572   -0.207829
     18         17           0       -4.916580   -0.360890   -0.446294
     19         17           0       -3.137337    2.083255    0.625664
     20          1           0       -3.165753   -2.551973   -0.848179
     21          1           0       -0.771695   -2.837863   -0.538781
     22          1           0       -0.503780    1.246910    0.800681
 ---------------------------------------------------------------------
 Rotational constants (GHZ):           0.8742257           0.1635126           0.1418052
 Leave Link  202 at Tue Apr  5 19:30:27 2022, MaxMem=  1879048192 cpu:               0.1 elap:               0.0
 (Enter /gpfs/software/gaussian16/sse4/tar/g16/l301.exe)
 Standard basis: 6-311+G(d,p) (5D, 7F)
 Ernie: Thresh=  0.10000D-02 Tol=  0.10000D-05 Strict=F.
 There are   428 symmetry adapted cartesian basis functions of A   symmetry.
 There are   412 symmetry adapted basis functions of A   symmetry.
   412 basis functions,   675 primitive gaussians,   428 cartesian basis functions
    69 alpha electrons       69 beta electrons
       nuclear repulsion energy      1269.4088292764 Hartrees.
 IExCor= 4336 DFT=T Ex+Corr=M062X ExCW=0 ScaHFX=  0.540000
 ScaDFX=  1.000000  1.000000  1.000000  1.000000 ScalE2=  1.000000  1.000000
 IRadAn=      5 IRanWt=     -1 IRanGd=            0 ICorTp=0 IEmpDi=  4
 NAtoms=   22 NActive=   22 NUniq=   22 SFac= 1.00D+00 NAtFMM=   60 NAOKFM=F Big=F
 Integral buffers will be    131072 words long.
 Raffenetti 2 integral format.
 Two-electron integral symmetry is turned on.
 Leave Link  301 at Tue Apr  5 19:30:28 2022, MaxMem=  1879048192 cpu:               0.6 elap:               0.1
 (Enter /gpfs/software/gaussian16/sse4/tar/g16/l302.exe)
 NPDir=0 NMtPBC=     1 NCelOv=     1 NCel=       1 NClECP=     1 NCelD=      1
         NCelK=      1 NCelE2=     1 NClLst=     1 CellRange=     0.0.
 One-electron integrals computed using PRISM.
 One-electron integral symmetry used in STVInt
 NBasis=   412 RedAO= T EigKep=  1.46D-06  NBF=   412
 NBsUse=   409 1.00D-06 EigRej=  9.37D-07 NBFU=   409
 Precomputing XC quadrature grid using
 IXCGrd= 4 IRadAn=           5 IRanWt=          -1 IRanGd=           0 AccXCQ= 0.00D+00.
 Generated NRdTot=       0 NPtTot=           0 NUsed=           0 NTot=          32
 NSgBfM=   420   420   420   420   420 MxSgAt=    22 MxSgA2=    22.
 Leave Link  302 at Tue Apr  5 19:30:30 2022, MaxMem=  1879048192 cpu:               6.8 elap:               1.0
 (Enter /gpfs/software/gaussian16/sse4/tar/g16/l303.exe)
 DipDrv:  MaxL=1.
 Leave Link  303 at Tue Apr  5 19:30:30 2022, MaxMem=  1879048192 cpu:               0.5 elap:               0.1
 (Enter /gpfs/software/gaussian16/sse4/tar/g16/l401.exe)
 ExpMin= 4.38D-02 ExpMax= 1.06D+05 ExpMxC= 3.62D+03 IAcc=3 IRadAn=         5 AccDes= 0.00D+00
 Harris functional with IExCor= 1009 and IRadAn=       5 diagonalized for initial guess.
 HarFok:  IExCor= 1009 AccDes= 0.00D+00 IRadAn=         5 IDoV= 1 UseB2=F ITyADJ=14
 ICtDFT=  3500011 ScaDFX=  1.000000  1.000000  1.000000  1.000000
 FoFCou: FMM=F IPFlag=           0 FMFlag=      100000 FMFlg1=           0
         NFxFlg=           0 DoJE=T BraDBF=F KetDBF=T FulRan=T
         wScrn=  0.000000 ICntrl=       500 IOpCl=  0 I1Cent=   200000004 NGrid=           0
         NMat0=    1 NMatS0=      1 NMatT0=    0 NMatD0=    1 NMtDS0=    0 NMtDT0=    0
 Petite list used in FoFCou.
 Harris En= -1915.86464373883    
 JPrj=0 DoOrth=F DoCkMO=F.
 Leave Link  401 at Tue Apr  5 19:30:35 2022, MaxMem=  1879048192 cpu:              30.4 elap:               4.4
 (Enter /gpfs/software/gaussian16/sse4/tar/g16/l502.exe)
 Integral symmetry usage will be decided dynamically.
 Closed shell SCF:
 Using DIIS extrapolation, IDIIS=  1040.
 NGot=  1879048192 LenX=  1878674897 LenY=  1878491272
 Requested convergence on RMS density matrix=1.00D-08 within 128 cycles.
 Requested convergence on MAX density matrix=1.00D-06.
 Requested convergence on             energy=1.00D-06.
 No special actions if energy rises.
 Fock matrices will be formed incrementally for  20 cycles.

 Cycle   1  Pass 1  IDiag  1:
 FoFJK:  IHMeth= 1 ICntrl=       0 DoSepK=F KAlg= 0 I1Cent=           0 FoldK=F
 IRaf= 810000000 NMat=       1 IRICut=       1 DoRegI=T DoRafI=F ISym2E= 0 IDoP0=0 IntGTp=1.
 FoFCou: FMM=F IPFlag=           0 FMFlag=      100000 FMFlg1=           0
         NFxFlg=           0 DoJE=F BraDBF=F KetDBF=F FulRan=T
         wScrn=  0.000000 ICntrl=         0 IOpCl=  0 I1Cent=           0 NGrid=           0
         NMat0=    1 NMatS0=      1 NMatT0=    0 NMatD0=    1 NMtDS0=    0 NMtDT0=    0
 Symmetry not used in FoFCou.
 E= -1916.13863703387    
 DIIS: error= 3.10D-02 at cycle   1 NSaved=   1.
 NSaved= 1 IEnMin= 1 EnMin= -1916.13863703387     IErMin= 1 ErrMin= 3.10D-02
 ErrMax= 3.10D-02  0.00D+00 EMaxC= 1.00D-01 BMatC= 6.96D-01 BMatP= 6.96D-01
 IDIUse=3 WtCom= 6.90D-01 WtEn= 3.10D-01
 Coeff-Com:  0.100D+01
 Coeff-En:   0.100D+01
 Coeff:      0.100D+01
 Gap=     0.348 Goal=   None    Shift=    0.000
 GapD=    0.348 DampG=1.000 DampE=0.500 DampFc=0.5000 IDamp=-1.
 Damping current iteration by 5.00D-01
 RMSDP=5.24D+00 MaxDP=4.10D+02              OVMax= 9.97D-01

 Cycle   2  Pass 1  IDiag  1:
 RMSU=  2.53D+00    CP:  3.00D+00
 E= -1915.37097855391     Delta-E=        0.767658479961 Rises=F Damp=T
 DIIS: error= 2.55D-02 at cycle   2 NSaved=   2.
 NSaved= 2 IEnMin= 1 EnMin= -1916.13863703387     IErMin= 2 ErrMin= 2.55D-02
 ErrMax= 2.55D-02  0.00D+00 EMaxC= 1.00D-01 BMatC= 2.59D-01 BMatP= 6.96D-01
 IDIUse=3 WtCom= 7.45D-01 WtEn= 2.55D-01
 Coeff-Com:  0.300D+00 0.700D+00
 Coeff-En:   0.782D+00 0.218D+00
 Coeff:      0.423D+00 0.577D+00
 Gap=    -0.519 Goal=   None    Shift=    0.000
 RMSDP=2.63D+00 MaxDP=2.05D+02 DE= 7.68D-01 OVMax= 6.77D-01

 Cycle   3  Pass 1  IDiag  1:
 RMSU=  2.23D-02    CP:  8.38D-01 -1.48D-03
 E= -1916.35811535824     Delta-E=       -0.987136804331 Rises=F Damp=F
 DIIS: error= 3.48D-02 at cycle   3 NSaved=   3.
 NSaved= 3 IEnMin= 3 EnMin= -1916.35811535824     IErMin= 2 ErrMin= 2.55D-02
 ErrMax= 3.48D-02  0.00D+00 EMaxC= 1.00D-01 BMatC= 3.02D-01 BMatP= 2.59D-01
 IDIUse=2 WtCom= 0.00D+00 WtEn= 1.00D+00
 EnCoef did     2 forward-backward iterations
 Coeff-En:   0.133D+00 0.120D+00 0.747D+00
 Coeff:      0.133D+00 0.120D+00 0.747D+00
 Gap=     0.408 Goal=   None    Shift=    0.000
 RMSDP=8.23D-02 MaxDP=4.61D+00 DE=-9.87D-01 OVMax= 9.94D-01

 Cycle   4  Pass 1  IDiag  1:
 RMSU=  6.89D-02    CP:  1.15D+00 -4.24D-04 -1.32D-01
 E= -1913.06844934932     Delta-E=        3.289666008917 Rises=F Damp=F
 DIIS: error= 1.01D-01 at cycle   4 NSaved=   4.
 NSaved= 4 IEnMin= 3 EnMin= -1916.35811535824     IErMin= 2 ErrMin= 2.55D-02
 ErrMax= 1.01D-01  0.00D+00 EMaxC= 1.00D-01 BMatC= 2.30D+00 BMatP= 2.59D-01
 IDIUse=2 WtCom= 0.00D+00 WtEn= 1.00D+00
 Coeff-En:   0.000D+00 0.000D+00 0.857D+00 0.143D+00
 Coeff:      0.000D+00 0.000D+00 0.857D+00 0.143D+00
 Gap=     0.012 Goal=   None    Shift=    0.000
 RMSDP=4.80D-02 MaxDP=3.59D+00 DE= 3.29D+00 OVMax= 9.97D-01

 Cycle   5  Pass 1  IDiag  1:
 RMSU=  3.07D-02    CP:  1.10D+00  4.97D-03 -1.26D-01  5.11D-01
 E= -1916.60992483025     Delta-E=       -3.541475480927 Rises=F Damp=F
 DIIS: error= 1.35D-02 at cycle   5 NSaved=   5.
 NSaved= 5 IEnMin= 5 EnMin= -1916.60992483025     IErMin= 5 ErrMin= 1.35D-02
 ErrMax= 1.35D-02  0.00D+00 EMaxC= 1.00D-01 BMatC= 9.96D-02 BMatP= 2.59D-01
 IDIUse=3 WtCom= 8.65D-01 WtEn= 1.35D-01
 Coeff-Com:  0.131D-01 0.989D-01 0.345D+00-0.814D-02 0.551D+00
 Coeff-En:   0.000D+00 0.000D+00 0.194D+00 0.000D+00 0.806D+00
 Coeff:      0.113D-01 0.855D-01 0.325D+00-0.704D-02 0.585D+00
 Gap=     0.244 Goal=   None    Shift=    0.000
 RMSDP=2.63D-02 MaxDP=3.42D+00 DE=-3.54D+00 OVMax= 1.16D-01

 Cycle   6  Pass 1  IDiag  1:
 RMSU=  1.15D-02    CP:  9.74D-01  3.52D-03  4.68D-02  3.34D-01  5.92D-01
 E= -1916.68799108545     Delta-E=       -0.078066255207 Rises=F Damp=F
 DIIS: error= 4.10D-03 at cycle   6 NSaved=   6.
 NSaved= 6 IEnMin= 6 EnMin= -1916.68799108545     IErMin= 6 ErrMin= 4.10D-03
 ErrMax= 4.10D-03  0.00D+00 EMaxC= 1.00D-01 BMatC= 7.45D-03 BMatP= 9.96D-02
 IDIUse=3 WtCom= 9.59D-01 WtEn= 4.10D-02
 Coeff-Com: -0.162D-01 0.456D-01 0.758D-01-0.148D-01 0.255D+00 0.655D+00
 Coeff-En:   0.000D+00 0.000D+00 0.000D+00 0.000D+00 0.000D+00 0.100D+01
 Coeff:     -0.156D-01 0.438D-01 0.727D-01-0.142D-01 0.244D+00 0.669D+00
 Gap=     0.181 Goal=   None    Shift=    0.000
 RMSDP=6.60D-03 MaxDP=5.29D-01 DE=-7.81D-02 OVMax= 3.99D-02

 Cycle   7  Pass 1  IDiag  1:
 RMSU=  3.39D-03    CP:  1.01D+00  4.43D-03  6.95D-02  3.55D-01  6.55D-01
                    CP:  1.01D+00
 E= -1916.69547489058     Delta-E=       -0.007483805127 Rises=F Damp=F
 DIIS: error= 8.60D-04 at cycle   7 NSaved=   7.
 NSaved= 7 IEnMin= 7 EnMin= -1916.69547489058     IErMin= 7 ErrMin= 8.60D-04
 ErrMax= 8.60D-04  0.00D+00 EMaxC= 1.00D-01 BMatC= 7.49D-04 BMatP= 7.45D-03
 IDIUse=3 WtCom= 9.91D-01 WtEn= 8.60D-03
 Coeff-Com: -0.109D-01 0.202D-01-0.816D-02-0.358D-02 0.199D-02 0.269D+00
 Coeff-Com:  0.731D+00
 Coeff-En:   0.000D+00 0.000D+00 0.000D+00 0.000D+00 0.000D+00 0.000D+00
 Coeff-En:   0.100D+01
 Coeff:     -0.108D-01 0.200D-01-0.809D-02-0.355D-02 0.197D-02 0.267D+00
 Coeff:      0.734D+00
 Gap=     0.181 Goal=   None    Shift=    0.000
 RMSDP=3.27D-03 MaxDP=2.99D-01 DE=-7.48D-03 OVMax= 1.04D-02

 Cycle   8  Pass 1  IDiag  1:
 RMSU=  2.45D-03    CP:  1.02D+00  4.84D-03  9.00D-03  3.48D-01  6.47D-01
                    CP:  1.10D+00  8.32D-01
 E= -1916.69628039364     Delta-E=       -0.000805503060 Rises=F Damp=F
 DIIS: error= 9.39D-04 at cycle   8 NSaved=   8.
 NSaved= 8 IEnMin= 8 EnMin= -1916.69628039364     IErMin= 7 ErrMin= 8.60D-04
 ErrMax= 9.39D-04  0.00D+00 EMaxC= 1.00D-01 BMatC= 1.64D-04 BMatP= 7.49D-04
 IDIUse=3 WtCom= 9.91D-01 WtEn= 8.60D-03
 Coeff-Com: -0.598D-02 0.827D-02-0.155D-01 0.480D-04-0.191D-01 0.722D-01
 Coeff-Com:  0.330D+00 0.630D+00
 Coeff-En:   0.000D+00 0.000D+00 0.000D+00 0.000D+00 0.000D+00 0.000D+00
 Coeff-En:   0.000D+00 0.100D+01
 Coeff:     -0.593D-02 0.820D-02-0.154D-01 0.476D-04-0.189D-01 0.716D-01
 Coeff:      0.327D+00 0.633D+00
 Gap=     0.182 Goal=   None    Shift=    0.000
 RMSDP=8.49D-04 MaxDP=8.00D-02 DE=-8.06D-04 OVMax= 5.82D-03

 Cycle   9  Pass 1  IDiag  1:
 RMSU=  2.97D-04    CP:  1.02D+00  4.97D-03  1.31D-02  3.46D-01  6.51D-01
                    CP:  1.12D+00  9.40D-01  1.04D+00
 E= -1916.69643083138     Delta-E=       -0.000150437739 Rises=F Damp=F
 DIIS: error= 3.76D-04 at cycle   9 NSaved=   9.
 NSaved= 9 IEnMin= 9 EnMin= -1916.69643083138     IErMin= 9 ErrMin= 3.76D-04
 ErrMax= 3.76D-04  0.00D+00 EMaxC= 1.00D-01 BMatC= 3.27D-05 BMatP= 1.64D-04
 IDIUse=3 WtCom= 9.96D-01 WtEn= 3.76D-03
 Coeff-Com: -0.119D-02 0.143D-02-0.686D-02 0.915D-03-0.466D-02-0.237D-01
 Coeff-Com: -0.920D-02 0.237D+00 0.806D+00
 Coeff-En:   0.000D+00 0.000D+00 0.000D+00 0.000D+00 0.000D+00 0.000D+00
 Coeff-En:   0.000D+00 0.000D+00 0.100D+01
 Coeff:     -0.119D-02 0.142D-02-0.684D-02 0.912D-03-0.465D-02-0.236D-01
 Coeff:     -0.916D-02 0.236D+00 0.807D+00
 Gap=     0.181 Goal=   None    Shift=    0.000
 RMSDP=5.31D-04 MaxDP=2.38D-02 DE=-1.50D-04 OVMax= 5.63D-03

 Cycle  10  Pass 1  IDiag  1:
 RMSU=  2.30D-04    CP:  1.02D+00  4.98D-03  7.01D-03  3.51D-01  6.54D-01
                    CP:  1.13D+00  9.43D-01  1.03D+00  1.12D+00
 E= -1916.69648854145     Delta-E=       -0.000057710069 Rises=F Damp=F
 DIIS: error= 1.60D-04 at cycle  10 NSaved=  10.
 NSaved=10 IEnMin=10 EnMin= -1916.69648854145     IErMin=10 ErrMin= 1.60D-04
 ErrMax= 1.60D-04  0.00D+00 EMaxC= 1.00D-01 BMatC= 5.03D-06 BMatP= 3.27D-05
 IDIUse=3 WtCom= 9.98D-01 WtEn= 1.60D-03
 Coeff-Com:  0.215D-03-0.428D-03-0.120D-02 0.361D-03 0.163D-02-0.217D-01
 Coeff-Com: -0.527D-01-0.247D-01 0.359D+00 0.739D+00
 Coeff-En:   0.000D+00 0.000D+00 0.000D+00 0.000D+00 0.000D+00 0.000D+00
 Coeff-En:   0.000D+00 0.000D+00 0.000D+00 0.100D+01
 Coeff:      0.214D-03-0.428D-03-0.120D-02 0.361D-03 0.163D-02-0.216D-01
 Coeff:     -0.526D-01-0.246D-01 0.358D+00 0.740D+00
 Gap=     0.181 Goal=   None    Shift=    0.000
 RMSDP=2.65D-04 MaxDP=2.50D-02 DE=-5.77D-05 OVMax= 2.73D-03

 Cycle  11  Pass 1  IDiag  1:
 RMSU=  5.99D-05    CP:  1.02D+00  5.02D-03  5.58D-03  3.52D-01  6.56D-01
                    CP:  1.13D+00  9.61D-01  1.06D+00  1.31D+00  1.06D+00
 E= -1916.69649664802     Delta-E=       -0.000008106573 Rises=F Damp=F
 DIIS: error= 4.02D-05 at cycle  11 NSaved=  11.
 NSaved=11 IEnMin=11 EnMin= -1916.69649664802     IErMin=11 ErrMin= 4.02D-05
 ErrMax= 4.02D-05  0.00D+00 EMaxC= 1.00D-01 BMatC= 7.42D-07 BMatP= 5.03D-06
 IDIUse=1 WtCom= 1.00D+00 WtEn= 0.00D+00
 Coeff-Com:  0.330D-03-0.414D-03 0.822D-03 0.707D-04 0.820D-03-0.820D-02
 Coeff-Com: -0.213D-01-0.374D-01 0.456D-01 0.327D+00 0.692D+00
 Coeff:      0.330D-03-0.414D-03 0.822D-03 0.707D-04 0.820D-03-0.820D-02
 Coeff:     -0.213D-01-0.374D-01 0.456D-01 0.327D+00 0.692D+00
 Gap=     0.181 Goal=   None    Shift=    0.000
 RMSDP=7.19D-05 MaxDP=4.93D-03 DE=-8.11D-06 OVMax= 7.57D-04

 Cycle  12  Pass 1  IDiag  1:
 RMSU=  3.95D-05    CP:  1.02D+00  5.02D-03  5.23D-03  3.51D-01  6.55D-01
                    CP:  1.13D+00  9.59D-01  1.07D+00  1.27D+00  1.10D+00
                    CP:  8.39D-01
 E= -1916.69649762375     Delta-E=       -0.000000975733 Rises=F Damp=F
 DIIS: error= 2.50D-05 at cycle  12 NSaved=  12.
 NSaved=12 IEnMin=12 EnMin= -1916.69649762375     IErMin=12 ErrMin= 2.50D-05
 ErrMax= 2.50D-05  0.00D+00 EMaxC= 1.00D-01 BMatC= 2.85D-07 BMatP= 7.42D-07
 IDIUse=1 WtCom= 1.00D+00 WtEn= 0.00D+00
 Coeff-Com:  0.218D-03-0.331D-03 0.801D-03 0.149D-04-0.116D-03-0.278D-02
 Coeff-Com: -0.460D-02-0.512D-02-0.146D-01 0.399D-01 0.256D+00 0.731D+00
 Coeff:      0.218D-03-0.331D-03 0.801D-03 0.149D-04-0.116D-03-0.278D-02
 Coeff:     -0.460D-02-0.512D-02-0.146D-01 0.399D-01 0.256D+00 0.731D+00
 Gap=     0.181 Goal=   None    Shift=    0.000
 RMSDP=3.83D-05 MaxDP=2.69D-03 DE=-9.76D-07 OVMax= 2.97D-04

 Cycle  13  Pass 1  IDiag  1:
 RMSU=  1.66D-05    CP:  1.02D+00  5.01D-03  5.02D-03  3.51D-01  6.55D-01
                    CP:  1.13D+00  9.57D-01  1.08D+00  1.24D+00  1.11D+00
                    CP:  9.54D-01  1.34D+00
 E= -1916.69649785668     Delta-E=       -0.000000232922 Rises=F Damp=F
 DIIS: error= 1.34D-05 at cycle  13 NSaved=  13.
 NSaved=13 IEnMin=13 EnMin= -1916.69649785668     IErMin=13 ErrMin= 1.34D-05
 ErrMax= 1.34D-05  0.00D+00 EMaxC= 1.00D-01 BMatC= 9.68D-08 BMatP= 2.85D-07
 IDIUse=1 WtCom= 1.00D+00 WtEn= 0.00D+00
 Coeff-Com:  0.870D-04-0.144D-03 0.314D-03-0.129D-04-0.327D-03-0.325D-03
 Coeff-Com:  0.117D-02 0.840D-02-0.653D-02-0.375D-01-0.503D-01 0.250D+00
 Coeff-Com:  0.835D+00
 Coeff:      0.870D-04-0.144D-03 0.314D-03-0.129D-04-0.327D-03-0.325D-03
 Coeff:      0.117D-02 0.840D-02-0.653D-02-0.375D-01-0.503D-01 0.250D+00
 Coeff:      0.835D+00
 Gap=     0.181 Goal=   None    Shift=    0.000
 RMSDP=3.97D-05 MaxDP=2.43D-03 DE=-2.33D-07 OVMax= 1.21D-04

 Cycle  14  Pass 1  IDiag  1:
 RMSU=  6.15D-06    CP:  1.02D+00  5.01D-03  5.19D-03  3.51D-01  6.54D-01
                    CP:  1.13D+00  9.56D-01  1.08D+00  1.21D+00  1.10D+00
                    CP:  9.72D-01  1.63D+00  1.60D+00
 E= -1916.69649795873     Delta-E=       -0.000000102058 Rises=F Damp=F
 DIIS: error= 7.16D-06 at cycle  14 NSaved=  14.
 NSaved=14 IEnMin=14 EnMin= -1916.69649795873     IErMin=14 ErrMin= 7.16D-06
 ErrMax= 7.16D-06  0.00D+00 EMaxC= 1.00D-01 BMatC= 2.27D-08 BMatP= 9.68D-08
 IDIUse=1 WtCom= 1.00D+00 WtEn= 0.00D+00
 Coeff-Com:  0.249D-04-0.581D-04 0.200D-04 0.946D-06-0.138D-03-0.438D-04
 Coeff-Com:  0.438D-03 0.559D-02 0.609D-02-0.122D-01-0.873D-01-0.105D+00
 Coeff-Com:  0.420D+00 0.772D+00
 Coeff:      0.249D-04-0.581D-04 0.200D-04 0.946D-06-0.138D-03-0.438D-04
 Coeff:      0.438D-03 0.559D-02 0.609D-02-0.122D-01-0.873D-01-0.105D+00
 Coeff:      0.420D+00 0.772D+00
 Gap=     0.181 Goal=   None    Shift=    0.000
 RMSDP=1.49D-05 MaxDP=1.24D-03 DE=-1.02D-07 OVMax= 3.71D-05

 Cycle  15  Pass 1  IDiag  1:
 RMSU=  2.69D-06    CP:  1.02D+00  5.01D-03  5.20D-03  3.51D-01  6.54D-01
                    CP:  1.13D+00  9.55D-01  1.08D+00  1.20D+00  1.09D+00
                    CP:  9.78D-01  1.73D+00  1.82D+00  9.31D-01
 E= -1916.69649797963     Delta-E=       -0.000000020897 Rises=F Damp=F
 DIIS: error= 2.16D-06 at cycle  15 NSaved=  15.
 NSaved=15 IEnMin=15 EnMin= -1916.69649797963     IErMin=15 ErrMin= 2.16D-06
 ErrMax= 2.16D-06  0.00D+00 EMaxC= 1.00D-01 BMatC= 1.83D-09 BMatP= 2.27D-08
 IDIUse=1 WtCom= 1.00D+00 WtEn= 0.00D+00
 Coeff-Com:  0.781D-05-0.144D-04-0.193D-04 0.398D-06-0.416D-04-0.300D-04
 Coeff-Com: -0.334D-04 0.106D-02 0.311D-02 0.352D-02-0.266D-01-0.752D-01
 Coeff-Com:  0.552D-01 0.291D+00 0.748D+00
 Coeff:      0.781D-05-0.144D-04-0.193D-04 0.398D-06-0.416D-04-0.300D-04
 Coeff:     -0.334D-04 0.106D-02 0.311D-02 0.352D-02-0.266D-01-0.752D-01
 Coeff:      0.552D-01 0.291D+00 0.748D+00
 Gap=     0.181 Goal=   None    Shift=    0.000
 RMSDP=5.95D-06 MaxDP=4.21D-04 DE=-2.09D-08 OVMax= 1.64D-05

 Cycle  16  Pass 1  IDiag  1:
 RMSU=  7.37D-07    CP:  1.02D+00  5.01D-03  5.22D-03  3.51D-01  6.54D-01
                    CP:  1.13D+00  9.55D-01  1.08D+00  1.20D+00  1.09D+00
                    CP:  9.71D-01  1.77D+00  1.91D+00  1.00D+00  1.08D+00
 E= -1916.69649798178     Delta-E=       -0.000000002151 Rises=F Damp=F
 DIIS: error= 4.52D-07 at cycle  16 NSaved=  16.
 NSaved=16 IEnMin=16 EnMin= -1916.69649798178     IErMin=16 ErrMin= 4.52D-07
 ErrMax= 4.52D-07  0.00D+00 EMaxC= 1.00D-01 BMatC= 8.64D-11 BMatP= 1.83D-09
 IDIUse=1 WtCom= 1.00D+00 WtEn= 0.00D+00
 Coeff-Com:  0.144D-05-0.195D-05-0.437D-05-0.150D-08-0.353D-05-0.110D-04
 Coeff-Com: -0.459D-04-0.300D-03 0.249D-03 0.359D-02 0.203D-02-0.114D-01
 Coeff-Com: -0.240D-01 0.279D-02 0.243D+00 0.784D+00
 Coeff:      0.144D-05-0.195D-05-0.437D-05-0.150D-08-0.353D-05-0.110D-04
 Coeff:     -0.459D-04-0.300D-03 0.249D-03 0.359D-02 0.203D-02-0.114D-01
 Coeff:     -0.240D-01 0.279D-02 0.243D+00 0.784D+00
 Gap=     0.181 Goal=   None    Shift=    0.000
 RMSDP=1.63D-06 MaxDP=1.38D-04 DE=-2.15D-09 OVMax= 7.29D-06

 Cycle  17  Pass 1  IDiag  1:
 RMSU=  2.47D-07    CP:  1.02D+00  5.01D-03  5.23D-03  3.51D-01  6.54D-01
                    CP:  1.13D+00  9.55D-01  1.08D+00  1.20D+00  1.09D+00
                    CP:  9.68D-01  1.77D+00  1.92D+00  1.01D+00  1.14D+00
                    CP:  1.18D+00
 E= -1916.69649798205     Delta-E=       -0.000000000267 Rises=F Damp=F
 DIIS: error= 1.12D-07 at cycle  17 NSaved=  17.
 NSaved=17 IEnMin=17 EnMin= -1916.69649798205     IErMin=17 ErrMin= 1.12D-07
 ErrMax= 1.12D-07  0.00D+00 EMaxC= 1.00D-01 BMatC= 7.40D-12 BMatP= 8.64D-11
 IDIUse=1 WtCom= 1.00D+00 WtEn= 0.00D+00
 Coeff-Com:  0.121D-07 0.284D-06 0.347D-06-0.860D-08 0.894D-06-0.566D-05
 Coeff-Com: -0.941D-05-0.168D-03-0.244D-03 0.700D-03 0.308D-02 0.464D-02
 Coeff-Com: -0.801D-02-0.331D-01-0.182D-01 0.257D+00 0.794D+00
 Coeff:      0.121D-07 0.284D-06 0.347D-06-0.860D-08 0.894D-06-0.566D-05
 Coeff:     -0.941D-05-0.168D-03-0.244D-03 0.700D-03 0.308D-02 0.464D-02
 Coeff:     -0.801D-02-0.331D-01-0.182D-01 0.257D+00 0.794D+00
 Gap=     0.181 Goal=   None    Shift=    0.000
 RMSDP=3.63D-07 MaxDP=2.72D-05 DE=-2.67D-10 OVMax= 2.78D-06

 Cycle  18  Pass 1  IDiag  1:
 RMSU=  9.80D-08    CP:  1.02D+00  5.01D-03  5.24D-03  3.51D-01  6.54D-01
                    CP:  1.13D+00  9.55D-01  1.08D+00  1.20D+00  1.09D+00
                    CP:  9.68D-01  1.77D+00  1.92D+00  1.02D+00  1.15D+00
                    CP:  1.24D+00  1.14D+00
 E= -1916.69649798190     Delta-E=        0.000000000146 Rises=F Damp=F
 DIIS: error= 3.86D-08 at cycle  18 NSaved=  18.
 NSaved=18 IEnMin=17 EnMin= -1916.69649798205     IErMin=18 ErrMin= 3.86D-08
 ErrMax= 3.86D-08  0.00D+00 EMaxC= 1.00D-01 BMatC= 9.85D-13 BMatP= 7.40D-12
 IDIUse=1 WtCom= 1.00D+00 WtEn= 0.00D+00
 Coeff-Com: -0.164D-07 0.978D-07 0.398D-06-0.791D-08 0.254D-06-0.187D-05
 Coeff-Com:  0.104D-05-0.193D-04-0.130D-03-0.172D-03 0.685D-03 0.264D-02
 Coeff-Com:  0.117D-02-0.122D-01-0.311D-01 0.132D-01 0.277D+00 0.749D+00
 Coeff:     -0.164D-07 0.978D-07 0.398D-06-0.791D-08 0.254D-06-0.187D-05
 Coeff:      0.104D-05-0.193D-04-0.130D-03-0.172D-03 0.685D-03 0.264D-02
 Coeff:      0.117D-02-0.122D-01-0.311D-01 0.132D-01 0.277D+00 0.749D+00
 Gap=     0.181 Goal=   None    Shift=    0.000
 RMSDP=1.10D-07 MaxDP=5.69D-06 DE= 1.46D-10 OVMax= 4.97D-07

 Cycle  19  Pass 1  IDiag  1:
 RMSU=  2.90D-08    CP:  1.02D+00  5.01D-03  5.24D-03  3.51D-01  6.54D-01
                    CP:  1.13D+00  9.55D-01  1.08D+00  1.20D+00  1.09D+00
                    CP:  9.68D-01  1.76D+00  1.92D+00  1.02D+00  1.15D+00
                    CP:  1.25D+00  1.23D+00  9.25D-01
 E= -1916.69649798187     Delta-E=        0.000000000036 Rises=F Damp=F
 DIIS: error= 2.27D-08 at cycle  19 NSaved=  19.
 NSaved=19 IEnMin=17 EnMin= -1916.69649798205     IErMin=19 ErrMin= 2.27D-08
 ErrMax= 2.27D-08  0.00D+00 EMaxC= 1.00D-01 BMatC= 1.45D-13 BMatP= 9.85D-13
 IDIUse=1 WtCom= 1.00D+00 WtEn= 0.00D+00
 Coeff-Com:  0.106D-08-0.450D-07 0.148D-06-0.259D-08 0.211D-06 0.288D-06
 Coeff-Com:  0.165D-05 0.142D-04-0.238D-04-0.123D-03-0.103D-03 0.410D-03
 Coeff-Com:  0.163D-02-0.751D-03-0.835D-02-0.220D-01 0.128D-01 0.295D+00
 Coeff-Com:  0.721D+00
 Coeff:      0.106D-08-0.450D-07 0.148D-06-0.259D-08 0.211D-06 0.288D-06
 Coeff:      0.165D-05 0.142D-04-0.238D-04-0.123D-03-0.103D-03 0.410D-03
 Coeff:      0.163D-02-0.751D-03-0.835D-02-0.220D-01 0.128D-01 0.295D+00
 Coeff:      0.721D+00
 Gap=     0.181 Goal=   None    Shift=    0.000
 RMSDP=4.11D-08 MaxDP=4.20D-06 DE= 3.64D-11 OVMax= 3.07D-07

 Cycle  20  Pass 1  IDiag  1:
 RMSU=  1.42D-08    CP:  1.02D+00  5.01D-03  5.24D-03  3.51D-01  6.54D-01
                    CP:  1.13D+00  9.55D-01  1.08D+00  1.20D+00  1.09D+00
                    CP:  9.68D-01  1.76D+00  1.92D+00  1.02D+00  1.15D+00
                    CP:  1.26D+00  1.26D+00  9.55D-01  1.08D+00
 E= -1916.69649798195     Delta-E=       -0.000000000081 Rises=F Damp=F
 DIIS: error= 6.03D-09 at cycle  20 NSaved=  20.
 NSaved=20 IEnMin=17 EnMin= -1916.69649798205     IErMin=20 ErrMin= 6.03D-09
 ErrMax= 6.03D-09  0.00D+00 EMaxC= 1.00D-01 BMatC= 2.17D-14 BMatP= 1.45D-13
 IDIUse=1 WtCom= 1.00D+00 WtEn= 0.00D+00
 Coeff-Com:  0.115D-07-0.409D-07-0.165D-08-0.744D-09 0.381D-07 0.540D-06
 Coeff-Com:  0.474D-06 0.735D-05 0.190D-05-0.162D-04-0.121D-03-0.222D-03
 Coeff-Com:  0.411D-03 0.122D-02 0.111D-02-0.103D-01-0.318D-01 0.692D-02
 Coeff-Com:  0.285D+00 0.748D+00
 Coeff:      0.115D-07-0.409D-07-0.165D-08-0.744D-09 0.381D-07 0.540D-06
 Coeff:      0.474D-06 0.735D-05 0.190D-05-0.162D-04-0.121D-03-0.222D-03
 Coeff:      0.411D-03 0.122D-02 0.111D-02-0.103D-01-0.318D-01 0.692D-02
 Coeff:      0.285D+00 0.748D+00
 Gap=     0.181 Goal=   None    Shift=    0.000
 RMSDP=8.73D-09 MaxDP=5.44D-07 DE=-8.09D-11 OVMax= 7.46D-08

 SCF Done:  E(RM062X) =  -1916.69649798     A.U. after   20 cycles
            NFock= 20  Conv=0.87D-08     -V/T= 2.0026
 KE= 1.911761335667D+03 PE=-7.085716228594D+03 EE= 1.987849565669D+03
 Leave Link  502 at Tue Apr  5 19:39:02 2022, MaxMem=  1879048192 cpu:            3545.4 elap:             506.9
 (Enter /gpfs/software/gaussian16/sse4/tar/g16/l601.exe)
 Copying SCF densities to generalized density rwf, IOpCl= 0 IROHF=0.

 **********************************************************************

            Population analysis using the SCF density.

 **********************************************************************

 Orbital symmetries:
       Occupied  (A) (A) (A) (A) (A) (A) (A) (A) (A) (A) (A) (A)
                 (A) (A) (A) (A) (A) (A) (A) (A) (A) (A) (A) (A)
                 (A) (A) (A) (A) (A) (A) (A) (A) (A) (A) (A) (A)
                 (A) (A) (A) (A) (A) (A) (A) (A) (A) (A) (A) (A)
                 (A) (A) (A) (A) (A) (A) (A) (A) (A) (A) (A) (A)
                 (A) (A) (A) (A) (A) (A) (A) (A) (A)
       Virtual   (A) (A) (A) (A) (A) (A) (A) (A) (A) (A) (A) (A)
                 (A) (A) (A) (A) (A) (A) (A) (A) (A) (A) (A) (A)
                 (A) (A) (A) (A) (A) (A) (A) (A) (A) (A) (A) (A)
                 (A) (A) (A) (A) (A) (A) (A) (A) (A) (A) (A) (A)
                 (A) (A) (A) (A) (A) (A) (A) (A) (A) (A) (A) (A)
                 (A) (A) (A) (A) (A) (A) (A) (A) (A) (A) (A) (A)
                 (A) (A) (A) (A) (A) (A) (A) (A) (A) (A) (A) (A)
                 (A) (A) (A) (A) (A) (A) (A) (A) (A) (A) (A) (A)
                 (A) (A) (A) (A) (A) (A) (A) (A) (A) (A) (A) (A)
                 (A) (A) (A) (A) (A) (A) (A) (A) (A) (A) (A) (A)
                 (A) (A) (A) (A) (A) (A) (A) (A) (A) (A) (A) (A)
                 (A) (A) (A) (A) (A) (A) (A) (A) (A) (A) (A) (A)
                 (A) (A) (A) (A) (A) (A) (A) (A) (A) (A) (A) (A)
                 (A) (A) (A) (A) (A) (A) (A) (A) (A) (A) (A) (A)
                 (A) (A) (A) (A) (A) (A) (A) (A) (A) (A) (A) (A)
                 (A) (A) (A) (A) (A) (A) (A) (A) (A) (A) (A) (A)
                 (A) (A) (A) (A) (A) (A) (A) (A) (A) (A) (A) (A)
                 (A) (A) (A) (A) (A) (A) (A) (A) (A) (A) (A) (A)
                 (A) (A) (A) (A) (A) (A) (A) (A) (A) (A) (A) (A)
                 (A) (A) (A) (A) (A) (A) (A) (A) (A) (A) (A) (A)
                 (A) (A) (A) (A) (A) (A) (A) (A) (A) (A) (A) (A)
                 (A) (A) (A) (A) (A) (A) (A) (A) (A) (A) (A) (A)
                 (A) (A) (A) (A) (A) (A) (A) (A) (A) (A) (A) (A)
                 (A) (A) (A) (A) (A) (A) (A) (A) (A) (A) (A) (A)
                 (A) (A) (A) (A) (A) (A) (A) (A) (A) (A) (A) (A)
                 (A) (A) (A) (A) (A) (A) (A) (A) (A) (A) (A) (A)
                 (A) (A) (A) (A) (A) (A) (A) (A) (A) (A) (A) (A)
                 (A) (A) (A) (A) (A) (A) (A) (A) (A) (A) (A) (A)
                 (A) (A) (A) (A)
 The electronic state is 1-A.
 Alpha  occ. eigenvalues -- -102.59818-102.59369-102.53486 -19.41802 -10.52512
 Alpha  occ. eigenvalues --  -10.52089 -10.47173 -10.46944 -10.45954 -10.45849
 Alpha  occ. eigenvalues --  -10.45774 -10.44928 -10.42421 -10.41911 -10.41741
 Alpha  occ. eigenvalues --  -10.39448  -9.74077  -9.73645  -9.67733  -7.46587
 Alpha  occ. eigenvalues --   -7.46152  -7.45921  -7.45914  -7.45491  -7.45474
 Alpha  occ. eigenvalues --   -7.40224  -7.39603  -7.39582  -0.97186  -0.93177
 Alpha  occ. eigenvalues --   -0.87206  -0.85829  -0.83716  -0.79983  -0.75692
 Alpha  occ. eigenvalues --   -0.73873  -0.69995  -0.66718  -0.61557  -0.59245
 Alpha  occ. eigenvalues --   -0.55179  -0.53073  -0.49695  -0.46611  -0.45170
 Alpha  occ. eigenvalues --   -0.43132  -0.41368  -0.40788  -0.39787  -0.39114
 Alpha  occ. eigenvalues --   -0.37575  -0.35767  -0.34514  -0.33778  -0.33585
 Alpha  occ. eigenvalues --   -0.32934  -0.31599  -0.30951  -0.30357  -0.28952
 Alpha  occ. eigenvalues --   -0.28153  -0.26754  -0.26026  -0.23749  -0.22006
 Alpha  occ. eigenvalues --   -0.20365  -0.17270  -0.15957  -0.09310
 Alpha virt. eigenvalues --    0.08769   0.09076   0.09494   0.09833   0.10704
 Alpha virt. eigenvalues --    0.11994   0.12644   0.13362   0.13830   0.14098
 Alpha virt. eigenvalues --    0.14562   0.15083   0.15161   0.15738   0.16053
 Alpha virt. eigenvalues --    0.16826   0.17341   0.17596   0.18064   0.18525
 Alpha virt. eigenvalues --    0.18954   0.19318   0.19833   0.19982   0.20483
 Alpha virt. eigenvalues --    0.21034   0.21525   0.22076   0.22391   0.23152
 Alpha virt. eigenvalues --    0.23262   0.23877   0.24261   0.24363   0.25623
 Alpha virt. eigenvalues --    0.26010   0.26279   0.26487   0.26852   0.27165
 Alpha virt. eigenvalues --    0.28053   0.28365   0.28796   0.29269   0.29689
 Alpha virt. eigenvalues --    0.30314   0.30556   0.30929   0.31206   0.31634
 Alpha virt. eigenvalues --    0.31964   0.32226   0.33066   0.33515   0.33761
 Alpha virt. eigenvalues --    0.33978   0.34614   0.35106   0.35231   0.35745
 Alpha virt. eigenvalues --    0.36311   0.36814   0.37534   0.37810   0.38501
 Alpha virt. eigenvalues --    0.38992   0.39480   0.40144   0.40653   0.41031
 Alpha virt. eigenvalues --    0.41608   0.42388   0.43270   0.43652   0.44496
 Alpha virt. eigenvalues --    0.44637   0.45628   0.46506   0.47490   0.48153
 Alpha virt. eigenvalues --    0.50279   0.50935   0.52789   0.53446   0.54383
 Alpha virt. eigenvalues --    0.55217   0.56141   0.56803   0.58268   0.58888
 Alpha virt. eigenvalues --    0.59197   0.60433   0.61080   0.62423   0.62616
 Alpha virt. eigenvalues --    0.64504   0.64949   0.65331   0.67202   0.68178
 Alpha virt. eigenvalues --    0.68482   0.69693   0.71254   0.71682   0.73327
 Alpha virt. eigenvalues --    0.73972   0.74622   0.75460   0.75937   0.76369
 Alpha virt. eigenvalues --    0.77037   0.78214   0.79296   0.79876   0.80457
 Alpha virt. eigenvalues --    0.81602   0.81894   0.82132   0.82925   0.83940
 Alpha virt. eigenvalues --    0.84842   0.85772   0.87031   0.87547   0.88555
 Alpha virt. eigenvalues --    0.88913   0.90400   0.90978   0.92992   0.94258
 Alpha virt. eigenvalues --    0.95693   0.96059   0.96296   0.97497   0.98164
 Alpha virt. eigenvalues --    0.99408   1.00466   1.01231   1.01417   1.01710
 Alpha virt. eigenvalues --    1.02388   1.03209   1.04360   1.04929   1.05513
 Alpha virt. eigenvalues --    1.06191   1.06381   1.07696   1.08395   1.08871
 Alpha virt. eigenvalues --    1.09070   1.09984   1.10129   1.10905   1.11389
 Alpha virt. eigenvalues --    1.11902   1.13287   1.15827   1.16544   1.17876
 Alpha virt. eigenvalues --    1.18827   1.20059   1.22558   1.23233   1.25862
 Alpha virt. eigenvalues --    1.25983   1.27918   1.27984   1.29702   1.31510
 Alpha virt. eigenvalues --    1.32565   1.36226   1.38904   1.39817   1.40834
 Alpha virt. eigenvalues --    1.41882   1.43167   1.43257   1.44575   1.45021
 Alpha virt. eigenvalues --    1.46449   1.46952   1.48262   1.49832   1.53309
 Alpha virt. eigenvalues --    1.56375   1.61105   1.63276   1.63385   1.66155
 Alpha virt. eigenvalues --    1.67538   1.69987   1.70967   1.72435   1.73653
 Alpha virt. eigenvalues --    1.74617   1.75898   1.78023   1.81267   1.82125
 Alpha virt. eigenvalues --    1.83564   1.84429   1.86247   1.86876   1.88116
 Alpha virt. eigenvalues --    1.88829   1.90826   1.94176   1.96445   1.98652
 Alpha virt. eigenvalues --    1.99643   2.00847   2.03157   2.03864   2.05028
 Alpha virt. eigenvalues --    2.05348   2.06353   2.07225   2.08983   2.10832
 Alpha virt. eigenvalues --    2.12833   2.14296   2.15736   2.16886   2.18823
 Alpha virt. eigenvalues --    2.20374   2.21428   2.23023   2.26490   2.28780
 Alpha virt. eigenvalues --    2.33052   2.36156   2.37179   2.37439   2.39431
 Alpha virt. eigenvalues --    2.40623   2.42844   2.44246   2.45653   2.45845
 Alpha virt. eigenvalues --    2.47775   2.49210   2.53583   2.54362   2.55304
 Alpha virt. eigenvalues --    2.59190   2.61477   2.63857   2.67064   2.68862
 Alpha virt. eigenvalues --    2.70893   2.72672   2.72958   2.76090   2.79707
 Alpha virt. eigenvalues --    2.81442   2.81779   2.84383   2.84979   2.85705
 Alpha virt. eigenvalues --    2.86793   2.88580   2.89305   2.91784   2.92942
 Alpha virt. eigenvalues --    2.94560   2.96318   2.97250   2.98592   3.01227
 Alpha virt. eigenvalues --    3.03098   3.04603   3.08108   3.10964   3.14507
 Alpha virt. eigenvalues --    3.17590   3.18934   3.19412   3.24833   3.27766
 Alpha virt. eigenvalues --    3.28141   3.32663   3.33724   3.35242   3.39985
 Alpha virt. eigenvalues --    3.41903   3.45615   3.51156   3.52955   3.57689
 Alpha virt. eigenvalues --    3.58619   3.66149   3.66615   3.68621   3.77483
 Alpha virt. eigenvalues --    3.78732   3.81681   3.87915   3.96636   4.01200
 Alpha virt. eigenvalues --    4.02953   4.20357   4.26296   4.26941   4.31287
 Alpha virt. eigenvalues --    4.37966   4.62964   4.92696   4.96436   5.37513
 Alpha virt. eigenvalues --    5.53015   6.02086  10.04022  10.08432  10.11591
 Alpha virt. eigenvalues --   23.65159  23.85447  24.06297  24.07712  24.10855
 Alpha virt. eigenvalues --   24.16949  24.17670  24.20716  24.25187  24.32150
 Alpha virt. eigenvalues --   24.32716  24.38976  25.98435  26.06873  26.08866
 Alpha virt. eigenvalues --   26.28591  26.37365  26.40178  26.70552  26.83724
 Alpha virt. eigenvalues --   26.97042  50.33080 216.14007 216.19070 216.21831
          Condensed to atoms (all electrons):
               1          2          3          4          5          6
     1  C   16.787763  -3.925010  -3.224946  -0.880964   2.097263  -2.118035
     2  C   -3.925010  28.965438  -6.683240  -1.007007  -5.868904  -5.183808
     3  C   -3.224946  -6.683240  18.602482  -2.750433  -1.572270   2.568613
     4  C   -0.880964  -1.007007  -2.750433  11.938794  -2.855146  -1.372812
     5  C    2.097263  -5.868904  -1.572270  -2.855146  19.727227  -1.300041
     6  C   -2.118035  -5.183808   2.568613  -1.372812  -1.300041  16.040861
     7  H    0.003676   0.103507   0.309650   0.004635  -0.063347  -0.064591
     8  H   -0.029938   0.022290  -0.036193   0.128239   0.155091  -0.005950
     9  H    0.056556   0.017940  -0.003050   0.380873  -0.106478   0.023926
    10  O    0.245274  -0.045130   0.018704  -0.143022  -0.134206   0.036591
    11  Cl   0.028161  -1.424378   0.222688   0.333754   0.143919  -0.122013
    12  C   -1.721451   2.191588  -1.655285   2.335891  -4.427055  -3.275799
    13  C   -0.581596  -4.148096   3.852538   0.265392  -2.090978  -1.815397
    14  C    0.104123  -1.518844  -0.310847  -0.091080   1.155977   0.486539
    15  C    0.220760   3.492886  -2.240357  -0.262110   2.109155   0.082964
    16  C   -0.077606  -0.083434   0.247684  -0.192301  -0.420214   1.473373
    17  C    0.038400  -0.089953  -0.103303   0.023910   0.199808  -0.164661
    18  Cl  -0.002726   0.010289   0.000719   0.003070  -0.019641  -0.042574
    19  Cl  -0.008808   0.005397   0.081673  -0.005302  -0.038462  -0.097592
    20  H    0.000150   0.000194  -0.004207   0.000462   0.007422  -0.002396
    21  H    0.002716  -0.017560  -0.020719   0.018166   0.051129  -0.032470
    22  H    0.004239  -0.006396  -0.037325  -0.002867   0.025649   0.059388
               7          8          9         10         11         12
     1  C    0.003676  -0.029938   0.056556   0.245274   0.028161  -1.721451
     2  C    0.103507   0.022290   0.017940  -0.045130  -1.424378   2.191588
     3  C    0.309650  -0.036193  -0.003050   0.018704   0.222688  -1.655285
     4  C    0.004635   0.128239   0.380873  -0.143022   0.333754   2.335891
     5  C   -0.063347   0.155091  -0.106478  -0.134206   0.143919  -4.427055
     6  C   -0.064591  -0.005950   0.023926   0.036591  -0.122013  -3.275799
     7  H    0.526776  -0.000234   0.000056  -0.000714  -0.028648   0.120552
     8  H   -0.000234   0.553031  -0.008693  -0.000307   0.000790   0.048621
     9  H    0.000056  -0.008693   0.526485  -0.007193   0.000687  -0.011129
    10  O   -0.000714  -0.000307  -0.007193   8.360643   0.061250   0.024203
    11  Cl  -0.028648   0.000790   0.000687   0.061250  17.546066  -0.011337
    12  C    0.120552   0.048621  -0.011129   0.024203  -0.011337  23.729440
    13  C   -0.041850  -0.030794  -0.000582   0.002715   0.030666   4.868817
    14  C   -0.049852  -0.012766  -0.000141  -0.001001   0.000149  -3.084156
    15  C    0.037316   0.068301   0.001203  -0.000124   0.005547  -6.079302
    16  C   -0.001480   0.018956   0.000282   0.000710   0.002544  -1.942578
    17  C   -0.010732   0.006466  -0.000054   0.000011  -0.005061  -5.529430
    18  Cl  -0.000011   0.000031  -0.000001   0.000001   0.000087   0.082897
    19  Cl  -0.001768  -0.000080   0.000000  -0.000007   0.002155  -0.461140
    20  H    0.000003   0.000032   0.000000   0.000000  -0.000003   0.000539
    21  H   -0.000030  -0.000270   0.000017  -0.000001  -0.000077   0.100033
    22  H   -0.001577   0.000006   0.000002   0.000002  -0.001141   0.051980
              13         14         15         16         17         18
     1  C   -0.581596   0.104123   0.220760  -0.077606   0.038400  -0.002726
     2  C   -4.148096  -1.518844   3.492886  -0.083434  -0.089953   0.010289
     3  C    3.852538  -0.310847  -2.240357   0.247684  -0.103303   0.000719
     4  C    0.265392  -0.091080  -0.262110  -0.192301   0.023910   0.003070
     5  C   -2.090978   1.155977   2.109155  -0.420214   0.199808  -0.019641
     6  C   -1.815397   0.486539   0.082964   1.473373  -0.164661  -0.042574
     7  H   -0.041850  -0.049852   0.037316  -0.001480  -0.010732  -0.000011
     8  H   -0.030794  -0.012766   0.068301   0.018956   0.006466   0.000031
     9  H   -0.000582  -0.000141   0.001203   0.000282  -0.000054  -0.000001
    10  O    0.002715  -0.001001  -0.000124   0.000710   0.000011   0.000001
    11  Cl   0.030666   0.000149   0.005547   0.002544  -0.005061   0.000087
    12  C    4.868817  -3.084156  -6.079302  -1.942578  -5.529430   0.082897
    13  C   21.613596   3.323580 -10.361927  -0.341897  -8.980155   0.103187
    14  C    3.323580  29.572541  -4.444491  -8.966983  -9.200361   0.372786
    15  C  -10.361927  -4.444491  27.412671  -3.906435   0.367271   0.097708
    16  C   -0.341897  -8.966983  -3.906435  20.304440  -0.055867   0.032489
    17  C   -8.980155  -9.200361   0.367271  -0.055867  30.901895  -1.384207
    18  Cl   0.103187   0.372786   0.097708   0.032489  -1.384207  17.543407
    19  Cl   0.490114  -1.361550   0.253118   0.437594  -0.139748  -0.168266
    20  H   -0.046052   0.044539   0.012354   0.233491   0.103019  -0.007440
    21  H    0.031833  -0.023743   0.299424  -0.069844   0.004684  -0.000410
    22  H    0.312082  -0.072398   0.041087  -0.036277   0.007826   0.000273
              19         20         21         22
     1  C   -0.008808   0.000150   0.002716   0.004239
     2  C    0.005397   0.000194  -0.017560  -0.006396
     3  C    0.081673  -0.004207  -0.020719  -0.037325
     4  C   -0.005302   0.000462   0.018166  -0.002867
     5  C   -0.038462   0.007422   0.051129   0.025649
     6  C   -0.097592  -0.002396  -0.032470   0.059388
     7  H   -0.001768   0.000003  -0.000030  -0.001577
     8  H   -0.000080   0.000032  -0.000270   0.000006
     9  H    0.000000   0.000000   0.000017   0.000002
    10  O   -0.000007   0.000000  -0.000001   0.000002
    11  Cl   0.002155  -0.000003  -0.000077  -0.001141
    12  C   -0.461140   0.000539   0.100033   0.051980
    13  C    0.490114  -0.046052   0.031833   0.312082
    14  C   -1.361550   0.044539  -0.023743  -0.072398
    15  C    0.253118   0.012354   0.299424   0.041087
    16  C    0.437594   0.233491  -0.069844  -0.036277
    17  C   -0.139748   0.103019   0.004684   0.007826
    18  Cl  -0.168266  -0.007440  -0.000410   0.000273
    19  Cl  17.606920  -0.000399   0.000291  -0.006849
    20  H   -0.000399   0.502942  -0.007004   0.000064
    21  H    0.000291  -0.007004   0.510576  -0.000180
    22  H   -0.006849   0.000064  -0.000180   0.481270
 Mulliken charges:
               1
     1  C   -1.018000
     2  C    1.192231
     3  C   -1.262575
     4  C    0.129856
     5  C   -0.775895
     6  C    0.825886
     7  H    0.158665
     8  H    0.123373
     9  H    0.129293
    10  O   -0.418400
    11  Cl   0.214194
    12  C    0.644101
    13  C   -0.455196
    14  C    0.077979
    15  C   -1.207021
    16  C   -0.656647
    17  C    0.010243
    18  Cl   0.378333
    19  Cl   0.412708
    20  H    0.162291
    21  H    0.153439
    22  H    0.181140
 Sum of Mulliken charges =  -1.00000
 Mulliken charges with hydrogens summed into heavy atoms:
               1
     1  C   -1.018000
     2  C    1.192231
     3  C   -1.103910
     4  C    0.259148
     5  C   -0.652522
     6  C    0.825886
    10  O   -0.418400
    11  Cl   0.214194
    12  C    0.644101
    13  C   -0.274056
    14  C    0.077979
    15  C   -1.053582
    16  C   -0.494356
    17  C    0.010243
    18  Cl   0.378333
    19  Cl   0.412708
 Electronic spatial extent (au):  <R**2>=           6812.1190
 Charge=             -1.0000 electrons
 Dipole moment (field-independent basis, Debye):
    X=            -11.7256    Y=             -0.8750    Z=             -0.2169  Tot=             11.7602
 Quadrupole moment (field-independent basis, Debye-Ang):
   XX=           -216.6562   YY=           -119.1132   ZZ=           -120.9983
   XY=              4.7441   XZ=              0.5826   YZ=              1.8229
 Traceless Quadrupole moment (field-independent basis, Debye-Ang):
   XX=            -64.4003   YY=             33.1427   ZZ=             31.2576
   XY=              4.7441   XZ=              0.5826   YZ=              1.8229
 Octapole moment (field-independent basis, Debye-Ang**2):
  XXX=           -355.4582  YYY=              0.7369  ZZZ=             -3.1891  XYY=            -23.4007
  XXY=             12.5850  XXZ=             -5.6792  XZZ=             -8.1244  YZZ=              8.8660
  YYZ=             -1.2802  XYZ=              1.9448
 Hexadecapole moment (field-independent basis, Debye-Ang**3):
 XXXX=         -10003.3690 YYYY=          -1437.9269 ZZZZ=           -284.1980 XXXY=            138.8369
 XXXZ=            -41.2268 YYYX=              3.3746 YYYZ=             11.6363 ZZZX=            -12.7190
 ZZZY=              7.6337 XXYY=          -1564.0246 XXZZ=          -1329.9718 YYZZ=           -300.4974
 XXYZ=             21.4944 YYXZ=             17.0499 ZZXY=              4.4479
 N-N= 1.269408829276D+03 E-N=-7.085716228291D+03  KE= 1.911761335667D+03
 No NMR shielding tensors so no spin-rotation constants.
 Leave Link  601 at Tue Apr  5 19:39:02 2022, MaxMem=  1879048192 cpu:               1.9 elap:               0.3
 (Enter /gpfs/software/gaussian16/sse4/tar/g16/l701.exe)
 ... and contract with generalized density number  0.
 Compute integral first derivatives.
 Leave Link  701 at Tue Apr  5 19:39:02 2022, MaxMem=  1879048192 cpu:               2.1 elap:               0.3
 (Enter /gpfs/software/gaussian16/sse4/tar/g16/l702.exe)
 L702 exits ... SP integral derivatives will be done elsewhere.
 Leave Link  702 at Tue Apr  5 19:39:02 2022, MaxMem=  1879048192 cpu:               0.2 elap:               0.0
 (Enter /gpfs/software/gaussian16/sse4/tar/g16/l703.exe)
 Integral derivatives from FoFJK, PRISM(SPDF).
 Compute integral first derivatives, UseDBF=F ICtDFT=           0.
 Calling FoFJK, ICntrl=      2127 FMM=F ISym2X=0 I1Cent= 0 IOpClX= 0 NMat=1 NMatS=1 NMatT=0.
 FoFJK:  IHMeth= 1 ICntrl=    2127 DoSepK=F KAlg= 0 I1Cent=           0 FoldK=F
 IRaf=         0 NMat=       1 IRICut=       1 DoRegI=T DoRafI=F ISym2E= 0 IDoP0=0 IntGTp=1.
 FoFCou: FMM=F IPFlag=           0 FMFlag=      100000 FMFlg1=         800
         NFxFlg=           0 DoJE=F BraDBF=F KetDBF=F FulRan=T
         wScrn=  0.000000 ICntrl=      2127 IOpCl=  0 I1Cent=           0 NGrid=           0
         NMat0=    1 NMatS0=      1 NMatT0=    0 NMatD0=    1 NMtDS0=    0 NMtDT0=    0
 Symmetry not used in FoFCou.
 Leave Link  703 at Tue Apr  5 19:40:00 2022, MaxMem=  1879048192 cpu:             406.5 elap:              58.1
 (Enter /gpfs/software/gaussian16/sse4/tar/g16/l716.exe)
 Dipole        =-4.61321382D+00-3.44240665D-01-8.53540708D-02
 ***** Axes restored to original set *****
 -------------------------------------------------------------------
 Center     Atomic                   Forces (Hartrees/Bohr)
 Number     Number              X              Y              Z
 -------------------------------------------------------------------
      1        6           0.001813114    0.000083429   -0.000290437
      2        6          -0.002196247   -0.002140390   -0.000440109
      3        6           0.003070420    0.000482050   -0.003791350
      4        6          -0.001759663    0.000456733    0.000274387
      5        6           0.001326212    0.000660472    0.004475177
      6        6          -0.006303442   -0.015921574    0.000219486
      7        1           0.002188975    0.000298300    0.001975374
      8        1           0.004008982   -0.000668808   -0.000792695
      9        1          -0.000181078   -0.000002714   -0.000507960
     10        8          -0.001782933    0.000023868    0.000121752
     11       17           0.000087334    0.000033967    0.000554863
     12        6           0.002798836    0.025458100    0.006792404
     13        6           0.008725109   -0.001300961   -0.000936275
     14        6           0.001507854    0.001389161   -0.001176903
     15        6          -0.008866705   -0.005733966   -0.005708862
     16        6           0.002580869   -0.001079623   -0.003379004
     17        6          -0.000950971   -0.000639107    0.000714159
     18       17          -0.000646532   -0.000038748    0.000068101
     19       17           0.000392742   -0.000009053   -0.000097250
     20        1          -0.000275985    0.000184598    0.000347870
     21        1          -0.003665962   -0.000380488    0.002316784
     22        1          -0.001870930   -0.001155245   -0.000739511
 -------------------------------------------------------------------
 Cartesian Forces:  Max     0.025458100 RMS     0.004543230
 Leave Link  716 at Tue Apr  5 19:40:01 2022, MaxMem=  1879048192 cpu:               0.2 elap:               0.1
 (Enter /gpfs/software/gaussian16/sse4/tar/g16/l103.exe)

 GradGradGradGradGradGradGradGradGradGradGradGradGradGradGradGradGradGrad
 Berny optimization.
 FormGI is forming the generalized inverse of G from B-inverse, IUseBI=4.
 GSVD:  received Info=                   1 from GESDD.
 Internal  Forces:  Max     0.023434849 RMS     0.003535699
 Search for a local minimum.
 Step number   1 out of a maximum of  121
 All quantities printed in internal units (Hartrees-Bohrs-Radians)
 RMS Force = .35357D-02 SwitMx=.10000D-02 MixMth= 1
 Mixed Optimization -- RFO/linear search
 Second derivative matrix not updated -- first step.
 ITU=  0
     Eigenvalues ---    0.01275   0.01433   0.01582   0.01766   0.01823
     Eigenvalues ---    0.01884   0.01953   0.01987   0.02093   0.02093
     Eigenvalues ---    0.02113   0.02124   0.02206   0.02210   0.02229
     Eigenvalues ---    0.02238   0.02239   0.02249   0.02272   0.16000
     Eigenvalues ---    0.16000   0.16000   0.16000   0.16000   0.16000
     Eigenvalues ---    0.22346   0.22361   0.23355   0.23463   0.24407
     Eigenvalues ---    0.24590   0.24602   0.25000   0.25000   0.25000
     Eigenvalues ---    0.25000   0.25000   0.29794   0.30814   0.31095
     Eigenvalues ---    0.35429   0.35468   0.35591   0.35625   0.35898
     Eigenvalues ---    0.35945   0.36766   0.36775   0.37525   0.41293
     Eigenvalues ---    0.41910   0.42269   0.42593   0.45365   0.46035
     Eigenvalues ---    0.47484   0.47987   0.48413   0.50725   0.86397
 RFO step:  Lambda=-9.26367215D-03 EMin= 1.27499918D-02
 Linear search not attempted -- first point.
 Iteration  1 RMS(Cart)=  0.13091924 RMS(Int)=  0.00477177
 Iteration  2 RMS(Cart)=  0.01055208 RMS(Int)=  0.00205668
 Iteration  3 RMS(Cart)=  0.00003722 RMS(Int)=  0.00205663
 Iteration  4 RMS(Cart)=  0.00000015 RMS(Int)=  0.00205663
 ITry= 1 IFail=0 DXMaxC= 4.72D-01 DCOld= 1.00D+10 DXMaxT= 3.00D-01 DXLimC= 3.00D+00 Rises=F
 Variable       Old X    -DE/DX   Delta X   Delta X   Delta X     New X
                                 (Linear)    (Quad)   (Total)
    R1        2.74427   0.00054   0.00000   0.00168   0.00167   2.74593
    R2        2.73413   0.00029   0.00000   0.00091   0.00087   2.73500
    R3        2.34639   0.00178   0.00000   0.00204   0.00204   2.34843
    R4        2.58992   0.00245   0.00000   0.00481   0.00484   2.59475
    R5        3.32076  -0.00001   0.00000  -0.00004  -0.00004   3.32072
    R6        2.66921  -0.00308   0.00000  -0.00707  -0.00704   2.66218
    R7        2.04672   0.00121   0.00000   0.00331   0.00331   2.05003
    R8        2.59305   0.00160   0.00000   0.00303   0.00301   2.59606
    R9        2.04985   0.00009   0.00000   0.00024   0.00024   2.05009
   R10        2.67144  -0.00277   0.00000  -0.00651  -0.00650   2.66493
   R11        2.04921   0.00254   0.00000   0.00698   0.00698   2.05620
   R12        2.76187   0.00021   0.00000   0.00056   0.00056   2.76243
   R13        2.66434   0.00220   0.00000   0.00396   0.00465   2.66898
   R14        2.66995  -0.00662   0.00000  -0.01613  -0.01551   2.65445
   R15        2.61778   0.00099   0.00000   0.00226   0.00220   2.61998
   R16        2.04167   0.00071   0.00000   0.00191   0.00191   2.04359
   R17        2.62868   0.00076   0.00000   0.00273   0.00203   2.63071
   R18        3.30069   0.00018   0.00000   0.00055   0.00055   3.30125
   R19        2.61286   0.00123   0.00000   0.00224   0.00227   2.61514
   R20        2.04242   0.00264   0.00000   0.00717   0.00717   2.04959
   R21        2.62803   0.00031   0.00000   0.00154   0.00094   2.62897
   R22        2.04726  -0.00009   0.00000  -0.00025  -0.00025   2.04701
   R23        3.29532  -0.00063   0.00000  -0.00198  -0.00198   3.29334
    A1        1.95101   0.00026   0.00000   0.00217   0.00212   1.95313
    A2        2.17093  -0.00023   0.00000  -0.00145  -0.00147   2.16946
    A3        2.16124  -0.00003   0.00000  -0.00072  -0.00074   2.16050
    A4        2.16816   0.00040   0.00000   0.00250   0.00251   2.17066
    A5        2.04121  -0.00004   0.00000  -0.00064  -0.00070   2.04051
    A6        2.07382  -0.00036   0.00000  -0.00186  -0.00192   2.07190
    A7        2.13050  -0.00254   0.00000  -0.01085  -0.01096   2.11954
    A8        2.04116   0.00317   0.00000   0.01661   0.01635   2.05750
    A9        2.11153  -0.00062   0.00000  -0.00577  -0.00601   2.10552
   A10        2.15743  -0.00097   0.00000  -0.00370  -0.00373   2.15370
   A11        2.02266   0.00032   0.00000   0.00088   0.00089   2.02354
   A12        2.10310   0.00065   0.00000   0.00282   0.00283   2.10593
   A13        2.14187  -0.00080   0.00000  -0.00379  -0.00386   2.13800
   A14        2.04748   0.00365   0.00000   0.02108   0.02096   2.06844
   A15        2.09383  -0.00285   0.00000  -0.01729  -0.01739   2.07644
   A16        2.01741   0.00366   0.00000   0.01367   0.01369   2.03110
   A17        2.12911   0.00181   0.00000   0.00719   0.00709   2.13620
   A18        2.13666  -0.00547   0.00000  -0.02086  -0.02096   2.11571
   A19        2.02231   0.02163   0.00000   0.09793   0.09183   2.11415
   A20        2.22728  -0.02343   0.00000  -0.08019  -0.08658   2.14070
   A21        2.01570   0.00264   0.00000   0.01555   0.01256   2.02826
   A22        2.13136  -0.00091   0.00000  -0.00704  -0.00562   2.12575
   A23        2.10832  -0.00161   0.00000  -0.00867  -0.00945   2.09887
   A24        2.04350   0.00252   0.00000   0.01571   0.01476   2.05827
   A25        2.11322  -0.00208   0.00000  -0.00687  -0.00693   2.10629
   A26        2.06685   0.00158   0.00000   0.00554   0.00552   2.07237
   A27        2.10312   0.00049   0.00000   0.00133   0.00126   2.10438
   A28        2.13465  -0.00075   0.00000  -0.00792  -0.00661   2.12804
   A29        2.09497  -0.00221   0.00000  -0.01132  -0.01196   2.08300
   A30        2.05357   0.00296   0.00000   0.01924   0.01854   2.07211
   A31        2.11093  -0.00015   0.00000  -0.00094  -0.00090   2.11003
   A32        2.09935  -0.00011   0.00000  -0.00064  -0.00070   2.09865
   A33        2.07290   0.00026   0.00000   0.00158   0.00149   2.07440
   A34        2.06051   0.00124   0.00000   0.00721   0.00656   2.06707
   A35        2.13326  -0.00061   0.00000  -0.00357  -0.00330   2.12996
   A36        2.08941  -0.00063   0.00000  -0.00365  -0.00338   2.08603
    D1        0.00002   0.00038   0.00000   0.01470   0.01470   0.01473
    D2       -3.14156   0.00082   0.00000   0.03125   0.03130  -3.11025
    D3        3.14157   0.00004   0.00000   0.00069   0.00073  -3.14089
    D4       -0.00001   0.00048   0.00000   0.01723   0.01733   0.01732
    D5       -0.00001   0.00000   0.00000  -0.00237  -0.00231  -0.00232
    D6       -3.14159   0.00009   0.00000   0.00185   0.00199  -3.13960
    D7       -3.14156   0.00034   0.00000   0.01155   0.01158  -3.12998
    D8        0.00005   0.00043   0.00000   0.01577   0.01588   0.01593
    D9       -0.00002  -0.00027   0.00000  -0.00911  -0.00915  -0.00916
   D10       -3.14156   0.00085   0.00000   0.02814   0.02842  -3.11315
   D11        3.14156  -0.00073   0.00000  -0.02594  -0.02602   3.11554
   D12        0.00001   0.00040   0.00000   0.01131   0.01154   0.01155
   D13        0.00000  -0.00022   0.00000  -0.00931  -0.00933  -0.00933
   D14       -3.14159   0.00030   0.00000   0.01059   0.01084  -3.13075
   D15        3.14155  -0.00139   0.00000  -0.04804  -0.04792   3.09363
   D16       -0.00004  -0.00087   0.00000  -0.02813  -0.02775  -0.02779
   D17        0.00000  -0.00050   0.00000  -0.01597  -0.01593  -0.01592
   D18       -3.14156   0.00028   0.00000   0.01027   0.01064  -3.13092
   D19        3.14158  -0.00059   0.00000  -0.02038  -0.02042   3.12115
   D20        0.00002   0.00019   0.00000   0.00586   0.00614   0.00616
   D21        0.00000   0.00059   0.00000   0.02152   0.02158   0.02159
   D22       -3.14159   0.00007   0.00000   0.00152   0.00166  -3.13993
   D23        3.14156  -0.00021   0.00000  -0.00539  -0.00510   3.13646
   D24       -0.00003  -0.00073   0.00000  -0.02539  -0.02502  -0.02505
   D25       -0.50615  -0.00219   0.00000  -0.06406  -0.06323  -0.56937
   D26        2.42262   0.00369   0.00000   0.13614   0.13543   2.55805
   D27        2.63545  -0.00163   0.00000  -0.04280  -0.04209   2.59335
   D28       -0.71897   0.00424   0.00000   0.15741   0.15657  -0.56240
   D29        2.95514   0.00070   0.00000   0.11818   0.12827   3.08340
   D30       -0.18648   0.00034   0.00000   0.09273   0.10117  -0.08531
   D31       -0.00001  -0.00078   0.00000  -0.04352  -0.04488  -0.04490
   D32        3.14155  -0.00115   0.00000  -0.06897  -0.07198   3.06958
   D33       -2.92945  -0.00694   0.00000  -0.17344  -0.16428  -3.09373
   D34        0.21211  -0.00664   0.00000  -0.18036  -0.17299   0.03912
   D35        0.00000   0.00090   0.00000   0.03474   0.03435   0.03435
   D36        3.14156   0.00120   0.00000   0.02781   0.02564  -3.11599
   D37        0.00002   0.00007   0.00000   0.01999   0.02170   0.02172
   D38        3.14159   0.00002   0.00000   0.00362   0.00356  -3.13804
   D39       -3.14155   0.00042   0.00000   0.04454   0.04819  -3.09336
   D40        0.00002   0.00037   0.00000   0.02817   0.03005   0.03007
   D41       -0.00001   0.00056   0.00000   0.01480   0.01397   0.01395
   D42        3.14159   0.00017   0.00000  -0.00184  -0.00274   3.13885
   D43       -3.14158   0.00061   0.00000   0.03151   0.03244  -3.10914
   D44        0.00002   0.00022   0.00000   0.01487   0.01574   0.01576
   D45        0.00001  -0.00031   0.00000  -0.00205  -0.00045  -0.00044
   D46        3.14158  -0.00040   0.00000  -0.01646  -0.01660   3.12498
   D47       -3.14155  -0.00060   0.00000   0.00472   0.00821  -3.13334
   D48        0.00002  -0.00069   0.00000  -0.00969  -0.00794  -0.00792
   D49       -0.00000  -0.00045   0.00000  -0.02354  -0.02448  -0.02448
   D50        3.14159  -0.00006   0.00000  -0.00733  -0.00821   3.13338
   D51       -3.14157  -0.00036   0.00000  -0.00934  -0.00855   3.13306
   D52        0.00002   0.00003   0.00000   0.00687   0.00772   0.00774
         Item               Value     Threshold  Converged?
 Maximum Force            0.023435     0.000450     NO 
 RMS     Force            0.003536     0.000300     NO 
 Maximum Displacement     0.471687     0.001800     NO 
 RMS     Displacement     0.130601     0.001200     NO 
 Predicted change in Energy=-5.384790D-03
 Lowest energy point so far.  Saving SCF results.
 GradGradGradGradGradGradGradGradGradGradGradGradGradGradGradGradGradGrad

 Leave Link  103 at Tue Apr  5 19:40:01 2022, MaxMem=  1879048192 cpu:               0.3 elap:               0.1
 (Enter /gpfs/software/gaussian16/sse4/tar/g16/l202.exe)
                          Input orientation:                          
 ---------------------------------------------------------------------
 Center     Atomic      Atomic             Coordinates (Angstroms)
 Number     Number       Type             X           Y           Z
 ---------------------------------------------------------------------
      1          6           0       -4.016411   -0.845446   -0.016840
      2          6           0       -3.314779    0.427020   -0.015719
      3          6           0       -1.948118    0.558612    0.001115
      4          6           0       -3.101760   -1.966429    0.021748
      5          6           0       -1.735436   -1.826866    0.052495
      6          6           0       -1.101785   -0.567218    0.030092
      7          1           0       -1.535223    1.561449    0.027463
      8          1           0       -1.121828   -2.725261    0.070339
      9          1           0       -3.557433   -2.950950    0.021183
     10          8           0       -5.253466   -0.963065   -0.032812
     11         17           0       -4.302883    1.880140   -0.011520
     12          6           0        0.355073   -0.451214    0.061799
     13          6           0        1.016856    0.615947   -0.584719
     14          6           0        2.391642    0.777450   -0.506752
     15          6           0        1.173873   -1.369113    0.740133
     16          6           0        2.547408   -1.214227    0.807276
     17          6           0        3.174876   -0.132156    0.198329
     18         17           0        4.905674    0.034384    0.315864
     19         17           0        3.126752    2.129487   -1.333446
     20          1           0        3.151317   -1.930560    1.350922
     21          1           0        0.720707   -2.221681    1.234212
     22          1           0        0.456856    1.322758   -1.181615
 ---------------------------------------------------------------------
                    Distance matrix (angstroms):
                    1          2          3          4          5
     1  C    0.000000
     2  C    1.453085   0.000000
     3  C    2.499907   1.373085   0.000000
     4  C    1.447301   2.403202   2.776175   0.000000
     5  C    2.484118   2.752995   2.395491   1.373777   0.000000
     6  C    2.928252   2.426510   1.408763   2.440852   1.410223
     7  H    3.457079   2.110832   1.084831   3.860050   3.394317
     8  H    3.452523   3.841005   3.386941   2.120923   1.088093
     9  H    2.155285   3.386875   3.861000   1.084859   2.141078
    10  O    1.242737   2.385610   3.638952   2.374775   3.623529
    11  Cl   2.740604   1.757249   2.700280   4.029875   4.509742
    12  C    4.389929   3.774271   2.515576   3.774542   2.502545
    13  C    5.271805   4.372930   3.022840   4.898925   3.734768
    14  C    6.628495   5.738219   4.374853   6.163250   4.912025
    15  C    5.271269   4.893404   3.742873   4.376516   3.024312
    16  C    6.625624   6.142985   4.899246   5.752909   4.391785
    17  C    7.229778   6.517218   5.173116   6.541551   5.196583
    18  Cl   8.971532   8.236501   6.881013   8.258858   6.902025
    19  Cl   7.849105   6.791769   5.477500   7.576769   6.419847
    20  H    7.377301   7.016858   5.832855   6.392884   5.057373
    21  H    5.089150   4.986291   4.046380   4.018268   2.754083
    22  H    5.105676   4.048073   2.786875   4.993053   4.031043
                    6          7          8          9         10
     6  C    0.000000
     7  H    2.172348   0.000000
     8  H    2.158511   4.306810   0.000000
     9  H    3.422347   4.944807   2.446532   0.000000
    10  O    4.170984   4.494678   4.492928   2.613644   0.000000
    11  Cl   4.029680   2.786221   5.597815   4.888373   2.997978
    12  C    1.461813   2.761378   2.711568   4.643062   5.632642
    13  C    2.503300   2.789596   4.020789   5.832151   6.489593
    14  C    3.781583   4.039841   4.994647   7.040680   7.855042
    15  C    2.515117   4.054046   2.749183   5.040272   6.486370
    16  C    3.786720   4.998036   4.036038   6.395563   7.849998
    17  C    4.302024   5.008246   5.020184   7.300751   8.472354
    18  Cl   6.044266   6.625727   6.633755   8.979043  10.213941
    19  Cl   5.197305   4.889657   6.602244   8.504362   9.026825
    20  H    4.657486   5.992439   4.531139   6.914964   8.572698
    21  H    2.740189   4.567005   2.236768   4.506190   6.235400
    22  H    2.733058   2.342482   4.521736   5.985467   6.257197
                   11         12         13         14         15
    11  Cl   0.000000
    12  C    5.209332   0.000000
    13  C    5.497851   1.412366   0.000000
    14  C    6.802783   2.445502   1.386434   0.000000
    15  C    6.412292   1.404674   2.391726   2.765035   0.000000
    16  C    7.561219   2.438085   2.762206   2.391174   1.383871
    17  C    7.746629   2.841079   2.414514   1.392113   2.414048
    18  Cl   9.397421   4.583484   4.033878   2.747580   4.009507
    19  Cl   7.550440   4.035955   2.702417   1.746944   4.511504
    20  H    8.481909   3.416033   3.845430   3.370664   2.144428
    21  H    6.604033   2.154715   3.383542   3.849386   1.084595
    22  H    4.933043   2.168737   1.081419   2.120425   3.384288
                   16         17         18         19         20
    16  C    0.000000
    17  C    1.391190   0.000000
    18  Cl   2.713288   1.742759   0.000000
    19  Cl   4.012326   2.731974   3.205346   0.000000
    20  H    1.083231   2.136184   2.830214   4.867280   0.000000
    21  H    2.129337   3.385575   4.842224   5.595944   2.450763
    22  H    3.842186   3.377671   4.867683   2.793243   4.925236
                   21         22
    21  H    0.000000
    22  H    4.297545   0.000000
 Stoichiometry    C12H6Cl3O(1-)
 Framework group  C1[X(C12H6Cl3O)]
 Deg. of freedom    60
 Full point group                 C1      NOp   1
 RotChk:  IX=0 Diff= 2.93D-02
 Largest Abelian subgroup         C1      NOp   1
 Largest concise Abelian subgroup C1      NOp   1
                         Standard orientation:                         
 ---------------------------------------------------------------------
 Center     Atomic      Atomic             Coordinates (Angstroms)
 Number     Number       Type             X           Y           Z
 ---------------------------------------------------------------------
      1          6           0        4.008208   -0.713876    0.243239
      2          6           0        3.236420    0.455564   -0.141745
      3          6           0        1.865199    0.493886   -0.202138
      4          6           0        3.158976   -1.847860    0.539151
      5          6           0        1.787942   -1.806086    0.463095
      6          6           0        1.084229   -0.637743    0.104639
      7          1           0        1.397305    1.416314   -0.529339
      8          1           0        1.226269   -2.703827    0.713156
      9          1           0        3.669093   -2.757989    0.836416
     10          8           0        5.249290   -0.746922    0.298159
     11         17           0        4.141238    1.897477   -0.577765
     12          6           0       -0.375832   -0.624123    0.034405
     13          6           0       -1.110166    0.545821    0.328959
     14          6           0       -2.489870    0.593863    0.201249
     15          6           0       -1.127107   -1.750228   -0.340540
     16          6           0       -2.505422   -1.705175   -0.455936
     17          6           0       -3.205536   -0.530207   -0.201572
     18         17           0       -4.940044   -0.510550   -0.369815
     19         17           0       -3.317246    2.084587    0.582043
     20          1           0       -3.056392   -2.586155   -0.762034
     21          1           0       -0.616323   -2.682734   -0.554732
     22          1           0       -0.603629    1.431020    0.688555
 ---------------------------------------------------------------------
 Rotational constants (GHZ):           0.9041508           0.1584592           0.1382507
 Leave Link  202 at Tue Apr  5 19:40:01 2022, MaxMem=  1879048192 cpu:               0.1 elap:               0.0
 (Enter /gpfs/software/gaussian16/sse4/tar/g16/l301.exe)
 Standard basis: 6-311+G(d,p) (5D, 7F)
 Ernie: Thresh=  0.10000D-02 Tol=  0.10000D-05 Strict=F.
 There are   428 symmetry adapted cartesian basis functions of A   symmetry.
 There are   412 symmetry adapted basis functions of A   symmetry.
   412 basis functions,   675 primitive gaussians,   428 cartesian basis functions
    69 alpha electrons       69 beta electrons
       nuclear repulsion energy      1265.6025051910 Hartrees.
 IExCor= 4336 DFT=T Ex+Corr=M062X ExCW=0 ScaHFX=  0.540000
 ScaDFX=  1.000000  1.000000  1.000000  1.000000 ScalE2=  1.000000  1.000000
 IRadAn=      5 IRanWt=     -1 IRanGd=            0 ICorTp=0 IEmpDi=  4
 NAtoms=   22 NActive=   22 NUniq=   22 SFac= 1.00D+00 NAtFMM=   60 NAOKFM=F Big=F
 Integral buffers will be    131072 words long.
 Raffenetti 2 integral format.
 Two-electron integral symmetry is turned on.
 Leave Link  301 at Tue Apr  5 19:40:01 2022, MaxMem=  1879048192 cpu:               0.5 elap:               0.1
 (Enter /gpfs/software/gaussian16/sse4/tar/g16/l302.exe)
 NPDir=0 NMtPBC=     1 NCelOv=     1 NCel=       1 NClECP=     1 NCelD=      1
         NCelK=      1 NCelE2=     1 NClLst=     1 CellRange=     0.0.
 One-electron integrals computed using PRISM.
 One-electron integral symmetry used in STVInt
 NBasis=   412 RedAO= T EigKep=  1.37D-06  NBF=   412
 NBsUse=   409 1.00D-06 EigRej=  8.41D-07 NBFU=   409
 Precomputing XC quadrature grid using
 IXCGrd= 4 IRadAn=           5 IRanWt=          -1 IRanGd=           0 AccXCQ= 0.00D+00.
 Generated NRdTot=       0 NPtTot=           0 NUsed=           0 NTot=          32
 NSgBfM=   420   420   420   420   420 MxSgAt=    22 MxSgA2=    22.
 Leave Link  302 at Tue Apr  5 19:40:01 2022, MaxMem=  1879048192 cpu:               5.3 elap:               0.8
 (Enter /gpfs/software/gaussian16/sse4/tar/g16/l303.exe)
 DipDrv:  MaxL=1.
 Leave Link  303 at Tue Apr  5 19:40:02 2022, MaxMem=  1879048192 cpu:               0.5 elap:               0.1
 (Enter /gpfs/software/gaussian16/sse4/tar/g16/l401.exe)
 Initial guess from the checkpoint file:  "checkpoint.chk"
 B after Tr=     0.000000    0.000000   -0.000000
         Rot=    0.999970    0.006874    0.003602    0.000777 Ang=   0.89 deg.
 Guess basis will be translated and rotated to current coordinates.
 JPrj=2 DoOrth=T DoCkMO=T.
 Generating alternative initial guess.
 ExpMin= 4.38D-02 ExpMax= 1.06D+05 ExpMxC= 3.62D+03 IAcc=2 IRadAn=         4 AccDes= 0.00D+00
 Harris functional with IExCor= 1009 and IRadAn=       4 diagonalized for initial guess.
 HarFok:  IExCor= 1009 AccDes= 0.00D+00 IRadAn=         4 IDoV= 1 UseB2=F ITyADJ=14
 ICtDFT=  3500011 ScaDFX=  1.000000  1.000000  1.000000  1.000000
 FoFCou: FMM=F IPFlag=           0 FMFlag=      100000 FMFlg1=           0
         NFxFlg=           0 DoJE=T BraDBF=F KetDBF=T FulRan=T
         wScrn=  0.000000 ICntrl=       500 IOpCl=  0 I1Cent=   200000004 NGrid=           0
         NMat0=    1 NMatS0=      1 NMatT0=    0 NMatD0=    1 NMtDS0=    0 NMtDT0=    0
 Petite list used in FoFCou.
 Harris En= -1915.87516635942    
 Leave Link  401 at Tue Apr  5 19:40:05 2022, MaxMem=  1879048192 cpu:              21.2 elap:               3.1
 (Enter /gpfs/software/gaussian16/sse4/tar/g16/l502.exe)
 Integral symmetry usage will be decided dynamically.
 Closed shell SCF:
 Using DIIS extrapolation, IDIIS=  1040.
 NGot=  1879048192 LenX=  1878674897 LenY=  1878491272
 Requested convergence on RMS density matrix=1.00D-08 within 128 cycles.
 Requested convergence on MAX density matrix=1.00D-06.
 Requested convergence on             energy=1.00D-06.
 No special actions if energy rises.
 Fock matrices will be formed incrementally for  20 cycles.

 Cycle   1  Pass 1  IDiag  1:
 FoFJK:  IHMeth= 1 ICntrl=       0 DoSepK=F KAlg= 0 I1Cent=           0 FoldK=F
 IRaf= 810000000 NMat=       1 IRICut=       1 DoRegI=T DoRafI=F ISym2E= 0 IDoP0=0 IntGTp=1.
 FoFCou: FMM=F IPFlag=           0 FMFlag=      100000 FMFlg1=           0
         NFxFlg=           0 DoJE=F BraDBF=F KetDBF=F FulRan=T
         wScrn=  0.000000 ICntrl=         0 IOpCl=  0 I1Cent=           0 NGrid=           0
         NMat0=    1 NMatS0=      1 NMatT0=    0 NMatD0=    1 NMtDS0=    0 NMtDT0=    0
 Symmetry not used in FoFCou.
 E= -1916.45318614217    
 DIIS: error= 1.08D-02 at cycle   1 NSaved=   1.
 NSaved= 1 IEnMin= 1 EnMin= -1916.45318614217     IErMin= 1 ErrMin= 1.08D-02
 ErrMax= 1.08D-02  0.00D+00 EMaxC= 1.00D-01 BMatC= 1.38D-01 BMatP= 1.38D-01
 IDIUse=3 WtCom= 8.92D-01 WtEn= 1.08D-01
 Coeff-Com:  0.100D+01
 Coeff-En:   0.100D+01
 Coeff:      0.100D+01
 Recover alternate guess density for next cycle.
 RMSDP=6.03D-02 MaxDP=4.53D+00              OVMax= 0.00D+00

 Cycle   2  Pass 1  IDiag  1:
 RMSU=  6.00D-02    CP:  1.05D+00
 E= -1916.14301260552     Delta-E=        0.310173536655 Rises=F Damp=F
 Switch densities from cycles 1 and 2 for lowest energy.
 DIIS: error= 2.61D-02 at cycle   2 NSaved=   2.
 NSaved= 2 IEnMin= 1 EnMin= -1916.45318614217     IErMin= 1 ErrMin= 1.08D-02
 ErrMax= 2.61D-02  0.00D+00 EMaxC= 1.00D+00 BMatC= 6.96D-01 BMatP= 1.38D-01
 IDIUse=1 WtCom= 1.00D+00 WtEn= 0.00D+00
 Coeff-Com:  0.837D+00 0.163D+00
 Coeff:      0.837D+00 0.163D+00
 Gap=     0.277 Goal=   None    Shift=    0.000
 RMSDP=5.96D-02 MaxDP=4.25D+00 DE= 3.10D-01 OVMax= 2.26D-01

 Cycle   3  Pass 1  IDiag  1:
 RMSU=  3.81D-02    CP:  1.20D+00  6.55D-01
 E= -1916.67204159553     Delta-E=       -0.529028990013 Rises=F Damp=F
 DIIS: error= 5.91D-03 at cycle   3 NSaved=   3.
 NSaved= 3 IEnMin= 3 EnMin= -1916.67204159553     IErMin= 3 ErrMin= 5.91D-03
 ErrMax= 5.91D-03  0.00D+00 EMaxC= 1.00D+00 BMatC= 2.51D-02 BMatP= 1.38D-01
 IDIUse=1 WtCom= 1.00D+00 WtEn= 0.00D+00
 Coeff-Com:  0.366D-01 0.127D+00 0.836D+00
 Coeff:      0.366D-01 0.127D+00 0.836D+00
 Gap=     0.186 Goal=   None    Shift=    0.000
 RMSDP=1.54D-02 MaxDP=1.04D+00 DE=-5.29D-01 OVMax= 5.83D-02

 Cycle   4  Pass 1  IDiag  1:
 RMSU=  1.42D-02    CP:  1.24D+00  6.99D-01  9.48D-01
 E= -1916.69537126922     Delta-E=       -0.023329673695 Rises=F Damp=F
 DIIS: error= 4.03D-03 at cycle   4 NSaved=   4.
 NSaved= 4 IEnMin= 4 EnMin= -1916.69537126922     IErMin= 4 ErrMin= 4.03D-03
 ErrMax= 4.03D-03  0.00D+00 EMaxC= 1.00D+00 BMatC= 5.53D-03 BMatP= 2.51D-02
 IDIUse=1 WtCom= 1.00D+00 WtEn= 0.00D+00
 Coeff-Com: -0.203D-01 0.315D-01 0.369D+00 0.620D+00
 Coeff:     -0.203D-01 0.315D-01 0.369D+00 0.620D+00
 Gap=     0.187 Goal=   None    Shift=    0.000
 RMSDP=6.80D-03 MaxDP=4.52D-01 DE=-2.33D-02 OVMax= 3.00D-02

 Cycle   5  Pass 1  IDiag  1:
 RMSU=  2.58D-03    CP:  1.21D+00  6.84D-01  9.27D-01  7.07D-01
 E= -1916.70035953103     Delta-E=       -0.004988261810 Rises=F Damp=F
 DIIS: error= 1.69D-03 at cycle   5 NSaved=   5.
 NSaved= 5 IEnMin= 5 EnMin= -1916.70035953103     IErMin= 5 ErrMin= 1.69D-03
 ErrMax= 1.69D-03  0.00D+00 EMaxC= 1.00D+00 BMatC= 1.19D-03 BMatP= 5.53D-03
 IDIUse=1 WtCom= 1.00D+00 WtEn= 0.00D+00
 Coeff-Com: -0.137D-01 0.378D-02 0.144D+00 0.360D+00 0.506D+00
 Coeff:     -0.137D-01 0.378D-02 0.144D+00 0.360D+00 0.506D+00
 Gap=     0.181 Goal=   None    Shift=    0.000
 RMSDP=1.54D-03 MaxDP=1.03D-01 DE=-4.99D-03 OVMax= 1.37D-02

 Cycle   6  Pass 1  IDiag  1:
 RMSU=  9.76D-04    CP:  1.21D+00  6.86D-01  9.39D-01  7.64D-01  8.57D-01
 E= -1916.70149419912     Delta-E=       -0.001134668088 Rises=F Damp=F
 DIIS: error= 3.03D-04 at cycle   6 NSaved=   6.
 NSaved= 6 IEnMin= 6 EnMin= -1916.70149419912     IErMin= 6 ErrMin= 3.03D-04
 ErrMax= 3.03D-04  0.00D+00 EMaxC= 1.00D+00 BMatC= 4.00D-05 BMatP= 1.19D-03
 IDIUse=1 WtCom= 1.00D+00 WtEn= 0.00D+00
 Coeff-Com: -0.334D-02-0.142D-02 0.220D-01 0.744D-01 0.191D+00 0.718D+00
 Coeff:     -0.334D-02-0.142D-02 0.220D-01 0.744D-01 0.191D+00 0.718D+00
 Gap=     0.180 Goal=   None    Shift=    0.000
 RMSDP=6.51D-04 MaxDP=4.13D-02 DE=-1.13D-03 OVMax= 2.59D-03

 Cycle   7  Pass 1  IDiag  1:
 RMSU=  5.49D-04    CP:  1.21D+00  6.87D-01  9.45D-01  7.69D-01  9.30D-01
                    CP:  1.11D+00
 E= -1916.70153523242     Delta-E=       -0.000041033297 Rises=F Damp=F
 DIIS: error= 1.66D-04 at cycle   7 NSaved=   7.
 NSaved= 7 IEnMin= 7 EnMin= -1916.70153523242     IErMin= 7 ErrMin= 1.66D-04
 ErrMax= 1.66D-04  0.00D+00 EMaxC= 1.00D+00 BMatC= 7.51D-06 BMatP= 4.00D-05
 IDIUse=1 WtCom= 1.00D+00 WtEn= 0.00D+00
 Coeff-Com: -0.220D-03-0.792D-03-0.683D-02-0.673D-02 0.273D-01 0.336D+00
 Coeff-Com:  0.651D+00
 Coeff:     -0.220D-03-0.792D-03-0.683D-02-0.673D-02 0.273D-01 0.336D+00
 Coeff:      0.651D+00
 Gap=     0.181 Goal=   None    Shift=    0.000
 RMSDP=1.59D-04 MaxDP=9.06D-03 DE=-4.10D-05 OVMax= 1.50D-03

 Cycle   8  Pass 1  IDiag  1:
 RMSU=  1.16D-04    CP:  1.21D+00  6.88D-01  9.43D-01  7.71D-01  9.57D-01
                    CP:  1.14D+00  9.34D-01
 E= -1916.70154411390     Delta-E=       -0.000008881478 Rises=F Damp=F
 DIIS: error= 4.04D-05 at cycle   8 NSaved=   8.
 NSaved= 8 IEnMin= 8 EnMin= -1916.70154411390     IErMin= 8 ErrMin= 4.04D-05
 ErrMax= 4.04D-05  0.00D+00 EMaxC= 1.00D+00 BMatC= 9.80D-07 BMatP= 7.51D-06
 IDIUse=1 WtCom= 1.00D+00 WtEn= 0.00D+00
 Coeff-Com:  0.277D-03-0.136D-03-0.689D-02-0.125D-01-0.116D-01 0.632D-01
 Coeff-Com:  0.301D+00 0.667D+00
 Coeff:      0.277D-03-0.136D-03-0.689D-02-0.125D-01-0.116D-01 0.632D-01
 Coeff:      0.301D+00 0.667D+00
 Gap=     0.181 Goal=   None    Shift=    0.000
 RMSDP=1.06D-04 MaxDP=1.00D-02 DE=-8.88D-06 OVMax= 3.34D-04

 Cycle   9  Pass 1  IDiag  1:
 RMSU=  3.88D-05    CP:  1.21D+00  6.88D-01  9.43D-01  7.71D-01  9.72D-01
                    CP:  1.18D+00  1.04D+00  9.53D-01
 E= -1916.70154522160     Delta-E=       -0.000001107700 Rises=F Damp=F
 DIIS: error= 1.41D-05 at cycle   9 NSaved=   9.
 NSaved= 9 IEnMin= 9 EnMin= -1916.70154522160     IErMin= 9 ErrMin= 1.41D-05
 ErrMax= 1.41D-05  0.00D+00 EMaxC= 1.00D+00 BMatC= 7.13D-08 BMatP= 9.80D-07
 IDIUse=1 WtCom= 1.00D+00 WtEn= 0.00D+00
 Coeff-Com:  0.147D-03-0.294D-05-0.195D-02-0.366D-02-0.664D-02-0.116D-01
 Coeff-Com:  0.519D-01 0.230D+00 0.741D+00
 Coeff:      0.147D-03-0.294D-05-0.195D-02-0.366D-02-0.664D-02-0.116D-01
 Coeff:      0.519D-01 0.230D+00 0.741D+00
 Gap=     0.181 Goal=   None    Shift=    0.000
 RMSDP=2.57D-05 MaxDP=1.67D-03 DE=-1.11D-06 OVMax= 2.26D-04

 Cycle  10  Pass 1  IDiag  1:
 RMSU=  1.17D-05    CP:  1.21D+00  6.88D-01  9.43D-01  7.71D-01  9.74D-01
                    CP:  1.18D+00  1.07D+00  1.04D+00  1.07D+00
 E= -1916.70154532435     Delta-E=       -0.000000102757 Rises=F Damp=F
 DIIS: error= 6.99D-06 at cycle  10 NSaved=  10.
 NSaved=10 IEnMin=10 EnMin= -1916.70154532435     IErMin=10 ErrMin= 6.99D-06
 ErrMax= 6.99D-06  0.00D+00 EMaxC= 1.00D+00 BMatC= 2.68D-08 BMatP= 7.13D-08
 IDIUse=1 WtCom= 1.00D+00 WtEn= 0.00D+00
 Coeff-Com:  0.245D-04 0.222D-04 0.326D-03 0.573D-03-0.806D-03-0.180D-01
 Coeff-Com: -0.322D-01-0.320D-01 0.397D+00 0.685D+00
 Coeff:      0.245D-04 0.222D-04 0.326D-03 0.573D-03-0.806D-03-0.180D-01
 Coeff:     -0.322D-01-0.320D-01 0.397D+00 0.685D+00
 Gap=     0.181 Goal=   None    Shift=    0.000
 RMSDP=1.76D-05 MaxDP=1.62D-03 DE=-1.03D-07 OVMax= 7.03D-05

 Cycle  11  Pass 1  IDiag  1:
 RMSU=  7.90D-06    CP:  1.21D+00  6.88D-01  9.43D-01  7.71D-01  9.76D-01
                    CP:  1.19D+00  1.08D+00  1.06D+00  1.25D+00  1.12D+00
 E= -1916.70154535741     Delta-E=       -0.000000033056 Rises=F Damp=F
 DIIS: error= 1.87D-06 at cycle  11 NSaved=  11.
 NSaved=11 IEnMin=11 EnMin= -1916.70154535741     IErMin=11 ErrMin= 1.87D-06
 ErrMax= 1.87D-06  0.00D+00 EMaxC= 1.00D+00 BMatC= 1.36D-09 BMatP= 2.68D-08
 IDIUse=1 WtCom= 1.00D+00 WtEn= 0.00D+00
 Coeff-Com: -0.659D-05 0.792D-05 0.340D-03 0.594D-03 0.579D-03-0.481D-02
 Coeff-Com: -0.159D-01-0.395D-01 0.560D-01 0.194D+00 0.808D+00
 Coeff:     -0.659D-05 0.792D-05 0.340D-03 0.594D-03 0.579D-03-0.481D-02
 Coeff:     -0.159D-01-0.395D-01 0.560D-01 0.194D+00 0.808D+00
 Gap=     0.181 Goal=   None    Shift=    0.000
 RMSDP=4.83D-06 MaxDP=2.37D-04 DE=-3.31D-08 OVMax= 3.54D-05

 Cycle  12  Pass 1  IDiag  1:
 RMSU=  1.67D-06    CP:  1.21D+00  6.88D-01  9.43D-01  7.71D-01  9.77D-01
                    CP:  1.18D+00  1.08D+00  1.07D+00  1.27D+00  1.21D+00
                    CP:  1.18D+00
 E= -1916.70154536024     Delta-E=       -0.000000002836 Rises=F Damp=F
 DIIS: error= 1.07D-06 at cycle  12 NSaved=  12.
 NSaved=12 IEnMin=12 EnMin= -1916.70154536024     IErMin=12 ErrMin= 1.07D-06
 ErrMax= 1.07D-06  0.00D+00 EMaxC= 1.00D+00 BMatC= 4.61D-10 BMatP= 1.36D-09
 IDIUse=1 WtCom= 1.00D+00 WtEn= 0.00D+00
 Coeff-Com: -0.654D-05 0.139D-05 0.102D-03 0.175D-03 0.437D-03 0.533D-03
 Coeff-Com: -0.240D-02-0.142D-01-0.321D-01-0.287D-01 0.376D+00 0.700D+00
 Coeff:     -0.654D-05 0.139D-05 0.102D-03 0.175D-03 0.437D-03 0.533D-03
 Coeff:     -0.240D-02-0.142D-01-0.321D-01-0.287D-01 0.376D+00 0.700D+00
 Gap=     0.181 Goal=   None    Shift=    0.000
 RMSDP=2.26D-06 MaxDP=1.45D-04 DE=-2.84D-09 OVMax= 1.73D-05

 Cycle  13  Pass 1  IDiag  1:
 RMSU=  7.63D-07    CP:  1.21D+00  6.88D-01  9.43D-01  7.70D-01  9.77D-01
                    CP:  1.18D+00  1.08D+00  1.07D+00  1.27D+00  1.27D+00
                    CP:  1.28D+00  1.17D+00
 E= -1916.70154536094     Delta-E=       -0.000000000699 Rises=F Damp=F
 DIIS: error= 3.59D-07 at cycle  13 NSaved=  13.
 NSaved=13 IEnMin=13 EnMin= -1916.70154536094     IErMin=13 ErrMin= 3.59D-07
 ErrMax= 3.59D-07  0.00D+00 EMaxC= 1.00D+00 BMatC= 5.11D-11 BMatP= 4.61D-10
 IDIUse=1 WtCom= 1.00D+00 WtEn= 0.00D+00
 Coeff-Com: -0.898D-06-0.897D-06-0.253D-04-0.441D-04 0.656D-04 0.982D-03
 Coeff-Com:  0.210D-02 0.226D-02-0.193D-01-0.498D-01-0.799D-02 0.272D+00
 Coeff-Com:  0.800D+00
 Coeff:     -0.898D-06-0.897D-06-0.253D-04-0.441D-04 0.656D-04 0.982D-03
 Coeff:      0.210D-02 0.226D-02-0.193D-01-0.498D-01-0.799D-02 0.272D+00
 Coeff:      0.800D+00
 Gap=     0.181 Goal=   None    Shift=    0.000
 RMSDP=7.19D-07 MaxDP=4.90D-05 DE=-6.99D-10 OVMax= 6.36D-06

 Cycle  14  Pass 1  IDiag  1:
 RMSU=  2.56D-07    CP:  1.21D+00  6.88D-01  9.43D-01  7.70D-01  9.77D-01
                    CP:  1.18D+00  1.08D+00  1.07D+00  1.27D+00  1.26D+00
                    CP:  1.32D+00  1.36D+00  1.00D+00
 E= -1916.70154536106     Delta-E=       -0.000000000117 Rises=F Damp=F
 DIIS: error= 1.06D-07 at cycle  14 NSaved=  14.
 NSaved=14 IEnMin=14 EnMin= -1916.70154536106     IErMin=14 ErrMin= 1.06D-07
 ErrMax= 1.06D-07  0.00D+00 EMaxC= 1.00D+00 BMatC= 5.50D-12 BMatP= 5.11D-11
 IDIUse=1 WtCom= 1.00D+00 WtEn= 0.00D+00
 Coeff-Com:  0.857D-07-0.497D-06-0.188D-04-0.313D-04-0.188D-05 0.349D-03
 Coeff-Com:  0.103D-02 0.206D-02-0.459D-02-0.177D-01-0.360D-01 0.455D-01
 Coeff-Com:  0.312D+00 0.697D+00
 Coeff:      0.857D-07-0.497D-06-0.188D-04-0.313D-04-0.188D-05 0.349D-03
 Coeff:      0.103D-02 0.206D-02-0.459D-02-0.177D-01-0.360D-01 0.455D-01
 Coeff:      0.312D+00 0.697D+00
 Gap=     0.181 Goal=   None    Shift=    0.000
 RMSDP=2.41D-07 MaxDP=2.01D-05 DE=-1.17D-10 OVMax= 1.80D-06

 Cycle  15  Pass 1  IDiag  1:
 RMSU=  1.10D-07    CP:  1.21D+00  6.88D-01  9.43D-01  7.70D-01  9.77D-01
                    CP:  1.18D+00  1.08D+00  1.07D+00  1.26D+00  1.26D+00
                    CP:  1.33D+00  1.37D+00  1.09D+00  1.09D+00
 E= -1916.70154536105     Delta-E=        0.000000000013 Rises=F Damp=F
 DIIS: error= 4.60D-08 at cycle  15 NSaved=  15.
 NSaved=15 IEnMin=14 EnMin= -1916.70154536106     IErMin=15 ErrMin= 4.60D-08
 ErrMax= 4.60D-08  0.00D+00 EMaxC= 1.00D+00 BMatC= 9.90D-13 BMatP= 5.50D-12
 IDIUse=1 WtCom= 1.00D+00 WtEn= 0.00D+00
 Coeff-Com:  0.192D-06-0.954D-07-0.410D-05-0.684D-05-0.100D-04-0.134D-04
 Coeff-Com:  0.853D-04 0.505D-03 0.126D-02 0.332D-03-0.147D-01-0.264D-01
 Coeff-Com: -0.223D-02 0.307D+00 0.734D+00
 Coeff:      0.192D-06-0.954D-07-0.410D-05-0.684D-05-0.100D-04-0.134D-04
 Coeff:      0.853D-04 0.505D-03 0.126D-02 0.332D-03-0.147D-01-0.264D-01
 Coeff:     -0.223D-02 0.307D+00 0.734D+00
 Gap=     0.181 Goal=   None    Shift=    0.000
 RMSDP=1.02D-07 MaxDP=4.69D-06 DE= 1.27D-11 OVMax= 7.26D-07

 Cycle  16  Pass 1  IDiag  1:
 RMSU=  4.05D-08    CP:  1.21D+00  6.88D-01  9.43D-01  7.70D-01  9.77D-01
                    CP:  1.18D+00  1.08D+00  1.07D+00  1.26D+00  1.25D+00
                    CP:  1.33D+00  1.37D+00  1.11D+00  1.17D+00  1.17D+00
 E= -1916.70154536096     Delta-E=        0.000000000084 Rises=F Damp=F
 DIIS: error= 1.47D-08 at cycle  16 NSaved=  16.
 NSaved=16 IEnMin=14 EnMin= -1916.70154536106     IErMin=16 ErrMin= 1.47D-08
 ErrMax= 1.47D-08  0.00D+00 EMaxC= 1.00D+00 BMatC= 7.87D-14 BMatP= 9.90D-13
 IDIUse=1 WtCom= 1.00D+00 WtEn= 0.00D+00
 Coeff-Com:  0.597D-07 0.110D-07 0.415D-06 0.544D-06-0.345D-05-0.402D-04
 Coeff-Com: -0.816D-04-0.231D-04 0.941D-03 0.192D-02-0.205D-02-0.147D-01
 Coeff-Com: -0.349D-01 0.488D-01 0.265D+00 0.735D+00
 Coeff:      0.597D-07 0.110D-07 0.415D-06 0.544D-06-0.345D-05-0.402D-04
 Coeff:     -0.816D-04-0.231D-04 0.941D-03 0.192D-02-0.205D-02-0.147D-01
 Coeff:     -0.349D-01 0.488D-01 0.265D+00 0.735D+00
 Gap=     0.181 Goal=   None    Shift=    0.000
 RMSDP=2.98D-08 MaxDP=1.90D-06 DE= 8.41D-11 OVMax= 2.79D-07

 Cycle  17  Pass 1  IDiag  1:
 RMSU=  1.32D-08    CP:  1.21D+00  6.88D-01  9.43D-01  7.70D-01  9.77D-01
                    CP:  1.18D+00  1.08D+00  1.07D+00  1.26D+00  1.25D+00
                    CP:  1.33D+00  1.37D+00  1.11D+00  1.20D+00  1.25D+00
                    CP:  1.12D+00
 E= -1916.70154536104     Delta-E=       -0.000000000073 Rises=F Damp=F
 DIIS: error= 5.55D-09 at cycle  17 NSaved=  17.
 NSaved=17 IEnMin=14 EnMin= -1916.70154536106     IErMin=17 ErrMin= 5.55D-09
 ErrMax= 5.55D-09  0.00D+00 EMaxC= 1.00D+00 BMatC= 1.56D-14 BMatP= 7.87D-14
 IDIUse=1 WtCom= 1.00D+00 WtEn= 0.00D+00
 Coeff-Com:  0.144D-08 0.197D-07 0.688D-06 0.980D-06-0.288D-06-0.133D-04
 Coeff-Com: -0.430D-04-0.629D-04 0.202D-03 0.682D-03 0.119D-02-0.157D-02
 Coeff-Com: -0.130D-01-0.200D-01-0.212D-02 0.312D+00 0.722D+00
 Coeff:      0.144D-08 0.197D-07 0.688D-06 0.980D-06-0.288D-06-0.133D-04
 Coeff:     -0.430D-04-0.629D-04 0.202D-03 0.682D-03 0.119D-02-0.157D-02
 Coeff:     -0.130D-01-0.200D-01-0.212D-02 0.312D+00 0.722D+00
 Gap=     0.181 Goal=   None    Shift=    0.000
 RMSDP=1.38D-08 MaxDP=5.45D-07 DE=-7.32D-11 OVMax= 7.98D-08

 Cycle  18  Pass 1  IDiag  1:
 RMSU=  4.11D-09    CP:  1.21D+00  6.88D-01  9.43D-01  7.70D-01  9.77D-01
                    CP:  1.18D+00  1.08D+00  1.07D+00  1.26D+00  1.25D+00
                    CP:  1.33D+00  1.37D+00  1.11D+00  1.21D+00  1.26D+00
                    CP:  1.25D+00  1.10D+00
 E= -1916.70154536100     Delta-E=        0.000000000038 Rises=F Damp=F
 DIIS: error= 2.19D-09 at cycle  18 NSaved=  18.
 NSaved=18 IEnMin=14 EnMin= -1916.70154536106     IErMin=18 ErrMin= 2.19D-09
 ErrMax= 2.19D-09  0.00D+00 EMaxC= 1.00D+00 BMatC= 1.47D-15 BMatP= 1.56D-14
 IDIUse=1 WtCom= 1.00D+00 WtEn= 0.00D+00
 Coeff-Com: -0.548D-08 0.414D-08 0.166D-06 0.228D-06 0.244D-06 0.129D-05
 Coeff-Com: -0.349D-05-0.146D-04-0.639D-04-0.284D-04 0.657D-03 0.152D-02
 Coeff-Com: -0.524D-04-0.139D-01-0.410D-01 0.147D-01 0.239D+00 0.799D+00
 Coeff:     -0.548D-08 0.414D-08 0.166D-06 0.228D-06 0.244D-06 0.129D-05
 Coeff:     -0.349D-05-0.146D-04-0.639D-04-0.284D-04 0.657D-03 0.152D-02
 Coeff:     -0.524D-04-0.139D-01-0.410D-01 0.147D-01 0.239D+00 0.799D+00
 Gap=     0.181 Goal=   None    Shift=    0.000
 RMSDP=5.34D-09 MaxDP=3.28D-07 DE= 3.82D-11 OVMax= 4.39D-08

 SCF Done:  E(RM062X) =  -1916.70154536     A.U. after   18 cycles
            NFock= 18  Conv=0.53D-08     -V/T= 2.0026
 KE= 1.911740737050D+03 PE=-7.078052572613D+03 EE= 1.984007785011D+03
 Leave Link  502 at Tue Apr  5 19:47:26 2022, MaxMem=  1879048192 cpu:            3086.0 elap:             441.2
 (Enter /gpfs/software/gaussian16/sse4/tar/g16/l701.exe)
 ... and contract with generalized density number  0.
 Compute integral first derivatives.
 Leave Link  701 at Tue Apr  5 19:47:26 2022, MaxMem=  1879048192 cpu:               1.9 elap:               0.3
 (Enter /gpfs/software/gaussian16/sse4/tar/g16/l702.exe)
 L702 exits ... SP integral derivatives will be done elsewhere.
 Leave Link  702 at Tue Apr  5 19:47:26 2022, MaxMem=  1879048192 cpu:               0.2 elap:               0.0
 (Enter /gpfs/software/gaussian16/sse4/tar/g16/l703.exe)
 Integral derivatives from FoFJK, PRISM(SPDF).
 Compute integral first derivatives, UseDBF=F ICtDFT=           0.
 Calling FoFJK, ICntrl=      2127 FMM=F ISym2X=0 I1Cent= 0 IOpClX= 0 NMat=1 NMatS=1 NMatT=0.
 FoFJK:  IHMeth= 1 ICntrl=    2127 DoSepK=F KAlg= 0 I1Cent=           0 FoldK=F
 IRaf=         0 NMat=       1 IRICut=       1 DoRegI=T DoRafI=F ISym2E= 0 IDoP0=0 IntGTp=1.
 FoFCou: FMM=F IPFlag=           0 FMFlag=      100000 FMFlg1=         800
         NFxFlg=           0 DoJE=F BraDBF=F KetDBF=F FulRan=T
         wScrn=  0.000000 ICntrl=      2127 IOpCl=  0 I1Cent=           0 NGrid=           0
         NMat0=    1 NMatS0=      1 NMatT0=    0 NMatD0=    1 NMtDS0=    0 NMtDT0=    0
 Symmetry not used in FoFCou.
 Leave Link  703 at Tue Apr  5 19:48:25 2022, MaxMem=  1879048192 cpu:             407.7 elap:              58.3
 (Enter /gpfs/software/gaussian16/sse4/tar/g16/l716.exe)
 Dipole        =-4.62563675D+00-2.02772531D-01-1.72234526D-01
 ***** Axes restored to original set *****
 -------------------------------------------------------------------
 Center     Atomic                   Forces (Hartrees/Bohr)
 Number     Number              X              Y              Z
 -------------------------------------------------------------------
      1        6           0.001101881    0.000488892    0.001273411
      2        6          -0.000431001   -0.000500977   -0.000339762
      3        6           0.000472062    0.000491508   -0.001933205
      4        6           0.000062822    0.000228354   -0.000075305
      5        6           0.000262906   -0.001719696    0.001232510
      6        6           0.000210031   -0.003596758    0.000630353
      7        1           0.001429336    0.000004612   -0.000017659
      8        1          -0.000286395    0.000635008   -0.000820945
      9        1          -0.000030463    0.000093169   -0.000113455
     10        8          -0.000335690   -0.000038325   -0.000503876
     11       17          -0.000073901    0.000189453   -0.000055667
     12        6           0.000902219    0.008678353   -0.003217424
     13        6          -0.000966794   -0.001467369    0.002392800
     14        6          -0.000283083    0.000056323    0.000315315
     15        6          -0.000541882   -0.003972277    0.000148793
     16        6           0.000845057   -0.000620597   -0.000250591
     17        6          -0.000794982   -0.001132153   -0.000481587
     18       17           0.000307181    0.000174768    0.000239340
     19       17          -0.000390499   -0.000467366    0.000134329
     20        1           0.000310932    0.000149734   -0.000065776
     21        1          -0.000060303    0.001839981    0.001111702
     22        1          -0.001709436    0.000485363    0.000396699
 -------------------------------------------------------------------
 Cartesian Forces:  Max     0.008678353 RMS     0.001522381
 Leave Link  716 at Tue Apr  5 19:48:25 2022, MaxMem=  1879048192 cpu:               0.2 elap:               0.0
 (Enter /gpfs/software/gaussian16/sse4/tar/g16/l103.exe)

 GradGradGradGradGradGradGradGradGradGradGradGradGradGradGradGradGradGrad
 Berny optimization.
 Using GEDIIS/GDIIS optimizer.
 FormGI is forming the generalized inverse of G from B-inverse, IUseBI=4.
 GSVD:  received Info=                   1 from GESDD.
 Internal  Forces:  Max     0.004616120 RMS     0.000950850
 Search for a local minimum.
 Step number   2 out of a maximum of  121
 All quantities printed in internal units (Hartrees-Bohrs-Radians)
 RMS Force = .95085D-03 SwitMx=.10000D-02 MixMth= 2
 Mixed Optimization -- En-DIIS/RFO-DIIS
 Update second derivatives using D2CorX and points    1    2
 DE= -5.05D-03 DEPred=-5.38D-03 R= 9.37D-01
 TightC=F SS=  1.41D+00  RLast= 4.20D-01 DXNew= 5.0454D-01 1.2586D+00
 Trust test= 9.37D-01 RLast= 4.20D-01 DXMaxT set to 5.05D-01
 ITU=  1  0
 Use linear search instead of GDIIS.
     Eigenvalues ---    0.01223   0.01432   0.01575   0.01767   0.01869
     Eigenvalues ---    0.01881   0.01955   0.02052   0.02093   0.02099
     Eigenvalues ---    0.02116   0.02201   0.02206   0.02222   0.02233
     Eigenvalues ---    0.02240   0.02250   0.02269   0.02378   0.15461
     Eigenvalues ---    0.15992   0.15997   0.15998   0.16000   0.16069
     Eigenvalues ---    0.21392   0.22360   0.22408   0.23481   0.23846
     Eigenvalues ---    0.24606   0.24676   0.24995   0.24996   0.24997
     Eigenvalues ---    0.24998   0.26826   0.29796   0.30827   0.31104
     Eigenvalues ---    0.35429   0.35499   0.35591   0.35617   0.35914
     Eigenvalues ---    0.35994   0.36743   0.36897   0.37535   0.41198
     Eigenvalues ---    0.42198   0.42562   0.42776   0.45764   0.46077
     Eigenvalues ---    0.47485   0.47980   0.48422   0.50745   0.86382
 RFO step:  Lambda=-1.16824763D-03 EMin= 1.22339616D-02
 Quartic linear search produced a step of  0.08043.
 Iteration  1 RMS(Cart)=  0.06160017 RMS(Int)=  0.00110014
 Iteration  2 RMS(Cart)=  0.00212945 RMS(Int)=  0.00021217
 Iteration  3 RMS(Cart)=  0.00000207 RMS(Int)=  0.00021217
 Iteration  4 RMS(Cart)=  0.00000000 RMS(Int)=  0.00021217
 ITry= 1 IFail=0 DXMaxC= 2.63D-01 DCOld= 1.00D+10 DXMaxT= 5.05D-01 DXLimC= 3.00D+00 Rises=F
 Variable       Old X    -DE/DX   Delta X   Delta X   Delta X     New X
                                 (Linear)    (Quad)   (Total)
    R1        2.74593  -0.00033   0.00013  -0.00095  -0.00081   2.74512
    R2        2.73500   0.00035   0.00007   0.00106   0.00115   2.73615
    R3        2.34843   0.00034   0.00016   0.00049   0.00066   2.34909
    R4        2.59475  -0.00020   0.00039  -0.00037   0.00001   2.59477
    R5        3.32072   0.00020  -0.00000   0.00071   0.00070   3.32142
    R6        2.66218  -0.00113  -0.00057  -0.00305  -0.00363   2.65854
    R7        2.05003   0.00055   0.00027   0.00175   0.00201   2.05205
    R8        2.59606  -0.00015   0.00024  -0.00011   0.00014   2.59620
    R9        2.05009  -0.00007   0.00002  -0.00021  -0.00019   2.04990
   R10        2.66493   0.00025  -0.00052   0.00047  -0.00006   2.66488
   R11        2.05620  -0.00070   0.00056  -0.00190  -0.00134   2.05486
   R12        2.76243  -0.00206   0.00004  -0.00600  -0.00595   2.75647
   R13        2.66898  -0.00462   0.00037  -0.01132  -0.01092   2.65807
   R14        2.65445   0.00191  -0.00125   0.00431   0.00310   2.65755
   R15        2.61998  -0.00045   0.00018  -0.00120  -0.00103   2.61895
   R16        2.04359   0.00098   0.00015   0.00299   0.00315   2.04673
   R17        2.63071   0.00078   0.00016   0.00177   0.00189   2.63260
   R18        3.30125  -0.00059   0.00004  -0.00203  -0.00199   3.29926
   R19        2.61514   0.00023   0.00018   0.00084   0.00103   2.61616
   R20        2.04959  -0.00092   0.00058  -0.00252  -0.00194   2.04765
   R21        2.62897  -0.00031   0.00008  -0.00049  -0.00044   2.62852
   R22        2.04701   0.00004  -0.00002   0.00012   0.00010   2.04710
   R23        3.29334   0.00034  -0.00016   0.00111   0.00095   3.29428
    A1        1.95313   0.00065   0.00017   0.00316   0.00313   1.95626
    A2        2.16946  -0.00032  -0.00012  -0.00132  -0.00169   2.16777
    A3        2.16050  -0.00032  -0.00006  -0.00132  -0.00163   2.15887
    A4        2.17066  -0.00055   0.00020  -0.00242  -0.00221   2.16845
    A5        2.04051   0.00034  -0.00006   0.00153   0.00147   2.04198
    A6        2.07190   0.00020  -0.00015   0.00090   0.00074   2.07264
    A7        2.11954  -0.00025  -0.00088  -0.00170  -0.00261   2.11693
    A8        2.05750   0.00147   0.00131   0.01012   0.01142   2.06892
    A9        2.10552  -0.00122  -0.00048  -0.00847  -0.00896   2.09656
   A10        2.15370   0.00001  -0.00030   0.00046   0.00018   2.15388
   A11        2.02354  -0.00007   0.00007  -0.00073  -0.00068   2.02286
   A12        2.10593   0.00007   0.00023   0.00025   0.00045   2.10638
   A13        2.13800  -0.00131  -0.00031  -0.00603  -0.00639   2.13161
   A14        2.06844   0.00078   0.00169   0.00419   0.00581   2.07426
   A15        2.07644   0.00053  -0.00140   0.00149   0.00004   2.07649
   A16        2.03110   0.00146   0.00110   0.00700   0.00796   2.03906
   A17        2.13620  -0.00425   0.00057  -0.01794  -0.01748   2.11872
   A18        2.11571   0.00280  -0.00169   0.01146   0.00967   2.12538
   A19        2.11415  -0.00030   0.00739   0.00133   0.00816   2.12231
   A20        2.14070  -0.00168  -0.00696  -0.01013  -0.01762   2.12308
   A21        2.02826   0.00198   0.00101   0.00890   0.00950   2.03776
   A22        2.12575  -0.00082  -0.00045  -0.00467  -0.00509   2.12065
   A23        2.09887  -0.00091  -0.00076  -0.00680  -0.00759   2.09128
   A24        2.05827   0.00173   0.00119   0.01144   0.01259   2.07085
   A25        2.10629   0.00038  -0.00056   0.00129   0.00068   2.10697
   A26        2.07237  -0.00047   0.00044  -0.00185  -0.00139   2.07098
   A27        2.10438   0.00009   0.00010   0.00047   0.00058   2.10496
   A28        2.12804  -0.00090  -0.00053  -0.00342  -0.00395   2.12410
   A29        2.08300   0.00016  -0.00096  -0.00070  -0.00174   2.08126
   A30        2.07211   0.00074   0.00149   0.00399   0.00540   2.07751
   A31        2.11003  -0.00114  -0.00007  -0.00406  -0.00418   2.10585
   A32        2.09865   0.00093  -0.00006   0.00435   0.00427   2.10292
   A33        2.07440   0.00021   0.00012  -0.00044  -0.00034   2.07406
   A34        2.06707   0.00053   0.00053   0.00337   0.00374   2.07081
   A35        2.12996  -0.00026  -0.00027  -0.00150  -0.00184   2.12812
   A36        2.08603  -0.00026  -0.00027  -0.00147  -0.00182   2.08421
    D1        0.01473  -0.00029   0.00118  -0.02100  -0.01982  -0.00510
    D2       -3.11025  -0.00033   0.00252  -0.02237  -0.01980  -3.13005
    D3       -3.14089   0.00030   0.00006   0.01927   0.01931  -3.12157
    D4        0.01732   0.00026   0.00139   0.01791   0.01934   0.03666
    D5       -0.00232   0.00031  -0.00019   0.02079   0.02058   0.01826
    D6       -3.13960   0.00044   0.00016   0.02794   0.02813  -3.11147
    D7       -3.12998  -0.00028   0.00093  -0.01924  -0.01832   3.13488
    D8        0.01593  -0.00014   0.00128  -0.01209  -0.01078   0.00515
    D9       -0.00916  -0.00003  -0.00074   0.00005  -0.00064  -0.00980
   D10       -3.11315   0.00003   0.00229   0.00172   0.00415  -3.10900
   D11        3.11554   0.00000  -0.00209   0.00144  -0.00066   3.11488
   D12        0.01155   0.00007   0.00093   0.00311   0.00413   0.01568
   D13       -0.00933   0.00036  -0.00075   0.02212   0.02140   0.01207
   D14       -3.13075  -0.00015   0.00087  -0.00718  -0.00609  -3.13684
   D15        3.09363   0.00035  -0.00385   0.02080   0.01697   3.11060
   D16       -0.02779  -0.00016  -0.00223  -0.00849  -0.01051  -0.03831
   D17       -0.01592   0.00002  -0.00128   0.00020  -0.00106  -0.01698
   D18       -3.13092   0.00034   0.00086   0.01576   0.01675  -3.11416
   D19        3.12115  -0.00012  -0.00164  -0.00728  -0.00895   3.11220
   D20        0.00616   0.00020   0.00049   0.00828   0.00886   0.01502
   D21        0.02159  -0.00035   0.00174  -0.02241  -0.02071   0.00087
   D22       -3.13993   0.00006   0.00013   0.00615   0.00655  -3.13337
   D23        3.13646  -0.00068  -0.00041  -0.03800  -0.03846   3.09800
   D24       -0.02505  -0.00026  -0.00201  -0.00944  -0.01119  -0.03625
   D25       -0.56937   0.00121  -0.00509   0.09168   0.08668  -0.48269
   D26        2.55805   0.00144   0.01089   0.10037   0.11108   2.66913
   D27        2.59335   0.00070  -0.00339   0.06107   0.05787   2.65122
   D28       -0.56240   0.00093   0.01259   0.06976   0.08227  -0.48014
   D29        3.08340   0.00076   0.01032   0.03851   0.04982   3.13322
   D30       -0.08531   0.00076   0.00814   0.03715   0.04615  -0.03916
   D31       -0.04490   0.00057  -0.00361   0.03050   0.02677  -0.01813
   D32        3.06958   0.00057  -0.00579   0.02914   0.02310   3.09268
   D33       -3.09373  -0.00089  -0.01321  -0.04438  -0.05673   3.13273
   D34        0.03912  -0.00126  -0.01391  -0.06211  -0.07532  -0.03620
   D35        0.03435  -0.00069   0.00276  -0.03613  -0.03345   0.00090
   D36       -3.11599  -0.00106   0.00206  -0.05386  -0.05205   3.11515
   D37        0.02172  -0.00004   0.00175  -0.00293  -0.00097   0.02075
   D38       -3.13804  -0.00016   0.00029  -0.00812  -0.00782   3.13732
   D39       -3.09336   0.00000   0.00388  -0.00134   0.00295  -3.09041
   D40        0.03007  -0.00012   0.00242  -0.00652  -0.00390   0.02617
   D41        0.01395  -0.00041   0.00112  -0.02039  -0.01935  -0.00540
   D42        3.13885   0.00017  -0.00022   0.00771   0.00735  -3.13699
   D43       -3.10914  -0.00028   0.00261  -0.01509  -0.01235  -3.12148
   D44        0.01576   0.00030   0.00127   0.01301   0.01435   0.03011
   D45       -0.00044   0.00031  -0.00004   0.01443   0.01444   0.01400
   D46        3.12498   0.00007  -0.00134   0.00320   0.00175   3.12673
   D47       -3.13334   0.00068   0.00066   0.03207   0.03304  -3.10031
   D48       -0.00792   0.00044  -0.00064   0.02085   0.02034   0.01242
   D49       -0.02448   0.00031  -0.00197   0.01492   0.01279  -0.01169
   D50        3.13338  -0.00025  -0.00066  -0.01245  -0.01322   3.12016
   D51        3.13306   0.00054  -0.00069   0.02594   0.02523  -3.12489
   D52        0.00774  -0.00003   0.00062  -0.00143  -0.00077   0.00696
         Item               Value     Threshold  Converged?
 Maximum Force            0.004616     0.000450     NO 
 RMS     Force            0.000951     0.000300     NO 
 Maximum Displacement     0.263407     0.001800     NO 
 RMS     Displacement     0.062125     0.001200     NO 
 Predicted change in Energy=-6.584708D-04
 Lowest energy point so far.  Saving SCF results.
 GradGradGradGradGradGradGradGradGradGradGradGradGradGradGradGradGradGrad

 Leave Link  103 at Tue Apr  5 19:48:25 2022, MaxMem=  1879048192 cpu:               0.2 elap:               0.1
 (Enter /gpfs/software/gaussian16/sse4/tar/g16/l202.exe)
                          Input orientation:                          
 ---------------------------------------------------------------------
 Center     Atomic      Atomic             Coordinates (Angstroms)
 Number     Number       Type             X           Y           Z
 ---------------------------------------------------------------------
      1          6           0       -4.006817   -0.850818   -0.013317
      2          6           0       -3.309153    0.422163   -0.068032
      3          6           0       -1.942915    0.556293   -0.039989
      4          6           0       -3.091824   -1.970025    0.067906
      5          6           0       -1.725919   -1.828844    0.110735
      6          6           0       -1.100386   -0.566074    0.058179
      7          1           0       -1.519335    1.556054   -0.055061
      8          1           0       -1.106996   -2.722229    0.145414
      9          1           0       -3.547363   -2.954390    0.082596
     10          8           0       -5.243060   -0.972683   -0.059286
     11         17           0       -4.299505    1.871841   -0.150909
     12          6           0        0.351073   -0.425798    0.094058
     13          6           0        1.001486    0.663494   -0.513310
     14          6           0        2.379948    0.799963   -0.469603
     15          6           0        1.169002   -1.378868    0.726806
     16          6           0        2.547373   -1.252274    0.752638
     17          6           0        3.170315   -0.158205    0.161272
     18         17           0        4.905846   -0.014821    0.240833
     19         17           0        3.110208    2.178069   -1.254255
     20          1           0        3.157795   -1.991107    1.257623
     21          1           0        0.708820   -2.221552    1.229036
     22          1           0        0.423315    1.402870   -1.053784
 ---------------------------------------------------------------------
                    Distance matrix (angstroms):
                    1          2          3          4          5
     1  C    0.000000
     2  C    1.452657   0.000000
     3  C    2.498073   1.373092   0.000000
     4  C    1.447907   2.405884   2.777394   0.000000
     5  C    2.484838   2.757828   2.399725   1.373849   0.000000
     6  C    2.921222   2.423054   1.406840   2.436596   1.410192
     7  H    3.461553   2.118803   1.085896   3.862781   3.395247
     8  H    3.454901   3.844770   3.388487   2.123996   1.087385
     9  H    2.155299   3.388295   3.861888   1.084761   2.141332
    10  O    1.243085   2.384464   3.637183   2.374591   3.623837
    11  Cl   2.741800   1.757621   2.701201   4.033151   4.515182
    12  C    4.379883   3.760659   2.498970   3.773441   2.506534
    13  C    5.256067   4.340290   2.984128   4.901879   3.746988
    14  C    6.612416   5.715755   4.350987   6.156463   4.909741
    15  C    5.255067   4.891764   3.743908   4.351811   2.993759
    16  C    6.610996   6.146229   4.905289   5.725781   4.359530
    17  C    7.212588   6.509447   5.166830   6.519646   5.173654
    18  Cl   8.955392   8.232409   6.878267   8.235014   6.876621
    19  Cl   7.833654   6.760069   5.444139   7.577599   6.427027
    20  H    7.365271   7.028702   5.847246   6.361887   5.019198
    21  H    5.065529   4.981538   4.044570   3.982007   2.707909
    22  H    5.078165   3.983065   2.709892   4.999081   4.052072
                    6          7          8          9         10
     6  C    0.000000
     7  H    2.166049   0.000000
     8  H    2.157930   4.302781   0.000000
     9  H    3.419408   4.947318   2.452190   0.000000
    10  O    4.164238   4.501184   4.495535   2.612026   0.000000
    11  Cl   4.027594   2.799688   5.602268   4.890066   2.998334
    12  C    1.458662   2.729175   2.720698   4.646688   5.622892
    13  C    2.501260   2.713152   4.042615   5.842620   6.471288
    14  C    3.775888   3.993486   4.994283   7.037976   7.837148
    15  C    2.501563   4.056136   2.706068   5.014118   6.472825
    16  C    3.776147   5.007714   3.985461   6.363330   7.837617
    17  C    4.291371   4.997829   4.986969   7.276815   8.455583
    18  Cl   6.034240   6.621038   6.594955   8.951137  10.198424
    19  Cl   5.194411   4.822618   6.614893   8.511907   9.007346
    20  H    4.647740   6.015068   4.467661   6.875155   8.564216
    21  H    2.717488   4.569889   2.173040   4.468386   6.216455
    22  H    2.726695   2.189703   4.560304   6.003612   6.224153
                   11         12         13         14         15
    11  Cl   0.000000
    12  C    5.192978   0.000000
    13  C    5.449032   1.406588   0.000000
    14  C    6.772414   2.436501   1.385890   0.000000
    15  C    6.421998   1.406315   2.395243   2.764975   0.000000
    16  C    7.579989   2.437320   2.768132   2.394489   1.384413
    17  C    7.747048   2.832711   2.415381   1.393114   2.411451
    18  Cl   9.404862   4.575631   4.033964   2.747499   4.007592
    19  Cl   7.497666   4.026277   2.699935   1.745892   4.510509
    20  H    8.515730   3.417860   3.851334   3.373192   2.147534
    21  H    6.613882   2.154272   3.383032   3.848063   1.083567
    22  H    4.831164   2.160275   1.083085   2.129126   3.385944
                   16         17         18         19         20
    16  C    0.000000
    17  C    1.390955   0.000000
    18  Cl   2.712126   1.743260   0.000000
    19  Cl   4.013933   2.732308   3.204430   0.000000
    20  H    1.083281   2.135807   2.827587   4.867630   0.000000
    21  H    2.132307   3.384741   4.843679   5.593752   2.459960
    22  H    3.850270   3.385163   4.876368   2.803662   4.933464
                   21         22
    21  H    0.000000
    22  H    4.292926   0.000000
 Stoichiometry    C12H6Cl3O(1-)
 Framework group  C1[X(C12H6Cl3O)]
 Deg. of freedom    60
 Full point group                 C1      NOp   1
 RotChk:  IX=0 Diff= 8.23D-03
 Largest Abelian subgroup         C1      NOp   1
 Largest concise Abelian subgroup C1      NOp   1
                         Standard orientation:                         
 ---------------------------------------------------------------------
 Center     Atomic      Atomic             Coordinates (Angstroms)
 Number     Number       Type             X           Y           Z
 ---------------------------------------------------------------------
      1          6           0        3.997366   -0.734056    0.209438
      2          6           0        3.229925    0.454284   -0.120856
      3          6           0        1.858999    0.495277   -0.186158
      4          6           0        3.146759   -1.876356    0.470307
      5          6           0        1.776014   -1.833078    0.388782
      6          6           0        1.081182   -0.650977    0.059407
      7          1           0        1.380861    1.427295   -0.472333
      8          1           0        1.207821   -2.729444    0.625622
      9          1           0        3.655951   -2.791772    0.752166
     10          8           0        5.237548   -0.765428    0.288315
     11         17           0        4.137556    1.915999   -0.479784
     12          6           0       -0.375037   -0.611372   -0.015104
     13          6           0       -1.094024    0.571026    0.236854
     14          6           0       -2.477033    0.608834    0.155927
     15          6           0       -1.129072   -1.755834   -0.330317
     16          6           0       -2.511732   -1.722045   -0.391224
     17          6           0       -3.203299   -0.538338   -0.156002
     18         17           0       -4.942598   -0.525184   -0.272720
     19         17           0       -3.294459    2.114925    0.490057
     20          1           0       -3.072430   -2.612245   -0.649412
     21          1           0       -0.615254   -2.682742   -0.556038
     22          1           0       -0.566121    1.470571    0.528762
 ---------------------------------------------------------------------
 Rotational constants (GHZ):           0.9055452           0.1597420           0.1382097
 Leave Link  202 at Tue Apr  5 19:48:25 2022, MaxMem=  1879048192 cpu:               0.1 elap:               0.0
 (Enter /gpfs/software/gaussian16/sse4/tar/g16/l301.exe)
 Standard basis: 6-311+G(d,p) (5D, 7F)
 Ernie: Thresh=  0.10000D-02 Tol=  0.10000D-05 Strict=F.
 There are   428 symmetry adapted cartesian basis functions of A   symmetry.
 There are   412 symmetry adapted basis functions of A   symmetry.
   412 basis functions,   675 primitive gaussians,   428 cartesian basis functions
    69 alpha electrons       69 beta electrons
       nuclear repulsion energy      1267.0084601932 Hartrees.
 IExCor= 4336 DFT=T Ex+Corr=M062X ExCW=0 ScaHFX=  0.540000
 ScaDFX=  1.000000  1.000000  1.000000  1.000000 ScalE2=  1.000000  1.000000
 IRadAn=      5 IRanWt=     -1 IRanGd=            0 ICorTp=0 IEmpDi=  4
 NAtoms=   22 NActive=   22 NUniq=   22 SFac= 1.00D+00 NAtFMM=   60 NAOKFM=F Big=F
 Integral buffers will be    131072 words long.
 Raffenetti 2 integral format.
 Two-electron integral symmetry is turned on.
 Leave Link  301 at Tue Apr  5 19:48:25 2022, MaxMem=  1879048192 cpu:               0.5 elap:               0.1
 (Enter /gpfs/software/gaussian16/sse4/tar/g16/l302.exe)
 NPDir=0 NMtPBC=     1 NCelOv=     1 NCel=       1 NClECP=     1 NCelD=      1
         NCelK=      1 NCelE2=     1 NClLst=     1 CellRange=     0.0.
 One-electron integrals computed using PRISM.
 One-electron integral symmetry used in STVInt
 NBasis=   412 RedAO= T EigKep=  1.35D-06  NBF=   412
 NBsUse=   409 1.00D-06 EigRej=  7.32D-07 NBFU=   409
 Precomputing XC quadrature grid using
 IXCGrd= 4 IRadAn=           5 IRanWt=          -1 IRanGd=           0 AccXCQ= 0.00D+00.
 Generated NRdTot=       0 NPtTot=           0 NUsed=           0 NTot=          32
 NSgBfM=   420   420   420   420   420 MxSgAt=    22 MxSgA2=    22.
 Leave Link  302 at Tue Apr  5 19:48:26 2022, MaxMem=  1879048192 cpu:               5.3 elap:               0.8
 (Enter /gpfs/software/gaussian16/sse4/tar/g16/l303.exe)
 DipDrv:  MaxL=1.
 Leave Link  303 at Tue Apr  5 19:48:26 2022, MaxMem=  1879048192 cpu:               0.4 elap:               0.1
 (Enter /gpfs/software/gaussian16/sse4/tar/g16/l401.exe)
 Initial guess from the checkpoint file:  "checkpoint.chk"
 B after Tr=     0.000000   -0.000000    0.000000
         Rot=    1.000000    0.000247   -0.000148    0.000771 Ang=   0.09 deg.
 Guess basis will be translated and rotated to current coordinates.
 JPrj=2 DoOrth=T DoCkMO=T.
 Generating alternative initial guess.
 ExpMin= 4.38D-02 ExpMax= 1.06D+05 ExpMxC= 3.62D+03 IAcc=2 IRadAn=         4 AccDes= 0.00D+00
 Harris functional with IExCor= 1009 and IRadAn=       4 diagonalized for initial guess.
 HarFok:  IExCor= 1009 AccDes= 0.00D+00 IRadAn=         4 IDoV= 1 UseB2=F ITyADJ=14
 ICtDFT=  3500011 ScaDFX=  1.000000  1.000000  1.000000  1.000000
 FoFCou: FMM=F IPFlag=           0 FMFlag=      100000 FMFlg1=           0
         NFxFlg=           0 DoJE=T BraDBF=F KetDBF=T FulRan=T
         wScrn=  0.000000 ICntrl=       500 IOpCl=  0 I1Cent=   200000004 NGrid=           0
         NMat0=    1 NMatS0=      1 NMatT0=    0 NMatD0=    1 NMtDS0=    0 NMtDT0=    0
 Petite list used in FoFCou.
 Harris En= -1915.87568084361    
 Leave Link  401 at Tue Apr  5 19:48:29 2022, MaxMem=  1879048192 cpu:              20.0 elap:               2.9
 (Enter /gpfs/software/gaussian16/sse4/tar/g16/l502.exe)
 Integral symmetry usage will be decided dynamically.
 Closed shell SCF:
 Using DIIS extrapolation, IDIIS=  1040.
 NGot=  1879048192 LenX=  1878674897 LenY=  1878491272
 Requested convergence on RMS density matrix=1.00D-08 within 128 cycles.
 Requested convergence on MAX density matrix=1.00D-06.
 Requested convergence on             energy=1.00D-06.
 No special actions if energy rises.
 Fock matrices will be formed incrementally for  20 cycles.

 Cycle   1  Pass 1  IDiag  1:
 FoFJK:  IHMeth= 1 ICntrl=       0 DoSepK=F KAlg= 0 I1Cent=           0 FoldK=F
 IRaf= 810000000 NMat=       1 IRICut=       1 DoRegI=T DoRafI=F ISym2E= 0 IDoP0=0 IntGTp=1.
 FoFCou: FMM=F IPFlag=           0 FMFlag=      100000 FMFlg1=           0
         NFxFlg=           0 DoJE=F BraDBF=F KetDBF=F FulRan=T
         wScrn=  0.000000 ICntrl=         0 IOpCl=  0 I1Cent=           0 NGrid=           0
         NMat0=    1 NMatS0=      1 NMatT0=    0 NMatD0=    1 NMtDS0=    0 NMtDT0=    0
 Symmetry not used in FoFCou.
 E= -1916.64829621731    
 DIIS: error= 6.54D-03 at cycle   1 NSaved=   1.
 NSaved= 1 IEnMin= 1 EnMin= -1916.64829621731     IErMin= 1 ErrMin= 6.54D-03
 ErrMax= 6.54D-03  0.00D+00 EMaxC= 1.00D-01 BMatC= 2.58D-02 BMatP= 2.58D-02
 IDIUse=3 WtCom= 9.35D-01 WtEn= 6.54D-02
 Coeff-Com:  0.100D+01
 Coeff-En:   0.100D+01
 Coeff:      0.100D+01
 Gap=     0.380 Goal=   None    Shift=    0.000
 GapD=    0.380 DampG=1.000 DampE=1.000 DampFc=1.0000 IDamp=-1.
 RMSDP=1.72D-02 MaxDP=1.22D+00              OVMax= 8.30D-02

 Cycle   2  Pass 1  IDiag  1:
 RMSU=  1.53D-02    CP:  1.05D+00
 E= -1916.70008972159     Delta-E=       -0.051793504278 Rises=F Damp=F
 DIIS: error= 9.03D-04 at cycle   2 NSaved=   2.
 NSaved= 2 IEnMin= 2 EnMin= -1916.70008972159     IErMin= 2 ErrMin= 9.03D-04
 ErrMax= 9.03D-04  0.00D+00 EMaxC= 1.00D-01 BMatC= 7.72D-04 BMatP= 2.58D-02
 IDIUse=3 WtCom= 9.91D-01 WtEn= 9.03D-03
 Coeff-Com: -0.571D-01 0.106D+01
 Coeff-En:   0.000D+00 0.100D+01
 Coeff:     -0.566D-01 0.106D+01
 Gap=     0.182 Goal=   None    Shift=    0.000
 RMSDP=7.54D-03 MaxDP=4.11D-01 DE=-5.18D-02 OVMax= 1.79D-02

 Cycle   3  Pass 1  IDiag  1:
 RMSU=  6.44D-03    CP:  1.05D+00  7.52D-01
 E= -1916.70145959967     Delta-E=       -0.001369878081 Rises=F Damp=F
 DIIS: error= 1.12D-03 at cycle   3 NSaved=   3.
 NSaved= 3 IEnMin= 3 EnMin= -1916.70145959967     IErMin= 2 ErrMin= 9.03D-04
 ErrMax= 1.12D-03  0.00D+00 EMaxC= 1.00D-01 BMatC= 5.91D-04 BMatP= 7.72D-04
 IDIUse=3 WtCom= 9.89D-01 WtEn= 1.12D-02
 Coeff-Com: -0.475D-01 0.513D+00 0.534D+00
 Coeff-En:   0.000D+00 0.000D+00 0.100D+01
 Coeff:     -0.470D-01 0.507D+00 0.540D+00
 Gap=     0.181 Goal=   None    Shift=    0.000
 RMSDP=1.84D-03 MaxDP=1.56D-01 DE=-1.37D-03 OVMax= 1.01D-02

 Cycle   4  Pass 1  IDiag  1:
 RMSU=  1.40D-03    CP:  1.04D+00  8.01D-01  9.12D-01
 E= -1916.70197814071     Delta-E=       -0.000518541038 Rises=F Damp=F
 DIIS: error= 4.73D-04 at cycle   4 NSaved=   4.
 NSaved= 4 IEnMin= 4 EnMin= -1916.70197814071     IErMin= 4 ErrMin= 4.73D-04
 ErrMax= 4.73D-04  0.00D+00 EMaxC= 1.00D-01 BMatC= 8.10D-05 BMatP= 5.91D-04
 IDIUse=3 WtCom= 9.95D-01 WtEn= 4.73D-03
 Coeff-Com: -0.165D-01 0.111D+00 0.273D+00 0.632D+00
 Coeff-En:   0.000D+00 0.000D+00 0.276D-01 0.972D+00
 Coeff:     -0.164D-01 0.111D+00 0.272D+00 0.633D+00
 Gap=     0.181 Goal=   None    Shift=    0.000
 RMSDP=7.20D-04 MaxDP=3.97D-02 DE=-5.19D-04 OVMax= 3.90D-03

 Cycle   5  Pass 1  IDiag  1:
 RMSU=  4.39D-04    CP:  1.04D+00  7.84D-01  9.91D-01  1.02D+00
 E= -1916.70205698404     Delta-E=       -0.000078843329 Rises=F Damp=F
 DIIS: error= 1.67D-04 at cycle   5 NSaved=   5.
 NSaved= 5 IEnMin= 5 EnMin= -1916.70205698404     IErMin= 5 ErrMin= 1.67D-04
 ErrMax= 1.67D-04  0.00D+00 EMaxC= 1.00D-01 BMatC= 1.09D-05 BMatP= 8.10D-05
 IDIUse=3 WtCom= 9.98D-01 WtEn= 1.67D-03
 Coeff-Com:  0.115D-02-0.480D-01 0.194D-01 0.299D+00 0.728D+00
 Coeff-En:   0.000D+00 0.000D+00 0.000D+00 0.000D+00 0.100D+01
 Coeff:      0.115D-02-0.479D-01 0.193D-01 0.299D+00 0.729D+00
 Gap=     0.181 Goal=   None    Shift=    0.000
 RMSDP=4.87D-04 MaxDP=3.54D-02 DE=-7.88D-05 OVMax= 1.35D-03

 Cycle   6  Pass 1  IDiag  1:
 RMSU=  1.82D-04    CP:  1.04D+00  7.66D-01  1.03D+00  1.10D+00  9.43D-01
 E= -1916.70206907232     Delta-E=       -0.000012088279 Rises=F Damp=F
 DIIS: error= 3.25D-05 at cycle   6 NSaved=   6.
 NSaved= 6 IEnMin= 6 EnMin= -1916.70206907232     IErMin= 6 ErrMin= 3.25D-05
 ErrMax= 3.25D-05  0.00D+00 EMaxC= 1.00D-01 BMatC= 9.47D-07 BMatP= 1.09D-05
 IDIUse=1 WtCom= 1.00D+00 WtEn= 0.00D+00
 Coeff-Com:  0.140D-02-0.288D-01-0.463D-02 0.103D+00 0.337D+00 0.592D+00
 Coeff:      0.140D-02-0.288D-01-0.463D-02 0.103D+00 0.337D+00 0.592D+00
 Gap=     0.181 Goal=   None    Shift=    0.000
 RMSDP=8.90D-05 MaxDP=3.59D-03 DE=-1.21D-05 OVMax= 3.34D-04

 Cycle   7  Pass 1  IDiag  1:
 RMSU=  5.09D-05    CP:  1.04D+00  7.66D-01  1.03D+00  1.11D+00  1.04D+00
                    CP:  9.34D-01
 E= -1916.70207012268     Delta-E=       -0.000001050356 Rises=F Damp=F
 DIIS: error= 1.08D-05 at cycle   7 NSaved=   7.
 NSaved= 7 IEnMin= 7 EnMin= -1916.70207012268     IErMin= 7 ErrMin= 1.08D-05
 ErrMax= 1.08D-05  0.00D+00 EMaxC= 1.00D-01 BMatC= 6.11D-08 BMatP= 9.47D-07
 IDIUse=1 WtCom= 1.00D+00 WtEn= 0.00D+00
 Coeff-Com:  0.323D-03-0.274D-02-0.319D-02-0.100D-01-0.313D-02 0.168D+00
 Coeff-Com:  0.851D+00
 Coeff:      0.323D-03-0.274D-02-0.319D-02-0.100D-01-0.313D-02 0.168D+00
 Coeff:      0.851D+00
 Gap=     0.181 Goal=   None    Shift=    0.000
 RMSDP=3.94D-05 MaxDP=2.22D-03 DE=-1.05D-06 OVMax= 1.86D-04

 Cycle   8  Pass 1  IDiag  1:
 RMSU=  1.46D-05    CP:  1.04D+00  7.65D-01  1.03D+00  1.11D+00  1.08D+00
                    CP:  1.06D+00  1.21D+00
 E= -1916.70207022647     Delta-E=       -0.000000103794 Rises=F Damp=F
 DIIS: error= 5.51D-06 at cycle   8 NSaved=   8.
 NSaved= 8 IEnMin= 8 EnMin= -1916.70207022647     IErMin= 8 ErrMin= 5.51D-06
 ErrMax= 5.51D-06  0.00D+00 EMaxC= 1.00D-01 BMatC= 1.66D-08 BMatP= 6.11D-08
 IDIUse=1 WtCom= 1.00D+00 WtEn= 0.00D+00
 Coeff-Com:  0.255D-04 0.156D-02-0.118D-02-0.155D-01-0.365D-01 0.163D-01
 Coeff-Com:  0.406D+00 0.629D+00
 Coeff:      0.255D-04 0.156D-02-0.118D-02-0.155D-01-0.365D-01 0.163D-01
 Coeff:      0.406D+00 0.629D+00
 Gap=     0.181 Goal=   None    Shift=    0.000
 RMSDP=1.31D-05 MaxDP=7.59D-04 DE=-1.04D-07 OVMax= 7.33D-05

 Cycle   9  Pass 1  IDiag  1:
 RMSU=  6.18D-06    CP:  1.04D+00  7.66D-01  1.03D+00  1.10D+00  1.09D+00
                    CP:  1.06D+00  1.29D+00  9.21D-01
 E= -1916.70207024994     Delta-E=       -0.000000023470 Rises=F Damp=F
 DIIS: error= 2.69D-06 at cycle   9 NSaved=   9.
 NSaved= 9 IEnMin= 9 EnMin= -1916.70207024994     IErMin= 9 ErrMin= 2.69D-06
 ErrMax= 2.69D-06  0.00D+00 EMaxC= 1.00D-01 BMatC= 1.67D-09 BMatP= 1.66D-08
 IDIUse=1 WtCom= 1.00D+00 WtEn= 0.00D+00
 Coeff-Com: -0.515D-04 0.107D-02-0.277D-04-0.329D-02-0.110D-01-0.233D-01
 Coeff-Com: -0.234D-01 0.210D+00 0.850D+00
 Coeff:     -0.515D-04 0.107D-02-0.277D-04-0.329D-02-0.110D-01-0.233D-01
 Coeff:     -0.234D-01 0.210D+00 0.850D+00
 Gap=     0.181 Goal=   None    Shift=    0.000
 RMSDP=4.92D-06 MaxDP=3.71D-04 DE=-2.35D-08 OVMax= 5.11D-05

 Cycle  10  Pass 1  IDiag  1:
 RMSU=  2.31D-06    CP:  1.04D+00  7.66D-01  1.03D+00  1.10D+00  1.09D+00
                    CP:  1.07D+00  1.30D+00  1.01D+00  1.10D+00
 E= -1916.70207025386     Delta-E=       -0.000000003922 Rises=F Damp=F
 DIIS: error= 8.87D-07 at cycle  10 NSaved=  10.
 NSaved=10 IEnMin=10 EnMin= -1916.70207025386     IErMin=10 ErrMin= 8.87D-07
 ErrMax= 8.87D-07  0.00D+00 EMaxC= 1.00D-01 BMatC= 2.48D-10 BMatP= 1.67D-09
 IDIUse=1 WtCom= 1.00D+00 WtEn= 0.00D+00
 Coeff-Com: -0.197D-04 0.173D-03 0.919D-04 0.727D-03 0.642D-03-0.929D-02
 Coeff-Com: -0.547D-01-0.289D-02 0.283D+00 0.783D+00
 Coeff:     -0.197D-04 0.173D-03 0.919D-04 0.727D-03 0.642D-03-0.929D-02
 Coeff:     -0.547D-01-0.289D-02 0.283D+00 0.783D+00
 Gap=     0.181 Goal=   None    Shift=    0.000
 RMSDP=2.00D-06 MaxDP=1.50D-04 DE=-3.92D-09 OVMax= 1.99D-05

 Cycle  11  Pass 1  IDiag  1:
 RMSU=  1.04D-06    CP:  1.04D+00  7.66D-01  1.03D+00  1.10D+00  1.09D+00
                    CP:  1.07D+00  1.30D+00  1.02D+00  1.18D+00  1.06D+00
 E= -1916.70207025448     Delta-E=       -0.000000000619 Rises=F Damp=F
 DIIS: error= 4.64D-07 at cycle  11 NSaved=  11.
 NSaved=11 IEnMin=11 EnMin= -1916.70207025448     IErMin=11 ErrMin= 4.64D-07
 ErrMax= 4.64D-07  0.00D+00 EMaxC= 1.00D-01 BMatC= 9.14D-11 BMatP= 2.48D-10
 IDIUse=1 WtCom= 1.00D+00 WtEn= 0.00D+00
 Coeff-Com:  0.281D-05-0.191D-03 0.729D-04 0.127D-02 0.319D-02 0.109D-02
 Coeff-Com: -0.221D-01-0.586D-01-0.880D-01 0.423D+00 0.741D+00
 Coeff:      0.281D-05-0.191D-03 0.729D-04 0.127D-02 0.319D-02 0.109D-02
 Coeff:     -0.221D-01-0.586D-01-0.880D-01 0.423D+00 0.741D+00
 Gap=     0.181 Goal=   None    Shift=    0.000
 RMSDP=1.23D-06 MaxDP=7.09D-05 DE=-6.19D-10 OVMax= 1.12D-05

 Cycle  12  Pass 1  IDiag  1:
 RMSU=  5.36D-07    CP:  1.04D+00  7.66D-01  1.03D+00  1.10D+00  1.08D+00
                    CP:  1.06D+00  1.30D+00  1.03D+00  1.20D+00  1.12D+00
                    CP:  1.13D+00
 E= -1916.70207025464     Delta-E=       -0.000000000160 Rises=F Damp=F
 DIIS: error= 8.07D-08 at cycle  12 NSaved=  12.
 NSaved=12 IEnMin=12 EnMin= -1916.70207025464     IErMin=12 ErrMin= 8.07D-08
 ErrMax= 8.07D-08  0.00D+00 EMaxC= 1.00D-01 BMatC= 4.72D-12 BMatP= 9.14D-11
 IDIUse=1 WtCom= 1.00D+00 WtEn= 0.00D+00
 Coeff-Com:  0.255D-05-0.771D-04 0.249D-04 0.334D-03 0.914D-03 0.112D-02
 Coeff-Com: -0.154D-02-0.184D-01-0.562D-01 0.641D-01 0.239D+00 0.771D+00
 Coeff:      0.255D-05-0.771D-04 0.249D-04 0.334D-03 0.914D-03 0.112D-02
 Coeff:     -0.154D-02-0.184D-01-0.562D-01 0.641D-01 0.239D+00 0.771D+00
 Gap=     0.181 Goal=   None    Shift=    0.000
 RMSDP=5.26D-07 MaxDP=4.61D-05 DE=-1.60D-10 OVMax= 2.31D-06

 Cycle  13  Pass 1  IDiag  1:
 RMSU=  1.40D-07    CP:  1.04D+00  7.66D-01  1.03D+00  1.10D+00  1.08D+00
                    CP:  1.06D+00  1.29D+00  1.03D+00  1.20D+00  1.16D+00
                    CP:  1.18D+00  1.04D+00
 E= -1916.70207025456     Delta-E=        0.000000000080 Rises=F Damp=F
 DIIS: error= 4.38D-08 at cycle  13 NSaved=  13.
 NSaved=13 IEnMin=12 EnMin= -1916.70207025464     IErMin=13 ErrMin= 4.38D-08
 ErrMax= 4.38D-08  0.00D+00 EMaxC= 1.00D-01 BMatC= 1.44D-12 BMatP= 4.72D-12
 IDIUse=1 WtCom= 1.00D+00 WtEn= 0.00D+00
 Coeff-Com:  0.100D-05-0.157D-04 0.381D-05 0.134D-04 0.638D-04 0.419D-03
 Coeff-Com:  0.200D-02-0.170D-02-0.172D-01-0.227D-01 0.249D-01 0.401D+00
 Coeff-Com:  0.613D+00
 Coeff:      0.100D-05-0.157D-04 0.381D-05 0.134D-04 0.638D-04 0.419D-03
 Coeff:      0.200D-02-0.170D-02-0.172D-01-0.227D-01 0.249D-01 0.401D+00
 Coeff:      0.613D+00
 Gap=     0.181 Goal=   None    Shift=    0.000
 RMSDP=1.28D-07 MaxDP=7.17D-06 DE= 8.00D-11 OVMax= 5.75D-07

 Cycle  14  Pass 1  IDiag  1:
 RMSU=  3.66D-08    CP:  1.04D+00  7.66D-01  1.03D+00  1.10D+00  1.08D+00
                    CP:  1.06D+00  1.29D+00  1.03D+00  1.19D+00  1.17D+00
                    CP:  1.20D+00  1.07D+00  9.74D-01
 E= -1916.70207025454     Delta-E=        0.000000000015 Rises=F Damp=F
 DIIS: error= 1.45D-08 at cycle  14 NSaved=  14.
 NSaved=14 IEnMin=12 EnMin= -1916.70207025464     IErMin=14 ErrMin= 1.45D-08
 ErrMax= 1.45D-08  0.00D+00 EMaxC= 1.00D-01 BMatC= 1.01D-13 BMatP= 1.44D-12
 IDIUse=1 WtCom= 1.00D+00 WtEn= 0.00D+00
 Coeff-Com:  0.699D-07 0.384D-05-0.263D-05-0.371D-04-0.835D-04 0.311D-04
 Coeff-Com:  0.927D-03 0.162D-02 0.427D-03-0.170D-01-0.209D-01 0.530D-01
 Coeff-Com:  0.236D+00 0.746D+00
 Coeff:      0.699D-07 0.384D-05-0.263D-05-0.371D-04-0.835D-04 0.311D-04
 Coeff:      0.927D-03 0.162D-02 0.427D-03-0.170D-01-0.209D-01 0.530D-01
 Coeff:      0.236D+00 0.746D+00
 Gap=     0.181 Goal=   None    Shift=    0.000
 RMSDP=7.32D-08 MaxDP=5.18D-06 DE= 1.55D-11 OVMax= 1.73D-07

 Cycle  15  Pass 1  IDiag  1:
 RMSU=  1.44D-08    CP:  1.04D+00  7.66D-01  1.03D+00  1.10D+00  1.08D+00
                    CP:  1.06D+00  1.29D+00  1.03D+00  1.19D+00  1.16D+00
                    CP:  1.21D+00  1.08D+00  1.07D+00  1.04D+00
 E= -1916.70207025456     Delta-E=       -0.000000000015 Rises=F Damp=F
 DIIS: error= 4.85D-09 at cycle  15 NSaved=  15.
 NSaved=15 IEnMin=12 EnMin= -1916.70207025464     IErMin=15 ErrMin= 4.85D-09
 ErrMax= 4.85D-09  0.00D+00 EMaxC= 1.00D-01 BMatC= 2.05D-14 BMatP= 1.01D-13
 IDIUse=1 WtCom= 1.00D+00 WtEn= 0.00D+00
 Coeff-Com: -0.708D-07 0.384D-05-0.190D-05-0.221D-04-0.518D-04-0.265D-04
 Coeff-Com:  0.294D-03 0.106D-02 0.206D-02-0.646D-02-0.135D-01-0.155D-01
 Coeff-Com:  0.559D-01 0.383D+00 0.593D+00
 Coeff:     -0.708D-07 0.384D-05-0.190D-05-0.221D-04-0.518D-04-0.265D-04
 Coeff:      0.294D-03 0.106D-02 0.206D-02-0.646D-02-0.135D-01-0.155D-01
 Coeff:      0.559D-01 0.383D+00 0.593D+00
 Gap=     0.181 Goal=   None    Shift=    0.000
 RMSDP=8.67D-09 MaxDP=4.59D-07 DE=-1.46D-11 OVMax= 4.05D-08

 SCF Done:  E(RM062X) =  -1916.70207025     A.U. after   15 cycles
            NFock= 15  Conv=0.87D-08     -V/T= 2.0026
 KE= 1.911762417978D+03 PE=-7.080893270194D+03 EE= 1.985420321768D+03
 Leave Link  502 at Tue Apr  5 19:54:38 2022, MaxMem=  1879048192 cpu:            2586.8 elap:             369.8
 (Enter /gpfs/software/gaussian16/sse4/tar/g16/l701.exe)
 ... and contract with generalized density number  0.
 Compute integral first derivatives.
 Leave Link  701 at Tue Apr  5 19:54:39 2022, MaxMem=  1879048192 cpu:               1.9 elap:               0.3
 (Enter /gpfs/software/gaussian16/sse4/tar/g16/l702.exe)
 L702 exits ... SP integral derivatives will be done elsewhere.
 Leave Link  702 at Tue Apr  5 19:54:39 2022, MaxMem=  1879048192 cpu:               0.2 elap:               0.0
 (Enter /gpfs/software/gaussian16/sse4/tar/g16/l703.exe)
 Integral derivatives from FoFJK, PRISM(SPDF).
 Compute integral first derivatives, UseDBF=F ICtDFT=           0.
 Calling FoFJK, ICntrl=      2127 FMM=F ISym2X=0 I1Cent= 0 IOpClX= 0 NMat=1 NMatS=1 NMatT=0.
 FoFJK:  IHMeth= 1 ICntrl=    2127 DoSepK=F KAlg= 0 I1Cent=           0 FoldK=F
 IRaf=         0 NMat=       1 IRICut=       1 DoRegI=T DoRafI=F ISym2E= 0 IDoP0=0 IntGTp=1.
 FoFCou: FMM=F IPFlag=           0 FMFlag=      100000 FMFlg1=         800
         NFxFlg=           0 DoJE=F BraDBF=F KetDBF=F FulRan=T
         wScrn=  0.000000 ICntrl=      2127 IOpCl=  0 I1Cent=           0 NGrid=           0
         NMat0=    1 NMatS0=      1 NMatT0=    0 NMatD0=    1 NMtDS0=    0 NMtDT0=    0
 Symmetry not used in FoFCou.
 Leave Link  703 at Tue Apr  5 19:55:37 2022, MaxMem=  1879048192 cpu:             408.0 elap:              58.4
 (Enter /gpfs/software/gaussian16/sse4/tar/g16/l716.exe)
 Dipole        =-4.55714467D+00-1.87074453D-01-1.79787966D-01
 ***** Axes restored to original set *****
 -------------------------------------------------------------------
 Center     Atomic                   Forces (Hartrees/Bohr)
 Number     Number              X              Y              Z
 -------------------------------------------------------------------
      1        6           0.000226515   -0.000119707   -0.003314661
      2        6           0.000407870    0.000735651    0.000845026
      3        6          -0.001908824    0.000456365    0.000080406
      4        6           0.000415061    0.000151201    0.000989908
      5        6          -0.000492594   -0.000303601    0.000449940
      6        6           0.001169033   -0.000471373   -0.000343239
      7        1          -0.000764034   -0.000465741    0.000186078
      8        1          -0.000830109    0.000252453   -0.000247812
      9        1          -0.000097877    0.000074766   -0.000002886
     10        8           0.000118431    0.000028605    0.001393583
     11       17          -0.000102280   -0.000074705   -0.000123294
     12        6          -0.000870662    0.000374175   -0.001167981
     13        6          -0.000023878    0.000261073    0.000253206
     14        6          -0.000078179   -0.000390070   -0.000057234
     15        6           0.001909757   -0.001294613    0.000450046
     16        6          -0.000764902   -0.000046264    0.000680149
     17        6          -0.000380328    0.000365992   -0.000067908
     18       17           0.000507880    0.000000852   -0.000194270
     19       17          -0.000075993   -0.000007773    0.000137939
     20        1           0.000172023    0.000009553   -0.000189149
     21        1           0.000583924    0.000593411    0.000050977
     22        1           0.000879165   -0.000130249    0.000191177
 -------------------------------------------------------------------
 Cartesian Forces:  Max     0.003314661 RMS     0.000725383
 Leave Link  716 at Tue Apr  5 19:55:37 2022, MaxMem=  1879048192 cpu:               0.2 elap:               0.1
 (Enter /gpfs/software/gaussian16/sse4/tar/g16/l103.exe)

 GradGradGradGradGradGradGradGradGradGradGradGradGradGradGradGradGradGrad
 Berny optimization.
 Using GEDIIS/GDIIS optimizer.
 FormGI is forming the generalized inverse of G from B-inverse, IUseBI=4.
 Internal  Forces:  Max     0.002271724 RMS     0.000526065
 Search for a local minimum.
 Step number   3 out of a maximum of  121
 All quantities printed in internal units (Hartrees-Bohrs-Radians)
 RMS Force = .52607D-03 SwitMx=.10000D-02 MixMth= 2
 Mixed Optimization -- En-DIIS/RFO-DIIS
 Swapping is turned off.
 Update second derivatives using D2CorX and points    1    2    3
 DE= -5.25D-04 DEPred=-6.58D-04 R= 7.97D-01
 TightC=F SS=  1.41D+00  RLast= 2.46D-01 DXNew= 8.4853D-01 7.3829D-01
 Trust test= 7.97D-01 RLast= 2.46D-01 DXMaxT set to 7.38D-01
 ITU=  1  1  0
     Eigenvalues ---    0.01089   0.01483   0.01682   0.01760   0.01879
     Eigenvalues ---    0.01953   0.02016   0.02049   0.02094   0.02096
     Eigenvalues ---    0.02116   0.02201   0.02213   0.02228   0.02238
     Eigenvalues ---    0.02249   0.02264   0.02309   0.02396   0.15908
     Eigenvalues ---    0.15989   0.15991   0.15998   0.16041   0.16236
     Eigenvalues ---    0.21675   0.22363   0.22609   0.23564   0.24013
     Eigenvalues ---    0.24615   0.24824   0.24989   0.24992   0.24998
     Eigenvalues ---    0.25045   0.26650   0.29795   0.30820   0.31115
     Eigenvalues ---    0.35429   0.35511   0.35591   0.35665   0.35960
     Eigenvalues ---    0.36000   0.36784   0.37358   0.37738   0.41738
     Eigenvalues ---    0.42294   0.42489   0.43563   0.45523   0.46095
     Eigenvalues ---    0.47527   0.48026   0.48456   0.50813   0.86391
 En-DIIS/RFO-DIIS/Sim-DIIS IScMMF=       -3 using points:     3    2
 RFO step:  Lambda=-2.28096615D-04.
 NNeg= 0 NGDIIS= 2 SimSw=  2.50D-03 Rises=F DC= -5.25D-04 SmlDif=  1.00D-05
 NRisDI= 0 DoIntr=F SqrtH=F CThrHd= 10.0 CDAdj=  3.0
 RMS Error=  0.9246042456D-02 NUsed= 2 OKEnD=T EnDIS=F
 InvSVX:  RCond= 1.43D-02 Info=           0 Equed=N FErr=  1.25D-15 BErr=  3.60D-17
 DidBck=F Rises=F RFO-DIIS coefs:    1.03617   -0.03617
 Iteration  1 RMS(Cart)=  0.00947495 RMS(Int)=  0.00012781
 Iteration  2 RMS(Cart)=  0.00010433 RMS(Int)=  0.00008716
 Iteration  3 RMS(Cart)=  0.00000002 RMS(Int)=  0.00008716
 ITry= 1 IFail=0 DXMaxC= 4.06D-02 DCOld= 1.00D+10 DXMaxT= 7.38D-01 DXLimC= 3.00D+00 Rises=F
 Variable       Old X    -DE/DX   Delta X   Delta X   Delta X     New X
                                 (Linear)    (Quad)   (Total)
    R1        2.74512  -0.00043  -0.00003  -0.00116  -0.00114   2.74398
    R2        2.73615  -0.00027   0.00004  -0.00064  -0.00055   2.73560
    R3        2.34909  -0.00017   0.00002  -0.00011  -0.00009   2.34900
    R4        2.59477  -0.00069   0.00000  -0.00112  -0.00112   2.59365
    R5        3.32142   0.00000   0.00003   0.00006   0.00008   3.32151
    R6        2.65854   0.00199  -0.00013   0.00366   0.00347   2.66201
    R7        2.05205  -0.00073   0.00007  -0.00156  -0.00148   2.05056
    R8        2.59620  -0.00035   0.00000  -0.00055  -0.00055   2.59565
    R9        2.04990  -0.00003  -0.00001  -0.00008  -0.00008   2.04982
   R10        2.66488   0.00062  -0.00000   0.00131   0.00125   2.66613
   R11        2.05486  -0.00069  -0.00005  -0.00170  -0.00175   2.05311
   R12        2.75647   0.00183  -0.00022   0.00372   0.00351   2.75998
   R13        2.65807   0.00037  -0.00039  -0.00003  -0.00043   2.65764
   R14        2.65755   0.00227   0.00011   0.00470   0.00481   2.66236
   R15        2.61895  -0.00022  -0.00004  -0.00050  -0.00053   2.61842
   R16        2.04673  -0.00065   0.00011  -0.00128  -0.00117   2.04557
   R17        2.63260  -0.00052   0.00007  -0.00089  -0.00082   2.63178
   R18        3.29926  -0.00010  -0.00007  -0.00042  -0.00050   3.29876
   R19        2.61616  -0.00040   0.00004  -0.00056  -0.00052   2.61564
   R20        2.04765  -0.00069  -0.00007  -0.00173  -0.00180   2.04585
   R21        2.62852  -0.00003  -0.00002  -0.00016  -0.00017   2.62835
   R22        2.04710   0.00000   0.00000   0.00001   0.00002   2.04712
   R23        3.29428   0.00050   0.00003   0.00141   0.00144   3.29573
    A1        1.95626   0.00009   0.00011   0.00035   0.00013   1.95638
    A2        2.16777   0.00004  -0.00006   0.00074   0.00010   2.16787
    A3        2.15887  -0.00011  -0.00006   0.00025  -0.00039   2.15848
    A4        2.16845  -0.00023  -0.00008  -0.00129  -0.00128   2.16717
    A5        2.04198  -0.00009   0.00005   0.00000   0.00001   2.04199
    A6        2.07264   0.00033   0.00003   0.00134   0.00132   2.07396
    A7        2.11693   0.00084  -0.00009   0.00303   0.00292   2.11985
    A8        2.06892  -0.00094   0.00041  -0.00347  -0.00305   2.06587
    A9        2.09656   0.00010  -0.00032   0.00031  -0.00001   2.09655
   A10        2.15388   0.00042   0.00001   0.00119   0.00129   2.15517
   A11        2.02286  -0.00033  -0.00002  -0.00133  -0.00141   2.02145
   A12        2.10638  -0.00008   0.00002   0.00008   0.00004   2.10642
   A13        2.13161   0.00031  -0.00023   0.00080   0.00055   2.13216
   A14        2.07426  -0.00071   0.00021  -0.00307  -0.00286   2.07140
   A15        2.07649   0.00040   0.00000   0.00217   0.00218   2.07866
   A16        2.03906  -0.00142   0.00029  -0.00375  -0.00355   2.03552
   A17        2.11872   0.00075  -0.00063   0.00107   0.00046   2.11918
   A18        2.12538   0.00067   0.00035   0.00273   0.00311   2.12848
   A19        2.12231   0.00015   0.00030   0.00126   0.00156   2.12386
   A20        2.12308   0.00112  -0.00064   0.00191   0.00128   2.12436
   A21        2.03776  -0.00126   0.00034  -0.00314  -0.00281   2.03494
   A22        2.12065   0.00045  -0.00018   0.00131   0.00111   2.12177
   A23        2.09128   0.00042  -0.00027   0.00187   0.00160   2.09288
   A24        2.07085  -0.00087   0.00046  -0.00325  -0.00279   2.06806
   A25        2.10697   0.00048   0.00002   0.00124   0.00125   2.10822
   A26        2.07098  -0.00029  -0.00005  -0.00083  -0.00088   2.07010
   A27        2.10496  -0.00019   0.00002  -0.00036  -0.00034   2.10462
   A28        2.12410   0.00039  -0.00014   0.00144   0.00129   2.12538
   A29        2.08126   0.00016  -0.00006   0.00069   0.00061   2.08188
   A30        2.07751  -0.00055   0.00020  -0.00231  -0.00212   2.07538
   A31        2.10585   0.00007  -0.00015  -0.00016  -0.00031   2.10554
   A32        2.10292   0.00016   0.00015   0.00135   0.00150   2.10443
   A33        2.07406  -0.00023  -0.00001  -0.00109  -0.00110   2.07296
   A34        2.07081  -0.00012   0.00014  -0.00056  -0.00044   2.07037
   A35        2.12812  -0.00006  -0.00007  -0.00013  -0.00020   2.12792
   A36        2.08421   0.00018  -0.00007   0.00070   0.00063   2.08485
    D1       -0.00510   0.00044  -0.00072   0.02165   0.02092   0.01583
    D2       -3.13005   0.00036  -0.00072   0.01791   0.01720  -3.11285
    D3       -3.12157  -0.00066   0.00070  -0.03636  -0.03568   3.12594
    D4        0.03666  -0.00074   0.00070  -0.04009  -0.03940  -0.00274
    D5        0.01826  -0.00051   0.00074  -0.02388  -0.02315  -0.00489
    D6       -3.11147  -0.00040   0.00102  -0.01783  -0.01683  -3.12830
    D7        3.13488   0.00059  -0.00066   0.03379   0.03310  -3.11520
    D8        0.00515   0.00070  -0.00039   0.03984   0.03943   0.04458
    D9       -0.00980  -0.00009  -0.00002  -0.00584  -0.00586  -0.01566
   D10       -3.10900  -0.00006   0.00015  -0.00235  -0.00219  -3.11119
   D11        3.11488  -0.00002  -0.00002  -0.00205  -0.00208   3.11280
   D12        0.01568   0.00001   0.00015   0.00143   0.00158   0.01727
   D13        0.01207  -0.00023   0.00077  -0.00968  -0.00889   0.00318
   D14       -3.13684  -0.00005  -0.00022  -0.00179  -0.00201  -3.13885
   D15        3.11060  -0.00028   0.00061  -0.01331  -0.01269   3.09791
   D16       -0.03831  -0.00011  -0.00038  -0.00542  -0.00581  -0.04411
   D17       -0.01698   0.00024  -0.00004   0.01070   0.01064  -0.00634
   D18       -3.11416   0.00027   0.00061   0.01345   0.01404  -3.10012
   D19        3.11220   0.00013  -0.00032   0.00436   0.00401   3.11621
   D20        0.01502   0.00016   0.00032   0.00711   0.00741   0.02244
   D21        0.00087   0.00016  -0.00075   0.00735   0.00660   0.00747
   D22       -3.13337  -0.00002   0.00024  -0.00056  -0.00031  -3.13369
   D23        3.09800   0.00010  -0.00139   0.00447   0.00306   3.10106
   D24       -0.03625  -0.00007  -0.00040  -0.00344  -0.00385  -0.04010
   D25       -0.48269  -0.00000   0.00314   0.00517   0.00830  -0.47439
   D26        2.66913  -0.00021   0.00402   0.00153   0.00554   2.67467
   D27        2.65122   0.00017   0.00209   0.01342   0.01552   2.66674
   D28       -0.48014  -0.00003   0.00298   0.00978   0.01276  -0.46738
   D29        3.13322  -0.00005   0.00180   0.00446   0.00627   3.13949
   D30       -0.03916  -0.00011   0.00167   0.00153   0.00320  -0.03596
   D31       -0.01813   0.00016   0.00097   0.00796   0.00892  -0.00921
   D32        3.09268   0.00010   0.00084   0.00503   0.00585   3.09853
   D33        3.13273   0.00013  -0.00205  -0.00209  -0.00414   3.12859
   D34       -0.03620  -0.00003  -0.00272  -0.00992  -0.01265  -0.04885
   D35        0.00090  -0.00007  -0.00121  -0.00558  -0.00679  -0.00589
   D36        3.11515  -0.00024  -0.00188  -0.01342  -0.01530   3.09985
   D37        0.02075  -0.00009  -0.00004  -0.00343  -0.00347   0.01728
   D38        3.13732  -0.00001  -0.00028  -0.00147  -0.00175   3.13557
   D39       -3.09041  -0.00005   0.00011  -0.00062  -0.00052  -3.09092
   D40        0.02617   0.00002  -0.00014   0.00135   0.00120   0.02737
   D41       -0.00540  -0.00006  -0.00070  -0.00371  -0.00442  -0.00981
   D42       -3.13699  -0.00013   0.00027  -0.00403  -0.00377  -3.14076
   D43       -3.12148  -0.00013  -0.00045  -0.00571  -0.00616  -3.12764
   D44        0.03011  -0.00020   0.00052  -0.00603  -0.00552   0.02459
   D45        0.01400  -0.00008   0.00052  -0.00136  -0.00084   0.01317
   D46        3.12673   0.00008   0.00006   0.00297   0.00303   3.12976
   D47       -3.10031   0.00008   0.00119   0.00641   0.00760  -3.09270
   D48        0.01242   0.00023   0.00074   0.01074   0.01147   0.02389
   D49       -0.01169   0.00014   0.00046   0.00608   0.00654  -0.00515
   D50        3.12016   0.00021  -0.00048   0.00639   0.00591   3.12607
   D51       -3.12489  -0.00002   0.00091   0.00178   0.00270  -3.12219
   D52        0.00696   0.00004  -0.00003   0.00209   0.00206   0.00903
         Item               Value     Threshold  Converged?
 Maximum Force            0.002272     0.000450     NO 
 RMS     Force            0.000526     0.000300     NO 
 Maximum Displacement     0.040620     0.001800     NO 
 RMS     Displacement     0.009474     0.001200     NO 
 Predicted change in Energy=-1.152662D-04
 Lowest energy point so far.  Saving SCF results.
 GradGradGradGradGradGradGradGradGradGradGradGradGradGradGradGradGradGrad

 Leave Link  103 at Tue Apr  5 19:55:37 2022, MaxMem=  1879048192 cpu:               0.3 elap:               0.1
 (Enter /gpfs/software/gaussian16/sse4/tar/g16/l202.exe)
                          Input orientation:                          
 ---------------------------------------------------------------------
 Center     Atomic      Atomic             Coordinates (Angstroms)
 Number     Number       Type             X           Y           Z
 ---------------------------------------------------------------------
      1          6           0       -4.008940   -0.851894   -0.034812
      2          6           0       -3.312045    0.421197   -0.079957
      3          6           0       -1.946395    0.554039   -0.046662
      4          6           0       -3.094921   -1.969472    0.070933
      5          6           0       -1.729234   -1.829784    0.116226
      6          6           0       -1.100871   -0.568077    0.054887
      7          1           0       -1.525306    1.554064   -0.056762
      8          1           0       -1.114581   -2.724748    0.156644
      9          1           0       -3.551986   -2.952863    0.096309
     10          8           0       -5.246054   -0.972297   -0.048849
     11         17           0       -4.302790    1.870620   -0.163538
     12          6           0        0.352156   -0.425524    0.093663
     13          6           0        1.003403    0.668027   -0.504565
     14          6           0        2.381920    0.802059   -0.464155
     15          6           0        1.173520   -1.380731    0.724398
     16          6           0        2.551687   -1.254634    0.748741
     17          6           0        3.173868   -0.160136    0.157584
     18         17           0        4.910912   -0.020464    0.226756
     19         17           0        3.110275    2.185687   -1.240233
     20          1           0        3.164026   -1.995201    1.248857
     21          1           0        0.715666   -2.219855    1.232629
     22          1           0        0.427600    1.413048   -1.038541
 ---------------------------------------------------------------------
                    Distance matrix (angstroms):
                    1          2          3          4          5
     1  C    0.000000
     2  C    1.452054   0.000000
     3  C    2.496174   1.372501   0.000000
     4  C    1.447616   2.405246   2.775077   0.000000
     5  C    2.485184   2.758749   2.399231   1.373559   0.000000
     6  C    2.923263   2.426137   1.408676   2.437293   1.410853
     7  H    3.457970   2.115742   1.085112   3.859443   3.394399
     8  H    3.452760   3.844710   3.388760   2.121210   1.086458
     9  H    2.154082   3.387170   3.859628   1.084717   2.141058
    10  O    1.243039   2.383943   3.635583   2.374043   3.623611
    11  Cl   2.741350   1.757665   2.701785   4.032397   4.516021
    12  C    4.383772   3.764764   2.502513   3.777119   2.510905
    13  C    5.258746   4.343307   2.987302   4.907531   3.753898
    14  C    6.615361   5.719608   4.355471   6.161452   4.915794
    15  C    5.264405   4.900431   3.751231   4.358121   2.999584
    16  C    6.619515   6.154551   4.912912   5.731892   4.365450
    17  C    7.218606   6.516244   5.173862   6.525252   5.179753
    18  Cl   8.962336   8.240520   6.886761   8.241133   6.883124
    19  Cl   7.833464   6.760611   5.445805   7.582147   6.433105
    20  H    7.376070   7.038767   5.856057   6.368876   5.025357
    21  H    5.079334   4.992044   4.051870   3.991592   2.715889
    22  H    5.081370   3.985925   2.712484   5.008046   4.062189
                    6          7          8          9         10
     6  C    0.000000
     7  H    2.167048   0.000000
     8  H    2.159113   4.303774   0.000000
     9  H    3.420071   4.944012   2.448800   0.000000
    10  O    4.166137   4.497392   4.492480   2.610283   0.000000
    11  Cl   4.030786   2.797503   5.602195   4.888477   2.997512
    12  C    1.460518   2.732446   2.727951   4.650783   5.626653
    13  C    2.503779   2.716608   4.053885   5.850083   6.477195
    14  C    3.778428   3.999737   5.004926   7.044488   7.842628
    15  C    2.506293   4.062867   2.713694   5.019612   6.478863
    16  C    3.780737   5.015923   3.994163   6.369024   7.843509
    17  C    4.295387   5.006661   4.996802   7.282869   8.461519
    18  Cl   6.039119   6.632076   6.604895   8.957490  10.205191
    19  Cl   5.195604   4.825781   6.626692   8.519200   9.012241
    20  H    4.653128   6.024265   4.475673   6.881156   8.570871
    21  H    2.723097   4.574599   2.182308   4.476760   6.224203
    22  H    2.730690   2.190347   4.574729   6.015494   6.233756
                   11         12         13         14         15
    11  Cl   0.000000
    12  C    5.196821   0.000000
    13  C    5.451441   1.406362   0.000000
    14  C    6.776248   2.436814   1.385607   0.000000
    15  C    6.430371   1.408860   2.395141   2.763596   0.000000
    16  C    7.588366   2.440182   2.768498   2.393726   1.384137
    17  C    7.754192   2.834885   2.415618   1.392680   2.410917
    18  Cl   9.413864   4.578651   4.034536   2.747672   4.008251
    19  Cl   7.497471   4.025533   2.698779   1.745630   4.508894
    20  H    8.526006   3.421254   3.851697   3.372056   2.148196
    21  H    6.623154   2.156157   3.382381   3.845445   1.082617
    22  H    4.832348   2.160538   1.082467   2.126639   3.386672
                   16         17         18         19         20
    16  C    0.000000
    17  C    1.390863   0.000000
    18  Cl   2.713225   1.744023   0.000000
    19  Cl   4.012960   2.731450   3.203350   0.000000
    20  H    1.083289   2.135050   2.827700   4.866034   0.000000
    21  H    2.129970   3.382443   4.842437   5.590885   2.458699
    22  H    3.850019   3.383431   4.874015   2.798999   4.933192
                   21         22
    21  H    0.000000
    22  H    4.294087   0.000000
 Stoichiometry    C12H6Cl3O(1-)
 Framework group  C1[X(C12H6Cl3O)]
 Deg. of freedom    60
 Full point group                 C1      NOp   1
 RotChk:  IX=0 Diff= 1.83D-03
 Largest Abelian subgroup         C1      NOp   1
 Largest concise Abelian subgroup C1      NOp   1
                         Standard orientation:                         
 ---------------------------------------------------------------------
 Center     Atomic      Atomic             Coordinates (Angstroms)
 Number     Number       Type             X           Y           Z
 ---------------------------------------------------------------------
      1          6           0        3.999266   -0.730392    0.225493
      2          6           0        3.232912    0.455830   -0.112206
      3          6           0        1.862705    0.494516   -0.181438
      4          6           0        3.149724   -1.878501    0.461540
      5          6           0        1.779291   -1.836894    0.378810
      6          6           0        1.081732   -0.652754    0.059855
      7          1           0        1.387242    1.425906   -0.471118
      8          1           0        1.215398   -2.736357    0.609857
      9          1           0        3.660428   -2.796577    0.731595
     10          8           0        5.240760   -0.770329    0.272846
     11         17           0        4.141176    1.917702   -0.469099
     12          6           0       -0.376158   -0.611443   -0.017366
     13          6           0       -1.095619    0.572129    0.226324
     14          6           0       -2.478628    0.609082    0.149970
     15          6           0       -1.134003   -1.756952   -0.331000
     16          6           0       -2.516474   -1.722721   -0.389646
     17          6           0       -3.206860   -0.538709   -0.153036
     18         17           0       -4.947678   -0.525441   -0.257891
     19         17           0       -3.293743    2.117804    0.476415
     20          1           0       -3.079437   -2.612763   -0.643445
     21          1           0       -0.622979   -2.682280   -0.564840
     22          1           0       -0.569901    1.474475    0.511151
 ---------------------------------------------------------------------
 Rotational constants (GHZ):           0.9061223           0.1595626           0.1379722
 Leave Link  202 at Tue Apr  5 19:55:37 2022, MaxMem=  1879048192 cpu:               0.1 elap:               0.0
 (Enter /gpfs/software/gaussian16/sse4/tar/g16/l301.exe)
 Standard basis: 6-311+G(d,p) (5D, 7F)
 Ernie: Thresh=  0.10000D-02 Tol=  0.10000D-05 Strict=F.
 There are   428 symmetry adapted cartesian basis functions of A   symmetry.
 There are   412 symmetry adapted basis functions of A   symmetry.
   412 basis functions,   675 primitive gaussians,   428 cartesian basis functions
    69 alpha electrons       69 beta electrons
       nuclear repulsion energy      1266.6001371771 Hartrees.
 IExCor= 4336 DFT=T Ex+Corr=M062X ExCW=0 ScaHFX=  0.540000
 ScaDFX=  1.000000  1.000000  1.000000  1.000000 ScalE2=  1.000000  1.000000
 IRadAn=      5 IRanWt=     -1 IRanGd=            0 ICorTp=0 IEmpDi=  4
 NAtoms=   22 NActive=   22 NUniq=   22 SFac= 1.00D+00 NAtFMM=   60 NAOKFM=F Big=F
 Integral buffers will be    131072 words long.
 Raffenetti 2 integral format.
 Two-electron integral symmetry is turned on.
 Leave Link  301 at Tue Apr  5 19:55:37 2022, MaxMem=  1879048192 cpu:               0.5 elap:               0.1
 (Enter /gpfs/software/gaussian16/sse4/tar/g16/l302.exe)
 NPDir=0 NMtPBC=     1 NCelOv=     1 NCel=       1 NClECP=     1 NCelD=      1
         NCelK=      1 NCelE2=     1 NClLst=     1 CellRange=     0.0.
 One-electron integrals computed using PRISM.
 One-electron integral symmetry used in STVInt
 NBasis=   412 RedAO= T EigKep=  1.34D-06  NBF=   412
 NBsUse=   409 1.00D-06 EigRej=  7.15D-07 NBFU=   409
 Precomputing XC quadrature grid using
 IXCGrd= 4 IRadAn=           5 IRanWt=          -1 IRanGd=           0 AccXCQ= 0.00D+00.
 Generated NRdTot=       0 NPtTot=           0 NUsed=           0 NTot=          32
 NSgBfM=   420   420   420   420   420 MxSgAt=    22 MxSgA2=    22.
 Leave Link  302 at Tue Apr  5 19:55:38 2022, MaxMem=  1879048192 cpu:               5.3 elap:               0.8
 (Enter /gpfs/software/gaussian16/sse4/tar/g16/l303.exe)
 DipDrv:  MaxL=1.
 Leave Link  303 at Tue Apr  5 19:55:38 2022, MaxMem=  1879048192 cpu:               0.4 elap:               0.1
 (Enter /gpfs/software/gaussian16/sse4/tar/g16/l401.exe)
 Initial guess from the checkpoint file:  "checkpoint.chk"
 B after Tr=    -0.000000    0.000000    0.000000
         Rot=    1.000000   -0.000034   -0.000033    0.000122 Ang=  -0.01 deg.
 Guess basis will be translated and rotated to current coordinates.
 JPrj=2 DoOrth=T DoCkMO=T.
 Generating alternative initial guess.
 ExpMin= 4.38D-02 ExpMax= 1.06D+05 ExpMxC= 3.62D+03 IAcc=2 IRadAn=         4 AccDes= 0.00D+00
 Harris functional with IExCor= 1009 and IRadAn=       4 diagonalized for initial guess.
 HarFok:  IExCor= 1009 AccDes= 0.00D+00 IRadAn=         4 IDoV= 1 UseB2=F ITyADJ=14
 ICtDFT=  3500011 ScaDFX=  1.000000  1.000000  1.000000  1.000000
 FoFCou: FMM=F IPFlag=           0 FMFlag=      100000 FMFlg1=           0
         NFxFlg=           0 DoJE=T BraDBF=F KetDBF=T FulRan=T
         wScrn=  0.000000 ICntrl=       500 IOpCl=  0 I1Cent=   200000004 NGrid=           0
         NMat0=    1 NMatS0=      1 NMatT0=    0 NMatD0=    1 NMtDS0=    0 NMtDT0=    0
 Petite list used in FoFCou.
 Harris En= -1915.87548130756    
 Leave Link  401 at Tue Apr  5 19:55:41 2022, MaxMem=  1879048192 cpu:              19.5 elap:               2.8
 (Enter /gpfs/software/gaussian16/sse4/tar/g16/l502.exe)
 Integral symmetry usage will be decided dynamically.
 Closed shell SCF:
 Using DIIS extrapolation, IDIIS=  1040.
 NGot=  1879048192 LenX=  1878674897 LenY=  1878491272
 Requested convergence on RMS density matrix=1.00D-08 within 128 cycles.
 Requested convergence on MAX density matrix=1.00D-06.
 Requested convergence on             energy=1.00D-06.
 No special actions if energy rises.
 Fock matrices will be formed incrementally for  20 cycles.

 Cycle   1  Pass 1  IDiag  1:
 FoFJK:  IHMeth= 1 ICntrl=       0 DoSepK=F KAlg= 0 I1Cent=           0 FoldK=F
 IRaf= 810000000 NMat=       1 IRICut=       1 DoRegI=T DoRafI=F ISym2E= 0 IDoP0=0 IntGTp=1.
 FoFCou: FMM=F IPFlag=           0 FMFlag=      100000 FMFlg1=           0
         NFxFlg=           0 DoJE=F BraDBF=F KetDBF=F FulRan=T
         wScrn=  0.000000 ICntrl=         0 IOpCl=  0 I1Cent=           0 NGrid=           0
         NMat0=    1 NMatS0=      1 NMatT0=    0 NMatD0=    1 NMtDS0=    0 NMtDT0=    0
 Symmetry not used in FoFCou.
 E= -1916.70078875207    
 DIIS: error= 8.66D-04 at cycle   1 NSaved=   1.
 NSaved= 1 IEnMin= 1 EnMin= -1916.70078875207     IErMin= 1 ErrMin= 8.66D-04
 ErrMax= 8.66D-04  0.00D+00 EMaxC= 1.00D-01 BMatC= 7.05D-04 BMatP= 7.05D-04
 IDIUse=3 WtCom= 9.91D-01 WtEn= 8.66D-03
 Coeff-Com:  0.100D+01
 Coeff-En:   0.100D+01
 Coeff:      0.100D+01
 Gap=     0.380 Goal=   None    Shift=    0.000
 RMSDP=5.33D-03 MaxDP=3.00D-01              OVMax= 1.03D-02

 Cycle   2  Pass 1  IDiag  1:
 RMSU=  5.04D-03    CP:  1.01D+00
 E= -1916.70203300558     Delta-E=       -0.001244253514 Rises=F Damp=F
 DIIS: error= 1.89D-04 at cycle   2 NSaved=   2.
 NSaved= 2 IEnMin= 2 EnMin= -1916.70203300558     IErMin= 2 ErrMin= 1.89D-04
 ErrMax= 1.89D-04  0.00D+00 EMaxC= 1.00D-01 BMatC= 2.79D-05 BMatP= 7.05D-04
 IDIUse=3 WtCom= 9.98D-01 WtEn= 1.89D-03
 Coeff-Com: -0.879D-01 0.109D+01
 Coeff-En:   0.000D+00 0.100D+01
 Coeff:     -0.878D-01 0.109D+01
 Gap=     0.182 Goal=   None    Shift=    0.000
 RMSDP=9.61D-04 MaxDP=5.28D-02 DE=-1.24D-03 OVMax= 3.52D-03

 Cycle   3  Pass 1  IDiag  1:
 RMSU=  8.12D-04    CP:  1.01D+00  1.10D+00
 E= -1916.70206648988     Delta-E=       -0.000033484299 Rises=F Damp=F
 DIIS: error= 2.97D-04 at cycle   3 NSaved=   3.
 NSaved= 3 IEnMin= 3 EnMin= -1916.70206648988     IErMin= 2 ErrMin= 1.89D-04
 ErrMax= 2.97D-04  0.00D+00 EMaxC= 1.00D-01 BMatC= 2.54D-05 BMatP= 2.79D-05
 IDIUse=3 WtCom= 9.97D-01 WtEn= 2.97D-03
 Coeff-Com: -0.717D-01 0.573D+00 0.499D+00
 Coeff-En:   0.000D+00 0.000D+00 0.100D+01
 Coeff:     -0.715D-01 0.571D+00 0.500D+00
 Gap=     0.181 Goal=   None    Shift=    0.000
 RMSDP=2.90D-04 MaxDP=2.03D-02 DE=-3.35D-05 OVMax= 2.40D-03

 Cycle   4  Pass 1  IDiag  1:
 RMSU=  2.01D-04    CP:  1.01D+00  1.11D+00  1.04D+00
 E= -1916.70209156258     Delta-E=       -0.000025072701 Rises=F Damp=F
 DIIS: error= 9.46D-05 at cycle   4 NSaved=   4.
 NSaved= 4 IEnMin= 4 EnMin= -1916.70209156258     IErMin= 4 ErrMin= 9.46D-05
 ErrMax= 9.46D-05  0.00D+00 EMaxC= 1.00D-01 BMatC= 2.43D-06 BMatP= 2.54D-05
 IDIUse=1 WtCom= 1.00D+00 WtEn= 0.00D+00
 Coeff-Com: -0.106D-01 0.144D-01 0.229D+00 0.767D+00
 Coeff:     -0.106D-01 0.144D-01 0.229D+00 0.767D+00
 Gap=     0.181 Goal=   None    Shift=    0.000
 RMSDP=1.66D-04 MaxDP=7.89D-03 DE=-2.51D-05 OVMax= 6.99D-04

 Cycle   5  Pass 1  IDiag  1:
 RMSU=  9.76D-05    CP:  1.01D+00  1.12D+00  1.18D+00  8.40D-01
 E= -1916.70209436876     Delta-E=       -0.000002806178 Rises=F Damp=F
 DIIS: error= 2.51D-05 at cycle   5 NSaved=   5.
 NSaved= 5 IEnMin= 5 EnMin= -1916.70209436876     IErMin= 5 ErrMin= 2.51D-05
 ErrMax= 2.51D-05  0.00D+00 EMaxC= 1.00D-01 BMatC= 3.33D-07 BMatP= 2.43D-06
 IDIUse=1 WtCom= 1.00D+00 WtEn= 0.00D+00
 Coeff-Com:  0.137D-02-0.492D-01 0.698D-01 0.393D+00 0.585D+00
 Coeff:      0.137D-02-0.492D-01 0.698D-01 0.393D+00 0.585D+00
 Gap=     0.181 Goal=   None    Shift=    0.000
 RMSDP=5.41D-05 MaxDP=4.74D-03 DE=-2.81D-06 OVMax= 1.78D-04

 Cycle   6  Pass 1  IDiag  1:
 RMSU=  2.27D-05    CP:  1.01D+00  1.11D+00  1.20D+00  9.43D-01  9.52D-01
 E= -1916.70209471485     Delta-E=       -0.000000346090 Rises=F Damp=F
 DIIS: error= 5.11D-06 at cycle   6 NSaved=   6.
 NSaved= 6 IEnMin= 6 EnMin= -1916.70209471485     IErMin= 6 ErrMin= 5.11D-06
 ErrMax= 5.11D-06  0.00D+00 EMaxC= 1.00D-01 BMatC= 2.26D-08 BMatP= 3.33D-07
 IDIUse=1 WtCom= 1.00D+00 WtEn= 0.00D+00
 Coeff-Com:  0.200D-02-0.250D-01 0.413D-03 0.754D-01 0.236D+00 0.711D+00
 Coeff:      0.200D-02-0.250D-01 0.413D-03 0.754D-01 0.236D+00 0.711D+00
 Gap=     0.181 Goal=   None    Shift=    0.000
 RMSDP=2.02D-05 MaxDP=1.53D-03 DE=-3.46D-07 OVMax= 8.30D-05

 Cycle   7  Pass 1  IDiag  1:
 RMSU=  9.80D-06    CP:  1.01D+00  1.11D+00  1.21D+00  9.54D-01  9.93D-01
                    CP:  1.19D+00
 E= -1916.70209474373     Delta-E=       -0.000000028883 Rises=F Damp=F
 DIIS: error= 3.18D-06 at cycle   7 NSaved=   7.
 NSaved= 7 IEnMin= 7 EnMin= -1916.70209474373     IErMin= 7 ErrMin= 3.18D-06
 ErrMax= 3.18D-06  0.00D+00 EMaxC= 1.00D-01 BMatC= 3.86D-09 BMatP= 2.26D-08
 IDIUse=1 WtCom= 1.00D+00 WtEn= 0.00D+00
 Coeff-Com:  0.767D-03-0.518D-02-0.883D-02-0.162D-01 0.281D-01 0.315D+00
 Coeff-Com:  0.687D+00
 Coeff:      0.767D-03-0.518D-02-0.883D-02-0.162D-01 0.281D-01 0.315D+00
 Coeff:      0.687D+00
 Gap=     0.181 Goal=   None    Shift=    0.000
 RMSDP=6.49D-06 MaxDP=3.80D-04 DE=-2.89D-08 OVMax= 3.97D-05

 Cycle   8  Pass 1  IDiag  1:
 RMSU=  2.78D-06    CP:  1.01D+00  1.11D+00  1.22D+00  9.59D-01  1.03D+00
                    CP:  1.31D+00  8.14D-01
 E= -1916.70209474901     Delta-E=       -0.000000005282 Rises=F Damp=F
 DIIS: error= 1.26D-06 at cycle   8 NSaved=   8.
 NSaved= 8 IEnMin= 8 EnMin= -1916.70209474901     IErMin= 8 ErrMin= 1.26D-06
 ErrMax= 1.26D-06  0.00D+00 EMaxC= 1.00D-01 BMatC= 6.62D-10 BMatP= 3.86D-09
 IDIUse=1 WtCom= 1.00D+00 WtEn= 0.00D+00
 Coeff-Com: -0.994D-04 0.323D-02-0.377D-02-0.224D-01-0.369D-01-0.125D-01
 Coeff-Com:  0.305D+00 0.767D+00
 Coeff:     -0.994D-04 0.323D-02-0.377D-02-0.224D-01-0.369D-01-0.125D-01
 Coeff:      0.305D+00 0.767D+00
 Gap=     0.181 Goal=   None    Shift=    0.000
 RMSDP=2.38D-06 MaxDP=2.17D-04 DE=-5.28D-09 OVMax= 2.26D-05

 Cycle   9  Pass 1  IDiag  1:
 RMSU=  1.60D-06    CP:  1.01D+00  1.11D+00  1.22D+00  9.59D-01  1.03D+00
                    CP:  1.37D+00  9.03D-01  9.63D-01
 E= -1916.70209474994     Delta-E=       -0.000000000924 Rises=F Damp=F
 DIIS: error= 3.38D-07 at cycle   9 NSaved=   9.
 NSaved= 9 IEnMin= 9 EnMin= -1916.70209474994     IErMin= 9 ErrMin= 3.38D-07
 ErrMax= 3.38D-07  0.00D+00 EMaxC= 1.00D-01 BMatC= 7.98D-11 BMatP= 6.62D-10
 IDIUse=1 WtCom= 1.00D+00 WtEn= 0.00D+00
 Coeff-Com: -0.122D-03 0.192D-02-0.652D-03-0.760D-02-0.179D-01-0.357D-01
 Coeff-Com:  0.576D-01 0.320D+00 0.682D+00
 Coeff:     -0.122D-03 0.192D-02-0.652D-03-0.760D-02-0.179D-01-0.357D-01
 Coeff:      0.576D-01 0.320D+00 0.682D+00
 Gap=     0.181 Goal=   None    Shift=    0.000
 RMSDP=9.47D-07 MaxDP=1.01D-04 DE=-9.24D-10 OVMax= 7.17D-06

 Cycle  10  Pass 1  IDiag  1:
 RMSU=  5.86D-07    CP:  1.01D+00  1.11D+00  1.22D+00  9.59D-01  1.03D+00
                    CP:  1.38D+00  9.34D-01  9.75D-01  1.08D+00
 E= -1916.70209474999     Delta-E=       -0.000000000055 Rises=F Damp=F
 DIIS: error= 2.08D-07 at cycle  10 NSaved=  10.
 NSaved=10 IEnMin=10 EnMin= -1916.70209474999     IErMin=10 ErrMin= 2.08D-07
 ErrMax= 2.08D-07  0.00D+00 EMaxC= 1.00D-01 BMatC= 1.25D-11 BMatP= 7.98D-11
 IDIUse=1 WtCom= 1.00D+00 WtEn= 0.00D+00
 Coeff-Com: -0.300D-04 0.200D-03 0.306D-03 0.704D-03-0.584D-03-0.102D-01
 Coeff-Com: -0.294D-01-0.971D-02 0.251D+00 0.798D+00
 Coeff:     -0.300D-04 0.200D-03 0.306D-03 0.704D-03-0.584D-03-0.102D-01
 Coeff:     -0.294D-01-0.971D-02 0.251D+00 0.798D+00
 Gap=     0.181 Goal=   None    Shift=    0.000
 RMSDP=3.26D-07 MaxDP=1.61D-05 DE=-5.55D-11 OVMax= 4.09D-06

 Cycle  11  Pass 1  IDiag  1:
 RMSU=  1.43D-07    CP:  1.01D+00  1.11D+00  1.22D+00  9.59D-01  1.03D+00
                    CP:  1.38D+00  9.29D-01  1.01D+00  1.18D+00  1.10D+00
 E= -1916.70209475028     Delta-E=       -0.000000000291 Rises=F Damp=F
 DIIS: error= 7.26D-08 at cycle  11 NSaved=  11.
 NSaved=11 IEnMin=11 EnMin= -1916.70209475028     IErMin=11 ErrMin= 7.26D-08
 ErrMax= 7.26D-08  0.00D+00 EMaxC= 1.00D-01 BMatC= 3.74D-12 BMatP= 1.25D-11
 IDIUse=1 WtCom= 1.00D+00 WtEn= 0.00D+00
 Coeff-Com:  0.130D-04-0.341D-03 0.269D-03 0.201D-02 0.373D-02 0.329D-02
 Coeff-Com: -0.286D-01-0.811D-01-0.343D-01 0.410D+00 0.725D+00
 Coeff:      0.130D-04-0.341D-03 0.269D-03 0.201D-02 0.373D-02 0.329D-02
 Coeff:     -0.286D-01-0.811D-01-0.343D-01 0.410D+00 0.725D+00
 Gap=     0.181 Goal=   None    Shift=    0.000
 RMSDP=2.49D-07 MaxDP=2.55D-05 DE=-2.91D-10 OVMax= 2.13D-06

 Cycle  12  Pass 1  IDiag  1:
 RMSU=  7.73D-08    CP:  1.01D+00  1.11D+00  1.22D+00  9.59D-01  1.03D+00
                    CP:  1.38D+00  9.33D-01  1.01D+00  1.25D+00  1.30D+00
                    CP:  1.18D+00
 E= -1916.70209475010     Delta-E=        0.000000000181 Rises=F Damp=F
 DIIS: error= 2.11D-08 at cycle  12 NSaved=  12.
 NSaved=12 IEnMin=11 EnMin= -1916.70209475028     IErMin=12 ErrMin= 2.11D-08
 ErrMax= 2.11D-08  0.00D+00 EMaxC= 1.00D-01 BMatC= 2.84D-13 BMatP= 3.74D-12
 IDIUse=1 WtCom= 1.00D+00 WtEn= 0.00D+00
 Coeff-Com:  0.737D-05-0.135D-03 0.595D-04 0.616D-03 0.131D-02 0.212D-02
 Coeff-Com: -0.626D-02-0.264D-01-0.391D-01 0.551D-01 0.266D+00 0.747D+00
 Coeff:      0.737D-05-0.135D-03 0.595D-04 0.616D-03 0.131D-02 0.212D-02
 Coeff:     -0.626D-02-0.264D-01-0.391D-01 0.551D-01 0.266D+00 0.747D+00
 Gap=     0.181 Goal=   None    Shift=    0.000
 RMSDP=4.73D-08 MaxDP=2.92D-06 DE= 1.81D-10 OVMax= 5.30D-07

 Cycle  13  Pass 1  IDiag  1:
 RMSU=  2.29D-08    CP:  1.01D+00  1.11D+00  1.22D+00  9.59D-01  1.03D+00
                    CP:  1.38D+00  9.31D-01  1.01D+00  1.25D+00  1.31D+00
                    CP:  1.31D+00  1.01D+00
 E= -1916.70209475027     Delta-E=       -0.000000000171 Rises=F Damp=F
 DIIS: error= 8.80D-09 at cycle  13 NSaved=  13.
 NSaved=13 IEnMin=11 EnMin= -1916.70209475028     IErMin=13 ErrMin= 8.80D-09
 ErrMax= 8.80D-09  0.00D+00 EMaxC= 1.00D-01 BMatC= 4.73D-14 BMatP= 2.84D-13
 IDIUse=1 WtCom= 1.00D+00 WtEn= 0.00D+00
 Coeff-Com:  0.846D-06 0.144D-05-0.176D-04-0.739D-04-0.847D-04 0.257D-03
 Coeff-Com:  0.228D-02 0.258D-02-0.105D-01-0.488D-01-0.139D-01 0.304D+00
 Coeff-Com:  0.765D+00
 Coeff:      0.846D-06 0.144D-05-0.176D-04-0.739D-04-0.847D-04 0.257D-03
 Coeff:      0.228D-02 0.258D-02-0.105D-01-0.488D-01-0.139D-01 0.304D+00
 Coeff:      0.765D+00
 Gap=     0.181 Goal=   None    Shift=    0.000
 RMSDP=4.14D-08 MaxDP=2.83D-06 DE=-1.71D-10 OVMax= 2.16D-07

 Cycle  14  Pass 1  IDiag  1:
 RMSU=  9.91D-09    CP:  1.01D+00  1.11D+00  1.22D+00  9.59D-01  1.03D+00
                    CP:  1.38D+00  9.33D-01  1.01D+00  1.25D+00  1.33D+00
                    CP:  1.35D+00  1.11D+00  1.09D+00
 E= -1916.70209475012     Delta-E=        0.000000000155 Rises=F Damp=F
 DIIS: error= 2.13D-09 at cycle  14 NSaved=  14.
 NSaved=14 IEnMin=11 EnMin= -1916.70209475028     IErMin=14 ErrMin= 2.13D-09
 ErrMax= 2.13D-09  0.00D+00 EMaxC= 1.00D-01 BMatC= 4.41D-15 BMatP= 4.73D-14
 IDIUse=1 WtCom= 1.00D+00 WtEn= 0.00D+00
 Coeff-Com: -0.440D-06 0.146D-04-0.117D-04-0.911D-04-0.172D-03-0.144D-03
 Coeff-Com:  0.159D-02 0.397D-02 0.246D-03-0.249D-01-0.340D-01 0.371D-01
 Coeff-Com:  0.291D+00 0.725D+00
 Coeff:     -0.440D-06 0.146D-04-0.117D-04-0.911D-04-0.172D-03-0.144D-03
 Coeff:      0.159D-02 0.397D-02 0.246D-03-0.249D-01-0.340D-01 0.371D-01
 Coeff:      0.291D+00 0.725D+00
 Gap=     0.181 Goal=   None    Shift=    0.000
 RMSDP=6.18D-09 MaxDP=2.91D-07 DE= 1.55D-10 OVMax= 4.93D-08

 SCF Done:  E(RM062X) =  -1916.70209475     A.U. after   14 cycles
            NFock= 14  Conv=0.62D-08     -V/T= 2.0026
 KE= 1.911756560193D+03 PE=-7.080066353840D+03 EE= 1.985007561720D+03
 Leave Link  502 at Tue Apr  5 20:01:23 2022, MaxMem=  1879048192 cpu:            2394.5 elap:             342.4
 (Enter /gpfs/software/gaussian16/sse4/tar/g16/l701.exe)
 ... and contract with generalized density number  0.
 Compute integral first derivatives.
 Leave Link  701 at Tue Apr  5 20:01:24 2022, MaxMem=  1879048192 cpu:               2.1 elap:               0.3
 (Enter /gpfs/software/gaussian16/sse4/tar/g16/l702.exe)
 L702 exits ... SP integral derivatives will be done elsewhere.
 Leave Link  702 at Tue Apr  5 20:01:24 2022, MaxMem=  1879048192 cpu:               0.1 elap:               0.0
 (Enter /gpfs/software/gaussian16/sse4/tar/g16/l703.exe)
 Integral derivatives from FoFJK, PRISM(SPDF).
 Compute integral first derivatives, UseDBF=F ICtDFT=           0.
 Calling FoFJK, ICntrl=      2127 FMM=F ISym2X=0 I1Cent= 0 IOpClX= 0 NMat=1 NMatS=1 NMatT=0.
 FoFJK:  IHMeth= 1 ICntrl=    2127 DoSepK=F KAlg= 0 I1Cent=           0 FoldK=F
 IRaf=         0 NMat=       1 IRICut=       1 DoRegI=T DoRafI=F ISym2E= 0 IDoP0=0 IntGTp=1.
 FoFCou: FMM=F IPFlag=           0 FMFlag=      100000 FMFlg1=         800
         NFxFlg=           0 DoJE=F BraDBF=F KetDBF=F FulRan=T
         wScrn=  0.000000 ICntrl=      2127 IOpCl=  0 I1Cent=           0 NGrid=           0
         NMat0=    1 NMatS0=      1 NMatT0=    0 NMatD0=    1 NMtDS0=    0 NMtDT0=    0
 Symmetry not used in FoFCou.
 Leave Link  703 at Tue Apr  5 20:02:22 2022, MaxMem=  1879048192 cpu:             406.8 elap:              58.2
 (Enter /gpfs/software/gaussian16/sse4/tar/g16/l716.exe)
 Dipole        =-4.54993248D+00-1.81998903D-01-1.72719092D-01
 ***** Axes restored to original set *****
 -------------------------------------------------------------------
 Center     Atomic                   Forces (Hartrees/Bohr)
 Number     Number              X              Y              Z
 -------------------------------------------------------------------
      1        6          -0.000340860    0.000172410    0.004418659
      2        6           0.000423462    0.000432915   -0.001301265
      3        6          -0.000710404   -0.000135304   -0.000115469
      4        6           0.000246565   -0.000070190   -0.001255663
      5        6          -0.000067871    0.000278758   -0.000438592
      6        6           0.000979550    0.000299457    0.000176331
      7        1          -0.000317876    0.000002410    0.000123910
      8        1          -0.000206054   -0.000112600    0.000231852
      9        1          -0.000026751   -0.000005027    0.000069952
     10        8           0.000125008   -0.000165536   -0.001764902
     11       17           0.000038808   -0.000107695    0.000012187
     12        6          -0.000892585   -0.000828816   -0.000208995
     13        6          -0.000373775   -0.000095628   -0.000074835
     14        6           0.000305137   -0.000236713    0.000031234
     15        6           0.000823962    0.000152287    0.000143285
     16        6          -0.000699844   -0.000085085    0.000303407
     17        6           0.000000193    0.000563358   -0.000063305
     18       17           0.000150364   -0.000071663   -0.000123063
     19       17          -0.000000289    0.000136421    0.000021863
     20        1          -0.000001105   -0.000025737   -0.000047395
     21        1           0.000101744   -0.000151300   -0.000127714
     22        1           0.000442622    0.000053279   -0.000011481
 -------------------------------------------------------------------
 Cartesian Forces:  Max     0.004418659 RMS     0.000701131
 Leave Link  716 at Tue Apr  5 20:02:22 2022, MaxMem=  1879048192 cpu:               0.2 elap:               0.0
 (Enter /gpfs/software/gaussian16/sse4/tar/g16/l103.exe)

 GradGradGradGradGradGradGradGradGradGradGradGradGradGradGradGradGradGrad
 Berny optimization.
 Using GEDIIS/GDIIS optimizer.
 FormGI is forming the generalized inverse of G from B-inverse, IUseBI=4.
 GSVD:  received Info=                   1 from GESDD.
 Internal  Forces:  Max     0.000944015 RMS     0.000274472
 Search for a local minimum.
 Step number   4 out of a maximum of  121
 All quantities printed in internal units (Hartrees-Bohrs-Radians)
 RMS Force = .27447D-03 SwitMx=.10000D-02 MixMth= 2
 Mixed Optimization -- En-DIIS/RFO-DIIS
 Swapping is turned off.
 Update second derivatives using D2CorX and points    1    2    3    4
 DE= -2.45D-05 DEPred=-1.15D-04 R= 2.13D-01
 Trust test= 2.13D-01 RLast= 9.74D-02 DXMaxT set to 7.38D-01
 ITU=  0  1  1  0
     Eigenvalues ---    0.01044   0.01536   0.01682   0.01760   0.01881
     Eigenvalues ---    0.01952   0.02045   0.02084   0.02097   0.02116
     Eigenvalues ---    0.02190   0.02207   0.02223   0.02233   0.02249
     Eigenvalues ---    0.02257   0.02292   0.02364   0.04344   0.15900
     Eigenvalues ---    0.15987   0.15994   0.15998   0.16001   0.16221
     Eigenvalues ---    0.21482   0.22372   0.22597   0.23497   0.23631
     Eigenvalues ---    0.24595   0.24653   0.24982   0.24994   0.24998
     Eigenvalues ---    0.25003   0.27035   0.29802   0.30824   0.31048
     Eigenvalues ---    0.35415   0.35429   0.35591   0.35633   0.35851
     Eigenvalues ---    0.36011   0.36707   0.37340   0.37606   0.40844
     Eigenvalues ---    0.41940   0.42383   0.43170   0.45461   0.46116
     Eigenvalues ---    0.47631   0.48013   0.48395   0.50678   0.86391
 En-DIIS/RFO-DIIS/Sim-DIIS IScMMF=       -3 using points:     4    3    2
 RFO step:  Lambda=-1.26830754D-04.
 NNeg= 0 NGDIIS= 3 SimSw=  2.50D-01 Rises=F DC= -2.45D-05 SmlDif=  1.00D-05
 NRisDI= 0 DoIntr=F SqrtH=F CThrHd= 10.0 CDAdj=  3.0
 RMS Error=  0.4977310309D-02 NUsed= 3 OKEnD=T EnDIS=F
 InvSVX:  RCond= 1.29D-03 Info=           0 Equed=N FErr=  2.15D-15 BErr=  1.24D-16
 DidBck=T Rises=F RFO-DIIS coefs:    0.52829    0.50370   -0.03199
 Iteration  1 RMS(Cart)=  0.00345765 RMS(Int)=  0.00002971
 Iteration  2 RMS(Cart)=  0.00002796 RMS(Int)=  0.00001511
 Iteration  3 RMS(Cart)=  0.00000000 RMS(Int)=  0.00001511
 ITry= 1 IFail=0 DXMaxC= 2.33D-02 DCOld= 1.00D+10 DXMaxT= 7.38D-01 DXLimC= 3.00D+00 Rises=F
 Variable       Old X    -DE/DX   Delta X   Delta X   Delta X     New X
                                 (Linear)    (Quad)   (Total)
    R1        2.74398   0.00008   0.00051  -0.00059  -0.00009   2.74390
    R2        2.73560  -0.00007   0.00030  -0.00055  -0.00026   2.73534
    R3        2.34900  -0.00009   0.00006  -0.00015  -0.00009   2.34891
    R4        2.59365  -0.00036   0.00053  -0.00103  -0.00051   2.59314
    R5        3.32151  -0.00011  -0.00002  -0.00017  -0.00019   3.32132
    R6        2.66201   0.00060  -0.00175   0.00313   0.00139   2.66340
    R7        2.05056  -0.00012   0.00076  -0.00125  -0.00048   2.05008
    R8        2.59565  -0.00014   0.00026  -0.00050  -0.00023   2.59542
    R9        2.04982   0.00002   0.00003  -0.00002   0.00002   2.04984
   R10        2.66613   0.00000  -0.00059   0.00082   0.00024   2.66637
   R11        2.05311  -0.00001   0.00078  -0.00104  -0.00026   2.05285
   R12        2.75998  -0.00020  -0.00184   0.00238   0.00054   2.76052
   R13        2.65764   0.00032  -0.00015   0.00085   0.00070   2.65834
   R14        2.66236   0.00036  -0.00217   0.00323   0.00106   2.66342
   R15        2.61842   0.00019   0.00022  -0.00008   0.00014   2.61856
   R16        2.04557  -0.00019   0.00065  -0.00121  -0.00056   2.04500
   R17        2.63178  -0.00036   0.00045  -0.00102  -0.00057   2.63122
   R18        3.29876   0.00010   0.00017  -0.00002   0.00015   3.29891
   R19        2.61564  -0.00040   0.00028  -0.00080  -0.00052   2.61512
   R20        2.04585   0.00001   0.00079  -0.00099  -0.00020   2.04565
   R21        2.62835   0.00029   0.00007   0.00018   0.00025   2.62860
   R22        2.04712  -0.00000  -0.00000  -0.00000  -0.00001   2.04711
   R23        3.29573   0.00014  -0.00065   0.00105   0.00040   3.29613
    A1        1.95638  -0.00008   0.00004  -0.00032  -0.00022   1.95616
    A2        2.16787   0.00014  -0.00010   0.00053   0.00053   2.16839
    A3        2.15848  -0.00002   0.00013  -0.00008   0.00015   2.15863
    A4        2.16717  -0.00005   0.00053  -0.00078  -0.00027   2.16690
    A5        2.04199  -0.00003   0.00004  -0.00015  -0.00010   2.04189
    A6        2.07396   0.00008  -0.00060   0.00092   0.00034   2.07429
    A7        2.11985   0.00028  -0.00146   0.00267   0.00121   2.12106
    A8        2.06587  -0.00044   0.00180  -0.00394  -0.00213   2.06374
    A9        2.09655   0.00016  -0.00028   0.00123   0.00095   2.09750
   A10        2.15517   0.00013  -0.00060   0.00100   0.00039   2.15555
   A11        2.02145  -0.00008   0.00064  -0.00095  -0.00030   2.02115
   A12        2.10642  -0.00005  -0.00000  -0.00005  -0.00004   2.10638
   A13        2.13216   0.00018  -0.00046   0.00114   0.00068   2.13284
   A14        2.07140  -0.00032   0.00153  -0.00306  -0.00153   2.06986
   A15        2.07866   0.00014  -0.00102   0.00191   0.00088   2.07954
   A16        2.03552  -0.00046   0.00193  -0.00367  -0.00173   2.03379
   A17        2.11918   0.00056  -0.00078   0.00257   0.00178   2.12097
   A18        2.12848  -0.00011  -0.00116   0.00110  -0.00006   2.12843
   A19        2.12386  -0.00005  -0.00047   0.00015  -0.00033   2.12354
   A20        2.12436   0.00049  -0.00117   0.00312   0.00195   2.12631
   A21        2.03494  -0.00043   0.00163  -0.00324  -0.00161   2.03333
   A22        2.12177   0.00019  -0.00069   0.00152   0.00083   2.12260
   A23        2.09288   0.00031  -0.00100   0.00254   0.00154   2.09442
   A24        2.06806  -0.00051   0.00172  -0.00408  -0.00236   2.06570
   A25        2.10822   0.00004  -0.00057   0.00081   0.00025   2.10847
   A26        2.07010  -0.00009   0.00037  -0.00060  -0.00024   2.06987
   A27        2.10462   0.00004   0.00018  -0.00016   0.00002   2.10464
   A28        2.12538   0.00016  -0.00073   0.00142   0.00068   2.12607
   A29        2.08188   0.00004  -0.00034   0.00071   0.00037   2.08225
   A30        2.07538  -0.00019   0.00118  -0.00222  -0.00105   2.07434
   A31        2.10554   0.00019   0.00001   0.00041   0.00042   2.10596
   A32        2.10443  -0.00010  -0.00057   0.00050  -0.00007   2.10435
   A33        2.07296  -0.00009   0.00051  -0.00080  -0.00030   2.07266
   A34        2.07037  -0.00014   0.00033  -0.00088  -0.00056   2.06981
   A35        2.12792   0.00008   0.00004   0.00022   0.00025   2.12817
   A36        2.08485   0.00006  -0.00036   0.00070   0.00034   2.08518
    D1        0.01583  -0.00065  -0.01050  -0.00310  -0.01360   0.00223
    D2       -3.11285  -0.00053  -0.00875  -0.00199  -0.01074  -3.12359
    D3        3.12594   0.00079   0.01745   0.00165   0.01911  -3.13814
    D4       -0.00274   0.00090   0.01921   0.00275   0.02197   0.01923
    D5       -0.00489   0.00061   0.01158   0.00091   0.01249   0.00760
    D6       -3.12830   0.00049   0.00884   0.00086   0.00970  -3.11859
    D7       -3.11520  -0.00082  -0.01620  -0.00382  -0.02001  -3.13521
    D8        0.04458  -0.00094  -0.01894  -0.00387  -0.02279   0.02179
    D9       -0.01566   0.00031   0.00274   0.00440   0.00714  -0.00852
   D10       -3.11119   0.00028   0.00117   0.00520   0.00637  -3.10482
   D11        3.11280   0.00020   0.00096   0.00326   0.00423   3.11703
   D12        0.01727   0.00016  -0.00061   0.00407   0.00346   0.02072
   D13        0.00318   0.00012   0.00488  -0.00314   0.00173   0.00492
   D14       -3.13885   0.00003   0.00075  -0.00041   0.00035  -3.13849
   D15        3.09791   0.00014   0.00653  -0.00409   0.00244   3.10035
   D16       -0.04411   0.00005   0.00240  -0.00136   0.00106  -0.04305
   D17       -0.00634  -0.00025  -0.00505  -0.00004  -0.00509  -0.01143
   D18       -3.10012  -0.00032  -0.00609   0.00021  -0.00587  -3.10599
   D19        3.11621  -0.00012  -0.00218  -0.00000  -0.00217   3.11404
   D20        0.02244  -0.00019  -0.00321   0.00025  -0.00295   0.01948
   D21        0.00747  -0.00015  -0.00377   0.00105  -0.00273   0.00474
   D22       -3.13369  -0.00006   0.00036  -0.00170  -0.00134  -3.13503
   D23        3.10106  -0.00009  -0.00267   0.00066  -0.00201   3.09905
   D24       -0.04010   0.00000   0.00146  -0.00209  -0.00062  -0.04072
   D25       -0.47439   0.00011  -0.00114   0.00237   0.00123  -0.47316
   D26        2.67467  -0.00001   0.00094  -0.00340  -0.00246   2.67222
   D27        2.66674   0.00001  -0.00547   0.00525  -0.00022   2.66652
   D28       -0.46738  -0.00010  -0.00339  -0.00052  -0.00391  -0.47129
   D29        3.13949  -0.00014  -0.00136  -0.00254  -0.00389   3.13560
   D30       -0.03596  -0.00010  -0.00003  -0.00332  -0.00334  -0.03930
   D31       -0.00921  -0.00002  -0.00335   0.00297  -0.00038  -0.00958
   D32        3.09853   0.00001  -0.00202   0.00219   0.00017   3.09870
   D33        3.12859   0.00016   0.00014   0.00467   0.00481   3.13340
   D34       -0.04885   0.00019   0.00356   0.00145   0.00502  -0.04384
   D35       -0.00589   0.00004   0.00213  -0.00083   0.00130  -0.00460
   D36        3.09985   0.00008   0.00555  -0.00405   0.00150   3.10135
   D37        0.01728   0.00000   0.00161  -0.00204  -0.00043   0.01685
   D38        3.13557   0.00005   0.00058   0.00056   0.00114   3.13671
   D39       -3.09092  -0.00005   0.00034  -0.00139  -0.00105  -3.09197
   D40        0.02737   0.00000  -0.00069   0.00121   0.00052   0.02789
   D41       -0.00981   0.00001   0.00146  -0.00111   0.00036  -0.00945
   D42       -3.14076  -0.00011   0.00201  -0.00513  -0.00312   3.13930
   D43       -3.12764  -0.00004   0.00251  -0.00375  -0.00124  -3.12888
   D44        0.02459  -0.00016   0.00306  -0.00778  -0.00472   0.01988
   D45        0.01317  -0.00003   0.00086  -0.00226  -0.00141   0.01175
   D46        3.12976   0.00005  -0.00138   0.00273   0.00135   3.13111
   D47       -3.09270  -0.00008  -0.00253   0.00088  -0.00165  -3.09435
   D48        0.02389   0.00001  -0.00476   0.00588   0.00112   0.02501
   D49       -0.00515   0.00001  -0.00268   0.00323   0.00055  -0.00460
   D50        3.12607   0.00012  -0.00321   0.00715   0.00395   3.13001
   D51       -3.12219  -0.00007  -0.00046  -0.00170  -0.00217  -3.12436
   D52        0.00903   0.00004  -0.00100   0.00223   0.00123   0.01025
         Item               Value     Threshold  Converged?
 Maximum Force            0.000944     0.000450     NO 
 RMS     Force            0.000274     0.000300     YES
 Maximum Displacement     0.023302     0.001800     NO 
 RMS     Displacement     0.003457     0.001200     NO 
 Predicted change in Energy=-6.360554D-05
 Lowest energy point so far.  Saving SCF results.
 GradGradGradGradGradGradGradGradGradGradGradGradGradGradGradGradGradGrad

 Leave Link  103 at Tue Apr  5 20:02:22 2022, MaxMem=  1879048192 cpu:               0.3 elap:               0.1
 (Enter /gpfs/software/gaussian16/sse4/tar/g16/l202.exe)
                          Input orientation:                          
 ---------------------------------------------------------------------
 Center     Atomic      Atomic             Coordinates (Angstroms)
 Number     Number       Type             X           Y           Z
 ---------------------------------------------------------------------
      1          6           0       -4.010764   -0.850401   -0.022482
      2          6           0       -3.313067    0.421814   -0.077428
      3          6           0       -1.947535    0.553575   -0.046045
      4          6           0       -3.096595   -1.968638    0.072598
      5          6           0       -1.730838   -1.829879    0.114829
      6          6           0       -1.100942   -0.568739    0.054593
      7          1           0       -1.527896    1.553915   -0.057732
      8          1           0       -1.118109   -2.726109    0.152622
      9          1           0       -3.554086   -2.951912    0.095058
     10          8           0       -5.247401   -0.971807   -0.054336
     11         17           0       -4.303054    1.871310   -0.166437
     12          6           0        0.352595   -0.428083    0.091843
     13          6           0        1.004319    0.665837   -0.506066
     14          6           0        2.382676    0.801770   -0.464006
     15          6           0        1.175706   -1.381820    0.723777
     16          6           0        2.553315   -1.253192    0.750632
     17          6           0        3.175215   -0.158315    0.159567
     18         17           0        4.912539   -0.018530    0.226869
     19         17           0        3.109656    2.186990   -1.238703
     20          1           0        3.166146   -1.993465    1.250574
     21          1           0        0.719586   -2.222349    1.231016
     22          1           0        0.430445    1.411088   -1.041193
 ---------------------------------------------------------------------
                    Distance matrix (angstroms):
                    1          2          3          4          5
     1  C    0.000000
     2  C    1.452009   0.000000
     3  C    2.495719   1.372233   0.000000
     4  C    1.447480   2.404917   2.774161   0.000000
     5  C    2.485214   2.758718   2.398685   1.373437   0.000000
     6  C    2.924438   2.427369   1.409410   2.437760   1.410982
     7  H    3.456387   2.113972   1.084857   3.858261   3.394263
     8  H    3.452013   3.844500   3.388767   2.120041   1.086321
     9  H    2.153768   3.386719   3.858672   1.084726   2.140930
    10  O    1.242991   2.384190   3.635378   2.373974   3.623689
    11  Cl   2.741143   1.757565   2.701738   4.032106   4.515994
    12  C    4.385240   3.766704   2.504649   3.777644   2.511226
    13  C    5.261548   4.345469   2.989593   4.908442   3.754356
    14  C    6.618208   5.721477   4.357410   6.163238   4.917481
    15  C    5.266762   4.903479   3.754067   4.361301   3.003261
    16  C    6.621713   6.156766   4.914952   5.735249   4.369300
    17  C    7.221524   6.518475   5.176063   6.528432   5.183192
    18  Cl   8.965462   8.243003   6.889296   8.244571   6.886799
    19  Cl   7.836155   6.761345   5.446620   7.583291   6.434102
    20  H    7.378029   7.041120   5.858188   6.372611   5.029626
    21  H    5.082294   4.996590   4.055881   3.996191   2.721119
    22  H    5.086889   3.990162   2.716697   5.010298   4.063422
                    6          7          8          9         10
     6  C    0.000000
     7  H    2.168079   0.000000
     8  H    2.159664   4.304738   0.000000
     9  H    3.420390   4.942799   2.447097   0.000000
    10  O    4.167428   4.495999   4.491265   2.609684   0.000000
    11  Cl   4.031900   2.795365   5.601958   4.888026   2.997944
    12  C    1.460802   2.736226   2.729027   4.651009   5.628229
    13  C    2.504124   2.720624   4.055104   5.850514   6.478421
    14  C    3.779263   4.002917   5.008158   7.046121   7.844200
    15  C    2.508393   4.066787   2.719360   5.023088   6.483046
    16  C    3.782399   5.018922   4.000807   6.373051   7.847186
    17  C    4.297090   5.009810   5.002623   7.286414   8.464513
    18  Cl   6.041056   6.635720   6.610992   8.961353  10.208438
    19  Cl   5.195748   4.827252   6.629353   8.520135   9.012277
    20  H    4.654917   6.027404   4.482980   6.885882   8.575218
    21  H    2.726301   4.579543   2.189482   4.481846   6.230644
    22  H    2.732326   2.196063   4.575982   6.016920   6.236186
                   11         12         13         14         15
    11  Cl   0.000000
    12  C    5.198941   0.000000
    13  C    5.453139   1.406734   0.000000
    14  C    6.777274   2.437772   1.385682   0.000000
    15  C    6.433673   1.409421   2.394742   2.763271   0.000000
    16  C    7.590344   2.440896   2.767915   2.393184   1.383861
    17  C    7.755653   2.836290   2.415592   1.392381   2.411085
    18  Cl   9.415590   4.580289   4.034816   2.747800   4.008665
    19  Cl   7.496511   4.026207   2.698724   1.745707   4.508647
    20  H    8.528386   3.421863   3.851126   3.371490   2.147900
    21  H    6.628562   2.156800   3.382328   3.845030   1.082509
    22  H    4.835599   2.161569   1.082169   2.124998   3.386867
                   16         17         18         19         20
    16  C    0.000000
    17  C    1.390997   0.000000
    18  Cl   2.713790   1.744238   0.000000
    19  Cl   4.012708   2.731284   3.203530   0.000000
    20  H    1.083286   2.134983   2.828113   4.865788   0.000000
    21  H    2.128989   3.382063   4.842105   5.590547   2.457321
    22  H    3.849104   3.382101   4.872469   2.796284   4.932265
                   21         22
    21  H    0.000000
    22  H    4.295160   0.000000
 Stoichiometry    C12H6Cl3O(1-)
 Framework group  C1[X(C12H6Cl3O)]
 Deg. of freedom    60
 Full point group                 C1      NOp   1
 RotChk:  IX=0 Diff= 3.45D-04
 Largest Abelian subgroup         C1      NOp   1
 Largest concise Abelian subgroup C1      NOp   1
                         Standard orientation:                         
 ---------------------------------------------------------------------
 Center     Atomic      Atomic             Coordinates (Angstroms)
 Number     Number       Type             X           Y           Z
 ---------------------------------------------------------------------
      1          6           0        4.001276   -0.732890    0.212899
      2          6           0        3.233951    0.455335   -0.115223
      3          6           0        1.863880    0.493555   -0.182053
      4          6           0        3.151509   -1.878405    0.459656
      5          6           0        1.780994   -1.836786    0.380378
      6          6           0        1.081887   -0.653657    0.060495
      7          1           0        1.389763    1.425757   -0.470369
      8          1           0        1.219099   -2.736525    0.614551
      9          1           0        3.662642   -2.795427    0.732500
     10          8           0        5.242087   -0.768455    0.277320
     11         17           0        4.141299    1.918810   -0.467356
     12          6           0       -0.376446   -0.613743   -0.014430
     13          6           0       -1.096358    0.570093    0.228800
     14          6           0       -2.479300    0.608353    0.150559
     15          6           0       -1.136154   -1.758362   -0.329325
     16          6           0       -2.518179   -1.722457   -0.390871
     17          6           0       -3.208264   -0.538061   -0.154514
     18         17           0       -4.949415   -0.524165   -0.257291
     19         17           0       -3.293054    2.118303    0.475128
     20          1           0       -3.081696   -2.612235   -0.644348
     21          1           0       -0.626838   -2.684861   -0.561749
     22          1           0       -0.572546    1.472939    0.514422
 ---------------------------------------------------------------------
 Rotational constants (GHZ):           0.9059751           0.1594862           0.1379036
 Leave Link  202 at Tue Apr  5 20:02:22 2022, MaxMem=  1879048192 cpu:               0.1 elap:               0.0
 (Enter /gpfs/software/gaussian16/sse4/tar/g16/l301.exe)
 Standard basis: 6-311+G(d,p) (5D, 7F)
 Ernie: Thresh=  0.10000D-02 Tol=  0.10000D-05 Strict=F.
 There are   428 symmetry adapted cartesian basis functions of A   symmetry.
 There are   412 symmetry adapted basis functions of A   symmetry.
   412 basis functions,   675 primitive gaussians,   428 cartesian basis functions
    69 alpha electrons       69 beta electrons
       nuclear repulsion energy      1266.4133226079 Hartrees.
 IExCor= 4336 DFT=T Ex+Corr=M062X ExCW=0 ScaHFX=  0.540000
 ScaDFX=  1.000000  1.000000  1.000000  1.000000 ScalE2=  1.000000  1.000000
 IRadAn=      5 IRanWt=     -1 IRanGd=            0 ICorTp=0 IEmpDi=  4
 NAtoms=   22 NActive=   22 NUniq=   22 SFac= 1.00D+00 NAtFMM=   60 NAOKFM=F Big=F
 Integral buffers will be    131072 words long.
 Raffenetti 2 integral format.
 Two-electron integral symmetry is turned on.
 Leave Link  301 at Tue Apr  5 20:02:22 2022, MaxMem=  1879048192 cpu:               0.5 elap:               0.1
 (Enter /gpfs/software/gaussian16/sse4/tar/g16/l302.exe)
 NPDir=0 NMtPBC=     1 NCelOv=     1 NCel=       1 NClECP=     1 NCelD=      1
         NCelK=      1 NCelE2=     1 NClLst=     1 CellRange=     0.0.
 One-electron integrals computed using PRISM.
 One-electron integral symmetry used in STVInt
 NBasis=   412 RedAO= T EigKep=  1.34D-06  NBF=   412
 NBsUse=   409 1.00D-06 EigRej=  7.18D-07 NBFU=   409
 Precomputing XC quadrature grid using
 IXCGrd= 4 IRadAn=           5 IRanWt=          -1 IRanGd=           0 AccXCQ= 0.00D+00.
 Generated NRdTot=       0 NPtTot=           0 NUsed=           0 NTot=          32
 NSgBfM=   420   420   420   420   420 MxSgAt=    22 MxSgA2=    22.
 Leave Link  302 at Tue Apr  5 20:02:23 2022, MaxMem=  1879048192 cpu:               4.4 elap:               0.6
 (Enter /gpfs/software/gaussian16/sse4/tar/g16/l303.exe)
 DipDrv:  MaxL=1.
 Leave Link  303 at Tue Apr  5 20:02:23 2022, MaxMem=  1879048192 cpu:               0.4 elap:               0.1
 (Enter /gpfs/software/gaussian16/sse4/tar/g16/l401.exe)
 Initial guess from the checkpoint file:  "checkpoint.chk"
 B after Tr=    -0.000000   -0.000000    0.000000
         Rot=    1.000000   -0.000029   -0.000024    0.000019 Ang=  -0.00 deg.
 Guess basis will be translated and rotated to current coordinates.
 JPrj=2 DoOrth=T DoCkMO=T.
 Generating alternative initial guess.
 ExpMin= 4.38D-02 ExpMax= 1.06D+05 ExpMxC= 3.62D+03 IAcc=2 IRadAn=         4 AccDes= 0.00D+00
 Harris functional with IExCor= 1009 and IRadAn=       4 diagonalized for initial guess.
 HarFok:  IExCor= 1009 AccDes= 0.00D+00 IRadAn=         4 IDoV= 1 UseB2=F ITyADJ=14
 ICtDFT=  3500011 ScaDFX=  1.000000  1.000000  1.000000  1.000000
 FoFCou: FMM=F IPFlag=           0 FMFlag=      100000 FMFlg1=           0
         NFxFlg=           0 DoJE=T BraDBF=F KetDBF=T FulRan=T
         wScrn=  0.000000 ICntrl=       500 IOpCl=  0 I1Cent=   200000004 NGrid=           0
         NMat0=    1 NMatS0=      1 NMatT0=    0 NMatD0=    1 NMtDS0=    0 NMtDT0=    0
 Petite list used in FoFCou.
 Harris En= -1915.87548115191    
 Leave Link  401 at Tue Apr  5 20:02:26 2022, MaxMem=  1879048192 cpu:              21.3 elap:               3.1
 (Enter /gpfs/software/gaussian16/sse4/tar/g16/l502.exe)
 Integral symmetry usage will be decided dynamically.
 Closed shell SCF:
 Using DIIS extrapolation, IDIIS=  1040.
 NGot=  1879048192 LenX=  1878674897 LenY=  1878491272
 Requested convergence on RMS density matrix=1.00D-08 within 128 cycles.
 Requested convergence on MAX density matrix=1.00D-06.
 Requested convergence on             energy=1.00D-06.
 No special actions if energy rises.
 Fock matrices will be formed incrementally for  20 cycles.

 Cycle   1  Pass 1  IDiag  1:
 FoFJK:  IHMeth= 1 ICntrl=       0 DoSepK=F KAlg= 0 I1Cent=           0 FoldK=F
 IRaf= 810000000 NMat=       1 IRICut=       1 DoRegI=T DoRafI=F ISym2E= 0 IDoP0=0 IntGTp=1.
 FoFCou: FMM=F IPFlag=           0 FMFlag=      100000 FMFlg1=           0
         NFxFlg=           0 DoJE=F BraDBF=F KetDBF=F FulRan=T
         wScrn=  0.000000 ICntrl=         0 IOpCl=  0 I1Cent=           0 NGrid=           0
         NMat0=    1 NMatS0=      1 NMatT0=    0 NMatD0=    1 NMtDS0=    0 NMtDT0=    0
 Symmetry not used in FoFCou.
 E= -1916.70182366528    
 DIIS: error= 5.32D-04 at cycle   1 NSaved=   1.
 NSaved= 1 IEnMin= 1 EnMin= -1916.70182366528     IErMin= 1 ErrMin= 5.32D-04
 ErrMax= 5.32D-04  0.00D+00 EMaxC= 1.00D-01 BMatC= 1.68D-04 BMatP= 1.68D-04
 IDIUse=3 WtCom= 9.95D-01 WtEn= 5.32D-03
 Coeff-Com:  0.100D+01
 Coeff-En:   0.100D+01
 Coeff:      0.100D+01
 Gap=     0.380 Goal=   None    Shift=    0.000
 RMSDP=2.68D-03 MaxDP=1.72D-01              OVMax= 6.80D-03

 Cycle   2  Pass 1  IDiag  1:
 RMSU=  2.48D-03    CP:  9.93D-01
 E= -1916.70214388306     Delta-E=       -0.000320217785 Rises=F Damp=F
 DIIS: error= 1.02D-04 at cycle   2 NSaved=   2.
 NSaved= 2 IEnMin= 2 EnMin= -1916.70214388306     IErMin= 2 ErrMin= 1.02D-04
 ErrMax= 1.02D-04  0.00D+00 EMaxC= 1.00D-01 BMatC= 5.55D-06 BMatP= 1.68D-04
 IDIUse=3 WtCom= 9.99D-01 WtEn= 1.02D-03
 Coeff-Com: -0.124D+00 0.112D+01
 Coeff-En:   0.000D+00 0.100D+01
 Coeff:     -0.123D+00 0.112D+01
 Gap=     0.181 Goal=   None    Shift=    0.000
 RMSDP=5.57D-04 MaxDP=3.35D-02 DE=-3.20D-04 OVMax= 1.58D-03

 Cycle   3  Pass 1  IDiag  1:
 RMSU=  3.97D-04    CP:  9.92D-01  1.14D+00
 E= -1916.70215707314     Delta-E=       -0.000013190080 Rises=F Damp=F
 DIIS: error= 3.47D-05 at cycle   3 NSaved=   3.
 NSaved= 3 IEnMin= 3 EnMin= -1916.70215707314     IErMin= 3 ErrMin= 3.47D-05
 ErrMax= 3.47D-05  0.00D+00 EMaxC= 1.00D-01 BMatC= 5.86D-07 BMatP= 5.55D-06
 IDIUse=1 WtCom= 1.00D+00 WtEn= 0.00D+00
 Coeff-Com: -0.384D-01 0.217D+00 0.821D+00
 Coeff:     -0.384D-01 0.217D+00 0.821D+00
 Gap=     0.181 Goal=   None    Shift=    0.000
 RMSDP=1.02D-04 MaxDP=8.01D-03 DE=-1.32D-05 OVMax= 4.10D-04

 Cycle   4  Pass 1  IDiag  1:
 RMSU=  7.91D-05    CP:  9.92D-01  1.14D+00  1.16D+00
 E= -1916.70215760924     Delta-E=       -0.000000536096 Rises=F Damp=F
 DIIS: error= 1.66D-05 at cycle   4 NSaved=   4.
 NSaved= 4 IEnMin= 4 EnMin= -1916.70215760924     IErMin= 4 ErrMin= 1.66D-05
 ErrMax= 1.66D-05  0.00D+00 EMaxC= 1.00D-01 BMatC= 2.94D-07 BMatP= 5.86D-07
 IDIUse=1 WtCom= 1.00D+00 WtEn= 0.00D+00
 Coeff-Com: -0.415D-02-0.268D-01 0.415D+00 0.616D+00
 Coeff:     -0.415D-02-0.268D-01 0.415D+00 0.616D+00
 Gap=     0.181 Goal=   None    Shift=    0.000
 RMSDP=4.46D-05 MaxDP=3.17D-03 DE=-5.36D-07 OVMax= 2.14D-04

 Cycle   5  Pass 1  IDiag  1:
 RMSU=  3.00D-05    CP:  9.92D-01  1.14D+00  1.24D+00  9.34D-01
 E= -1916.70215791741     Delta-E=       -0.000000308171 Rises=F Damp=F
 DIIS: error= 4.95D-06 at cycle   5 NSaved=   5.
 NSaved= 5 IEnMin= 5 EnMin= -1916.70215791741     IErMin= 5 ErrMin= 4.95D-06
 ErrMax= 4.95D-06  0.00D+00 EMaxC= 1.00D-01 BMatC= 1.65D-08 BMatP= 2.94D-07
 IDIUse=1 WtCom= 1.00D+00 WtEn= 0.00D+00
 Coeff-Com:  0.257D-02-0.377D-01 0.824D-01 0.241D+00 0.712D+00
 Coeff:      0.257D-02-0.377D-01 0.824D-01 0.241D+00 0.712D+00
 Gap=     0.181 Goal=   None    Shift=    0.000
 RMSDP=1.57D-05 MaxDP=9.78D-04 DE=-3.08D-07 OVMax= 5.24D-05

 Cycle   6  Pass 1  IDiag  1:
 RMSU=  1.08D-05    CP:  9.92D-01  1.14D+00  1.27D+00  9.48D-01  1.05D+00
 E= -1916.70215793618     Delta-E=       -0.000000018775 Rises=F Damp=F
 DIIS: error= 2.46D-06 at cycle   6 NSaved=   6.
 NSaved= 6 IEnMin= 6 EnMin= -1916.70215793618     IErMin= 6 ErrMin= 2.46D-06
 ErrMax= 2.46D-06  0.00D+00 EMaxC= 1.00D-01 BMatC= 2.63D-09 BMatP= 1.65D-08
 IDIUse=1 WtCom= 1.00D+00 WtEn= 0.00D+00
 Coeff-Com:  0.179D-02-0.174D-01 0.300D-02 0.619D-01 0.340D+00 0.611D+00
 Coeff:      0.179D-02-0.174D-01 0.300D-02 0.619D-01 0.340D+00 0.611D+00
 Gap=     0.181 Goal=   None    Shift=    0.000
 RMSDP=4.34D-06 MaxDP=2.38D-04 DE=-1.88D-08 OVMax= 1.87D-05

 Cycle   7  Pass 1  IDiag  1:
 RMSU=  2.38D-06    CP:  9.92D-01  1.14D+00  1.27D+00  9.71D-01  1.14D+00
                    CP:  9.48D-01
 E= -1916.70215793931     Delta-E=       -0.000000003131 Rises=F Damp=F
 DIIS: error= 1.03D-06 at cycle   7 NSaved=   7.
 NSaved= 7 IEnMin= 7 EnMin= -1916.70215793931     IErMin= 7 ErrMin= 1.03D-06
 ErrMax= 1.03D-06  0.00D+00 EMaxC= 1.00D-01 BMatC= 4.00D-10 BMatP= 2.63D-09
 IDIUse=1 WtCom= 1.00D+00 WtEn= 0.00D+00
 Coeff-Com:  0.362D-03-0.108D-02-0.131D-01-0.155D-01 0.199D-01 0.279D+00
 Coeff-Com:  0.730D+00
 Coeff:      0.362D-03-0.108D-02-0.131D-01-0.155D-01 0.199D-01 0.279D+00
 Coeff:      0.730D+00
 Gap=     0.181 Goal=   None    Shift=    0.000
 RMSDP=2.54D-06 MaxDP=1.66D-04 DE=-3.13D-09 OVMax= 1.13D-05

 Cycle   8  Pass 1  IDiag  1:
 RMSU=  8.95D-07    CP:  9.92D-01  1.14D+00  1.27D+00  9.75D-01  1.18D+00
                    CP:  1.07D+00  9.05D-01
 E= -1916.70215793985     Delta-E=       -0.000000000531 Rises=F Damp=F
 DIIS: error= 5.74D-07 at cycle   8 NSaved=   8.
 NSaved= 8 IEnMin= 8 EnMin= -1916.70215793985     IErMin= 8 ErrMin= 5.74D-07
 ErrMax= 5.74D-07  0.00D+00 EMaxC= 1.00D-01 BMatC= 9.37D-11 BMatP= 4.00D-10
 IDIUse=1 WtCom= 1.00D+00 WtEn= 0.00D+00
 Coeff-Com: -0.114D-03 0.243D-02-0.678D-02-0.180D-01-0.475D-01 0.461D-01
 Coeff-Com:  0.396D+00 0.627D+00
 Coeff:     -0.114D-03 0.243D-02-0.678D-02-0.180D-01-0.475D-01 0.461D-01
 Coeff:      0.396D+00 0.627D+00
 Gap=     0.181 Goal=   None    Shift=    0.000
 RMSDP=1.15D-06 MaxDP=1.04D-04 DE=-5.31D-10 OVMax= 4.44D-06

 Cycle   9  Pass 1  IDiag  1:
 RMSU=  3.73D-07    CP:  9.92D-01  1.14D+00  1.27D+00  9.76D-01  1.19D+00
                    CP:  1.12D+00  9.48D-01  8.62D-01
 E= -1916.70215793978     Delta-E=        0.000000000069 Rises=F Damp=F
 DIIS: error= 8.32D-08 at cycle   9 NSaved=   9.
 NSaved= 9 IEnMin= 8 EnMin= -1916.70215793985     IErMin= 9 ErrMin= 8.32D-08
 ErrMax= 8.32D-08  0.00D+00 EMaxC= 1.00D-01 BMatC= 5.95D-12 BMatP= 9.37D-11
 IDIUse=1 WtCom= 1.00D+00 WtEn= 0.00D+00
 Coeff-Com: -0.797D-04 0.113D-02-0.177D-02-0.622D-02-0.209D-01-0.476D-02
 Coeff-Com:  0.103D+00 0.266D+00 0.664D+00
 Coeff:     -0.797D-04 0.113D-02-0.177D-02-0.622D-02-0.209D-01-0.476D-02
 Coeff:      0.103D+00 0.266D+00 0.664D+00
 Gap=     0.181 Goal=   None    Shift=    0.000
 RMSDP=2.29D-07 MaxDP=1.44D-05 DE= 6.87D-11 OVMax= 1.20D-06

 Cycle  10  Pass 1  IDiag  1:
 RMSU=  1.11D-07    CP:  9.92D-01  1.14D+00  1.27D+00  9.74D-01  1.20D+00
                    CP:  1.13D+00  9.48D-01  9.56D-01  9.95D-01
 E= -1916.70215793992     Delta-E=       -0.000000000146 Rises=F Damp=F
 DIIS: error= 4.52D-08 at cycle  10 NSaved=  10.
 NSaved=10 IEnMin=10 EnMin= -1916.70215793992     IErMin=10 ErrMin= 4.52D-08
 ErrMax= 4.52D-08  0.00D+00 EMaxC= 1.00D-01 BMatC= 7.22D-13 BMatP= 5.95D-12
 IDIUse=1 WtCom= 1.00D+00 WtEn= 0.00D+00
 Coeff-Com: -0.149D-04 0.114D-03 0.128D-03-0.814D-04-0.143D-02-0.750D-02
 Coeff-Com: -0.133D-01 0.195D-01 0.263D+00 0.740D+00
 Coeff:     -0.149D-04 0.114D-03 0.128D-03-0.814D-04-0.143D-02-0.750D-02
 Coeff:     -0.133D-01 0.195D-01 0.263D+00 0.740D+00
 Gap=     0.181 Goal=   None    Shift=    0.000
 RMSDP=1.01D-07 MaxDP=7.81D-06 DE=-1.46D-10 OVMax= 5.72D-07

 Cycle  11  Pass 1  IDiag  1:
 RMSU=  5.29D-08    CP:  9.92D-01  1.14D+00  1.27D+00  9.74D-01  1.20D+00
                    CP:  1.13D+00  9.48D-01  9.75D-01  1.12D+00  7.76D-01
 E= -1916.70215793992     Delta-E=        0.000000000004 Rises=F Damp=F
 DIIS: error= 1.52D-08 at cycle  11 NSaved=  11.
 NSaved=11 IEnMin=10 EnMin= -1916.70215793992     IErMin=11 ErrMin= 1.52D-08
 ErrMax= 1.52D-08  0.00D+00 EMaxC= 1.00D-01 BMatC= 1.54D-13 BMatP= 7.22D-13
 IDIUse=1 WtCom= 1.00D+00 WtEn= 0.00D+00
 Coeff-Com:  0.489D-05-0.116D-03 0.288D-03 0.861D-03 0.257D-02-0.258D-02
 Coeff-Com: -0.228D-01-0.321D-01 0.144D-01 0.360D+00 0.680D+00
 Coeff:      0.489D-05-0.116D-03 0.288D-03 0.861D-03 0.257D-02-0.258D-02
 Coeff:     -0.228D-01-0.321D-01 0.144D-01 0.360D+00 0.680D+00
 Gap=     0.181 Goal=   None    Shift=    0.000
 RMSDP=4.75D-08 MaxDP=2.25D-06 DE= 3.64D-12 OVMax= 2.69D-07

 Cycle  12  Pass 1  IDiag  1:
 RMSU=  1.90D-08    CP:  9.92D-01  1.14D+00  1.27D+00  9.74D-01  1.19D+00
                    CP:  1.13D+00  9.46D-01  9.91D-01  1.15D+00  9.16D-01
                    CP:  9.32D-01
 E= -1916.70215793981     Delta-E=        0.000000000107 Rises=F Damp=F
 DIIS: error= 5.57D-09 at cycle  12 NSaved=  12.
 NSaved=12 IEnMin=10 EnMin= -1916.70215793992     IErMin=12 ErrMin= 5.57D-09
 ErrMax= 5.57D-09  0.00D+00 EMaxC= 1.00D-01 BMatC= 1.04D-14 BMatP= 1.54D-13
 IDIUse=1 WtCom= 1.00D+00 WtEn= 0.00D+00
 Coeff-Com:  0.323D-05-0.499D-04 0.780D-04 0.291D-03 0.105D-02 0.504D-04
 Coeff-Com: -0.626D-02-0.129D-01-0.281D-01 0.329D-01 0.210D+00 0.803D+00
 Coeff:      0.323D-05-0.499D-04 0.780D-04 0.291D-03 0.105D-02 0.504D-04
 Coeff:     -0.626D-02-0.129D-01-0.281D-01 0.329D-01 0.210D+00 0.803D+00
 Gap=     0.181 Goal=   None    Shift=    0.000
 RMSDP=1.45D-08 MaxDP=1.86D-06 DE= 1.07D-10 OVMax= 1.21D-07

 Cycle  13  Pass 1  IDiag  1:
 RMSU=  5.96D-09    CP:  9.92D-01  1.14D+00  1.27D+00  9.74D-01  1.19D+00
                    CP:  1.13D+00  9.44D-01  9.91D-01  1.16D+00  9.23D-01
                    CP:  1.03D+00  9.80D-01
 E= -1916.70215793995     Delta-E=       -0.000000000143 Rises=F Damp=F
 DIIS: error= 2.63D-09 at cycle  13 NSaved=  13.
 NSaved=13 IEnMin=13 EnMin= -1916.70215793995     IErMin=13 ErrMin= 2.63D-09
 ErrMax= 2.63D-09  0.00D+00 EMaxC= 1.00D-01 BMatC= 2.20D-15 BMatP= 1.04D-14
 IDIUse=1 WtCom= 1.00D+00 WtEn= 0.00D+00
 Coeff-Com:  0.268D-06 0.332D-05-0.228D-04-0.510D-04-0.824D-04 0.500D-03
 Coeff-Com:  0.189D-02 0.144D-02-0.132D-01-0.527D-01-0.484D-01 0.299D+00
 Coeff-Com:  0.812D+00
 Coeff:      0.268D-06 0.332D-05-0.228D-04-0.510D-04-0.824D-04 0.500D-03
 Coeff:      0.189D-02 0.144D-02-0.132D-01-0.527D-01-0.484D-01 0.299D+00
 Coeff:      0.812D+00
 Gap=     0.181 Goal=   None    Shift=    0.000
 RMSDP=6.10D-09 MaxDP=2.80D-07 DE=-1.43D-10 OVMax= 6.20D-08

 SCF Done:  E(RM062X) =  -1916.70215794     A.U. after   13 cycles
            NFock= 13  Conv=0.61D-08     -V/T= 2.0026
 KE= 1.911754027190D+03 PE=-7.079688104659D+03 EE= 1.984818596921D+03
 Leave Link  502 at Tue Apr  5 20:07:42 2022, MaxMem=  1879048192 cpu:            2210.4 elap:             316.0
 (Enter /gpfs/software/gaussian16/sse4/tar/g16/l701.exe)
 ... and contract with generalized density number  0.
 Compute integral first derivatives.
 Leave Link  701 at Tue Apr  5 20:07:42 2022, MaxMem=  1879048192 cpu:               2.1 elap:               0.3
 (Enter /gpfs/software/gaussian16/sse4/tar/g16/l702.exe)
 L702 exits ... SP integral derivatives will be done elsewhere.
 Leave Link  702 at Tue Apr  5 20:07:42 2022, MaxMem=  1879048192 cpu:               0.1 elap:               0.0
 (Enter /gpfs/software/gaussian16/sse4/tar/g16/l703.exe)
 Integral derivatives from FoFJK, PRISM(SPDF).
 Compute integral first derivatives, UseDBF=F ICtDFT=           0.
 Calling FoFJK, ICntrl=      2127 FMM=F ISym2X=0 I1Cent= 0 IOpClX= 0 NMat=1 NMatS=1 NMatT=0.
 FoFJK:  IHMeth= 1 ICntrl=    2127 DoSepK=F KAlg= 0 I1Cent=           0 FoldK=F
 IRaf=         0 NMat=       1 IRICut=       1 DoRegI=T DoRafI=F ISym2E= 0 IDoP0=0 IntGTp=1.
 FoFCou: FMM=F IPFlag=           0 FMFlag=      100000 FMFlg1=         800
         NFxFlg=           0 DoJE=F BraDBF=F KetDBF=F FulRan=T
         wScrn=  0.000000 ICntrl=      2127 IOpCl=  0 I1Cent=           0 NGrid=           0
         NMat0=    1 NMatS0=      1 NMatT0=    0 NMatD0=    1 NMtDS0=    0 NMtDT0=    0
 Symmetry not used in FoFCou.
 Leave Link  703 at Tue Apr  5 20:08:41 2022, MaxMem=  1879048192 cpu:             409.9 elap:              58.6
 (Enter /gpfs/software/gaussian16/sse4/tar/g16/l716.exe)
 Dipole        =-4.54956485D+00-1.83567483D-01-1.76940050D-01
 ***** Axes restored to original set *****
 -------------------------------------------------------------------
 Center     Atomic                   Forces (Hartrees/Bohr)
 Number     Number              X              Y              Z
 -------------------------------------------------------------------
      1        6          -0.000231617   -0.000130720   -0.000091406
      2        6           0.000211548    0.000248893    0.000023796
      3        6          -0.000100204   -0.000239951    0.000043011
      4        6           0.000071808   -0.000021999    0.000007034
      5        6           0.000022795    0.000259132   -0.000079252
      6        6           0.000628600    0.000243015    0.000075092
      7        1          -0.000033286    0.000114276   -0.000029220
      8        1           0.000029491   -0.000140324    0.000079106
      9        1          -0.000003921   -0.000012040    0.000028907
     10        8           0.000092187   -0.000012948    0.000053186
     11       17           0.000045473   -0.000063700    0.000001731
     12        6          -0.000581560   -0.000316872   -0.000033429
     13        6          -0.000333036   -0.000236337    0.000020658
     14        6           0.000238170   -0.000120399    0.000051020
     15        6           0.000202091    0.000241272    0.000009578
     16        6          -0.000358216   -0.000099045    0.000038853
     17        6           0.000080076    0.000322396   -0.000067301
     18       17           0.000009357   -0.000053032   -0.000033205
     19       17          -0.000001740    0.000097378   -0.000011464
     20        1          -0.000023714   -0.000015469    0.000008082
     21        1          -0.000062178   -0.000179991   -0.000057442
     22        1           0.000097877    0.000116464   -0.000037333
 -------------------------------------------------------------------
 Cartesian Forces:  Max     0.000628600 RMS     0.000172713
 Leave Link  716 at Tue Apr  5 20:08:41 2022, MaxMem=  1879048192 cpu:               0.2 elap:               0.0
 (Enter /gpfs/software/gaussian16/sse4/tar/g16/l103.exe)

 GradGradGradGradGradGradGradGradGradGradGradGradGradGradGradGradGradGrad
 Berny optimization.
 Using GEDIIS/GDIIS optimizer.
 FormGI is forming the generalized inverse of G from B-inverse, IUseBI=4.
 Internal  Forces:  Max     0.000755441 RMS     0.000101148
 Search for a local minimum.
 Step number   5 out of a maximum of  121
 All quantities printed in internal units (Hartrees-Bohrs-Radians)
 RMS Force = .10115D-03 SwitMx=.10000D-02 MixMth= 2
 Mixed Optimization -- En-DIIS/RFO-DIIS
 Swapping is turned off.
 Update second derivatives using D2CorX and points    1    2    3    4    5
 DE= -6.32D-05 DEPred=-6.36D-05 R= 9.93D-01
 TightC=F SS=  1.41D+00  RLast= 5.24D-02 DXNew= 1.2417D+00 1.5721D-01
 Trust test= 9.93D-01 RLast= 5.24D-02 DXMaxT set to 7.38D-01
 ITU=  1  0  1  1  0
     Eigenvalues ---    0.01076   0.01536   0.01757   0.01865   0.01883
     Eigenvalues ---    0.01949   0.02053   0.02089   0.02111   0.02118
     Eigenvalues ---    0.02167   0.02209   0.02216   0.02233   0.02241
     Eigenvalues ---    0.02252   0.02277   0.02381   0.04517   0.15477
     Eigenvalues ---    0.15939   0.15987   0.15998   0.16017   0.16055
     Eigenvalues ---    0.22057   0.22354   0.22809   0.23290   0.23719
     Eigenvalues ---    0.24550   0.24639   0.24973   0.24998   0.25000
     Eigenvalues ---    0.25049   0.27084   0.29791   0.30831   0.31039
     Eigenvalues ---    0.35428   0.35507   0.35591   0.35623   0.35891
     Eigenvalues ---    0.36001   0.36686   0.37460   0.38610   0.41889
     Eigenvalues ---    0.42021   0.42527   0.43999   0.45535   0.46209
     Eigenvalues ---    0.47426   0.47984   0.48355   0.50546   0.86378
 En-DIIS/RFO-DIIS/Sim-DIIS IScMMF=       -3 using points:     5    4    3    2
 RFO step:  Lambda=-6.99823503D-06.
 NNeg= 0 NGDIIS= 4 SimSw=  2.50D-01 Rises=F DC= -6.32D-05 SmlDif=  1.00D-05
 NRisDI= 0 DoIntr=F SqrtH=F CThrHd= 10.0 CDAdj=  3.0
 RMS Error=  0.1543004317D-02 NUsed= 4 OKEnD=T EnDIS=F
 InvSVX:  RCond= 7.58D-05 Info=           0 Equed=N FErr=  2.95D-15 BErr=  4.76D-17
 DidBck=F Rises=F RFO-DIIS coefs:    1.09217   -0.04570   -0.03728   -0.00920
 Iteration  1 RMS(Cart)=  0.00518034 RMS(Int)=  0.00000766
 Iteration  2 RMS(Cart)=  0.00001152 RMS(Int)=  0.00000211
 Iteration  3 RMS(Cart)=  0.00000000 RMS(Int)=  0.00000211
 ITry= 1 IFail=0 DXMaxC= 1.96D-02 DCOld= 1.00D+10 DXMaxT= 7.38D-01 DXLimC= 3.00D+00 Rises=F
 Variable       Old X    -DE/DX   Delta X   Delta X   Delta X     New X
                                 (Linear)    (Quad)   (Total)
    R1        2.74390   0.00018  -0.00007   0.00051   0.00044   2.74434
    R2        2.73534   0.00000  -0.00004   0.00001  -0.00003   2.73531
    R3        2.34891  -0.00009  -0.00001  -0.00011  -0.00012   2.34879
    R4        2.59314  -0.00013  -0.00010  -0.00026  -0.00036   2.59279
    R5        3.32132  -0.00008  -0.00001  -0.00028  -0.00028   3.32103
    R6        2.66340  -0.00006   0.00026  -0.00015   0.00010   2.66350
    R7        2.05008   0.00009  -0.00009   0.00026   0.00017   2.05025
    R8        2.59542  -0.00005  -0.00005  -0.00010  -0.00015   2.59527
    R9        2.04984   0.00001  -0.00000   0.00004   0.00004   2.04987
   R10        2.66637  -0.00011   0.00008  -0.00029  -0.00021   2.66616
   R11        2.05285   0.00014  -0.00012   0.00042   0.00030   2.05315
   R12        2.76052  -0.00076   0.00016  -0.00208  -0.00192   2.75860
   R13        2.65834  -0.00004  -0.00006  -0.00000  -0.00006   2.65828
   R14        2.66342  -0.00015   0.00035  -0.00044  -0.00009   2.66333
   R15        2.61856   0.00018  -0.00002   0.00042   0.00040   2.61896
   R16        2.04500   0.00005  -0.00008   0.00012   0.00004   2.04504
   R17        2.63122  -0.00013  -0.00007  -0.00027  -0.00035   2.63087
   R18        3.29891   0.00008  -0.00003   0.00029   0.00026   3.29917
   R19        2.61512  -0.00023  -0.00006  -0.00050  -0.00056   2.61455
   R20        2.04565   0.00014  -0.00012   0.00043   0.00031   2.04596
   R21        2.62860   0.00021   0.00001   0.00047   0.00048   2.62908
   R22        2.04711   0.00000   0.00000   0.00000   0.00000   2.04712
   R23        3.29613   0.00000   0.00011  -0.00001   0.00011   3.29624
    A1        1.95616  -0.00006   0.00001  -0.00024  -0.00023   1.95593
    A2        2.16839   0.00006   0.00004   0.00024   0.00027   2.16866
    A3        2.15863   0.00000  -0.00002  -0.00000  -0.00004   2.15859
    A4        2.16690   0.00000  -0.00010   0.00007  -0.00003   2.16687
    A5        2.04189  -0.00000   0.00000  -0.00003  -0.00002   2.04187
    A6        2.07429  -0.00000   0.00010  -0.00004   0.00005   2.07435
    A7        2.12106   0.00002   0.00022   0.00005   0.00027   2.12133
    A8        2.06374  -0.00009  -0.00023  -0.00058  -0.00081   2.06293
    A9        2.09750   0.00007   0.00000   0.00056   0.00056   2.09806
   A10        2.15555  -0.00001   0.00010  -0.00004   0.00006   2.15561
   A11        2.02115   0.00001  -0.00010   0.00006  -0.00004   2.02111
   A12        2.10638   0.00000   0.00000  -0.00001  -0.00001   2.10637
   A13        2.13284   0.00005   0.00003   0.00024   0.00027   2.13311
   A14        2.06986  -0.00008  -0.00022  -0.00043  -0.00065   2.06921
   A15        2.07954   0.00003   0.00018   0.00029   0.00047   2.08001
   A16        2.03379   0.00000  -0.00025  -0.00008  -0.00033   2.03346
   A17        2.12097   0.00018   0.00003   0.00093   0.00096   2.12192
   A18        2.12843  -0.00019   0.00023  -0.00085  -0.00062   2.12780
   A19        2.12354   0.00002   0.00012   0.00009   0.00021   2.12375
   A20        2.12631  -0.00004   0.00008  -0.00003   0.00004   2.12635
   A21        2.03333   0.00001  -0.00019  -0.00005  -0.00025   2.03308
   A22        2.12260   0.00001   0.00008   0.00013   0.00021   2.12280
   A23        2.09442   0.00015   0.00015   0.00099   0.00114   2.09556
   A24        2.06570  -0.00016  -0.00023  -0.00106  -0.00129   2.06442
   A25        2.10847  -0.00004   0.00009  -0.00012  -0.00003   2.10844
   A26        2.06987  -0.00004  -0.00008  -0.00016  -0.00024   2.06963
   A27        2.10464   0.00008  -0.00001   0.00030   0.00029   2.10493
   A28        2.12607   0.00001   0.00009  -0.00001   0.00008   2.12614
   A29        2.08225  -0.00002   0.00005  -0.00002   0.00003   2.08227
   A30        2.07434   0.00001  -0.00015   0.00011  -0.00004   2.07430
   A31        2.10596   0.00008  -0.00001   0.00036   0.00035   2.10631
   A32        2.10435  -0.00007   0.00010  -0.00040  -0.00030   2.10405
   A33        2.07266  -0.00001  -0.00008   0.00005  -0.00003   2.07263
   A34        2.06981  -0.00008  -0.00004  -0.00032  -0.00036   2.06944
   A35        2.12817   0.00009  -0.00000   0.00037   0.00037   2.12854
   A36        2.08518  -0.00001   0.00004  -0.00004   0.00001   2.08519
    D1        0.00223   0.00001  -0.00046   0.00020  -0.00026   0.00197
    D2       -3.12359   0.00001  -0.00037   0.00024  -0.00013  -3.12372
    D3       -3.13814  -0.00003   0.00028  -0.00124  -0.00096  -3.13910
    D4        0.01923  -0.00003   0.00037  -0.00121  -0.00084   0.01839
    D5        0.00760  -0.00002   0.00026  -0.00074  -0.00048   0.00712
    D6       -3.11859  -0.00004   0.00037  -0.00183  -0.00146  -3.12005
    D7       -3.13521   0.00002  -0.00047   0.00069   0.00022  -3.13499
    D8        0.02179   0.00000  -0.00037  -0.00039  -0.00076   0.02103
    D9       -0.00852   0.00001   0.00038   0.00048   0.00086  -0.00766
   D10       -3.10482  -0.00001   0.00052  -0.00035   0.00017  -3.10465
   D11        3.11703   0.00001   0.00029   0.00044   0.00073   3.11776
   D12        0.02072  -0.00001   0.00043  -0.00039   0.00004   0.02077
   D13        0.00492  -0.00001  -0.00006  -0.00063  -0.00069   0.00423
   D14       -3.13849   0.00001  -0.00012   0.00042   0.00030  -3.13819
   D15        3.10035   0.00000  -0.00021   0.00019  -0.00002   3.10033
   D16       -0.04305   0.00002  -0.00027   0.00124   0.00097  -0.04208
   D17       -0.01143   0.00002   0.00002   0.00062   0.00064  -0.01079
   D18       -3.10599  -0.00004   0.00027  -0.00203  -0.00176  -3.10775
   D19        3.11404   0.00004  -0.00010   0.00176   0.00166   3.11570
   D20        0.01948  -0.00002   0.00015  -0.00090  -0.00074   0.01874
   D21        0.00474  -0.00000  -0.00014   0.00010  -0.00003   0.00471
   D22       -3.13503  -0.00002  -0.00008  -0.00095  -0.00103  -3.13606
   D23        3.09905   0.00005  -0.00040   0.00275   0.00235   3.10140
   D24       -0.04072   0.00003  -0.00034   0.00169   0.00135  -0.03936
   D25       -0.47316   0.00008   0.00130   0.00526   0.00656  -0.46659
   D26        2.67222   0.00005   0.00105   0.00374   0.00479   2.67701
   D27        2.66652   0.00009   0.00123   0.00637   0.00761   2.67413
   D28       -0.47129   0.00007   0.00099   0.00485   0.00584  -0.46545
   D29        3.13560  -0.00005   0.00039  -0.00317  -0.00278   3.13282
   D30       -0.03930  -0.00001   0.00027  -0.00096  -0.00069  -0.03999
   D31       -0.00958  -0.00003   0.00063  -0.00172  -0.00110  -0.01068
   D32        3.09870   0.00001   0.00050   0.00049   0.00099   3.09969
   D33        3.13340   0.00004  -0.00027   0.00254   0.00227   3.13567
   D34       -0.04384   0.00010  -0.00082   0.00540   0.00458  -0.03925
   D35       -0.00460   0.00001  -0.00050   0.00109   0.00059  -0.00401
   D36        3.10135   0.00007  -0.00105   0.00395   0.00290   3.10425
   D37        0.01685   0.00002  -0.00021   0.00099   0.00078   0.01763
   D38        3.13671   0.00004  -0.00005   0.00199   0.00194   3.13865
   D39       -3.09197  -0.00003  -0.00009  -0.00123  -0.00132  -3.09329
   D40        0.02789  -0.00001   0.00007  -0.00022  -0.00016   0.02774
   D41       -0.00945   0.00000  -0.00035   0.00046   0.00011  -0.00935
   D42        3.13930  -0.00004  -0.00040  -0.00195  -0.00235   3.13695
   D43       -3.12888  -0.00002  -0.00051  -0.00056  -0.00107  -3.12995
   D44        0.01988  -0.00006  -0.00056  -0.00297  -0.00353   0.01634
   D45        0.01175   0.00001  -0.00004   0.00030   0.00026   0.01202
   D46        3.13111   0.00002   0.00028   0.00081   0.00109   3.13221
   D47       -3.09435  -0.00005   0.00051  -0.00255  -0.00204  -3.09639
   D48        0.02501  -0.00004   0.00082  -0.00203  -0.00121   0.02380
   D49       -0.00460  -0.00002   0.00047  -0.00109  -0.00061  -0.00522
   D50        3.13001   0.00003   0.00052   0.00127   0.00178   3.13179
   D51       -3.12436  -0.00003   0.00016  -0.00159  -0.00143  -3.12579
   D52        0.01025   0.00002   0.00020   0.00077   0.00097   0.01122
         Item               Value     Threshold  Converged?
 Maximum Force            0.000755     0.000450     NO 
 RMS     Force            0.000101     0.000300     YES
 Maximum Displacement     0.019630     0.001800     NO 
 RMS     Displacement     0.005182     0.001200     NO 
 Predicted change in Energy=-3.497559D-06
 Lowest energy point so far.  Saving SCF results.
 GradGradGradGradGradGradGradGradGradGradGradGradGradGradGradGradGradGrad

 Leave Link  103 at Tue Apr  5 20:08:41 2022, MaxMem=  1879048192 cpu:               0.2 elap:               0.1
 (Enter /gpfs/software/gaussian16/sse4/tar/g16/l202.exe)
                          Input orientation:                          
 ---------------------------------------------------------------------
 Center     Atomic      Atomic             Coordinates (Angstroms)
 Number     Number       Type             X           Y           Z
 ---------------------------------------------------------------------
      1          6           0       -4.010526   -0.850534   -0.020974
      2          6           0       -3.312730    0.421661   -0.081038
      3          6           0       -1.947369    0.553466   -0.050678
      4          6           0       -3.096066   -1.968207    0.077657
      5          6           0       -1.730362   -1.829126    0.117980
      6          6           0       -1.100414   -0.568379    0.052876
      7          1           0       -1.528472    1.554160   -0.066199
      8          1           0       -1.118030   -2.725612    0.160418
      9          1           0       -3.553446   -2.951419    0.105445
     10          8           0       -5.247113   -0.972313   -0.050884
     11         17           0       -4.302693    1.870681   -0.174981
     12          6           0        0.352215   -0.428711    0.089462
     13          6           0        1.004270    0.666994   -0.504730
     14          6           0        2.382691    0.803746   -0.460448
     15          6           0        1.175211   -1.384120    0.718907
     16          6           0        2.552442   -1.255028    0.747454
     17          6           0        3.174945   -0.157731    0.160929
     18         17           0        4.912435   -0.019319    0.228265
     19         17           0        3.109259    2.193147   -1.228329
     20          1           0        3.164929   -1.997408    1.244689
     21          1           0        0.719097   -2.227853    1.221158
     22          1           0        0.431639    1.414965   -1.037428
 ---------------------------------------------------------------------
                    Distance matrix (angstroms):
                    1          2          3          4          5
     1  C    0.000000
     2  C    1.452243   0.000000
     3  C    2.495739   1.372044   0.000000
     4  C    1.447466   2.404911   2.773952   0.000000
     5  C    2.485176   2.758539   2.398391   1.373360   0.000000
     6  C    2.924691   2.427438   1.409465   2.437777   1.410870
     7  H    3.456182   2.113374   1.084945   3.858124   3.394305
     8  H    3.451862   3.844521   3.388911   2.119702   1.086480
     9  H    2.153745   3.386796   3.858506   1.084746   2.140872
    10  O    1.242929   2.384515   3.635424   2.373885   3.623559
    11  Cl   2.741184   1.757415   2.701491   4.031976   4.515670
    12  C    4.384477   3.766169   2.504476   3.776351   2.509801
    13  C    5.261663   4.344674   2.988516   4.908790   3.754543
    14  C    6.618384   5.720818   4.356601   6.163608   4.917703
    15  C    5.265359   4.903302   3.754598   4.358459   3.000249
    16  C    6.620169   6.156129   4.914872   5.732617   4.366719
    17  C    7.221085   6.517989   5.175779   6.527660   5.182417
    18  Cl   8.965058   8.242783   6.889325   8.243599   6.885805
    19  Cl   7.836647   6.759910   5.444713   7.584756   6.435305
    20  H    7.375932   7.040562   5.858372   6.368899   5.026098
    21  H    5.080278   4.997126   4.057504   3.991300   2.715848
    22  H    5.089056   3.990192   2.715794   5.013379   4.066121
                    6          7          8          9         10
     6  C    0.000000
     7  H    2.168545   0.000000
     8  H    2.159984   4.305377   0.000000
     9  H    3.420381   4.942694   2.446480   0.000000
    10  O    4.167618   4.495730   4.490883   2.609560   0.000000
    11  Cl   4.031813   2.794337   5.601828   4.888011   2.998323
    12  C    1.459787   2.737333   2.728079   4.649570   5.627404
    13  C    2.503352   2.719220   4.056644   5.851325   6.478665
    14  C    3.778658   4.001968   5.009680   7.046930   7.844491
    15  C    2.507489   4.069371   2.714860   5.019258   6.481389
    16  C    3.781175   5.020700   3.997449   6.369599   7.845401
    17  C    4.296395   5.010419   5.002365   7.285535   8.464010
    18  Cl   6.040412   6.636854   6.610230   8.960102  10.207964
    19  Cl   5.195080   4.823629   6.632706   8.522743   9.013072
    20  H    4.653568   6.029932   4.477685   6.880740   8.572734
    21  H    2.725684   4.583936   2.178984   4.474705   6.228172
    22  H    2.733057   2.191962   4.580468   6.020994   6.238636
                   11         12         13         14         15
    11  Cl   0.000000
    12  C    5.198586   0.000000
    13  C    5.451738   1.406702   0.000000
    14  C    6.776002   2.438070   1.385896   0.000000
    15  C    6.434298   1.409372   2.394489   2.763267   0.000000
    16  C    7.590376   2.440646   2.767484   2.392988   1.383563
    17  C    7.755151   2.836608   2.415596   1.392198   2.411288
    18  Cl   9.415587   4.580663   4.035103   2.747974   4.008772
    19  Cl   7.493367   4.026413   2.698836   1.745846   4.508782
    20  H    8.528948   3.421509   3.850708   3.371328   2.147452
    21  H    6.630652   2.156907   3.382329   3.845249   1.082673
    22  H    4.833775   2.162251   1.082190   2.124406   3.387106
                   16         17         18         19         20
    16  C    0.000000
    17  C    1.391252   0.000000
    18  Cl   2.714056   1.744294   0.000000
    19  Cl   4.012938   2.731480   3.204390   0.000000
    20  H    1.083287   2.135193   2.828380   4.866176   0.000000
    21  H    2.128835   3.382408   4.842266   5.590894   2.456777
    22  H    3.848697   3.381592   4.872031   2.794935   4.931858
                   21         22
    21  H    0.000000
    22  H    4.295808   0.000000
 Stoichiometry    C12H6Cl3O(1-)
 Framework group  C1[X(C12H6Cl3O)]
 Deg. of freedom    60
 Full point group                 C1      NOp   1
 RotChk:  IX=0 Diff= 1.19D-03
 Largest Abelian subgroup         C1      NOp   1
 Largest concise Abelian subgroup C1      NOp   1
                         Standard orientation:                         
 ---------------------------------------------------------------------
 Center     Atomic      Atomic             Coordinates (Angstroms)
 Number     Number       Type             X           Y           Z
 ---------------------------------------------------------------------
      1          6           0        4.001256   -0.733927    0.208838
      2          6           0        3.233513    0.455942   -0.113329
      3          6           0        1.863547    0.494536   -0.178193
      4          6           0        3.151407   -1.880099    0.452154
      5          6           0        1.780841   -1.837577    0.375605
      6          6           0        1.081394   -0.653235    0.061498
      7          1           0        1.389881    1.428386   -0.462216
      8          1           0        1.219601   -2.739035    0.605436
      9          1           0        3.662707   -2.798776    0.719131
     10          8           0        5.242112   -0.770449    0.270608
     11         17           0        4.140525    1.920599   -0.460630
     12          6           0       -0.376042   -0.613991   -0.011433
     13          6           0       -1.096164    0.570301    0.228747
     14          6           0       -2.479239    0.608694    0.149153
     15          6           0       -1.135794   -1.759322   -0.323401
     16          6           0       -2.517488   -1.723445   -0.385692
     17          6           0       -3.208083   -0.538248   -0.153380
     18         17           0       -4.949396   -0.525649   -0.254519
     19         17           0       -3.292491    2.120461    0.467205
     20          1           0       -3.080759   -2.614296   -0.635936
     21          1           0       -0.626540   -2.687274   -0.550874
     22          1           0       -0.573508    1.474821    0.511254
 ---------------------------------------------------------------------
 Rotational constants (GHZ):           0.9059012           0.1595587           0.1378865
 Leave Link  202 at Tue Apr  5 20:08:41 2022, MaxMem=  1879048192 cpu:               0.1 elap:               0.0
 (Enter /gpfs/software/gaussian16/sse4/tar/g16/l301.exe)
 Standard basis: 6-311+G(d,p) (5D, 7F)
 Ernie: Thresh=  0.10000D-02 Tol=  0.10000D-05 Strict=F.
 There are   428 symmetry adapted cartesian basis functions of A   symmetry.
 There are   412 symmetry adapted basis functions of A   symmetry.
   412 basis functions,   675 primitive gaussians,   428 cartesian basis functions
    69 alpha electrons       69 beta electrons
       nuclear repulsion energy      1266.4713443062 Hartrees.
 IExCor= 4336 DFT=T Ex+Corr=M062X ExCW=0 ScaHFX=  0.540000
 ScaDFX=  1.000000  1.000000  1.000000  1.000000 ScalE2=  1.000000  1.000000
 IRadAn=      5 IRanWt=     -1 IRanGd=            0 ICorTp=0 IEmpDi=  4
 NAtoms=   22 NActive=   22 NUniq=   22 SFac= 1.00D+00 NAtFMM=   60 NAOKFM=F Big=F
 Integral buffers will be    131072 words long.
 Raffenetti 2 integral format.
 Two-electron integral symmetry is turned on.
 Leave Link  301 at Tue Apr  5 20:08:42 2022, MaxMem=  1879048192 cpu:               0.5 elap:               0.1
 (Enter /gpfs/software/gaussian16/sse4/tar/g16/l302.exe)
 NPDir=0 NMtPBC=     1 NCelOv=     1 NCel=       1 NClECP=     1 NCelD=      1
         NCelK=      1 NCelE2=     1 NClLst=     1 CellRange=     0.0.
 One-electron integrals computed using PRISM.
 One-electron integral symmetry used in STVInt
 NBasis=   412 RedAO= T EigKep=  1.32D-06  NBF=   412
 NBsUse=   409 1.00D-06 EigRej=  7.08D-07 NBFU=   409
 Precomputing XC quadrature grid using
 IXCGrd= 4 IRadAn=           5 IRanWt=          -1 IRanGd=           0 AccXCQ= 0.00D+00.
 Generated NRdTot=       0 NPtTot=           0 NUsed=           0 NTot=          32
 NSgBfM=   420   420   420   420   420 MxSgAt=    22 MxSgA2=    22.
 Leave Link  302 at Tue Apr  5 20:08:43 2022, MaxMem=  1879048192 cpu:               6.6 elap:               1.0
 (Enter /gpfs/software/gaussian16/sse4/tar/g16/l303.exe)
 DipDrv:  MaxL=1.
 Leave Link  303 at Tue Apr  5 20:08:43 2022, MaxMem=  1879048192 cpu:               0.5 elap:               0.1
 (Enter /gpfs/software/gaussian16/sse4/tar/g16/l401.exe)
 Initial guess from the checkpoint file:  "checkpoint.chk"
 B after Tr=     0.000000    0.000000   -0.000000
         Rot=    1.000000   -0.000001   -0.000005   -0.000011 Ang=  -0.00 deg.
 Guess basis will be translated and rotated to current coordinates.
 JPrj=2 DoOrth=T DoCkMO=T.
 Leave Link  401 at Tue Apr  5 20:08:43 2022, MaxMem=  1879048192 cpu:               3.0 elap:               0.5
 (Enter /gpfs/software/gaussian16/sse4/tar/g16/l502.exe)
 Integral symmetry usage will be decided dynamically.
 Closed shell SCF:
 Using DIIS extrapolation, IDIIS=  1040.
 NGot=  1879048192 LenX=  1878674897 LenY=  1878491272
 Requested convergence on RMS density matrix=1.00D-08 within 128 cycles.
 Requested convergence on MAX density matrix=1.00D-06.
 Requested convergence on             energy=1.00D-06.
 No special actions if energy rises.
 Fock matrices will be formed incrementally for  20 cycles.

 Cycle   1  Pass 1  IDiag  1:
 FoFJK:  IHMeth= 1 ICntrl=       0 DoSepK=F KAlg= 0 I1Cent=           0 FoldK=F
 IRaf= 810000000 NMat=       1 IRICut=       1 DoRegI=T DoRafI=F ISym2E= 0 IDoP0=0 IntGTp=1.
 FoFCou: FMM=F IPFlag=           0 FMFlag=      100000 FMFlg1=           0
         NFxFlg=           0 DoJE=F BraDBF=F KetDBF=F FulRan=T
         wScrn=  0.000000 ICntrl=         0 IOpCl=  0 I1Cent=           0 NGrid=           0
         NMat0=    1 NMatS0=      1 NMatT0=    0 NMatD0=    1 NMtDS0=    0 NMtDT0=    0
 Symmetry not used in FoFCou.
 E= -1916.70194790545    
 DIIS: error= 3.92D-04 at cycle   1 NSaved=   1.
 NSaved= 1 IEnMin= 1 EnMin= -1916.70194790545     IErMin= 1 ErrMin= 3.92D-04
 ErrMax= 3.92D-04  0.00D+00 EMaxC= 1.00D-01 BMatC= 9.14D-05 BMatP= 9.14D-05
 IDIUse=3 WtCom= 9.96D-01 WtEn= 3.92D-03
 Coeff-Com:  0.100D+01
 Coeff-En:   0.100D+01
 Coeff:      0.100D+01
 Gap=     0.380 Goal=   None    Shift=    0.000
 RMSDP=1.07D-03 MaxDP=7.13D-02              OVMax= 5.60D-03

 Cycle   2  Pass 1  IDiag  1:
 RMSU=  1.00D-03    CP:  1.00D+00
 E= -1916.70215293524     Delta-E=       -0.000205029791 Rises=F Damp=F
 DIIS: error= 5.80D-05 at cycle   2 NSaved=   2.
 NSaved= 2 IEnMin= 2 EnMin= -1916.70215293524     IErMin= 2 ErrMin= 5.80D-05
 ErrMax= 5.80D-05  0.00D+00 EMaxC= 1.00D-01 BMatC= 3.06D-06 BMatP= 9.14D-05
 IDIUse=1 WtCom= 1.00D+00 WtEn= 0.00D+00
 Coeff-Com: -0.843D-01 0.108D+01
 Coeff:     -0.843D-01 0.108D+01
 Gap=     0.182 Goal=   None    Shift=    0.000
 RMSDP=3.11D-04 MaxDP=2.29D-02 DE=-2.05D-04 OVMax= 1.16D-03

 Cycle   3  Pass 1  IDiag  1:
 RMSU=  3.07D-04    CP:  1.00D+00  9.84D-01
 E= -1916.70215926412     Delta-E=       -0.000006328884 Rises=F Damp=F
 DIIS: error= 9.33D-05 at cycle   3 NSaved=   3.
 NSaved= 3 IEnMin= 3 EnMin= -1916.70215926412     IErMin= 2 ErrMin= 5.80D-05
 ErrMax= 9.33D-05  0.00D+00 EMaxC= 1.00D-01 BMatC= 2.60D-06 BMatP= 3.06D-06
 IDIUse=1 WtCom= 1.00D+00 WtEn= 0.00D+00
 Coeff-Com: -0.649D-01 0.560D+00 0.505D+00
 Coeff:     -0.649D-01 0.560D+00 0.505D+00
 Gap=     0.181 Goal=   None    Shift=    0.000
 RMSDP=7.24D-05 MaxDP=5.14D-03 DE=-6.33D-06 OVMax= 6.33D-04

 Cycle   4  Pass 1  IDiag  1:
 RMSU=  6.92D-05    CP:  1.00D+00  9.73D-01  9.71D-01
 E= -1916.70216159373     Delta-E=       -0.000002329602 Rises=F Damp=F
 DIIS: error= 2.62D-05 at cycle   4 NSaved=   4.
 NSaved= 4 IEnMin= 4 EnMin= -1916.70216159373     IErMin= 4 ErrMin= 2.62D-05
 ErrMax= 2.62D-05  0.00D+00 EMaxC= 1.00D-01 BMatC= 2.00D-07 BMatP= 2.60D-06
 IDIUse=1 WtCom= 1.00D+00 WtEn= 0.00D+00
 Coeff-Com: -0.742D-02-0.431D-02 0.194D+00 0.818D+00
 Coeff:     -0.742D-02-0.431D-02 0.194D+00 0.818D+00
 Gap=     0.181 Goal=   None    Shift=    0.000
 RMSDP=4.33D-05 MaxDP=4.17D-03 DE=-2.33D-06 OVMax= 2.35D-04

 Cycle   5  Pass 1  IDiag  1:
 RMSU=  3.46D-05    CP:  1.00D+00  9.83D-01  1.04D+00  1.01D+00
 E= -1916.70216178341     Delta-E=       -0.000000189686 Rises=F Damp=F
 DIIS: error= 1.02D-05 at cycle   5 NSaved=   5.
 NSaved= 5 IEnMin= 5 EnMin= -1916.70216178341     IErMin= 5 ErrMin= 1.02D-05
 ErrMax= 1.02D-05  0.00D+00 EMaxC= 1.00D-01 BMatC= 6.51D-08 BMatP= 2.00D-07
 IDIUse=1 WtCom= 1.00D+00 WtEn= 0.00D+00
 Coeff-Com:  0.407D-02-0.772D-01 0.497D-01 0.486D+00 0.537D+00
 Coeff:      0.407D-02-0.772D-01 0.497D-01 0.486D+00 0.537D+00
 Gap=     0.181 Goal=   None    Shift=    0.000
 RMSDP=1.90D-05 MaxDP=1.41D-03 DE=-1.90D-07 OVMax= 7.57D-05

 Cycle   6  Pass 1  IDiag  1:
 RMSU=  7.29D-06    CP:  1.00D+00  9.75D-01  1.07D+00  1.08D+00  8.91D-01
 E= -1916.70216184842     Delta-E=       -0.000000065013 Rises=F Damp=F
 DIIS: error= 1.58D-06 at cycle   6 NSaved=   6.
 NSaved= 6 IEnMin= 6 EnMin= -1916.70216184842     IErMin= 6 ErrMin= 1.58D-06
 ErrMax= 1.58D-06  0.00D+00 EMaxC= 1.00D-01 BMatC= 1.22D-09 BMatP= 6.51D-08
 IDIUse=1 WtCom= 1.00D+00 WtEn= 0.00D+00
 Coeff-Com:  0.164D-02-0.215D-01 0.207D-03 0.756D-01 0.138D+00 0.806D+00
 Coeff:      0.164D-02-0.215D-01 0.207D-03 0.756D-01 0.138D+00 0.806D+00
 Gap=     0.181 Goal=   None    Shift=    0.000
 RMSDP=4.23D-06 MaxDP=1.61D-04 DE=-6.50D-08 OVMax= 2.36D-05

 Cycle   7  Pass 1  IDiag  1:
 RMSU=  3.28D-06    CP:  1.00D+00  9.76D-01  1.07D+00  1.08D+00  9.38D-01
                    CP:  9.67D-01
 E= -1916.70216185019     Delta-E=       -0.000000001769 Rises=F Damp=F
 DIIS: error= 9.07D-07 at cycle   7 NSaved=   7.
 NSaved= 7 IEnMin= 7 EnMin= -1916.70216185019     IErMin= 7 ErrMin= 9.07D-07
 ErrMax= 9.07D-07  0.00D+00 EMaxC= 1.00D-01 BMatC= 5.21D-10 BMatP= 1.22D-09
 IDIUse=1 WtCom= 1.00D+00 WtEn= 0.00D+00
 Coeff-Com:  0.194D-03 0.130D-02-0.758D-02-0.382D-01-0.160D-01 0.418D+00
 Coeff-Com:  0.643D+00
 Coeff:      0.194D-03 0.130D-02-0.758D-02-0.382D-01-0.160D-01 0.418D+00
 Coeff:      0.643D+00
 Gap=     0.181 Goal=   None    Shift=    0.000
 RMSDP=1.74D-06 MaxDP=7.09D-05 DE=-1.77D-09 OVMax= 1.21D-05

 Cycle   8  Pass 1  IDiag  1:
 RMSU=  1.12D-06    CP:  1.00D+00  9.77D-01  1.07D+00  1.08D+00  9.47D-01
                    CP:  9.79D-01  1.08D+00
 E= -1916.70216185090     Delta-E=       -0.000000000703 Rises=F Damp=F
 DIIS: error= 3.27D-07 at cycle   8 NSaved=   8.
 NSaved= 8 IEnMin= 8 EnMin= -1916.70216185090     IErMin= 8 ErrMin= 3.27D-07
 ErrMax= 3.27D-07  0.00D+00 EMaxC= 1.00D-01 BMatC= 6.97D-11 BMatP= 5.21D-10
 IDIUse=1 WtCom= 1.00D+00 WtEn= 0.00D+00
 Coeff-Com: -0.178D-03 0.425D-02-0.366D-02-0.309D-01-0.313D-01 0.695D-01
 Coeff-Com:  0.302D+00 0.690D+00
 Coeff:     -0.178D-03 0.425D-02-0.366D-02-0.309D-01-0.313D-01 0.695D-01
 Coeff:      0.302D+00 0.690D+00
 Gap=     0.181 Goal=   None    Shift=    0.000
 RMSDP=7.57D-07 MaxDP=5.46D-05 DE=-7.03D-10 OVMax= 6.68D-06

 Cycle   9  Pass 1  IDiag  1:
 RMSU=  4.60D-07    CP:  1.00D+00  9.77D-01  1.06D+00  1.08D+00  9.57D-01
                    CP:  1.02D+00  1.12D+00  8.93D-01
 E= -1916.70216185098     Delta-E=       -0.000000000083 Rises=F Damp=F
 DIIS: error= 1.85D-07 at cycle   9 NSaved=   9.
 NSaved= 9 IEnMin= 9 EnMin= -1916.70216185098     IErMin= 9 ErrMin= 1.85D-07
 ErrMax= 1.85D-07  0.00D+00 EMaxC= 1.00D-01 BMatC= 1.02D-11 BMatP= 6.97D-11
 IDIUse=1 WtCom= 1.00D+00 WtEn= 0.00D+00
 Coeff-Com: -0.996D-04 0.148D-02-0.290D-03-0.598D-02-0.102D-01-0.352D-01
 Coeff-Com:  0.196D-01 0.284D+00 0.747D+00
 Coeff:     -0.996D-04 0.148D-02-0.290D-03-0.598D-02-0.102D-01-0.352D-01
 Coeff:      0.196D-01 0.284D+00 0.747D+00
 Gap=     0.181 Goal=   None    Shift=    0.000
 RMSDP=2.63D-07 MaxDP=2.33D-05 DE=-8.32D-11 OVMax= 3.35D-06

 Cycle  10  Pass 1  IDiag  1:
 RMSU=  1.18D-07    CP:  1.00D+00  9.77D-01  1.06D+00  1.08D+00  9.56D-01
                    CP:  1.03D+00  1.13D+00  9.10D-01  1.29D+00
 E= -1916.70216185105     Delta-E=       -0.000000000070 Rises=F Damp=F
 DIIS: error= 7.30D-08 at cycle  10 NSaved=  10.
 NSaved=10 IEnMin=10 EnMin= -1916.70216185105     IErMin=10 ErrMin= 7.30D-08
 ErrMax= 7.30D-08  0.00D+00 EMaxC= 1.00D-01 BMatC= 1.79D-12 BMatP= 1.02D-11
 IDIUse=1 WtCom= 1.00D+00 WtEn= 0.00D+00
 Coeff-Com:  0.918D-05-0.562D-03 0.825D-03 0.582D-02 0.411D-02-0.308D-01
 Coeff-Com: -0.735D-01-0.732D-01 0.281D+00 0.886D+00
 Coeff:      0.918D-05-0.562D-03 0.825D-03 0.582D-02 0.411D-02-0.308D-01
 Coeff:     -0.735D-01-0.732D-01 0.281D+00 0.886D+00
 Gap=     0.181 Goal=   None    Shift=    0.000
 RMSDP=2.23D-07 MaxDP=1.89D-05 DE=-6.96D-11 OVMax= 2.15D-06

 Cycle  11  Pass 1  IDiag  1:
 RMSU=  8.17D-08    CP:  1.00D+00  9.77D-01  1.06D+00  1.08D+00  9.52D-01
                    CP:  1.03D+00  1.15D+00  9.31D-01  1.49D+00  1.03D+00
 E= -1916.70216185100     Delta-E=        0.000000000051 Rises=F Damp=F
 DIIS: error= 1.74D-08 at cycle  11 NSaved=  11.
 NSaved=11 IEnMin=10 EnMin= -1916.70216185105     IErMin=11 ErrMin= 1.74D-08
 ErrMax= 1.74D-08  0.00D+00 EMaxC= 1.00D-01 BMatC= 1.67D-13 BMatP= 1.79D-12
 IDIUse=1 WtCom= 1.00D+00 WtEn= 0.00D+00
 Coeff-Com:  0.125D-04-0.349D-03 0.336D-03 0.276D-02 0.245D-02-0.867D-02
 Coeff-Com: -0.298D-01-0.525D-01 0.425D-01 0.333D+00 0.710D+00
 Coeff:      0.125D-04-0.349D-03 0.336D-03 0.276D-02 0.245D-02-0.867D-02
 Coeff:     -0.298D-01-0.525D-01 0.425D-01 0.333D+00 0.710D+00
 Gap=     0.181 Goal=   None    Shift=    0.000
 RMSDP=5.86D-08 MaxDP=4.29D-06 DE= 5.09D-11 OVMax= 4.00D-07

 Cycle  12  Pass 1  IDiag  1:
 RMSU=  2.42D-08    CP:  1.00D+00  9.77D-01  1.06D+00  1.08D+00  9.52D-01
                    CP:  1.03D+00  1.15D+00  9.29D-01  1.53D+00  1.13D+00
                    CP:  1.10D+00
 E= -1916.70216185107     Delta-E=       -0.000000000069 Rises=F Damp=F
 DIIS: error= 5.50D-09 at cycle  12 NSaved=  12.
 NSaved=12 IEnMin=12 EnMin= -1916.70216185107     IErMin=12 ErrMin= 5.50D-09
 ErrMax= 5.50D-09  0.00D+00 EMaxC= 1.00D-01 BMatC= 2.63D-14 BMatP= 1.67D-13
 IDIUse=1 WtCom= 1.00D+00 WtEn= 0.00D+00
 Coeff-Com:  0.395D-05-0.642D-04 0.224D-04 0.305D-03 0.430D-03 0.713D-03
 Coeff-Com: -0.171D-02-0.104D-01-0.221D-01 0.686D-02 0.293D+00 0.733D+00
 Coeff:      0.395D-05-0.642D-04 0.224D-04 0.305D-03 0.430D-03 0.713D-03
 Coeff:     -0.171D-02-0.104D-01-0.221D-01 0.686D-02 0.293D+00 0.733D+00
 Gap=     0.181 Goal=   None    Shift=    0.000
 RMSDP=2.97D-08 MaxDP=2.01D-06 DE=-6.91D-11 OVMax= 1.18D-07

 Cycle  13  Pass 1  IDiag  1:
 RMSU=  7.28D-09    CP:  1.00D+00  9.77D-01  1.06D+00  1.08D+00  9.52D-01
                    CP:  1.03D+00  1.15D+00  9.22D-01  1.54D+00  1.15D+00
                    CP:  1.19D+00  1.11D+00
 E= -1916.70216185095     Delta-E=        0.000000000123 Rises=F Damp=F
 DIIS: error= 2.12D-09 at cycle  13 NSaved=  13.
 NSaved=13 IEnMin=12 EnMin= -1916.70216185107     IErMin=13 ErrMin= 2.12D-09
 ErrMax= 2.12D-09  0.00D+00 EMaxC= 1.00D-01 BMatC= 2.52D-15 BMatP= 2.63D-14
 IDIUse=1 WtCom= 1.00D+00 WtEn= 0.00D+00
 Coeff-Com:  0.389D-07 0.168D-04-0.296D-04-0.208D-03-0.115D-03 0.128D-02
 Coeff-Com:  0.283D-02 0.233D-02-0.137D-01-0.363D-01 0.306D-01 0.276D+00
 Coeff-Com:  0.737D+00
 Coeff:      0.389D-07 0.168D-04-0.296D-04-0.208D-03-0.115D-03 0.128D-02
 Coeff:      0.283D-02 0.233D-02-0.137D-01-0.363D-01 0.306D-01 0.276D+00
 Coeff:      0.737D+00
 Gap=     0.181 Goal=   None    Shift=    0.000
 RMSDP=9.12D-09 MaxDP=4.18D-07 DE= 1.23D-10 OVMax= 2.76D-08

 SCF Done:  E(RM062X) =  -1916.70216185     A.U. after   13 cycles
            NFock= 13  Conv=0.91D-08     -V/T= 2.0026
 KE= 1.911756356470D+03 PE=-7.079806069751D+03 EE= 1.984876207124D+03
 Leave Link  502 at Tue Apr  5 20:14:01 2022, MaxMem=  1879048192 cpu:            2221.6 elap:             317.6
 (Enter /gpfs/software/gaussian16/sse4/tar/g16/l701.exe)
 ... and contract with generalized density number  0.
 Compute integral first derivatives.
 Leave Link  701 at Tue Apr  5 20:14:01 2022, MaxMem=  1879048192 cpu:               1.9 elap:               0.3
 (Enter /gpfs/software/gaussian16/sse4/tar/g16/l702.exe)
 L702 exits ... SP integral derivatives will be done elsewhere.
 Leave Link  702 at Tue Apr  5 20:14:01 2022, MaxMem=  1879048192 cpu:               0.2 elap:               0.0
 (Enter /gpfs/software/gaussian16/sse4/tar/g16/l703.exe)
 Integral derivatives from FoFJK, PRISM(SPDF).
 Compute integral first derivatives, UseDBF=F ICtDFT=           0.
 Calling FoFJK, ICntrl=      2127 FMM=F ISym2X=0 I1Cent= 0 IOpClX= 0 NMat=1 NMatS=1 NMatT=0.
 FoFJK:  IHMeth= 1 ICntrl=    2127 DoSepK=F KAlg= 0 I1Cent=           0 FoldK=F
 IRaf=         0 NMat=       1 IRICut=       1 DoRegI=T DoRafI=F ISym2E= 0 IDoP0=0 IntGTp=1.
 FoFCou: FMM=F IPFlag=           0 FMFlag=      100000 FMFlg1=         800
         NFxFlg=           0 DoJE=F BraDBF=F KetDBF=F FulRan=T
         wScrn=  0.000000 ICntrl=      2127 IOpCl=  0 I1Cent=           0 NGrid=           0
         NMat0=    1 NMatS0=      1 NMatT0=    0 NMatD0=    1 NMtDS0=    0 NMtDT0=    0
 Symmetry not used in FoFCou.
 Leave Link  703 at Tue Apr  5 20:15:00 2022, MaxMem=  1879048192 cpu:             408.8 elap:              58.5
 (Enter /gpfs/software/gaussian16/sse4/tar/g16/l716.exe)
 Dipole        =-4.54124073D+00-1.83180010D-01-1.72209479D-01
 ***** Axes restored to original set *****
 -------------------------------------------------------------------
 Center     Atomic                   Forces (Hartrees/Bohr)
 Number     Number              X              Y              Z
 -------------------------------------------------------------------
      1        6          -0.000141894   -0.000070403   -0.000045794
      2        6           0.000033312    0.000078641    0.000015278
      3        6           0.000011290   -0.000090377   -0.000029332
      4        6           0.000020021   -0.000057660    0.000008973
      5        6          -0.000077365    0.000032386    0.000032150
      6        6           0.000144578    0.000102475    0.000029615
      7        1          -0.000010649    0.000024662   -0.000013526
      8        1          -0.000054685   -0.000019658   -0.000022510
      9        1           0.000002194   -0.000002887   -0.000004500
     10        8           0.000095282    0.000033533    0.000020499
     11       17           0.000000867   -0.000019174    0.000015224
     12        6          -0.000185402    0.000000019    0.000000219
     13        6          -0.000072457   -0.000026956    0.000055383
     14        6           0.000079640   -0.000082077    0.000041191
     15        6           0.000138925    0.000012365   -0.000008016
     16        6          -0.000104719   -0.000062276   -0.000009859
     17        6           0.000076267    0.000116776   -0.000074040
     18       17          -0.000037478   -0.000009047    0.000007493
     19       17           0.000004824    0.000016491   -0.000003619
     20        1          -0.000000343    0.000001985    0.000016188
     21        1           0.000049409   -0.000003798   -0.000005476
     22        1           0.000028382    0.000024979   -0.000025540
 -------------------------------------------------------------------
 Cartesian Forces:  Max     0.000185402 RMS     0.000058820
 Leave Link  716 at Tue Apr  5 20:15:00 2022, MaxMem=  1879048192 cpu:               0.3 elap:               0.1
 (Enter /gpfs/software/gaussian16/sse4/tar/g16/l103.exe)

 GradGradGradGradGradGradGradGradGradGradGradGradGradGradGradGradGradGrad
 Berny optimization.
 Using GEDIIS/GDIIS optimizer.
 FormGI is forming the generalized inverse of G from B-inverse, IUseBI=4.
 GSVD:  received Info=                   1 from GESDD.
 Internal  Forces:  Max     0.000132967 RMS     0.000035682
 Search for a local minimum.
 Step number   6 out of a maximum of  121
 All quantities printed in internal units (Hartrees-Bohrs-Radians)
 RMS Force = .35682D-04 SwitMx=.10000D-02 MixMth= 2
 Mixed Optimization -- En-DIIS/RFO-DIIS
 Swapping is turned off.
 Update second derivatives using D2CorX and points    1    2    3    4    5
                                                      6
 DE= -3.91D-06 DEPred=-3.50D-06 R= 1.12D+00
 TightC=F SS=  1.41D+00  RLast= 1.66D-02 DXNew= 1.2417D+00 4.9941D-02
 Trust test= 1.12D+00 RLast= 1.66D-02 DXMaxT set to 7.38D-01
 ITU=  1  1  0  1  1  0
     Eigenvalues ---    0.00924   0.01541   0.01758   0.01804   0.01888
     Eigenvalues ---    0.01958   0.02053   0.02091   0.02100   0.02128
     Eigenvalues ---    0.02199   0.02212   0.02222   0.02233   0.02241
     Eigenvalues ---    0.02254   0.02361   0.02407   0.04526   0.14312
     Eigenvalues ---    0.15934   0.15989   0.15998   0.16023   0.16163
     Eigenvalues ---    0.21696   0.22376   0.22597   0.23086   0.23724
     Eigenvalues ---    0.24422   0.24627   0.24983   0.24998   0.25018
     Eigenvalues ---    0.25164   0.28031   0.29781   0.30822   0.31127
     Eigenvalues ---    0.35427   0.35502   0.35590   0.35657   0.35867
     Eigenvalues ---    0.36099   0.36725   0.37347   0.38132   0.41932
     Eigenvalues ---    0.42026   0.43276   0.44976   0.45807   0.46406
     Eigenvalues ---    0.46829   0.48135   0.48396   0.50669   0.86302
 En-DIIS/RFO-DIIS/Sim-DIIS IScMMF=       -3 using points:     6    5    4    3    2
 RFO step:  Lambda=-9.24716188D-07.
 NNeg= 0 NGDIIS= 5 SimSw=  2.50D-01 Rises=F DC= -3.91D-06 SmlDif=  1.00D-05
 NRisDI= 0 DoIntr=F SqrtH=F CThrHd= 10.0 CDAdj=  3.0
 RMS Error=  0.5763315018D-03 NUsed= 5 OKEnD=F EnDIS=F
 InvSVX:  RCond= 1.30D-05 Info=           0 Equed=N FErr=  3.68D-15 BErr=  5.64D-17
 DidBck=F Rises=F RFO-DIIS coefs:    1.24023   -0.25075    0.01005    0.01088   -0.01041
 Iteration  1 RMS(Cart)=  0.00184408 RMS(Int)=  0.00000114
 Iteration  2 RMS(Cart)=  0.00000137 RMS(Int)=  0.00000075
 Iteration  3 RMS(Cart)=  0.00000000 RMS(Int)=  0.00000075
 ITry= 1 IFail=0 DXMaxC= 6.41D-03 DCOld= 1.00D+10 DXMaxT= 7.38D-01 DXLimC= 3.00D+00 Rises=F
 Variable       Old X    -DE/DX   Delta X   Delta X   Delta X     New X
                                 (Linear)    (Quad)   (Total)
    R1        2.74434   0.00005   0.00010   0.00009   0.00019   2.74453
    R2        2.73531   0.00000   0.00001  -0.00001  -0.00001   2.73531
    R3        2.34879  -0.00010  -0.00002  -0.00013  -0.00015   2.34864
    R4        2.59279   0.00000  -0.00008   0.00000  -0.00008   2.59271
    R5        3.32103  -0.00002  -0.00006  -0.00006  -0.00011   3.32092
    R6        2.66350  -0.00003  -0.00003   0.00004   0.00001   2.66352
    R7        2.05025   0.00002   0.00007  -0.00001   0.00006   2.05031
    R8        2.59527  -0.00001  -0.00003  -0.00002  -0.00005   2.59522
    R9        2.04987   0.00000   0.00001   0.00000   0.00001   2.04988
   R10        2.66616   0.00010  -0.00005   0.00031   0.00025   2.66641
   R11        2.05315  -0.00002   0.00006  -0.00009  -0.00003   2.05312
   R12        2.75860  -0.00002  -0.00053   0.00021  -0.00032   2.75828
   R13        2.65828   0.00002  -0.00014   0.00019   0.00005   2.65833
   R14        2.66333   0.00009  -0.00000   0.00031   0.00031   2.66364
   R15        2.61896   0.00007   0.00008   0.00016   0.00024   2.61920
   R16        2.04504   0.00001   0.00005  -0.00002   0.00003   2.04507
   R17        2.63087  -0.00009  -0.00006  -0.00024  -0.00029   2.63058
   R18        3.29917   0.00002   0.00004   0.00006   0.00010   3.29927
   R19        2.61455  -0.00006  -0.00012  -0.00013  -0.00025   2.61431
   R20        2.04596  -0.00002   0.00006  -0.00010  -0.00004   2.04591
   R21        2.62908   0.00005   0.00011   0.00007   0.00018   2.62927
   R22        2.04712   0.00001   0.00000   0.00002   0.00002   2.04714
   R23        3.29624  -0.00004   0.00003  -0.00012  -0.00009   3.29614
    A1        1.95593  -0.00002  -0.00002  -0.00012  -0.00014   1.95580
    A2        2.16866  -0.00002   0.00004  -0.00006  -0.00002   2.16864
    A3        2.15859   0.00004  -0.00003   0.00018   0.00016   2.15875
    A4        2.16687   0.00002  -0.00003   0.00007   0.00005   2.16691
    A5        2.04187  -0.00003   0.00001  -0.00014  -0.00012   2.04174
    A6        2.07435   0.00001   0.00002   0.00006   0.00008   2.07442
    A7        2.12133   0.00004   0.00002   0.00024   0.00027   2.12160
    A8        2.06293  -0.00004  -0.00005  -0.00038  -0.00043   2.06250
    A9        2.09806   0.00000   0.00003   0.00013   0.00016   2.09822
   A10        2.15561  -0.00002   0.00001  -0.00008  -0.00006   2.15555
   A11        2.02111   0.00001  -0.00001   0.00005   0.00004   2.02115
   A12        2.10637   0.00001   0.00000   0.00002   0.00002   2.10640
   A13        2.13311   0.00006  -0.00001   0.00037   0.00036   2.13348
   A14        2.06921  -0.00009  -0.00008  -0.00066  -0.00074   2.06847
   A15        2.08001   0.00003   0.00010   0.00026   0.00036   2.08037
   A16        2.03346  -0.00007   0.00002  -0.00050  -0.00048   2.03298
   A17        2.12192  -0.00003   0.00003   0.00001   0.00004   2.12196
   A18        2.12780   0.00011  -0.00005   0.00050   0.00044   2.12825
   A19        2.12375  -0.00004   0.00014  -0.00023  -0.00010   2.12365
   A20        2.12635   0.00013  -0.00019   0.00083   0.00064   2.12699
   A21        2.03308  -0.00010   0.00006  -0.00060  -0.00054   2.03254
   A22        2.12280   0.00003  -0.00001   0.00026   0.00025   2.12305
   A23        2.09556   0.00003   0.00018   0.00026   0.00043   2.09599
   A24        2.06442  -0.00006  -0.00015  -0.00053  -0.00068   2.06373
   A25        2.10844   0.00003  -0.00000   0.00015   0.00015   2.10858
   A26        2.06963  -0.00002  -0.00007  -0.00006  -0.00013   2.06950
   A27        2.10493  -0.00001   0.00008  -0.00009  -0.00001   2.10492
   A28        2.12614   0.00005  -0.00003   0.00031   0.00027   2.12641
   A29        2.08227   0.00002  -0.00002   0.00024   0.00022   2.08249
   A30        2.07430  -0.00007   0.00006  -0.00055  -0.00049   2.07381
   A31        2.10631   0.00003   0.00004   0.00013   0.00017   2.10648
   A32        2.10405  -0.00002  -0.00003  -0.00009  -0.00012   2.10393
   A33        2.07263  -0.00001  -0.00001  -0.00005  -0.00006   2.07257
   A34        2.06944  -0.00004  -0.00004  -0.00025  -0.00030   2.06915
   A35        2.12854   0.00004   0.00007   0.00018   0.00025   2.12879
   A36        2.08519   0.00000  -0.00002   0.00007   0.00005   2.08524
    D1        0.00197   0.00001  -0.00014   0.00021   0.00008   0.00205
    D2       -3.12372   0.00001  -0.00013   0.00026   0.00013  -3.12359
    D3       -3.13910  -0.00000  -0.00021   0.00012  -0.00010  -3.13920
    D4        0.01839  -0.00001  -0.00021   0.00016  -0.00005   0.01834
    D5        0.00712  -0.00000  -0.00002   0.00020   0.00018   0.00730
    D6       -3.12005   0.00000  -0.00015   0.00028   0.00013  -3.11991
    D7       -3.13499   0.00001   0.00006   0.00029   0.00035  -3.13464
    D8        0.02103   0.00001  -0.00007   0.00038   0.00031   0.02133
    D9       -0.00766  -0.00001   0.00013  -0.00055  -0.00042  -0.00807
   D10       -3.10465  -0.00001   0.00002  -0.00037  -0.00035  -3.10499
   D11        3.11776  -0.00001   0.00012  -0.00059  -0.00047   3.11729
   D12        0.02077  -0.00001   0.00002  -0.00041  -0.00040   0.02037
   D13        0.00423   0.00001   0.00004   0.00043   0.00048   0.00470
   D14       -3.13819  -0.00000   0.00001  -0.00021  -0.00020  -3.13839
   D15        3.10033   0.00001   0.00015   0.00024   0.00039   3.10072
   D16       -0.04208  -0.00000   0.00012  -0.00041  -0.00029  -0.04238
   D17       -0.01079  -0.00000   0.00019  -0.00030  -0.00010  -0.01090
   D18       -3.10775   0.00001  -0.00019   0.00045   0.00026  -3.10749
   D19        3.11570  -0.00000   0.00033  -0.00038  -0.00006   3.11564
   D20        0.01874   0.00001  -0.00006   0.00036   0.00031   0.01905
   D21        0.00471  -0.00000  -0.00020  -0.00003  -0.00022   0.00449
   D22       -3.13606   0.00001  -0.00017   0.00062   0.00046  -3.13560
   D23        3.10140  -0.00002   0.00018  -0.00080  -0.00062   3.10078
   D24       -0.03936  -0.00000   0.00022  -0.00015   0.00006  -0.03930
   D25       -0.46659   0.00002   0.00246   0.00057   0.00304  -0.46356
   D26        2.67701   0.00002   0.00233   0.00067   0.00300   2.68001
   D27        2.67413   0.00001   0.00243  -0.00011   0.00232   2.67645
   D28       -0.46545   0.00001   0.00229  -0.00001   0.00229  -0.46317
   D29        3.13282  -0.00000  -0.00011  -0.00011  -0.00022   3.13260
   D30       -0.03999  -0.00001   0.00035  -0.00058  -0.00023  -0.04022
   D31       -0.01068  -0.00000   0.00001  -0.00020  -0.00019  -0.01087
   D32        3.09969  -0.00001   0.00047  -0.00067  -0.00020   3.09950
   D33        3.13567   0.00000  -0.00009   0.00031   0.00022   3.13589
   D34       -0.03925   0.00000   0.00027   0.00010   0.00037  -0.03889
   D35       -0.00401   0.00000  -0.00022   0.00041   0.00019  -0.00382
   D36        3.10425  -0.00000   0.00015   0.00019   0.00034   3.10458
   D37        0.01763  -0.00000   0.00018  -0.00017   0.00001   0.01764
   D38        3.13865   0.00000   0.00037   0.00015   0.00053   3.13918
   D39       -3.09329   0.00000  -0.00027   0.00028   0.00000  -3.09329
   D40        0.02774   0.00001  -0.00008   0.00060   0.00052   0.02826
   D41       -0.00935   0.00000  -0.00018   0.00035   0.00017  -0.00917
   D42        3.13695   0.00001  -0.00045   0.00052   0.00006   3.13701
   D43       -3.12995  -0.00000  -0.00037   0.00002  -0.00036  -3.13031
   D44        0.01634   0.00000  -0.00065   0.00018  -0.00046   0.01588
   D45        0.01202   0.00000   0.00023  -0.00024  -0.00002   0.01200
   D46        3.13221  -0.00001   0.00027  -0.00067  -0.00041   3.13180
   D47       -3.09639   0.00000  -0.00013  -0.00004  -0.00017  -3.09657
   D48        0.02380  -0.00001  -0.00010  -0.00047  -0.00056   0.02324
   D49       -0.00522  -0.00000  -0.00002  -0.00014  -0.00017  -0.00538
   D50        3.13179  -0.00001   0.00025  -0.00030  -0.00006   3.13174
   D51       -3.12579   0.00001  -0.00006   0.00028   0.00022  -3.12557
   D52        0.01122   0.00000   0.00021   0.00011   0.00032   0.01154
         Item               Value     Threshold  Converged?
 Maximum Force            0.000133     0.000450     YES
 RMS     Force            0.000036     0.000300     YES
 Maximum Displacement     0.006408     0.001800     NO 
 RMS     Displacement     0.001844     0.001200     NO 
 Predicted change in Energy=-4.620826D-07
 Lowest energy point so far.  Saving SCF results.
 GradGradGradGradGradGradGradGradGradGradGradGradGradGradGradGradGradGrad

 Leave Link  103 at Tue Apr  5 20:15:00 2022, MaxMem=  1879048192 cpu:               0.2 elap:               0.1
 (Enter /gpfs/software/gaussian16/sse4/tar/g16/l202.exe)
                          Input orientation:                          
 ---------------------------------------------------------------------
 Center     Atomic      Atomic             Coordinates (Angstroms)
 Number     Number       Type             X           Y           Z
 ---------------------------------------------------------------------
      1          6           0       -4.010905   -0.850244   -0.021072
      2          6           0       -3.312532    0.421682   -0.082583
      3          6           0       -1.947170    0.553027   -0.052171
      4          6           0       -3.096769   -1.968034    0.079171
      5          6           0       -1.731079   -1.829172    0.119814
      6          6           0       -1.100344   -0.568739    0.053380
      7          1           0       -1.528322    1.553751   -0.069197
      8          1           0       -1.119599   -2.726172    0.163243
      9          1           0       -3.554375   -2.951118    0.107974
     10          8           0       -5.247463   -0.971517   -0.050931
     11         17           0       -4.302037    1.870820   -0.178372
     12          6           0        0.352139   -0.429245    0.089739
     13          6           0        1.004012    0.667224   -0.503308
     14          6           0        2.382530    0.804365   -0.459253
     15          6           0        1.176050   -1.385120    0.717646
     16          6           0        2.553116   -1.255620    0.745945
     17          6           0        3.175333   -0.157360    0.160692
     18         17           0        4.912751   -0.018603    0.227867
     19         17           0        3.108214    2.195379   -1.225163
     20          1           0        3.165877   -1.998331    1.242371
     21          1           0        0.720868   -2.229902    1.218929
     22          1           0        0.431616    1.415989   -1.035172
 ---------------------------------------------------------------------
                    Distance matrix (angstroms):
                    1          2          3          4          5
     1  C    0.000000
     2  C    1.452345   0.000000
     3  C    2.495825   1.372002   0.000000
     4  C    1.447463   2.404883   2.773910   0.000000
     5  C    2.485107   2.758315   2.398154   1.373334   0.000000
     6  C    2.925091   2.427591   1.409473   2.438116   1.411004
     7  H    3.456114   2.113093   1.084975   3.858110   3.394260
     8  H    3.451482   3.844265   3.388867   2.119208   1.086464
     9  H    2.153774   3.386825   3.858469   1.084752   2.140867
    10  O    1.242849   2.384526   3.635405   2.373911   3.623490
    11  Cl   2.741112   1.757355   2.701463   4.031849   4.515383
    12  C    4.384710   3.766111   2.504361   3.776633   2.510079
    13  C    5.261621   4.343945   2.987648   4.909203   3.755129
    14  C    6.618592   5.720320   4.356052   6.164318   4.918599
    15  C    5.266527   4.904312   3.755468   4.359406   3.000997
    16  C    6.621104   6.156755   4.915360   5.733526   4.367531
    17  C    7.221853   6.518196   5.175906   6.528741   5.183581
    18  Cl   8.965782   8.242907   6.889391   8.244684   6.886967
    19  Cl   7.836295   6.758511   5.443358   7.585323   6.436205
    20  H    7.377032   7.041432   5.859055   6.369827   5.026821
    21  H    5.082395   4.999315   4.059411   3.992741   2.716741
    22  H    5.089225   3.989325   2.714704   5.014268   4.067224
                    6          7          8          9         10
     6  C    0.000000
     7  H    2.168675   0.000000
     8  H    2.160314   4.305673   0.000000
     9  H    3.420670   4.942684   2.445770   0.000000
    10  O    4.167938   4.495477   4.490428   2.609716   0.000000
    11  Cl   4.031873   2.793913   5.601513   4.887953   2.998158
    12  C    1.459619   2.737457   2.728972   4.649842   5.627557
    13  C    2.503162   2.717922   4.058220   5.851920   6.478507
    14  C    3.778706   4.001061   5.011696   7.047854   7.844570
    15  C    2.507927   4.070591   2.715839   5.020057   6.482538
    16  C    3.781431   5.021470   3.998862   6.370492   7.846321
    17  C    4.296762   5.010502   5.004522   7.286758   8.464699
    18  Cl   6.040729   6.636865   6.612439   8.961376  10.208610
    19  Cl   5.194900   4.821350   6.635039   8.523719   9.012513
    20  H    4.653824   6.031004   4.478792   6.881603   8.573871
    21  H    2.726679   4.586300   2.179008   4.475721   6.230333
    22  H    2.733311   2.189394   4.582571   6.022170   6.238658
                   11         12         13         14         15
    11  Cl   0.000000
    12  C    5.198418   0.000000
    13  C    5.450540   1.406730   0.000000
    14  C    6.774929   2.438375   1.386023   0.000000
    15  C    6.435327   1.409536   2.394252   2.763066   0.000000
    16  C    7.590923   2.440860   2.767252   2.392726   1.383431
    17  C    7.754970   2.837143   2.415672   1.392043   2.411375
    18  Cl   9.415269   4.581145   4.035247   2.747986   4.008764
    19  Cl   7.490857   4.026608   2.698888   1.745897   4.508630
    20  H    8.529865   3.421653   3.850486   3.371092   2.147272
    21  H    6.633095   2.157172   3.382249   3.845021   1.082650
    22  H    4.832024   2.162552   1.082204   2.124108   3.387147
                   16         17         18         19         20
    16  C    0.000000
    17  C    1.391349   0.000000
    18  Cl   2.714129   1.744244   0.000000
    19  Cl   4.012829   2.731388   3.204586   0.000000
    20  H    1.083298   2.135250   2.828447   4.866134   0.000000
    21  H    2.128396   3.382262   4.841893   5.590717   2.456063
    22  H    3.848459   3.381346   4.871745   2.794230   4.931630
                   21         22
    21  H    0.000000
    22  H    4.296179   0.000000
 Stoichiometry    C12H6Cl3O(1-)
 Framework group  C1[X(C12H6Cl3O)]
 Deg. of freedom    60
 Full point group                 C1      NOp   1
 RotChk:  IX=0 Diff= 4.02D-04
 Largest Abelian subgroup         C1      NOp   1
 Largest concise Abelian subgroup C1      NOp   1
                         Standard orientation:                         
 ---------------------------------------------------------------------
 Center     Atomic      Atomic             Coordinates (Angstroms)
 Number     Number       Type             X           Y           Z
 ---------------------------------------------------------------------
      1          6           0        4.001677   -0.733937    0.207763
      2          6           0        3.233255    0.456100   -0.112618
      3          6           0        1.863296    0.494234   -0.177027
      4          6           0        3.152256   -1.880718    0.449685
      5          6           0        1.781700   -1.838504    0.373265
      6          6           0        1.081370   -0.654083    0.060828
      7          1           0        1.389571    1.428589   -0.459403
      8          1           0        1.221423   -2.740728    0.602361
      9          1           0        3.663869   -2.799586    0.715428
     10          8           0        5.242492   -0.769989    0.269000
     11         17           0        4.139670    1.921440   -0.458287
     12          6           0       -0.375933   -0.614937   -0.011443
     13          6           0       -1.095846    0.569720    0.227725
     14          6           0       -2.479064    0.608540    0.148603
     15          6           0       -1.136667   -1.760278   -0.321715
     16          6           0       -2.518239   -1.723937   -0.383521
     17          6           0       -3.208533   -0.538216   -0.152410
     18         17           0       -4.949824   -0.525244   -0.253035
     19         17           0       -3.291426    2.121265    0.464655
     20          1           0       -3.081835   -2.614857   -0.632833
     21          1           0       -0.628351   -2.688966   -0.548175
     22          1           0       -0.573392    1.474710    0.509150
 ---------------------------------------------------------------------
 Rotational constants (GHZ):           0.9058169           0.1595784           0.1378749
 Leave Link  202 at Tue Apr  5 20:15:00 2022, MaxMem=  1879048192 cpu:               0.1 elap:               0.0
 (Enter /gpfs/software/gaussian16/sse4/tar/g16/l301.exe)
 Standard basis: 6-311+G(d,p) (5D, 7F)
 Ernie: Thresh=  0.10000D-02 Tol=  0.10000D-05 Strict=F.
 There are   428 symmetry adapted cartesian basis functions of A   symmetry.
 There are   412 symmetry adapted basis functions of A   symmetry.
   412 basis functions,   675 primitive gaussians,   428 cartesian basis functions
    69 alpha electrons       69 beta electrons
       nuclear repulsion energy      1266.4633956813 Hartrees.
 IExCor= 4336 DFT=T Ex+Corr=M062X ExCW=0 ScaHFX=  0.540000
 ScaDFX=  1.000000  1.000000  1.000000  1.000000 ScalE2=  1.000000  1.000000
 IRadAn=      5 IRanWt=     -1 IRanGd=            0 ICorTp=0 IEmpDi=  4
 NAtoms=   22 NActive=   22 NUniq=   22 SFac= 1.00D+00 NAtFMM=   60 NAOKFM=F Big=F
 Integral buffers will be    131072 words long.
 Raffenetti 2 integral format.
 Two-electron integral symmetry is turned on.
 Leave Link  301 at Tue Apr  5 20:15:00 2022, MaxMem=  1879048192 cpu:               0.5 elap:               0.1
 (Enter /gpfs/software/gaussian16/sse4/tar/g16/l302.exe)
 NPDir=0 NMtPBC=     1 NCelOv=     1 NCel=       1 NClECP=     1 NCelD=      1
         NCelK=      1 NCelE2=     1 NClLst=     1 CellRange=     0.0.
 One-electron integrals computed using PRISM.
 One-electron integral symmetry used in STVInt
 NBasis=   412 RedAO= T EigKep=  1.32D-06  NBF=   412
 NBsUse=   409 1.00D-06 EigRej=  7.04D-07 NBFU=   409
 Precomputing XC quadrature grid using
 IXCGrd= 4 IRadAn=           5 IRanWt=          -1 IRanGd=           0 AccXCQ= 0.00D+00.
 Generated NRdTot=       0 NPtTot=           0 NUsed=           0 NTot=          32
 NSgBfM=   420   420   420   420   420 MxSgAt=    22 MxSgA2=    22.
 Leave Link  302 at Tue Apr  5 20:15:01 2022, MaxMem=  1879048192 cpu:               4.4 elap:               0.7
 (Enter /gpfs/software/gaussian16/sse4/tar/g16/l303.exe)
 DipDrv:  MaxL=1.
 Leave Link  303 at Tue Apr  5 20:15:01 2022, MaxMem=  1879048192 cpu:               0.4 elap:               0.1
 (Enter /gpfs/software/gaussian16/sse4/tar/g16/l401.exe)
 Initial guess from the checkpoint file:  "checkpoint.chk"
 B after Tr=    -0.000000   -0.000000   -0.000000
         Rot=    1.000000   -0.000011   -0.000020    0.000005 Ang=  -0.00 deg.
 Guess basis will be translated and rotated to current coordinates.
 JPrj=2 DoOrth=T DoCkMO=T.
 Leave Link  401 at Tue Apr  5 20:15:01 2022, MaxMem=  1879048192 cpu:               2.7 elap:               0.4
 (Enter /gpfs/software/gaussian16/sse4/tar/g16/l502.exe)
 Integral symmetry usage will be decided dynamically.
 Closed shell SCF:
 Using DIIS extrapolation, IDIIS=  1040.
 NGot=  1879048192 LenX=  1878674897 LenY=  1878491272
 Requested convergence on RMS density matrix=1.00D-08 within 128 cycles.
 Requested convergence on MAX density matrix=1.00D-06.
 Requested convergence on             energy=1.00D-06.
 No special actions if energy rises.
 Fock matrices will be formed incrementally for  20 cycles.

 Cycle   1  Pass 1  IDiag  1:
 FoFJK:  IHMeth= 1 ICntrl=       0 DoSepK=F KAlg= 0 I1Cent=           0 FoldK=F
 IRaf= 810000000 NMat=       1 IRICut=       1 DoRegI=T DoRafI=F ISym2E= 0 IDoP0=0 IntGTp=1.
 FoFCou: FMM=F IPFlag=           0 FMFlag=      100000 FMFlg1=           0
         NFxFlg=           0 DoJE=F BraDBF=F KetDBF=F FulRan=T
         wScrn=  0.000000 ICntrl=         0 IOpCl=  0 I1Cent=           0 NGrid=           0
         NMat0=    1 NMatS0=      1 NMatT0=    0 NMatD0=    1 NMtDS0=    0 NMtDT0=    0
 Symmetry not used in FoFCou.
 E= -1916.70212568605    
 DIIS: error= 1.37D-04 at cycle   1 NSaved=   1.
 NSaved= 1 IEnMin= 1 EnMin= -1916.70212568605     IErMin= 1 ErrMin= 1.37D-04
 ErrMax= 1.37D-04  0.00D+00 EMaxC= 1.00D-01 BMatC= 1.68D-05 BMatP= 1.68D-05
 IDIUse=3 WtCom= 9.99D-01 WtEn= 1.37D-03
 Coeff-Com:  0.100D+01
 Coeff-En:   0.100D+01
 Coeff:      0.100D+01
 Gap=     0.380 Goal=   None    Shift=    0.000
 RMSDP=5.89D-04 MaxDP=4.95D-02              OVMax= 2.08D-03

 Cycle   2  Pass 1  IDiag  1:
 RMSU=  5.54D-04    CP:  1.00D+00
 E= -1916.70216101524     Delta-E=       -0.000035329183 Rises=F Damp=F
 DIIS: error= 2.44D-05 at cycle   2 NSaved=   2.
 NSaved= 2 IEnMin= 2 EnMin= -1916.70216101524     IErMin= 2 ErrMin= 2.44D-05
 ErrMax= 2.44D-05  0.00D+00 EMaxC= 1.00D-01 BMatC= 4.91D-07 BMatP= 1.68D-05
 IDIUse=1 WtCom= 1.00D+00 WtEn= 0.00D+00
 Coeff-Com: -0.686D-01 0.107D+01
 Coeff:     -0.686D-01 0.107D+01
 Gap=     0.182 Goal=   None    Shift=    0.000
 RMSDP=1.43D-04 MaxDP=8.00D-03 DE=-3.53D-05 OVMax= 5.34D-04

 Cycle   3  Pass 1  IDiag  1:
 RMSU=  1.37D-04    CP:  1.00D+00  9.91D-01
 E= -1916.70216193752     Delta-E=       -0.000000922285 Rises=F Damp=F
 DIIS: error= 3.88D-05 at cycle   3 NSaved=   3.
 NSaved= 3 IEnMin= 3 EnMin= -1916.70216193752     IErMin= 2 ErrMin= 2.44D-05
 ErrMax= 3.88D-05  0.00D+00 EMaxC= 1.00D-01 BMatC= 4.31D-07 BMatP= 4.91D-07
 IDIUse=1 WtCom= 1.00D+00 WtEn= 0.00D+00
 Coeff-Com: -0.555D-01 0.549D+00 0.507D+00
 Coeff:     -0.555D-01 0.549D+00 0.507D+00
 Gap=     0.182 Goal=   None    Shift=    0.000
 RMSDP=3.23D-05 MaxDP=1.89D-03 DE=-9.22D-07 OVMax= 2.79D-04

 Cycle   4  Pass 1  IDiag  1:
 RMSU=  2.97D-05    CP:  1.00D+00  9.90D-01  1.05D+00
 E= -1916.70216234315     Delta-E=       -0.000000405622 Rises=F Damp=F
 DIIS: error= 1.25D-05 at cycle   4 NSaved=   4.
 NSaved= 4 IEnMin= 4 EnMin= -1916.70216234315     IErMin= 4 ErrMin= 1.25D-05
 ErrMax= 1.25D-05  0.00D+00 EMaxC= 1.00D-01 BMatC= 3.43D-08 BMatP= 4.31D-07
 IDIUse=1 WtCom= 1.00D+00 WtEn= 0.00D+00
 Coeff-Com: -0.863D-02 0.200D-01 0.203D+00 0.785D+00
 Coeff:     -0.863D-02 0.200D-01 0.203D+00 0.785D+00
 Gap=     0.182 Goal=   None    Shift=    0.000
 RMSDP=2.34D-05 MaxDP=1.58D-03 DE=-4.06D-07 OVMax= 1.10D-04

 Cycle   5  Pass 1  IDiag  1:
 RMSU=  1.63D-05    CP:  1.00D+00  1.00D+00  1.15D+00  1.04D+00
 E= -1916.70216237625     Delta-E=       -0.000000033101 Rises=F Damp=F
 DIIS: error= 4.83D-06 at cycle   5 NSaved=   5.
 NSaved= 5 IEnMin= 5 EnMin= -1916.70216237625     IErMin= 5 ErrMin= 4.83D-06
 ErrMax= 4.83D-06  0.00D+00 EMaxC= 1.00D-01 BMatC= 1.17D-08 BMatP= 3.43D-08
 IDIUse=1 WtCom= 1.00D+00 WtEn= 0.00D+00
 Coeff-Com:  0.297D-02-0.711D-01 0.464D-01 0.476D+00 0.545D+00
 Coeff:      0.297D-02-0.711D-01 0.464D-01 0.476D+00 0.545D+00
 Gap=     0.182 Goal=   None    Shift=    0.000
 RMSDP=1.02D-05 MaxDP=8.03D-04 DE=-3.31D-08 OVMax= 3.50D-05

 Cycle   6  Pass 1  IDiag  1:
 RMSU=  3.84D-06    CP:  1.00D+00  9.93D-01  1.19D+00  1.09D+00  9.26D-01
 E= -1916.70216238848     Delta-E=       -0.000000012237 Rises=F Damp=F
 DIIS: error= 5.51D-07 at cycle   6 NSaved=   6.
 NSaved= 6 IEnMin= 6 EnMin= -1916.70216238848     IErMin= 6 ErrMin= 5.51D-07
 ErrMax= 5.51D-07  0.00D+00 EMaxC= 1.00D-01 BMatC= 2.06D-10 BMatP= 1.17D-08
 IDIUse=1 WtCom= 1.00D+00 WtEn= 0.00D+00
 Coeff-Com:  0.148D-02-0.228D-01-0.279D-03 0.914D-01 0.144D+00 0.786D+00
 Coeff:      0.148D-02-0.228D-01-0.279D-03 0.914D-01 0.144D+00 0.786D+00
 Gap=     0.182 Goal=   None    Shift=    0.000
 RMSDP=2.78D-06 MaxDP=1.66D-04 DE=-1.22D-08 OVMax= 8.56D-06

 Cycle   7  Pass 1  IDiag  1:
 RMSU=  1.47D-06    CP:  1.00D+00  9.93D-01  1.20D+00  1.12D+00  1.01D+00
                    CP:  1.34D+00
 E= -1916.70216238883     Delta-E=       -0.000000000351 Rises=F Damp=F
 DIIS: error= 3.77D-07 at cycle   7 NSaved=   7.
 NSaved= 7 IEnMin= 7 EnMin= -1916.70216238883     IErMin= 7 ErrMin= 3.77D-07
 ErrMax= 3.77D-07  0.00D+00 EMaxC= 1.00D-01 BMatC= 4.96D-11 BMatP= 2.06D-10
 IDIUse=1 WtCom= 1.00D+00 WtEn= 0.00D+00
 Coeff-Com:  0.134D-03 0.179D-02-0.701D-02-0.358D-01-0.296D-01 0.297D+00
 Coeff-Com:  0.774D+00
 Coeff:      0.134D-03 0.179D-02-0.701D-02-0.358D-01-0.296D-01 0.297D+00
 Coeff:      0.774D+00
 Gap=     0.182 Goal=   None    Shift=    0.000
 RMSDP=9.46D-07 MaxDP=3.99D-05 DE=-3.51D-10 OVMax= 5.09D-06

 Cycle   8  Pass 1  IDiag  1:
 RMSU=  4.38D-07    CP:  1.00D+00  9.94D-01  1.20D+00  1.13D+00  1.03D+00
                    CP:  1.38D+00  1.01D+00
 E= -1916.70216238897     Delta-E=       -0.000000000135 Rises=F Damp=F
 DIIS: error= 1.43D-07 at cycle   8 NSaved=   8.
 NSaved= 8 IEnMin= 8 EnMin= -1916.70216238897     IErMin= 8 ErrMin= 1.43D-07
 ErrMax= 1.43D-07  0.00D+00 EMaxC= 1.00D-01 BMatC= 1.11D-11 BMatP= 4.96D-11
 IDIUse=1 WtCom= 1.00D+00 WtEn= 0.00D+00
 Coeff-Com: -0.122D-03 0.387D-02-0.352D-02-0.301D-01-0.332D-01 0.482D-01
 Coeff-Com:  0.379D+00 0.636D+00
 Coeff:     -0.122D-03 0.387D-02-0.352D-02-0.301D-01-0.332D-01 0.482D-01
 Coeff:      0.379D+00 0.636D+00
 Gap=     0.182 Goal=   None    Shift=    0.000
 RMSDP=3.15D-07 MaxDP=2.84D-05 DE=-1.35D-10 OVMax= 2.14D-06

 Cycle   9  Pass 1  IDiag  1:
 RMSU=  1.70D-07    CP:  1.00D+00  9.94D-01  1.20D+00  1.13D+00  1.04D+00
                    CP:  1.43D+00  1.06D+00  9.59D-01
 E= -1916.70216238888     Delta-E=        0.000000000086 Rises=F Damp=F
 DIIS: error= 7.04D-08 at cycle   9 NSaved=   9.
 NSaved= 9 IEnMin= 8 EnMin= -1916.70216238897     IErMin= 9 ErrMin= 7.04D-08
 ErrMax= 7.04D-08  0.00D+00 EMaxC= 1.00D-01 BMatC= 1.58D-12 BMatP= 1.11D-11
 IDIUse=1 WtCom= 1.00D+00 WtEn= 0.00D+00
 Coeff-Com: -0.732D-04 0.120D-02-0.108D-03-0.512D-02-0.723D-02-0.350D-01
 Coeff-Com:  0.720D-02 0.266D+00 0.773D+00
 Coeff:     -0.732D-04 0.120D-02-0.108D-03-0.512D-02-0.723D-02-0.350D-01
 Coeff:      0.720D-02 0.266D+00 0.773D+00
 Gap=     0.182 Goal=   None    Shift=    0.000
 RMSDP=1.25D-07 MaxDP=6.65D-06 DE= 8.64D-11 OVMax= 1.26D-06

 Cycle  10  Pass 1  IDiag  1:
 RMSU=  5.61D-08    CP:  1.00D+00  9.94D-01  1.20D+00  1.13D+00  1.04D+00
                    CP:  1.43D+00  1.06D+00  1.02D+00  1.20D+00
 E= -1916.70216238892     Delta-E=       -0.000000000034 Rises=F Damp=F
 DIIS: error= 2.87D-08 at cycle  10 NSaved=  10.
 NSaved=10 IEnMin= 8 EnMin= -1916.70216238897     IErMin=10 ErrMin= 2.87D-08
 ErrMax= 2.87D-08  0.00D+00 EMaxC= 1.00D-01 BMatC= 3.19D-13 BMatP= 1.58D-12
 IDIUse=1 WtCom= 1.00D+00 WtEn= 0.00D+00
 Coeff-Com: -0.519D-05-0.323D-03 0.690D-03 0.446D-02 0.386D-02-0.254D-01
 Coeff-Com: -0.812D-01-0.298D-01 0.329D+00 0.799D+00
 Coeff:     -0.519D-05-0.323D-03 0.690D-03 0.446D-02 0.386D-02-0.254D-01
 Coeff:     -0.812D-01-0.298D-01 0.329D+00 0.799D+00
 Gap=     0.182 Goal=   None    Shift=    0.000
 RMSDP=7.55D-08 MaxDP=7.33D-06 DE=-3.37D-11 OVMax= 6.76D-07

 Cycle  11  Pass 1  IDiag  1:
 RMSU=  2.92D-08    CP:  1.00D+00  9.94D-01  1.20D+00  1.13D+00  1.04D+00
                    CP:  1.43D+00  1.07D+00  1.07D+00  1.38D+00  8.95D-01
 E= -1916.70216238892     Delta-E=       -0.000000000007 Rises=F Damp=F
 DIIS: error= 8.28D-09 at cycle  11 NSaved=  11.
 NSaved=11 IEnMin= 8 EnMin= -1916.70216238897     IErMin=11 ErrMin= 8.28D-09
 ErrMax= 8.28D-09  0.00D+00 EMaxC= 1.00D-01 BMatC= 3.89D-14 BMatP= 3.19D-13
 IDIUse=1 WtCom= 1.00D+00 WtEn= 0.00D+00
 Coeff-Com:  0.920D-05-0.323D-03 0.289D-03 0.271D-02 0.256D-02-0.527D-02
 Coeff-Com: -0.343D-01-0.517D-01 0.251D-01 0.324D+00 0.737D+00
 Coeff:      0.920D-05-0.323D-03 0.289D-03 0.271D-02 0.256D-02-0.527D-02
 Coeff:     -0.343D-01-0.517D-01 0.251D-01 0.324D+00 0.737D+00
 Gap=     0.182 Goal=   None    Shift=    0.000
 RMSDP=4.53D-08 MaxDP=3.94D-06 DE=-7.28D-12 OVMax= 1.92D-07

 Cycle  12  Pass 1  IDiag  1:
 RMSU=  1.32D-08    CP:  1.00D+00  9.94D-01  1.20D+00  1.13D+00  1.04D+00
                    CP:  1.43D+00  1.07D+00  1.08D+00  1.43D+00  8.26D-01
                    CP:  1.26D+00
 E= -1916.70216238899     Delta-E=       -0.000000000065 Rises=F Damp=F
 DIIS: error= 2.44D-09 at cycle  12 NSaved=  12.
 NSaved=12 IEnMin=12 EnMin= -1916.70216238899     IErMin=12 ErrMin= 2.44D-09
 ErrMax= 2.44D-09  0.00D+00 EMaxC= 1.00D-01 BMatC= 3.71D-15 BMatP= 3.89D-14
 IDIUse=1 WtCom= 1.00D+00 WtEn= 0.00D+00
 Coeff-Com:  0.410D-05-0.963D-04 0.503D-04 0.649D-03 0.626D-03 0.109D-03
 Coeff-Com: -0.578D-02-0.164D-01-0.191D-01 0.533D-01 0.283D+00 0.704D+00
 Coeff:      0.410D-05-0.963D-04 0.503D-04 0.649D-03 0.626D-03 0.109D-03
 Coeff:     -0.578D-02-0.164D-01-0.191D-01 0.533D-01 0.283D+00 0.704D+00
 Gap=     0.182 Goal=   None    Shift=    0.000
 RMSDP=9.01D-09 MaxDP=3.93D-07 DE=-6.46D-11 OVMax= 3.65D-08

 SCF Done:  E(RM062X) =  -1916.70216239     A.U. after   12 cycles
            NFock= 12  Conv=0.90D-08     -V/T= 2.0026
 KE= 1.911756271290D+03 PE=-7.079789892492D+03 EE= 1.984868063132D+03
 Leave Link  502 at Tue Apr  5 20:19:54 2022, MaxMem=  1879048192 cpu:            2049.5 elap:             293.0
 (Enter /gpfs/software/gaussian16/sse4/tar/g16/l701.exe)
 ... and contract with generalized density number  0.
 Compute integral first derivatives.
 Leave Link  701 at Tue Apr  5 20:19:55 2022, MaxMem=  1879048192 cpu:               2.1 elap:               0.3
 (Enter /gpfs/software/gaussian16/sse4/tar/g16/l702.exe)
 L702 exits ... SP integral derivatives will be done elsewhere.
 Leave Link  702 at Tue Apr  5 20:19:55 2022, MaxMem=  1879048192 cpu:               0.2 elap:               0.0
 (Enter /gpfs/software/gaussian16/sse4/tar/g16/l703.exe)
 Integral derivatives from FoFJK, PRISM(SPDF).
 Compute integral first derivatives, UseDBF=F ICtDFT=           0.
 Calling FoFJK, ICntrl=      2127 FMM=F ISym2X=0 I1Cent= 0 IOpClX= 0 NMat=1 NMatS=1 NMatT=0.
 FoFJK:  IHMeth= 1 ICntrl=    2127 DoSepK=F KAlg= 0 I1Cent=           0 FoldK=F
 IRaf=         0 NMat=       1 IRICut=       1 DoRegI=T DoRafI=F ISym2E= 0 IDoP0=0 IntGTp=1.
 FoFCou: FMM=F IPFlag=           0 FMFlag=      100000 FMFlg1=         800
         NFxFlg=           0 DoJE=F BraDBF=F KetDBF=F FulRan=T
         wScrn=  0.000000 ICntrl=      2127 IOpCl=  0 I1Cent=           0 NGrid=           0
         NMat0=    1 NMatS0=      1 NMatT0=    0 NMatD0=    1 NMtDS0=    0 NMtDT0=    0
 Symmetry not used in FoFCou.
 Leave Link  703 at Tue Apr  5 20:20:53 2022, MaxMem=  1879048192 cpu:             406.7 elap:              58.2
 (Enter /gpfs/software/gaussian16/sse4/tar/g16/l716.exe)
 Dipole        =-4.53794800D+00-1.84174449D-01-1.70827889D-01
 ***** Axes restored to original set *****
 -------------------------------------------------------------------
 Center     Atomic                   Forces (Hartrees/Bohr)
 Number     Number              X              Y              Z
 -------------------------------------------------------------------
      1        6          -0.000054248   -0.000010376   -0.000015524
      2        6          -0.000000736    0.000005831    0.000009404
      3        6           0.000008646    0.000013554    0.000007359
      4        6           0.000007145   -0.000011371    0.000005893
      5        6          -0.000008685   -0.000001949    0.000008952
      6        6          -0.000007035   -0.000020667    0.000002228
      7        1          -0.000006052   -0.000005192    0.000002739
      8        1           0.000005641    0.000000215    0.000000389
      9        1           0.000011449   -0.000000675   -0.000001665
     10        8           0.000039701    0.000016229    0.000006659
     11       17          -0.000006032    0.000004481    0.000004392
     12        6          -0.000006202    0.000018226   -0.000018229
     13        6           0.000022816    0.000026764    0.000015052
     14        6          -0.000025235   -0.000014792    0.000022447
     15        6          -0.000012105   -0.000001425   -0.000014049
     16        6           0.000000657   -0.000010162   -0.000000558
     17        6           0.000052618    0.000009405   -0.000027857
     18       17          -0.000029689   -0.000001346    0.000006755
     19       17           0.000002218   -0.000000583   -0.000008689
     20        1          -0.000002519   -0.000003835   -0.000001960
     21        1           0.000004293   -0.000005921    0.000000299
     22        1           0.000003353   -0.000006412   -0.000004038
 -------------------------------------------------------------------
 Cartesian Forces:  Max     0.000054248 RMS     0.000015347
 Leave Link  716 at Tue Apr  5 20:20:53 2022, MaxMem=  1879048192 cpu:               0.2 elap:               0.0
 (Enter /gpfs/software/gaussian16/sse4/tar/g16/l103.exe)

 GradGradGradGradGradGradGradGradGradGradGradGradGradGradGradGradGradGrad
 Berny optimization.
 Using GEDIIS/GDIIS optimizer.
 FormGI is forming the generalized inverse of G from B-inverse, IUseBI=4.
 GSVD:  received Info=                   1 from GESDD.
 Internal  Forces:  Max     0.000048214 RMS     0.000010044
 Search for a local minimum.
 Step number   7 out of a maximum of  121
 All quantities printed in internal units (Hartrees-Bohrs-Radians)
 RMS Force = .10044D-04 SwitMx=.10000D-02 MixMth= 2
 Mixed Optimization -- En-DIIS/RFO-DIIS
 Swapping is turned off.
 Update second derivatives using D2CorX and points    1    2    3    4    5
                                                      6    7
 DE= -5.38D-07 DEPred=-4.62D-07 R= 1.16D+00
 Trust test= 1.16D+00 RLast= 6.12D-03 DXMaxT set to 7.38D-01
 ITU=  0  1  1  0  1  1  0
     Eigenvalues ---    0.00831   0.01545   0.01749   0.01793   0.01888
     Eigenvalues ---    0.01959   0.02050   0.02094   0.02120   0.02136
     Eigenvalues ---    0.02208   0.02219   0.02231   0.02239   0.02251
     Eigenvalues ---    0.02302   0.02351   0.02360   0.04508   0.14283
     Eigenvalues ---    0.15957   0.15989   0.16017   0.16047   0.16139
     Eigenvalues ---    0.22000   0.22408   0.22563   0.22947   0.23586
     Eigenvalues ---    0.24263   0.24664   0.24985   0.24996   0.25034
     Eigenvalues ---    0.25114   0.29185   0.29810   0.30810   0.31103
     Eigenvalues ---    0.35432   0.35517   0.35589   0.35667   0.35889
     Eigenvalues ---    0.36177   0.36751   0.37465   0.38119   0.41918
     Eigenvalues ---    0.41950   0.43461   0.45290   0.45872   0.46292
     Eigenvalues ---    0.46950   0.48087   0.48402   0.50664   0.85782
 En-DIIS/RFO-DIIS/Sim-DIIS IScMMF=       -3 using points:     7    6    5    4    3    2
 RFO step:  Lambda=-7.61593420D-08.
 NNeg= 0 NGDIIS= 6 SimSw=  2.50D-01 Rises=F DC= -5.38D-07 SmlDif=  1.00D-05
 NRisDI= 0 DoIntr=F SqrtH=F CThrHd= 10.0 CDAdj=  3.0
 RMS Error=  0.1739434034D-03 NUsed= 6 OKEnD=F EnDIS=F
 InvSVX:  RCond= 5.49D-07 Info=           0 Equed=N FErr=  7.47D-15 BErr=  8.64D-17
 DidBck=F Rises=F RFO-DIIS coefs:    1.10291   -0.07821   -0.03067    0.00542    0.00257
                  RFO-DIIS coefs:   -0.00203
 Iteration  1 RMS(Cart)=  0.00046756 RMS(Int)=  0.00000022
 Iteration  2 RMS(Cart)=  0.00000011 RMS(Int)=  0.00000021
 ITry= 1 IFail=0 DXMaxC= 1.63D-03 DCOld= 1.00D+10 DXMaxT= 7.38D-01 DXLimC= 3.00D+00 Rises=F
 Variable       Old X    -DE/DX   Delta X   Delta X   Delta X     New X
                                 (Linear)    (Quad)   (Total)
    R1        2.74453   0.00001   0.00003   0.00001   0.00004   2.74458
    R2        2.73531   0.00002   0.00000   0.00005   0.00005   2.73536
    R3        2.34864  -0.00004  -0.00002  -0.00004  -0.00006   2.34858
    R4        2.59271   0.00001  -0.00001   0.00002   0.00001   2.59272
    R5        3.32092   0.00001  -0.00002   0.00003   0.00001   3.32093
    R6        2.66352   0.00001  -0.00001   0.00004   0.00003   2.66355
    R7        2.05031  -0.00001   0.00002  -0.00004  -0.00002   2.05029
    R8        2.59522  -0.00001  -0.00001  -0.00002  -0.00002   2.59520
    R9        2.04988  -0.00000   0.00000  -0.00001  -0.00001   2.04987
   R10        2.66641  -0.00000   0.00002  -0.00000   0.00001   2.66643
   R11        2.05312   0.00000   0.00000  -0.00000   0.00000   2.05312
   R12        2.75828   0.00001  -0.00010   0.00009  -0.00001   2.75827
   R13        2.65833   0.00001  -0.00002   0.00004   0.00002   2.65835
   R14        2.66364   0.00000   0.00003   0.00001   0.00004   2.66368
   R15        2.61920  -0.00001   0.00003  -0.00003   0.00001   2.61921
   R16        2.04507  -0.00000   0.00001  -0.00002  -0.00001   2.04506
   R17        2.63058   0.00000  -0.00003   0.00001  -0.00003   2.63055
   R18        3.29927   0.00000   0.00001   0.00001   0.00002   3.29929
   R19        2.61431   0.00000  -0.00003   0.00001  -0.00002   2.61429
   R20        2.04591   0.00000   0.00000   0.00000   0.00000   2.04591
   R21        2.62927   0.00001   0.00003   0.00001   0.00003   2.62930
   R22        2.04714   0.00000   0.00000   0.00000   0.00000   2.04714
   R23        3.29614  -0.00003  -0.00001  -0.00009  -0.00010   3.29605
    A1        1.95580  -0.00000  -0.00001  -0.00000  -0.00001   1.95578
    A2        2.16864  -0.00001  -0.00000  -0.00005  -0.00005   2.16859
    A3        2.15875   0.00001   0.00001   0.00005   0.00006   2.15881
    A4        2.16691   0.00000   0.00000   0.00000   0.00000   2.16692
    A5        2.04174  -0.00001  -0.00001  -0.00002  -0.00003   2.04171
    A6        2.07442   0.00000   0.00001   0.00002   0.00003   2.07445
    A7        2.12160  -0.00001   0.00002  -0.00001   0.00001   2.12161
    A8        2.06250  -0.00000  -0.00003  -0.00002  -0.00005   2.06245
    A9        2.09822   0.00001   0.00001   0.00004   0.00005   2.09827
   A10        2.15555  -0.00000  -0.00001  -0.00001  -0.00002   2.15553
   A11        2.02115   0.00001   0.00000   0.00007   0.00008   2.02123
   A12        2.10640  -0.00001   0.00000  -0.00006  -0.00006   2.10633
   A13        2.13348   0.00001   0.00003   0.00002   0.00005   2.13352
   A14        2.06847   0.00000  -0.00007   0.00002  -0.00005   2.06843
   A15        2.08037  -0.00001   0.00004  -0.00005  -0.00000   2.08037
   A16        2.03298   0.00000  -0.00003  -0.00000  -0.00003   2.03295
   A17        2.12196   0.00002  -0.00002   0.00010   0.00008   2.12204
   A18        2.12825  -0.00002   0.00005  -0.00009  -0.00005   2.12820
   A19        2.12365   0.00005   0.00001   0.00019   0.00020   2.12385
   A20        2.12699  -0.00004   0.00002  -0.00014  -0.00012   2.12687
   A21        2.03254  -0.00001  -0.00003  -0.00005  -0.00008   2.03247
   A22        2.12305  -0.00000   0.00001  -0.00001   0.00000   2.12306
   A23        2.09599   0.00000   0.00005   0.00000   0.00005   2.09604
   A24        2.06373   0.00000  -0.00006  -0.00000  -0.00006   2.06367
   A25        2.10858   0.00002   0.00001   0.00006   0.00008   2.10866
   A26        2.06950  -0.00001  -0.00002  -0.00003  -0.00005   2.06946
   A27        2.10492  -0.00001   0.00001  -0.00004  -0.00004   2.10489
   A28        2.12641   0.00001   0.00002   0.00005   0.00006   2.12648
   A29        2.08249   0.00000   0.00002   0.00002   0.00003   2.08253
   A30        2.07381  -0.00001  -0.00003  -0.00006  -0.00010   2.07371
   A31        2.10648  -0.00000   0.00002  -0.00001   0.00001   2.10649
   A32        2.10393  -0.00000  -0.00001  -0.00002  -0.00003   2.10390
   A33        2.07257   0.00000  -0.00001   0.00002   0.00002   2.07259
   A34        2.06915  -0.00001  -0.00003  -0.00005  -0.00007   2.06907
   A35        2.12879   0.00001   0.00003   0.00004   0.00007   2.12886
   A36        2.08524  -0.00000  -0.00000   0.00000   0.00000   2.08524
    D1        0.00205   0.00000   0.00003   0.00014   0.00017   0.00222
    D2       -3.12359   0.00000   0.00002   0.00003   0.00005  -3.12354
    D3       -3.13920  -0.00000  -0.00009   0.00015   0.00006  -3.13914
    D4        0.01834  -0.00000  -0.00010   0.00004  -0.00006   0.01828
    D5        0.00730  -0.00000  -0.00001  -0.00015  -0.00016   0.00714
    D6       -3.11991  -0.00000  -0.00001  -0.00008  -0.00009  -3.12001
    D7       -3.13464   0.00000   0.00011  -0.00015  -0.00005  -3.13468
    D8        0.02133   0.00000   0.00011  -0.00009   0.00002   0.02135
    D9       -0.00807  -0.00000  -0.00006   0.00006  -0.00000  -0.00808
   D10       -3.10499  -0.00000  -0.00006  -0.00008  -0.00014  -3.10513
   D11        3.11729   0.00000  -0.00006   0.00017   0.00012   3.11741
   D12        0.02037  -0.00000  -0.00005   0.00004  -0.00001   0.02035
   D13        0.00470  -0.00000   0.00007  -0.00026  -0.00019   0.00451
   D14       -3.13839  -0.00000  -0.00003  -0.00013  -0.00016  -3.13855
   D15        3.10072  -0.00000   0.00007  -0.00012  -0.00006   3.10066
   D16       -0.04238  -0.00000  -0.00003   0.00001  -0.00002  -0.04240
   D17       -0.01090  -0.00000   0.00003  -0.00005  -0.00002  -0.01092
   D18       -3.10749   0.00000   0.00004   0.00001   0.00006  -3.10743
   D19        3.11564  -0.00000   0.00003  -0.00012  -0.00009   3.11555
   D20        0.01905  -0.00000   0.00004  -0.00006  -0.00001   0.01904
   D21        0.00449   0.00001  -0.00005   0.00025   0.00020   0.00469
   D22       -3.13560   0.00000   0.00004   0.00013   0.00017  -3.13543
   D23        3.10078   0.00000  -0.00007   0.00020   0.00012   3.10091
   D24       -0.03930   0.00000   0.00002   0.00007   0.00009  -0.03921
   D25       -0.46356   0.00000   0.00064   0.00005   0.00069  -0.46287
   D26        2.68001   0.00000   0.00066   0.00001   0.00068   2.68069
   D27        2.67645   0.00000   0.00054   0.00019   0.00073   2.67718
   D28       -0.46317   0.00001   0.00056   0.00015   0.00071  -0.46246
   D29        3.13260   0.00000   0.00003   0.00004   0.00007   3.13267
   D30       -0.04022  -0.00000   0.00007  -0.00032  -0.00025  -0.04047
   D31       -0.01087   0.00000   0.00001   0.00008   0.00008  -0.01078
   D32        3.09950  -0.00001   0.00005  -0.00029  -0.00024   3.09926
   D33        3.13589  -0.00000  -0.00006   0.00006   0.00000   3.13590
   D34       -0.03889  -0.00000  -0.00002  -0.00003  -0.00005  -0.03894
   D35       -0.00382   0.00000  -0.00004   0.00003  -0.00001  -0.00383
   D36        3.10458  -0.00000   0.00000  -0.00007  -0.00007   3.10452
   D37        0.01764  -0.00000   0.00002  -0.00009  -0.00007   0.01757
   D38        3.13918  -0.00001   0.00008  -0.00037  -0.00029   3.13889
   D39       -3.09329   0.00001  -0.00002   0.00026   0.00024  -3.09304
   D40        0.02826  -0.00000   0.00004  -0.00001   0.00003   0.02829
   D41       -0.00917   0.00000  -0.00002   0.00001  -0.00001  -0.00919
   D42        3.13701   0.00001  -0.00002   0.00031   0.00029   3.13731
   D43       -3.13031   0.00001  -0.00008   0.00028   0.00020  -3.13010
   D44        0.01588   0.00001  -0.00007   0.00059   0.00051   0.01639
   D45        0.01200  -0.00000   0.00004  -0.00011  -0.00007   0.01193
   D46        3.13180  -0.00000  -0.00002  -0.00010  -0.00012   3.13168
   D47       -3.09657  -0.00000   0.00000  -0.00002  -0.00002  -3.09659
   D48        0.02324  -0.00000  -0.00006  -0.00001  -0.00007   0.02317
   D49       -0.00538   0.00000  -0.00001   0.00010   0.00008  -0.00530
   D50        3.13174  -0.00001  -0.00002  -0.00020  -0.00021   3.13152
   D51       -3.12557   0.00000   0.00005   0.00009   0.00014  -3.12544
   D52        0.01154  -0.00000   0.00005  -0.00021  -0.00016   0.01138
         Item               Value     Threshold  Converged?
 Maximum Force            0.000048     0.000450     YES
 RMS     Force            0.000010     0.000300     YES
 Maximum Displacement     0.001634     0.001800     YES
 RMS     Displacement     0.000468     0.001200     YES
 Predicted change in Energy=-3.805256D-08
 Optimization completed.
    -- Stationary point found.
                           ----------------------------
                           !   Optimized Parameters   !
                           ! (Angstroms and Degrees)  !
 --------------------------                            --------------------------
 ! Name  Definition              Value          Derivative Info.                !
 --------------------------------------------------------------------------------
 ! R1    R(1,2)                  1.4523         -DE/DX =    0.0                 !
 ! R2    R(1,4)                  1.4475         -DE/DX =    0.0                 !
 ! R3    R(1,10)                 1.2428         -DE/DX =    0.0                 !
 ! R4    R(2,3)                  1.372          -DE/DX =    0.0                 !
 ! R5    R(2,11)                 1.7574         -DE/DX =    0.0                 !
 ! R6    R(3,6)                  1.4095         -DE/DX =    0.0                 !
 ! R7    R(3,7)                  1.085          -DE/DX =    0.0                 !
 ! R8    R(4,5)                  1.3733         -DE/DX =    0.0                 !
 ! R9    R(4,9)                  1.0848         -DE/DX =    0.0                 !
 ! R10   R(5,6)                  1.411          -DE/DX =    0.0                 !
 ! R11   R(5,8)                  1.0865         -DE/DX =    0.0                 !
 ! R12   R(6,12)                 1.4596         -DE/DX =    0.0                 !
 ! R13   R(12,13)                1.4067         -DE/DX =    0.0                 !
 ! R14   R(12,15)                1.4095         -DE/DX =    0.0                 !
 ! R15   R(13,14)                1.386          -DE/DX =    0.0                 !
 ! R16   R(13,22)                1.0822         -DE/DX =    0.0                 !
 ! R17   R(14,17)                1.392          -DE/DX =    0.0                 !
 ! R18   R(14,19)                1.7459         -DE/DX =    0.0                 !
 ! R19   R(15,16)                1.3834         -DE/DX =    0.0                 !
 ! R20   R(15,21)                1.0826         -DE/DX =    0.0                 !
 ! R21   R(16,17)                1.3913         -DE/DX =    0.0                 !
 ! R22   R(16,20)                1.0833         -DE/DX =    0.0                 !
 ! R23   R(17,18)                1.7442         -DE/DX =    0.0                 !
 ! A1    A(2,1,4)              112.0588         -DE/DX =    0.0                 !
 ! A2    A(2,1,10)             124.254          -DE/DX =    0.0                 !
 ! A3    A(4,1,10)             123.6872         -DE/DX =    0.0                 !
 ! A4    A(1,2,3)              124.1549         -DE/DX =    0.0                 !
 ! A5    A(1,2,11)             116.9832         -DE/DX =    0.0                 !
 ! A6    A(3,2,11)             118.8558         -DE/DX =    0.0                 !
 ! A7    A(2,3,6)              121.5587         -DE/DX =    0.0                 !
 ! A8    A(2,3,7)              118.1724         -DE/DX =    0.0                 !
 ! A9    A(6,3,7)              120.2192         -DE/DX =    0.0                 !
 ! A10   A(1,4,5)              123.5039         -DE/DX =    0.0                 !
 ! A11   A(1,4,9)              115.8033         -DE/DX =    0.0                 !
 ! A12   A(5,4,9)              120.6876         -DE/DX =    0.0                 !
 ! A13   A(4,5,6)              122.2391         -DE/DX =    0.0                 !
 ! A14   A(4,5,8)              118.5149         -DE/DX =    0.0                 !
 ! A15   A(6,5,8)              119.1966         -DE/DX =    0.0                 !
 ! A16   A(3,6,5)              116.4811         -DE/DX =    0.0                 !
 ! A17   A(3,6,12)             121.5793         -DE/DX =    0.0                 !
 ! A18   A(5,6,12)             121.9395         -DE/DX =    0.0                 !
 ! A19   A(6,12,13)            121.6763         -DE/DX =    0.0                 !
 ! A20   A(6,12,15)            121.8674         -DE/DX =    0.0                 !
 ! A21   A(13,12,15)           116.4562         -DE/DX =    0.0                 !
 ! A22   A(12,13,14)           121.6419         -DE/DX =    0.0                 !
 ! A23   A(12,13,22)           120.0915         -DE/DX =    0.0                 !
 ! A24   A(14,13,22)           118.2432         -DE/DX =    0.0                 !
 ! A25   A(13,14,17)           120.813          -DE/DX =    0.0                 !
 ! A26   A(13,14,19)           118.5737         -DE/DX =    0.0                 !
 ! A27   A(17,14,19)           120.6032         -DE/DX =    0.0                 !
 ! A28   A(12,15,16)           121.8346         -DE/DX =    0.0                 !
 ! A29   A(12,15,21)           119.3181         -DE/DX =    0.0                 !
 ! A30   A(16,15,21)           118.8206         -DE/DX =    0.0                 !
 ! A31   A(15,16,17)           120.6926         -DE/DX =    0.0                 !
 ! A32   A(15,16,20)           120.5465         -DE/DX =    0.0                 !
 ! A33   A(17,16,20)           118.7494         -DE/DX =    0.0                 !
 ! A34   A(14,17,16)           118.5533         -DE/DX =    0.0                 !
 ! A35   A(14,17,18)           121.9709         -DE/DX =    0.0                 !
 ! A36   A(16,17,18)           119.4753         -DE/DX =    0.0                 !
 ! D1    D(4,1,2,3)              0.1172         -DE/DX =    0.0                 !
 ! D2    D(4,1,2,11)          -178.9688         -DE/DX =    0.0                 !
 ! D3    D(10,1,2,3)          -179.8629         -DE/DX =    0.0                 !
 ! D4    D(10,1,2,11)            1.0511         -DE/DX =    0.0                 !
 ! D5    D(2,1,4,5)              0.4182         -DE/DX =    0.0                 !
 ! D6    D(2,1,4,9)           -178.7579         -DE/DX =    0.0                 !
 ! D7    D(10,1,4,5)          -179.6016         -DE/DX =    0.0                 !
 ! D8    D(10,1,4,9)             1.2223         -DE/DX =    0.0                 !
 ! D9    D(1,2,3,6)             -0.4626         -DE/DX =    0.0                 !
 ! D10   D(1,2,3,7)           -177.903          -DE/DX =    0.0                 !
 ! D11   D(11,2,3,6)           178.6075         -DE/DX =    0.0                 !
 ! D12   D(11,2,3,7)             1.1671         -DE/DX =    0.0                 !
 ! D13   D(2,3,6,5)              0.2694         -DE/DX =    0.0                 !
 ! D14   D(2,3,6,12)          -179.8167         -DE/DX =    0.0                 !
 ! D15   D(7,3,6,5)            177.6582         -DE/DX =    0.0                 !
 ! D16   D(7,3,6,12)            -2.4279         -DE/DX =    0.0                 !
 ! D17   D(1,4,5,6)             -0.6243         -DE/DX =    0.0                 !
 ! D18   D(1,4,5,8)           -178.046          -DE/DX =    0.0                 !
 ! D19   D(9,4,5,6)            178.5132         -DE/DX =    0.0                 !
 ! D20   D(9,4,5,8)              1.0914         -DE/DX =    0.0                 !
 ! D21   D(4,5,6,3)              0.257          -DE/DX =    0.0                 !
 ! D22   D(4,5,6,12)          -179.6565         -DE/DX =    0.0                 !
 ! D23   D(8,5,6,3)            177.6618         -DE/DX =    0.0                 !
 ! D24   D(8,5,6,12)            -2.2517         -DE/DX =    0.0                 !
 ! D25   D(3,6,12,13)          -26.5599         -DE/DX =    0.0                 !
 ! D26   D(3,6,12,15)          153.5533         -DE/DX =    0.0                 !
 ! D27   D(5,6,12,13)          153.3492         -DE/DX =    0.0                 !
 ! D28   D(5,6,12,15)          -26.5376         -DE/DX =    0.0                 !
 ! D29   D(6,12,13,14)         179.4848         -DE/DX =    0.0                 !
 ! D30   D(6,12,13,22)          -2.3043         -DE/DX =    0.0                 !
 ! D31   D(15,12,13,14)         -0.6226         -DE/DX =    0.0                 !
 ! D32   D(15,12,13,22)        177.5883         -DE/DX =    0.0                 !
 ! D33   D(6,12,15,16)         179.6735         -DE/DX =    0.0                 !
 ! D34   D(6,12,15,21)          -2.2281         -DE/DX =    0.0                 !
 ! D35   D(13,12,15,16)         -0.2189         -DE/DX =    0.0                 !
 ! D36   D(13,12,15,21)        177.8795         -DE/DX =    0.0                 !
 ! D37   D(12,13,14,17)          1.0106         -DE/DX =    0.0                 !
 ! D38   D(12,13,14,19)        179.8618         -DE/DX =    0.0                 !
 ! D39   D(22,13,14,17)       -177.2322         -DE/DX =    0.0                 !
 ! D40   D(22,13,14,19)          1.6189         -DE/DX =    0.0                 !
 ! D41   D(13,14,17,16)         -0.5256         -DE/DX =    0.0                 !
 ! D42   D(13,14,17,18)        179.7376         -DE/DX =    0.0                 !
 ! D43   D(19,14,17,16)       -179.3534         -DE/DX =    0.0                 !
 ! D44   D(19,14,17,18)          0.9098         -DE/DX =    0.0                 !
 ! D45   D(12,15,16,17)          0.6875         -DE/DX =    0.0                 !
 ! D46   D(12,15,16,20)        179.4391         -DE/DX =    0.0                 !
 ! D47   D(21,15,16,17)       -177.4202         -DE/DX =    0.0                 !
 ! D48   D(21,15,16,20)          1.3315         -DE/DX =    0.0                 !
 ! D49   D(15,16,17,14)         -0.3083         -DE/DX =    0.0                 !
 ! D50   D(15,16,17,18)        179.4352         -DE/DX =    0.0                 !
 ! D51   D(20,16,17,14)       -179.082          -DE/DX =    0.0                 !
 ! D52   D(20,16,17,18)          0.6615         -DE/DX =    0.0                 !
 --------------------------------------------------------------------------------
 Lowest energy point so far.  Saving SCF results.
 Largest change from initial coordinates is atom   22       0.376 Angstoms.
 GradGradGradGradGradGradGradGradGradGradGradGradGradGradGradGradGradGrad

 Leave Link  103 at Tue Apr  5 20:20:53 2022, MaxMem=  1879048192 cpu:               0.3 elap:               0.1
 (Enter /gpfs/software/gaussian16/sse4/tar/g16/l202.exe)
                          Input orientation:                          
 ---------------------------------------------------------------------
 Center     Atomic      Atomic             Coordinates (Angstroms)
 Number     Number       Type             X           Y           Z
 ---------------------------------------------------------------------
      1          6           0       -4.010905   -0.850244   -0.021072
      2          6           0       -3.312532    0.421682   -0.082583
      3          6           0       -1.947170    0.553027   -0.052171
      4          6           0       -3.096769   -1.968034    0.079171
      5          6           0       -1.731079   -1.829172    0.119814
      6          6           0       -1.100344   -0.568739    0.053380
      7          1           0       -1.528322    1.553751   -0.069197
      8          1           0       -1.119599   -2.726172    0.163243
      9          1           0       -3.554375   -2.951118    0.107974
     10          8           0       -5.247463   -0.971517   -0.050931
     11         17           0       -4.302037    1.870820   -0.178372
     12          6           0        0.352139   -0.429245    0.089739
     13          6           0        1.004012    0.667224   -0.503308
     14          6           0        2.382530    0.804365   -0.459253
     15          6           0        1.176050   -1.385120    0.717646
     16          6           0        2.553116   -1.255620    0.745945
     17          6           0        3.175333   -0.157360    0.160692
     18         17           0        4.912751   -0.018603    0.227867
     19         17           0        3.108214    2.195379   -1.225163
     20          1           0        3.165877   -1.998331    1.242371
     21          1           0        0.720868   -2.229902    1.218929
     22          1           0        0.431616    1.415989   -1.035172
 ---------------------------------------------------------------------
                    Distance matrix (angstroms):
                    1          2          3          4          5
     1  C    0.000000
     2  C    1.452345   0.000000
     3  C    2.495825   1.372002   0.000000
     4  C    1.447463   2.404883   2.773910   0.000000
     5  C    2.485107   2.758315   2.398154   1.373334   0.000000
     6  C    2.925091   2.427591   1.409473   2.438116   1.411004
     7  H    3.456114   2.113093   1.084975   3.858110   3.394260
     8  H    3.451482   3.844265   3.388867   2.119208   1.086464
     9  H    2.153774   3.386825   3.858469   1.084752   2.140867
    10  O    1.242849   2.384526   3.635405   2.373911   3.623490
    11  Cl   2.741112   1.757355   2.701463   4.031849   4.515383
    12  C    4.384710   3.766111   2.504361   3.776633   2.510079
    13  C    5.261621   4.343945   2.987648   4.909203   3.755129
    14  C    6.618592   5.720320   4.356052   6.164318   4.918599
    15  C    5.266527   4.904312   3.755468   4.359406   3.000997
    16  C    6.621104   6.156755   4.915360   5.733526   4.367531
    17  C    7.221853   6.518196   5.175906   6.528741   5.183581
    18  Cl   8.965782   8.242907   6.889391   8.244684   6.886967
    19  Cl   7.836295   6.758511   5.443358   7.585323   6.436205
    20  H    7.377032   7.041432   5.859055   6.369827   5.026821
    21  H    5.082395   4.999315   4.059411   3.992741   2.716741
    22  H    5.089225   3.989325   2.714704   5.014268   4.067224
                    6          7          8          9         10
     6  C    0.000000
     7  H    2.168675   0.000000
     8  H    2.160314   4.305673   0.000000
     9  H    3.420670   4.942684   2.445770   0.000000
    10  O    4.167938   4.495477   4.490428   2.609716   0.000000
    11  Cl   4.031873   2.793913   5.601513   4.887953   2.998158
    12  C    1.459619   2.737457   2.728972   4.649842   5.627557
    13  C    2.503162   2.717922   4.058220   5.851920   6.478507
    14  C    3.778706   4.001061   5.011696   7.047854   7.844570
    15  C    2.507927   4.070591   2.715839   5.020057   6.482538
    16  C    3.781431   5.021470   3.998862   6.370492   7.846321
    17  C    4.296762   5.010502   5.004522   7.286758   8.464699
    18  Cl   6.040729   6.636865   6.612439   8.961376  10.208610
    19  Cl   5.194900   4.821350   6.635039   8.523719   9.012513
    20  H    4.653824   6.031004   4.478792   6.881603   8.573871
    21  H    2.726679   4.586300   2.179008   4.475721   6.230333
    22  H    2.733311   2.189394   4.582571   6.022170   6.238658
                   11         12         13         14         15
    11  Cl   0.000000
    12  C    5.198418   0.000000
    13  C    5.450540   1.406730   0.000000
    14  C    6.774929   2.438375   1.386023   0.000000
    15  C    6.435327   1.409536   2.394252   2.763066   0.000000
    16  C    7.590923   2.440860   2.767252   2.392726   1.383431
    17  C    7.754970   2.837143   2.415672   1.392043   2.411375
    18  Cl   9.415269   4.581145   4.035247   2.747986   4.008764
    19  Cl   7.490857   4.026608   2.698888   1.745897   4.508630
    20  H    8.529865   3.421653   3.850486   3.371092   2.147272
    21  H    6.633095   2.157172   3.382249   3.845021   1.082650
    22  H    4.832024   2.162552   1.082204   2.124108   3.387147
                   16         17         18         19         20
    16  C    0.000000
    17  C    1.391349   0.000000
    18  Cl   2.714129   1.744244   0.000000
    19  Cl   4.012829   2.731388   3.204586   0.000000
    20  H    1.083298   2.135250   2.828447   4.866134   0.000000
    21  H    2.128396   3.382262   4.841893   5.590717   2.456063
    22  H    3.848459   3.381346   4.871745   2.794230   4.931630
                   21         22
    21  H    0.000000
    22  H    4.296179   0.000000
 Stoichiometry    C12H6Cl3O(1-)
 Framework group  C1[X(C12H6Cl3O)]
 Deg. of freedom    60
 Full point group                 C1      NOp   1
 RotChk:  IX=0 Diff= 7.15D-16
 Largest Abelian subgroup         C1      NOp   1
 Largest concise Abelian subgroup C1      NOp   1
                         Standard orientation:                         
 ---------------------------------------------------------------------
 Center     Atomic      Atomic             Coordinates (Angstroms)
 Number     Number       Type             X           Y           Z
 ---------------------------------------------------------------------
      1          6           0        4.001677   -0.733937    0.207763
      2          6           0        3.233255    0.456100   -0.112618
      3          6           0        1.863296    0.494234   -0.177027
      4          6           0        3.152256   -1.880718    0.449685
      5          6           0        1.781700   -1.838504    0.373265
      6          6           0        1.081370   -0.654083    0.060828
      7          1           0        1.389571    1.428589   -0.459403
      8          1           0        1.221423   -2.740728    0.602361
      9          1           0        3.663869   -2.799586    0.715428
     10          8           0        5.242492   -0.769989    0.269000
     11         17           0        4.139670    1.921440   -0.458287
     12          6           0       -0.375933   -0.614937   -0.011443
     13          6           0       -1.095846    0.569720    0.227725
     14          6           0       -2.479064    0.608540    0.148603
     15          6           0       -1.136667   -1.760278   -0.321715
     16          6           0       -2.518239   -1.723937   -0.383521
     17          6           0       -3.208533   -0.538216   -0.152410
     18         17           0       -4.949824   -0.525244   -0.253035
     19         17           0       -3.291426    2.121265    0.464655
     20          1           0       -3.081835   -2.614857   -0.632833
     21          1           0       -0.628351   -2.688966   -0.548175
     22          1           0       -0.573392    1.474710    0.509150
 ---------------------------------------------------------------------
 Rotational constants (GHZ):           0.9058169           0.1595784           0.1378749
 Leave Link  202 at Tue Apr  5 20:20:53 2022, MaxMem=  1879048192 cpu:               0.2 elap:               0.0
 (Enter /gpfs/software/gaussian16/sse4/tar/g16/l601.exe)
 Copying SCF densities to generalized density rwf, IOpCl= 0 IROHF=0.

 **********************************************************************

            Population analysis using the SCF density.

 **********************************************************************

 Orbital symmetries:
       Occupied  (A) (A) (A) (A) (A) (A) (A) (A) (A) (A) (A) (A)
                 (A) (A) (A) (A) (A) (A) (A) (A) (A) (A) (A) (A)
                 (A) (A) (A) (A) (A) (A) (A) (A) (A) (A) (A) (A)
                 (A) (A) (A) (A) (A) (A) (A) (A) (A) (A) (A) (A)
                 (A) (A) (A) (A) (A) (A) (A) (A) (A) (A) (A) (A)
                 (A) (A) (A) (A) (A) (A) (A) (A) (A)
       Virtual   (A) (A) (A) (A) (A) (A) (A) (A) (A) (A) (A) (A)
                 (A) (A) (A) (A) (A) (A) (A) (A) (A) (A) (A) (A)
                 (A) (A) (A) (A) (A) (A) (A) (A) (A) (A) (A) (A)
                 (A) (A) (A) (A) (A) (A) (A) (A) (A) (A) (A) (A)
                 (A) (A) (A) (A) (A) (A) (A) (A) (A) (A) (A) (A)
                 (A) (A) (A) (A) (A) (A) (A) (A) (A) (A) (A) (A)
                 (A) (A) (A) (A) (A) (A) (A) (A) (A) (A) (A) (A)
                 (A) (A) (A) (A) (A) (A) (A) (A) (A) (A) (A) (A)
                 (A) (A) (A) (A) (A) (A) (A) (A) (A) (A) (A) (A)
                 (A) (A) (A) (A) (A) (A) (A) (A) (A) (A) (A) (A)
                 (A) (A) (A) (A) (A) (A) (A) (A) (A) (A) (A) (A)
                 (A) (A) (A) (A) (A) (A) (A) (A) (A) (A) (A) (A)
                 (A) (A) (A) (A) (A) (A) (A) (A) (A) (A) (A) (A)
                 (A) (A) (A) (A) (A) (A) (A) (A) (A) (A) (A) (A)
                 (A) (A) (A) (A) (A) (A) (A) (A) (A) (A) (A) (A)
                 (A) (A) (A) (A) (A) (A) (A) (A) (A) (A) (A) (A)
                 (A) (A) (A) (A) (A) (A) (A) (A) (A) (A) (A) (A)
                 (A) (A) (A) (A) (A) (A) (A) (A) (A) (A) (A) (A)
                 (A) (A) (A) (A) (A) (A) (A) (A) (A) (A) (A) (A)
                 (A) (A) (A) (A) (A) (A) (A) (A) (A) (A) (A) (A)
                 (A) (A) (A) (A) (A) (A) (A) (A) (A) (A) (A) (A)
                 (A) (A) (A) (A) (A) (A) (A) (A) (A) (A) (A) (A)
                 (A) (A) (A) (A) (A) (A) (A) (A) (A) (A) (A) (A)
                 (A) (A) (A) (A) (A) (A) (A) (A) (A) (A) (A) (A)
                 (A) (A) (A) (A) (A) (A) (A) (A) (A) (A) (A) (A)
                 (A) (A) (A) (A) (A) (A) (A) (A) (A) (A) (A) (A)
                 (A) (A) (A) (A) (A) (A) (A) (A) (A) (A) (A) (A)
                 (A) (A) (A) (A) (A) (A) (A) (A) (A) (A) (A) (A)
                 (A) (A) (A) (A)
 The electronic state is 1-A.
 Alpha  occ. eigenvalues -- -102.59676-102.59444-102.53570 -19.41955 -10.52612
 Alpha  occ. eigenvalues --  -10.51933 -10.47049 -10.46744 -10.46036 -10.45926
 Alpha  occ. eigenvalues --  -10.45551 -10.45096 -10.42519 -10.42090 -10.41677
 Alpha  occ. eigenvalues --  -10.39696  -9.73936  -9.73718  -9.67816  -7.46445
 Alpha  occ. eigenvalues --   -7.46226  -7.45780  -7.45774  -7.45564  -7.45547
 Alpha  occ. eigenvalues --   -7.40308  -7.39687  -7.39666  -0.97276  -0.93115
 Alpha  occ. eigenvalues --   -0.87153  -0.85884  -0.83752  -0.80045  -0.75596
 Alpha  occ. eigenvalues --   -0.73920  -0.70162  -0.66728  -0.61531  -0.59155
 Alpha  occ. eigenvalues --   -0.55304  -0.53054  -0.49785  -0.46650  -0.45049
 Alpha  occ. eigenvalues --   -0.43218  -0.41381  -0.40811  -0.39798  -0.39196
 Alpha  occ. eigenvalues --   -0.37492  -0.36079  -0.34540  -0.33837  -0.33484
 Alpha  occ. eigenvalues --   -0.32915  -0.31642  -0.31102  -0.30332  -0.28924
 Alpha  occ. eigenvalues --   -0.28270  -0.26852  -0.26291  -0.23812  -0.22023
 Alpha  occ. eigenvalues --   -0.20313  -0.17401  -0.16122  -0.09348
 Alpha virt. eigenvalues --    0.08804   0.09187   0.09526   0.09768   0.10678
 Alpha virt. eigenvalues --    0.12052   0.12685   0.13454   0.13831   0.14071
 Alpha virt. eigenvalues --    0.14704   0.14884   0.15341   0.15753   0.16023
 Alpha virt. eigenvalues --    0.17018   0.17502   0.17615   0.18062   0.18599
 Alpha virt. eigenvalues --    0.18707   0.19257   0.19827   0.20115   0.20649
 Alpha virt. eigenvalues --    0.20961   0.21582   0.22088   0.22271   0.23031
 Alpha virt. eigenvalues --    0.23460   0.23864   0.24334   0.24365   0.25636
 Alpha virt. eigenvalues --    0.25778   0.26550   0.26673   0.27047   0.27497
 Alpha virt. eigenvalues --    0.27991   0.28501   0.28806   0.29367   0.29685
 Alpha virt. eigenvalues --    0.30170   0.30276   0.30912   0.31238   0.31947
 Alpha virt. eigenvalues --    0.32193   0.32322   0.32902   0.33454   0.33808
 Alpha virt. eigenvalues --    0.34020   0.34427   0.34709   0.35235   0.35647
 Alpha virt. eigenvalues --    0.36458   0.36944   0.37410   0.37904   0.38126
 Alpha virt. eigenvalues --    0.38576   0.39425   0.40175   0.41080   0.41662
 Alpha virt. eigenvalues --    0.42214   0.43130   0.43461   0.43556   0.44479
 Alpha virt. eigenvalues --    0.45428   0.45741   0.46362   0.47461   0.48349
 Alpha virt. eigenvalues --    0.50139   0.51104   0.52988   0.53649   0.54359
 Alpha virt. eigenvalues --    0.55079   0.55882   0.57215   0.58547   0.58696
 Alpha virt. eigenvalues --    0.59137   0.59929   0.61434   0.62352   0.62694
 Alpha virt. eigenvalues --    0.64409   0.64765   0.65432   0.67306   0.68266
 Alpha virt. eigenvalues --    0.68558   0.70156   0.70978   0.71966   0.73483
 Alpha virt. eigenvalues --    0.74300   0.74995   0.75581   0.75817   0.76150
 Alpha virt. eigenvalues --    0.76833   0.78670   0.79466   0.79803   0.80692
 Alpha virt. eigenvalues --    0.81228   0.81609   0.82176   0.82899   0.83296
 Alpha virt. eigenvalues --    0.84791   0.85362   0.86879   0.87457   0.88976
 Alpha virt. eigenvalues --    0.89526   0.89957   0.91339   0.93274   0.95373
 Alpha virt. eigenvalues --    0.95968   0.96444   0.97337   0.98033   0.99101
 Alpha virt. eigenvalues --    1.00252   1.01172   1.01371   1.01651   1.02198
 Alpha virt. eigenvalues --    1.02990   1.03521   1.04752   1.05368   1.05684
 Alpha virt. eigenvalues --    1.06405   1.06673   1.07514   1.08143   1.08396
 Alpha virt. eigenvalues --    1.08911   1.09671   1.10136   1.11058   1.11690
 Alpha virt. eigenvalues --    1.12750   1.13037   1.15423   1.15534   1.17127
 Alpha virt. eigenvalues --    1.17853   1.20569   1.22055   1.23978   1.24810
 Alpha virt. eigenvalues --    1.26291   1.27772   1.28083   1.29307   1.30963
 Alpha virt. eigenvalues --    1.32423   1.35848   1.38902   1.39472   1.41020
 Alpha virt. eigenvalues --    1.41586   1.43022   1.43837   1.44576   1.45091
 Alpha virt. eigenvalues --    1.45969   1.46561   1.47791   1.49009   1.53261
 Alpha virt. eigenvalues --    1.55757   1.62173   1.63333   1.63770   1.66197
 Alpha virt. eigenvalues --    1.66942   1.69754   1.70685   1.72635   1.73533
 Alpha virt. eigenvalues --    1.74911   1.76022   1.78553   1.81272   1.82202
 Alpha virt. eigenvalues --    1.83438   1.84043   1.86648   1.86900   1.88597
 Alpha virt. eigenvalues --    1.89207   1.91257   1.93354   1.96761   1.99007
 Alpha virt. eigenvalues --    1.99308   2.00640   2.03199   2.04318   2.05206
 Alpha virt. eigenvalues --    2.05634   2.06493   2.06910   2.09388   2.10766
 Alpha virt. eigenvalues --    2.12324   2.14444   2.15632   2.16949   2.18464
 Alpha virt. eigenvalues --    2.19535   2.21683   2.23152   2.27143   2.28618
 Alpha virt. eigenvalues --    2.33021   2.36134   2.37089   2.37250   2.39889
 Alpha virt. eigenvalues --    2.40901   2.43426   2.43963   2.44592   2.45495
 Alpha virt. eigenvalues --    2.48450   2.49609   2.52886   2.54372   2.55439
 Alpha virt. eigenvalues --    2.59505   2.61265   2.63968   2.66344   2.68692
 Alpha virt. eigenvalues --    2.71000   2.72681   2.73843   2.76625   2.79861
 Alpha virt. eigenvalues --    2.80790   2.82337   2.84342   2.85162   2.86048
 Alpha virt. eigenvalues --    2.86745   2.87561   2.89734   2.90143   2.94108
 Alpha virt. eigenvalues --    2.94881   2.95724   2.97208   2.98511   3.01247
 Alpha virt. eigenvalues --    3.03114   3.05066   3.07075   3.10749   3.15794
 Alpha virt. eigenvalues --    3.17215   3.18829   3.19244   3.24468   3.27785
 Alpha virt. eigenvalues --    3.28297   3.33056   3.33426   3.35289   3.40105
 Alpha virt. eigenvalues --    3.42208   3.45681   3.51327   3.53281   3.57980
 Alpha virt. eigenvalues --    3.58332   3.65605   3.67197   3.69871   3.77477
 Alpha virt. eigenvalues --    3.78627   3.81833   3.88306   3.95254   4.01485
 Alpha virt. eigenvalues --    4.02361   4.21406   4.26238   4.27091   4.32169
 Alpha virt. eigenvalues --    4.38146   4.67476   4.92737   4.97143   5.37342
 Alpha virt. eigenvalues --    5.52899   6.01951  10.04007  10.08400  10.11584
 Alpha virt. eigenvalues --   23.65061  23.86486  24.06039  24.08482  24.10450
 Alpha virt. eigenvalues --   24.16815  24.17702  24.20695  24.25227  24.31770
 Alpha virt. eigenvalues --   24.32948  24.38529  25.98376  26.06820  26.08711
 Alpha virt. eigenvalues --   26.28476  26.37996  26.40584  26.70940  26.83971
 Alpha virt. eigenvalues --   26.96385  50.32849 216.13934 216.19008 216.21806
          Condensed to atoms (all electrons):
               1          2          3          4          5          6
     1  C   20.244651  -2.374829  -8.786476  -2.805815   3.943957  -2.855200
     2  C   -2.374829  31.742920 -13.621351  -2.575236  -3.949154  -7.141159
     3  C   -8.786476 -13.621351  33.779505   0.761499  -5.645688   4.896414
     4  C   -2.805815  -2.575236   0.761499  15.944214  -5.722034  -0.193198
     5  C    3.943957  -3.949154  -5.645688  -5.722034  20.169055  -2.001891
     6  C   -2.855200  -7.141159   4.896414  -0.193198  -2.001891  16.712055
     7  H    0.035864   0.269430   0.132097  -0.017639  -0.058975  -0.137597
     8  H   -0.022337   0.005436  -0.038432   0.138103   0.169660   0.007175
     9  H    0.079772   0.003362  -0.041611   0.278513   0.025272   0.014159
    10  O    0.160448   0.003356   0.053541  -0.070623  -0.199669   0.038056
    11  Cl  -0.190267  -2.046287   1.089800   0.428727  -0.000304  -0.032843
    12  C    0.225105   6.719245  -7.612620   1.008342  -1.570378  -2.846254
    13  C   -1.219006  -3.946535   7.700123   1.613024  -3.415192   1.896538
    14  C   -0.309900  -2.499449   1.377896   0.479399   0.444713   1.402485
    15  C    0.961666   4.049842  -6.668206  -2.555920   4.375890  -5.237288
    16  C    0.004358   0.067983   0.470645  -0.519510  -0.591193   1.608250
    17  C   -0.002541  -0.105857  -0.391044  -0.051409   0.459929  -0.870250
    18  Cl  -0.001184   0.017556  -0.022694  -0.000244  -0.008368  -0.078022
    19  Cl  -0.005558   0.005362   0.061762  -0.000849  -0.035793  -0.056102
    20  H    0.000229  -0.000494  -0.005319   0.000960   0.013025  -0.016216
    21  H    0.001888  -0.014579   0.014882   0.006803   0.000616   0.053605
    22  H    0.000967  -0.035672   0.021664  -0.003090   0.015051   0.063159
               7          8          9         10         11         12
     1  C    0.035864  -0.022337   0.079772   0.160448  -0.190267   0.225105
     2  C    0.269430   0.005436   0.003362   0.003356  -2.046287   6.719245
     3  C    0.132097  -0.038432  -0.041611   0.053541   1.089800  -7.612620
     4  C   -0.017639   0.138103   0.278513  -0.070623   0.428727   1.008342
     5  C   -0.058975   0.169660   0.025272  -0.199669  -0.000304  -1.570378
     6  C   -0.137597   0.007175   0.014159   0.038056  -0.032843  -2.846254
     7  H    0.525577  -0.000252   0.000060  -0.000701  -0.030700   0.191126
     8  H   -0.000252   0.555590  -0.008120  -0.000363   0.000673   0.044666
     9  H    0.000060  -0.008120   0.526432  -0.007728   0.000680  -0.011479
    10  O   -0.000701  -0.000363  -0.007728   8.362882   0.061825   0.009007
    11  Cl  -0.030700   0.000673   0.000680   0.061825  17.594734  -0.206645
    12  C    0.191126   0.044666  -0.011479   0.009007  -0.206645  22.157701
    13  C   -0.048001  -0.004434  -0.006127   0.003116   0.165679  -0.549154
    14  C   -0.058308  -0.010099  -0.000524  -0.000213   0.052248  -5.286203
    15  C    0.054409   0.025801   0.015725   0.000925  -0.086293   0.936447
    16  C   -0.004810   0.001996   0.000732   0.000815   0.000768  -1.734121
    17  C   -0.008873   0.006585   0.000248   0.000139  -0.000262  -5.688789
    18  Cl   0.000019  -0.000015  -0.000001   0.000001  -0.000018   0.048177
    19  Cl  -0.000696  -0.000123  -0.000000  -0.000007   0.001543  -0.550938
    20  H    0.000002   0.000053   0.000000  -0.000000  -0.000003   0.029558
    21  H   -0.000043  -0.000873   0.000018  -0.000003  -0.000020   0.047848
    22  H   -0.000439  -0.000033   0.000001  -0.000005  -0.000543  -0.041022
              13         14         15         16         17         18
     1  C   -1.219006  -0.309900   0.961666   0.004358  -0.002541  -0.001184
     2  C   -3.946535  -2.499449   4.049842   0.067983  -0.105857   0.017556
     3  C    7.700123   1.377896  -6.668206   0.470645  -0.391044  -0.022694
     4  C    1.613024   0.479399  -2.555920  -0.519510  -0.051409  -0.000244
     5  C   -3.415192   0.444713   4.375890  -0.591193   0.459929  -0.008368
     6  C    1.896538   1.402485  -5.237288   1.608250  -0.870250  -0.078022
     7  H   -0.048001  -0.058308   0.054409  -0.004810  -0.008873   0.000019
     8  H   -0.004434  -0.010099   0.025801   0.001996   0.006585  -0.000015
     9  H   -0.006127  -0.000524   0.015725   0.000732   0.000248  -0.000001
    10  O    0.003116  -0.000213   0.000925   0.000815   0.000139   0.000001
    11  Cl   0.165679   0.052248  -0.086293   0.000768  -0.000262  -0.000018
    12  C   -0.549154  -5.286203   0.936447  -1.734121  -5.688789   0.048177
    13  C   19.274334   4.363190  -8.662716  -1.471397  -9.554322   0.188099
    14  C    4.363190  32.248263  -6.845231  -9.517249  -9.208447   0.587544
    15  C   -8.662716  -6.845231  29.325277  -4.597473   0.679849   0.189655
    16  C   -1.471397  -9.517249  -4.597473  23.115436  -0.214073  -0.284354
    17  C   -9.554322  -9.208447   0.679849  -0.214073  32.115730  -1.429218
    18  Cl   0.188099   0.587544   0.189655  -0.284354  -1.429218  17.615320
    19  Cl   0.246070  -1.347449   0.280415   0.470611   0.103812  -0.200610
    20  H   -0.031933   0.038390  -0.024471   0.254471   0.090431  -0.008915
    21  H    0.023199  -0.023840   0.259351  -0.016446  -0.013599  -0.000493
    22  H    0.389900  -0.053441  -0.028264  -0.011302   0.024420  -0.000526
              19         20         21         22
     1  C   -0.005558   0.000229   0.001888   0.000967
     2  C    0.005362  -0.000494  -0.014579  -0.035672
     3  C    0.061762  -0.005319   0.014882   0.021664
     4  C   -0.000849   0.000960   0.006803  -0.003090
     5  C   -0.035793   0.013025   0.000616   0.015051
     6  C   -0.056102  -0.016216   0.053605   0.063159
     7  H   -0.000696   0.000002  -0.000043  -0.000439
     8  H   -0.000123   0.000053  -0.000873  -0.000033
     9  H   -0.000000   0.000000   0.000018   0.000001
    10  O   -0.000007  -0.000000  -0.000003  -0.000005
    11  Cl   0.001543  -0.000003  -0.000020  -0.000543
    12  C   -0.550938   0.029558   0.047848  -0.041022
    13  C    0.246070  -0.031933   0.023199   0.389900
    14  C   -1.347449   0.038390  -0.023840  -0.053441
    15  C    0.280415  -0.024471   0.259351  -0.028264
    16  C    0.470611   0.254471  -0.016446  -0.011302
    17  C    0.103812   0.090431  -0.013599   0.024420
    18  Cl  -0.200610  -0.008915  -0.000493  -0.000526
    19  Cl  17.621299  -0.000105   0.000531  -0.008392
    20  H   -0.000105   0.504323  -0.006787   0.000062
    21  H    0.000531  -0.006787   0.509674  -0.000174
    22  H   -0.008392   0.000062  -0.000174   0.485160
 Mulliken charges:
               1
     1  C   -1.085793
     2  C    1.426108
     3  C   -1.526387
     4  C   -0.144019
     5  C   -0.418529
     6  C    0.774124
     7  H    0.158450
     8  H    0.129343
     9  H    0.130617
    10  O   -0.414800
    11  Cl   0.197506
    12  C    0.680381
    13  C   -0.954455
    14  C    0.166226
    15  C   -0.449388
    16  C   -1.034135
    17  C    0.057540
    18  Cl   0.388292
    19  Cl   0.415217
    20  H    0.162740
    21  H    0.158440
    22  H    0.182520
 Sum of Mulliken charges =  -1.00000
 Mulliken charges with hydrogens summed into heavy atoms:
               1
     1  C   -1.085793
     2  C    1.426108
     3  C   -1.367936
     4  C   -0.013401
     5  C   -0.289186
     6  C    0.774124
    10  O   -0.414800
    11  Cl   0.197506
    12  C    0.680381
    13  C   -0.771935
    14  C    0.166226
    15  C   -0.290948
    16  C   -0.871395
    17  C    0.057540
    18  Cl   0.388292
    19  Cl   0.415217
 Electronic spatial extent (au):  <R**2>=           6945.3089
 Charge=             -1.0000 electrons
 Dipole moment (field-independent basis, Debye):
    X=            -11.5343    Y=             -0.4681    Z=             -0.4342  Tot=             11.5520
 Quadrupole moment (field-independent basis, Debye-Ang):
   XX=           -218.6941   YY=           -119.1628   ZZ=           -121.0699
   XY=              6.2248   XZ=             -1.0872   YZ=              1.4847
 Traceless Quadrupole moment (field-independent basis, Debye-Ang):
   XX=            -65.7185   YY=             33.8128   ZZ=             31.9057
   XY=              6.2248   XZ=             -1.0872   YZ=              1.4847
 Octapole moment (field-independent basis, Debye-Ang**2):
  XXX=           -354.2740  YYY=             -0.2035  ZZZ=             -0.9745  XYY=            -25.3156
  XXY=             22.3974  XXZ=            -12.0375  XZZ=             -7.8040  YZZ=              8.7740
  YYZ=             -0.6570  XYZ=              2.7343
 Hexadecapole moment (field-independent basis, Debye-Ang**3):
 XXXX=         -10270.7563 YYYY=          -1442.6325 ZZZZ=           -225.1094 XXXY=            187.5770
 XXXZ=            -81.3401 YYYX=              8.4722 YYYZ=              8.0702 ZZZX=            -12.0407
 ZZZY=              4.7098 XXYY=          -1622.7737 XXZZ=          -1359.0765 YYZZ=           -294.4389
 XXYZ=             24.2162 YYXZ=             10.7723 ZZXY=              3.8665
 N-N= 1.266463395681D+03 E-N=-7.079789892674D+03  KE= 1.911756271290D+03
 No NMR shielding tensors so no spin-rotation constants.
 Leave Link  601 at Tue Apr  5 20:20:54 2022, MaxMem=  1879048192 cpu:               2.3 elap:               0.4
 (Enter /gpfs/software/gaussian16/sse4/tar/g16/l9999.exe)
 1\1\GINC-STAGE25\FOpt\RM062X\6-311+G(d,p)\C12H6Cl3O1(1-)\SOFJA89\05-Ap
 r-2022\0\\#p M062X/6-311+G** opt int=ultrafine freq\\...\\-1,1\C,-4.01
 09054811,-0.8502443181,-0.0210716052\C,-3.3125323903,0.4216823488,-0.0
 825829732\C,-1.9471702819,0.5530268394,-0.052171095\C,-3.0967694543,-1
 .9680343742,0.0791712881\C,-1.7310790676,-1.8291715182,0.1198136802\C,
 -1.1003438956,-0.5687387189,0.0533804128\H,-1.5283223755,1.5537506647,
 -0.069196845\H,-1.1195987216,-2.7261716765,0.1632430982\H,-3.554375316
 2,-2.9511181341,0.1079744734\O,-5.2474628683,-0.9715171361,-0.05093093
 44\Cl,-4.3020374745,1.8708200185,-0.1783719976\C,0.3521394325,-0.42924
 52763,0.0897393734\C,1.0040120016,0.6672241788,-0.5033080313\C,2.38253
 02129,0.8043646227,-0.4592534397\C,1.1760498833,-1.3851202757,0.717645
 9293\C,2.5531157522,-1.2556200487,0.7459452276\C,3.175333337,-0.157360
 1257,0.1606915167\Cl,4.9127514037,-0.0186030073,0.2278670365\Cl,3.1082
 138881,2.1953794346,-1.2251632887\H,3.1658774451,-1.9983310906,1.24237
 10349\H,0.7208680796,-2.2299015146,1.2189289544\H,0.431615891,1.415989
 1071,-1.0351718154\\Version=ES64L-G16RevA.03\State=1-A\HF=-1916.702162
 4\RMSD=9.008e-09\RMSF=1.535e-05\Dipole=4.5405514,0.1266061,0.1530956\Q
 uadrupole=-48.0874862,23.6415212,24.4459651,-8.6884103,1.7304607,-1.15
 02206\PG=C01 [X(C12H6Cl3O1)]\\@


 It is also a good rule not to put too much confidence in
 experimental results until they have been confirmed by
 Theory.
                             -- Sir Arthur Eddington
 Leave Link 9999 at Tue Apr  5 20:20:54 2022, MaxMem=  1879048192 cpu:               0.3 elap:               0.1
 Job cpu time:       0 days  5 hours 52 minutes 23.3 seconds.
 Elapsed time:       0 days  0 hours 50 minutes 24.7 seconds.
 File lengths (MBytes):  RWF=    106 Int=      0 D2E=      0 Chk=     32 Scr=      1
 Normal termination of Gaussian 16 at Tue Apr  5 20:20:54 2022.
 (Enter /gpfs/software/gaussian16/sse4/tar/g16/l1.exe)
 Link1:  Proceeding to internal job step number  2.
 ----------------------------------------------------------------------
 #P Geom=AllCheck Guess=TCheck SCRF=Check GenChk RM062X/6-311+G(d,p) Fr
 eq
 ----------------------------------------------------------------------
 1/10=4,29=7,30=1,38=1,40=1/1,3;
 2/12=2,40=1/2;
 3/5=4,6=6,7=111,11=2,14=-4,25=1,30=1,70=2,71=2,74=-55,75=-5,116=1,140=1/1,2,3;
 4/5=101/1;
 5/5=2,38=6,98=1/2;
 8/6=4,10=90,11=11/1;
 11/6=1,8=1,9=11,15=111,16=1/1,2,10;
 10/6=1/2;
 6/7=2,8=2,9=2,10=2,28=1/1;
 7/8=1,10=1,25=1/1,2,3,16;
 1/10=4,30=1/3;
 99//99;
 Leave Link    1 at Tue Apr  5 20:20:54 2022, MaxMem=  1879048192 cpu:               0.3 elap:               0.0
 (Enter /gpfs/software/gaussian16/sse4/tar/g16/l101.exe)
 Structure from the checkpoint file:  "checkpoint.chk"
 ---
 ...
 ---
 Charge = -1 Multiplicity = 1
 Redundant internal coordinates found in file.  (old form).
 C,0,-4.0109054811,-0.8502443181,-0.0210716052
 C,0,-3.3125323903,0.4216823488,-0.0825829732
 C,0,-1.9471702819,0.5530268394,-0.052171095
 C,0,-3.0967694543,-1.9680343742,0.0791712881
 C,0,-1.7310790676,-1.8291715182,0.1198136802
 C,0,-1.1003438956,-0.5687387189,0.0533804128
 H,0,-1.5283223755,1.5537506647,-0.069196845
 H,0,-1.1195987216,-2.7261716765,0.1632430982
 H,0,-3.5543753162,-2.9511181341,0.1079744734
 O,0,-5.2474628683,-0.9715171361,-0.0509309344
 Cl,0,-4.3020374745,1.8708200185,-0.1783719976
 C,0,0.3521394325,-0.4292452763,0.0897393734
 C,0,1.0040120016,0.6672241788,-0.5033080313
 C,0,2.3825302129,0.8043646227,-0.4592534397
 C,0,1.1760498833,-1.3851202757,0.7176459293
 C,0,2.5531157522,-1.2556200487,0.7459452276
 C,0,3.175333337,-0.1573601257,0.1606915167
 Cl,0,4.9127514037,-0.0186030073,0.2278670365
 Cl,0,3.1082138881,2.1953794346,-1.2251632887
 H,0,3.1658774451,-1.9983310906,1.2423710349
 H,0,0.7208680796,-2.2299015146,1.2189289544
 H,0,0.431615891,1.4159891071,-1.0351718154
 Recover connectivity data from disk.
 ITRead=  0  0  0  0  0  0  0  0  0  0  0  0  0  0  0  0  0  0  0  0
 ITRead=  0  0
 MicOpt= -1 -1 -1 -1 -1 -1 -1 -1 -1 -1 -1 -1 -1 -1 -1 -1 -1 -1 -1 -1
 MicOpt= -1 -1
 NAtoms=     22 NQM=       22 NQMF=       0 NMMI=      0 NMMIF=      0
                NMic=       0 NMicF=      0.
                    Isotopes and Nuclear Properties:
 (Nuclear quadrupole moments (NQMom) in fm**2, nuclear magnetic moments (NMagM)
  in nuclear magnetons)

  Atom         1           2           3           4           5           6           7           8           9          10
 IAtWgt=          12          12          12          12          12          12           1           1           1          16
 AtmWgt=  12.0000000  12.0000000  12.0000000  12.0000000  12.0000000  12.0000000   1.0078250   1.0078250   1.0078250  15.9949146
 NucSpn=           0           0           0           0           0           0           1           1           1           0
 AtZEff=   3.6000000   3.6000000   3.6000000   3.6000000   3.6000000   3.6000000   1.0000000   1.0000000   1.0000000   5.6000000
 NQMom=    0.0000000   0.0000000   0.0000000   0.0000000   0.0000000   0.0000000   0.0000000   0.0000000   0.0000000   0.0000000
 NMagM=    0.0000000   0.0000000   0.0000000   0.0000000   0.0000000   0.0000000   2.7928460   2.7928460   2.7928460   0.0000000
 AtZNuc=   6.0000000   6.0000000   6.0000000   6.0000000   6.0000000   6.0000000   1.0000000   1.0000000   1.0000000   8.0000000

  Atom        11          12          13          14          15          16          17          18          19          20
 IAtWgt=          35          12          12          12          12          12          12          35          35           1
 AtmWgt=  34.9688527  12.0000000  12.0000000  12.0000000  12.0000000  12.0000000  12.0000000  34.9688527  34.9688527   1.0078250
 NucSpn=           3           0           0           0           0           0           0           3           3           1
 AtZEff=  14.2400000   3.6000000   3.6000000   3.6000000   3.6000000   3.6000000   3.6000000  14.2400000  14.2400000   1.0000000
 NQMom=   -8.1650000   0.0000000   0.0000000   0.0000000   0.0000000   0.0000000   0.0000000  -8.1650000  -8.1650000   0.0000000
 NMagM=    0.8218740   0.0000000   0.0000000   0.0000000   0.0000000   0.0000000   0.0000000   0.8218740   0.8218740   2.7928460
 AtZNuc=  17.0000000   6.0000000   6.0000000   6.0000000   6.0000000   6.0000000   6.0000000  17.0000000  17.0000000   1.0000000

  Atom        21          22
 IAtWgt=           1           1
 AtmWgt=   1.0078250   1.0078250
 NucSpn=           1           1
 AtZEff=   1.0000000   1.0000000
 NQMom=    0.0000000   0.0000000
 NMagM=    2.7928460   2.7928460
 AtZNuc=   1.0000000   1.0000000
 Leave Link  101 at Tue Apr  5 20:20:55 2022, MaxMem=  1879048192 cpu:               2.7 elap:               0.4
 (Enter /gpfs/software/gaussian16/sse4/tar/g16/l103.exe)

 GradGradGradGradGradGradGradGradGradGradGradGradGradGradGradGradGradGrad
 Berny optimization.
 Initialization pass.
                           ----------------------------
                           !    Initial Parameters    !
                           ! (Angstroms and Degrees)  !
 --------------------------                            --------------------------
 ! Name  Definition              Value          Derivative Info.                !
 --------------------------------------------------------------------------------
 ! R1    R(1,2)                  1.4523         calculate D2E/DX2 analytically  !
 ! R2    R(1,4)                  1.4475         calculate D2E/DX2 analytically  !
 ! R3    R(1,10)                 1.2428         calculate D2E/DX2 analytically  !
 ! R4    R(2,3)                  1.372          calculate D2E/DX2 analytically  !
 ! R5    R(2,11)                 1.7574         calculate D2E/DX2 analytically  !
 ! R6    R(3,6)                  1.4095         calculate D2E/DX2 analytically  !
 ! R7    R(3,7)                  1.085          calculate D2E/DX2 analytically  !
 ! R8    R(4,5)                  1.3733         calculate D2E/DX2 analytically  !
 ! R9    R(4,9)                  1.0848         calculate D2E/DX2 analytically  !
 ! R10   R(5,6)                  1.411          calculate D2E/DX2 analytically  !
 ! R11   R(5,8)                  1.0865         calculate D2E/DX2 analytically  !
 ! R12   R(6,12)                 1.4596         calculate D2E/DX2 analytically  !
 ! R13   R(12,13)                1.4067         calculate D2E/DX2 analytically  !
 ! R14   R(12,15)                1.4095         calculate D2E/DX2 analytically  !
 ! R15   R(13,14)                1.386          calculate D2E/DX2 analytically  !
 ! R16   R(13,22)                1.0822         calculate D2E/DX2 analytically  !
 ! R17   R(14,17)                1.392          calculate D2E/DX2 analytically  !
 ! R18   R(14,19)                1.7459         calculate D2E/DX2 analytically  !
 ! R19   R(15,16)                1.3834         calculate D2E/DX2 analytically  !
 ! R20   R(15,21)                1.0826         calculate D2E/DX2 analytically  !
 ! R21   R(16,17)                1.3913         calculate D2E/DX2 analytically  !
 ! R22   R(16,20)                1.0833         calculate D2E/DX2 analytically  !
 ! R23   R(17,18)                1.7442         calculate D2E/DX2 analytically  !
 ! A1    A(2,1,4)              112.0588         calculate D2E/DX2 analytically  !
 ! A2    A(2,1,10)             124.254          calculate D2E/DX2 analytically  !
 ! A3    A(4,1,10)             123.6872         calculate D2E/DX2 analytically  !
 ! A4    A(1,2,3)              124.1549         calculate D2E/DX2 analytically  !
 ! A5    A(1,2,11)             116.9832         calculate D2E/DX2 analytically  !
 ! A6    A(3,2,11)             118.8558         calculate D2E/DX2 analytically  !
 ! A7    A(2,3,6)              121.5587         calculate D2E/DX2 analytically  !
 ! A8    A(2,3,7)              118.1724         calculate D2E/DX2 analytically  !
 ! A9    A(6,3,7)              120.2192         calculate D2E/DX2 analytically  !
 ! A10   A(1,4,5)              123.5039         calculate D2E/DX2 analytically  !
 ! A11   A(1,4,9)              115.8033         calculate D2E/DX2 analytically  !
 ! A12   A(5,4,9)              120.6876         calculate D2E/DX2 analytically  !
 ! A13   A(4,5,6)              122.2391         calculate D2E/DX2 analytically  !
 ! A14   A(4,5,8)              118.5149         calculate D2E/DX2 analytically  !
 ! A15   A(6,5,8)              119.1966         calculate D2E/DX2 analytically  !
 ! A16   A(3,6,5)              116.4811         calculate D2E/DX2 analytically  !
 ! A17   A(3,6,12)             121.5793         calculate D2E/DX2 analytically  !
 ! A18   A(5,6,12)             121.9395         calculate D2E/DX2 analytically  !
 ! A19   A(6,12,13)            121.6763         calculate D2E/DX2 analytically  !
 ! A20   A(6,12,15)            121.8674         calculate D2E/DX2 analytically  !
 ! A21   A(13,12,15)           116.4562         calculate D2E/DX2 analytically  !
 ! A22   A(12,13,14)           121.6419         calculate D2E/DX2 analytically  !
 ! A23   A(12,13,22)           120.0915         calculate D2E/DX2 analytically  !
 ! A24   A(14,13,22)           118.2432         calculate D2E/DX2 analytically  !
 ! A25   A(13,14,17)           120.813          calculate D2E/DX2 analytically  !
 ! A26   A(13,14,19)           118.5737         calculate D2E/DX2 analytically  !
 ! A27   A(17,14,19)           120.6032         calculate D2E/DX2 analytically  !
 ! A28   A(12,15,16)           121.8346         calculate D2E/DX2 analytically  !
 ! A29   A(12,15,21)           119.3181         calculate D2E/DX2 analytically  !
 ! A30   A(16,15,21)           118.8206         calculate D2E/DX2 analytically  !
 ! A31   A(15,16,17)           120.6926         calculate D2E/DX2 analytically  !
 ! A32   A(15,16,20)           120.5465         calculate D2E/DX2 analytically  !
 ! A33   A(17,16,20)           118.7494         calculate D2E/DX2 analytically  !
 ! A34   A(14,17,16)           118.5533         calculate D2E/DX2 analytically  !
 ! A35   A(14,17,18)           121.9709         calculate D2E/DX2 analytically  !
 ! A36   A(16,17,18)           119.4753         calculate D2E/DX2 analytically  !
 ! D1    D(4,1,2,3)              0.1172         calculate D2E/DX2 analytically  !
 ! D2    D(4,1,2,11)          -178.9688         calculate D2E/DX2 analytically  !
 ! D3    D(10,1,2,3)          -179.8629         calculate D2E/DX2 analytically  !
 ! D4    D(10,1,2,11)            1.0511         calculate D2E/DX2 analytically  !
 ! D5    D(2,1,4,5)              0.4182         calculate D2E/DX2 analytically  !
 ! D6    D(2,1,4,9)           -178.7579         calculate D2E/DX2 analytically  !
 ! D7    D(10,1,4,5)          -179.6016         calculate D2E/DX2 analytically  !
 ! D8    D(10,1,4,9)             1.2223         calculate D2E/DX2 analytically  !
 ! D9    D(1,2,3,6)             -0.4626         calculate D2E/DX2 analytically  !
 ! D10   D(1,2,3,7)           -177.903          calculate D2E/DX2 analytically  !
 ! D11   D(11,2,3,6)           178.6075         calculate D2E/DX2 analytically  !
 ! D12   D(11,2,3,7)             1.1671         calculate D2E/DX2 analytically  !
 ! D13   D(2,3,6,5)              0.2694         calculate D2E/DX2 analytically  !
 ! D14   D(2,3,6,12)          -179.8167         calculate D2E/DX2 analytically  !
 ! D15   D(7,3,6,5)            177.6582         calculate D2E/DX2 analytically  !
 ! D16   D(7,3,6,12)            -2.4279         calculate D2E/DX2 analytically  !
 ! D17   D(1,4,5,6)             -0.6243         calculate D2E/DX2 analytically  !
 ! D18   D(1,4,5,8)           -178.046          calculate D2E/DX2 analytically  !
 ! D19   D(9,4,5,6)            178.5132         calculate D2E/DX2 analytically  !
 ! D20   D(9,4,5,8)              1.0914         calculate D2E/DX2 analytically  !
 ! D21   D(4,5,6,3)              0.257          calculate D2E/DX2 analytically  !
 ! D22   D(4,5,6,12)          -179.6565         calculate D2E/DX2 analytically  !
 ! D23   D(8,5,6,3)            177.6618         calculate D2E/DX2 analytically  !
 ! D24   D(8,5,6,12)            -2.2517         calculate D2E/DX2 analytically  !
 ! D25   D(3,6,12,13)          -26.5599         calculate D2E/DX2 analytically  !
 ! D26   D(3,6,12,15)          153.5533         calculate D2E/DX2 analytically  !
 ! D27   D(5,6,12,13)          153.3492         calculate D2E/DX2 analytically  !
 ! D28   D(5,6,12,15)          -26.5376         calculate D2E/DX2 analytically  !
 ! D29   D(6,12,13,14)         179.4848         calculate D2E/DX2 analytically  !
 ! D30   D(6,12,13,22)          -2.3043         calculate D2E/DX2 analytically  !
 ! D31   D(15,12,13,14)         -0.6226         calculate D2E/DX2 analytically  !
 ! D32   D(15,12,13,22)        177.5883         calculate D2E/DX2 analytically  !
 ! D33   D(6,12,15,16)         179.6735         calculate D2E/DX2 analytically  !
 ! D34   D(6,12,15,21)          -2.2281         calculate D2E/DX2 analytically  !
 ! D35   D(13,12,15,16)         -0.2189         calculate D2E/DX2 analytically  !
 ! D36   D(13,12,15,21)        177.8795         calculate D2E/DX2 analytically  !
 ! D37   D(12,13,14,17)          1.0106         calculate D2E/DX2 analytically  !
 ! D38   D(12,13,14,19)        179.8618         calculate D2E/DX2 analytically  !
 ! D39   D(22,13,14,17)       -177.2322         calculate D2E/DX2 analytically  !
 ! D40   D(22,13,14,19)          1.6189         calculate D2E/DX2 analytically  !
 ! D41   D(13,14,17,16)         -0.5256         calculate D2E/DX2 analytically  !
 ! D42   D(13,14,17,18)        179.7376         calculate D2E/DX2 analytically  !
 ! D43   D(19,14,17,16)       -179.3534         calculate D2E/DX2 analytically  !
 ! D44   D(19,14,17,18)          0.9098         calculate D2E/DX2 analytically  !
 ! D45   D(12,15,16,17)          0.6875         calculate D2E/DX2 analytically  !
 ! D46   D(12,15,16,20)        179.4391         calculate D2E/DX2 analytically  !
 ! D47   D(21,15,16,17)       -177.4202         calculate D2E/DX2 analytically  !
 ! D48   D(21,15,16,20)          1.3315         calculate D2E/DX2 analytically  !
 ! D49   D(15,16,17,14)         -0.3083         calculate D2E/DX2 analytically  !
 ! D50   D(15,16,17,18)        179.4352         calculate D2E/DX2 analytically  !
 ! D51   D(20,16,17,14)       -179.082          calculate D2E/DX2 analytically  !
 ! D52   D(20,16,17,18)          0.6615         calculate D2E/DX2 analytically  !
 --------------------------------------------------------------------------------
 Trust Radius=3.00D-01 FncErr=1.00D-07 GrdErr=1.00D-07 EigMax=2.50D+02 EigMin=1.00D-04
 Number of steps in this run=      2 maximum allowed number of steps=      2.
 GradGradGradGradGradGradGradGradGradGradGradGradGradGradGradGradGradGrad

 Leave Link  103 at Tue Apr  5 20:20:55 2022, MaxMem=  1879048192 cpu:               0.2 elap:               0.1
 (Enter /gpfs/software/gaussian16/sse4/tar/g16/l202.exe)
                          Input orientation:                          
 ---------------------------------------------------------------------
 Center     Atomic      Atomic             Coordinates (Angstroms)
 Number     Number       Type             X           Y           Z
 ---------------------------------------------------------------------
      1          6           0       -4.010905   -0.850244   -0.021072
      2          6           0       -3.312532    0.421682   -0.082583
      3          6           0       -1.947170    0.553027   -0.052171
      4          6           0       -3.096769   -1.968034    0.079171
      5          6           0       -1.731079   -1.829172    0.119814
      6          6           0       -1.100344   -0.568739    0.053380
      7          1           0       -1.528322    1.553751   -0.069197
      8          1           0       -1.119599   -2.726172    0.163243
      9          1           0       -3.554375   -2.951118    0.107974
     10          8           0       -5.247463   -0.971517   -0.050931
     11         17           0       -4.302037    1.870820   -0.178372
     12          6           0        0.352139   -0.429245    0.089739
     13          6           0        1.004012    0.667224   -0.503308
     14          6           0        2.382530    0.804365   -0.459253
     15          6           0        1.176050   -1.385120    0.717646
     16          6           0        2.553116   -1.255620    0.745945
     17          6           0        3.175333   -0.157360    0.160692
     18         17           0        4.912751   -0.018603    0.227867
     19         17           0        3.108214    2.195379   -1.225163
     20          1           0        3.165877   -1.998331    1.242371
     21          1           0        0.720868   -2.229902    1.218929
     22          1           0        0.431616    1.415989   -1.035172
 ---------------------------------------------------------------------
                    Distance matrix (angstroms):
                    1          2          3          4          5
     1  C    0.000000
     2  C    1.452345   0.000000
     3  C    2.495825   1.372002   0.000000
     4  C    1.447463   2.404883   2.773910   0.000000
     5  C    2.485107   2.758315   2.398154   1.373334   0.000000
     6  C    2.925091   2.427591   1.409473   2.438116   1.411004
     7  H    3.456114   2.113093   1.084975   3.858110   3.394260
     8  H    3.451482   3.844265   3.388867   2.119208   1.086464
     9  H    2.153774   3.386825   3.858469   1.084752   2.140867
    10  O    1.242849   2.384526   3.635405   2.373911   3.623490
    11  Cl   2.741112   1.757355   2.701463   4.031849   4.515383
    12  C    4.384710   3.766111   2.504361   3.776633   2.510079
    13  C    5.261621   4.343945   2.987648   4.909203   3.755129
    14  C    6.618592   5.720320   4.356052   6.164318   4.918599
    15  C    5.266527   4.904312   3.755468   4.359406   3.000997
    16  C    6.621104   6.156755   4.915360   5.733526   4.367531
    17  C    7.221853   6.518196   5.175906   6.528741   5.183581
    18  Cl   8.965782   8.242907   6.889391   8.244684   6.886967
    19  Cl   7.836295   6.758511   5.443358   7.585323   6.436205
    20  H    7.377032   7.041432   5.859055   6.369827   5.026821
    21  H    5.082395   4.999315   4.059411   3.992741   2.716741
    22  H    5.089225   3.989325   2.714704   5.014268   4.067224
                    6          7          8          9         10
     6  C    0.000000
     7  H    2.168675   0.000000
     8  H    2.160314   4.305673   0.000000
     9  H    3.420670   4.942684   2.445770   0.000000
    10  O    4.167938   4.495477   4.490428   2.609716   0.000000
    11  Cl   4.031873   2.793913   5.601513   4.887953   2.998158
    12  C    1.459619   2.737457   2.728972   4.649842   5.627557
    13  C    2.503162   2.717922   4.058220   5.851920   6.478507
    14  C    3.778706   4.001061   5.011696   7.047854   7.844570
    15  C    2.507927   4.070591   2.715839   5.020057   6.482538
    16  C    3.781431   5.021470   3.998862   6.370492   7.846321
    17  C    4.296762   5.010502   5.004522   7.286758   8.464699
    18  Cl   6.040729   6.636865   6.612439   8.961376  10.208610
    19  Cl   5.194900   4.821350   6.635039   8.523719   9.012513
    20  H    4.653824   6.031004   4.478792   6.881603   8.573871
    21  H    2.726679   4.586300   2.179008   4.475721   6.230333
    22  H    2.733311   2.189394   4.582571   6.022170   6.238658
                   11         12         13         14         15
    11  Cl   0.000000
    12  C    5.198418   0.000000
    13  C    5.450540   1.406730   0.000000
    14  C    6.774929   2.438375   1.386023   0.000000
    15  C    6.435327   1.409536   2.394252   2.763066   0.000000
    16  C    7.590923   2.440860   2.767252   2.392726   1.383431
    17  C    7.754970   2.837143   2.415672   1.392043   2.411375
    18  Cl   9.415269   4.581145   4.035247   2.747986   4.008764
    19  Cl   7.490857   4.026608   2.698888   1.745897   4.508630
    20  H    8.529865   3.421653   3.850486   3.371092   2.147272
    21  H    6.633095   2.157172   3.382249   3.845021   1.082650
    22  H    4.832024   2.162552   1.082204   2.124108   3.387147
                   16         17         18         19         20
    16  C    0.000000
    17  C    1.391349   0.000000
    18  Cl   2.714129   1.744244   0.000000
    19  Cl   4.012829   2.731388   3.204586   0.000000
    20  H    1.083298   2.135250   2.828447   4.866134   0.000000
    21  H    2.128396   3.382262   4.841893   5.590717   2.456063
    22  H    3.848459   3.381346   4.871745   2.794230   4.931630
                   21         22
    21  H    0.000000
    22  H    4.296179   0.000000
 Stoichiometry    C12H6Cl3O(1-)
 Framework group  C1[X(C12H6Cl3O)]
 Deg. of freedom    60
 Full point group                 C1      NOp   1
 RotChk:  IX=0 Diff= 4.76D-15
 Largest Abelian subgroup         C1      NOp   1
 Largest concise Abelian subgroup C1      NOp   1
                         Standard orientation:                         
 ---------------------------------------------------------------------
 Center     Atomic      Atomic             Coordinates (Angstroms)
 Number     Number       Type             X           Y           Z
 ---------------------------------------------------------------------
      1          6           0        4.001677   -0.733937    0.207763
      2          6           0        3.233255    0.456100   -0.112618
      3          6           0        1.863296    0.494234   -0.177027
      4          6           0        3.152256   -1.880718    0.449685
      5          6           0        1.781700   -1.838504    0.373265
      6          6           0        1.081370   -0.654083    0.060828
      7          1           0        1.389571    1.428589   -0.459403
      8          1           0        1.221423   -2.740728    0.602361
      9          1           0        3.663869   -2.799586    0.715428
     10          8           0        5.242492   -0.769989    0.269000
     11         17           0        4.139670    1.921440   -0.458287
     12          6           0       -0.375933   -0.614937   -0.011443
     13          6           0       -1.095846    0.569720    0.227725
     14          6           0       -2.479064    0.608540    0.148603
     15          6           0       -1.136667   -1.760278   -0.321715
     16          6           0       -2.518239   -1.723937   -0.383521
     17          6           0       -3.208533   -0.538216   -0.152410
     18         17           0       -4.949824   -0.525244   -0.253035
     19         17           0       -3.291426    2.121265    0.464655
     20          1           0       -3.081835   -2.614857   -0.632833
     21          1           0       -0.628351   -2.688966   -0.548175
     22          1           0       -0.573392    1.474710    0.509150
 ---------------------------------------------------------------------
 Rotational constants (GHZ):           0.9058169           0.1595784           0.1378749
 Leave Link  202 at Tue Apr  5 20:20:55 2022, MaxMem=  1879048192 cpu:               0.1 elap:               0.0
 (Enter /gpfs/software/gaussian16/sse4/tar/g16/l301.exe)
 Standard basis: 6-311+G(d,p) (5D, 7F)
 Ernie: Thresh=  0.10000D-02 Tol=  0.10000D-05 Strict=F.
 There are   428 symmetry adapted cartesian basis functions of A   symmetry.
 There are   412 symmetry adapted basis functions of A   symmetry.
   412 basis functions,   675 primitive gaussians,   428 cartesian basis functions
    69 alpha electrons       69 beta electrons
       nuclear repulsion energy      1266.4633956813 Hartrees.
 IExCor= 4336 DFT=T Ex+Corr=M062X ExCW=0 ScaHFX=  0.540000
 ScaDFX=  1.000000  1.000000  1.000000  1.000000 ScalE2=  1.000000  1.000000
 IRadAn=      5 IRanWt=     -1 IRanGd=            0 ICorTp=0 IEmpDi=  4
 NAtoms=   22 NActive=   22 NUniq=   22 SFac= 1.00D+00 NAtFMM=   60 NAOKFM=F Big=F
 Integral buffers will be    131072 words long.
 Raffenetti 2 integral format.
 Two-electron integral symmetry is turned on.
 Leave Link  301 at Tue Apr  5 20:20:55 2022, MaxMem=  1879048192 cpu:               0.5 elap:               0.1
 (Enter /gpfs/software/gaussian16/sse4/tar/g16/l302.exe)
 NPDir=0 NMtPBC=     1 NCelOv=     1 NCel=       1 NClECP=     1 NCelD=      1
         NCelK=      1 NCelE2=     1 NClLst=     1 CellRange=     0.0.
 One-electron integrals computed using PRISM.
 One-electron integral symmetry used in STVInt
 NBasis=   412 RedAO= T EigKep=  1.32D-06  NBF=   412
 NBsUse=   409 1.00D-06 EigRej=  7.04D-07 NBFU=   409
 Precomputing XC quadrature grid using
 IXCGrd= 4 IRadAn=           5 IRanWt=          -1 IRanGd=           0 AccXCQ= 0.00D+00.
 Generated NRdTot=       0 NPtTot=           0 NUsed=           0 NTot=          32
 NSgBfM=   420   420   420   420   420 MxSgAt=    22 MxSgA2=    22.
 Leave Link  302 at Tue Apr  5 20:20:56 2022, MaxMem=  1879048192 cpu:               6.2 elap:               0.9
 (Enter /gpfs/software/gaussian16/sse4/tar/g16/l303.exe)
 DipDrv:  MaxL=1.
 Leave Link  303 at Tue Apr  5 20:20:56 2022, MaxMem=  1879048192 cpu:               0.4 elap:               0.1
 (Enter /gpfs/software/gaussian16/sse4/tar/g16/l401.exe)
 Initial guess from the checkpoint file:  "checkpoint.chk"
 B after Tr=     0.000000    0.000000   -0.000000
         Rot=    1.000000   -0.000000   -0.000000    0.000000 Ang=   0.00 deg.
 Guess basis will be translated and rotated to current coordinates.
 JPrj=2 DoOrth=T DoCkMO=T.
 Leave Link  401 at Tue Apr  5 20:20:57 2022, MaxMem=  1879048192 cpu:               4.7 elap:               0.7
 (Enter /gpfs/software/gaussian16/sse4/tar/g16/l502.exe)
 Integral symmetry usage will be decided dynamically.
 Closed shell SCF:
 Using DIIS extrapolation, IDIIS=  1040.
 NGot=  1879048192 LenX=  1878674897 LenY=  1878491272
 Requested convergence on RMS density matrix=1.00D-08 within 128 cycles.
 Requested convergence on MAX density matrix=1.00D-06.
 Requested convergence on             energy=1.00D-06.
 No special actions if energy rises.
 Fock matrices will be formed incrementally for  20 cycles.

 Cycle   1  Pass 1  IDiag  1:
 FoFJK:  IHMeth= 1 ICntrl=       0 DoSepK=F KAlg= 0 I1Cent=           0 FoldK=F
 IRaf= 810000000 NMat=       1 IRICut=       1 DoRegI=T DoRafI=F ISym2E= 0 IDoP0=0 IntGTp=1.
 FoFCou: FMM=F IPFlag=           0 FMFlag=      100000 FMFlg1=           0
         NFxFlg=           0 DoJE=F BraDBF=F KetDBF=F FulRan=T
         wScrn=  0.000000 ICntrl=         0 IOpCl=  0 I1Cent=           0 NGrid=           0
         NMat0=    1 NMatS0=      1 NMatT0=    0 NMatD0=    1 NMtDS0=    0 NMtDT0=    0
 Symmetry not used in FoFCou.
 E= -1916.70216238896    
 DIIS: error= 1.27D-09 at cycle   1 NSaved=   1.
 NSaved= 1 IEnMin= 1 EnMin= -1916.70216238896     IErMin= 1 ErrMin= 1.27D-09
 ErrMax= 1.27D-09  0.00D+00 EMaxC= 1.00D-01 BMatC= 8.29D-16 BMatP= 8.29D-16
 IDIUse=1 WtCom= 1.00D+00 WtEn= 0.00D+00
 Coeff-Com:  0.100D+01
 Coeff:      0.100D+01
 Gap=     0.182 Goal=   None    Shift=    0.000
 RMSDP=8.65D-09 MaxDP=5.92D-07              OVMax= 2.46D-08

 SCF Done:  E(RM062X) =  -1916.70216239     A.U. after    1 cycles
            NFock=  1  Conv=0.87D-08     -V/T= 2.0026
 KE= 1.911756271359D+03 PE=-7.079789892744D+03 EE= 1.984868063315D+03
 Leave Link  502 at Tue Apr  5 20:21:23 2022, MaxMem=  1879048192 cpu:             180.3 elap:              25.8
 (Enter /gpfs/software/gaussian16/sse4/tar/g16/l801.exe)
 DoSCS=F DFT=T ScalE2(SS,OS)=  1.000000  1.000000
 Range of M.O.s used for correlation:     1   409
 NBasis=   412 NAE=    69 NBE=    69 NFC=     0 NFV=     0
 NROrb=    409 NOA=    69 NOB=    69 NVA=   340 NVB=   340

 **** Warning!!: The largest alpha MO coefficient is  0.18433165D+03

 Leave Link  801 at Tue Apr  5 20:21:23 2022, MaxMem=  1879048192 cpu:               0.2 elap:               0.1
 (Enter /gpfs/software/gaussian16/sse4/tar/g16/l1101.exe)
 Using compressed storage, NAtomX=    22.
 Will process     23 centers per pass.
 Leave Link 1101 at Tue Apr  5 20:21:24 2022, MaxMem=  1879048192 cpu:               4.3 elap:               0.6
 (Enter /gpfs/software/gaussian16/sse4/tar/g16/l1102.exe)
 Symmetrizing basis deriv contribution to polar:
 IMax=3 JMax=2 DiffMx= 0.00D+00
 Leave Link 1102 at Tue Apr  5 20:21:25 2022, MaxMem=  1879048192 cpu:               0.4 elap:               0.1
 (Enter /gpfs/software/gaussian16/sse4/tar/g16/l1110.exe)
 Forming Gx(P) for the SCF density, NAtomX=    22.
 Integral derivatives from FoFJK, PRISM(SPDF).
 Do as many integral derivatives as possible in FoFJK.
 G2DrvN: MDV=    1879046516.
 G2DrvN: will do    23 centers at a time, making    1 passes.
 Calling FoFCou, ICntrl=  3107 FMM=F I1Cent=   0 AccDes= 0.00D+00.
 FoFJK:  IHMeth= 1 ICntrl=    3107 DoSepK=F KAlg= 0 I1Cent=           0 FoldK=F
 IRaf=         0 NMat=       1 IRICut=       1 DoRegI=T DoRafI=F ISym2E= 0 IDoP0=0 IntGTp=1.
 FoFCou: FMM=F IPFlag=           0 FMFlag=      100000 FMFlg1=           0
         NFxFlg=           0 DoJE=F BraDBF=F KetDBF=F FulRan=T
         wScrn=  0.000000 ICntrl=      3107 IOpCl=  0 I1Cent=           0 NGrid=           0
         NMat0=    1 NMatS0=      1 NMatT0=    0 NMatD0=    1 NMtDS0=    0 NMtDT0=    0
 Symmetry not used in FoFCou.
 End of G2Drv F.D. properties file   721 does not exist.
 End of G2Drv F.D. properties file   722 does not exist.
 End of G2Drv F.D. properties file   788 does not exist.
 Leave Link 1110 at Tue Apr  5 20:35:10 2022, MaxMem=  1879048192 cpu:            5767.0 elap:             824.6
 (Enter /gpfs/software/gaussian16/sse4/tar/g16/l1002.exe)
 Minotr:  Closed shell wavefunction.
          IDoAtm=1111111111111111111111
          Direct CPHF calculation.
          Differentiating once with respect to electric field.
                with respect to dipole field.
          Differentiating once with respect to nuclear coordinates.
          Requested convergence is 1.0D-08 RMS, and 1.0D-07 maximum.
          Secondary convergence is 1.0D-12 RMS, and 1.0D-12 maximum.
          NewPWx=T KeepS1=F KeepF1=F KeepIn=T MapXYZ=F SortEE=F KeepMc=T.
         6753 words used for storage of precomputed grid.
 Two-electron integrals replicated using symmetry.
          MDV=    1879048192 using IRadAn=       1.
          Solving linear equations simultaneously, MaxMat=     378.
 FoF2E skips out because all densities are zero.
 CalDSu exits because no D1Ps are significant.
 FoFJK:  IHMeth= 1 ICntrl=       0 DoSepK=F KAlg= 0 I1Cent=           0 FoldK=F
 IRaf= 790000000 NMat=      66 IRICut=     165 DoRegI=T DoRafI=T ISym2E= 2 IDoP0=3 IntGTp=3.
 FoFCou: FMM=F IPFlag=           0 FMFlag=      100000 FMFlg1=           0
         NFxFlg=           0 DoJE=F BraDBF=F KetDBF=F FulRan=T
         wScrn=  0.000000 ICntrl=         0 IOpCl=  0 I1Cent=           0 NGrid=           0
         NMat0=   66 NMatS0=     66 NMatT0=    0 NMatD0=   66 NMtDS0=    0 NMtDT0=    0
 Integrals replicated using symmetry in FoFCou.
 Raff kept on since  77.57% of shell-pairs survive, threshold=   0.20 IRatSp=78.
          There are    69 degrees of freedom in the 1st order CPHF.  IDoFFX=6 NUNeed=     3.
     66 vectors produced by pass  0 Test12= 3.40D-14 1.45D-09 XBig12= 3.40D+02 1.22D+01.
 AX will form    66 AO Fock derivatives at one time.
     66 vectors produced by pass  1 Test12= 3.40D-14 1.45D-09 XBig12= 4.74D+01 9.25D-01.
     66 vectors produced by pass  2 Test12= 3.40D-14 1.45D-09 XBig12= 1.56D+00 1.74D-01.
     66 vectors produced by pass  3 Test12= 3.40D-14 1.45D-09 XBig12= 2.90D-02 1.74D-02.
     66 vectors produced by pass  4 Test12= 3.40D-14 1.45D-09 XBig12= 3.21D-04 1.42D-03.
     66 vectors produced by pass  5 Test12= 3.40D-14 1.45D-09 XBig12= 2.21D-06 1.11D-04.
     66 vectors produced by pass  6 Test12= 3.40D-14 1.45D-09 XBig12= 1.34D-08 9.15D-06.
     33 vectors produced by pass  7 Test12= 3.40D-14 1.45D-09 XBig12= 5.87D-11 4.85D-07.
      4 vectors produced by pass  8 Test12= 3.40D-14 1.45D-09 XBig12= 2.82D-13 3.73D-08.
      3 vectors produced by pass  9 Test12= 3.40D-14 1.45D-09 XBig12= 1.30D-14 1.73D-08.
      3 vectors produced by pass 10 Test12= 3.40D-14 1.45D-09 XBig12= 8.84D-15 1.49D-08.
      3 vectors produced by pass 11 Test12= 3.40D-14 1.45D-09 XBig12= 1.40D-14 1.82D-08.
      3 vectors produced by pass 12 Test12= 3.40D-14 1.45D-09 XBig12= 6.59D-15 1.43D-08.
      2 vectors produced by pass 13 Test12= 3.40D-14 1.45D-09 XBig12= 1.13D-14 1.76D-08.
      2 vectors produced by pass 14 Test12= 3.40D-14 1.45D-09 XBig12= 5.14D-16 3.00D-09.
      1 vectors produced by pass 15 Test12= 3.40D-14 1.45D-09 XBig12= 9.98D-17 1.80D-09.
 InvSVY:  IOpt=1 It=  1 EMax= 1.15D-14
 Solved reduced A of dimension   516 with    69 vectors.
 FullF1:  Do perturbations      1 to       3.
 Isotropic polarizability for W=    0.000000      219.23 Bohr**3.
 End of Minotr F.D. properties file   721 does not exist.
 End of Minotr F.D. properties file   722 does not exist.
 End of Minotr F.D. properties file   788 does not exist.
 Leave Link 1002 at Tue Apr  5 21:04:44 2022, MaxMem=  1879048192 cpu:           12410.9 elap:            1774.4
 (Enter /gpfs/software/gaussian16/sse4/tar/g16/l601.exe)
 Copying SCF densities to generalized density rwf, IOpCl= 0 IROHF=0.

 **********************************************************************

            Population analysis using the SCF density.

 **********************************************************************

 Orbital symmetries:
       Occupied  (A) (A) (A) (A) (A) (A) (A) (A) (A) (A) (A) (A)
                 (A) (A) (A) (A) (A) (A) (A) (A) (A) (A) (A) (A)
                 (A) (A) (A) (A) (A) (A) (A) (A) (A) (A) (A) (A)
                 (A) (A) (A) (A) (A) (A) (A) (A) (A) (A) (A) (A)
                 (A) (A) (A) (A) (A) (A) (A) (A) (A) (A) (A) (A)
                 (A) (A) (A) (A) (A) (A) (A) (A) (A)
       Virtual   (A) (A) (A) (A) (A) (A) (A) (A) (A) (A) (A) (A)
                 (A) (A) (A) (A) (A) (A) (A) (A) (A) (A) (A) (A)
                 (A) (A) (A) (A) (A) (A) (A) (A) (A) (A) (A) (A)
                 (A) (A) (A) (A) (A) (A) (A) (A) (A) (A) (A) (A)
                 (A) (A) (A) (A) (A) (A) (A) (A) (A) (A) (A) (A)
                 (A) (A) (A) (A) (A) (A) (A) (A) (A) (A) (A) (A)
                 (A) (A) (A) (A) (A) (A) (A) (A) (A) (A) (A) (A)
                 (A) (A) (A) (A) (A) (A) (A) (A) (A) (A) (A) (A)
                 (A) (A) (A) (A) (A) (A) (A) (A) (A) (A) (A) (A)
                 (A) (A) (A) (A) (A) (A) (A) (A) (A) (A) (A) (A)
                 (A) (A) (A) (A) (A) (A) (A) (A) (A) (A) (A) (A)
                 (A) (A) (A) (A) (A) (A) (A) (A) (A) (A) (A) (A)
                 (A) (A) (A) (A) (A) (A) (A) (A) (A) (A) (A) (A)
                 (A) (A) (A) (A) (A) (A) (A) (A) (A) (A) (A) (A)
                 (A) (A) (A) (A) (A) (A) (A) (A) (A) (A) (A) (A)
                 (A) (A) (A) (A) (A) (A) (A) (A) (A) (A) (A) (A)
                 (A) (A) (A) (A) (A) (A) (A) (A) (A) (A) (A) (A)
                 (A) (A) (A) (A) (A) (A) (A) (A) (A) (A) (A) (A)
                 (A) (A) (A) (A) (A) (A) (A) (A) (A) (A) (A) (A)
                 (A) (A) (A) (A) (A) (A) (A) (A) (A) (A) (A) (A)
                 (A) (A) (A) (A) (A) (A) (A) (A) (A) (A) (A) (A)
                 (A) (A) (A) (A) (A) (A) (A) (A) (A) (A) (A) (A)
                 (A) (A) (A) (A) (A) (A) (A) (A) (A) (A) (A) (A)
                 (A) (A) (A) (A) (A) (A) (A) (A) (A) (A) (A) (A)
                 (A) (A) (A) (A) (A) (A) (A) (A) (A) (A) (A) (A)
                 (A) (A) (A) (A) (A) (A) (A) (A) (A) (A) (A) (A)
                 (A) (A) (A) (A) (A) (A) (A) (A) (A) (A) (A) (A)
                 (A) (A) (A) (A) (A) (A) (A) (A) (A) (A) (A) (A)
                 (A) (A) (A) (A)
 The electronic state is 1-A.
 Alpha  occ. eigenvalues -- -102.59676-102.59444-102.53570 -19.41955 -10.52612
 Alpha  occ. eigenvalues --  -10.51933 -10.47049 -10.46744 -10.46036 -10.45926
 Alpha  occ. eigenvalues --  -10.45551 -10.45096 -10.42519 -10.42090 -10.41677
 Alpha  occ. eigenvalues --  -10.39696  -9.73936  -9.73718  -9.67816  -7.46445
 Alpha  occ. eigenvalues --   -7.46226  -7.45780  -7.45774  -7.45564  -7.45547
 Alpha  occ. eigenvalues --   -7.40308  -7.39687  -7.39666  -0.97276  -0.93115
 Alpha  occ. eigenvalues --   -0.87153  -0.85884  -0.83752  -0.80045  -0.75596
 Alpha  occ. eigenvalues --   -0.73920  -0.70162  -0.66728  -0.61531  -0.59155
 Alpha  occ. eigenvalues --   -0.55304  -0.53054  -0.49785  -0.46650  -0.45049
 Alpha  occ. eigenvalues --   -0.43218  -0.41381  -0.40811  -0.39798  -0.39196
 Alpha  occ. eigenvalues --   -0.37492  -0.36079  -0.34540  -0.33837  -0.33484
 Alpha  occ. eigenvalues --   -0.32915  -0.31642  -0.31102  -0.30332  -0.28924
 Alpha  occ. eigenvalues --   -0.28270  -0.26852  -0.26291  -0.23812  -0.22023
 Alpha  occ. eigenvalues --   -0.20313  -0.17401  -0.16122  -0.09348
 Alpha virt. eigenvalues --    0.08804   0.09187   0.09526   0.09768   0.10678
 Alpha virt. eigenvalues --    0.12052   0.12685   0.13454   0.13831   0.14071
 Alpha virt. eigenvalues --    0.14704   0.14884   0.15341   0.15753   0.16023
 Alpha virt. eigenvalues --    0.17018   0.17502   0.17615   0.18062   0.18599
 Alpha virt. eigenvalues --    0.18707   0.19257   0.19827   0.20115   0.20649
 Alpha virt. eigenvalues --    0.20961   0.21582   0.22088   0.22271   0.23031
 Alpha virt. eigenvalues --    0.23460   0.23864   0.24334   0.24365   0.25636
 Alpha virt. eigenvalues --    0.25778   0.26550   0.26673   0.27047   0.27497
 Alpha virt. eigenvalues --    0.27991   0.28501   0.28806   0.29367   0.29685
 Alpha virt. eigenvalues --    0.30170   0.30276   0.30912   0.31238   0.31947
 Alpha virt. eigenvalues --    0.32193   0.32322   0.32902   0.33454   0.33808
 Alpha virt. eigenvalues --    0.34020   0.34427   0.34709   0.35235   0.35647
 Alpha virt. eigenvalues --    0.36458   0.36944   0.37410   0.37904   0.38126
 Alpha virt. eigenvalues --    0.38576   0.39425   0.40175   0.41080   0.41662
 Alpha virt. eigenvalues --    0.42214   0.43130   0.43461   0.43556   0.44479
 Alpha virt. eigenvalues --    0.45428   0.45741   0.46362   0.47461   0.48349
 Alpha virt. eigenvalues --    0.50139   0.51104   0.52988   0.53649   0.54359
 Alpha virt. eigenvalues --    0.55079   0.55882   0.57215   0.58547   0.58696
 Alpha virt. eigenvalues --    0.59137   0.59929   0.61434   0.62352   0.62694
 Alpha virt. eigenvalues --    0.64409   0.64765   0.65432   0.67306   0.68266
 Alpha virt. eigenvalues --    0.68558   0.70156   0.70978   0.71966   0.73483
 Alpha virt. eigenvalues --    0.74300   0.74995   0.75581   0.75817   0.76150
 Alpha virt. eigenvalues --    0.76833   0.78670   0.79466   0.79803   0.80692
 Alpha virt. eigenvalues --    0.81228   0.81609   0.82176   0.82899   0.83296
 Alpha virt. eigenvalues --    0.84791   0.85362   0.86879   0.87457   0.88976
 Alpha virt. eigenvalues --    0.89526   0.89957   0.91339   0.93274   0.95373
 Alpha virt. eigenvalues --    0.95968   0.96444   0.97337   0.98033   0.99101
 Alpha virt. eigenvalues --    1.00252   1.01172   1.01371   1.01651   1.02198
 Alpha virt. eigenvalues --    1.02990   1.03521   1.04752   1.05368   1.05684
 Alpha virt. eigenvalues --    1.06405   1.06673   1.07514   1.08143   1.08396
 Alpha virt. eigenvalues --    1.08911   1.09671   1.10136   1.11058   1.11690
 Alpha virt. eigenvalues --    1.12750   1.13037   1.15423   1.15534   1.17127
 Alpha virt. eigenvalues --    1.17853   1.20569   1.22055   1.23978   1.24810
 Alpha virt. eigenvalues --    1.26291   1.27772   1.28083   1.29307   1.30963
 Alpha virt. eigenvalues --    1.32423   1.35848   1.38902   1.39472   1.41020
 Alpha virt. eigenvalues --    1.41586   1.43022   1.43837   1.44576   1.45091
 Alpha virt. eigenvalues --    1.45969   1.46561   1.47791   1.49009   1.53261
 Alpha virt. eigenvalues --    1.55757   1.62173   1.63333   1.63770   1.66197
 Alpha virt. eigenvalues --    1.66942   1.69754   1.70685   1.72635   1.73533
 Alpha virt. eigenvalues --    1.74911   1.76022   1.78553   1.81272   1.82202
 Alpha virt. eigenvalues --    1.83438   1.84043   1.86648   1.86900   1.88597
 Alpha virt. eigenvalues --    1.89207   1.91257   1.93354   1.96761   1.99007
 Alpha virt. eigenvalues --    1.99308   2.00640   2.03199   2.04318   2.05206
 Alpha virt. eigenvalues --    2.05634   2.06493   2.06910   2.09388   2.10766
 Alpha virt. eigenvalues --    2.12324   2.14444   2.15632   2.16949   2.18464
 Alpha virt. eigenvalues --    2.19535   2.21683   2.23152   2.27143   2.28618
 Alpha virt. eigenvalues --    2.33021   2.36134   2.37089   2.37250   2.39889
 Alpha virt. eigenvalues --    2.40901   2.43426   2.43963   2.44592   2.45495
 Alpha virt. eigenvalues --    2.48450   2.49609   2.52886   2.54372   2.55439
 Alpha virt. eigenvalues --    2.59505   2.61265   2.63968   2.66344   2.68692
 Alpha virt. eigenvalues --    2.71000   2.72681   2.73843   2.76625   2.79861
 Alpha virt. eigenvalues --    2.80790   2.82337   2.84342   2.85162   2.86048
 Alpha virt. eigenvalues --    2.86745   2.87561   2.89734   2.90143   2.94108
 Alpha virt. eigenvalues --    2.94881   2.95724   2.97208   2.98511   3.01247
 Alpha virt. eigenvalues --    3.03114   3.05066   3.07075   3.10749   3.15794
 Alpha virt. eigenvalues --    3.17215   3.18829   3.19244   3.24468   3.27785
 Alpha virt. eigenvalues --    3.28297   3.33056   3.33426   3.35289   3.40105
 Alpha virt. eigenvalues --    3.42208   3.45681   3.51327   3.53281   3.57980
 Alpha virt. eigenvalues --    3.58332   3.65605   3.67197   3.69871   3.77477
 Alpha virt. eigenvalues --    3.78627   3.81833   3.88306   3.95254   4.01485
 Alpha virt. eigenvalues --    4.02361   4.21406   4.26238   4.27091   4.32169
 Alpha virt. eigenvalues --    4.38146   4.67476   4.92737   4.97143   5.37342
 Alpha virt. eigenvalues --    5.52899   6.01951  10.04007  10.08400  10.11584
 Alpha virt. eigenvalues --   23.65061  23.86486  24.06039  24.08482  24.10450
 Alpha virt. eigenvalues --   24.16815  24.17702  24.20695  24.25227  24.31770
 Alpha virt. eigenvalues --   24.32948  24.38529  25.98376  26.06820  26.08711
 Alpha virt. eigenvalues --   26.28476  26.37996  26.40584  26.70940  26.83971
 Alpha virt. eigenvalues --   26.96385  50.32849 216.13934 216.19008 216.21806
          Condensed to atoms (all electrons):
               1          2          3          4          5          6
     1  C   20.244651  -2.374829  -8.786475  -2.805815   3.943957  -2.855200
     2  C   -2.374829  31.742920 -13.621351  -2.575235  -3.949154  -7.141158
     3  C   -8.786475 -13.621351  33.779505   0.761499  -5.645688   4.896414
     4  C   -2.805815  -2.575235   0.761499  15.944215  -5.722035  -0.193197
     5  C    3.943957  -3.949154  -5.645688  -5.722035  20.169056  -2.001891
     6  C   -2.855200  -7.141158   4.896414  -0.193197  -2.001891  16.712054
     7  H    0.035864   0.269430   0.132097  -0.017639  -0.058975  -0.137597
     8  H   -0.022337   0.005436  -0.038432   0.138103   0.169660   0.007175
     9  H    0.079772   0.003362  -0.041611   0.278513   0.025272   0.014159
    10  O    0.160448   0.003356   0.053541  -0.070623  -0.199669   0.038056
    11  Cl  -0.190267  -2.046287   1.089800   0.428727  -0.000304  -0.032843
    12  C    0.225105   6.719245  -7.612620   1.008342  -1.570379  -2.846254
    13  C   -1.219006  -3.946535   7.700122   1.613024  -3.415192   1.896538
    14  C   -0.309900  -2.499449   1.377896   0.479399   0.444713   1.402484
    15  C    0.961666   4.049842  -6.668206  -2.555920   4.375890  -5.237288
    16  C    0.004358   0.067983   0.470645  -0.519510  -0.591193   1.608249
    17  C   -0.002541  -0.105857  -0.391044  -0.051409   0.459929  -0.870250
    18  Cl  -0.001184   0.017556  -0.022694  -0.000244  -0.008368  -0.078022
    19  Cl  -0.005558   0.005362   0.061762  -0.000849  -0.035793  -0.056102
    20  H    0.000229  -0.000494  -0.005319   0.000960   0.013025  -0.016216
    21  H    0.001888  -0.014579   0.014882   0.006803   0.000616   0.053605
    22  H    0.000967  -0.035672   0.021664  -0.003090   0.015051   0.063159
               7          8          9         10         11         12
     1  C    0.035864  -0.022337   0.079772   0.160448  -0.190267   0.225105
     2  C    0.269430   0.005436   0.003362   0.003356  -2.046287   6.719245
     3  C    0.132097  -0.038432  -0.041611   0.053541   1.089800  -7.612620
     4  C   -0.017639   0.138103   0.278513  -0.070623   0.428727   1.008342
     5  C   -0.058975   0.169660   0.025272  -0.199669  -0.000304  -1.570379
     6  C   -0.137597   0.007175   0.014159   0.038056  -0.032843  -2.846254
     7  H    0.525577  -0.000252   0.000060  -0.000701  -0.030700   0.191126
     8  H   -0.000252   0.555590  -0.008120  -0.000363   0.000673   0.044666
     9  H    0.000060  -0.008120   0.526432  -0.007728   0.000680  -0.011479
    10  O   -0.000701  -0.000363  -0.007728   8.362882   0.061825   0.009007
    11  Cl  -0.030700   0.000673   0.000680   0.061825  17.594734  -0.206645
    12  C    0.191126   0.044666  -0.011479   0.009007  -0.206645  22.157701
    13  C   -0.048001  -0.004434  -0.006127   0.003116   0.165679  -0.549154
    14  C   -0.058308  -0.010099  -0.000524  -0.000213   0.052248  -5.286203
    15  C    0.054409   0.025801   0.015725   0.000925  -0.086293   0.936447
    16  C   -0.004810   0.001996   0.000732   0.000815   0.000768  -1.734121
    17  C   -0.008873   0.006585   0.000248   0.000139  -0.000262  -5.688789
    18  Cl   0.000019  -0.000015  -0.000001   0.000001  -0.000018   0.048177
    19  Cl  -0.000696  -0.000123  -0.000000  -0.000007   0.001543  -0.550938
    20  H    0.000002   0.000053   0.000000  -0.000000  -0.000003   0.029558
    21  H   -0.000043  -0.000873   0.000018  -0.000003  -0.000020   0.047848
    22  H   -0.000439  -0.000033   0.000001  -0.000005  -0.000543  -0.041022
              13         14         15         16         17         18
     1  C   -1.219006  -0.309900   0.961666   0.004358  -0.002541  -0.001184
     2  C   -3.946535  -2.499449   4.049842   0.067983  -0.105857   0.017556
     3  C    7.700122   1.377896  -6.668206   0.470645  -0.391044  -0.022694
     4  C    1.613024   0.479399  -2.555920  -0.519510  -0.051409  -0.000244
     5  C   -3.415192   0.444713   4.375890  -0.591193   0.459929  -0.008368
     6  C    1.896538   1.402484  -5.237288   1.608249  -0.870250  -0.078022
     7  H   -0.048001  -0.058308   0.054409  -0.004810  -0.008873   0.000019
     8  H   -0.004434  -0.010099   0.025801   0.001996   0.006585  -0.000015
     9  H   -0.006127  -0.000524   0.015725   0.000732   0.000248  -0.000001
    10  O    0.003116  -0.000213   0.000925   0.000815   0.000139   0.000001
    11  Cl   0.165679   0.052248  -0.086293   0.000768  -0.000262  -0.000018
    12  C   -0.549154  -5.286203   0.936447  -1.734121  -5.688789   0.048177
    13  C   19.274333   4.363190  -8.662716  -1.471397  -9.554322   0.188099
    14  C    4.363190  32.248264  -6.845231  -9.517250  -9.208447   0.587544
    15  C   -8.662716  -6.845231  29.325276  -4.597472   0.679848   0.189655
    16  C   -1.471397  -9.517250  -4.597472  23.115436  -0.214073  -0.284354
    17  C   -9.554322  -9.208447   0.679848  -0.214073  32.115731  -1.429219
    18  Cl   0.188099   0.587544   0.189655  -0.284354  -1.429219  17.615320
    19  Cl   0.246070  -1.347449   0.280415   0.470611   0.103813  -0.200610
    20  H   -0.031933   0.038390  -0.024471   0.254471   0.090431  -0.008915
    21  H    0.023199  -0.023840   0.259351  -0.016446  -0.013599  -0.000493
    22  H    0.389900  -0.053441  -0.028264  -0.011302   0.024420  -0.000526
              19         20         21         22
     1  C   -0.005558   0.000229   0.001888   0.000967
     2  C    0.005362  -0.000494  -0.014579  -0.035672
     3  C    0.061762  -0.005319   0.014882   0.021664
     4  C   -0.000849   0.000960   0.006803  -0.003090
     5  C   -0.035793   0.013025   0.000616   0.015051
     6  C   -0.056102  -0.016216   0.053605   0.063159
     7  H   -0.000696   0.000002  -0.000043  -0.000439
     8  H   -0.000123   0.000053  -0.000873  -0.000033
     9  H   -0.000000   0.000000   0.000018   0.000001
    10  O   -0.000007  -0.000000  -0.000003  -0.000005
    11  Cl   0.001543  -0.000003  -0.000020  -0.000543
    12  C   -0.550938   0.029558   0.047848  -0.041022
    13  C    0.246070  -0.031933   0.023199   0.389900
    14  C   -1.347449   0.038390  -0.023840  -0.053441
    15  C    0.280415  -0.024471   0.259351  -0.028264
    16  C    0.470611   0.254471  -0.016446  -0.011302
    17  C    0.103813   0.090431  -0.013599   0.024420
    18  Cl  -0.200610  -0.008915  -0.000493  -0.000526
    19  Cl  17.621299  -0.000105   0.000531  -0.008392
    20  H   -0.000105   0.504323  -0.006787   0.000062
    21  H    0.000531  -0.006787   0.509674  -0.000174
    22  H   -0.008392   0.000062  -0.000174   0.485160
 Mulliken charges:
               1
     1  C   -1.085793
     2  C    1.426108
     3  C   -1.526387
     4  C   -0.144019
     5  C   -0.418529
     6  C    0.774124
     7  H    0.158450
     8  H    0.129343
     9  H    0.130617
    10  O   -0.414800
    11  Cl   0.197506
    12  C    0.680381
    13  C   -0.954455
    14  C    0.166226
    15  C   -0.449388
    16  C   -1.034135
    17  C    0.057540
    18  Cl   0.388292
    19  Cl   0.415217
    20  H    0.162740
    21  H    0.158440
    22  H    0.182520
 Sum of Mulliken charges =  -1.00000
 Mulliken charges with hydrogens summed into heavy atoms:
               1
     1  C   -1.085793
     2  C    1.426108
     3  C   -1.367936
     4  C   -0.013401
     5  C   -0.289186
     6  C    0.774124
    10  O   -0.414800
    11  Cl   0.197506
    12  C    0.680381
    13  C   -0.771935
    14  C    0.166226
    15  C   -0.290948
    16  C   -0.871395
    17  C    0.057540
    18  Cl   0.388292
    19  Cl   0.415217
 APT charges:
               1
     1  C    1.025366
     2  C   -0.064765
     3  C    0.332868
     4  C   -0.428431
     5  C    0.379976
     6  C   -0.913523
     7  H    0.052324
     8  H    0.027544
     9  H    0.000296
    10  O   -1.265436
    11  Cl  -0.405456
    12  C    0.870937
    13  C   -0.420343
    14  C    0.537897
    15  C   -0.331144
    16  C    0.100231
    17  C    0.099453
    18  Cl  -0.400681
    19  Cl  -0.345032
    20  H    0.040739
    21  H    0.044705
    22  H    0.062475
 Sum of APT charges =  -1.00000
 APT charges with hydrogens summed into heavy atoms:
               1
     1  C    1.025366
     2  C   -0.064765
     3  C    0.385192
     4  C   -0.428135
     5  C    0.407520
     6  C   -0.913523
    10  O   -1.265436
    11  Cl  -0.405456
    12  C    0.870937
    13  C   -0.357868
    14  C    0.537897
    15  C   -0.286439
    16  C    0.140970
    17  C    0.099453
    18  Cl  -0.400681
    19  Cl  -0.345032
[truncated: 118,697 more chars]
