# Supplementary material for: Gas Phase Reactivity of Isomeric Hydroxylated Polychlorinated Biphenyls
Source: J Am Soc Mass Spectrom. 2024 Apr 19;35(5):1021–9. doi: 10.1021/jasms.4c00035 (PMC11066962; doi:10.1021/jasms.4c00035)
Supplement: Supplementary file 3 — js4c00035_si_003.zip [file js4c00035_si_003.zip › Claculated geometries/4-OH-CB35__2_5_s.out]

 Entering Gaussian System, Link 0=/gpfs/software/gaussian16/sse4/tar/g16/g16
 Initial command:
 /gpfs/software/gaussian16/sse4/tar/g16/l1.exe "/tmp/Gau-310243.inp" -scrdir="/tmp/"
 Entering Link 1 = /gpfs/software/gaussian16/sse4/tar/g16/l1.exe PID=       473.
  
 Copyright (c) 1988,1990,1992,1993,1995,1998,2003,2009,2016,
            Gaussian, Inc.  All Rights Reserved.
  
 This is part of the Gaussian(R) 16 program.  It is based on
 the Gaussian(R) 09 system (copyright 2009, Gaussian, Inc.),
 the Gaussian(R) 03 system (copyright 2003, Gaussian, Inc.),
 the Gaussian(R) 98 system (copyright 1998, Gaussian, Inc.),
 the Gaussian(R) 94 system (copyright 1995, Gaussian, Inc.),
 the Gaussian 92(TM) system (copyright 1992, Gaussian, Inc.),
 the Gaussian 90(TM) system (copyright 1990, Gaussian, Inc.),
 the Gaussian 88(TM) system (copyright 1988, Gaussian, Inc.),
 the Gaussian 86(TM) system (copyright 1986, Carnegie Mellon
 University), and the Gaussian 82(TM) system (copyright 1983,
 Carnegie Mellon University). Gaussian is a federally registered
 trademark of Gaussian, Inc.
  
 This software contains proprietary and confidential information,
 including trade secrets, belonging to Gaussian, Inc.
  
 This software is provided under written license and may be
 used, copied, transmitted, or stored only in accord with that
 written license.
  
 The following legend is applicable only to US Government
 contracts under FAR:
  
                    RESTRICTED RIGHTS LEGEND
  
 Use, reproduction and disclosure by the US Government is
 subject to restrictions as set forth in subparagraphs (a)
 and (c) of the Commercial Computer Software - Restricted
 Rights clause in FAR 52.227-19.
  
 Gaussian, Inc.
 340 Quinnipiac St., Bldg. 40, Wallingford CT 06492
  
  
 ---------------------------------------------------------------
 Warning -- This program may not be used in any manner that
 competes with the business of Gaussian, Inc. or will provide
 assistance to any competitor of Gaussian, Inc.  The licensee
 of this program is prohibited from giving any competitor of
 Gaussian, Inc. access to this program.  By using this program,
 the user acknowledges that Gaussian, Inc. is engaged in the
 business of creating and licensing software in the field of
 computational chemistry and represents and warrants to the
 licensee that it is not a competitor of Gaussian, Inc. and that
 it will not use this program in any manner prohibited above.
 ---------------------------------------------------------------
  

 Cite this work as:
 Gaussian 16, Revision A.03,
 M. J. Frisch, G. W. Trucks, H. B. Schlegel, G. E. Scuseria, 
 M. A. Robb, J. R. Cheeseman, G. Scalmani, V. Barone, 
 G. A. Petersson, H. Nakatsuji, X. Li, M. Caricato, A. V. Marenich, 
 J. Bloino, B. G. Janesko, R. Gomperts, B. Mennucci, H. P. Hratchian, 
 J. V. Ortiz, A. F. Izmaylov, J. L. Sonnenberg, D. Williams-Young, 
 F. Ding, F. Lipparini, F. Egidi, J. Goings, B. Peng, A. Petrone, 
 T. Henderson, D. Ranasinghe, V. G. Zakrzewski, J. Gao, N. Rega, 
 G. Zheng, W. Liang, M. Hada, M. Ehara, K. Toyota, R. Fukuda, 
 J. Hasegawa, M. Ishida, T. Nakajima, Y. Honda, O. Kitao, H. Nakai, 
 T. Vreven, K. Throssell, J. A. Montgomery, Jr., J. E. Peralta, 
 F. Ogliaro, M. J. Bearpark, J. J. Heyd, E. N. Brothers, K. N. Kudin, 
 V. N. Staroverov, T. A. Keith, R. Kobayashi, J. Normand, 
 K. Raghavachari, A. P. Rendell, J. C. Burant, S. S. Iyengar, 
 J. Tomasi, M. Cossi, J. M. Millam, M. Klene, C. Adamo, R. Cammi, 
 J. W. Ochterski, R. L. Martin, K. Morokuma, O. Farkas, 
 J. B. Foresman, and D. J. Fox, Gaussian, Inc., Wallingford CT, 2016.
 
 ******************************************
 Gaussian 16:  ES64L-G16RevA.03 25-Dec-2016
                 6-Jul-2022 
 ******************************************
 %Chk=checkpoint
 %Mem=5gb
 %NProc=5
 Will use up to    5 processors via shared memory.
 -------------------------------------------------
 #p M062X/6-311+G** opt int=ultrafine freq pop=nbo
 -------------------------------------------------
 1/18=20,19=15,26=4,38=1/1,3;
 2/9=110,12=2,17=6,18=5,40=1/2;
 3/5=4,6=6,7=111,11=2,25=1,30=1,71=1,74=-55,75=-5/1,2,3;
 4//1;
 5/5=2,38=5/2;
 6/7=2,8=2,9=2,10=2,28=1,40=1/1,7;
 7//1,2,3,16;
 1/18=20,19=15,26=4/3(2);
 2/9=110/2;
 99//99;
 2/9=110/2;
 3/5=4,6=6,7=111,11=2,25=1,30=1,71=1,74=-55,75=-5/1,2,3;
 4/5=5,16=3,69=1/1;
 5/5=2,38=5/2;
 7//1,2,3,16;
 1/18=20,19=15,26=4/3(-5);
 2/9=110/2;
 6/7=2,8=2,9=2,10=2,19=2,28=1,40=1/1,7;
 99/9=1/99;
 Leave Link    1 at Wed Jul  6 03:57:57 2022, MaxMem=   671088640 cpu:             414.9 elap:             104.1
 (Enter /gpfs/software/gaussian16/sse4/tar/g16/l101.exe)
 ---
 ...
 ---
 Symbolic Z-matrix:
 Charge = -1 Multiplicity = 1
 C                    -8.11599  -1.60301   6.82983 
 C                    -7.28586  -2.59648   7.33833 
 C                    -5.98237  -2.88648   6.81301 
 C                    -7.50263  -0.93512   5.74385 
 C                    -6.20736  -1.20708   5.20492 
 C                    -5.37288  -2.20424   5.71498 
 H                    -5.48226  -3.6906    7.3335 
 H                    -5.92566  -0.57475   4.36647 
 O                    -9.26592  -1.36226   7.30916 
 H                    -7.71193  -3.14855   8.18429 
 C                    -3.96722  -2.51341   5.1452 
 C                    -3.1424   -3.51892   5.67009 
 C                    -1.86254  -3.79776   5.14813 
 C                    -3.36438  -1.81446   4.03397 
 C                    -2.07386  -2.0972    3.50933 
 C                    -1.32816  -3.09046   4.07124 
 Cl                    0.23725  -3.43503   3.43627 
 Cl                   -0.92852  -5.05165   5.86262 
 H                    -3.87821  -1.01302   3.52497 
 H                    -3.43552  -4.14767   6.51207 
 
 ITRead=  0  0  0  0  0  0  0  0  0  0  0  0  0  0  0  0  0  0  0  0
 MicOpt= -1 -1 -1 -1 -1 -1 -1 -1 -1 -1 -1 -1 -1 -1 -1 -1 -1 -1 -1 -1
 NAtoms=     20 NQM=       20 NQMF=       0 NMMI=      0 NMMIF=      0
                NMic=       0 NMicF=      0.
                    Isotopes and Nuclear Properties:
 (Nuclear quadrupole moments (NQMom) in fm**2, nuclear magnetic moments (NMagM)
  in nuclear magnetons)

  Atom         1           2           3           4           5           6           7           8           9          10
 IAtWgt=          12          12          12          12          12          12           1           1          16           1
 AtmWgt=  12.0000000  12.0000000  12.0000000  12.0000000  12.0000000  12.0000000   1.0078250   1.0078250  15.9949146   1.0078250
 NucSpn=           0           0           0           0           0           0           1           1           0           1
 AtZEff=  -0.0000000  -0.0000000  -0.0000000  -0.0000000  -0.0000000  -0.0000000  -0.0000000  -0.0000000  -0.0000000  -0.0000000
 NQMom=    0.0000000   0.0000000   0.0000000   0.0000000   0.0000000   0.0000000   0.0000000   0.0000000   0.0000000   0.0000000
 NMagM=    0.0000000   0.0000000   0.0000000   0.0000000   0.0000000   0.0000000   2.7928460   2.7928460   0.0000000   2.7928460
 AtZNuc=   6.0000000   6.0000000   6.0000000   6.0000000   6.0000000   6.0000000   1.0000000   1.0000000   8.0000000   1.0000000

  Atom        11          12          13          14          15          16          17          18          19          20
 IAtWgt=          12          12          12          12          12          12          35          35           1           1
 AtmWgt=  12.0000000  12.0000000  12.0000000  12.0000000  12.0000000  12.0000000  34.9688527  34.9688527   1.0078250   1.0078250
 NucSpn=           0           0           0           0           0           0           3           3           1           1
 AtZEff=  -0.0000000  -0.0000000  -0.0000000  -0.0000000  -0.0000000  -0.0000000  -0.0000000  -0.0000000  -0.0000000  -0.0000000
 NQMom=    0.0000000   0.0000000   0.0000000   0.0000000   0.0000000   0.0000000  -8.1650000  -8.1650000   0.0000000   0.0000000
 NMagM=    0.0000000   0.0000000   0.0000000   0.0000000   0.0000000   0.0000000   0.8218740   0.8218740   2.7928460   2.7928460
 AtZNuc=   6.0000000   6.0000000   6.0000000   6.0000000   6.0000000   6.0000000  17.0000000  17.0000000   1.0000000   1.0000000
 Leave Link  101 at Wed Jul  6 03:58:26 2022, MaxMem=   671088640 cpu:               0.9 elap:               0.2
 (Enter /gpfs/software/gaussian16/sse4/tar/g16/l103.exe)

 GradGradGradGradGradGradGradGradGradGradGradGradGradGradGradGradGradGrad
 Berny optimization.
 Initialization pass.
                           ----------------------------
                           !    Initial Parameters    !
                           ! (Angstroms and Degrees)  !
 --------------------------                            --------------------------
 ! Name  Definition              Value          Derivative Info.                !
 --------------------------------------------------------------------------------
 ! R1    R(1,2)                  1.3909         estimate D2E/DX2                !
 ! R2    R(1,4)                  1.4148         estimate D2E/DX2                !
 ! R3    R(1,9)                  1.2689         estimate D2E/DX2                !
 ! R4    R(2,3)                  1.435          estimate D2E/DX2                !
 ! R5    R(2,10)                 1.0963         estimate D2E/DX2                !
 ! R6    R(3,6)                  1.4292         estimate D2E/DX2                !
 ! R7    R(3,7)                  1.0806         estimate D2E/DX2                !
 ! R8    R(4,5)                  1.429          estimate D2E/DX2                !
 ! R9    R(5,6)                  1.3967         estimate D2E/DX2                !
 ! R10   R(5,8)                  1.0873         estimate D2E/DX2                !
 ! R11   R(6,11)                 1.5479         estimate D2E/DX2                !
 ! R12   R(11,12)                1.4025         estimate D2E/DX2                !
 ! R13   R(11,14)                1.4446         estimate D2E/DX2                !
 ! R14   R(12,13)                1.41           estimate D2E/DX2                !
 ! R15   R(12,20)                1.091          estimate D2E/DX2                !
 ! R16   R(13,16)                1.3948         estimate D2E/DX2                !
 ! R17   R(13,18)                1.719          estimate D2E/DX2                !
 ! R18   R(14,15)                1.4215         estimate D2E/DX2                !
 ! R19   R(14,19)                1.0795         estimate D2E/DX2                !
 ! R20   R(15,16)                1.3632         estimate D2E/DX2                !
 ! R21   R(16,17)                1.7241         estimate D2E/DX2                !
 ! A1    A(2,1,4)              111.0424         estimate D2E/DX2                !
 ! A2    A(2,1,9)              122.567          estimate D2E/DX2                !
 ! A3    A(4,1,9)              126.3906         estimate D2E/DX2                !
 ! A4    A(1,2,3)              123.5487         estimate D2E/DX2                !
 ! A5    A(1,2,10)             114.1934         estimate D2E/DX2                !
 ! A6    A(3,2,10)             122.2579         estimate D2E/DX2                !
 ! A7    A(2,3,6)              124.9014         estimate D2E/DX2                !
 ! A8    A(2,3,7)              113.2329         estimate D2E/DX2                !
 ! A9    A(6,3,7)              121.8657         estimate D2E/DX2                !
 ! A10   A(1,4,5)              126.3412         estimate D2E/DX2                !
 ! A11   A(4,5,6)              122.6617         estimate D2E/DX2                !
 ! A12   A(4,5,8)              114.5177         estimate D2E/DX2                !
 ! A13   A(6,5,8)              122.8206         estimate D2E/DX2                !
 ! A14   A(3,6,5)              111.5046         estimate D2E/DX2                !
 ! A15   A(3,6,11)             125.0796         estimate D2E/DX2                !
 ! A16   A(5,6,11)             123.4158         estimate D2E/DX2                !
 ! A17   A(6,11,12)            122.6498         estimate D2E/DX2                !
 ! A18   A(6,11,14)            124.4349         estimate D2E/DX2                !
 ! A19   A(12,11,14)           112.9152         estimate D2E/DX2                !
 ! A20   A(11,12,13)           122.4839         estimate D2E/DX2                !
 ! A21   A(11,12,20)           122.9591         estimate D2E/DX2                !
 ! A22   A(13,12,20)           114.557          estimate D2E/DX2                !
 ! A23   A(12,13,16)           122.2261         estimate D2E/DX2                !
 ! A24   A(12,13,18)           118.918          estimate D2E/DX2                !
 ! A25   A(16,13,18)           118.8559         estimate D2E/DX2                !
 ! A26   A(11,14,15)           124.5092         estimate D2E/DX2                !
 ! A27   A(11,14,19)           121.5519         estimate D2E/DX2                !
 ! A28   A(15,14,19)           113.9389         estimate D2E/DX2                !
 ! A29   A(14,15,16)           119.3016         estimate D2E/DX2                !
 ! A30   A(13,16,15)           118.564          estimate D2E/DX2                !
 ! A31   A(13,16,17)           122.0637         estimate D2E/DX2                !
 ! A32   A(15,16,17)           119.3723         estimate D2E/DX2                !
 ! D1    D(4,1,2,3)              0.0099         estimate D2E/DX2                !
 ! D2    D(4,1,2,10)          -179.9894         estimate D2E/DX2                !
 ! D3    D(9,1,2,3)           -179.9942         estimate D2E/DX2                !
 ! D4    D(9,1,2,10)             0.0065         estimate D2E/DX2                !
 ! D5    D(2,1,4,5)             -0.0096         estimate D2E/DX2                !
 ! D6    D(9,1,4,5)            179.9947         estimate D2E/DX2                !
 ! D7    D(1,2,3,6)              0.0028         estimate D2E/DX2                !
 ! D8    D(1,2,3,7)           -179.9937         estimate D2E/DX2                !
 ! D9    D(10,2,3,6)          -179.9979         estimate D2E/DX2                !
 ! D10   D(10,2,3,7)             0.0055         estimate D2E/DX2                !
 ! D11   D(2,3,6,5)             -0.0158         estimate D2E/DX2                !
 ! D12   D(2,3,6,11)           179.9878         estimate D2E/DX2                !
 ! D13   D(7,3,6,5)            179.9804         estimate D2E/DX2                !
 ! D14   D(7,3,6,11)            -0.016          estimate D2E/DX2                !
 ! D15   D(1,4,5,6)             -0.0041         estimate D2E/DX2                !
 ! D16   D(1,4,5,8)            179.9939         estimate D2E/DX2                !
 ! D17   D(4,5,6,3)              0.016          estimate D2E/DX2                !
 ! D18   D(4,5,6,11)          -179.9875         estimate D2E/DX2                !
 ! D19   D(8,5,6,3)           -179.9818         estimate D2E/DX2                !
 ! D20   D(8,5,6,11)             0.0146         estimate D2E/DX2                !
 ! D21   D(3,6,11,12)           -0.0038         estimate D2E/DX2                !
 ! D22   D(3,6,11,14)          180.0            estimate D2E/DX2                !
 ! D23   D(5,6,11,12)         -179.9998         estimate D2E/DX2                !
 ! D24   D(5,6,11,14)            0.004          estimate D2E/DX2                !
 ! D25   D(6,11,12,13)         179.9878         estimate D2E/DX2                !
 ! D26   D(6,11,12,20)          -0.0154         estimate D2E/DX2                !
 ! D27   D(14,11,12,13)         -0.0155         estimate D2E/DX2                !
 ! D28   D(14,11,12,20)        179.9812         estimate D2E/DX2                !
 ! D29   D(6,11,14,15)        -179.9882         estimate D2E/DX2                !
 ! D30   D(6,11,14,19)           0.0155         estimate D2E/DX2                !
 ! D31   D(12,11,14,15)          0.0152         estimate D2E/DX2                !
 ! D32   D(12,11,14,19)       -179.981          estimate D2E/DX2                !
 ! D33   D(11,12,13,16)          0.0044         estimate D2E/DX2                !
 ! D34   D(11,12,13,18)       -179.9976         estimate D2E/DX2                !
 ! D35   D(20,12,13,16)       -179.9926         estimate D2E/DX2                !
 ! D36   D(20,12,13,18)          0.0054         estimate D2E/DX2                !
 ! D37   D(12,13,16,15)          0.0092         estimate D2E/DX2                !
 ! D38   D(12,13,16,17)       -179.9944         estimate D2E/DX2                !
 ! D39   D(18,13,16,15)       -179.9888         estimate D2E/DX2                !
 ! D40   D(18,13,16,17)          0.0076         estimate D2E/DX2                !
 ! D41   D(11,14,15,16)         -0.003          estimate D2E/DX2                !
 ! D42   D(19,14,15,16)        179.9935         estimate D2E/DX2                !
 ! D43   D(14,15,16,13)         -0.0096         estimate D2E/DX2                !
 ! D44   D(14,15,16,17)        179.994          estimate D2E/DX2                !
 --------------------------------------------------------------------------------
 Trust Radius=3.00D-01 FncErr=1.00D-07 GrdErr=1.00D-06 EigMax=2.50D+02 EigMin=1.00D-04
 Number of steps in this run=    107 maximum allowed number of steps=    120.
 GradGradGradGradGradGradGradGradGradGradGradGradGradGradGradGradGradGrad

 Leave Link  103 at Wed Jul  6 03:59:11 2022, MaxMem=   671088640 cpu:               0.1 elap:               0.3
 (Enter /gpfs/software/gaussian16/sse4/tar/g16/l202.exe)
                          Input orientation:                          
 ---------------------------------------------------------------------
 Center     Atomic      Atomic             Coordinates (Angstroms)
 Number     Number       Type             X           Y           Z
 ---------------------------------------------------------------------
      1          6           0       -8.115990   -1.603010    6.829830
      2          6           0       -7.285860   -2.596480    7.338330
      3          6           0       -5.982370   -2.886480    6.813010
      4          6           0       -7.502630   -0.935120    5.743850
      5          6           0       -6.207360   -1.207080    5.204920
      6          6           0       -5.372880   -2.204240    5.714980
      7          1           0       -5.482260   -3.690600    7.333500
      8          1           0       -5.925660   -0.574750    4.366470
      9          8           0       -9.265920   -1.362260    7.309160
     10          1           0       -7.711930   -3.148550    8.184290
     11          6           0       -3.967220   -2.513410    5.145200
     12          6           0       -3.142400   -3.518920    5.670090
     13          6           0       -1.862540   -3.797760    5.148130
     14          6           0       -3.364380   -1.814460    4.033970
     15          6           0       -2.073860   -2.097200    3.509330
     16          6           0       -1.328160   -3.090460    4.071240
     17         17           0        0.237250   -3.435030    3.436270
     18         17           0       -0.928520   -5.051650    5.862620
     19          1           0       -3.878210   -1.013020    3.524970
     20          1           0       -3.435520   -4.147670    6.512070
 ---------------------------------------------------------------------
                    Distance matrix (angstroms):
                    1          2          3          4          5
     1  C    0.000000
     2  C    1.390924   0.000000
     3  C    2.489962   1.434973   0.000000
     4  C    1.414793   2.312893   2.694828   0.000000
     5  C    2.537708   2.764965   2.336013   1.429032   0.000000
     6  C    3.021427   2.539411   1.429195   2.479382   1.396727
     7  H    3.398272   2.109525   1.080569   3.768495   3.350298
     8  H    3.452971   3.843109   3.366433   2.124589   1.087288
     9  O    1.268880   2.333407   3.653917   2.396213   3.715736
    10  H    2.094402   1.096342   2.222716   3.301337   3.861306
    11  C    4.569365   3.978705   2.642272   3.917717   2.593895
    12  C    5.454567   4.560941   3.125968   5.068833   3.867165
    13  C    6.837447   5.970967   4.535996   6.352968   5.058884
    14  C    5.517186   5.187326   3.965623   4.563118   3.134098
    15  C    6.912111   6.486560   5.178196   5.984568   4.555564
    16  C    7.476427   6.812641   5.405606   6.750348   5.351537
    17  Cl   9.200498   8.516245   7.098377   8.454597   7.044493
    18  Cl   8.030463   6.972901   5.579660   7.757503   6.563493
    19  H    5.406382   5.353610   4.329959   4.250402   2.878338
    20  H    5.336953   4.232495   2.857903   5.239468   4.247212
                    6          7          8          9         10
     6  C    0.000000
     7  H    2.200190   0.000000
     8  H    2.186157   4.325320   0.000000
     9  O    4.290233   4.442729   4.520723   0.000000
    10  H    3.529925   2.447262   4.938720   2.524197   0.000000
    11  C    1.547939   2.910289   2.863618   5.838158   4.864393
    12  C    2.589486   2.875996   4.256066   6.695911   5.228669
    13  C    3.896551   4.229622   5.244781   8.087753   6.622319
    14  C    2.647979   4.346518   2.864890   6.764579   6.156797
    15  C    3.969872   5.364736   4.229528   8.167287   7.399218
    16  C    4.455000   5.315925   5.249092   8.745218   7.594279
    17  Cl   6.179071   6.925786   6.857692  10.469283   9.263651
    18  Cl   5.280329   4.975188   6.874046   9.231268   7.417991
    19  H    2.906749   4.924156   2.256602   6.593139   6.400559
    20  H    2.857558   2.252289   4.854910   6.510563   4.699175
                   11         12         13         14         15
    11  C    0.000000
    12  C    1.402458   0.000000
    13  C    2.465612   1.410048   0.000000
    14  C    1.444569   2.373046   2.725868   0.000000
    15  C    2.536555   2.798562   2.371123   1.421489   0.000000
    16  C    2.907063   2.455884   1.394822   2.403280   1.363223
    17  Cl   4.631133   4.052039   2.733342   3.994400   2.671396
    18  Cl   4.023811   2.699554   1.719049   4.444859   3.946967
    19  H    2.210031   3.379718   3.801625   1.079541   2.105082
    20  H    2.195870   1.090952   2.111169   3.404396   3.882653
                   16         17         18         19         20
    16  C    0.000000
    17  Cl   1.724072   0.000000
    18  Cl   2.686079   3.140009   0.000000
    19  H    3.334205   4.776087   5.520490   0.000000
    20  H    3.393569   4.843309   2.742994   4.352559   0.000000
 Stoichiometry    C12H5Cl2O(1-)
 Framework group  C1[X(C12H5Cl2O)]
 Deg. of freedom    54
 Full point group                 C1      NOp   1
 Largest Abelian subgroup         C1      NOp   1
 Largest concise Abelian subgroup C1      NOp   1
                         Standard orientation:                         
 ---------------------------------------------------------------------
 Center     Atomic      Atomic             Coordinates (Angstroms)
 Number     Number       Type             X           Y           Z
 ---------------------------------------------------------------------
      1          6           0       -4.742497    0.087714   -0.000028
      2          6           0       -3.862790    1.165112    0.000197
      3          6           0       -2.434871    1.023007    0.000279
      4          6           0       -4.040977   -1.140907    0.000067
      5          6           0       -2.621460   -1.305543    0.000161
      6          6           0       -1.737229   -0.224348    0.000085
      7          1           0       -1.912384    1.968859    0.000567
      8          1           0       -2.287237   -2.340187    0.000330
      9          8           0       -6.002802    0.234984   -0.000205
     10          1           0       -4.353253    2.145627    0.000320
     11          6           0       -0.197383   -0.382428   -0.000098
     12          6           0        0.675883    0.714975   -0.000168
     13          6           0        2.078136    0.566915   -0.000082
     14          6           0        0.493534   -1.651055   -0.000293
     15          6           0        1.907402   -1.798053   -0.000221
     16          6           0        2.693931   -0.684613   -0.000012
     17         17           0        4.408979   -0.860786    0.000234
     18         17           0        3.062799    1.976018   -0.000116
     19          1           0       -0.044189   -2.587144   -0.000572
     20          1           0        0.329185    1.749372   -0.000345
 ---------------------------------------------------------------------
 Rotational constants (GHZ):           1.4790600           0.1916125           0.1696361
 Leave Link  202 at Wed Jul  6 04:00:11 2022, MaxMem=   671088640 cpu:               0.5 elap:               0.1
 (Enter /gpfs/software/gaussian16/sse4/tar/g16/l301.exe)
 Standard basis: 6-311+G(d,p) (5D, 7F)
 Ernie: Thresh=  0.10000D-02 Tol=  0.10000D-05 Strict=F.
 There are   391 symmetry adapted cartesian basis functions of A   symmetry.
 There are   376 symmetry adapted basis functions of A   symmetry.
   376 basis functions,   614 primitive gaussians,   391 cartesian basis functions
    60 alpha electrons       60 beta electrons
       nuclear repulsion energy      1005.7664157592 Hartrees.
 IExCor= 4336 DFT=T Ex+Corr=M062X ExCW=0 ScaHFX=  0.540000
 ScaDFX=  1.000000  1.000000  1.000000  1.000000 ScalE2=  1.000000  1.000000
 IRadAn=      5 IRanWt=     -1 IRanGd=            0 ICorTp=0 IEmpDi=  4
 NAtoms=   20 NActive=   20 NUniq=   20 SFac= 1.00D+00 NAtFMM=   60 NAOKFM=F Big=F
 Integral buffers will be    131072 words long.
 Raffenetti 2 integral format.
 Two-electron integral symmetry is turned on.
 Leave Link  301 at Wed Jul  6 04:00:25 2022, MaxMem=   671088640 cpu:               0.3 elap:               0.1
 (Enter /gpfs/software/gaussian16/sse4/tar/g16/l302.exe)
 NPDir=0 NMtPBC=     1 NCelOv=     1 NCel=       1 NClECP=     1 NCelD=      1
         NCelK=      1 NCelE2=     1 NClLst=     1 CellRange=     0.0.
 One-electron integrals computed using PRISM.
 One-electron integral symmetry used in STVInt
 NBasis=   376 RedAO= T EigKep=  1.42D-06  NBF=   376
 NBsUse=   372 1.00D-06 EigRej=  9.51D-07 NBFU=   372
 Precomputing XC quadrature grid using
 IXCGrd= 4 IRadAn=           5 IRanWt=          -1 IRanGd=           0 AccXCQ= 0.00D+00.
 Generated NRdTot=       0 NPtTot=           0 NUsed=           0 NTot=          32
 NSgBfM=   384   384   384   384   384 MxSgAt=    20 MxSgA2=    20.
 Leave Link  302 at Wed Jul  6 04:01:56 2022, MaxMem=   671088640 cpu:             118.4 elap:              29.8
 (Enter /gpfs/software/gaussian16/sse4/tar/g16/l303.exe)
 DipDrv:  MaxL=1.
 Leave Link  303 at Wed Jul  6 04:02:26 2022, MaxMem=   671088640 cpu:               0.7 elap:               0.2
 (Enter /gpfs/software/gaussian16/sse4/tar/g16/l401.exe)
 ExpMin= 4.38D-02 ExpMax= 1.06D+05 ExpMxC= 3.62D+03 IAcc=3 IRadAn=         5 AccDes= 0.00D+00
 Harris functional with IExCor= 1009 and IRadAn=       5 diagonalized for initial guess.
 HarFok:  IExCor= 1009 AccDes= 0.00D+00 IRadAn=         5 IDoV= 1 UseB2=F ITyADJ=14
 ICtDFT=  3500011 ScaDFX=  1.000000  1.000000  1.000000  1.000000
 FoFCou: FMM=F IPFlag=           0 FMFlag=      100000 FMFlg1=           0
         NFxFlg=           0 DoJE=T BraDBF=F KetDBF=T FulRan=T
         wScrn=  0.000000 ICntrl=       500 IOpCl=  0 I1Cent=   200000004 NGrid=           0
         NMat0=    1 NMatS0=      1 NMatT0=    0 NMatD0=    1 NMtDS0=    0 NMtDT0=    0
 Petite list used in FoFCou.
 Harris En= -1455.04545844773    
 JPrj=0 DoOrth=F DoCkMO=F.
 Leave Link  401 at Wed Jul  6 04:04:01 2022, MaxMem=   671088640 cpu:              20.8 elap:              19.4
 (Enter /gpfs/software/gaussian16/sse4/tar/g16/l502.exe)
 Integral symmetry usage will be decided dynamically.
 Closed shell SCF:
 Using DIIS extrapolation, IDIIS=  1040.
 NGot=   671088640 LenX=   670776934 LenY=   670623612
 Requested convergence on RMS density matrix=1.00D-08 within 128 cycles.
 Requested convergence on MAX density matrix=1.00D-06.
 Requested convergence on             energy=1.00D-06.
 No special actions if energy rises.
 Fock matrices will be formed incrementally for  20 cycles.

 Cycle   1  Pass 1  IDiag  1:
 FoFJK:  IHMeth= 1 ICntrl=       0 DoSepK=F KAlg= 0 I1Cent=           0 FoldK=F
 IRaf= 830000000 NMat=       1 IRICut=       1 DoRegI=T DoRafI=F ISym2E= 0 IDoP0=0 IntGTp=1.
 FoFCou: FMM=F IPFlag=           0 FMFlag=      100000 FMFlg1=           0
         NFxFlg=           0 DoJE=F BraDBF=F KetDBF=F FulRan=T
         wScrn=  0.000000 ICntrl=         0 IOpCl=  0 I1Cent=           0 NGrid=           0
         NMat0=    1 NMatS0=      1 NMatT0=    0 NMatD0=    1 NMtDS0=    0 NMtDT0=    0
 Symmetry not used in FoFCou.
 E= -1454.40863714947    
 DIIS: error= 4.96D-02 at cycle   1 NSaved=   1.
 NSaved= 1 IEnMin= 1 EnMin= -1454.40863714947     IErMin= 1 ErrMin= 4.96D-02
 ErrMax= 4.96D-02  0.00D+00 EMaxC= 1.00D-01 BMatC= 8.96D-01 BMatP= 8.96D-01
 IDIUse=3 WtCom= 5.04D-01 WtEn= 4.96D-01
 Coeff-Com:  0.100D+01
 Coeff-En:   0.100D+01
 Coeff:      0.100D+01
 Gap=     0.109 Goal=   None    Shift=    0.000
 GapD=    0.109 DampG=1.000 DampE=0.500 DampFc=0.5000 IDamp=-1.
 Damping current iteration by 5.00D-01
 RMSDP=6.38D+00 MaxDP=4.43D+02              OVMax= 9.99D-01

 Cycle   2  Pass 1  IDiag  1:
 RMSU=  3.06D+00    CP:  3.00D+00
 E= -1446.43694869519     Delta-E=        7.971688454283 Rises=F Damp=T
 DIIS: error= 8.14D-02 at cycle   2 NSaved=   2.
 NSaved= 2 IEnMin= 1 EnMin= -1454.40863714947     IErMin= 1 ErrMin= 4.96D-02
 ErrMax= 8.14D-02  0.00D+00 EMaxC= 1.00D-01 BMatC= 1.57D+00 BMatP= 8.96D-01
 IDIUse=2 WtCom= 0.00D+00 WtEn= 1.00D+00
 Coeff-En:   0.876D+00 0.124D+00
 Coeff:      0.876D+00 0.124D+00
 Gap=     0.013 Goal=   None    Shift=    0.000
 RMSDP=3.13D+00 MaxDP=2.14D+02 DE= 7.97D+00 OVMax= 9.97D-01

 Cycle   3  Pass 1  IDiag  1:
 RMSU=  9.33D-01    CP:  3.00D+00  2.22D-02
 E= -1452.55731933085     Delta-E=       -6.120370635661 Rises=F Damp=F
 DIIS: error= 6.63D-02 at cycle   3 NSaved=   3.
 NSaved= 3 IEnMin= 1 EnMin= -1454.40863714947     IErMin= 1 ErrMin= 4.96D-02
 ErrMax= 6.63D-02  0.00D+00 EMaxC= 1.00D-01 BMatC= 1.55D+00 BMatP= 8.96D-01
 IDIUse=2 WtCom= 0.00D+00 WtEn= 1.00D+00
 Coeff-En:   0.672D+00 0.000D+00 0.328D+00
 Coeff:      0.672D+00 0.000D+00 0.328D+00
 Gap=     0.039 Goal=   None    Shift=    0.000
 RMSDP=9.79D-01 MaxDP=6.58D+01 DE=-6.12D+00 OVMax= 9.51D-01

 Cycle   4  Pass 1  IDiag  1:
 RMSU=  3.00D-02    CP:  9.92D-01  7.57D-04 -3.76D-03
 E= -1455.36077784028     Delta-E=       -2.803458509433 Rises=F Damp=F
 DIIS: error= 3.16D-02 at cycle   4 NSaved=   4.
 NSaved= 4 IEnMin= 4 EnMin= -1455.36077784028     IErMin= 4 ErrMin= 3.16D-02
 ErrMax= 3.16D-02  0.00D+00 EMaxC= 1.00D-01 BMatC= 2.37D-01 BMatP= 8.96D-01
 IDIUse=3 WtCom= 6.84D-01 WtEn= 3.16D-01
 Coeff-Com:  0.339D+00-0.272D-02 0.168D+00 0.496D+00
 Coeff-En:   0.105D+00 0.000D+00 0.000D+00 0.895D+00
 Coeff:      0.265D+00-0.186D-02 0.115D+00 0.622D+00
 Gap=    -0.028 Goal=   None    Shift=    0.000
 RMSDP=2.95D-02 MaxDP=1.68D+00 DE=-2.80D+00 OVMax= 8.88D-01

 Cycle   5  Pass 1  IDiag  1:
 RMSU=  2.24D-02    CP:  1.15D+00  1.34D-03 -5.79D-03  1.34D+00
 E= -1455.11450730885     Delta-E=        0.246270531435 Rises=F Damp=F
 DIIS: error= 4.44D-02 at cycle   5 NSaved=   5.
 NSaved= 5 IEnMin= 4 EnMin= -1455.36077784028     IErMin= 4 ErrMin= 3.16D-02
 ErrMax= 4.44D-02  0.00D+00 EMaxC= 1.00D-01 BMatC= 4.46D-01 BMatP= 2.37D-01
 IDIUse=2 WtCom= 0.00D+00 WtEn= 1.00D+00
 Coeff-En:   0.000D+00 0.000D+00 0.000D+00 0.637D+00 0.363D+00
 Coeff:      0.000D+00 0.000D+00 0.000D+00 0.637D+00 0.363D+00
 Gap=    -0.110 Goal=   None    Shift=    0.000
 RMSDP=1.87D-02 MaxDP=7.09D-01 DE= 2.46D-01 OVMax= 9.58D-01

 Cycle   6  Pass 1  IDiag  1:
 RMSU=  1.72D-02    CP:  1.19D+00  7.47D-04 -8.74D-03  1.18D+00  9.71D-01
 E= -1454.69155546367     Delta-E=        0.422951845182 Rises=F Damp=F
 DIIS: error= 5.86D-02 at cycle   6 NSaved=   6.
 NSaved= 6 IEnMin= 4 EnMin= -1455.36077784028     IErMin= 4 ErrMin= 3.16D-02
 ErrMax= 5.86D-02  0.00D+00 EMaxC= 1.00D-01 BMatC= 4.65D-01 BMatP= 2.37D-01
 IDIUse=2 WtCom= 0.00D+00 WtEn= 1.00D+00
 EnCoef did     3 forward-backward iterations
 Coeff-En:   0.000D+00 0.000D+00 0.000D+00 0.544D+00 0.317D+00 0.139D+00
 Coeff:      0.000D+00 0.000D+00 0.000D+00 0.544D+00 0.317D+00 0.139D+00
 Gap=     0.003 Goal=   None    Shift=    0.000
 RMSDP=1.60D-02 MaxDP=9.51D-01 DE= 4.23D-01 OVMax= 9.97D-01

 Cycle   7  Pass 1  IDiag  1:
 RMSU=  5.07D-03    CP:  1.11D+00  3.00D-04 -5.54D-03  1.07D+00  7.05D-01
                    CP:  3.96D-01
 E= -1455.53807289115     Delta-E=       -0.846517427487 Rises=F Damp=F
 DIIS: error= 1.46D-02 at cycle   7 NSaved=   7.
 NSaved= 7 IEnMin= 7 EnMin= -1455.53807289115     IErMin= 7 ErrMin= 1.46D-02
 ErrMax= 1.46D-02  0.00D+00 EMaxC= 1.00D-01 BMatC= 5.52D-02 BMatP= 2.37D-01
 IDIUse=3 WtCom= 8.54D-01 WtEn= 1.46D-01
 EnCoef did     2 forward-backward iterations
 Coeff-Com: -0.863D-02 0.109D-01 0.369D-01 0.157D+00 0.169D+00 0.108D+00
 Coeff-Com:  0.527D+00
 Coeff-En:   0.000D+00 0.000D+00 0.000D+00 0.000D+00 0.110D+00 0.387D-01
 Coeff-En:   0.852D+00
 Coeff:     -0.737D-02 0.927D-02 0.316D-01 0.134D+00 0.160D+00 0.982D-01
 Coeff:      0.574D+00
 Gap=     0.016 Goal=   None    Shift=    0.000
 RMSDP=6.72D-03 MaxDP=3.68D-01 DE=-8.47D-01 OVMax= 7.03D-02

 Cycle   8  Pass 1  IDiag  1:
 RMSU=  3.96D-03    CP:  1.12D+00  8.19D-04 -5.47D-03  1.15D+00  7.41D-01
                    CP:  1.75D-01  6.68D-01
 E= -1455.59102038284     Delta-E=       -0.052947491685 Rises=F Damp=F
 DIIS: error= 9.99D-03 at cycle   8 NSaved=   8.
 NSaved= 8 IEnMin= 8 EnMin= -1455.59102038284     IErMin= 8 ErrMin= 9.99D-03
 ErrMax= 9.99D-03  0.00D+00 EMaxC= 1.00D-01 BMatC= 1.08D-02 BMatP= 5.52D-02
 IDIUse=3 WtCom= 9.00D-01 WtEn= 9.99D-02
 Coeff-Com: -0.311D-01 0.141D-01 0.350D-01-0.135D+00 0.399D-01 0.381D-01
 Coeff-Com:  0.239D+00 0.800D+00
 Coeff-En:   0.000D+00 0.000D+00 0.000D+00 0.000D+00 0.000D+00 0.000D+00
 Coeff-En:   0.000D+00 0.100D+01
 Coeff:     -0.280D-01 0.127D-01 0.315D-01-0.121D+00 0.360D-01 0.343D-01
 Coeff:      0.215D+00 0.820D+00
 Gap=     0.030 Goal=   None    Shift=    0.000
 RMSDP=3.61D-03 MaxDP=2.03D-01 DE=-5.29D-02 OVMax= 6.31D-02

 Cycle   9  Pass 1  IDiag  1:
 RMSU=  2.79D-03    CP:  1.11D+00  8.00D-04 -4.87D-03  1.12D+00  7.63D-01
                    CP:  1.97D-01  6.08D-01  1.09D+00
 E= -1455.59644561273     Delta-E=       -0.005425229891 Rises=F Damp=F
 DIIS: error= 8.14D-03 at cycle   9 NSaved=   9.
 NSaved= 9 IEnMin= 9 EnMin= -1455.59644561273     IErMin= 9 ErrMin= 8.14D-03
 ErrMax= 8.14D-03  0.00D+00 EMaxC= 1.00D-01 BMatC= 6.27D-03 BMatP= 1.08D-02
 IDIUse=3 WtCom= 9.19D-01 WtEn= 8.14D-02
 Coeff-Com: -0.122D-01 0.151D-01 0.144D-01-0.732D-01 0.120D-01-0.279D-03
 Coeff-Com: -0.186D-01 0.548D+00 0.514D+00
 Coeff-En:   0.000D+00 0.000D+00 0.000D+00 0.000D+00 0.000D+00 0.000D+00
 Coeff-En:   0.000D+00 0.309D+00 0.691D+00
 Coeff:     -0.112D-01 0.138D-01 0.133D-01-0.672D-01 0.110D-01-0.256D-03
 Coeff:     -0.171D-01 0.529D+00 0.529D+00
 Gap=     0.041 Goal=   None    Shift=    0.000
 RMSDP=6.59D-03 MaxDP=4.92D-01 DE=-5.43D-03 OVMax= 3.03D-02

 Cycle  10  Pass 1  IDiag  1:
 RMSU=  1.55D-03    CP:  1.15D+00  1.10D-03 -5.52D-03  1.23D+00  8.77D-01
                    CP:  2.10D-01  5.55D-01  1.36D+00  8.19D-01
 E= -1455.60341901485     Delta-E=       -0.006973402120 Rises=F Damp=F
 DIIS: error= 3.03D-03 at cycle  10 NSaved=  10.
 NSaved=10 IEnMin=10 EnMin= -1455.60341901485     IErMin=10 ErrMin= 3.03D-03
 ErrMax= 3.03D-03  0.00D+00 EMaxC= 1.00D-01 BMatC= 7.42D-04 BMatP= 6.27D-03
 IDIUse=3 WtCom= 9.70D-01 WtEn= 3.03D-02
 Coeff-Com: -0.422D-02 0.643D-02 0.439D-02 0.947D-02 0.397D-02-0.904D-02
 Coeff-Com: -0.880D-02 0.701D-01 0.550D-01 0.873D+00
 Coeff-En:   0.000D+00 0.000D+00 0.000D+00 0.000D+00 0.000D+00 0.000D+00
 Coeff-En:   0.000D+00 0.000D+00 0.000D+00 0.100D+01
 Coeff:     -0.409D-02 0.624D-02 0.425D-02 0.919D-02 0.385D-02-0.877D-02
 Coeff:     -0.853D-02 0.680D-01 0.533D-01 0.877D+00
 Gap=     0.051 Goal=   None    Shift=    0.000
 RMSDP=3.68D-03 MaxDP=3.19D-01 DE=-6.97D-03 OVMax= 2.78D-02

 Cycle  11  Pass 1  IDiag  1:
 RMSU=  1.29D-03    CP:  1.17D+00  1.23D-03 -6.04D-03  1.29D+00  9.13D-01
                    CP:  2.68D-01  6.04D-01  1.31D+00  7.34D-01  1.72D+00
 E= -1455.60480686396     Delta-E=       -0.001387849113 Rises=F Damp=F
 DIIS: error= 2.05D-03 at cycle  11 NSaved=  11.
 NSaved=11 IEnMin=11 EnMin= -1455.60480686396     IErMin=11 ErrMin= 2.05D-03
 ErrMax= 2.05D-03  0.00D+00 EMaxC= 1.00D-01 BMatC= 2.43D-04 BMatP= 7.42D-04
 IDIUse=3 WtCom= 9.80D-01 WtEn= 2.05D-02
 Coeff-Com: -0.200D-02 0.192D-02 0.470D-03 0.212D-01 0.279D-02-0.221D-02
 Coeff-Com:  0.297D-01-0.759D-01-0.170D+00 0.431D+00 0.763D+00
 Coeff-En:   0.000D+00 0.000D+00 0.000D+00 0.000D+00 0.000D+00 0.000D+00
 Coeff-En:   0.000D+00 0.000D+00 0.000D+00 0.000D+00 0.100D+01
 Coeff:     -0.196D-02 0.188D-02 0.460D-03 0.208D-01 0.273D-02-0.217D-02
 Coeff:      0.291D-01-0.744D-01-0.166D+00 0.422D+00 0.768D+00
 Gap=     0.054 Goal=   None    Shift=    0.000
 RMSDP=1.04D-03 MaxDP=8.82D-02 DE=-1.39D-03 OVMax= 2.26D-02

 Cycle  12  Pass 1  IDiag  1:
 RMSU=  2.88D-04    CP:  1.18D+00  1.24D-03 -6.12D-03  1.31D+00  9.23D-01
                    CP:  2.79D-01  6.26D-01  1.27D+00  6.44D-01  1.94D+00
                    CP:  1.20D+00
 E= -1455.60541522345     Delta-E=       -0.000608359489 Rises=F Damp=F
 DIIS: error= 5.71D-04 at cycle  12 NSaved=  12.
 NSaved=12 IEnMin=12 EnMin= -1455.60541522345     IErMin=12 ErrMin= 5.71D-04
 ErrMax= 5.71D-04  0.00D+00 EMaxC= 1.00D-01 BMatC= 3.18D-05 BMatP= 2.43D-04
 IDIUse=3 WtCom= 9.94D-01 WtEn= 5.71D-03
 Coeff-Com: -0.672D-03-0.487D-04 0.197D-04 0.439D-02-0.118D-02 0.291D-02
 Coeff-Com:  0.156D-01-0.235D-01-0.623D-01-0.257D-01 0.274D+00 0.816D+00
 Coeff-En:   0.000D+00 0.000D+00 0.000D+00 0.000D+00 0.000D+00 0.000D+00
 Coeff-En:   0.000D+00 0.000D+00 0.000D+00 0.000D+00 0.000D+00 0.100D+01
 Coeff:     -0.668D-03-0.485D-04 0.196D-04 0.437D-02-0.117D-02 0.289D-02
 Coeff:      0.155D-01-0.233D-01-0.619D-01-0.256D-01 0.273D+00 0.817D+00
 Gap=     0.054 Goal=   None    Shift=    0.000
 RMSDP=6.68D-04 MaxDP=4.99D-02 DE=-6.08D-04 OVMax= 1.43D-02

 Cycle  13  Pass 1  IDiag  1:
 RMSU=  1.37D-04    CP:  1.18D+00  1.26D-03 -6.16D-03  1.32D+00  9.33D-01
                    CP:  2.83D-01  6.22D-01  1.28D+00  6.27D-01  2.02D+00
                    CP:  1.23D+00  1.20D+00
 E= -1455.60556232402     Delta-E=       -0.000147100567 Rises=F Damp=F
 DIIS: error= 2.45D-04 at cycle  13 NSaved=  13.
 NSaved=13 IEnMin=13 EnMin= -1455.60556232402     IErMin=13 ErrMin= 2.45D-04
 ErrMax= 2.45D-04  0.00D+00 EMaxC= 1.00D-01 BMatC= 2.60D-05 BMatP= 3.18D-05
 IDIUse=3 WtCom= 9.98D-01 WtEn= 2.45D-03
 Coeff-Com: -0.377D-03-0.307D-03-0.651D-04 0.127D-02-0.120D-02 0.303D-02
 Coeff-Com: -0.435D-03 0.573D-02 0.160D-01-0.819D-02 0.320D-02 0.321D+00
 Coeff-Com:  0.661D+00
 Coeff-En:   0.000D+00 0.000D+00 0.000D+00 0.000D+00 0.000D+00 0.000D+00
 Coeff-En:   0.000D+00 0.000D+00 0.000D+00 0.000D+00 0.000D+00 0.000D+00
 Coeff-En:   0.100D+01
 Coeff:     -0.376D-03-0.307D-03-0.650D-04 0.127D-02-0.120D-02 0.303D-02
 Coeff:     -0.434D-03 0.571D-02 0.159D-01-0.817D-02 0.319D-02 0.320D+00
 Coeff:      0.662D+00
 Gap=     0.053 Goal=   None    Shift=    0.000
 RMSDP=2.62D-04 MaxDP=2.07D-02 DE=-1.47D-04 OVMax= 8.51D-03

 Cycle  14  Pass 1  IDiag  1:
 RMSU=  7.81D-05    CP:  1.18D+00  1.27D-03 -6.19D-03  1.32D+00  9.36D-01
                    CP:  2.85D-01  6.19D-01  1.28D+00  6.17D-01  2.05D+00
                    CP:  1.28D+00  1.24D+00  1.40D+00
 E= -1455.60564488203     Delta-E=       -0.000082558007 Rises=F Damp=F
 DIIS: error= 3.18D-04 at cycle  14 NSaved=  14.
 NSaved=14 IEnMin=14 EnMin= -1455.60564488203     IErMin=13 ErrMin= 2.45D-04
 ErrMax= 3.18D-04  0.00D+00 EMaxC= 1.00D-01 BMatC= 1.67D-05 BMatP= 2.60D-05
 IDIUse=3 WtCom= 9.98D-01 WtEn= 2.45D-03
 Coeff-Com: -0.111D-03-0.547D-04-0.730D-04 0.144D-02-0.923D-03 0.214D-02
 Coeff-Com: -0.509D-02 0.905D-02 0.348D-01 0.537D-01-0.624D-01-0.803D-01
 Coeff-Com:  0.668D-01 0.981D+00
 Coeff-En:   0.000D+00 0.000D+00 0.000D+00 0.000D+00 0.000D+00 0.000D+00
 Coeff-En:   0.000D+00 0.000D+00 0.000D+00 0.000D+00 0.000D+00 0.000D+00
 Coeff-En:   0.000D+00 0.100D+01
 Coeff:     -0.111D-03-0.546D-04-0.728D-04 0.144D-02-0.921D-03 0.213D-02
 Coeff:     -0.508D-02 0.903D-02 0.347D-01 0.536D-01-0.622D-01-0.801D-01
 Coeff:      0.666D-01 0.981D+00
 Gap=     0.053 Goal=   None    Shift=    0.000
 RMSDP=2.63D-04 MaxDP=2.00D-02 DE=-8.26D-05 OVMax= 1.43D-02

 Cycle  15  Pass 1  IDiag  1:
 RMSU=  7.09D-05    CP:  1.18D+00  1.26D-03 -6.16D-03  1.32D+00  9.34D-01
                    CP:  2.83D-01  6.13D-01  1.28D+00  6.21D-01  2.01D+00
                    CP:  1.24D+00  1.37D+00  1.89D+00  1.83D+00
 E= -1455.60579775968     Delta-E=       -0.000152877655 Rises=F Damp=F
 DIIS: error= 4.61D-04 at cycle  15 NSaved=  15.
 NSaved=15 IEnMin=15 EnMin= -1455.60579775968     IErMin=13 ErrMin= 2.45D-04
 ErrMax= 4.61D-04  0.00D+00 EMaxC= 1.00D-01 BMatC= 9.86D-06 BMatP= 1.67D-05
 IDIUse=3 WtCom= 9.98D-01 WtEn= 2.45D-03
 Coeff-Com: -0.125D-03-0.343D-04-0.808D-04 0.161D-02-0.778D-03 0.170D-02
 Coeff-Com: -0.239D-02 0.601D-02 0.243D-01 0.416D-01-0.391D-01-0.398D-01
 Coeff-Com: -0.157D-01 0.683D+00 0.340D+00
 Coeff-En:   0.000D+00 0.000D+00 0.000D+00 0.000D+00 0.000D+00 0.000D+00
 Coeff-En:   0.000D+00 0.000D+00 0.000D+00 0.000D+00 0.000D+00 0.000D+00
 Coeff-En:   0.000D+00 0.000D+00 0.100D+01
 Coeff:     -0.125D-03-0.342D-04-0.807D-04 0.161D-02-0.776D-03 0.170D-02
 Coeff:     -0.238D-02 0.600D-02 0.243D-01 0.415D-01-0.390D-01-0.397D-01
 Coeff:     -0.157D-01 0.681D+00 0.341D+00
 Gap=     0.053 Goal=   None    Shift=    0.000
 RMSDP=7.04D-05 MaxDP=3.57D-03 DE=-1.53D-04 OVMax= 7.42D-03

 Cycle  16  Pass 1  IDiag  1:
 RMSU=  1.70D-05    CP:  1.18D+00  1.26D-03 -6.16D-03  1.32D+00  9.33D-01
                    CP:  2.83D-01  6.13D-01  1.28D+00  6.18D-01  2.00D+00
                    CP:  1.23D+00  1.42D+00  2.06D+00  2.19D+00  1.44D+00
 E= -1455.60587767966     Delta-E=       -0.000079919982 Rises=F Damp=F
 DIIS: error= 5.35D-04 at cycle  16 NSaved=  16.
 NSaved=16 IEnMin=16 EnMin= -1455.60587767966     IErMin=13 ErrMin= 2.45D-04
 ErrMax= 5.35D-04  0.00D+00 EMaxC= 1.00D-01 BMatC= 1.05D-05 BMatP= 9.86D-06
 IDIUse=3 WtCom= 9.98D-01 WtEn= 2.45D-03
 Coeff-Com: -0.833D-05 0.115D-03-0.159D-03 0.223D-02-0.769D-03 0.175D-02
 Coeff-Com: -0.590D-02 0.348D-02 0.258D-01 0.970D-01-0.403D-01-0.264D+00
 Coeff-Com: -0.587D+00 0.117D+01 0.372D+01-0.312D+01
 Coeff-En:   0.000D+00 0.000D+00 0.000D+00 0.000D+00 0.000D+00 0.000D+00
 Coeff-En:   0.000D+00 0.000D+00 0.000D+00 0.000D+00 0.000D+00 0.000D+00
 Coeff-En:   0.000D+00 0.000D+00 0.000D+00 0.100D+01
 Coeff:     -0.831D-05 0.115D-03-0.159D-03 0.223D-02-0.767D-03 0.175D-02
 Coeff:     -0.588D-02 0.347D-02 0.258D-01 0.967D-01-0.402D-01-0.264D+00
 Coeff:     -0.585D+00 0.117D+01 0.371D+01-0.311D+01
 Gap=     0.052 Goal=   None    Shift=    0.000
 RMSDP=1.60D-04 MaxDP=9.96D-03 DE=-7.99D-05 OVMax= 2.05D-02

 Cycle  17  Pass 1  IDiag  1:
 RMSU=  4.28D-05    CP:  1.18D+00  1.26D-03 -6.14D-03  1.32D+00  9.34D-01
                    CP:  2.80D-01  6.08D-01  1.29D+00  6.33D-01  1.99D+00
                    CP:  1.20D+00  1.34D+00  1.98D+00  1.73D+00  4.05D-01
                    CP: -2.72D+00
 E= -1455.60572510220     Delta-E=        0.000152577463 Rises=F Damp=F
 DIIS: error= 3.28D-04 at cycle  17 NSaved=  17.
 NSaved=17 IEnMin=16 EnMin= -1455.60587767966     IErMin=13 ErrMin= 2.45D-04
 ErrMax= 3.28D-04  0.00D+00 EMaxC= 1.00D-01 BMatC= 6.68D-06 BMatP= 9.86D-06
 IDIUse=3 WtCom= 9.98D-01 WtEn= 2.45D-03
 Rare condition: small coef for last iteration:  0.000D+00
 Coeff-Com: -0.118D-03 0.537D-04-0.204D-03 0.271D-02-0.225D-03 0.302D-03
 Coeff-Com:  0.252D-02-0.459D-02-0.542D-02 0.387D-01 0.170D-01-0.795D-01
 Coeff-Com: -0.538D+00 0.283D+00 0.359D+01-0.380D+01 0.150D+01
 Coeff-En:   0.000D+00 0.000D+00 0.000D+00 0.000D+00 0.000D+00 0.000D+00
 Coeff-En:   0.000D+00 0.000D+00 0.000D+00 0.000D+00 0.000D+00 0.000D+00
 Coeff-En:   0.000D+00 0.000D+00 0.000D+00 0.000D+00 0.100D+01
 Coeff:     -0.118D-03 0.537D-04-0.204D-03 0.271D-02-0.225D-03 0.302D-03
 Coeff:      0.252D-02-0.459D-02-0.542D-02 0.387D-01 0.170D-01-0.795D-01
 Coeff:     -0.538D+00 0.283D+00 0.359D+01-0.380D+01 0.150D+01
 Gap=     0.052 Goal=   None    Shift=    0.000
 RMSDP=2.07D-04 MaxDP=1.20D-02 DE= 1.53D-04 OVMax= 2.60D-02

 Cycle  18  Pass 1  IDiag  1:
 RMSU=  9.86D-05    CP:  1.18D+00  1.26D-03 -6.14D-03  1.32D+00  9.37D-01
                    CP:  2.81D-01  6.04D-01  1.30D+00  6.34D-01  2.01D+00
                    CP:  1.20D+00  1.36D+00  2.01D+00  1.60D+00 -4.09D-01
                    CP: -3.00D+00  2.77D+00
 E= -1455.60567049279     Delta-E=        0.000054609410 Rises=F Damp=F
 DIIS: error= 1.96D-04 at cycle  18 NSaved=  18.
 NSaved=18 IEnMin=16 EnMin= -1455.60587767966     IErMin=18 ErrMin= 1.96D-04
 ErrMax= 1.96D-04  0.00D+00 EMaxC= 1.00D-01 BMatC= 6.78D-06 BMatP= 6.68D-06
 IDIUse=3 WtCom= 9.98D-01 WtEn= 1.96D-03
 Rare condition: small coef for last iteration:  0.000D+00
 Coeff-Com: -0.344D-04 0.720D-05-0.960D-04 0.141D-02-0.183D-03-0.399D-03
 Coeff-Com:  0.566D-02 0.219D-03-0.619D-03-0.238D-01-0.143D-01 0.652D-01
 Coeff-Com: -0.228D-01-0.115D+00 0.731D+00-0.104D+01 0.718D+00 0.695D+00
 Coeff-En:   0.000D+00 0.000D+00 0.000D+00 0.000D+00 0.000D+00 0.000D+00
 Coeff-En:   0.000D+00 0.000D+00 0.000D+00 0.000D+00 0.000D+00 0.000D+00
 Coeff-En:   0.000D+00 0.000D+00 0.000D+00 0.000D+00 0.000D+00 0.100D+01
 Coeff:     -0.344D-04 0.720D-05-0.960D-04 0.141D-02-0.183D-03-0.399D-03
 Coeff:      0.566D-02 0.219D-03-0.619D-03-0.238D-01-0.143D-01 0.652D-01
 Coeff:     -0.228D-01-0.115D+00 0.731D+00-0.104D+01 0.718D+00 0.695D+00
 Gap=     0.052 Goal=   None    Shift=    0.000
 RMSDP=1.59D-04 MaxDP=9.69D-03 DE= 5.46D-05 OVMax= 1.18D-02

 Cycle  19  Pass 1  IDiag  1:
 RMSU=  6.30D-05    CP:  1.18D+00  1.26D-03 -6.14D-03  1.32D+00  9.34D-01
                    CP:  2.83D-01  6.07D-01  1.29D+00  6.30D-01  2.00D+00
                    CP:  1.22D+00  1.47D+00  2.21D+00  1.85D+00  2.67D-02
                    CP: -3.00D+00  3.00D+00  1.38D+00
 E= -1455.60571973103     Delta-E=       -0.000049238238 Rises=F Damp=F
 DIIS: error= 2.16D-04 at cycle  19 NSaved=  19.
 NSaved=19 IEnMin=16 EnMin= -1455.60587767966     IErMin=18 ErrMin= 1.96D-04
 ErrMax= 2.16D-04  0.00D+00 EMaxC= 1.00D-01 BMatC= 7.51D-06 BMatP= 6.68D-06
 IDIUse=3 WtCom= 9.98D-01 WtEn= 1.96D-03
 Coeff-Com:  0.126D-04-0.393D-04-0.939D-04 0.828D-03-0.117D-03-0.501D-03
 Coeff-Com:  0.494D-02 0.214D-02 0.468D-02-0.282D-01-0.303D-01 0.570D-01
 Coeff-Com:  0.482D-01-0.273D-01 0.406D+00-0.613D+00 0.374D+00 0.422D+00
 Coeff-Com:  0.381D+00
 Coeff-En:   0.000D+00 0.000D+00 0.000D+00 0.000D+00 0.000D+00 0.000D+00
 Coeff-En:   0.000D+00 0.000D+00 0.000D+00 0.000D+00 0.000D+00 0.000D+00
 Coeff-En:   0.000D+00 0.000D+00 0.000D+00 0.000D+00 0.000D+00 0.000D+00
 Coeff-En:   0.100D+01
 Coeff:      0.126D-04-0.392D-04-0.937D-04 0.826D-03-0.116D-03-0.500D-03
 Coeff:      0.493D-02 0.213D-02 0.467D-02-0.282D-01-0.302D-01 0.569D-01
 Coeff:      0.481D-01-0.273D-01 0.405D+00-0.612D+00 0.373D+00 0.421D+00
 Coeff:      0.382D+00
 Gap=     0.052 Goal=   None    Shift=    0.000
 RMSDP=9.78D-05 MaxDP=6.02D-03 DE=-4.92D-05 OVMax= 5.98D-03

 Cycle  20  Pass 1  IDiag  1:
 RMSU=  9.94D-06    CP:  1.18D+00  1.25D-03 -6.14D-03  1.32D+00  9.33D-01
                    CP:  2.84D-01  6.10D-01  1.28D+00  6.29D-01  1.99D+00
                    CP:  1.22D+00  1.54D+00  2.28D+00  1.95D+00  3.05D-01
                    CP: -3.00D+00  3.00D+00  1.47D+00  1.56D+00
 E= -1455.60574638635     Delta-E=       -0.000026655319 Rises=F Damp=F
 DIIS: error= 2.34D-04 at cycle  20 NSaved=  20.
 NSaved=20 IEnMin=16 EnMin= -1455.60587767966     IErMin=18 ErrMin= 1.96D-04
 ErrMax= 2.34D-04  0.00D+00 EMaxC= 1.00D-01 BMatC= 7.72D-06 BMatP= 6.68D-06
 IDIUse=3 WtCom= 9.98D-01 WtEn= 1.96D-03
 Coeff-Com: -0.253D-04 0.608D-04-0.100D-03 0.171D-02-0.245D-03-0.352D-03
 Coeff-Com:  0.615D-02 0.221D-02 0.518D-03-0.397D-01-0.253D-01 0.116D+00
 Coeff-Com:  0.220D+00-0.207D+00-0.591D+00 0.278D+00 0.250D+00 0.729D+00
 Coeff-Com:  0.321D+01-0.295D+01
 Coeff-En:   0.000D+00 0.000D+00 0.000D+00 0.000D+00 0.000D+00 0.000D+00
 Coeff-En:   0.000D+00 0.000D+00 0.000D+00 0.000D+00 0.000D+00 0.000D+00
 Coeff-En:   0.000D+00 0.000D+00 0.000D+00 0.000D+00 0.000D+00 0.000D+00
 Coeff-En:   0.000D+00 0.100D+01
 Coeff:     -0.253D-04 0.607D-04-0.100D-03 0.171D-02-0.244D-03-0.351D-03
 Coeff:      0.614D-02 0.221D-02 0.517D-03-0.396D-01-0.253D-01 0.115D+00
 Coeff:      0.220D+00-0.206D+00-0.590D+00 0.278D+00 0.249D+00 0.728D+00
 Coeff:      0.320D+01-0.294D+01
 Gap=     0.051 Goal=   None    Shift=    0.000
 RMSDP=2.69D-04 MaxDP=1.70D-02 DE=-2.67D-05 OVMax= 1.79D-02

 Cycle  21  Pass 1  IDiag  1:
 Restarting incremental Fock formation.
 E= -1455.60566800065     Delta-E=        0.000078385694 Rises=F Damp=F
 DIIS: error= 2.25D-04 at cycle  21 NSaved=  20.
 NSaved=20 IEnMin=15 EnMin= -1455.60587767966     IErMin=17 ErrMin= 1.96D-04
 ErrMax= 2.25D-04  0.00D+00 EMaxC= 1.00D-01 BMatC= 7.34D-06 BMatP= 6.68D-06
 IDIUse=3 WtCom= 9.98D-01 WtEn= 1.96D-03
 Rare condition: small coef for last iteration:  0.000D+00
 Coeff-Com: -0.274D-04-0.117D-03 0.181D-02-0.218D-03-0.211D-03 0.520D-02
 Coeff-Com:  0.467D-02-0.222D-02-0.549D-01-0.455D-01 0.116D+00 0.459D+00
 Coeff-Com: -0.140D+00-0.195D+01 0.175D+01-0.472D+00 0.306D+00 0.683D+01
 Coeff-Com: -0.932D+01 0.352D+01
 Coeff-En:   0.000D+00 0.000D+00 0.000D+00 0.000D+00 0.000D+00 0.000D+00
 Coeff-En:   0.000D+00 0.000D+00 0.000D+00 0.000D+00 0.000D+00 0.000D+00
 Coeff-En:   0.000D+00 0.000D+00 0.000D+00 0.000D+00 0.000D+00 0.000D+00
 Coeff-En:   0.000D+00 0.100D+01
 Coeff:     -0.274D-04-0.117D-03 0.181D-02-0.218D-03-0.211D-03 0.520D-02
 Coeff:      0.467D-02-0.222D-02-0.549D-01-0.455D-01 0.116D+00 0.459D+00
 Coeff:     -0.140D+00-0.195D+01 0.175D+01-0.472D+00 0.306D+00 0.683D+01
 Coeff:     -0.932D+01 0.352D+01
 Gap=     0.049 Goal=   None    Shift=    0.000
 RMSDP=1.07D-03 MaxDP=6.94D-02 DE= 7.84D-05 OVMax= 7.66D-02

 Cycle  22  Pass 1  IDiag  1:
 RMSU=  8.00D-04    CP:  1.01D+00
 E= -1455.60541410882     Delta-E=        0.000253891832 Rises=F Damp=F
 DIIS: error= 4.95D-04 at cycle  22 NSaved=  20.
 NSaved=20 IEnMin=14 EnMin= -1455.60587767966     IErMin=16 ErrMin= 1.96D-04
 ErrMax= 4.95D-04  0.00D+00 EMaxC= 1.00D-01 BMatC= 2.72D-05 BMatP= 6.68D-06
 IDIUse=3 WtCom= 9.98D-01 WtEn= 1.96D-03
 Rare condition: small coef for last iteration:  0.000D+00
 Coeff-Com:  0.242D-04 0.434D-03-0.207D-03-0.474D-03 0.519D-02 0.102D-01
 Coeff-Com:  0.121D-01-0.586D-01-0.837D-01 0.451D-01 0.309D+00 0.178D+00
 Coeff-Com: -0.433D+00 0.204D+00-0.208D+00 0.481D+00 0.620D+01-0.936D+01
 Coeff-Com:  0.300D+01 0.697D+00
 Coeff-En:   0.000D+00 0.000D+00 0.000D+00 0.000D+00 0.000D+00 0.000D+00
 Coeff-En:   0.000D+00 0.000D+00 0.000D+00 0.000D+00 0.000D+00 0.000D+00
 Coeff-En:   0.000D+00 0.000D+00 0.000D+00 0.000D+00 0.000D+00 0.000D+00
 Coeff-En:   0.000D+00 0.100D+01
 Coeff:      0.242D-04 0.434D-03-0.207D-03-0.474D-03 0.519D-02 0.102D-01
 Coeff:      0.121D-01-0.586D-01-0.837D-01 0.451D-01 0.309D+00 0.178D+00
 Coeff:     -0.433D+00 0.204D+00-0.208D+00 0.481D+00 0.620D+01-0.936D+01
 Coeff:      0.300D+01 0.697D+00
 Gap=     0.049 Goal=   None    Shift=    0.000
 RMSDP=7.95D-04 MaxDP=4.02D-02 DE= 2.54D-04 OVMax= 8.50D-02

 Cycle  23  Pass 1  IDiag  1:
 RMSU=  2.63D-04    CP:  1.01D+00  1.81D+00
 E= -1455.60526163657     Delta-E=        0.000152472248 Rises=F Damp=F
 DIIS: error= 1.22D-03 at cycle  23 NSaved=  20.
 NSaved=20 IEnMin=13 EnMin= -1455.60587767966     IErMin=15 ErrMin= 1.96D-04
 ErrMax= 1.22D-03  0.00D+00 EMaxC= 1.00D-01 BMatC= 1.62D-04 BMatP= 6.68D-06
 IDIUse=3 WtCom= 9.98D-01 WtEn= 1.96D-03
 Rare condition: small coef for last iteration:  0.000D+00
 Coeff-Com:  0.296D-03-0.192D-03-0.600D-04 0.143D-02 0.774D-02 0.399D-02
 Coeff-Com: -0.272D-01-0.522D-01-0.180D-01 0.149D+00 0.233D+00-0.211D+00
 Coeff-Com:  0.801D-01-0.171D+00 0.169D+00 0.519D+01-0.934D+01 0.390D+01
 Coeff-Com:  0.146D+01-0.378D+00
 Coeff-En:   0.000D+00 0.000D+00 0.000D+00 0.000D+00 0.000D+00 0.000D+00
 Coeff-En:   0.000D+00 0.000D+00 0.000D+00 0.000D+00 0.000D+00 0.000D+00
 Coeff-En:   0.000D+00 0.000D+00 0.000D+00 0.000D+00 0.000D+00 0.000D+00
 Coeff-En:   0.000D+00 0.100D+01
 Coeff:      0.296D-03-0.192D-03-0.600D-04 0.143D-02 0.774D-02 0.399D-02
 Coeff:     -0.272D-01-0.522D-01-0.180D-01 0.149D+00 0.233D+00-0.211D+00
 Coeff:      0.801D-01-0.171D+00 0.169D+00 0.519D+01-0.934D+01 0.390D+01
 Coeff:      0.146D+01-0.378D+00
 Gap=     0.049 Goal=   None    Shift=    0.000
 RMSDP=3.71D-04 MaxDP=2.89D-02 DE= 1.52D-04 OVMax= 8.94D-03

 Cycle  24  Pass 1  IDiag  1:
 RMSU=  9.52D-05    CP:  1.01D+00  2.06D+00  7.51D-01
 E= -1455.60507853632     Delta-E=        0.000183100256 Rises=F Damp=F
 DIIS: error= 1.64D-03 at cycle  24 NSaved=  20.
 NSaved=20 IEnMin=12 EnMin= -1455.60587767966     IErMin=14 ErrMin= 1.96D-04
 ErrMax= 1.64D-03  0.00D+00 EMaxC= 1.00D-01 BMatC= 2.93D-04 BMatP= 6.68D-06
 IDIUse=3 WtCom= 9.98D-01 WtEn= 1.96D-03
 Rare condition: small coef for last iteration:  0.000D+00
 Coeff-Com:  0.550D-03-0.203D-03 0.202D-02 0.628D-02 0.476D-02-0.193D-01
 Coeff-Com: -0.537D-01-0.221D-01 0.111D+00 0.196D+00-0.300D+00 0.270D+00
 Coeff-Com: -0.233D+00-0.777D-01 0.352D+01-0.546D+01 0.230D+01 0.510D+00
 Coeff-Com:  0.126D+01-0.102D+01
 Coeff-En:   0.000D+00 0.000D+00 0.000D+00 0.000D+00 0.000D+00 0.000D+00
 Coeff-En:   0.000D+00 0.000D+00 0.000D+00 0.000D+00 0.000D+00 0.000D+00
 Coeff-En:   0.000D+00 0.000D+00 0.000D+00 0.000D+00 0.000D+00 0.000D+00
 Coeff-En:   0.000D+00 0.100D+01
 Coeff:      0.550D-03-0.203D-03 0.202D-02 0.628D-02 0.476D-02-0.193D-01
 Coeff:     -0.537D-01-0.221D-01 0.111D+00 0.196D+00-0.300D+00 0.270D+00
 Coeff:     -0.233D+00-0.777D-01 0.352D+01-0.546D+01 0.230D+01 0.510D+00
 Coeff:      0.126D+01-0.102D+01
 Gap=     0.049 Goal=   None    Shift=    0.000
 RMSDP=8.56D-04 MaxDP=6.37D-02 DE= 1.83D-04 OVMax= 4.12D-02

 Cycle  25  Pass 1  IDiag  1:
 RMSU=  1.77D-05    CP:  1.01D+00  1.37D+00  8.64D-01 -9.69D-01
 E= -1455.60539717473     Delta-E=       -0.000318638416 Rises=F Damp=F
 DIIS: error= 5.83D-04 at cycle  25 NSaved=  20.
 NSaved=20 IEnMin=11 EnMin= -1455.60587767966     IErMin=13 ErrMin= 1.96D-04
 ErrMax= 5.83D-04  0.00D+00 EMaxC= 1.00D-01 BMatC= 3.75D-05 BMatP= 6.68D-06
 IDIUse=3 WtCom= 9.98D-01 WtEn= 1.96D-03
 Coeff-Com:  0.233D-03 0.123D-02 0.469D-02 0.602D-02-0.131D-01-0.406D-01
 Coeff-Com: -0.196D-01 0.607D-01 0.171D+00 0.251D-01-0.514D-01-0.124D+00
 Coeff-Com: -0.332D-01 0.209D+01-0.314D+01 0.121D+01 0.341D+00 0.202D+00
 Coeff-Com: -0.469D+00 0.784D+00
 Coeff-En:   0.000D+00 0.000D+00 0.000D+00 0.000D+00 0.000D+00 0.000D+00
 Coeff-En:   0.000D+00 0.000D+00 0.000D+00 0.000D+00 0.000D+00 0.000D+00
 Coeff-En:   0.000D+00 0.000D+00 0.000D+00 0.000D+00 0.000D+00 0.000D+00
 Coeff-En:   0.000D+00 0.100D+01
 Coeff:      0.233D-03 0.123D-02 0.468D-02 0.601D-02-0.130D-01-0.406D-01
 Coeff:     -0.196D-01 0.606D-01 0.170D+00 0.250D-01-0.513D-01-0.124D+00
 Coeff:     -0.332D-01 0.208D+01-0.313D+01 0.121D+01 0.340D+00 0.201D+00
 Coeff:     -0.468D+00 0.785D+00
 Gap=     0.050 Goal=   None    Shift=    0.000
 RMSDP=2.03D-04 MaxDP=1.33D-02 DE=-3.19D-04 OVMax= 1.43D-02

 Cycle  26  Pass 1  IDiag  1:
 RMSU=  7.99D-06    CP:  1.00D+00  1.19D+00  8.07D-01 -1.22D+00  1.04D+00
 E= -1455.60542051460     Delta-E=       -0.000023339870 Rises=F Damp=F
 DIIS: error= 3.66D-04 at cycle  26 NSaved=  20.
 NSaved=20 IEnMin=10 EnMin= -1455.60587767966     IErMin=12 ErrMin= 1.96D-04
 ErrMax= 3.66D-04  0.00D+00 EMaxC= 1.00D-01 BMatC= 1.47D-05 BMatP= 6.68D-06
 IDIUse=3 WtCom= 9.98D-01 WtEn= 1.96D-03
 Coeff-Com:  0.694D-04 0.968D-03 0.337D-02-0.850D-02-0.143D-01 0.797D-02
 Coeff-Com:  0.460D-01 0.429D-01 0.104D+00-0.174D+00 0.274D-02 0.166D+00
 Coeff-Com:  0.121D+01-0.170D+01 0.245D+00 0.108D-01-0.122D+01 0.617D+00
 Coeff-Com: -0.233D+00 0.189D+01
 Coeff-En:   0.000D+00 0.000D+00 0.000D+00 0.000D+00 0.000D+00 0.000D+00
 Coeff-En:   0.000D+00 0.000D+00 0.000D+00 0.000D+00 0.000D+00 0.000D+00
 Coeff-En:   0.000D+00 0.000D+00 0.000D+00 0.000D+00 0.000D+00 0.000D+00
 Coeff-En:   0.000D+00 0.100D+01
 Coeff:      0.692D-04 0.966D-03 0.336D-02-0.848D-02-0.143D-01 0.796D-02
 Coeff:      0.459D-01 0.428D-01 0.104D+00-0.174D+00 0.273D-02 0.166D+00
 Coeff:      0.121D+01-0.169D+01 0.245D+00 0.107D-01-0.122D+01 0.616D+00
 Coeff:     -0.232D+00 0.189D+01
 Gap=     0.050 Goal=   None    Shift=    0.000
 RMSDP=2.13D-05 MaxDP=1.54D-03 DE=-2.33D-05 OVMax= 5.89D-04

 Cycle  27  Pass 1  IDiag  1:
 RMSU=  9.39D-06    CP:  1.00D+00  1.18D+00  8.33D-01 -1.31D+00  1.52D+00
                    CP:  1.71D+00
 E= -1455.60542508353     Delta-E=       -0.000004568927 Rises=F Damp=F
 DIIS: error= 3.34D-04 at cycle  27 NSaved=  20.
 NSaved=20 IEnMin= 9 EnMin= -1455.60587767966     IErMin=11 ErrMin= 1.96D-04
 ErrMax= 3.34D-04  0.00D+00 EMaxC= 1.00D-01 BMatC= 1.22D-05 BMatP= 6.68D-06
 IDIUse=3 WtCom= 9.98D-01 WtEn= 1.96D-03
 Coeff-Com:  0.797D-03 0.325D-02-0.568D-02-0.805D-02 0.777D-02 0.389D-01
 Coeff-Com:  0.302D-01 0.508D-01-0.868D-01-0.325D-01 0.103D+00 0.711D+00
 Coeff-Com: -0.876D+00 0.836D-01-0.178D+00-0.774D+00 0.422D+00-0.636D+00
 Coeff-Com:  0.106D+01 0.109D+01
 Coeff-En:   0.000D+00 0.000D+00 0.000D+00 0.000D+00 0.000D+00 0.000D+00
 Coeff-En:   0.000D+00 0.000D+00 0.000D+00 0.000D+00 0.000D+00 0.000D+00
 Coeff-En:   0.000D+00 0.000D+00 0.000D+00 0.000D+00 0.000D+00 0.000D+00
 Coeff-En:   0.000D+00 0.100D+01
 Coeff:      0.795D-03 0.324D-02-0.567D-02-0.803D-02 0.776D-02 0.388D-01
 Coeff:      0.302D-01 0.507D-01-0.866D-01-0.324D-01 0.103D+00 0.709D+00
 Coeff:     -0.874D+00 0.834D-01-0.178D+00-0.773D+00 0.421D+00-0.635D+00
 Coeff:      0.106D+01 0.109D+01
 Gap=     0.050 Goal=   None    Shift=    0.000
 RMSDP=1.80D-04 MaxDP=1.33D-02 DE=-4.57D-06 OVMax= 7.65D-03

 Cycle  28  Pass 1  IDiag  1:
 RMSU=  3.30D-06    CP:  1.00D+00  1.04D+00  8.96D-01 -1.69D+00  1.88D+00
                    CP:  2.10D+00  1.37D+00
 E= -1455.60543757054     Delta-E=       -0.000012487009 Rises=F Damp=F
 DIIS: error= 1.49D-04 at cycle  28 NSaved=  20.
 NSaved=20 IEnMin= 8 EnMin= -1455.60587767966     IErMin=20 ErrMin= 1.49D-04
 ErrMax= 1.49D-04  0.00D+00 EMaxC= 1.00D-01 BMatC= 2.42D-06 BMatP= 6.68D-06
 IDIUse=3 WtCom= 9.99D-01 WtEn= 1.49D-03
 Coeff-Com:  0.125D-02-0.908D-03-0.460D-03 0.431D-03-0.507D-02 0.122D-01
 Coeff-Com:  0.112D+00-0.117D+00 0.910D-02 0.459D-01 0.106D+00-0.985D-01
 Coeff-Com: -0.425D-01-0.136D+00-0.318D+00 0.178D+00-0.353D+00 0.315D+00
 Coeff-Com:  0.383D+00 0.909D+00
 Coeff-En:   0.000D+00 0.000D+00 0.000D+00 0.000D+00 0.000D+00 0.000D+00
 Coeff-En:   0.000D+00 0.000D+00 0.000D+00 0.000D+00 0.000D+00 0.000D+00
 Coeff-En:   0.000D+00 0.000D+00 0.000D+00 0.000D+00 0.000D+00 0.000D+00
 Coeff-En:   0.000D+00 0.100D+01
 Coeff:      0.125D-02-0.907D-03-0.459D-03 0.431D-03-0.507D-02 0.122D-01
 Coeff:      0.112D+00-0.117D+00 0.909D-02 0.458D-01 0.106D+00-0.983D-01
 Coeff:     -0.424D-01-0.136D+00-0.318D+00 0.177D+00-0.352D+00 0.314D+00
 Coeff:      0.382D+00 0.909D+00
 Gap=     0.050 Goal=   None    Shift=    0.000
 RMSDP=1.17D-04 MaxDP=8.62D-03 DE=-1.25D-05 OVMax= 5.54D-03

 Cycle  29  Pass 1  IDiag  1:
 RMSU=  2.41D-06    CP:  1.00D+00  9.38D-01  9.32D-01 -1.92D+00  2.16D+00
                    CP:  2.25D+00  1.73D+00  1.52D+00
 E= -1455.60544083827     Delta-E=       -0.000003267734 Rises=F Damp=F
 DIIS: error= 2.91D-05 at cycle  29 NSaved=  20.
 NSaved=20 IEnMin= 7 EnMin= -1455.60587767966     IErMin=20 ErrMin= 2.91D-05
 ErrMax= 2.91D-05  0.00D+00 EMaxC= 1.00D-01 BMatC= 9.18D-08 BMatP= 2.42D-06
 IDIUse=1 WtCom= 1.00D+00 WtEn= 0.00D+00
 Coeff-Com:  0.371D-03-0.596D-03-0.347D-02-0.486D-02 0.113D-01 0.185D-01
 Coeff-Com: -0.786D-02-0.109D-01-0.266D-01 0.379D-01-0.153D+00 0.122D+00
 Coeff-Com:  0.476D-01 0.758D-01-0.629D-01 0.125D+00-0.870D-01-0.340D+00
 Coeff-Com:  0.246D+00 0.101D+01
 Coeff:      0.371D-03-0.596D-03-0.347D-02-0.486D-02 0.113D-01 0.185D-01
 Coeff:     -0.786D-02-0.109D-01-0.266D-01 0.379D-01-0.153D+00 0.122D+00
 Coeff:      0.476D-01 0.758D-01-0.629D-01 0.125D+00-0.870D-01-0.340D+00
 Coeff:      0.246D+00 0.101D+01
 Gap=     0.050 Goal=   None    Shift=    0.000
 RMSDP=1.76D-05 MaxDP=4.75D-04 DE=-3.27D-06 OVMax= 2.24D-03

 Cycle  30  Pass 1  IDiag  1:
 RMSU=  1.91D-06    CP:  1.00D+00  9.55D-01  9.67D-01 -1.95D+00  2.11D+00
                    CP:  2.25D+00  1.76D+00  1.86D+00  1.63D+00
 E= -1455.60544077205     Delta-E=        0.000000066228 Rises=F Damp=F
 DIIS: error= 3.58D-05 at cycle  30 NSaved=  20.
 NSaved=20 IEnMin= 6 EnMin= -1455.60587767966     IErMin=19 ErrMin= 2.91D-05
 ErrMax= 3.58D-05  0.00D+00 EMaxC= 1.00D-01 BMatC= 1.38D-07 BMatP= 9.18D-08
 IDIUse=1 WtCom= 1.00D+00 WtEn= 0.00D+00
 Coeff-Com: -0.138D-03-0.607D-03-0.144D-02 0.198D-02 0.890D-02-0.105D-01
 Coeff-Com:  0.588D-02 0.837D-03 0.256D-01-0.584D-01 0.271D-01 0.151D-01
 Coeff-Com:  0.454D-01-0.355D-01 0.723D-01-0.396D-01-0.169D+00-0.978D-01
 Coeff-Com:  0.378D+00 0.832D+00
 Coeff:     -0.138D-03-0.607D-03-0.144D-02 0.198D-02 0.890D-02-0.105D-01
 Coeff:      0.588D-02 0.837D-03 0.256D-01-0.584D-01 0.271D-01 0.151D-01
 Coeff:      0.454D-01-0.355D-01 0.723D-01-0.396D-01-0.169D+00-0.978D-01
 Coeff:      0.378D+00 0.832D+00
 Gap=     0.050 Goal=   None    Shift=    0.000
 RMSDP=2.75D-05 MaxDP=2.05D-03 DE= 6.62D-08 OVMax= 9.37D-04

 Cycle  31  Pass 1  IDiag  1:
 RMSU=  4.63D-07    CP:  1.00D+00  9.34D-01  9.82D-01 -2.01D+00  2.15D+00
                    CP:  2.22D+00  1.75D+00  1.88D+00  1.64D+00  8.95D-01
 E= -1455.60544094671     Delta-E=       -0.000000174665 Rises=F Damp=F
 DIIS: error= 8.89D-06 at cycle  31 NSaved=  20.
 NSaved=20 IEnMin= 5 EnMin= -1455.60587767966     IErMin=20 ErrMin= 8.89D-06
 ErrMax= 8.89D-06  0.00D+00 EMaxC= 1.00D-01 BMatC= 8.32D-09 BMatP= 9.18D-08
 IDIUse=1 WtCom= 1.00D+00 WtEn= 0.00D+00
 Coeff-Com: -0.113D-03-0.686D-03 0.109D-03 0.224D-02-0.323D-02 0.299D-02
 Coeff-Com:  0.902D-03 0.308D-02-0.476D-02 0.930D-03 0.379D-02 0.132D-01
 Coeff-Com: -0.969D-02 0.202D-01-0.114D-01-0.360D-01-0.782D-01 0.188D-01
 Coeff-Com:  0.143D+00 0.935D+00
 Coeff:     -0.113D-03-0.686D-03 0.109D-03 0.224D-02-0.323D-02 0.299D-02
 Coeff:      0.902D-03 0.308D-02-0.476D-02 0.930D-03 0.379D-02 0.132D-01
 Coeff:     -0.969D-02 0.202D-01-0.114D-01-0.360D-01-0.782D-01 0.188D-01
 Coeff:      0.143D+00 0.935D+00
 Gap=     0.050 Goal=   None    Shift=    0.000
 RMSDP=9.81D-06 MaxDP=7.43D-04 DE=-1.75D-07 OVMax= 3.59D-04

 Cycle  32  Pass 1  IDiag  1:
 RMSU=  1.19D-07    CP:  1.00D+00  9.27D-01  9.87D-01 -2.03D+00  2.16D+00
                    CP:  2.21D+00  1.75D+00  1.90D+00  1.69D+00  9.29D-01
                    CP:  1.18D+00
 E= -1455.60544095851     Delta-E=       -0.000000011798 Rises=F Damp=F
 DIIS: error= 7.69D-07 at cycle  32 NSaved=  20.
 NSaved=20 IEnMin= 5 EnMin= -1455.60587767966     IErMin=20 ErrMin= 7.69D-07
 ErrMax= 7.69D-07  0.00D+00 EMaxC= 1.00D-01 BMatC= 5.48D-11 BMatP= 8.32D-09
 IDIUse=1 WtCom= 1.00D+00 WtEn= 0.00D+00
 Coeff-Com:  0.322D-04-0.293D-04-0.448D-04-0.756D-03 0.853D-03-0.212D-03
 Coeff-Com: -0.537D-03-0.628D-03 0.159D-02-0.638D-03 0.386D-03-0.787D-03
 Coeff-Com:  0.167D-02 0.146D-02-0.103D-03-0.111D-01-0.750D-02-0.285D-01
 Coeff-Com:  0.302D+00 0.743D+00
 Coeff:      0.322D-04-0.293D-04-0.448D-04-0.756D-03 0.853D-03-0.212D-03
 Coeff:     -0.537D-03-0.628D-03 0.159D-02-0.638D-03 0.386D-03-0.787D-03
 Coeff:      0.167D-02 0.146D-02-0.103D-03-0.111D-01-0.750D-02-0.285D-01
 Coeff:      0.302D+00 0.743D+00
 Gap=     0.050 Goal=   None    Shift=    0.000
 RMSDP=7.36D-07 MaxDP=5.81D-05 DE=-1.18D-08 OVMax= 3.09D-05

 Cycle  33  Pass 1  IDiag  1:
 RMSU=  6.03D-08    CP:  1.00D+00  9.27D-01  9.87D-01 -2.03D+00  2.16D+00
                    CP:  2.22D+00  1.75D+00  1.90D+00  1.70D+00  9.41D-01
                    CP:  1.22D+00  1.16D+00
 E= -1455.60544095847     Delta-E=        0.000000000040 Rises=F Damp=F
 DIIS: error= 1.55D-07 at cycle  33 NSaved=  20.
 NSaved=20 IEnMin= 5 EnMin= -1455.60587767966     IErMin=20 ErrMin= 1.55D-07
 ErrMax= 1.55D-07  0.00D+00 EMaxC= 1.00D-01 BMatC= 1.35D-12 BMatP= 5.48D-11
 IDIUse=1 WtCom= 1.00D+00 WtEn= 0.00D+00
 Coeff-Com:  0.577D-04 0.142D-03-0.132D-03-0.124D-02 0.145D-02-0.636D-03
 Coeff-Com: -0.535D-03-0.201D-02 0.469D-02-0.202D-02-0.154D-02-0.258D-02
 Coeff-Com:  0.115D-02 0.679D-02 0.113D-01-0.533D-02-0.295D-01-0.965D-01
 Coeff-Com:  0.179D+00 0.938D+00
 Coeff:      0.577D-04 0.142D-03-0.132D-03-0.124D-02 0.145D-02-0.636D-03
 Coeff:     -0.535D-03-0.201D-02 0.469D-02-0.202D-02-0.154D-02-0.258D-02
 Coeff:      0.115D-02 0.679D-02 0.113D-01-0.533D-02-0.295D-01-0.965D-01
 Coeff:      0.179D+00 0.938D+00
 Gap=     0.050 Goal=   None    Shift=    0.000
 RMSDP=5.35D-07 MaxDP=3.95D-05 DE= 4.00D-11 OVMax= 5.81D-06

 Cycle  34  Pass 1  IDiag  1:
 RMSU=  2.89D-08    CP:  1.00D+00  9.27D-01  9.87D-01 -2.03D+00  2.16D+00
                    CP:  2.22D+00  1.75D+00  1.90D+00  1.69D+00  9.39D-01
                    CP:  1.27D+00  1.27D+00  1.35D+00
 E= -1455.60544095838     Delta-E=        0.000000000094 Rises=F Damp=F
 DIIS: error= 5.91D-07 at cycle  34 NSaved=  20.
 NSaved=20 IEnMin= 5 EnMin= -1455.60587767966     IErMin=19 ErrMin= 1.55D-07
 ErrMax= 5.91D-07  0.00D+00 EMaxC= 1.00D-01 BMatC= 3.92D-11 BMatP= 1.35D-12
 IDIUse=1 WtCom= 1.00D+00 WtEn= 0.00D+00
 Coeff-Com: -0.196D-06-0.449D-05-0.163D-04-0.141D-03 0.141D-03-0.386D-04
 Coeff-Com:  0.119D-04-0.299D-03 0.813D-03-0.793D-03-0.141D-03 0.137D-03
 Coeff-Com:  0.181D-02 0.559D-02-0.402D-02-0.902D-02-0.496D-01-0.436D-01
 Coeff-Com:  0.223D+00 0.876D+00
 Coeff:     -0.196D-06-0.449D-05-0.163D-04-0.141D-03 0.141D-03-0.386D-04
 Coeff:      0.119D-04-0.299D-03 0.813D-03-0.793D-03-0.141D-03 0.137D-03
 Coeff:      0.181D-02 0.559D-02-0.402D-02-0.902D-02-0.496D-01-0.436D-01
 Coeff:      0.223D+00 0.876D+00
 Gap=     0.050 Goal=   None    Shift=    0.000
 RMSDP=7.12D-07 MaxDP=4.82D-05 DE= 9.37D-11 OVMax= 5.12D-05

 Cycle  35  Pass 1  IDiag  1:
 RMSU=  1.32D-08    CP:  1.00D+00  9.28D-01  9.88D-01 -2.03D+00  2.16D+00
                    CP:  2.22D+00  1.75D+00  1.89D+00  1.69D+00  9.41D-01
                    CP:  1.27D+00  1.36D+00  1.46D+00  8.99D-01
 E= -1455.60544095848     Delta-E=       -0.000000000101 Rises=F Damp=F
 DIIS: error= 2.75D-08 at cycle  35 NSaved=  20.
 NSaved=20 IEnMin= 5 EnMin= -1455.60587767966     IErMin=20 ErrMin= 2.75D-08
 ErrMax= 2.75D-08  0.00D+00 EMaxC= 1.00D-01 BMatC= 1.67D-13 BMatP= 1.35D-12
 IDIUse=1 WtCom= 1.00D+00 WtEn= 0.00D+00
 Coeff-Com: -0.404D-05 0.145D-04-0.302D-04-0.225D-03 0.248D-03-0.837D-04
 Coeff-Com:  0.172D-04 0.148D-04 0.153D-03-0.193D-03-0.376D-03 0.189D-03
 Coeff-Com:  0.262D-02-0.924D-03-0.198D-02-0.113D-01-0.612D-01-0.391D-01
 Coeff-Com:  0.322D+00 0.790D+00
 Coeff:     -0.404D-05 0.145D-04-0.302D-04-0.225D-03 0.248D-03-0.837D-04
 Coeff:      0.172D-04 0.148D-04 0.153D-03-0.193D-03-0.376D-03 0.189D-03
 Coeff:      0.262D-02-0.924D-03-0.198D-02-0.113D-01-0.612D-01-0.391D-01
 Coeff:      0.322D+00 0.790D+00
 Gap=     0.050 Goal=   None    Shift=    0.000
 RMSDP=2.98D-08 MaxDP=1.86D-06 DE=-1.01D-10 OVMax= 6.61D-07

 Cycle  36  Pass 1  IDiag  1:
 RMSU=  6.13D-09    CP:  1.00D+00  9.28D-01  9.88D-01 -2.03D+00  2.16D+00
                    CP:  2.22D+00  1.75D+00  1.89D+00  1.69D+00  9.40D-01
                    CP:  1.28D+00  1.38D+00  1.51D+00  1.08D+00  1.12D+00
 E= -1455.60544095841     Delta-E=        0.000000000068 Rises=F Damp=F
 DIIS: error= 8.31D-09 at cycle  36 NSaved=  20.
 NSaved=20 IEnMin= 4 EnMin= -1455.60587767966     IErMin=20 ErrMin= 8.31D-09
 ErrMax= 8.31D-09  0.00D+00 EMaxC= 1.00D-01 BMatC= 1.56D-14 BMatP= 1.67D-13
 IDIUse=1 WtCom= 1.00D+00 WtEn= 0.00D+00
 Coeff-Com:  0.395D-05-0.140D-04-0.308D-04 0.242D-04 0.481D-05 0.499D-04
 Coeff-Com:  0.966D-04-0.459D-04-0.677D-04-0.174D-03-0.136D-03 0.222D-03
 Coeff-Com: -0.895D-03 0.486D-03 0.768D-02-0.174D-01-0.453D-01 0.150D-01
 Coeff-Com:  0.311D+00 0.729D+00
 Coeff:      0.395D-05-0.140D-04-0.308D-04 0.242D-04 0.481D-05 0.499D-04
 Coeff:      0.966D-04-0.459D-04-0.677D-04-0.174D-03-0.136D-03 0.222D-03
 Coeff:     -0.895D-03 0.486D-03 0.768D-02-0.174D-01-0.453D-01 0.150D-01
 Coeff:      0.311D+00 0.729D+00
 Gap=     0.050 Goal=   None    Shift=    0.000
 RMSDP=8.67D-09 MaxDP=2.83D-07 DE= 6.82D-11 OVMax= 9.47D-07

 SCF Done:  E(RM062X) =  -1455.60544096     A.U. after   36 cycles
            NFock= 36  Conv=0.87D-08     -V/T= 2.0028
 KE= 1.451519165431D+03 PE=-5.459227111891D+03 EE= 1.546336089743D+03
 Leave Link  502 at Wed Jul  6 04:18:20 2022, MaxMem=   671088640 cpu:            3620.4 elap:             783.8
 (Enter /gpfs/software/gaussian16/sse4/tar/g16/l601.exe)
 Copying SCF densities to generalized density rwf, IOpCl= 0 IROHF=0.

 **********************************************************************

            Population analysis using the SCF density.

 **********************************************************************

 Orbital symmetries:
       Occupied  (A) (A) (A) (A) (A) (A) (A) (A) (A) (A) (A) (A)
                 (A) (A) (A) (A) (A) (A) (A) (A) (A) (A) (A) (A)
                 (A) (A) (A) (A) (A) (A) (A) (A) (A) (A) (A) (A)
                 (A) (A) (A) (A) (A) (A) (A) (A) (A) (A) (A) (A)
                 (A) (A) (A) (A) (A) (A) (A) (A) (A) (A) (A) (A)
       Virtual   (A) (A) (A) (A) (A) (A) (A) (A) (A) (A) (A) (A)
                 (A) (A) (A) (A) (A) (A) (A) (A) (A) (A) (A) (A)
                 (A) (A) (A) (A) (A) (A) (A) (A) (A) (A) (A) (A)
                 (A) (A) (A) (A) (A) (A) (A) (A) (A) (A) (A) (A)
                 (A) (A) (A) (A) (A) (A) (A) (A) (A) (A) (A) (A)
                 (A) (A) (A) (A) (A) (A) (A) (A) (A) (A) (A) (A)
                 (A) (A) (A) (A) (A) (A) (A) (A) (A) (A) (A) (A)
                 (A) (A) (A) (A) (A) (A) (A) (A) (A) (A) (A) (A)
                 (A) (A) (A) (A) (A) (A) (A) (A) (A) (A) (A) (A)
                 (A) (A) (A) (A) (A) (A) (A) (A) (A) (A) (A) (A)
                 (A) (A) (A) (A) (A) (A) (A) (A) (A) (A) (A) (A)
                 (A) (A) (A) (A) (A) (A) (A) (A) (A) (A) (A) (A)
                 (A) (A) (A) (A) (A) (A) (A) (A) (A) (A) (A) (A)
                 (A) (A) (A) (A) (A) (A) (A) (A) (A) (A) (A) (A)
                 (A) (A) (A) (A) (A) (A) (A) (A) (A) (A) (A) (A)
                 (A) (A) (A) (A) (A) (A) (A) (A) (A) (A) (A) (A)
                 (A) (A) (A) (A) (A) (A) (A) (A) (A) (A) (A) (A)
                 (A) (A) (A) (A) (A) (A) (A) (A) (A) (A) (A) (A)
                 (A) (A) (A) (A) (A) (A) (A) (A) (A) (A) (A) (A)
                 (A) (A) (A) (A) (A) (A) (A) (A) (A) (A) (A) (A)
                 (A) (A) (A) (A) (A) (A) (A) (A) (A) (A) (A) (A)
                 (A) (A) (A) (A) (A) (A) (A) (A) (A) (A) (A) (A)
                 (A) (A) (A) (A) (A) (A) (A) (A) (A) (A) (A) (A)
                 (A) (A) (A) (A) (A) (A) (A) (A) (A) (A) (A) (A)
                 (A) (A) (A) (A) (A) (A) (A) (A) (A) (A) (A) (A)
                 (A) (A) (A) (A) (A) (A) (A) (A) (A) (A) (A) (A)
 The electronic state is 1-A.
 Alpha  occ. eigenvalues -- -102.57117-102.55366 -19.55809 -10.53135 -10.51806
 Alpha  occ. eigenvalues --  -10.50264 -10.50057 -10.48516 -10.48091 -10.47600
 Alpha  occ. eigenvalues --  -10.45970 -10.44802 -10.43620 -10.42363 -10.36672
 Alpha  occ. eigenvalues --   -9.71492  -9.69732  -7.43977  -7.43350  -7.43329
 Alpha  occ. eigenvalues --   -7.42202  -7.41617  -7.41541  -1.06766  -0.90559
 Alpha  occ. eigenvalues --   -0.87908  -0.84141  -0.82070  -0.76514  -0.73514
 Alpha  occ. eigenvalues --   -0.70412  -0.69629  -0.60690  -0.59538  -0.55600
 Alpha  occ. eigenvalues --   -0.54455  -0.49467  -0.46244  -0.45973  -0.43237
 Alpha  occ. eigenvalues --   -0.41861  -0.40815  -0.39801  -0.39607  -0.37465
 Alpha  occ. eigenvalues --   -0.37415  -0.35660  -0.33463  -0.32976  -0.31133
 Alpha  occ. eigenvalues --   -0.29871  -0.28402  -0.27200  -0.26284  -0.24964
 Alpha  occ. eigenvalues --   -0.21837  -0.17854  -0.17330  -0.12440  -0.10046
 Alpha virt. eigenvalues --   -0.05033   0.09004   0.09114   0.10697   0.10834
 Alpha virt. eigenvalues --    0.12028   0.12877   0.13077   0.13363   0.14269
 Alpha virt. eigenvalues --    0.15006   0.15389   0.15768   0.15878   0.17438
 Alpha virt. eigenvalues --    0.17769   0.17879   0.18218   0.18253   0.18589
 Alpha virt. eigenvalues --    0.19249   0.19342   0.20188   0.20804   0.21063
 Alpha virt. eigenvalues --    0.21836   0.22219   0.22536   0.24039   0.24050
 Alpha virt. eigenvalues --    0.24420   0.25057   0.25399   0.26074   0.26287
 Alpha virt. eigenvalues --    0.26457   0.26856   0.27260   0.27633   0.28561
 Alpha virt. eigenvalues --    0.29445   0.29457   0.29558   0.30283   0.30562
 Alpha virt. eigenvalues --    0.30775   0.31217   0.31370   0.31967   0.32138
 Alpha virt. eigenvalues --    0.32915   0.33207   0.33807   0.34114   0.34770
 Alpha virt. eigenvalues --    0.35563   0.35922   0.36529   0.36980   0.37593
 Alpha virt. eigenvalues --    0.38116   0.39455   0.39945   0.40510   0.40907
 Alpha virt. eigenvalues --    0.41600   0.42343   0.43701   0.44463   0.44969
 Alpha virt. eigenvalues --    0.45072   0.45970   0.46334   0.46788   0.48112
 Alpha virt. eigenvalues --    0.48787   0.49172   0.53181   0.54752   0.56000
 Alpha virt. eigenvalues --    0.56982   0.58061   0.60105   0.60703   0.61263
 Alpha virt. eigenvalues --    0.61410   0.63655   0.63944   0.64795   0.65317
 Alpha virt. eigenvalues --    0.65927   0.67588   0.68473   0.69051   0.70577
 Alpha virt. eigenvalues --    0.70596   0.71996   0.72130   0.73630   0.75076
 Alpha virt. eigenvalues --    0.75409   0.75841   0.76550   0.76699   0.77610
 Alpha virt. eigenvalues --    0.79093   0.79315   0.81145   0.81231   0.82138
 Alpha virt. eigenvalues --    0.82412   0.83201   0.83585   0.85992   0.86028
 Alpha virt. eigenvalues --    0.87694   0.88327   0.88531   0.89769   0.92748
 Alpha virt. eigenvalues --    0.94875   0.95191   0.96522   0.98798   0.99336
 Alpha virt. eigenvalues --    1.00561   1.01679   1.01792   1.02778   1.03382
 Alpha virt. eigenvalues --    1.03699   1.03961   1.04270   1.04932   1.05555
 Alpha virt. eigenvalues --    1.06396   1.07267   1.09288   1.10136   1.10663
 Alpha virt. eigenvalues --    1.11274   1.11572   1.12160   1.13237   1.15141
 Alpha virt. eigenvalues --    1.16077   1.17265   1.17888   1.19434   1.19630
 Alpha virt. eigenvalues --    1.22934   1.25150   1.26238   1.26293   1.28338
 Alpha virt. eigenvalues --    1.29311   1.30900   1.32899   1.34336   1.36299
 Alpha virt. eigenvalues --    1.36839   1.37157   1.37476   1.40322   1.42972
 Alpha virt. eigenvalues --    1.44110   1.47687   1.48458   1.48801   1.53080
 Alpha virt. eigenvalues --    1.56314   1.57536   1.60286   1.64926   1.66806
 Alpha virt. eigenvalues --    1.66855   1.67747   1.70781   1.71915   1.72080
 Alpha virt. eigenvalues --    1.77003   1.77852   1.78168   1.79127   1.81729
 Alpha virt. eigenvalues --    1.83787   1.84067   1.84321   1.87692   1.89890
 Alpha virt. eigenvalues --    1.91290   1.93766   1.94067   1.97386   1.97465
 Alpha virt. eigenvalues --    2.01303   2.02988   2.03312   2.04585   2.06504
 Alpha virt. eigenvalues --    2.07622   2.07668   2.08776   2.09755   2.11144
 Alpha virt. eigenvalues --    2.12824   2.13583   2.16649   2.19244   2.20703
 Alpha virt. eigenvalues --    2.24402   2.25359   2.30499   2.32679   2.37719
 Alpha virt. eigenvalues --    2.38042   2.38895   2.40050   2.40628   2.42647
 Alpha virt. eigenvalues --    2.45244   2.45885   2.48781   2.48834   2.53045
 Alpha virt. eigenvalues --    2.58031   2.59184   2.61178   2.65249   2.65828
 Alpha virt. eigenvalues --    2.67742   2.71800   2.75122   2.77084   2.77188
 Alpha virt. eigenvalues --    2.78700   2.80104   2.82265   2.82737   2.84920
 Alpha virt. eigenvalues --    2.86085   2.88729   2.89829   2.91203   2.92605
 Alpha virt. eigenvalues --    2.95653   2.95771   2.98231   3.01331   3.03387
 Alpha virt. eigenvalues --    3.03416   3.05847   3.07497   3.08867   3.10891
 Alpha virt. eigenvalues --    3.14450   3.20018   3.23049   3.25150   3.28886
 Alpha virt. eigenvalues --    3.29497   3.35830   3.36562   3.38117   3.38917
 Alpha virt. eigenvalues --    3.44253   3.46647   3.51601   3.53307   3.58263
 Alpha virt. eigenvalues --    3.58972   3.64317   3.71318   3.73528   3.82811
 Alpha virt. eigenvalues --    3.86519   3.90755   3.92897   4.15286   4.19655
 Alpha virt. eigenvalues --    4.22745   4.29131   4.31530   4.62555   4.85347
 Alpha virt. eigenvalues --    4.92484   5.22885   5.39412   5.88186  10.07114
 Alpha virt. eigenvalues --   10.12858  23.61503  23.76418  24.00768  24.02854
 Alpha virt. eigenvalues --   24.07184  24.09182  24.14182  24.16828  24.21131
 Alpha virt. eigenvalues --   24.23349  24.26144  24.32992  26.01442  26.10017
 Alpha virt. eigenvalues --   26.34085  26.41363  26.73086  26.96584  50.15754
 Alpha virt. eigenvalues --  216.17080 216.23680
          Condensed to atoms (all electrons):
               1          2          3          4          5          6
     1  C    8.259052  -1.645560   2.132891  -0.876827   1.002724  -1.746062
     2  C   -1.645560  16.488834  -7.531935   1.419860  -3.265552   1.787524
     3  C    2.132891  -7.531935  16.428018  -1.408463   0.241056  -2.491769
     4  C   -0.876827   1.419860  -1.408463   8.692334  -1.335127   0.814456
     5  C    1.002724  -3.265552   0.241056  -1.335127  14.629816  -1.778859
     6  C   -1.746062   1.787524  -2.491769   0.814456  -1.778859  10.104501
     7  H   -0.020573  -0.054364   0.344116  -0.002512  -0.033547   0.022761
     8  H   -0.009848   0.030980  -0.014370  -0.011351   0.298149  -0.018664
     9  O    0.497451  -0.095900  -0.215659  -0.055864  -0.158041  -0.028076
    10  H    0.038758   0.352486  -0.029504  -0.013964  -0.023081   0.013033
    11  C   -0.379012  -1.691667  -0.442695  -0.673358   0.658659   3.283827
    12  C   -0.292514  -0.108964   1.731655  -0.155539  -3.442617  -0.477667
    13  C   -0.171443   0.887380  -0.255789  -0.034695  -1.025334  -1.032899
    14  C   -0.041458  -0.782005  -2.035143  -0.652151   2.041798  -1.027579
    15  C   -0.026145   0.009508  -0.275678   0.047236  -0.088934  -0.931530
    16  C   -0.016022   0.162244   0.397036  -0.132140  -0.474399  -1.396089
    17  Cl   0.001037  -0.013629  -0.041238  -0.005030   0.011630  -0.046511
    18  Cl  -0.006491   0.014616  -0.042461  -0.003027  -0.091305  -0.193580
    19  H   -0.009314   0.011540  -0.000140   0.016482  -0.107607   0.006410
    20  H   -0.005035   0.050011   0.002981   0.005788  -0.004869   0.061070
               7          8          9         10         11         12
     1  C   -0.020573  -0.009848   0.497451   0.038758  -0.379012  -0.292514
     2  C   -0.054364   0.030980  -0.095900   0.352486  -1.691667  -0.108964
     3  C    0.344116  -0.014370  -0.215659  -0.029504  -0.442695   1.731655
     4  C   -0.002512  -0.011351  -0.055864  -0.013964  -0.673358  -0.155539
     5  C   -0.033547   0.298149  -0.158041  -0.023081   0.658659  -3.442617
     6  C    0.022761  -0.018664  -0.028076   0.013033   3.283827  -0.477667
     7  H    0.496605   0.000070   0.000121  -0.004385   0.055563   0.027105
     8  H    0.000070   0.568416   0.003213   0.000173   0.003459   0.003661
     9  O    0.000121   0.003213   8.247532   0.012178  -0.017279   0.001721
    10  H   -0.004385   0.000173   0.012178   0.497905  -0.005838   0.007850
    11  C    0.055563   0.003459  -0.017279  -0.005838  15.239336   1.499147
    12  C    0.027105   0.003661   0.001721   0.007850   1.499147  14.248975
    13  C   -0.008635   0.001486   0.000769   0.000438  -0.244135   6.435675
    14  C    0.004908  -0.038028  -0.005538  -0.002013  -1.205917  -1.536166
    15  C    0.002881   0.007755  -0.000006  -0.000129  -2.472048  -2.872557
    16  C   -0.006788  -0.005339  -0.000075   0.000032  -6.913498  -9.073857
    17  Cl   0.000093   0.000021   0.000000  -0.000000  -0.078088   0.538083
    18  Cl   0.000004  -0.000019   0.000000  -0.000005  -0.762315  -0.031771
    19  H   -0.000042  -0.001542   0.000003  -0.000001  -0.116866   0.072544
    20  H    0.000711  -0.000020  -0.000000   0.000012  -0.002563   0.260819
              13         14         15         16         17         18
     1  C   -0.171443  -0.041458  -0.026145  -0.016022   0.001037  -0.006491
     2  C    0.887380  -0.782005   0.009508   0.162244  -0.013629   0.014616
     3  C   -0.255789  -2.035143  -0.275678   0.397036  -0.041238  -0.042461
     4  C   -0.034695  -0.652151   0.047236  -0.132140  -0.005030  -0.003027
     5  C   -1.025334   2.041798  -0.088934  -0.474399   0.011630  -0.091305
     6  C   -1.032899  -1.027579  -0.931530  -1.396089  -0.046511  -0.193580
     7  H   -0.008635   0.004908   0.002881  -0.006788   0.000093   0.000004
     8  H    0.001486  -0.038028   0.007755  -0.005339   0.000021  -0.000019
     9  O    0.000769  -0.005538  -0.000006  -0.000075   0.000000   0.000000
    10  H    0.000438  -0.002013  -0.000129   0.000032  -0.000000  -0.000005
    11  C   -0.244135  -1.205917  -2.472048  -6.913498  -0.078088  -0.762315
    12  C    6.435675  -1.536166  -2.872557  -9.073857   0.538083  -0.031771
    13  C   37.233029  -4.648329 -11.424038 -19.738902   2.569639  -2.304704
    14  C   -4.648329  12.757117   3.757047  -0.024515  -0.392886   0.331643
    15  C  -11.424038   3.757047  14.211682   6.771905  -1.244210   0.817786
    16  C  -19.738902  -0.024515   6.771905  37.599648  -2.620590   1.264135
    17  Cl   2.569639  -0.392886  -1.244210  -2.620590  18.187926  -0.339134
    18  Cl  -2.304704   0.331643   0.817786   1.264135  -0.339134  17.952058
    19  H   -0.060779   0.344652   0.028298   0.045831   0.005770   0.002237
    20  H   -0.062737  -0.025931   0.012550   0.040959  -0.000819  -0.021979
              19         20
     1  C   -0.009314  -0.005035
     2  C    0.011540   0.050011
     3  C   -0.000140   0.002981
     4  C    0.016482   0.005788
     5  C   -0.107607  -0.004869
     6  C    0.006410   0.061070
     7  H   -0.000042   0.000711
     8  H   -0.001542  -0.000020
     9  O    0.000003  -0.000000
    10  H   -0.000001   0.000012
    11  C   -0.116866  -0.002563
    12  C    0.072544   0.260819
    13  C   -0.060779  -0.062737
    14  C    0.344652  -0.025931
    15  C    0.028298   0.012550
    16  C    0.045831   0.040959
    17  Cl   0.005770  -0.000819
    18  Cl   0.002237  -0.021979
    19  H    0.598318   0.000139
    20  H    0.000139   0.526812
 Mulliken charges:
               1
     1  C   -0.685608
     2  C   -0.025408
     3  C   -0.492908
     4  C    0.363893
     5  C   -1.054557
     6  C    1.075701
     7  H    0.175908
     8  H    0.181800
     9  O   -0.186551
    10  H    0.156058
    11  C    0.265286
    12  C   -0.835583
    13  C   -0.115996
    14  C   -0.819505
    15  C   -0.331374
    16  C    0.120426
    17  Cl   0.467936
    18  Cl   0.414312
    19  H    0.164069
    20  H    0.162102
 Sum of Mulliken charges =  -1.00000
 Mulliken charges with hydrogens summed into heavy atoms:
               1
     1  C   -0.685608
     2  C    0.130650
     3  C   -0.317000
     4  C    0.363893
     5  C   -0.872757
     6  C    1.075701
     9  O   -0.186551
    11  C    0.265286
    12  C   -0.673482
    13  C   -0.115996
    14  C   -0.655436
    15  C   -0.331374
    16  C    0.120426
    17  Cl   0.467936
    18  Cl   0.414312
 Electronic spatial extent (au):  <R**2>=           5672.1658
 Charge=             -1.0000 electrons
 Dipole moment (field-independent basis, Debye):
    X=              1.5352    Y=              7.0959    Z=              0.0007  Tot=              7.2601
 Quadrupole moment (field-independent basis, Debye-Ang):
   XX=           -198.0424   YY=           -121.8211   ZZ=           -106.4358
   XY=             -5.3498   XZ=             -0.0014   YZ=             -0.0001
 Traceless Quadrupole moment (field-independent basis, Debye-Ang):
   XX=            -55.9427   YY=             20.2787   ZZ=             35.6640
   XY=             -5.3498   XZ=             -0.0014   YZ=             -0.0001
 Octapole moment (field-independent basis, Debye-Ang**2):
  XXX=            320.9769  YYY=             64.0835  ZZZ=              0.0009  XYY=            -10.4642
  XXY=             95.1710  XXZ=              0.0138  XZZ=              4.9507  YZZ=              8.9055
  YYZ=              0.0041  XYZ=             -0.0058
 Hexadecapole moment (field-independent basis, Debye-Ang**3):
 XXXX=          -9370.0070 YYYY=          -1162.2697 ZZZZ=           -131.3909 XXXY=           -228.4723
 XXXZ=             -0.0674 YYYX=             14.9753 YYYZ=             -0.0056 ZZZX=              0.0169
 ZZZY=             -0.0066 XXYY=          -1522.6334 XXZZ=          -1138.3568 YYZZ=           -215.4467
 XXYZ=              0.0058 YYXZ=              0.0083 ZZXY=              1.7319
 N-N= 1.005766415759D+03 E-N=-5.459227111951D+03  KE= 1.451519165431D+03
 No NMR shielding tensors so no spin-rotation constants.
 Leave Link  601 at Wed Jul  6 04:18:20 2022, MaxMem=   671088640 cpu:               0.9 elap:               0.2
 (Enter /gpfs/software/gaussian16/sse4/tar/g16/l607.exe)
 ******************************Gaussian NBO Version 3.1******************************
             N A T U R A L   A T O M I C   O R B I T A L   A N D
          N A T U R A L   B O N D   O R B I T A L   A N A L Y S I S
 ******************************Gaussian NBO Version 3.1******************************
       /RESON  / : Allow strongly delocalized NBO set

 Analyzing the SCF density

 Job title: ...                                                             

 Storage needed:    425842 in NPA,    567062 in NBO ( 671086480 available)
 GSVD:  LWork=       54022 too small for GESVD, short by      118823 words or      118823 for optimal perf.
 Remove ICRem=  181 ICRemI=  114 L=1 PNAO number  189 atom   11 type 153 NPNAO=  376
   due to symmetric orthogonalization 2, value= 0.00D+00.
 Remove ICRem=  181 ICRemI=  114 L=1 PNAO number  185 atom   11 type 152 NPNAO=  375
   due to symmetric orthogonalization 2, value= 0.00D+00.
 Remove ICRem=  181 ICRemI=  114 L=1 PNAO number  181 atom   11 type 151 NPNAO=  374
   due to symmetric orthogonalization 2, value= 0.00D+00.
 GSVD:  LWork=       56512 too small for GESVD, short by      111380 words or      111380 for optimal perf.

 Computed number of electrons  119.99177844 does not match expected value of   120.


 NATURAL POPULATIONS:  Natural atomic orbital occupancies 
                                                          
   NAO  Atom  No  lang   Type(AO)    Occupancy      Energy
 ----------------------------------------------------------
     1    C    1  S      Cor( 1S)     1.99881     -10.39244
     2    C    1  S      Val( 2S)     0.85161      -0.05218
     3    C    1  S      Ryd( 4S)     0.00384       1.16553
     4    C    1  S      Ryd( 3S)     0.00010       0.79288
     5    C    1  S      Ryd( 5S)     0.00004      22.55102
     6    C    1  px     Val( 2p)     0.87300       0.04331
     7    C    1  px     Ryd( 4p)     0.01464       1.20720
     8    C    1  px     Ryd( 3p)     0.00038       0.41943
     9    C    1  px     Ryd( 5p)     0.00015       2.81080
    10    C    1  py     Val( 2p)     1.11621      -0.00759
    11    C    1  py     Ryd( 4p)     0.00564       1.39897
    12    C    1  py     Ryd( 3p)     0.00063       0.48478
    13    C    1  py     Ryd( 5p)     0.00019       2.56505
    14    C    1  pz     Val( 2p)     0.77995      -0.02235
    15    C    1  pz     Ryd( 4p)     0.00122       0.81603
    16    C    1  pz     Ryd( 3p)     0.00031       0.38324
    17    C    1  pz     Ryd( 5p)     0.00009       2.67929
    18    C    1  dxy    Ryd( 3d)     0.00363       2.84828
    19    C    1  dxz    Ryd( 3d)     0.00244       1.77739
    20    C    1  dyz    Ryd( 3d)     0.00048       1.72683
    21    C    1  dx2y2  Ryd( 3d)     0.00242       2.65141
    22    C    1  dz2    Ryd( 3d)     0.00033       2.18568

    23    C    2  S      Cor( 1S)     1.99917     -10.33826
    24    C    2  S      Val( 2S)     0.99853      -0.13978
    25    C    2  S      Ryd( 3S)     0.00176       1.05315
    26    C    2  S      Ryd( 4S)     0.00027       1.34519
    27    C    2  S      Ryd( 5S)     0.00001      22.62005
    28    C    2  px     Val( 2p)     1.07682       0.01348
    29    C    2  px     Ryd( 4p)     0.00511       1.04067
    30    C    2  px     Ryd( 3p)     0.00052       0.50607
    31    C    2  px     Ryd( 5p)     0.00014       3.23913
    32    C    2  py     Val( 2p)     1.15370      -0.00649
    33    C    2  py     Ryd( 4p)     0.00564       1.09648
    34    C    2  py     Ryd( 3p)     0.00050       0.51574
    35    C    2  py     Ryd( 5p)     0.00013       3.14757
    36    C    2  pz     Val( 2p)     0.97089      -0.04968
    37    C    2  pz     Ryd( 4p)     0.00133       0.62665
    38    C    2  pz     Ryd( 3p)     0.00027       0.39491
    39    C    2  pz     Ryd( 5p)     0.00001       2.81379
    40    C    2  dxy    Ryd( 3d)     0.00095       2.66549
    41    C    2  dxz    Ryd( 3d)     0.00045       1.76835
    42    C    2  dyz    Ryd( 3d)     0.00027       1.71226
    43    C    2  dx2y2  Ryd( 3d)     0.00062       2.55812
    44    C    2  dz2    Ryd( 3d)     0.00037       2.13637

    45    C    3  S      Cor( 1S)     1.99919     -10.35669
    46    C    3  S      Val( 2S)     0.97501      -0.14482
    47    C    3  S      Ryd( 4S)     0.00184       1.00230
    48    C    3  S      Ryd( 3S)     0.00021       0.81254
    49    C    3  S      Ryd( 5S)     0.00003      23.27810
    50    C    3  px     Val( 2p)     1.09051      -0.00627
    51    C    3  px     Ryd( 4p)     0.00347       0.95190
    52    C    3  px     Ryd( 3p)     0.00026       0.68967
    53    C    3  px     Ryd( 5p)     0.00013       3.37414
    54    C    3  py     Val( 2p)     1.14031       0.00067
    55    C    3  py     Ryd( 4p)     0.00552       1.01013
    56    C    3  py     Ryd( 3p)     0.00049       0.48563
    57    C    3  py     Ryd( 5p)     0.00008       3.41702
    58    C    3  pz     Val( 2p)     0.95106      -0.05549
    59    C    3  pz     Ryd( 4p)     0.00154       0.59775
    60    C    3  pz     Ryd( 3p)     0.00055       0.42638
    61    C    3  pz     Ryd( 5p)     0.00002       2.86081
    62    C    3  dxy    Ryd( 3d)     0.00089       2.53056
    63    C    3  dxz    Ryd( 3d)     0.00052       1.72176
    64    C    3  dyz    Ryd( 3d)     0.00042       1.72494
    65    C    3  dx2y2  Ryd( 3d)     0.00057       2.60206
    66    C    3  dz2    Ryd( 3d)     0.00034       2.08752

    67    C    4  S      Cor( 1S)     1.99928     -10.28596
    68    C    4  S      Val( 2S)     1.20865      -0.16643
    69    C    4  S      Ryd( 3S)     0.01767       0.41235
    70    C    4  S      Ryd( 4S)     0.00081       1.22531
    71    C    4  S      Ryd( 5S)     0.00001      23.43627
    72    C    4  px     Val( 2p)     1.11995       0.10291
    73    C    4  px     Ryd( 4p)     0.00791       1.13455
    74    C    4  px     Ryd( 3p)     0.00016       0.51593
    75    C    4  px     Ryd( 5p)     0.00006       3.16342
    76    C    4  py     Val( 2p)     1.35492       0.04266
    77    C    4  py     Ryd( 4p)     0.00544       1.00060
    78    C    4  py     Ryd( 3p)     0.00021       0.54215
    79    C    4  py     Ryd( 5p)     0.00009       3.02128
    80    C    4  pz     Val( 2p)     0.44868       0.07147
    81    C    4  pz     Ryd( 4p)     0.00055       0.79217
    82    C    4  pz     Ryd( 3p)     0.00024       0.38977
    83    C    4  pz     Ryd( 5p)     0.00002       2.81019
    84    C    4  dxy    Ryd( 3d)     0.00175       2.35572
    85    C    4  dxz    Ryd( 3d)     0.00088       1.77658
    86    C    4  dyz    Ryd( 3d)     0.00056       1.72159
    87    C    4  dx2y2  Ryd( 3d)     0.00133       2.57000
    88    C    4  dz2    Ryd( 3d)     0.00099       2.09999

    89    C    5  S      Cor( 1S)     1.99916     -10.30314
    90    C    5  S      Val( 2S)     0.97924      -0.10248
    91    C    5  S      Ryd( 3S)     0.00162       0.97700
    92    C    5  S      Ryd( 4S)     0.00010       5.12043
    93    C    5  S      Ryd( 5S)     0.00002      19.03827
    94    C    5  px     Val( 2p)     1.11513       0.01223
    95    C    5  px     Ryd( 4p)     0.00713       1.02515
    96    C    5  px     Ryd( 3p)     0.00017       0.80347
    97    C    5  px     Ryd( 5p)     0.00007       3.34594
    98    C    5  py     Val( 2p)     1.17442       0.02243
    99    C    5  py     Ryd( 4p)     0.00783       1.09040
   100    C    5  py     Ryd( 3p)     0.00015       0.68855
   101    C    5  py     Ryd( 5p)     0.00012       3.16121
   102    C    5  pz     Val( 2p)     1.05785      -0.02545
   103    C    5  pz     Ryd( 4p)     0.00091       0.71383
   104    C    5  pz     Ryd( 3p)     0.00042       0.42460
   105    C    5  pz     Ryd( 5p)     0.00000       2.84466
   106    C    5  dxy    Ryd( 3d)     0.00139       2.61964
   107    C    5  dxz    Ryd( 3d)     0.00021       1.78236
   108    C    5  dyz    Ryd( 3d)     0.00066       1.76364
   109    C    5  dx2y2  Ryd( 3d)     0.00086       2.62893
   110    C    5  dz2    Ryd( 3d)     0.00042       2.13572

   111    C    6  S      Cor( 1S)     1.99905     -10.36604
   112    C    6  S      Val( 2S)     0.92765      -0.10195
   113    C    6  S      Ryd( 3S)     0.00209       1.10879
   114    C    6  S      Ryd( 4S)     0.00017       1.20519
   115    C    6  S      Ryd( 5S)     0.00002      23.47402
   116    C    6  px     Val( 2p)     1.08483      -0.00077
   117    C    6  px     Ryd( 4p)     0.00581       1.21908
   118    C    6  px     Ryd( 3p)     0.00008       0.83669
   119    C    6  px     Ryd( 5p)     0.00010       3.59602
   120    C    6  py     Val( 2p)     1.08394       0.00123
   121    C    6  py     Ryd( 3p)     0.01489       0.97629
   122    C    6  py     Ryd( 4p)     0.00027       1.00831
   123    C    6  py     Ryd( 5p)     0.00022       3.56565
   124    C    6  pz     Val( 2p)     0.81004      -0.02726
   125    C    6  pz     Ryd( 3p)     0.00112       0.64693
   126    C    6  pz     Ryd( 4p)     0.00221       0.74202
   127    C    6  pz     Ryd( 5p)     0.00002       2.91070
   128    C    6  dxy    Ryd( 3d)     0.00088       2.70816
   129    C    6  dxz    Ryd( 3d)     0.00081       1.72779
   130    C    6  dyz    Ryd( 3d)     0.00053       1.73030
   131    C    6  dx2y2  Ryd( 3d)     0.00065       2.53566
   132    C    6  dz2    Ryd( 3d)     0.00027       2.16752

   133    H    7  S      Val( 1S)     0.78720       0.13517
   134    H    7  S      Ryd( 2S)     0.00073       1.07791
   135    H    7  S      Ryd( 3S)     0.00037       1.90326
   136    H    7  px     Ryd( 2p)     0.00017       2.25760
   137    H    7  py     Ryd( 2p)     0.00040       2.62467
   138    H    7  pz     Ryd( 2p)     0.00012       1.70933

   139    H    8  S      Val( 1S)     0.78417       0.17754
   140    H    8  S      Ryd( 2S)     0.00203       0.59165
   141    H    8  S      Ryd( 3S)     0.00029       2.50563
   142    H    8  px     Ryd( 2p)     0.00011       2.20491
   143    H    8  py     Ryd( 2p)     0.00048       2.76057
   144    H    8  pz     Ryd( 2p)     0.00006       1.75399

   145    O    9  S      Cor( 1S)     1.99982     -19.31220
   146    O    9  S      Val( 2S)     1.72579      -0.91493
   147    O    9  S      Ryd( 3S)     0.00108       1.37528
   148    O    9  S      Ryd( 4S)     0.00006       1.53088
   149    O    9  S      Ryd( 5S)     0.00000      49.98136
   150    O    9  px     Val( 2p)     1.55642      -0.25641
   151    O    9  px     Ryd( 3p)     0.00074       0.62644
   152    O    9  px     Ryd( 5p)     0.00019       5.06300
   153    O    9  px     Ryd( 4p)     0.00010       1.54238
   154    O    9  py     Val( 2p)     1.92611      -0.27366
   155    O    9  py     Ryd( 3p)     0.00592       0.70613
   156    O    9  py     Ryd( 5p)     0.00002       4.67143
   157    O    9  py     Ryd( 4p)     0.00005       1.76623
   158    O    9  pz     Val( 2p)     1.22671      -0.18571
   159    O    9  pz     Ryd( 3p)     0.00104       0.62735
   160    O    9  pz     Ryd( 5p)     0.00003       4.67067
   161    O    9  pz     Ryd( 4p)     0.00001       1.52126
   162    O    9  dxy    Ryd( 3d)     0.00122       3.35816
   163    O    9  dxz    Ryd( 3d)     0.00139       3.20106
   164    O    9  dyz    Ryd( 3d)     0.00002       2.99759
   165    O    9  dx2y2  Ryd( 3d)     0.00150       3.62890
   166    O    9  dz2    Ryd( 3d)     0.00040       3.18731

   167    H   10  S      Val( 1S)     0.79415       0.12577
   168    H   10  S      Ryd( 2S)     0.00182       0.84108
   169    H   10  S      Ryd( 3S)     0.00018       2.08720
   170    H   10  px     Ryd( 2p)     0.00018       2.22387
   171    H   10  py     Ryd( 2p)     0.00031       2.63587
   172    H   10  pz     Ryd( 2p)     0.00008       1.70989

   173    C   11  S      Cor( 1S)     1.99899     -10.33104
   174    C   11  S      Val( 2S)     0.90326      -0.06941
   175    C   11  S      Ryd( 4S)     0.00103       1.04031
   176    C   11  S      Ryd( 3S)     0.00058       0.81044
   177    C   11  S      Ryd( 5S)     0.00002      23.36332
   178    C   11  px     Val( 2p)     0.99733       0.08621
   179    C   11  px     Ryd( 4p)     0.00435       2.66246
   180    C   11  px     Ryd( 3p)     0.00187       0.46349
   181    C   11  py     Val( 2p)     1.05470       0.07099
   182    C   11  py     Ryd( 4p)     0.00353       2.53813
   183    C   11  py     Ryd( 3p)     0.00175       0.57619
   184    C   11  pz     Val( 2p)     1.01046       0.00809
   185    C   11  pz     Ryd( 4p)     0.00396       1.19513
   186    C   11  pz     Ryd( 3p)     0.00065       0.26157
   187    C   11  dxy    Ryd( 3d)     0.00101       2.73413
   188    C   11  dxz    Ryd( 3d)     0.00032       1.75737
   189    C   11  dyz    Ryd( 3d)     0.00070       1.76188
   190    C   11  dx2y2  Ryd( 3d)     0.00077       2.51007
   191    C   11  dz2    Ryd( 3d)     0.00037       2.18460

   192    C   12  S      Cor( 1S)     1.99908     -10.30331
   193    C   12  S      Val( 2S)     0.93821      -0.06760
   194    C   12  S      Ryd( 4S)     0.00511       1.21714
   195    C   12  S      Ryd( 3S)     0.00098       0.77438
   196    C   12  S      Ryd( 5S)     0.00002      22.68108
   197    C   12  px     Val( 2p)     1.08390       0.01515
   198    C   12  px     Ryd( 4p)     0.00869       1.01875
   199    C   12  px     Ryd( 3p)     0.00015       0.81729
   200    C   12  px     Ryd( 5p)     0.00018       3.53206
   201    C   12  py     Val( 2p)     1.17763       0.00623
   202    C   12  py     Ryd( 4p)     0.00738       1.16611
   203    C   12  py     Ryd( 3p)     0.00069       0.99414
   204    C   12  py     Ryd( 5p)     0.00007       3.31699
   205    C   12  pz     Val( 2p)     1.03379      -0.02602
   206    C   12  pz     Ryd( 4p)     0.00283       0.65491
   207    C   12  pz     Ryd( 3p)     0.00158       0.53455
   208    C   12  pz     Ryd( 5p)     0.00000       2.91765
   209    C   12  dxy    Ryd( 3d)     0.00053       2.66915
   210    C   12  dxz    Ryd( 3d)     0.00049       1.78016
   211    C   12  dyz    Ryd( 3d)     0.00009       1.74584
   212    C   12  dx2y2  Ryd( 3d)     0.00070       2.67827
   213    C   12  dz2    Ryd( 3d)     0.00040       2.14211

   214    C   13  S      Cor( 1S)     1.99850     -10.36443
   215    C   13  S      Val( 2S)     0.93468      -0.12071
   216    C   13  S      Ryd( 3S)     0.00306       0.54995
   217    C   13  S      Ryd( 4S)     0.00109       0.99008
   218    C   13  S      Ryd( 5S)     0.00002      23.54363
   219    C   13  px     Val( 2p)     1.06475      -0.02406
   220    C   13  px     Ryd( 3p)     0.00705       1.00133
   221    C   13  px     Ryd( 4p)     0.00038       1.60816
   222    C   13  px     Ryd( 5p)     0.00018       2.45514
   223    C   13  py     Val( 2p)     0.98328      -0.05152
   224    C   13  py     Ryd( 3p)     0.00720       1.00254
   225    C   13  py     Ryd( 4p)     0.00030       1.68962
   226    C   13  py     Ryd( 5p)     0.00025       2.36904
   227    C   13  pz     Val( 2p)     1.09332      -0.05225
   228    C   13  pz     Ryd( 3p)     0.00122       0.74355
   229    C   13  pz     Ryd( 4p)     0.00025       1.53433
   230    C   13  pz     Ryd( 5p)     0.00017       1.73981
   231    C   13  dxy    Ryd( 3d)     0.00178       2.36711
   232    C   13  dxz    Ryd( 3d)     0.00097       1.72636
   233    C   13  dyz    Ryd( 3d)     0.00124       1.68132
   234    C   13  dx2y2  Ryd( 3d)     0.00120       2.52028
   235    C   13  dz2    Ryd( 3d)     0.00085       2.10172

   236    C   14  S      Cor( 1S)     1.99928     -10.28956
   237    C   14  S      Val( 2S)     0.97825      -0.07640
   238    C   14  S      Ryd( 3S)     0.00416       1.16389
   239    C   14  S      Ryd( 4S)     0.00014       1.76717
   240    C   14  S      Ryd( 5S)     0.00002      22.71537
   241    C   14  px     Val( 2p)     1.13499       0.04784
   242    C   14  px     Ryd( 3p)     0.01374       1.01259
   243    C   14  px     Ryd( 4p)     0.00021       1.09619
   244    C   14  px     Ryd( 5p)     0.00017       3.46083
   245    C   14  py     Val( 2p)     1.11623       0.06179
   246    C   14  py     Ryd( 4p)     0.00858       1.04592
   247    C   14  py     Ryd( 3p)     0.00041       0.80603
   248    C   14  py     Ryd( 5p)     0.00006       3.29246
   249    C   14  pz     Val( 2p)     0.96374       0.00691
   250    C   14  pz     Ryd( 4p)     0.00255       0.67808
   251    C   14  pz     Ryd( 3p)     0.00115       0.61654
   252    C   14  pz     Ryd( 5p)     0.00002       2.86758
   253    C   14  dxy    Ryd( 3d)     0.00139       2.74143
   254    C   14  dxz    Ryd( 3d)     0.00031       1.94109
   255    C   14  dyz    Ryd( 3d)     0.00005       1.78965
   256    C   14  dx2y2  Ryd( 3d)     0.00045       2.82886
   257    C   14  dz2    Ryd( 3d)     0.00025       2.19257

   258    C   15  S      Cor( 1S)     1.99901     -10.21240
   259    C   15  S      Val( 2S)     1.15882      -0.07631
   260    C   15  S      Ryd( 3S)     0.01925       0.64757
   261    C   15  S      Ryd( 4S)     0.00080       0.99312
   262    C   15  S      Ryd( 5S)     0.00001      22.89417
   263    C   15  px     Val( 2p)     1.02646       0.14215
   264    C   15  px     Ryd( 4p)     0.00935       1.07909
   265    C   15  px     Ryd( 3p)     0.00038       0.55132
   266    C   15  px     Ryd( 5p)     0.00023       3.45348
   267    C   15  py     Val( 2p)     1.40116       0.05216
   268    C   15  py     Ryd( 4p)     0.00751       0.91673
   269    C   15  py     Ryd( 3p)     0.00010       0.65355
   270    C   15  py     Ryd( 5p)     0.00008       3.21494
   271    C   15  pz     Val( 2p)     0.72756       0.09519
   272    C   15  pz     Ryd( 4p)     0.00079       0.82327
   273    C   15  pz     Ryd( 3p)     0.00026       0.39175
   274    C   15  pz     Ryd( 5p)     0.00004       2.92021
   275    C   15  dxy    Ryd( 3d)     0.00289       2.01314
   276    C   15  dxz    Ryd( 3d)     0.00041       1.60887
   277    C   15  dyz    Ryd( 3d)     0.00198       1.60148
   278    C   15  dx2y2  Ryd( 3d)     0.00264       2.03311
   279    C   15  dz2    Ryd( 3d)     0.00197       1.92857

   280    C   16  S      Cor( 1S)     1.99824     -10.34116
   281    C   16  S      Val( 2S)     0.93237      -0.09713
   282    C   16  S      Ryd( 3S)     0.00729       0.81946
   283    C   16  S      Ryd( 4S)     0.00120       1.01177
   284    C   16  S      Ryd( 5S)     0.00004      22.89957
   285    C   16  px     Val( 2p)     0.97488      -0.05828
   286    C   16  px     Ryd( 4p)     0.00755       1.05046
   287    C   16  px     Ryd( 3p)     0.00026       0.86981
   288    C   16  px     Ryd( 5p)     0.00047       3.17014
   289    C   16  py     Val( 2p)     1.13975       0.00062
   290    C   16  py     Ryd( 4p)     0.01019       0.89490
   291    C   16  py     Ryd( 3p)     0.00026       0.87265
   292    C   16  py     Ryd( 5p)     0.00021       3.28446
   293    C   16  pz     Val( 2p)     1.02400      -0.02950
   294    C   16  pz     Ryd( 4p)     0.00160       0.74483
   295    C   16  pz     Ryd( 3p)     0.00077       0.69113
   296    C   16  pz     Ryd( 5p)     0.00011       2.63409
   297    C   16  dxy    Ryd( 3d)     0.00097       2.76458
   298    C   16  dxz    Ryd( 3d)     0.00134       1.74576
   299    C   16  dyz    Ryd( 3d)     0.00053       1.91819
   300    C   16  dx2y2  Ryd( 3d)     0.00257       2.46860
   301    C   16  dz2    Ryd( 3d)     0.00065       2.18072

   302   Cl   17  S      Cor( 1S)     2.00000    -101.11200
   303   Cl   17  S      Cor( 2S)     1.99969     -10.80543
   304   Cl   17  S      Val( 3S)     1.81809      -0.95623
   305   Cl   17  S      Ryd( 5S)     0.00176       1.00150
   306   Cl   17  S      Ryd( 4S)     0.00009       0.90323
   307   Cl   17  S      Ryd( 6S)     0.00000      18.14710
   308   Cl   17  S      Ryd( 7S)     0.00000     207.83399
   309   Cl   17  px     Cor( 2p)     1.99991      -7.41433
   310   Cl   17  px     Val( 3p)     1.30653      -0.17874
   311   Cl   17  px     Ryd( 5p)     0.00448       0.51256
   312   Cl   17  px     Ryd( 4p)     0.00035       0.41305
   313   Cl   17  px     Ryd( 6p)     0.00003       3.94056
   314   Cl   17  px     Ryd( 7p)     0.00000      25.23787
   315   Cl   17  py     Cor( 2p)     1.99999      -7.41021
   316   Cl   17  py     Val( 3p)     1.96097      -0.26184
   317   Cl   17  py     Ryd( 5p)     0.00210       0.52860
   318   Cl   17  py     Ryd( 4p)     0.00012       0.48132
   319   Cl   17  py     Ryd( 6p)     0.00004       3.36967
   320   Cl   17  py     Ryd( 7p)     0.00000      25.24998
   321   Cl   17  pz     Cor( 2p)     1.99999      -7.41081
   322   Cl   17  pz     Val( 3p)     1.90249      -0.26019
   323   Cl   17  pz     Ryd( 5p)     0.00300       0.51182
   324   Cl   17  pz     Ryd( 4p)     0.00011       0.39287
   325   Cl   17  pz     Ryd( 6p)     0.00001       3.17393
   326   Cl   17  pz     Ryd( 7p)     0.00000      25.19423
   327   Cl   17  dxy    Ryd( 3d)     0.00136       1.33904
   328   Cl   17  dxz    Ryd( 3d)     0.00226       1.13719
   329   Cl   17  dyz    Ryd( 3d)     0.00007       1.06098
   330   Cl   17  dx2y2  Ryd( 3d)     0.00409       1.42211
   331   Cl   17  dz2    Ryd( 3d)     0.00131       1.18856

   332   Cl   18  S      Cor( 1S)     2.00000    -101.12790
   333   Cl   18  S      Cor( 2S)     1.99970     -10.81550
   334   Cl   18  S      Val( 3S)     1.81555      -0.98244
   335   Cl   18  S      Ryd( 5S)     0.00142       1.23362
   336   Cl   18  S      Ryd( 4S)     0.00013       0.76830
   337   Cl   18  S      Ryd( 6S)     0.00000      18.21602
   338   Cl   18  S      Ryd( 7S)     0.00000     207.63609
   339   Cl   18  px     Cor( 2p)     1.99997      -7.42884
   340   Cl   18  px     Val( 3p)     1.73779      -0.25303
   341   Cl   18  px     Ryd( 5p)     0.00254       0.53435
   342   Cl   18  px     Ryd( 4p)     0.00034       0.52384
   343   Cl   18  px     Ryd( 6p)     0.00004       3.24534
   344   Cl   18  px     Ryd( 7p)     0.00000      25.57340
   345   Cl   18  py     Cor( 2p)     1.99994      -7.43034
   346   Cl   18  py     Val( 3p)     1.51426      -0.22362
   347   Cl   18  py     Ryd( 5p)     0.00439       0.51361
   348   Cl   18  py     Ryd( 4p)     0.00014       0.41425
   349   Cl   18  py     Ryd( 6p)     0.00003       3.38933
   350   Cl   18  py     Ryd( 7p)     0.00000      25.59850
   351   Cl   18  pz     Cor( 2p)     1.99999      -7.42770
   352   Cl   18  pz     Val( 3p)     1.93138      -0.28112
   353   Cl   18  pz     Ryd( 5p)     0.00273       0.51272
   354   Cl   18  pz     Ryd( 4p)     0.00028       0.37352
   355   Cl   18  pz     Ryd( 6p)     0.00001       2.87678
   356   Cl   18  pz     Ryd( 7p)     0.00000      25.45594
   357   Cl   18  dxy    Ryd( 3d)     0.00412       1.39952
   358   Cl   18  dxz    Ryd( 3d)     0.00104       1.06737
   359   Cl   18  dyz    Ryd( 3d)     0.00174       1.09308
   360   Cl   18  dx2y2  Ryd( 3d)     0.00166       1.32968
   361   Cl   18  dz2    Ryd( 3d)     0.00141       1.17417

   362    H   19  S      Val( 1S)     0.80415       0.19307
   363    H   19  S      Ryd( 2S)     0.00144       0.71740
   364    H   19  S      Ryd( 3S)     0.00052       2.36321
   365    H   19  px     Ryd( 2p)     0.00031       2.31498
   366    H   19  py     Ryd( 2p)     0.00050       2.63292
   367    H   19  pz     Ryd( 2p)     0.00021       1.77852

   368    H   20  S      Val( 1S)     0.78732       0.14316
   369    H   20  S      Ryd( 2S)     0.00179       0.58688
   370    H   20  S      Ryd( 3S)     0.00031       2.55326
   371    H   20  px     Ryd( 2p)     0.00037       2.12584
   372    H   20  py     Ryd( 2p)     0.00040       2.68973
   373    H   20  pz     Ryd( 2p)     0.00028       1.73293

 WARNING:  1 low occupancy (<1.9990e) core orbital  found on  C    1
           1 low occupancy (<1.9990e) core orbital  found on  C   11
           1 low occupancy (<1.9990e) core orbital  found on  C   13
           1 low occupancy (<1.9990e) core orbital  found on  C   16

 WARNING:  Population inversion found on atom  C    1
           Population inversion found on atom  C    2
           Population inversion found on atom  C    3
           Population inversion found on atom  C    4
           Population inversion found on atom  C    5
           Population inversion found on atom  C    6
           Population inversion found on atom  O    9
           Population inversion found on atom  C   11
           Population inversion found on atom  C   12
           Population inversion found on atom  C   14
           Population inversion found on atom  C   15
           Population inversion found on atom  C   16
           Population inversion found on atom Cl   17
           Population inversion found on atom Cl   18


 Summary of Natural Population Analysis:                  
                                                          
                                       Natural Population 
                Natural  -----------------------------------------------
    Atom  No    Charge         Core      Valence    Rydberg      Total
 -----------------------------------------------------------------------
      C    1    0.34389      1.99881     3.62077    0.03653     5.65611
      C    2   -0.21746      1.99917     4.19995    0.01835     6.21746
      C    3   -0.17298      1.99919     4.15689    0.01689     6.17298
      C    4   -0.17016      1.99928     4.13221    0.03866     6.17016
      C    5   -0.34789      1.99916     4.32664    0.02209     6.34789
      C    6    0.06435      1.99905     3.90646    0.03014     5.93565
      H    7    0.21101      0.00000     0.78720    0.00179     0.78899
      H    8    0.21285      0.00000     0.78417    0.00298     0.78715
      O    9   -0.44860      1.99982     6.43503    0.01375     8.44860
      H   10    0.20327      0.00000     0.79415    0.00258     0.79673
      C   11    0.01436      1.99899     3.96575    0.02090     5.98564
      C   12   -0.26250      1.99908     4.23353    0.02990     6.26250
      C   13   -0.10176      1.99850     4.07603    0.02722     6.10176
      C   14   -0.22614      1.99928     4.19320    0.03366     6.22614
      C   15   -0.36169      1.99901     4.31401    0.04868     6.36169
      C   16   -0.10525      1.99824     4.07100    0.03601     6.10525
     Cl   17   -0.00884      9.99958     6.98809    0.02118    17.00884
     Cl   18   -0.02063      9.99959     6.99898    0.02205    17.02063
      H   19    0.19287      0.00000     0.80415    0.00298     0.80713
      H   20    0.20953      0.00000     0.78732    0.00315     0.79047
 =======================================================================
   * Total *   -0.99178     45.98675    73.57553    0.42949   119.99178

                                 Natural Population      
 --------------------------------------------------------
   Core                      45.98675 ( 99.9712% of  46)
   Valence                   73.57553 ( 99.4264% of  74)
   Natural Minimal Basis    119.56228 ( 99.6352% of 120)
   Natural Rydberg Basis      0.42949 (  0.3579% of 120)
 --------------------------------------------------------

    Atom  No          Natural Electron Configuration
 ----------------------------------------------------------------------------
      C    1      [core]2S( 0.85)2p( 2.77)3d( 0.01)4p( 0.02)
      C    2      [core]2S( 1.00)2p( 3.20)4p( 0.01)
      C    3      [core]2S( 0.98)2p( 3.18)4p( 0.01)
      C    4      [core]2S( 1.21)2p( 2.92)3S( 0.02)3d( 0.01)4p( 0.01)
      C    5      [core]2S( 0.98)2p( 3.35)4p( 0.02)
      C    6      [core]2S( 0.93)2p( 2.98)3p( 0.02)4p( 0.01)
      H    7            1S( 0.79)
      H    8            1S( 0.78)
      O    9      [core]2S( 1.73)2p( 4.71)3p( 0.01)
      H   10            1S( 0.79)
      C   11      [core]2S( 0.90)2p( 3.06)4p( 0.01)
      C   12      [core]2S( 0.94)2p( 3.30)4S( 0.01)4p( 0.02)
      C   13      [core]2S( 0.93)2p( 3.14)3p( 0.02)3d( 0.01)
      C   14      [core]2S( 0.98)2p( 3.21)3p( 0.02)4p( 0.01)
      C   15      [core]2S( 1.16)2p( 3.16)3S( 0.02)3d( 0.01)4p( 0.02)
      C   16      [core]2S( 0.93)2p( 3.14)3S( 0.01)3d( 0.01)4p( 0.02)
     Cl   17      [core]3S( 1.82)3p( 5.17)3d( 0.01)5p( 0.01)
     Cl   18      [core]3S( 1.82)3p( 5.18)3d( 0.01)5p( 0.01)
      H   19            1S( 0.80)
      H   20            1S( 0.79)


 NATURAL BOND ORBITAL ANALYSIS:

                       Occupancies       Lewis Structure    Low   High
           Occ.    -------------------  -----------------   occ   occ
  Cycle   Thresh.   Lewis   Non-Lewis     CR  BD  3C  LP    (L)   (NL)   Dev
 =============================================================================
   1(1)    1.90   112.47684   7.52316     23  22   0  15    10     11    0.74
   2(2)    1.90   112.63632   7.36368     23  21   0  16     8     11    0.74
   3(3)    1.90   112.63632   7.36368     23  21   0  16     8     11    0.74
   4(1)    1.80   114.84302   5.15698     23  23   0  14     4      7    0.44
   5(2)    1.80   114.84302   5.15698     23  23   0  14     4      7    0.44
   6(1)    1.70   115.46582   4.53418     23  24   0  13     3      7    0.44
   7(2)    1.70   115.46582   4.53418     23  24   0  13     3      7    0.44
   8(1)    1.60   116.46546   3.53454     23  26   0  11     1      7    0.44
   9(2)    1.60   116.46546   3.53454     23  26   0  11     1      7    0.44
  10(1)    1.50   117.01455   2.98545     23  27   0  10     0      7    0.43
  11(2)    1.50   116.45625   3.54375     23  26   0  11     1      7    0.44
  12(3)    1.50   117.01455   2.98545     23  27   0  10     0      7    0.43
 -----------------------------------------------------------------------------

 Structure accepted: RESONANCE keyword permits strongly delocalized structure

 WARNING:  1 low occupancy (<1.9990e) core orbital  found on  C    1
           1 low occupancy (<1.9990e) core orbital  found on  C   11
           1 low occupancy (<1.9990e) core orbital  found on  C   13
           1 low occupancy (<1.9990e) core orbital  found on  C   16

 --------------------------------------------------------
   Core                     45.98676 ( 99.971% of  46)
   Valence Lewis            71.02779 ( 95.984% of  74)
  ==================       ============================
   Total Lewis             117.01455 ( 97.512% of 120)
  -----------------------------------------------------
   Valence non-Lewis         2.70087 (  2.251% of 120)
   Rydberg non-Lewis         0.28458 (  0.237% of 120)
  ==================       ============================
   Total non-Lewis           2.98545 (  2.488% of 120)
 --------------------------------------------------------


       (Occupancy)   Bond orbital/ Coefficients/ Hybrids
 ---------------------------------------------------------------------------------
     1. (1.98595) BD ( 1) C   1 - C   2  
                ( 49.27%)   0.7020* C   1 s( 33.67%)p 1.97( 66.29%)d 0.00(  0.04%)
                                            0.0000  0.5801  0.0123 -0.0001 -0.0001
                                            0.4506  0.0162 -0.0106  0.0009  0.6776
                                           -0.0182  0.0001  0.0010  0.0001  0.0000
                                           -0.0000  0.0000  0.0186  0.0000  0.0000
                                           -0.0049 -0.0069
                ( 50.73%)   0.7122* C   2 s( 35.36%)p 1.83( 64.59%)d 0.00(  0.05%)
                                            0.0000  0.5946 -0.0003 -0.0038  0.0004
                                           -0.5171  0.0348  0.0029 -0.0009 -0.6141
                                           -0.0060  0.0104 -0.0059 -0.0001  0.0000
                                            0.0000 -0.0000  0.0186  0.0000  0.0000
                                           -0.0042 -0.0121
     2. (1.97758) BD ( 1) C   1 - C   4  
                ( 54.87%)   0.7407* C   1 s( 35.15%)p 1.84( 64.81%)d 0.00(  0.04%)
                                           -0.0001 -0.5927 -0.0118 -0.0010 -0.0013
                                           -0.3348 -0.0416  0.0119 -0.0017  0.7307
                                           -0.0171 -0.0048 -0.0017 -0.0000 -0.0000
                                            0.0000  0.0000  0.0182 -0.0000  0.0000
                                            0.0054  0.0073
                ( 45.13%)   0.6718* C   4 s( 33.50%)p 1.98( 66.40%)d 0.00(  0.09%)
                                            0.0001 -0.5758  0.0593  0.0014 -0.0006
                                            0.3875 -0.0491  0.0021  0.0019 -0.7150
                                            0.0133  0.0090 -0.0017  0.0001 -0.0000
                                           -0.0000  0.0000  0.0149 -0.0000  0.0000
                                            0.0238  0.0123
     3. (1.99505) BD ( 1) C   1 - O   9  
                ( 35.74%)   0.5978* C   1 s( 30.88%)p 2.23( 68.98%)d 0.00(  0.14%)
                                           -0.0001  0.5544 -0.0371 -0.0019 -0.0026
                                           -0.8254  0.0538  0.0070  0.0088  0.0742
                                            0.0035 -0.0009 -0.0015 -0.0001  0.0000
                                            0.0000  0.0000 -0.0096  0.0000 -0.0000
                                            0.0328 -0.0163
                ( 64.26%)   0.8016* O   9 s( 37.44%)p 1.67( 62.45%)d 0.00(  0.12%)
                                            0.0000  0.6117 -0.0127  0.0042 -0.0001
                                            0.7841 -0.0160  0.0028  0.0037 -0.0965
                                            0.0018 -0.0008 -0.0010  0.0001 -0.0000
                                            0.0000  0.0000 -0.0067  0.0000 -0.0000
                                            0.0306 -0.0136
     4. (1.88842) BD ( 2) C   1 - O   9  
                ( 37.38%)   0.6114* C   1 s(  0.00%)p 1.00( 99.75%)d 0.00(  0.25%)
                                           -0.0000 -0.0000 -0.0000 -0.0000  0.0000
                                           -0.0001 -0.0000 -0.0000 -0.0000 -0.0001
                                           -0.0000 -0.0000 -0.0000  0.9977  0.0402
                                            0.0187  0.0104  0.0000 -0.0493  0.0092
                                            0.0000 -0.0000
                ( 62.62%)   0.7914* O   9 s(  0.00%)p 1.00( 99.88%)d 0.00(  0.12%)
                                           -0.0000 -0.0000  0.0000 -0.0000 -0.0000
                                           -0.0002  0.0000  0.0000  0.0000 -0.0000
                                            0.0000  0.0000 -0.0000  0.9993 -0.0111
                                           -0.0045  0.0009 -0.0000  0.0340 -0.0026
                                           -0.0000  0.0000
     5. (1.98283) BD ( 1) C   2 - C   3  
                ( 49.57%)   0.7041* C   2 s( 36.69%)p 1.72( 63.28%)d 0.00(  0.03%)
                                           -0.0001  0.6054 -0.0199 -0.0028  0.0004
                                            0.7903 -0.0204 -0.0108  0.0018 -0.0801
                                           -0.0353  0.0072  0.0000  0.0001 -0.0000
                                            0.0000  0.0000 -0.0069  0.0000 -0.0000
                                            0.0123 -0.0101
                ( 50.43%)   0.7101* C   3 s( 35.42%)p 1.82( 64.55%)d 0.00(  0.03%)
                                           -0.0001  0.5950  0.0127 -0.0036  0.0012
                                           -0.8006  0.0160  0.0104 -0.0014  0.0531
                                           -0.0369  0.0063  0.0003 -0.0000 -0.0000
                                            0.0000 -0.0000 -0.0003  0.0000  0.0000
                                            0.0135 -0.0105
     6. (1.82229) BD ( 2) C   2 - C   3  
                ( 50.58%)   0.7112* C   2 s(  0.00%)p 1.00( 99.95%)d 0.00(  0.05%)
                                           -0.0000 -0.0000  0.0000 -0.0000  0.0000
                                           -0.0001 -0.0000 -0.0000 -0.0000 -0.0002
                                            0.0000 -0.0000  0.0000  0.9995  0.0212
                                            0.0100 -0.0025 -0.0000  0.0179 -0.0143
                                           -0.0000 -0.0000
                ( 49.42%)   0.7030* C   3 s(  0.00%)p 1.00( 99.95%)d 0.00(  0.05%)
                                           -0.0000 -0.0000  0.0000  0.0000  0.0000
                                           -0.0000 -0.0000 -0.0000  0.0000 -0.0002
                                           -0.0000 -0.0000 -0.0000  0.9994  0.0197
                                            0.0160 -0.0031  0.0000 -0.0206 -0.0057
                                            0.0000 -0.0000
     7. (1.98198) BD ( 1) C   2 - H  10  
                ( 60.56%)   0.7782* C   2 s( 27.91%)p 2.58( 72.05%)d 0.00(  0.04%)
                                           -0.0003  0.5281  0.0126  0.0069 -0.0007
                                           -0.3248 -0.0069 -0.0014  0.0023  0.7841
                                            0.0069  0.0060 -0.0007  0.0001  0.0000
                                            0.0000  0.0000 -0.0147 -0.0000  0.0000
                                           -0.0093 -0.0083
                ( 39.44%)   0.6280* H  10 s( 99.96%)p 0.00(  0.04%)
                                            0.9998  0.0046  0.0006  0.0116 -0.0172
                                           -0.0000
     8. (1.97919) BD ( 1) C   3 - C   6  
                ( 49.80%)   0.7057* C   3 s( 36.84%)p 1.71( 63.12%)d 0.00(  0.04%)
                                            0.0000  0.6069  0.0080  0.0040  0.0010
                                            0.4057 -0.0268 -0.0041 -0.0009 -0.6824
                                           -0.0072  0.0124 -0.0015 -0.0001 -0.0000
                                            0.0000 -0.0000 -0.0143 -0.0000  0.0000
                                           -0.0081 -0.0105
                ( 50.20%)   0.7085* C   6 s( 32.15%)p 2.11( 67.80%)d 0.00(  0.05%)
                                           -0.0000  0.5670 -0.0012  0.0042  0.0001
                                           -0.3437 -0.0156 -0.0005  0.0007  0.7480
                                           -0.0047 -0.0066  0.0043  0.0001 -0.0000
                                            0.0000  0.0000 -0.0175 -0.0000  0.0000
                                           -0.0094 -0.0098
     9. (1.98127) BD ( 1) C   3 - H   7  
                ( 60.64%)   0.7787* C   3 s( 27.69%)p 2.61( 72.27%)d 0.00(  0.05%)
                                           -0.0003  0.5259 -0.0169  0.0005 -0.0021
                                            0.4387  0.0059 -0.0037 -0.0008  0.7281
                                            0.0073  0.0057  0.0028  0.0002 -0.0000
                                            0.0000  0.0000  0.0175  0.0000  0.0000
                                           -0.0084 -0.0088
                ( 39.36%)   0.6273* H   7 s( 99.96%)p 0.00(  0.04%)
                                            0.9998  0.0017  0.0007 -0.0073 -0.0189
                                           -0.0000
    10. (1.97777) BD ( 1) C   4 - C   5  
                ( 45.76%)   0.6764* C   4 s( 38.08%)p 1.62( 61.85%)d 0.00(  0.07%)
                                           -0.0003  0.6130 -0.0706 -0.0038 -0.0004
                                            0.7817 -0.0338 -0.0065  0.0005 -0.0723
                                            0.0321 -0.0063 -0.0030  0.0001 -0.0000
                                            0.0000  0.0000  0.0103  0.0000  0.0000
                                            0.0214 -0.0097
                ( 54.24%)   0.7365* C   5 s( 35.17%)p 1.84( 64.78%)d 0.00(  0.04%)
                                            0.0000  0.5928  0.0162 -0.0010  0.0011
                                           -0.7946  0.0243  0.0069 -0.0003  0.1142
                                            0.0516 -0.0066  0.0023 -0.0000  0.0000
                                            0.0000 -0.0000 -0.0092  0.0000 -0.0000
                                            0.0140 -0.0118
    11. (1.97940) BD ( 1) C   5 - C   6  
                ( 48.03%)   0.6931* C   5 s( 35.75%)p 1.80( 64.22%)d 0.00(  0.04%)
                                            0.0001  0.5978  0.0072  0.0034 -0.0012
                                            0.5319 -0.0291 -0.0018  0.0020  0.5986
                                            0.0091 -0.0067  0.0051 -0.0001 -0.0000
                                            0.0000 -0.0000  0.0158 -0.0000 -0.0000
                                           -0.0043 -0.0108
                ( 51.97%)   0.7209* C   6 s( 34.75%)p 1.88( 65.22%)d 0.00(  0.03%)
                                           -0.0000  0.5894 -0.0080  0.0028  0.0006
                                           -0.4646 -0.0154 -0.0008 -0.0020 -0.6602
                                            0.0075  0.0058 -0.0067  0.0000  0.0000
                                           -0.0000  0.0000  0.0157 -0.0000 -0.0000
                                           -0.0000 -0.0096
    12. (1.62075) BD ( 2) C   5 - C   6  
                ( 59.07%)   0.7686* C   5 s(  0.00%)p 1.00( 99.93%)d 0.00(  0.07%)
                                            0.0000  0.0000 -0.0000  0.0000  0.0000
                                            0.0000 -0.0000 -0.0000 -0.0000  0.0001
                                            0.0000  0.0000  0.0000  0.9995  0.0082
                                            0.0147 -0.0008 -0.0000 -0.0044  0.0259
                                           -0.0000 -0.0000
                ( 40.93%)   0.6398* C   6 s(  0.00%)p 1.00( 99.91%)d 0.00(  0.09%)
                                           -0.0000 -0.0000  0.0000  0.0000 -0.0000
                                            0.0001  0.0000  0.0000  0.0000 -0.0000
                                            0.0000  0.0000 -0.0000  0.9994  0.0135
                                           -0.0083 -0.0041 -0.0000 -0.0279 -0.0130
                                            0.0000  0.0000
    13. (1.98152) BD ( 1) C   5 - H   8  
                ( 61.30%)   0.7829* C   5 s( 28.99%)p 2.45( 70.97%)d 0.00(  0.04%)
                                            0.0004 -0.5380  0.0219  0.0016  0.0003
                                           -0.2876 -0.0195  0.0022 -0.0004  0.7916
                                            0.0028 -0.0024 -0.0028 -0.0001  0.0000
                                            0.0000  0.0000  0.0115 -0.0000  0.0000
                                            0.0133  0.0104
                ( 38.70%)   0.6221* H   8 s( 99.96%)p 0.00(  0.04%)
                                           -0.9998  0.0038 -0.0020  0.0044 -0.0191
                                            0.0000
    14. (1.96974) BD ( 1) C   6 - C  11  
                ( 52.21%)   0.7225* C   6 s( 33.08%)p 2.02( 66.90%)d 0.00(  0.01%)
                                            0.0002  0.5750  0.0148 -0.0057 -0.0010
                                            0.8156  0.0010  0.0033 -0.0047 -0.0608
                                            0.0036  0.0002  0.0002 -0.0001  0.0000
                                            0.0000 -0.0000 -0.0008 -0.0000 -0.0000
                                            0.0111 -0.0039
                ( 47.79%)   0.6913* C  11 s( 31.27%)p 2.20( 68.70%)d 0.00(  0.04%)
                                           -0.0003  0.5591 -0.0012  0.0064  0.0003
                                           -0.8233 -0.0373 -0.0072  0.0870  0.0049
                                            0.0113  0.0001  0.0000  0.0000 -0.0065
                                           -0.0000 -0.0000  0.0169 -0.0077
    15. (1.96085) BD ( 1) C  11 - C  12  
                ( 48.65%)   0.6975* C  11 s( 33.96%)p 1.94( 65.97%)d 0.00(  0.07%)
                                           -0.0002  0.5827  0.0034 -0.0078  0.0007
                                            0.4648  0.0211  0.0063  0.6656  0.0090
                                           -0.0067 -0.0000  0.0000 -0.0000  0.0210
                                           -0.0000 -0.0000 -0.0047 -0.0141
                ( 51.35%)   0.7166* C  12 s( 37.78%)p 1.65( 62.19%)d 0.00(  0.03%)
                                            0.0001  0.6134  0.0391  0.0006 -0.0004
                                           -0.5133  0.0369 -0.0054  0.0009 -0.5972
                                            0.0091  0.0178  0.0028  0.0001 -0.0000
                                           -0.0000 -0.0000  0.0141 -0.0000 -0.0000
                                           -0.0063 -0.0081
    16. (1.60274) BD ( 2) C  11 - C  12  
                ( 49.12%)   0.7008* C  11 s(  0.00%)p 1.00( 99.96%)d 0.00(  0.04%)
                                            0.0000 -0.0000  0.0000 -0.0000 -0.0000
                                            0.0001 -0.0000  0.0000 -0.0000  0.0000
                                           -0.0000  0.9978 -0.0593 -0.0224 -0.0000
                                            0.0113  0.0163  0.0000 -0.0000
                ( 50.88%)   0.7133* C  12 s(  0.00%)p 1.00( 99.99%)d 0.00(  0.01%)
                                           -0.0000 -0.0000 -0.0000  0.0000 -0.0000
                                           -0.0000 -0.0000 -0.0000  0.0000  0.0001
                                           -0.0000 -0.0000  0.0000  0.9999  0.0058
                                           -0.0084  0.0013 -0.0000  0.0035 -0.0064
                                           -0.0000  0.0000
    17. (1.96694) BD ( 1) C  11 - C  14  
                ( 51.66%)   0.7187* C  11 s( 34.75%)p 1.88( 65.21%)d 0.00(  0.04%)
                                           -0.0004  0.5895  0.0030  0.0032 -0.0010
                                            0.3213  0.0169  0.0024 -0.7406 -0.0114
                                           -0.0028 -0.0000 -0.0000 -0.0000 -0.0162
                                           -0.0000  0.0000 -0.0087 -0.0092
                ( 48.34%)   0.6953* C  14 s( 34.88%)p 1.87( 65.08%)d 0.00(  0.04%)
                                            0.0003  0.5892  0.0403 -0.0023 -0.0009
                                           -0.4085  0.0461  0.0055  0.0023  0.6939
                                           -0.0172 -0.0006 -0.0013  0.0001 -0.0000
                                           -0.0000 -0.0000 -0.0156 -0.0000  0.0000
                                           -0.0110 -0.0066
    18. (1.97396) BD ( 1) C  12 - C  13  
                ( 49.11%)   0.7008* C  12 s( 34.91%)p 1.86( 65.06%)d 0.00(  0.03%)
                                           -0.0000  0.5908  0.0042  0.0047  0.0016
                                            0.8017 -0.0114 -0.0002  0.0048 -0.0830
                                           -0.0296  0.0059  0.0008  0.0000 -0.0000
                                           -0.0000  0.0000 -0.0051  0.0000 -0.0000
                                            0.0132 -0.0109
                ( 50.89%)   0.7134* C  13 s( 39.13%)p 1.56( 60.84%)d 0.00(  0.03%)
                                           -0.0003  0.6255  0.0011  0.0065  0.0003
                                           -0.7714  0.0011  0.0144 -0.0013  0.1117
                                           -0.0255  0.0015 -0.0007 -0.0001  0.0000
                                            0.0000 -0.0000 -0.0021  0.0000 -0.0000
                                            0.0112 -0.0124
    19. (1.97843) BD ( 1) C  12 - H  20  
                ( 60.65%)   0.7788* C  12 s( 27.52%)p 2.63( 72.44%)d 0.00(  0.04%)
                                           -0.0003  0.5234 -0.0344 -0.0038 -0.0012
                                           -0.3027 -0.0058  0.0019 -0.0013  0.7953
                                            0.0130 -0.0019 -0.0022 -0.0001  0.0000
                                            0.0000  0.0000 -0.0103  0.0000 -0.0000
                                           -0.0139 -0.0120
                ( 39.35%)   0.6273* H  20 s( 99.96%)p 0.00(  0.04%)
                                            0.9998 -0.0009  0.0012  0.0055 -0.0190
                                            0.0000
    20. (1.98071) BD ( 1) C  13 - C  16  
                ( 50.95%)   0.7138* C  13 s( 39.08%)p 1.56( 60.90%)d 0.00(  0.03%)
                                           -0.0000  0.6249  0.0147  0.0087 -0.0002
                                            0.4111 -0.0192 -0.0029 -0.0003 -0.6628
                                           -0.0069  0.0142 -0.0020  0.0001 -0.0000
                                           -0.0000  0.0000 -0.0103  0.0000 -0.0000
                                           -0.0051 -0.0112
                ( 49.05%)   0.7003* C  16 s( 36.63%)p 1.73( 63.33%)d 0.00(  0.03%)
                                           -0.0000  0.6046  0.0250 -0.0124  0.0010
                                           -0.2638 -0.0159 -0.0084 -0.0057  0.7504
                                           -0.0142  0.0086  0.0042  0.0000 -0.0000
                                           -0.0000 -0.0000 -0.0123 -0.0000 -0.0000
                                           -0.0103 -0.0091
    21. (1.64645) BD ( 2) C  13 - C  16  
                ( 52.95%)   0.7277* C  13 s(  0.00%)p 1.00( 99.99%)d 0.00(  0.01%)
                                           -0.0000 -0.0000  0.0000 -0.0000  0.0000
                                           -0.0001  0.0000  0.0000  0.0000  0.0001
                                           -0.0000 -0.0000  0.0000  0.9998 -0.0013
                                            0.0129  0.0103  0.0000  0.0046 -0.0089
                                           -0.0000 -0.0000
                ( 47.05%)   0.6859* C  16 s(  0.00%)p 1.00( 99.97%)d 0.00(  0.03%)
                                            0.0000 -0.0000  0.0000  0.0000  0.0000
                                           -0.0001  0.0000  0.0000 -0.0000 -0.0001
                                           -0.0000  0.0000 -0.0000  0.9997 -0.0049
                                           -0.0170  0.0041 -0.0000 -0.0045  0.0161
                                           -0.0000 -0.0000
    22. (1.98980) BD ( 1) C  13 -Cl  18  
                ( 45.19%)   0.6723* C  13 s( 21.75%)p 3.59( 78.06%)d 0.01(  0.19%)
                                           -0.0001  0.4654 -0.0270 -0.0145 -0.0006
                                            0.4845  0.0033  0.0053 -0.0068  0.7386
                                           -0.0063  0.0070 -0.0115 -0.0000  0.0000
                                           -0.0000  0.0000  0.0348 -0.0000 -0.0000
                                           -0.0130 -0.0230
                ( 54.81%)   0.7403*Cl  18 s( 20.22%)p 3.92( 79.30%)d 0.02(  0.48%)
                                            0.0000  0.0001  0.4485  0.0312 -0.0005
                                            0.0002 -0.0000 -0.0000 -0.5164  0.0322
                                            0.0036  0.0004  0.0004 -0.0001 -0.7237
                                            0.0394  0.0037 -0.0002  0.0005 -0.0000
                                            0.0000 -0.0000  0.0000  0.0000 -0.0000
                                            0.0574 -0.0000 -0.0000 -0.0188 -0.0340
    23. (1.96479) BD ( 1) C  14 - C  15  
                ( 53.87%)   0.7340* C  14 s( 37.63%)p 1.66( 62.36%)d 0.00(  0.01%)
                                            0.0002  0.6134  0.0005  0.0041  0.0013
                                            0.7859 -0.0021 -0.0033  0.0059 -0.0569
                                            0.0501 -0.0070  0.0015  0.0000  0.0000
                                           -0.0000  0.0000 -0.0016  0.0000  0.0000
                                            0.0081 -0.0082
                ( 46.13%)   0.6792* C  15 s( 35.17%)p 1.84( 64.68%)d 0.00(  0.15%)
                                           -0.0008  0.5880 -0.0771 -0.0067 -0.0002
                                           -0.8005  0.0365  0.0059 -0.0008  0.0584
                                            0.0335 -0.0029 -0.0012 -0.0001  0.0000
                                            0.0000 -0.0000 -0.0241  0.0000  0.0000
                                            0.0213 -0.0225
    24. (1.51327) BD ( 2) C  14 - C  15  
                ( 58.77%)   0.7666* C  14 s(  0.00%)p 1.00( 99.98%)d 0.00(  0.02%)
                                            0.0000  0.0000 -0.0000 -0.0000  0.0000
                                           -0.0001 -0.0000 -0.0000  0.0000 -0.0002
                                           -0.0000  0.0000 -0.0000  0.9995  0.0263
                                            0.0049 -0.0032 -0.0000  0.0122  0.0061
                                           -0.0000  0.0000
                ( 41.23%)   0.6421* C  15 s(  0.00%)p 1.00( 99.69%)d 0.00(  0.31%)
                                            0.0000 -0.0000  0.0000  0.0000  0.0000
                                           -0.0001  0.0000 -0.0000  0.0000 -0.0001
                                            0.0000 -0.0000  0.0000  0.9981 -0.0223
                                            0.0161 -0.0051 -0.0000 -0.0250  0.0498
                                            0.0000  0.0000
    25. (1.98303) BD ( 1) C  14 - H  19  
                ( 60.16%)   0.7756* C  14 s( 27.68%)p 2.61( 72.27%)d 0.00(  0.05%)
                                            0.0003 -0.5250  0.0342  0.0024  0.0007
                                            0.4612  0.0243 -0.0006  0.0005  0.7136
                                            0.0041  0.0105  0.0005  0.0002 -0.0000
                                            0.0000  0.0000 -0.0194 -0.0000 -0.0000
                                            0.0075  0.0085
                ( 39.84%)   0.6312* H  19 s( 99.96%)p 0.00(  0.04%)
                                           -0.9998  0.0028 -0.0006 -0.0082 -0.0187
                                           -0.0000
    26. (1.97036) BD ( 1) C  15 - C  16  
                ( 44.57%)   0.6676* C  15 s( 36.14%)p 1.76( 63.70%)d 0.00(  0.16%)
                                           -0.0001  0.5973 -0.0674  0.0093  0.0004
                                            0.4876 -0.0521 -0.0043  0.0023  0.6295
                                           -0.0111 -0.0073  0.0015  0.0001 -0.0000
                                           -0.0000  0.0000  0.0221  0.0000  0.0000
                                           -0.0231 -0.0232
                ( 55.43%)   0.7445* C  16 s( 40.43%)p 1.47( 59.56%)d 0.00(  0.01%)
                                           -0.0001  0.6358 -0.0101 -0.0034  0.0005
                                           -0.4062 -0.0262 -0.0112 -0.0078 -0.6549
                                            0.0264 -0.0079 -0.0045 -0.0001 -0.0000
                                           -0.0000 -0.0000  0.0063  0.0000  0.0000
                                           -0.0024 -0.0091
    27. (1.98985) BD ( 1) C  16 -Cl  17  
                ( 45.12%)   0.6717* C  16 s( 22.89%)p 3.36( 76.92%)d 0.01(  0.18%)
                                           -0.0002  0.4778 -0.0195  0.0166 -0.0023
                                            0.8734  0.0001 -0.0025 -0.0170 -0.0766
                                            0.0172  0.0027  0.0010  0.0001 -0.0000
                                            0.0000 -0.0000 -0.0055  0.0000 -0.0000
                                            0.0376 -0.0200
                ( 54.88%)   0.7408*Cl  17 s( 20.30%)p 3.90( 79.24%)d 0.02(  0.46%)
                                            0.0000  0.0001  0.4492  0.0357  0.0014
                                            0.0001 -0.0000 -0.0001 -0.8819  0.0497
                                            0.0060  0.0001  0.0009  0.0000  0.1100
                                           -0.0087 -0.0013 -0.0003 -0.0001 -0.0000
                                           -0.0001  0.0000  0.0000  0.0000  0.0000
                                           -0.0162  0.0000 -0.0000  0.0575 -0.0324
    28. (1.99881) CR ( 1) C   1           s(100.00%)p 0.00(  0.00%)
                                            1.0000 -0.0000 -0.0000 -0.0000 -0.0000
                                           -0.0001  0.0000  0.0000  0.0000  0.0001
                                           -0.0000 -0.0000 -0.0000  0.0000  0.0000
                                            0.0000  0.0000  0.0000 -0.0000  0.0000
                                            0.0000 -0.0000
    29. (1.99917) CR ( 1) C   2           s(100.00%)p 0.00(  0.00%)
                                            1.0000  0.0002  0.0000  0.0000 -0.0000
                                           -0.0000 -0.0000 -0.0000  0.0000  0.0003
                                           -0.0000  0.0000 -0.0000  0.0000  0.0000
                                            0.0000 -0.0000 -0.0000  0.0000 -0.0000
                                           -0.0000 -0.0000
    30. (1.99919) CR ( 1) C   3           s(100.00%)p 0.00(  0.00%)
                                            1.0000  0.0002 -0.0000 -0.0000 -0.0000
                                            0.0001  0.0000 -0.0000 -0.0000  0.0002
                                            0.0000  0.0000  0.0000  0.0000  0.0000
                                            0.0000 -0.0000  0.0000 -0.0000  0.0000
                                           -0.0000 -0.0000
    31. (1.99928) CR ( 1) C   4           s(100.00%)p 0.00(  0.00%)
                                            1.0000  0.0002 -0.0000 -0.0000 -0.0000
                                            0.0002 -0.0000 -0.0000 -0.0000  0.0002
                                            0.0000 -0.0000 -0.0000  0.0000 -0.0000
                                            0.0000 -0.0000  0.0000  0.0000 -0.0000
                                            0.0000 -0.0000
    32. (1.99916) CR ( 1) C   5           s(100.00%)p 0.00(  0.00%)
                                            1.0000  0.0002 -0.0000 -0.0000 -0.0000
                                            0.0001  0.0000 -0.0000 -0.0000 -0.0004
                                           -0.0000  0.0000  0.0000  0.0000 -0.0000
                                           -0.0000 -0.0000 -0.0000  0.0000 -0.0000
                                           -0.0000 -0.0000
    33. (1.99905) CR ( 1) C   6           s(100.00%)p 0.00(  0.00%)
                                            1.0000 -0.0001 -0.0000  0.0000  0.0000
                                           -0.0002 -0.0000 -0.0000  0.0000 -0.0000
                                           -0.0000  0.0000 -0.0000  0.0000  0.0000
                                           -0.0000  0.0000  0.0000 -0.0000 -0.0000
                                           -0.0000 -0.0000
    34. (1.99982) CR ( 1) O   9           s(100.00%)p 0.00(  0.00%)
                                            1.0000  0.0003  0.0000 -0.0000  0.0000
                                           -0.0002  0.0000 -0.0000  0.0000  0.0001
                                            0.0000  0.0000  0.0000 -0.0000  0.0000
                                           -0.0000 -0.0000  0.0000 -0.0000  0.0000
                                           -0.0000  0.0000
    35. (1.99899) CR ( 1) C  11           s(100.00%)p 0.00(  0.00%)
                                            1.0000  0.0005  0.0000  0.0000 -0.0000
                                            0.0000  0.0000  0.0000 -0.0001 -0.0000
                                            0.0000 -0.0000  0.0000  0.0000 -0.0000
                                           -0.0000 -0.0000  0.0000 -0.0000
    36. (1.99908) CR ( 1) C  12           s(100.00%)p 0.00(  0.00%)
                                            1.0000  0.0001 -0.0000 -0.0000 -0.0000
                                           -0.0000 -0.0000  0.0000 -0.0000  0.0003
                                            0.0000 -0.0000 -0.0000  0.0000  0.0000
                                           -0.0000  0.0000 -0.0000  0.0000 -0.0000
                                           -0.0000 -0.0000
    37. (1.99850) CR ( 1) C  13           s(100.00%)p 0.00(  0.00%)
                                            1.0000  0.0002 -0.0000  0.0000  0.0000
                                           -0.0002  0.0000  0.0000 -0.0000  0.0001
                                           -0.0000  0.0000 -0.0000  0.0000 -0.0000
                                            0.0000  0.0000  0.0000  0.0000 -0.0000
                                            0.0000 -0.0000
    38. (1.99928) CR ( 1) C  14           s(100.00%)p 0.00(  0.00%)
                                            1.0000 -0.0001 -0.0000 -0.0000 -0.0000
                                           -0.0002 -0.0000 -0.0000 -0.0000 -0.0004
                                           -0.0000 -0.0000 -0.0000 -0.0000 -0.0000
                                           -0.0000  0.0000  0.0000 -0.0000 -0.0000
                                           -0.0000  0.0000
    39. (1.99901) CR ( 1) C  15           s(100.00%)p 0.00(  0.00%)
                                            1.0000  0.0002 -0.0001 -0.0000 -0.0000
                                           -0.0008  0.0000  0.0000 -0.0000  0.0006
                                            0.0001 -0.0000  0.0000 -0.0000  0.0000
                                           -0.0000  0.0000 -0.0000  0.0000 -0.0000
                                           -0.0000 -0.0000
    40. (1.99824) CR ( 1) C  16           s(100.00%)p 0.00(  0.00%)
                                            1.0000  0.0002 -0.0000  0.0000 -0.0000
                                            0.0001 -0.0000 -0.0000 -0.0000 -0.0001
                                            0.0000 -0.0000 -0.0000 -0.0000  0.0000
                                            0.0000 -0.0000 -0.0000  0.0000 -0.0000
                                            0.0000 -0.0000
    41. (2.00000) CR ( 1)Cl  17           s(100.00%)
                                            1.0000 -0.0000  0.0000 -0.0000 -0.0000
                                           -0.0000  0.0000  0.0000  0.0000 -0.0000
                                           -0.0000  0.0000 -0.0000 -0.0000 -0.0000
                                            0.0000  0.0000  0.0000 -0.0000  0.0000
                                            0.0000 -0.0000 -0.0000 -0.0000 -0.0000
                                            0.0000 -0.0000  0.0000 -0.0000  0.0000
    42. (1.99969) CR ( 2)Cl  17           s(100.00%)p 0.00(  0.00%)
                                           -0.0000  1.0000  0.0002 -0.0000 -0.0000
                                           -0.0000  0.0000  0.0000  0.0002 -0.0000
                                            0.0000  0.0000  0.0000 -0.0000 -0.0000
                                            0.0000 -0.0000  0.0000 -0.0000  0.0000
                                            0.0000 -0.0000  0.0000 -0.0000  0.0000
                                            0.0000 -0.0000  0.0000 -0.0000  0.0000
    43. (1.99991) CR ( 3)Cl  17           s(  0.00%)p 1.00(100.00%)
                                           -0.0000 -0.0000  0.0001 -0.0000 -0.0000
                                           -0.0000  0.0000 -1.0000  0.0001 -0.0000
                                            0.0000  0.0000  0.0000 -0.0000 -0.0000
                                            0.0000  0.0000  0.0000 -0.0000  0.0000
                                            0.0000 -0.0000  0.0000 -0.0000  0.0000
                                            0.0000 -0.0000  0.0000 -0.0000  0.0000
    44. (1.99999) CR ( 4)Cl  17           s(  0.00%)p 1.00(100.00%)
                                           -0.0000 -0.0000  0.0000 -0.0000  0.0000
                                            0.0000 -0.0000  0.0000  0.0000 -0.0000
                                           -0.0000  0.0000  0.0000  1.0000  0.0001
                                            0.0000 -0.0000  0.0000  0.0000 -0.0000
                                           -0.0000 -0.0000  0.0000  0.0000  0.0000
                                           -0.0000 -0.0000 -0.0000 -0.0000  0.0000
    45. (1.99999) CR ( 5)Cl  17           s(  0.00%)p 1.00(100.00%)
                                            0.0000  0.0000 -0.0000  0.0000  0.0000
                                           -0.0000 -0.0000 -0.0000 -0.0000  0.0000
                                            0.0000 -0.0000 -0.0000 -0.0000  0.0000
                                           -0.0000 -0.0000 -0.0000  0.0000  1.0000
                                           -0.0001 -0.0000 -0.0000  0.0000  0.0000
                                           -0.0000  0.0000 -0.0000  0.0000 -0.0000
    46. (2.00000) CR ( 1)Cl  18           s(100.00%)
                                            1.0000 -0.0000  0.0000 -0.0000  0.0000
                                           -0.0000  0.0000  0.0000  0.0000 -0.0000
                                           -0.0000 -0.0000 -0.0000  0.0000  0.0000
                                           -0.0000 -0.0000  0.0000 -0.0000 -0.0000
                                            0.0000  0.0000 -0.0000 -0.0000 -0.0000
                                           -0.0000  0.0000  0.0000  0.0000  0.0000
    47. (1.99969) CR ( 2)Cl  18           s(100.00%)p 0.00(  0.00%)
                                           -0.0000  1.0000  0.0002 -0.0000  0.0000
                                           -0.0000  0.0000  0.0000  0.0001 -0.0000
                                            0.0000  0.0000  0.0000  0.0000  0.0002
                                           -0.0000  0.0000  0.0000  0.0000  0.0000
                                            0.0000  0.0000 -0.0000 -0.0000 -0.0000
                                           -0.0000  0.0000 -0.0000  0.0000  0.0000
    48. (1.99997) CR ( 3)Cl  18           s(  0.00%)p 1.00(100.00%)
                                            0.0000  0.0000 -0.0001  0.0000 -0.0000
                                           -0.0000 -0.0000  1.0000 -0.0000  0.0000
                                           -0.0000 -0.0000  0.0000 -0.0000 -0.0001
                                            0.0000 -0.0000 -0.0000 -0.0000 -0.0000
                                           -0.0000 -0.0000 -0.0000 -0.0000  0.0000
                                            0.0000 -0.0000  0.0000 -0.0000 -0.0000
    49. (1.99994) CR ( 4)Cl  18           s(  0.00%)p 1.00(100.00%)
                                           -0.0000 -0.0000  0.0001 -0.0000  0.0000
                                           -0.0000  0.0000  0.0000  0.0001 -0.0000
                                           -0.0000 -0.0000  0.0000 -1.0000  0.0001
                                           -0.0000  0.0000  0.0000  0.0000  0.0000
                                            0.0000  0.0000 -0.0000 -0.0000 -0.0000
                                           -0.0000 -0.0000 -0.0000  0.0000  0.0000
    50. (1.99999) CR ( 5)Cl  18           s(  0.00%)p 1.00(100.00%)
                                           -0.0000  0.0000  0.0000  0.0000  0.0000
                                            0.0000 -0.0000 -0.0000  0.0000  0.0000
                                            0.0000  0.0000  0.0000 -0.0000 -0.0000
                                            0.0000  0.0000  0.0000  0.0000  1.0000
                                           -0.0000 -0.0000 -0.0000 -0.0000  0.0000
                                            0.0000  0.0000  0.0000 -0.0000 -0.0000
    51. (1.88502) LP ( 1) C   4           s( 29.52%)p 2.38( 70.37%)d 0.00(  0.12%)
                                            0.0001  0.5390  0.0684  0.0012  0.0001
                                           -0.4801 -0.0301  0.0006  0.0001 -0.6868
                                           -0.0236 -0.0017 -0.0012  0.0000  0.0000
                                            0.0000  0.0000 -0.0253 -0.0000  0.0000
                                            0.0123  0.0195
    52. (0.45017) LP*( 2) C   4           s(  0.00%)p 1.00( 99.73%)d 0.00(  0.27%)
                                            0.0000 -0.0000 -0.0000  0.0000  0.0000
                                           -0.0001 -0.0000 -0.0000 -0.0000  0.0001
                                           -0.0000  0.0000 -0.0000  0.9983 -0.0171
                                            0.0173 -0.0053  0.0000  0.0399  0.0331
                                           -0.0000  0.0000
    53. (1.98350) LP ( 1) O   9           s( 62.41%)p 0.60( 37.57%)d 0.00(  0.02%)
                                           -0.0004  0.7900  0.0052 -0.0021  0.0001
                                           -0.6123  0.0018 -0.0058  0.0005  0.0268
                                            0.0013  0.0008  0.0003 -0.0001  0.0000
                                           -0.0000  0.0000  0.0004 -0.0000 -0.0000
                                           -0.0090  0.0086
    54. (1.93354) LP ( 2) O   9           s(  0.15%)p99.99( 99.80%)d 0.38(  0.06%)
                                           -0.0001  0.0381  0.0048 -0.0001 -0.0000
                                            0.0928  0.0011 -0.0014 -0.0014  0.9946
                                            0.0133 -0.0018 -0.0023  0.0001  0.0000
                                           -0.0000 -0.0000  0.0233  0.0000  0.0000
                                            0.0039 -0.0006
    55. (1.81762) LP ( 1) C  15           s( 29.96%)p 2.33( 69.80%)d 0.01(  0.24%)
                                            0.0007  0.5426  0.0718  0.0002 -0.0001
                                            0.3349  0.0326  0.0056  0.0005 -0.7636
                                           -0.0400  0.0024 -0.0023 -0.0001 -0.0000
                                            0.0000 -0.0000  0.0308  0.0000 -0.0000
                                            0.0292  0.0241
    56. (1.99203) LP ( 1)Cl  17           s( 79.76%)p 0.25( 20.23%)d 0.00(  0.01%)
                                           -0.0000 -0.0003  0.8930 -0.0099 -0.0001
                                           -0.0001  0.0000  0.0002  0.4442 -0.0139
                                            0.0036  0.0005  0.0007 -0.0000 -0.0693
                                            0.0024 -0.0005 -0.0000 -0.0001  0.0000
                                            0.0000 -0.0000  0.0000 -0.0000  0.0000
                                            0.0024 -0.0000  0.0000 -0.0091  0.0060
    57. (1.97166) LP ( 2)Cl  17           s(  0.02%)p99.99( 99.97%)d 0.70(  0.01%)
                                            0.0000 -0.0000  0.0124 -0.0062  0.0033
                                            0.0003 -0.0000 -0.0000  0.1295  0.0005
                                           -0.0007  0.0006 -0.0001 -0.0001  0.9913
                                            0.0108 -0.0017  0.0002  0.0004 -0.0000
                                            0.0000 -0.0000  0.0000  0.0000  0.0000
                                           -0.0104 -0.0000 -0.0000 -0.0056 -0.0012
    58. (1.90377) LP ( 3)Cl  17           s(  0.00%)p 1.00( 99.97%)d 0.00(  0.03%)
                                           -0.0000 -0.0000  0.0000 -0.0000 -0.0000
                                            0.0000 -0.0000  0.0000 -0.0001 -0.0000
                                           -0.0000  0.0000  0.0000  0.0000 -0.0000
                                            0.0000  0.0000  0.0000 -0.0000  0.0001
                                            0.9997  0.0184  0.0022 -0.0002 -0.0002
                                           -0.0000 -0.0176  0.0046  0.0000 -0.0000
    59. (1.99249) LP ( 1)Cl  18           s( 79.74%)p 0.25( 20.25%)d 0.00(  0.01%)
                                           -0.0000 -0.0003  0.8929 -0.0085  0.0005
                                           -0.0001  0.0000  0.0001  0.2326 -0.0112
                                            0.0020  0.0002  0.0003  0.0002  0.3848
                                           -0.0115  0.0029  0.0001  0.0005 -0.0000
                                           -0.0000 -0.0000 -0.0000  0.0000 -0.0000
                                           -0.0101  0.0000  0.0000  0.0034  0.0055
    60. (1.97054) LP ( 2)Cl  18           s(  0.09%)p99.99( 99.89%)d 0.19(  0.02%)
                                           -0.0000 -0.0000  0.0305  0.0038 -0.0023
                                           -0.0004  0.0000 -0.0000  0.8224  0.0080
                                           -0.0031 -0.0003  0.0003  0.0000 -0.5678
                                           -0.0085 -0.0000 -0.0007 -0.0003 -0.0000
                                            0.0001  0.0000 -0.0000 -0.0000  0.0000
                                           -0.0030 -0.0000 -0.0000 -0.0130  0.0011
    61. (1.93266) LP ( 3)Cl  18           s(  0.00%)p 1.00( 99.97%)d 0.00(  0.03%)
                                           -0.0000 -0.0000  0.0000  0.0000 -0.0000
                                           -0.0000  0.0000  0.0000 -0.0000 -0.0000
                                           -0.0000 -0.0000  0.0000  0.0000  0.0001
                                            0.0000 -0.0000 -0.0000 -0.0000  0.0000
                                            0.9997  0.0189  0.0028  0.0001 -0.0004
                                            0.0000 -0.0104 -0.0137  0.0000  0.0000
    62. (0.01211) RY*( 1) C   1           s( 15.36%)p 5.43( 83.36%)d 0.08(  1.29%)
                                            0.0000  0.0624  0.3856 -0.0113 -0.0288
                                           -0.0407 -0.9035  0.0004  0.0095 -0.0175
                                           -0.1170 -0.0182  0.0332 -0.0000 -0.0001
                                           -0.0000  0.0000  0.0759  0.0000 -0.0000
                                           -0.0836  0.0107
    63. (0.00678) RY*( 2) C   1           s(  0.04%)p99.99( 73.68%)d99.99( 26.28%)
                                           -0.0000  0.0046 -0.0101 -0.0111  0.0120
                                            0.0116 -0.1747  0.0194  0.0087  0.0295
                                            0.8271  0.0892 -0.1130 -0.0000  0.0000
                                            0.0000 -0.0000 -0.4839 -0.0001 -0.0000
                                            0.1654 -0.0364
    64. (0.00339) RY*( 3) C   1           s(  8.18%)p 2.42( 19.77%)d 8.81( 72.06%)
                                            0.0000 -0.0031  0.2814  0.0470 -0.0186
                                           -0.0238  0.1481 -0.0361 -0.0319  0.0155
                                           -0.2316  0.3401 -0.0576  0.0000 -0.0000
                                            0.0000 -0.0000 -0.5931 -0.0000 -0.0001
                                           -0.6052  0.0508
    65. (0.00211) RY*( 4) C   1           s( 32.11%)p 0.94( 30.24%)d 1.17( 37.65%)
                                            0.0000 -0.0057  0.5656 -0.0118  0.0327
                                           -0.0326  0.2626 -0.1159  0.0514  0.0051
                                            0.4278 -0.1631 -0.0818  0.0000 -0.0002
                                           -0.0000 -0.0000  0.4749  0.0003  0.0001
                                           -0.3727  0.1099
    66. (0.00193) RY*( 5) C   1           s(  0.00%)p 1.00( 14.94%)d 5.69( 85.06%)
                                            0.0000 -0.0000  0.0003 -0.0001  0.0000
                                           -0.0000  0.0001 -0.0001  0.0001  0.0000
                                            0.0001 -0.0000 -0.0000 -0.0603  0.3702
                                            0.0227  0.0906  0.0002 -0.9138 -0.1243
                                           -0.0001 -0.0002
    67. (0.00046) RY*( 6) C   1           s( 34.16%)p 0.79( 27.12%)d 1.13( 38.72%)
                                           -0.0000 -0.0194  0.5286 -0.2218  0.1121
                                           -0.0011  0.1765 -0.2494  0.2236  0.0023
                                           -0.1707  0.3136 -0.0183 -0.0000 -0.0015
                                            0.0002 -0.0007 -0.0964 -0.0012  0.0051
                                            0.6131  0.0439
    68. (0.00043) RY*( 7) C   1           s(  0.00%)p 1.00(  7.36%)d12.59( 92.64%)
                                           -0.0000 -0.0001  0.0029 -0.0010  0.0006
                                           -0.0000  0.0010 -0.0014  0.0012  0.0000
                                           -0.0009  0.0017 -0.0001  0.0100  0.2370
                                           -0.0358  0.1265 -0.0004  0.2340 -0.9336
                                            0.0035  0.0003
    69. (0.00021) RY*( 8) C   1           s( 34.52%)p 1.35( 46.48%)d 0.55( 19.00%)
                                           -0.0000 -0.0009  0.2616  0.5173  0.0959
                                           -0.0005  0.0963  0.1517  0.0084  0.0064
                                           -0.0688 -0.5440  0.3630 -0.0000  0.0000
                                           -0.0000  0.0001 -0.3040 -0.0001  0.0001
                                            0.1787  0.2562
    70. (0.00009) RY*( 9) C   1           s( 17.81%)p 3.82( 68.02%)d 0.80( 14.17%)
    71. (0.00006) RY*(10) C   1           s(  0.00%)p 1.00( 99.93%)d 0.00(  0.07%)
    72. (0.00004) RY*(11) C   1           s(  4.36%)p21.12( 92.13%)d 0.80(  3.51%)
    73. (0.00004) RY*(12) C   1           s(  5.33%)p17.15( 91.37%)d 0.62(  3.30%)
    74. (0.00000) RY*(13) C   1           s( 55.97%)p 0.03(  1.55%)d 0.76( 42.48%)
    75. (0.00001) RY*(14) C   1           s(  0.00%)p 1.00( 79.95%)d 0.25( 20.05%)
    76. (0.00001) RY*(15) C   1           s( 63.98%)p 0.47( 30.36%)d 0.09(  5.66%)
    77. (0.00000) RY*(16) C   1           s(  0.00%)p 1.00( 98.07%)d 0.02(  1.93%)
    78. (0.00001) RY*(17) C   1           s( 28.49%)p 1.26( 35.84%)d 1.25( 35.67%)
    79. (0.00524) RY*( 1) C   2           s(  2.88%)p31.78( 91.51%)d 1.95(  5.61%)
                                           -0.0000 -0.0187  0.1499 -0.0770  0.0067
                                           -0.0094  0.3519  0.0606 -0.0079  0.0234
                                           -0.8852  0.0199 -0.0543  0.0000 -0.0001
                                            0.0000 -0.0000  0.1818  0.0000 -0.0000
                                            0.1415  0.0548
    80. (0.00349) RY*( 2) C   2           s(  1.32%)p74.54( 98.17%)d 0.39(  0.51%)
                                            0.0000  0.0005 -0.0430  0.1064  0.0020
                                            0.0364  0.9197 -0.1537 -0.0769  0.0179
                                            0.3223  0.0251  0.0161  0.0000  0.0003
                                            0.0000  0.0000 -0.0368 -0.0000  0.0000
                                           -0.0379 -0.0481
    81. (0.00141) RY*( 3) C   2           s( 69.76%)p 0.35( 24.50%)d 0.08(  5.75%)
                                            0.0000  0.0168  0.8282 -0.1063  0.0055
                                            0.0232  0.0362  0.2431  0.0069 -0.0074
                                            0.2295 -0.3608  0.0324 -0.0000  0.0003
                                           -0.0001  0.0000  0.1181  0.0001  0.0000
                                            0.2007  0.0568
    82. (0.00091) RY*( 4) C   2           s(  0.00%)p 1.00( 93.42%)d 0.07(  6.58%)
                                           -0.0000  0.0000  0.0002  0.0003  0.0001
                                            0.0000  0.0003  0.0002  0.0000 -0.0000
                                            0.0003  0.0001  0.0000  0.0213 -0.9581
                                           -0.1159 -0.0495  0.0001 -0.1574 -0.2025
                                           -0.0001 -0.0001
    83. (0.00048) RY*( 5) C   2           s( 24.07%)p 1.70( 40.92%)d 1.45( 35.01%)
                                            0.0000 -0.0064  0.2915  0.3922  0.0430
                                            0.0185  0.0157  0.3485  0.2288 -0.0066
                                           -0.0456  0.4574  0.1532 -0.0000  0.0003
                                            0.0002  0.0001  0.0530  0.0001  0.0003
                                           -0.5640 -0.1709
    84. (0.00033) RY*( 6) C   2           s(  0.00%)p 1.00( 33.07%)d 2.02( 66.93%)
                                           -0.0000 -0.0000  0.0001  0.0000 -0.0000
                                            0.0000 -0.0001 -0.0001 -0.0001 -0.0000
                                            0.0000 -0.0000 -0.0001  0.0098  0.0370
                                            0.5738  0.0000  0.0002 -0.8084  0.1258
                                            0.0001 -0.0001
    85. (0.00029) RY*( 7) C   2           s( 19.33%)p 3.93( 76.01%)d 0.24(  4.65%)
                                           -0.0000 -0.0069  0.4177  0.1372  0.0024
                                           -0.0022 -0.1243 -0.5700 -0.4088 -0.0118
                                           -0.0406  0.3963 -0.3064 -0.0000 -0.0001
                                           -0.0001 -0.0001 -0.2151  0.0000 -0.0000
                                            0.0070  0.0148
    86. (0.00017) RY*( 8) C   2           s(  7.07%)p 6.32( 44.68%)d 6.82( 48.25%)
                                            0.0000 -0.0027 -0.1370  0.2244 -0.0398
                                            0.0052 -0.0315  0.3664 -0.3472  0.0142
                                            0.1585  0.3153 -0.2573  0.0000  0.0001
                                           -0.0000 -0.0001  0.5024  0.0002  0.0003
                                            0.4429 -0.1841
    87. (0.00008) RY*( 9) C   2           s( 25.54%)p 1.94( 49.46%)d 0.98( 25.00%)
    88. (0.00004) RY*(10) C   2           s(  0.00%)p 1.00( 13.95%)d 6.17( 86.05%)
    89. (0.00004) RY*(11) C   2           s(  3.19%)p 7.56( 24.10%)d22.79( 72.71%)
    90. (0.00002) RY*(12) C   2           s( 50.93%)p 0.86( 43.66%)d 0.11(  5.41%)
    91. (0.00002) RY*(13) C   2           s( 15.53%)p 5.00( 77.69%)d 0.44(  6.78%)
    92. (0.00000) RY*(14) C   2           s(  0.00%)p 1.00( 92.87%)d 0.08(  7.13%)
    93. (0.00001) RY*(15) C   2           s(  0.00%)p 1.00( 66.74%)d 0.50( 33.26%)
    94. (0.00000) RY*(16) C   2           s( 78.17%)p 0.28( 21.70%)d 0.00(  0.13%)
    95. (0.00001) RY*(17) C   2           s(  2.25%)p 3.40(  7.67%)d40.00( 90.08%)
    96. (0.00554) RY*( 1) C   3           s(  0.24%)p99.99( 94.45%)d22.50(  5.31%)
                                           -0.0000 -0.0218  0.0412 -0.0068  0.0118
                                            0.0170 -0.4870  0.0032 -0.0133  0.0243
                                           -0.8267  0.1432 -0.0474 -0.0000 -0.0000
                                            0.0000 -0.0000 -0.2046 -0.0001  0.0000
                                            0.1005  0.0340
    97. (0.00186) RY*( 2) C   3           s(  1.45%)p66.40( 96.01%)d 1.76(  2.54%)
                                            0.0000  0.0082  0.0586  0.0925 -0.0490
                                           -0.0285 -0.8135  0.0682  0.1748  0.0171
                                            0.5078 -0.0034 -0.0646  0.0000 -0.0004
                                           -0.0003 -0.0001 -0.0388 -0.0001 -0.0002
                                            0.1518 -0.0294
    98. (0.00170) RY*( 3) C   3           s(  0.00%)p 1.00( 83.22%)d 0.20( 16.78%)
                                            0.0000  0.0000  0.0003 -0.0002 -0.0000
                                           -0.0000 -0.0003  0.0002  0.0002  0.0000
                                            0.0002 -0.0001 -0.0000 -0.0218  0.8486
                                            0.3313  0.0428 -0.0000 -0.1075  0.3953
                                            0.0003  0.0001
    99. (0.00135) RY*( 4) C   3           s( 95.40%)p 0.03(  2.47%)d 0.02(  2.12%)
                                           -0.0000 -0.0043  0.9754  0.0239 -0.0460
                                            0.0108  0.0177 -0.0942 -0.1192  0.0145
                                            0.0037  0.0014  0.0317  0.0000 -0.0002
                                            0.0002  0.0000  0.0738  0.0001 -0.0001
                                           -0.1188 -0.0410
   100. (0.00039) RY*( 5) C   3           s( 35.37%)p 1.44( 51.10%)d 0.38( 13.53%)
                                            0.0000 -0.0119 -0.0618  0.5914 -0.0001
                                           -0.0128  0.0558 -0.2503  0.1616  0.0020
                                            0.0281  0.6375 -0.1088 -0.0000  0.0002
                                            0.0002 -0.0001  0.0006 -0.0000  0.0002
                                           -0.2840 -0.2338
   101. (0.00039) RY*( 6) C   3           s(  0.00%)p 1.00( 28.23%)d 2.54( 71.77%)
                                            0.0000  0.0000 -0.0000  0.0005 -0.0000
                                           -0.0000  0.0000 -0.0009 -0.0007 -0.0000
                                           -0.0000 -0.0003  0.0003 -0.0033 -0.0964
                                           -0.4887 -0.1850  0.0002 -0.7243  0.4393
                                            0.0003  0.0003
   102. (0.00019) RY*( 7) C   3           s(  9.94%)p 2.84( 28.28%)d 6.21( 61.77%)
                                           -0.0000 -0.0014 -0.0597  0.2523  0.1794
                                           -0.0036 -0.1610  0.4117 -0.1337 -0.0112
                                           -0.1408 -0.1812 -0.1294 -0.0000  0.0002
                                           -0.0002 -0.0001  0.6932  0.0002  0.0001
                                           -0.3629  0.0746
   103. (0.00010) RY*( 8) C   3           s(  9.92%)p 4.24( 42.01%)d 4.85( 48.07%)
   104. (0.00008) RY*( 9) C   3           s(  0.00%)p 1.00( 82.27%)d 0.22( 17.73%)
   105. (0.00006) RY*(10) C   3           s(  4.77%)p13.27( 63.33%)d 6.68( 31.89%)
   106. (0.00004) RY*(11) C   3           s(  6.68%)p11.38( 76.01%)d 2.59( 17.31%)
   107. (0.00002) RY*(12) C   3           s( 22.96%)p 2.48( 57.00%)d 0.87( 20.04%)
   108. (0.00003) RY*(13) C   3           s( 38.24%)p 0.76( 29.08%)d 0.85( 32.67%)
   109. (0.00001) RY*(14) C   3           s(  0.00%)p 1.00( 12.51%)d 6.99( 87.49%)
   110. (0.00001) RY*(15) C   3           s(  0.11%)p99.99( 36.82%)d99.99( 63.07%)
   111. (0.00000) RY*(16) C   3           s(  0.00%)p 1.00( 93.81%)d 0.07(  6.19%)
   112. (0.00000) RY*(17) C   3           s( 74.97%)p 0.31( 23.48%)d 0.02(  1.55%)
   113. (0.00582) RY*( 1) C   4           s( 16.33%)p 4.95( 80.82%)d 0.17(  2.85%)
                                            0.0000  0.0121  0.3823 -0.1301 -0.0078
                                            0.0269 -0.6429  0.0080  0.0107  0.0703
                                           -0.6212  0.0102 -0.0552 -0.0000 -0.0000
                                           -0.0000  0.0000  0.1565 -0.0000  0.0000
                                           -0.0377 -0.0510
   114. (0.00198) RY*( 2) C   4           s(  1.04%)p95.18( 98.59%)d 0.36(  0.37%)
                                            0.0000 -0.0008  0.0977 -0.0186  0.0218
                                           -0.0438 -0.6484  0.0029  0.0892  0.0422
                                            0.7436 -0.0152 -0.0229 -0.0000 -0.0002
                                           -0.0000 -0.0000  0.0060  0.0000  0.0000
                                           -0.0545  0.0269
   115. (0.00086) RY*( 3) C   4           s( 76.27%)p 0.25( 19.25%)d 0.06(  4.47%)
                                            0.0000  0.0338  0.8021 -0.3433 -0.0211
                                            0.0581  0.3290  0.0207 -0.0546  0.0484
                                            0.1915  0.1933  0.0330  0.0000  0.0001
                                            0.0000  0.0000 -0.1916  0.0001 -0.0000
                                            0.0139 -0.0883
   116. (0.00074) RY*( 4) C   4           s( 94.18%)p 0.03(  3.03%)d 0.03(  2.79%)
                                            0.0000  0.0151  0.3634  0.8994 -0.0243
                                            0.0341  0.0268  0.1098  0.0616  0.0312
                                           -0.0168 -0.0759 -0.0745  0.0000  0.0005
                                            0.0000  0.0001 -0.1527  0.0002 -0.0001
                                           -0.0576  0.0352
   117. (0.00049) RY*( 5) C   4           s(  0.00%)p 1.00( 84.47%)d 0.18( 15.53%)
                                            0.0000  0.0000  0.0003  0.0004 -0.0000
                                            0.0000  0.0002  0.0002  0.0001  0.0000
                                           -0.0001 -0.0002 -0.0001 -0.0041 -0.9107
                                           -0.0883 -0.0870 -0.0002 -0.3707  0.1338
                                           -0.0002 -0.0001
   118. (0.00019) RY*( 6) C   4           s(  5.16%)p11.80( 60.92%)d 6.57( 33.92%)
                                            0.0000  0.0071  0.1130  0.1699  0.0997
                                           -0.0106 -0.0115 -0.6065 -0.2469  0.0230
                                            0.0434  0.1358  0.3992  0.0000 -0.0002
                                           -0.0001 -0.0001  0.3350 -0.0002  0.0001
                                            0.4323  0.2001
   119. (0.00020) RY*( 7) C   4           s(  0.00%)p 1.00( 50.26%)d 0.99( 49.74%)
                                           -0.0000  0.0000  0.0000 -0.0000  0.0000
                                            0.0000  0.0001  0.0000 -0.0001 -0.0000
                                           -0.0000 -0.0002  0.0001 -0.0248 -0.1797
                                           -0.6853  0.0077  0.0001  0.6760  0.2012
                                           -0.0002  0.0001
   120. (0.00009) RY*( 8) C   4           s(  1.87%)p41.90( 78.37%)d10.57( 19.76%)
   121. (0.00008) RY*( 9) C   4           s(  1.31%)p37.32( 48.82%)d38.13( 49.88%)
   122. (0.00005) RY*(10) C   4           s(  0.00%)p 1.00(  7.33%)d12.64( 92.67%)
   123. (0.00004) RY*(11) C   4           s(  1.92%)p10.15( 19.48%)d40.95( 78.60%)
   124. (0.00003) RY*(12) C   4           s(  5.78%)p12.06( 69.70%)d 4.24( 24.52%)
   125. (0.00002) RY*(13) C   4           s(  5.14%)p17.68( 90.79%)d 0.79(  4.08%)
   126. (0.00000) RY*(14) C   4           s(  0.00%)p 1.00( 97.31%)d 0.03(  2.69%)
   127. (0.00001) RY*(15) C   4           s(  0.00%)p 1.00( 60.90%)d 0.64( 39.10%)
   128. (0.00000) RY*(16) C   4           s( 88.62%)p 0.13( 11.28%)d 0.00(  0.10%)
   129. (0.00001) RY*(17) C   4           s(  1.28%)p15.86( 20.32%)d61.19( 78.40%)
   130. (0.00678) RY*( 1) C   5           s(  0.86%)p98.54( 84.32%)d17.33( 14.83%)
                                           -0.0000 -0.0057  0.0866  0.0165  0.0273
                                            0.0252  0.9097 -0.0089 -0.0530  0.0344
                                           -0.0784  0.0494 -0.0480  0.0000  0.0000
                                            0.0000 -0.0000 -0.3143  0.0000 -0.0000
                                           -0.2150 -0.0573
   131. (0.00505) RY*( 2) C   5           s(  0.73%)p99.99( 98.41%)d 1.19(  0.86%)
                                           -0.0000  0.0340  0.0632  0.0157 -0.0431
                                           -0.0400 -0.1078  0.0340  0.0642  0.0093
                                           -0.9818  0.0055 -0.0389  0.0000 -0.0001
                                           -0.0000  0.0000  0.0047  0.0000  0.0000
                                           -0.0852 -0.0364
   132. (0.00086) RY*( 3) C   5           s(  0.00%)p 1.00( 84.75%)d 0.18( 15.25%)
                                           -0.0000  0.0000 -0.0005  0.0005 -0.0002
                                           -0.0000 -0.0002 -0.0002  0.0000  0.0000
                                           -0.0001  0.0000 -0.0000 -0.0025  0.9125
                                            0.1196  0.0254 -0.0005 -0.2459 -0.3033
                                            0.0000 -0.0001
   133. (0.00065) RY*( 4) C   5           s( 78.94%)p 0.06(  4.39%)d 0.21( 16.67%)
                                            0.0000 -0.0014  0.8623 -0.2095 -0.0439
                                            0.0163  0.0994 -0.0255 -0.0260 -0.0259
                                            0.0255 -0.1601 -0.0740 -0.0000  0.0007
                                            0.0006  0.0001  0.3617  0.0000 -0.0001
                                            0.1723  0.0785
   134. (0.00043) RY*( 5) C   5           s( 21.86%)p 0.64( 13.99%)d 2.93( 64.15%)
                                            0.0000 -0.0050  0.4386  0.1614 -0.0104
                                            0.0075 -0.3472  0.1047 -0.0140 -0.0075
                                            0.0843 -0.0123 -0.0278  0.0000 -0.0003
                                           -0.0000 -0.0000 -0.7838  0.0003  0.0000
                                           -0.1415 -0.0852
   135. (0.00028) RY*( 6) C   5           s(  0.00%)p 1.00( 66.91%)d 0.49( 33.09%)
                                            0.0000 -0.0000  0.0006  0.0008 -0.0004
                                            0.0000  0.0001 -0.0003 -0.0001 -0.0000
                                            0.0000 -0.0003 -0.0001  0.0103 -0.0525
                                           -0.8156 -0.0342  0.0003 -0.5750 -0.0161
                                           -0.0001  0.0000
   136. (0.00016) RY*( 7) C   5           s(  6.45%)p11.41( 73.58%)d 3.10( 19.97%)
                                            0.0000 -0.0035  0.1343  0.2154  0.0073
                                           -0.0023  0.0145  0.6383  0.2482 -0.0046
                                            0.0649  0.3037  0.4124 -0.0000  0.0003
                                           -0.0000 -0.0001  0.2420  0.0001  0.0000
                                           -0.3710  0.0593
   137. (0.00009) RY*( 8) C   5           s(  5.99%)p 6.13( 36.75%)d 9.55( 57.25%)
   138. (0.00005) RY*( 9) C   5           s( 35.28%)p 1.80( 63.40%)d 0.04(  1.32%)
   139. (0.00003) RY*(10) C   5           s(  0.00%)p 1.00( 46.68%)d 1.14( 53.32%)
   140. (0.00001) RY*(11) C   5           s( 10.31%)p 8.55( 88.15%)d 0.15(  1.53%)
   141. (0.00002) RY*(12) C   5           s(  0.00%)p 1.00(  8.68%)d10.52( 91.32%)
   142. (0.00002) RY*(13) C   5           s( 47.66%)p 0.50( 24.04%)d 0.59( 28.30%)
   143. (0.00002) RY*(14) C   5           s(  9.93%)p 0.28(  2.83%)d 8.78( 87.24%)
   144. (0.00000) RY*(15) C   5           s(  0.00%)p 1.00( 93.04%)d 0.07(  6.96%)
   145. (0.00001) RY*(16) C   5           s(  3.04%)p31.92( 96.92%)d 0.02(  0.05%)
   146. (0.00000) RY*(17) C   5           s( 79.04%)p 0.17( 13.26%)d 0.10(  7.70%)
   147. (0.01538) RY*( 1) C   6           s(  0.07%)p99.99( 98.51%)d21.02(  1.42%)
                                            0.0000 -0.0007  0.0124  0.0229 -0.0005
                                           -0.0038  0.1812  0.0005 -0.0019  0.0062
                                            0.9737  0.0587  0.0253 -0.0000  0.0001
                                           -0.0000 -0.0000 -0.1193 -0.0000  0.0000
                                            0.0022  0.0018
   148. (0.00552) RY*( 2) C   6           s(  1.66%)p55.60( 92.02%)d 3.82(  6.32%)
                                            0.0000  0.0158  0.1250  0.0257 -0.0043
                                           -0.0175  0.9387  0.0458 -0.0474  0.0009
                                           -0.1831  0.0289  0.0068 -0.0000  0.0003
                                           -0.0002 -0.0000 -0.0293 -0.0001 -0.0001
                                            0.2483 -0.0272
   149. (0.00382) RY*( 3) C   6           s(  0.00%)p 1.00( 84.86%)d 0.18( 15.14%)
                                           -0.0000  0.0000 -0.0000  0.0001  0.0000
                                           -0.0000  0.0004  0.0003 -0.0000 -0.0000
                                           -0.0000 -0.0000  0.0000  0.0254 -0.5139
                                            0.7628  0.0446 -0.0000  0.3365  0.1954
                                            0.0001 -0.0001
   150. (0.00189) RY*( 4) C   6           s( 95.47%)p 0.03(  3.19%)d 0.01(  1.34%)
                                            0.0000 -0.0051  0.9760  0.0444  0.0114
                                           -0.0151 -0.1567  0.0554 -0.0100 -0.0020
                                            0.0130  0.0611 -0.0064 -0.0000  0.0001
                                            0.0001 -0.0000  0.0098  0.0000 -0.0000
                                            0.0949  0.0656
   151. (0.00074) RY*( 5) C   6           s(  0.00%)p 1.00( 42.29%)d 1.36( 57.71%)
                                           -0.0000  0.0000  0.0001 -0.0001  0.0000
                                           -0.0000  0.0001 -0.0002 -0.0000 -0.0000
                                           -0.0000 -0.0001  0.0001  0.0062 -0.4957
                                           -0.4167 -0.0587  0.0000 -0.2262  0.7252
                                            0.0001  0.0002
   152. (0.00027) RY*( 6) C   6           s(  2.18%)p36.73( 79.96%)d 8.21( 17.86%)
                                            0.0000 -0.0058 -0.0830  0.1210 -0.0143
                                            0.0011 -0.0970  0.0120 -0.2607  0.0175
                                            0.0275  0.5005 -0.6859  0.0000  0.0000
                                           -0.0001 -0.0000  0.2012  0.0000  0.0002
                                            0.3298 -0.1713
   153. (0.00021) RY*( 7) C   6           s(  0.00%)p 1.00( 33.41%)d 1.99( 66.59%)
                                           -0.0000 -0.0000 -0.0001  0.0012 -0.0003
                                            0.0000 -0.0003 -0.0009  0.0001 -0.0000
                                           -0.0001 -0.0004  0.0007  0.0158  0.5776
                                           -0.0150 -0.0041 -0.0003  0.5855  0.5684
                                            0.0010 -0.0008
   154. (0.00018) RY*( 8) C   6           s( 31.71%)p 1.07( 34.08%)d 1.08( 34.21%)
                                            0.0000 -0.0067 -0.0317  0.5557 -0.0849
                                            0.0018 -0.1284 -0.4033 -0.1016 -0.0023
                                            0.0192 -0.3091  0.2353 -0.0000 -0.0011
                                            0.0002  0.0001 -0.0320 -0.0013 -0.0012
                                            0.5061 -0.2916
   155. (0.00012) RY*( 9) C   6           s( 12.99%)p 2.19( 28.43%)d 4.51( 58.57%)
                                           -0.0000 -0.0035 -0.0033  0.3293 -0.1464
                                            0.0052 -0.0173  0.1151  0.1178 -0.0166
                                           -0.1194  0.4778  0.1188 -0.0000 -0.0002
                                           -0.0000  0.0000 -0.6873 -0.0004 -0.0001
                                           -0.2232 -0.2521
   156. (0.00009) RY*(10) C   6           s(  5.81%)p 8.21( 47.71%)d 8.00( 46.48%)
   157. (0.00006) RY*(11) C   6           s( 25.86%)p 1.87( 48.37%)d 1.00( 25.77%)
   158. (0.00004) RY*(12) C   6           s(  6.76%)p 5.34( 36.08%)d 8.46( 57.16%)
   159. (0.00002) RY*(13) C   6           s(  4.50%)p18.35( 82.64%)d 2.86( 12.86%)
   160. (0.00002) RY*(14) C   6           s( 33.14%)p 1.43( 47.29%)d 0.59( 19.57%)
   161. (0.00000) RY*(15) C   6           s( 79.88%)p 0.02(  1.79%)d 0.23( 18.32%)
   162. (0.00001) RY*(16) C   6           s(  0.00%)p 1.00( 39.61%)d 1.52( 60.39%)
   163. (0.00000) RY*(17) C   6           s(  0.00%)p 1.00( 99.92%)d 0.00(  0.08%)
   164. (0.00075) RY*( 1) H   7           s( 97.87%)p 0.02(  2.13%)
                                           -0.0005  0.9888  0.0330 -0.1025  0.1037
                                            0.0001
   165. (0.00040) RY*( 2) H   7           s( 91.34%)p 0.09(  8.66%)
                                           -0.0006 -0.0709  0.9531 -0.2769  0.0996
                                            0.0001
   166. (0.00012) RY*( 3) H   7           s(  0.00%)p 1.00(100.00%)
                                           -0.0000  0.0002  0.0003  0.0005 -0.0005
                                           -1.0000
   167. (0.00010) RY*( 4) H   7           s(  1.95%)p50.22( 98.05%)
   168. (0.00010) RY*( 5) H   7           s(  8.87%)p10.27( 91.13%)
   169. (0.00205) RY*( 1) H   8           s( 99.50%)p 0.00(  0.50%)
                                            0.0032  0.9975 -0.0053  0.0554  0.0435
                                           -0.0001
   170. (0.00035) RY*( 2) H   8           s( 79.65%)p 0.26( 20.35%)
                                            0.0072  0.0187  0.8922  0.0955 -0.4409
                                            0.0001
   171. (0.00011) RY*( 3) H   8           s( 15.82%)p 5.32( 84.18%)
                                           -0.0163  0.0080  0.3974 -0.6290  0.6679
                                            0.0002
   172. (0.00007) RY*( 4) H   8           s(  5.06%)p18.74( 94.94%)
   173. (0.00006) RY*( 5) H   8           s(  0.00%)p 1.00(100.00%)
   174. (0.00601) RY*( 1) O   9           s(  3.57%)p26.59( 94.84%)d 0.45(  1.59%)
                                            0.0000 -0.0014  0.1866  0.0293 -0.0004
                                            0.0019  0.1573 -0.0567  0.0419 -0.0111
                                            0.9584  0.0119  0.0016  0.0000  0.0002
                                           -0.0000  0.0000 -0.1249 -0.0000 -0.0000
                                            0.0084 -0.0154
   175. (0.00105) RY*( 2) O   9           s(  0.00%)p 1.00( 99.36%)d 0.01(  0.64%)
                                            0.0000  0.0000  0.0014  0.0001 -0.0000
                                            0.0000  0.0000 -0.0004  0.0003 -0.0000
                                           -0.0005  0.0001  0.0001  0.0139  0.9954
                                            0.0476  0.0153  0.0000 -0.0802 -0.0021
                                            0.0003 -0.0001
   176. (0.00081) RY*( 3) O   9           s( 77.20%)p 0.24( 18.24%)d 0.06(  4.56%)
                                            0.0000  0.0011  0.8759  0.0695 -0.0037
                                            0.0076  0.1426 -0.2716  0.1775 -0.0032
                                           -0.2219  0.0784  0.0372 -0.0000 -0.0015
                                           -0.0001 -0.0000  0.0114  0.0002  0.0000
                                            0.2104 -0.0343
   177. (0.00030) RY*( 4) O   9           s(  2.24%)p43.16( 96.73%)d 0.46(  1.03%)
                                            0.0000 -0.0073  0.1447 -0.0334 -0.0172
                                           -0.0098 -0.8937 -0.2235 -0.2721 -0.0015
                                            0.1216  0.0625  0.1604 -0.0000 -0.0002
                                           -0.0000 -0.0000  0.0459  0.0000  0.0000
                                            0.0149 -0.0893
   178. (0.00006) RY*( 5) O   9           s( 12.01%)p 4.86( 58.36%)d 2.47( 29.63%)
   179. (0.00003) RY*( 6) O   9           s(  4.33%)p18.40( 79.67%)d 3.69( 16.00%)
   180. (0.00001) RY*( 7) O   9           s( 75.45%)p 0.31( 23.64%)d 0.01(  0.91%)
   181. (0.00000) RY*( 8) O   9           s(  1.05%)p93.70( 98.79%)d 0.15(  0.16%)
   182. (0.00001) RY*( 9) O   9           s( 21.37%)p 3.54( 75.68%)d 0.14(  2.95%)
   183. (0.00000) RY*(10) O   9           s( 99.76%)p 0.00(  0.19%)d 0.00(  0.05%)
   184. (0.00000) RY*(11) O   9           s(  0.00%)p 1.00(100.00%)d 0.00(  0.00%)
   185. (0.00001) RY*(12) O   9           s(  0.00%)p 1.00(100.00%)d 0.00(  0.00%)
   186. (0.00001) RY*(13) O   9           s(  0.95%)p10.08(  9.59%)d94.07( 89.46%)
   187. (0.00000) RY*(14) O   9           s(  0.00%)p 1.00(  0.76%)d99.99( 99.24%)
   188. (0.00001) RY*(15) O   9           s(  0.00%)p 0.00(  0.00%)d 1.00(100.00%)
   189. (0.00000) RY*(16) O   9           s(  1.10%)p36.63( 40.26%)d53.34( 58.64%)
   190. (0.00000) RY*(17) O   9           s(  0.96%)p 4.35(  4.18%)d98.63( 94.85%)
   191. (0.00184) RY*( 1) H  10           s( 99.82%)p 0.00(  0.18%)
                                           -0.0038  0.9991  0.0021 -0.0365  0.0225
                                            0.0000
   192. (0.00019) RY*( 2) H  10           s( 93.08%)p 0.07(  6.92%)
                                            0.0048 -0.0131  0.9647 -0.1914  0.1805
                                            0.0001
   193. (0.00008) RY*( 3) H  10           s(  0.00%)p 1.00(100.00%)
   194. (0.00006) RY*( 4) H  10           s(  3.22%)p30.08( 96.78%)
   195. (0.00006) RY*( 5) H  10           s(  3.93%)p24.43( 96.07%)
   196. (0.00405) RY*( 1) C  11           s(  5.42%)p16.58( 89.78%)d 0.89(  4.81%)
                                            0.0000 -0.0015  0.2260  0.0552 -0.0067
                                            0.0211 -0.5309  0.4726 -0.0122  0.5509
                                           -0.2975 -0.0000 -0.0001  0.0000  0.0451
                                            0.0000  0.0000  0.2141 -0.0144
   197. (0.00367) RY*( 2) C  11           s(  6.34%)p13.76( 87.24%)d 1.01(  6.42%)
                                            0.0000 -0.0008 -0.1508  0.2016  0.0047
                                           -0.0242  0.5628 -0.1298 -0.0134  0.7333
                                            0.0174  0.0000  0.0002  0.0000  0.2239
                                            0.0000 -0.0000 -0.1183  0.0073
   198. (0.00148) RY*( 3) C  11           s( 23.08%)p 3.31( 76.33%)d 0.03(  0.59%)
                                           -0.0000 -0.0035  0.4583  0.1380 -0.0402
                                           -0.0017  0.1784  0.4172  0.0015 -0.0116
                                            0.7466  0.0001  0.0011  0.0010 -0.0049
                                            0.0001 -0.0014  0.0670 -0.0376
   199. (0.00134) RY*( 4) C  11           s(  0.00%)p 1.00( 47.31%)d 1.11( 52.69%)
                                           -0.0000 -0.0000  0.0011  0.0005 -0.0001
                                           -0.0000  0.0010  0.0012  0.0000 -0.0003
                                            0.0010 -0.0521 -0.4717 -0.4978 -0.0001
                                            0.1021  0.7187  0.0002 -0.0000
   200. (0.00110) RY*( 5) C  11           s(  8.18%)p11.10( 90.82%)d 0.12(  1.00%)
                                            0.0000 -0.0012  0.1160  0.2609 -0.0175
                                           -0.0339  0.5123  0.5131  0.0080 -0.3058
                                           -0.5364  0.0001  0.0003  0.0005 -0.0992
                                           -0.0001 -0.0007  0.0137 -0.0037
   201. (0.00091) RY*( 6) C  11           s(  0.00%)p 1.00( 85.18%)d 0.17( 14.82%)
                                           -0.0000  0.0000 -0.0001  0.0002 -0.0000
                                            0.0000  0.0001 -0.0000  0.0000  0.0000
                                            0.0003 -0.0341 -0.8414  0.3778  0.0000
                                           -0.2913 -0.2517  0.0000  0.0000
   202. (0.00067) RY*( 7) C  11           s( 57.87%)p 0.57( 33.24%)d 0.15(  8.89%)
                                           -0.0000 -0.0017  0.7560 -0.0567  0.0624
                                           -0.0011  0.1421 -0.5100  0.0010  0.0527
                                           -0.2221  0.0000  0.0000  0.0001 -0.1043
                                           -0.0001 -0.0000  0.2769  0.0374
   203. (0.00029) RY*( 8) C  11           s(  0.00%)p 1.00( 20.21%)d 3.95( 79.79%)
                                            0.0000  0.0000  0.0001  0.0002  0.0000
                                            0.0000 -0.0001  0.0001  0.0000 -0.0001
                                            0.0001  0.0230  0.2563  0.3685  0.0002
                                           -0.7208  0.5277 -0.0003  0.0003
   204. (0.00026) RY*( 9) C  11           s( 71.10%)p 0.19( 13.55%)d 0.22( 15.36%)
                                           -0.0000  0.0036  0.1030  0.8283  0.1192
                                            0.0138 -0.2801 -0.1936  0.0038 -0.1391
                                           -0.0024  0.0000  0.0000 -0.0002  0.2232
                                            0.0003 -0.0002 -0.2671  0.1800
   205. (0.00015) RY*(10) C  11           s( 21.24%)p 0.12(  2.59%)d 3.59( 76.17%)
                                           -0.0000 -0.0038 -0.3109  0.3287 -0.0879
                                            0.0190  0.0364 -0.1035 -0.0019 -0.0757
                                            0.0881  0.0000  0.0002  0.0003  0.0446
                                            0.0000  0.0003  0.8529 -0.1797
   206. (0.00009) RY*(11) C  11           s(  0.00%)p 1.00( 47.34%)d 1.11( 52.66%)
   207. (0.00007) RY*(12) C  11           s(  6.96%)p 0.66(  4.58%)d12.71( 88.46%)
   208. (0.00004) RY*(13) C  11           s( 14.55%)p 0.12(  1.67%)d 5.76( 83.78%)
   209. (0.00001) RY*(14) C  11           s( 85.30%)p 0.00(  0.32%)d 0.17( 14.37%)
   210. (0.00956) RY*( 1) C  12           s(  0.99%)p98.43( 97.28%)d 1.75(  1.73%)
                                            0.0000 -0.0146  0.0800 -0.0544  0.0174
                                           -0.0019  0.7413 -0.0535  0.0658  0.0313
                                           -0.6345  0.1109  0.0167  0.0000 -0.0001
                                            0.0000  0.0000  0.0354  0.0000  0.0000
                                            0.1264  0.0081
   211. (0.00494) RY*( 2) C  12           s(  2.99%)p32.30( 96.49%)d 0.18(  0.53%)
                                            0.0000 -0.0055  0.1458  0.0924  0.0055
                                            0.0411  0.6275 -0.0979 -0.0539  0.0178
                                            0.7437  0.0106 -0.0575  0.0000 -0.0000
                                            0.0001 -0.0000 -0.0699  0.0000  0.0000
                                           -0.0013  0.0196
   212. (0.00393) RY*( 3) C  12           s(  0.00%)p 1.00( 96.84%)d 0.03(  3.16%)
                                            0.0000 -0.0000  0.0001 -0.0000  0.0000
                                            0.0000  0.0000  0.0002  0.0000  0.0000
                                           -0.0001  0.0002 -0.0000  0.0006  0.7643
                                            0.6198 -0.0080  0.0000  0.1639  0.0687
                                            0.0000  0.0000
   213. (0.00242) RY*( 4) C  12           s( 93.03%)p 0.06(  5.76%)d 0.01(  1.22%)
                                            0.0000 -0.0082  0.9576 -0.1126 -0.0214
                                            0.0039 -0.1605 -0.0123  0.0022  0.0470
                                           -0.0417  0.1653 -0.0192  0.0000 -0.0001
                                           -0.0001  0.0000  0.0447 -0.0000 -0.0000
                                           -0.0957  0.0316
   214. (0.00102) RY*( 5) C  12           s( 80.56%)p 0.14( 11.58%)d 0.10(  7.87%)
                                            0.0000 -0.0032  0.0230  0.8972 -0.0084
                                           -0.0045 -0.0558 -0.0317 -0.0130  0.0123
                                           -0.0636  0.3158 -0.0868 -0.0000 -0.0002
                                            0.0002 -0.0000  0.2594  0.0001 -0.0000
                                            0.0256  0.1034
   215. (0.00080) RY*( 6) C  12           s(  0.00%)p 1.00( 70.61%)d 0.42( 29.39%)
                                            0.0000 -0.0000  0.0000  0.0004 -0.0001
                                            0.0000  0.0001 -0.0001  0.0000  0.0000
                                           -0.0001 -0.0001  0.0000 -0.0065  0.5949
                                           -0.5914  0.0497  0.0001 -0.5419  0.0164
                                           -0.0000 -0.0000
   216. (0.00019) RY*( 7) C  12           s( 12.38%)p 4.94( 61.12%)d 2.14( 26.49%)
                                           -0.0000 -0.0023  0.1410  0.3156 -0.0660
                                           -0.0022  0.0364 -0.3112  0.1056 -0.0034
                                           -0.1268 -0.6959 -0.0398 -0.0000 -0.0002
                                            0.0007  0.0000 -0.1413 -0.0005  0.0003
                                           -0.2997 -0.3939
   217. (0.00014) RY*( 8) C  12           s(  6.28%)p11.37( 71.40%)d 3.55( 22.32%)
                                           -0.0000  0.0035 -0.0282  0.0159  0.2485
                                            0.0006  0.0009  0.0475  0.8339 -0.0037
                                            0.0311  0.0295 -0.1207  0.0000 -0.0000
                                           -0.0000  0.0001 -0.1814 -0.0000  0.0000
                                           -0.2533  0.3551
   218. (0.00015) RY*( 9) C  12           s(  0.00%)p 1.00( 25.67%)d 2.90( 74.33%)
                                           -0.0000 -0.0000  0.0001  0.0003 -0.0000
                                            0.0000  0.0001 -0.0002  0.0001 -0.0000
                                           -0.0001 -0.0006 -0.0002 -0.0107  0.2395
                                           -0.4392  0.0794 -0.0000  0.7361 -0.4489
                                           -0.0004 -0.0004
   219. (0.00009) RY*(10) C  12           s(  5.40%)p 3.57( 19.28%)d13.95( 75.32%)
   220. (0.00005) RY*(11) C  12           s(  0.73%)p42.40( 30.82%)d94.16( 68.45%)
   221. (0.00003) RY*(12) C  12           s(  5.25%)p15.25( 80.04%)d 2.80( 14.71%)
   222. (0.00002) RY*(13) C  12           s(  0.00%)p 1.00(  9.08%)d10.02( 90.92%)
   223. (0.00002) RY*(14) C  12           s(  2.45%)p13.73( 33.66%)d26.06( 63.89%)
   224. (0.00000) RY*(15) C  12           s(  0.00%)p 1.00( 97.81%)d 0.02(  2.19%)
   225. (0.00000) RY*(16) C  12           s( 88.64%)p 0.08(  6.84%)d 0.05(  4.52%)
   226. (0.00001) RY*(17) C  12           s(  1.11%)p77.19( 86.03%)d11.53( 12.85%)
   227. (0.00763) RY*( 1) C  13           s(  0.31%)p99.99( 96.12%)d11.44(  3.57%)
                                           -0.0000 -0.0182  0.0154  0.0504 -0.0027
                                            0.0045 -0.8220  0.0263 -0.0085  0.0179
                                           -0.5304 -0.0086 -0.0549 -0.0000 -0.0000
                                           -0.0000  0.0000 -0.1805 -0.0000 -0.0000
                                           -0.0195  0.0522
   228. (0.00674) RY*( 2) C  13           s(  1.50%)p61.13( 91.98%)d 4.33(  6.52%)
                                           -0.0000 -0.0115  0.1069 -0.0587  0.0068
                                            0.0206  0.5183  0.0534 -0.0835 -0.0059
                                           -0.7997 -0.0053  0.0360  0.0000  0.0001
                                            0.0000  0.0000 -0.0277  0.0000  0.0000
                                            0.2483  0.0522
   229. (0.00317) RY*( 3) C  13           s( 77.59%)p 0.06(  4.64%)d 0.23( 17.77%)
                                            0.0000  0.0131  0.8650 -0.1654 -0.0072
                                            0.0118 -0.0125  0.0874  0.0520  0.0373
                                            0.1768  0.0099 -0.0550 -0.0000 -0.0001
                                            0.0000  0.0000 -0.3717 -0.0000 -0.0001
                                            0.1162  0.1612
   230. (0.00258) RY*( 4) C  13           s(  0.00%)p 1.00( 43.52%)d 1.30( 56.48%)
                                            0.0000  0.0000  0.0001  0.0000 -0.0000
                                            0.0000 -0.0001  0.0000  0.0000  0.0000
                                            0.0001 -0.0000 -0.0001  0.0059  0.6558
                                            0.0097 -0.0707 -0.0001  0.3373  0.6716
                                           -0.0001  0.0000
   231. (0.00085) RY*( 5) C  13           s( 59.34%)p 0.16(  9.43%)d 0.53( 31.23%)
                                           -0.0000 -0.0041  0.1343  0.7574 -0.0405
                                            0.0050  0.1669  0.1891  0.1385  0.0150
                                           -0.0935  0.0202 -0.0451  0.0000  0.0003
                                            0.0000  0.0002 -0.1716 -0.0020  0.0005
                                           -0.5318 -0.0094
   232. (0.00083) RY*( 6) C  13           s(  0.00%)p 1.00(  1.14%)d86.36( 98.86%)
                                           -0.0000 -0.0000  0.0001  0.0012 -0.0001
                                            0.0000  0.0004  0.0006  0.0004  0.0000
                                           -0.0002 -0.0002 -0.0002 -0.0070 -0.0905
                                           -0.0066 -0.0562 -0.0004  0.9192 -0.3790
                                           -0.0014  0.0001
   233. (0.00055) RY*( 7) C  13           s( 35.98%)p 0.29( 10.50%)d 1.49( 53.53%)
                                           -0.0000 -0.0007  0.0769  0.5931  0.0454
                                            0.0109 -0.0994 -0.1343  0.0068  0.0149
                                            0.1128  0.2258  0.1137  0.0000 -0.0004
                                           -0.0001 -0.0002  0.1458  0.0006  0.0002
                                            0.7166 -0.0225
   234. (0.00024) RY*( 8) C  13           s(  0.00%)p 1.00( 58.23%)d 0.72( 41.77%)
                                            0.0000 -0.0000  0.0003 -0.0001  0.0000
                                           -0.0000  0.0001 -0.0002 -0.0001 -0.0000
                                           -0.0002  0.0002  0.0000  0.0013 -0.7345
                                            0.2056 -0.0232  0.0002  0.1832  0.6197
                                           -0.0007 -0.0000
   235. (0.00020) RY*( 9) C  13           s( 11.59%)p 2.40( 27.81%)d 5.23( 60.60%)
                                            0.0000 -0.0113  0.3328 -0.0245  0.0663
                                           -0.0164 -0.0606 -0.1500 -0.0492 -0.0143
                                           -0.1031  0.3014 -0.3842 -0.0000  0.0004
                                           -0.0000  0.0001  0.7381 -0.0000 -0.0004
                                           -0.2196  0.1139
   236. (0.00012) RY*(10) C  13           s(  1.27%)p67.73( 86.02%)d10.01( 12.71%)
                                           -0.0000  0.0040 -0.0053  0.1125 -0.0033
                                            0.0058 -0.0497  0.5377 -0.6771 -0.0079
                                            0.1024 -0.3143 -0.0263  0.0000 -0.0001
                                            0.0000 -0.0000  0.1693 -0.0000  0.0001
                                            0.0704  0.3058
   237. (0.00011) RY*(11) C  13           s(  0.00%)p 1.00( 99.36%)d 0.01(  0.64%)
                                            0.0000  0.0000 -0.0001  0.0002 -0.0001
                                            0.0000  0.0000 -0.0003 -0.0000  0.0000
                                            0.0001 -0.0004 -0.0005 -0.0169  0.1250
                                            0.7251  0.6723 -0.0002  0.0274 -0.0753
                                            0.0003 -0.0001
   238. (0.00007) RY*(12) C  13           s(  8.75%)p 5.81( 50.87%)d 4.61( 40.38%)
   239. (0.00003) RY*(13) C  13           s( 21.42%)p 1.50( 32.10%)d 2.17( 46.48%)
   240. (0.00001) RY*(14) C  13           s(  5.72%)p15.97( 91.33%)d 0.52(  2.95%)
   241. (0.00001) RY*(15) C  13           s( 73.87%)p 0.16( 11.51%)d 0.20( 14.62%)
   242. (0.00001) RY*(16) C  13           s(  2.71%)p32.47( 87.90%)d 3.47(  9.40%)
   243. (0.00000) RY*(17) C  13           s(  0.00%)p 1.00( 97.76%)d 0.02(  2.24%)
   244. (0.01308) RY*( 1) C  14           s(  0.27%)p99.99( 96.44%)d11.95(  3.29%)
                                           -0.0000  0.0155 -0.0097  0.0486 -0.0073
                                            0.0025 -0.9570  0.0533 -0.0335  0.0499
                                           -0.2020 -0.0334 -0.0128 -0.0000 -0.0000
                                           -0.0001  0.0000  0.1692  0.0000  0.0001
                                           -0.0594 -0.0263
   245. (0.00638) RY*( 2) C  14           s(  8.42%)p10.81( 91.06%)d 0.06(  0.52%)
                                           -0.0000  0.0150  0.2873 -0.0184 -0.0340
                                            0.0461  0.1712 -0.0415 -0.1257 -0.0371
                                           -0.9123  0.1561  0.0597 -0.0000 -0.0000
                                            0.0001 -0.0000 -0.0714 -0.0000 -0.0000
                                           -0.0082 -0.0028
   246. (0.00356) RY*( 3) C  14           s(  0.00%)p 1.00( 96.94%)d 0.03(  3.06%)
                                            0.0000  0.0000 -0.0000  0.0000 -0.0000
                                           -0.0000 -0.0000  0.0002 -0.0000  0.0000
                                           -0.0000 -0.0001  0.0000 -0.0258  0.7965
                                            0.5756 -0.0541 -0.0001  0.1692 -0.0446
                                           -0.0000  0.0000
   247. (0.00104) RY*( 4) C  14           s( 73.85%)p 0.14( 10.26%)d 0.22( 15.89%)
                                            0.0000 -0.0094  0.8564 -0.0189  0.0683
                                           -0.0083  0.0179  0.1833  0.0592 -0.0339
                                            0.1981 -0.1571  0.0026 -0.0000 -0.0000
                                           -0.0000 -0.0000  0.3746  0.0001 -0.0000
                                            0.0796  0.1108
   248. (0.00057) RY*( 5) C  14           s( 12.78%)p 1.13( 14.45%)d 5.70( 72.77%)
                                            0.0000 -0.0003  0.3184 -0.1615 -0.0176
                                           -0.0071 -0.1735  0.0617  0.0191 -0.0276
                                            0.1758  0.2033  0.1928 -0.0000  0.0001
                                           -0.0001  0.0000 -0.7529 -0.0003 -0.0000
                                           -0.3503  0.1954
   249. (0.00019) RY*( 6) C  14           s(  0.00%)p 1.00(  9.36%)d 9.68( 90.64%)
                                            0.0000  0.0000 -0.0000  0.0000 -0.0000
                                           -0.0000 -0.0001 -0.0000 -0.0001  0.0000
                                            0.0000 -0.0000  0.0001 -0.0054 -0.2800
                                            0.1095 -0.0567 -0.0003  0.9484  0.0831
                                           -0.0000  0.0001
   250. (0.00015) RY*( 7) C  14           s( 28.23%)p 1.55( 43.62%)d 1.00( 28.15%)
                                            0.0000 -0.0080  0.1753  0.4933 -0.0905
                                           -0.0014  0.0239 -0.6436 -0.0467 -0.0061
                                            0.0683 -0.1031 -0.0625 -0.0000  0.0001
                                            0.0001  0.0000  0.0493  0.0000  0.0001
                                           -0.4798 -0.2209
   251. (0.00006) RY*( 8) C  14           s( 25.19%)p 0.87( 21.94%)d 2.10( 52.87%)
   252. (0.00004) RY*( 9) C  14           s(  1.28%)p49.09( 63.00%)d27.83( 35.72%)
   253. (0.00001) RY*(10) C  14           s(  2.32%)p40.67( 94.27%)d 1.47(  3.41%)
   254. (0.00001) RY*(11) C  14           s(  0.00%)p 1.00( 93.74%)d 0.07(  6.26%)
   255. (0.00002) RY*(12) C  14           s( 12.32%)p 6.15( 75.81%)d 0.96( 11.87%)
   256. (0.00000) RY*(13) C  14           s( 97.76%)p 0.02(  1.50%)d 0.01(  0.74%)
   257. (0.00000) RY*(14) C  14           s(  8.90%)p 9.53( 84.80%)d 0.71(  6.30%)
   258. (0.00001) RY*(15) C  14           s(  0.00%)p 1.00(  0.38%)d99.99( 99.62%)
   259. (0.00000) RY*(16) C  14           s(  0.00%)p 1.00( 99.60%)d 0.00(  0.40%)
   260. (0.00001) RY*(17) C  14           s( 28.47%)p 0.11(  3.16%)d 2.40( 68.37%)
   261. (0.00673) RY*( 1) C  15           s( 18.05%)p 4.53( 81.76%)d 0.01(  0.19%)
                                            0.0000  0.0090  0.4237 -0.0290  0.0053
                                           -0.0203  0.6850  0.0228  0.0257  0.0999
                                           -0.5802  0.0012 -0.0140  0.0000  0.0000
                                            0.0000 -0.0000  0.0328  0.0000 -0.0000
                                            0.0253  0.0142
   262. (0.00238) RY*( 2) C  15           s(  0.13%)p99.99( 99.42%)d 3.53(  0.45%)
                                            0.0000 -0.0007  0.0310 -0.0177  0.0013
                                           -0.0648 -0.6381  0.1890  0.1941 -0.0112
                                           -0.7106  0.0378  0.0537 -0.0000 -0.0003
                                            0.0000  0.0000  0.0607  0.0000 -0.0000
                                           -0.0017  0.0289
   263. (0.00092) RY*( 3) C  15           s( 74.93%)p 0.22( 16.46%)d 0.11(  8.61%)
                                           -0.0000 -0.0320 -0.5760  0.6454 -0.0005
                                            0.0384  0.2105  0.2262 -0.1006 -0.0424
                                           -0.2180 -0.0358  0.0835  0.0000  0.0001
                                            0.0000  0.0000 -0.2374  0.0000 -0.0000
                                            0.1694 -0.0322
   264. (0.00074) RY*( 4) C  15           s( 81.38%)p 0.15( 11.82%)d 0.08(  6.80%)
                                            0.0000  0.0266  0.6394  0.6359  0.0019
                                           -0.0333 -0.1949  0.0713  0.0949  0.0501
                                            0.2290 -0.0885  0.0472  0.0000  0.0004
                                           -0.0001  0.0001  0.0154 -0.0001  0.0000
                                            0.2307 -0.1204
   265. (0.00041) RY*( 5) C  15           s(  0.00%)p 1.00( 84.67%)d 0.18( 15.33%)
                                            0.0000  0.0000  0.0003  0.0002 -0.0000
                                            0.0000  0.0001  0.0003 -0.0000  0.0000
                                            0.0004 -0.0001 -0.0000 -0.0034 -0.8352
                                            0.3709 -0.1076 -0.0001  0.2058 -0.3331
                                            0.0003 -0.0001
   266. (0.00020) RY*( 6) C  15           s(  8.03%)p10.41( 83.60%)d 1.04(  8.37%)
                                            0.0000  0.0045  0.0146  0.2786 -0.0495
                                           -0.0273 -0.1225 -0.7024 -0.4715 -0.0160
                                           -0.2039  0.2158 -0.1270  0.0000  0.0003
                                            0.0011 -0.0000  0.0859 -0.0007 -0.0009
                                           -0.2533 -0.1103
   267. (0.00017) RY*( 7) C  15           s(  6.33%)p 9.58( 60.65%)d 5.21( 33.01%)
                                           -0.0000  0.0021 -0.0895  0.2166  0.0916
                                           -0.0108  0.1035 -0.2532  0.5943 -0.0256
                                            0.0341 -0.1163  0.4037 -0.0000 -0.0003
                                            0.0002  0.0002  0.1289 -0.0002  0.0001
                                           -0.5547  0.0764
   268. (0.00016) RY*( 8) C  15           s(  0.00%)p 1.00( 47.24%)d 1.12( 52.76%)
                                            0.0000 -0.0000 -0.0000  0.0006 -0.0000
                                           -0.0001 -0.0001 -0.0011 -0.0008 -0.0000
                                           -0.0002  0.0004 -0.0001 -0.0203 -0.3953
                                           -0.5619  0.0015  0.0006  0.3952  0.6094
                                           -0.0002 -0.0002
   269. (0.00011) RY*( 9) C  15           s(  3.76%)p 0.78(  2.95%)d24.80( 93.29%)
                                           -0.0000  0.0266  0.1654 -0.0909  0.0358
                                            0.0225 -0.0722 -0.1342  0.0685 -0.0010
                                           -0.0216  0.0159  0.0175 -0.0001 -0.0006
                                           -0.0003  0.0003 -0.9541 -0.0007  0.0007
                                           -0.1423  0.0491
   270. (0.00010) RY*(10) C  15           s(  0.00%)p 1.00( 21.17%)d 3.72( 78.83%)
   271. (0.00008) RY*(11) C  15           s(  6.72%)p 7.84( 52.67%)d 6.04( 40.61%)
   272. (0.00003) RY*(12) C  15           s(  3.83%)p 9.17( 35.09%)d15.97( 61.08%)
   273. (0.00002) RY*(13) C  15           s(  5.15%)p16.05( 82.59%)d 2.38( 12.27%)
   274. (0.00001) RY*(14) C  15           s(  2.72%)p23.03( 62.70%)d12.70( 34.58%)
   275. (0.00001) RY*(15) C  15           s(  0.00%)p 1.00( 56.42%)d 0.77( 43.58%)
   276. (0.00000) RY*(16) C  15           s(  0.00%)p 1.00( 90.81%)d 0.10(  9.19%)
   277. (0.00000) RY*(17) C  15           s( 87.70%)p 0.14( 12.11%)d 0.00(  0.19%)
   278. (0.01406) RY*( 1) C  16           s( 32.12%)p 1.77( 56.97%)d 0.34( 10.90%)
                                            0.0000  0.0104  0.5652 -0.0405 -0.0062
                                            0.0327 -0.2072 -0.0397  0.0060 -0.0399
                                           -0.7206 -0.0065  0.0565 -0.0000 -0.0001
                                           -0.0000  0.0000 -0.0895 -0.0001  0.0000
                                           -0.3105  0.0680
   279. (0.00649) RY*( 2) C  16           s(  5.09%)p18.60( 94.71%)d 0.04(  0.20%)
                                            0.0000  0.0271  0.2218 -0.0089 -0.0299
                                           -0.0102  0.9628 -0.0091  0.0584 -0.0150
                                           -0.1156  0.0423  0.0323 -0.0000  0.0000
                                           -0.0000  0.0000 -0.0057 -0.0000  0.0000
                                            0.0361 -0.0264
   280. (0.00537) RY*( 3) C  16           s( 45.85%)p 0.96( 44.21%)d 0.22(  9.94%)
                                           -0.0000 -0.0070  0.6647  0.1274  0.0197
                                            0.0178 -0.0546 -0.0145 -0.0520  0.0005
                                            0.6576  0.0356 -0.0471 -0.0000  0.0000
                                           -0.0000 -0.0000  0.0398 -0.0001  0.0001
                                           -0.2891  0.1191
   281. (0.00287) RY*( 4) C  16           s(  0.00%)p 1.00( 57.64%)d 0.73( 42.36%)
                                            0.0000  0.0000  0.0000 -0.0001 -0.0000
                                            0.0000 -0.0000 -0.0000  0.0000 -0.0000
                                           -0.0000  0.0000  0.0000  0.0099  0.7569
                                           -0.0549 -0.0205 -0.0000  0.5909 -0.2729
                                           -0.0001  0.0002
   282. (0.00085) RY*( 5) C  16           s( 67.90%)p 0.08(  5.53%)d 0.39( 26.57%)
                                            0.0000 -0.0021  0.0164  0.8207  0.0725
                                           -0.0241 -0.0051  0.1800 -0.0198  0.0010
                                           -0.0513 -0.1250  0.0601  0.0000  0.0003
                                            0.0003  0.0001 -0.4834 -0.0005 -0.0007
                                            0.1486 -0.1001
   283. (0.00079) RY*( 6) C  16           s(  0.00%)p 1.00( 16.71%)d 4.99( 83.29%)
                                           -0.0000 -0.0000 -0.0000  0.0006  0.0001
                                           -0.0000 -0.0000  0.0001 -0.0000  0.0000
                                            0.0000 -0.0002  0.0001 -0.0157 -0.2189
                                           -0.3445 -0.0147 -0.0008  0.5755  0.7084
                                            0.0002  0.0001
   284. (0.00072) RY*( 7) C  16           s( 24.30%)p 0.57( 13.82%)d 2.55( 61.88%)
                                            0.0000  0.0123 -0.0282  0.4892 -0.0524
                                           -0.0038  0.0005  0.1008  0.0470  0.0102
                                           -0.1587  0.1233 -0.2922 -0.0000  0.0002
                                           -0.0008  0.0003  0.7810 -0.0001  0.0004
                                           -0.0200  0.0915
   285. (0.00061) RY*( 8) C  16           s(  0.00%)p 1.00( 85.24%)d 0.17( 14.76%)
                                            0.0000  0.0000  0.0000  0.0006 -0.0000
                                           -0.0000  0.0000 -0.0004  0.0001  0.0000
                                           -0.0001 -0.0003 -0.0001  0.0158 -0.2563
                                            0.7990 -0.3847  0.0007  0.3841 -0.0104
                                           -0.0001  0.0001
   286. (0.00018) RY*( 9) C  16           s(  5.77%)p 8.30( 47.91%)d 8.02( 46.32%)
                                            0.0000 -0.0107  0.2317  0.0316  0.0541
                                           -0.0188 -0.0896 -0.1755 -0.2746 -0.0053
                                           -0.0265  0.3805  0.4680 -0.0000 -0.0002
                                           -0.0001 -0.0000  0.1338  0.0001 -0.0002
                                            0.6362  0.2014
   287. (0.00008) RY*(10) C  16           s(  0.00%)p 1.00( 44.23%)d 1.26( 55.77%)
   288. (0.00009) RY*(11) C  16           s( 11.22%)p 3.81( 42.80%)d 4.10( 45.98%)
   289. (0.00004) RY*(12) C  16           s(  9.05%)p 7.60( 68.73%)d 2.46( 22.23%)
   290. (0.00002) RY*(13) C  16           s(  3.03%)p25.43( 77.04%)d 6.58( 19.93%)
   291. (0.00002) RY*(14) C  16           s( 36.90%)p 1.64( 60.36%)d 0.07(  2.74%)
   292. (0.00001) RY*(15) C  16           s(  0.89%)p53.03( 47.02%)d58.75( 52.09%)
   293. (0.00000) RY*(16) C  16           s(  0.00%)p 1.00( 96.22%)d 0.04(  3.78%)
   294. (0.00000) RY*(17) C  16           s( 57.92%)p 0.71( 41.08%)d 0.02(  0.99%)
   295. (0.00404) RY*( 1)Cl  17           s(  0.00%)p 1.00( 59.05%)d 0.69( 40.95%)
                                            0.0000 -0.0000  0.0000 -0.0000 -0.0000
                                            0.0000 -0.0000  0.0000 -0.0000 -0.0003
                                           -0.0000  0.0000  0.0000  0.0000  0.0000
                                           -0.0001  0.0000  0.0000 -0.0000 -0.0000
                                           -0.0023  0.7588 -0.1138  0.0411  0.0012
                                           -0.0001  0.6386 -0.0420 -0.0001  0.0002
   296. (0.00278) RY*( 2)Cl  17           s(  2.05%)p34.44( 70.62%)d13.33( 27.33%)
                                            0.0000 -0.0000 -0.0087  0.1008  0.1013
                                            0.0001  0.0005 -0.0000  0.0356  0.5475
                                            0.1023 -0.0174 -0.0110  0.0000 -0.0056
                                            0.6162 -0.1204  0.0006 -0.0014 -0.0000
                                            0.0000  0.0002  0.0000  0.0000 -0.0000
                                            0.4548  0.0002  0.0001  0.2046 -0.1569
   297. (0.00250) RY*( 3)Cl  17           s(  0.95%)p89.66( 85.58%)d14.11( 13.46%)
                                            0.0000 -0.0000 -0.0144  0.0498  0.0824
                                           -0.0084  0.0007 -0.0000  0.0585  0.7016
                                            0.2392 -0.0187 -0.0188  0.0000 -0.0044
                                           -0.5364  0.1025  0.0620 -0.0114 -0.0000
                                            0.0000  0.0002  0.0001  0.0000 -0.0000
                                           -0.2875  0.0001 -0.0000  0.0731 -0.2159
   298. (0.00029) RY*( 4)Cl  17           s(  7.72%)p 5.75( 44.45%)d 6.19( 47.83%)
                                            0.0000 -0.0000 -0.0107  0.2563 -0.1069
                                            0.0038  0.0008 -0.0000  0.0474  0.0681
                                           -0.6406 -0.0867 -0.0121  0.0000 -0.0036
                                           -0.0145 -0.1390  0.0080 -0.0019 -0.0000
                                            0.0000 -0.0000 -0.0001 -0.0000 -0.0000
                                           -0.2550  0.0001 -0.0001  0.6378  0.0801
   299. (0.00009) RY*( 5)Cl  17           s(  0.00%)p 1.00( 56.66%)d 0.76( 43.34%)
   300. (0.00010) RY*( 6)Cl  17           s( 66.01%)p 0.33( 21.84%)d 0.18( 12.15%)
   301. (0.00007) RY*( 7)Cl  17           s( 14.07%)p 3.90( 54.82%)d 2.21( 31.10%)
   302. (0.00007) RY*( 8)Cl  17           s( 16.24%)p 4.58( 74.41%)d 0.58(  9.35%)
   303. (0.00002) RY*( 9)Cl  17           s(  6.71%)p 8.39( 56.29%)d 5.52( 37.01%)
   304. (0.00003) RY*(10)Cl  17           s(  0.00%)p 1.00( 68.15%)d 0.47( 31.85%)
   305. (0.00002) RY*(11)Cl  17           s(  6.52%)p12.65( 82.46%)d 1.69( 11.02%)
   306. (0.00000) RY*(12)Cl  17           s(  0.12%)p99.99( 99.82%)d 0.53(  0.06%)
   307. (0.00000) RY*(13)Cl  17           s( 15.12%)p 4.17( 63.09%)d 1.44( 21.79%)
   308. (0.00000) RY*(14)Cl  17           s(  0.02%)p99.99( 99.83%)d 8.69(  0.16%)
   309. (0.00000) RY*(15)Cl  17           s(  0.00%)p 1.00( 99.90%)d 0.00(  0.10%)
   310. (0.00000) RY*(16)Cl  17           s(  0.00%)p 1.00(100.00%)d 0.00(  0.00%)
   311. (0.00000) RY*(17)Cl  17           s(100.00%)p 0.00(  0.00%)d 0.00(  0.00%)
   312. (0.00000) RY*(18)Cl  17           s( 64.14%)p 0.48( 30.62%)d 0.08(  5.24%)
   313. (0.00000) RY*(19)Cl  17           s(  0.00%)p 1.00( 16.28%)d 5.14( 83.72%)
   314. (0.00000) RY*(20)Cl  17           s( 98.76%)p 0.01(  0.98%)d 0.00(  0.27%)
   315. (0.00000) RY*(21)Cl  17           s(  1.50%)p10.50( 15.76%)d55.14( 82.74%)
   316. (0.00418) RY*( 1)Cl  18           s(  0.00%)p 1.00( 49.13%)d 1.04( 50.87%)
                                           -0.0000  0.0000 -0.0000  0.0001  0.0001
                                            0.0000  0.0000  0.0000  0.0000  0.0000
                                            0.0001 -0.0000 -0.0000  0.0000  0.0000
                                            0.0006  0.0001 -0.0000 -0.0000 -0.0000
                                            0.0003 -0.6863  0.1355 -0.0432  0.0007
                                            0.0001 -0.4358 -0.5647 -0.0002 -0.0001
   317. (0.00381) RY*( 2)Cl  18           s(  3.54%)p21.36( 75.65%)d 5.87( 20.81%)
                                           -0.0000  0.0000 -0.0121  0.1555  0.1052
                                            0.0033  0.0003  0.0000  0.0316 -0.1200
                                            0.1873 -0.0107 -0.0068  0.0000  0.0398
                                            0.8370  0.0535 -0.0302 -0.0044 -0.0000
                                           -0.0000  0.0004 -0.0001  0.0000 -0.0000
                                            0.0498  0.0003  0.0003 -0.4311 -0.1406
   318. (0.00171) RY*( 3)Cl  18           s(  5.47%)p12.26( 67.07%)d 5.02( 27.46%)
                                           -0.0000  0.0000 -0.0123  0.1937  0.1303
                                           -0.0070  0.0009  0.0000  0.0340  0.7776
                                           -0.0042 -0.0646 -0.0001  0.0000  0.0473
                                            0.1804  0.1586 -0.0229 -0.0173 -0.0000
                                           -0.0000  0.0001 -0.0000 -0.0000  0.0000
                                            0.3410  0.0001  0.0001  0.3591 -0.1712
   319. (0.00041) RY*( 4)Cl  18           s( 24.25%)p 1.82( 44.20%)d 1.30( 31.55%)
                                           -0.0000  0.0000 -0.0072  0.4531 -0.1921
                                           -0.0138  0.0021  0.0000  0.0161 -0.1594
                                           -0.6044 -0.0271 -0.0037  0.0000  0.0295
                                           -0.0269 -0.2181 -0.0314  0.0080 -0.0000
                                           -0.0000 -0.0000 -0.0000 -0.0000  0.0000
                                            0.5179 -0.0001  0.0000 -0.1617  0.1455
   320. (0.00027) RY*( 5)Cl  18           s(  0.00%)p 1.00( 89.76%)d 0.11( 10.24%)
                                            0.0000 -0.0000 -0.0000  0.0001 -0.0000
                                            0.0000  0.0000 -0.0000  0.0000 -0.0001
                                            0.0000 -0.0001  0.0000 -0.0000 -0.0000
                                            0.0001 -0.0001  0.0000 -0.0000  0.0000
                                           -0.0168  0.4797  0.8126  0.0819  0.0126
                                            0.0000 -0.2463 -0.2043  0.0001 -0.0000
   321. (0.00009) RY*( 6)Cl  18           s( 45.53%)p 0.85( 38.68%)d 0.35( 15.79%)
   322. (0.00006) RY*( 7)Cl  18           s( 25.03%)p 2.69( 67.24%)d 0.31(  7.73%)
   323. (0.00006) RY*( 8)Cl  18           s(  3.14%)p17.14( 53.79%)d13.73( 43.08%)
   324. (0.00006) RY*( 9)Cl  18           s(  0.00%)p 1.00( 19.12%)d 4.23( 80.88%)
   325. (0.00004) RY*(10)Cl  18           s( 13.84%)p 3.97( 54.98%)d 2.25( 31.18%)
   326. (0.00002) RY*(11)Cl  18           s(  0.00%)p 1.00( 44.31%)d 1.26( 55.69%)
   327. (0.00001) RY*(12)Cl  18           s( 11.57%)p 6.68( 77.28%)d 0.96( 11.15%)
   328. (0.00001) RY*(13)Cl  18           s( 16.94%)p 1.69( 28.69%)d 3.21( 54.37%)
   329. (0.00000) RY*(14)Cl  18           s( 94.19%)p 0.03(  2.72%)d 0.03(  3.08%)
   330. (0.00000) RY*(15)Cl  18           s(  0.00%)p 1.00( 98.02%)d 0.02(  1.98%)
   331. (0.00000) RY*(16)Cl  18           s(  0.00%)p 1.00( 99.70%)d 0.00(  0.30%)
   332. (0.00001) RY*(17)Cl  18           s(  9.72%)p 4.46( 43.32%)d 4.83( 46.96%)
   333. (0.00001) RY*(18)Cl  18           s( 46.49%)p 1.03( 47.84%)d 0.12(  5.67%)
   334. (0.00000) RY*(19)Cl  18           s( 99.99%)p 0.00(  0.00%)d 0.00(  0.00%)
   335. (0.00000) RY*(20)Cl  18           s(  0.03%)p99.99( 99.85%)d 4.06(  0.12%)
   336. (0.00000) RY*(21)Cl  18           s(  0.21%)p99.99( 99.26%)d 2.49(  0.53%)
   337. (0.00146) RY*( 1) H  19           s( 99.22%)p 0.01(  0.78%)
                                            0.0014  0.9960  0.0107  0.0785  0.0404
                                            0.0000
   338. (0.00070) RY*( 2) H  19           s( 66.12%)p 0.51( 33.88%)
                                            0.0019 -0.0321  0.8125  0.4723 -0.3402
                                           -0.0002
   339. (0.00021) RY*( 3) H  19           s(  0.00%)p 1.00(100.00%)
                                           -0.0000  0.0000  0.0025 -0.0023  0.0035
                                           -1.0000
   340. (0.00020) RY*( 4) H  19           s( 31.46%)p 2.18( 68.54%)
                                           -0.0090  0.0041  0.5608 -0.4771  0.6766
                                            0.0049
   341. (0.00006) RY*( 5) H  19           s(  3.24%)p29.84( 96.76%)
   342. (0.00184) RY*( 1) H  20           s( 97.33%)p 0.03(  2.67%)
                                            0.0029  0.9865  0.0150  0.0926  0.1345
                                           -0.0000
   343. (0.00050) RY*( 2) H  20           s( 41.07%)p 1.43( 58.93%)
                                            0.0014 -0.1186  0.6298  0.6983  0.3189
                                           -0.0001
   344. (0.00028) RY*( 3) H  20           s(  0.00%)p 1.00(100.00%)
                                           -0.0000  0.0000  0.0002 -0.0001 -0.0003
                                           -1.0000
   345. (0.00019) RY*( 4) H  20           s( 57.93%)p 0.73( 42.07%)
                                            0.0014  0.0578  0.7589 -0.6455 -0.0640
                                            0.0002
   346. (0.00003) RY*( 5) H  20           s(  3.70%)p26.00( 96.30%)
   347. (0.05660) BD*( 1) C   1 - C   2  
                ( 50.73%)   0.7122* C   1 s( 33.67%)p 1.97( 66.29%)d 0.00(  0.04%)
                                            0.0000  0.5801  0.0123 -0.0001 -0.0001
                                            0.4506  0.0162 -0.0106  0.0009  0.6776
                                           -0.0182  0.0001  0.0010  0.0001  0.0000
                                           -0.0000  0.0000  0.0186  0.0000  0.0000
                                           -0.0049 -0.0069
                ( 49.27%)  -0.7020* C   2 s( 35.36%)p 1.83( 64.59%)d 0.00(  0.05%)
                                            0.0000  0.5946 -0.0003 -0.0038  0.0004
                                           -0.5171  0.0348  0.0029 -0.0009 -0.6141
                                           -0.0060  0.0104 -0.0059 -0.0001  0.0000
                                            0.0000 -0.0000  0.0186  0.0000  0.0000
                                           -0.0042 -0.0121
   348. (0.04100) BD*( 1) C   1 - C   4  
                ( 45.13%)   0.6718* C   1 s( 35.15%)p 1.84( 64.81%)d 0.00(  0.04%)
                                            0.0001  0.5927  0.0118  0.0010  0.0013
                                            0.3348  0.0416 -0.0119  0.0017 -0.7307
                                            0.0171  0.0048  0.0017  0.0000  0.0000
                                           -0.0000 -0.0000 -0.0182  0.0000 -0.0000
                                           -0.0054 -0.0073
                ( 54.87%)  -0.7407* C   4 s( 33.50%)p 1.98( 66.40%)d 0.00(  0.09%)
                                           -0.0001  0.5758 -0.0593 -0.0014  0.0006
                                           -0.3875  0.0491 -0.0021 -0.0019  0.7150
                                           -0.0133 -0.0090  0.0017 -0.0001  0.0000
                                            0.0000 -0.0000 -0.0149  0.0000 -0.0000
                                           -0.0238 -0.0123
   349. (0.03700) BD*( 1) C   1 - O   9  
                ( 64.26%)   0.8016* C   1 s( 30.88%)p 2.23( 68.98%)d 0.00(  0.14%)
                                           -0.0001  0.5544 -0.0371 -0.0019 -0.0026
                                           -0.8254  0.0538  0.0070  0.0088  0.0742
                                            0.0035 -0.0009 -0.0015 -0.0001  0.0000
                                            0.0000  0.0000 -0.0096  0.0000 -0.0000
                                            0.0328 -0.0163
                ( 35.74%)  -0.5978* O   9 s( 37.44%)p 1.67( 62.45%)d 0.00(  0.12%)
                                            0.0000  0.6117 -0.0127  0.0042 -0.0001
                                            0.7841 -0.0160  0.0028  0.0037 -0.0965
                                            0.0018 -0.0008 -0.0010  0.0001 -0.0000
                                            0.0000  0.0000 -0.0067  0.0000 -0.0000
                                            0.0306 -0.0136
   350. (0.12177) BD*( 2) C   1 - O   9  
                ( 62.62%)   0.7914* C   1 s(  0.00%)p 1.00( 99.75%)d 0.00(  0.25%)
                                           -0.0000 -0.0000 -0.0000 -0.0000  0.0000
                                           -0.0001 -0.0000 -0.0000 -0.0000 -0.0001
                                           -0.0000 -0.0000 -0.0000  0.9977  0.0402
                                            0.0187  0.0104  0.0000 -0.0493  0.0092
                                            0.0000 -0.0000
                ( 37.38%)  -0.6114* O   9 s(  0.00%)p 1.00( 99.88%)d 0.00(  0.12%)
                                           -0.0000 -0.0000  0.0000 -0.0000 -0.0000
                                           -0.0002  0.0000  0.0000  0.0000 -0.0000
                                            0.0000  0.0000 -0.0000  0.9993 -0.0111
                                           -0.0045  0.0009 -0.0000  0.0340 -0.0026
                                           -0.0000  0.0000
   351. (0.01407) BD*( 1) C   2 - C   3  
                ( 50.43%)   0.7101* C   2 s( 36.69%)p 1.72( 63.28%)d 0.00(  0.03%)
                                           -0.0001  0.6054 -0.0199 -0.0028  0.0004
                                            0.7903 -0.0204 -0.0108  0.0018 -0.0801
                                           -0.0353  0.0072  0.0000  0.0001 -0.0000
                                            0.0000  0.0000 -0.0069  0.0000 -0.0000
                                            0.0123 -0.0101
                ( 49.57%)  -0.7041* C   3 s( 35.42%)p 1.82( 64.55%)d 0.00(  0.03%)
                                           -0.0001  0.5950  0.0127 -0.0036  0.0012
                                           -0.8006  0.0160  0.0104 -0.0014  0.0531
                                           -0.0369  0.0063  0.0003 -0.0000 -0.0000
                                            0.0000 -0.0000 -0.0003  0.0000  0.0000
                                            0.0135 -0.0105
   352. (0.10157) BD*( 2) C   2 - C   3  
                ( 49.42%)   0.7030* C   2 s(  0.00%)p 1.00( 99.95%)d 0.00(  0.05%)
                                            0.0000  0.0000 -0.0000  0.0000 -0.0000
                                            0.0001  0.0000  0.0000  0.0000  0.0002
                                           -0.0000  0.0000 -0.0000 -0.9995 -0.0212
                                           -0.0100  0.0025  0.0000 -0.0179  0.0143
                                            0.0000  0.0000
                ( 50.58%)  -0.7112* C   3 s(  0.00%)p 1.00( 99.95%)d 0.00(  0.05%)
                                            0.0000  0.0000 -0.0000 -0.0000 -0.0000
                                            0.0000  0.0000  0.0000 -0.0000  0.0002
                                            0.0000  0.0000  0.0000 -0.9994 -0.0197
                                           -0.0160  0.0031 -0.0000  0.0206  0.0057
                                           -0.0000  0.0000
   353. (0.02100) BD*( 1) C   2 - H  10  
                ( 39.44%)   0.6280* C   2 s( 27.91%)p 2.58( 72.05%)d 0.00(  0.04%)
                                            0.0003 -0.5281 -0.0126 -0.0069  0.0007
                                            0.3248  0.0069  0.0014 -0.0023 -0.7841
                                           -0.0069 -0.0060  0.0007 -0.0001 -0.0000
                                           -0.0000 -0.0000  0.0147  0.0000 -0.0000
                                            0.0093  0.0083
                ( 60.56%)  -0.7782* H  10 s( 99.96%)p 0.00(  0.04%)
                                           -0.9998 -0.0046 -0.0006 -0.0116  0.0172
                                            0.0000
   354. (0.02190) BD*( 1) C   3 - C   6  
                ( 50.20%)   0.7085* C   3 s( 36.84%)p 1.71( 63.12%)d 0.00(  0.04%)
                                            0.0000  0.6069  0.0080  0.0040  0.0010
                                            0.4057 -0.0268 -0.0041 -0.0009 -0.6824
                                           -0.0072  0.0124 -0.0015 -0.0001 -0.0000
                                            0.0000 -0.0000 -0.0143 -0.0000  0.0000
                                           -0.0081 -0.0105
                ( 49.80%)  -0.7057* C   6 s( 32.15%)p 2.11( 67.80%)d 0.00(  0.05%)
                                           -0.0000  0.5670 -0.0012  0.0042  0.0001
                                           -0.3437 -0.0156 -0.0005  0.0007  0.7480
                                           -0.0047 -0.0066  0.0043  0.0001 -0.0000
                                            0.0000  0.0000 -0.0175 -0.0000  0.0000
                                           -0.0094 -0.0098
   355. (0.01283) BD*( 1) C   3 - H   7  
                ( 39.36%)   0.6273* C   3 s( 27.69%)p 2.61( 72.27%)d 0.00(  0.05%)
                                            0.0003 -0.5259  0.0169 -0.0005  0.0021
                                           -0.4387 -0.0059  0.0037  0.0008 -0.7281
                                           -0.0073 -0.0057 -0.0028 -0.0002  0.0000
                                           -0.0000 -0.0000 -0.0175 -0.0000 -0.0000
                                            0.0084  0.0088
                ( 60.64%)  -0.7787* H   7 s( 99.96%)p 0.00(  0.04%)
                                           -0.9998 -0.0017 -0.0007  0.0073  0.0189
                                            0.0000
   356. (0.00937) BD*( 1) C   4 - C   5  
                ( 54.24%)   0.7365* C   4 s( 38.08%)p 1.62( 61.85%)d 0.00(  0.07%)
                                           -0.0003  0.6130 -0.0706 -0.0038 -0.0004
                                            0.7817 -0.0338 -0.0065  0.0005 -0.0723
                                            0.0321 -0.0063 -0.0030  0.0001 -0.0000
                                            0.0000  0.0000  0.0103  0.0000  0.0000
                                            0.0214 -0.0097
                ( 45.76%)  -0.6764* C   5 s( 35.17%)p 1.84( 64.78%)d 0.00(  0.04%)
                                            0.0000  0.5928  0.0162 -0.0010  0.0011
                                           -0.7946  0.0243  0.0069 -0.0003  0.1142
                                            0.0516 -0.0066  0.0023 -0.0000  0.0000
                                            0.0000 -0.0000 -0.0092  0.0000 -0.0000
                                            0.0140 -0.0118
   357. (0.04174) BD*( 1) C   5 - C   6  
                ( 51.97%)   0.7209* C   5 s( 35.75%)p 1.80( 64.22%)d 0.00(  0.04%)
                                            0.0001  0.5978  0.0072  0.0034 -0.0012
                                            0.5319 -0.0291 -0.0018  0.0020  0.5986
                                            0.0091 -0.0067  0.0051 -0.0001 -0.0000
                                            0.0000 -0.0000  0.0158 -0.0000 -0.0000
                                           -0.0043 -0.0108
                ( 48.03%)  -0.6931* C   6 s( 34.75%)p 1.88( 65.22%)d 0.00(  0.03%)
                                           -0.0000  0.5894 -0.0080  0.0028  0.0006
                                           -0.4646 -0.0154 -0.0008 -0.0020 -0.6602
                                            0.0075  0.0058 -0.0067  0.0000  0.0000
                                           -0.0000  0.0000  0.0157 -0.0000 -0.0000
                                           -0.0000 -0.0096
   358. (0.24806) BD*( 2) C   5 - C   6  
                ( 40.93%)   0.6398* C   5 s(  0.00%)p 1.00( 99.93%)d 0.00(  0.07%)
                                           -0.0000 -0.0000  0.0000 -0.0000 -0.0000
                                           -0.0000  0.0000  0.0000  0.0000 -0.0001
                                           -0.0000 -0.0000 -0.0000 -0.9995 -0.0082
                                           -0.0147  0.0008  0.0000  0.0044 -0.0259
                                            0.0000  0.0000
                ( 59.07%)  -0.7686* C   6 s(  0.00%)p 1.00( 99.91%)d 0.00(  0.09%)
                                            0.0000  0.0000 -0.0000 -0.0000  0.0000
                                           -0.0001 -0.0000 -0.0000 -0.0000  0.0000
                                           -0.0000 -0.0000  0.0000 -0.9994 -0.0135
                                            0.0083  0.0041  0.0000  0.0279  0.0130
                                           -0.0000 -0.0000
   359. (0.02884) BD*( 1) C   5 - H   8  
                ( 38.70%)   0.6221* C   5 s( 28.99%)p 2.45( 70.97%)d 0.00(  0.04%)
                                           -0.0004  0.5380 -0.0219 -0.0016 -0.0003
                                            0.2876  0.0195 -0.0022  0.0004 -0.7916
                                           -0.0028  0.0024  0.0028  0.0001 -0.0000
                                           -0.0000 -0.0000 -0.0115  0.0000 -0.0000
                                           -0.0133 -0.0104
                ( 61.30%)  -0.7829* H   8 s( 99.96%)p 0.00(  0.04%)
                                            0.9998 -0.0038  0.0020 -0.0044  0.0191
                                           -0.0000
   360. (0.03519) BD*( 1) C   6 - C  11  
                ( 47.79%)   0.6913* C   6 s( 33.08%)p 2.02( 66.90%)d 0.00(  0.01%)
                                           -0.0002 -0.5750 -0.0148  0.0057  0.0010
                                           -0.8156 -0.0010 -0.0033  0.0047  0.0608
                                           -0.0036 -0.0002 -0.0002  0.0001 -0.0000
                                           -0.0000  0.0000  0.0008  0.0000  0.0000
                                           -0.0111  0.0039
                ( 52.21%)  -0.7225* C  11 s( 31.27%)p 2.20( 68.70%)d 0.00(  0.04%)
                                            0.0003 -0.5591  0.0012 -0.0064 -0.0003
                                            0.8233  0.0373  0.0072 -0.0870 -0.0049
                                           -0.0113 -0.0001 -0.0000 -0.0000  0.0065
                                            0.0000  0.0000 -0.0169  0.0077
   361. (0.01872) BD*( 1) C  11 - C  12  
                ( 51.35%)   0.7166* C  11 s( 33.96%)p 1.94( 65.97%)d 0.00(  0.07%)
                                           -0.0002  0.5827  0.0034 -0.0078  0.0007
                                            0.4648  0.0211  0.0063  0.6656  0.0090
                                           -0.0067 -0.0000  0.0000 -0.0000  0.0210
                                           -0.0000 -0.0000 -0.0047 -0.0141
                ( 48.65%)  -0.6975* C  12 s( 37.78%)p 1.65( 62.19%)d 0.00(  0.03%)
                                            0.0001  0.6134  0.0391  0.0006 -0.0004
                                           -0.5133  0.0369 -0.0054  0.0009 -0.5972
                                            0.0091  0.0178  0.0028  0.0001 -0.0000
                                           -0.0000 -0.0000  0.0141 -0.0000 -0.0000
                                           -0.0063 -0.0081
   362. (0.44460) BD*( 2) C  11 - C  12  
                ( 50.88%)   0.7133* C  11 s(  0.00%)p 1.00( 99.96%)d 0.00(  0.04%)
                                            0.0000 -0.0000  0.0000 -0.0000 -0.0000
                                            0.0001 -0.0000  0.0000 -0.0000  0.0000
                                           -0.0000  0.9978 -0.0593 -0.0224 -0.0000
                                            0.0113  0.0163  0.0000 -0.0000
                ( 49.12%)  -0.7008* C  12 s(  0.00%)p 1.00( 99.99%)d 0.00(  0.01%)
                                           -0.0000 -0.0000 -0.0000  0.0000 -0.0000
                                           -0.0000 -0.0000 -0.0000  0.0000  0.0001
                                           -0.0000 -0.0000  0.0000  0.9999  0.0058
                                           -0.0084  0.0013 -0.0000  0.0035 -0.0064
                                           -0.0000  0.0000
   363. (0.04069) BD*( 1) C  11 - C  14  
                ( 48.34%)   0.6953* C  11 s( 34.75%)p 1.88( 65.21%)d 0.00(  0.04%)
                                            0.0004 -0.5895 -0.0030 -0.0032  0.0010
                                           -0.3213 -0.0169 -0.0024  0.7406  0.0114
                                            0.0028  0.0000  0.0000  0.0000  0.0162
                                            0.0000 -0.0000  0.0087  0.0092
                ( 51.66%)  -0.7187* C  14 s( 34.88%)p 1.87( 65.08%)d 0.00(  0.04%)
                                           -0.0003 -0.5892 -0.0403  0.0023  0.0009
                                            0.4085 -0.0461 -0.0055 -0.0023 -0.6939
                                            0.0172  0.0006  0.0013 -0.0001  0.0000
                                            0.0000  0.0000  0.0156  0.0000 -0.0000
                                            0.0110  0.0066
   364. (0.02958) BD*( 1) C  12 - C  13  
                ( 50.89%)   0.7134* C  12 s( 34.91%)p 1.86( 65.06%)d 0.00(  0.03%)
                                           -0.0000  0.5908  0.0042  0.0047  0.0016
                                            0.8017 -0.0114 -0.0002  0.0048 -0.0830
                                           -0.0296  0.0059  0.0008  0.0000 -0.0000
                                           -0.0000  0.0000 -0.0051  0.0000 -0.0000
                                            0.0132 -0.0109
                ( 49.11%)  -0.7008* C  13 s( 39.13%)p 1.56( 60.84%)d 0.00(  0.03%)
                                           -0.0003  0.6255  0.0011  0.0065  0.0003
                                           -0.7714  0.0011  0.0144 -0.0013  0.1117
                                           -0.0255  0.0015 -0.0007 -0.0001  0.0000
                                            0.0000 -0.0000 -0.0021  0.0000 -0.0000
                                            0.0112 -0.0124
   365. (0.01495) BD*( 1) C  12 - H  20  
                ( 39.35%)   0.6273* C  12 s( 27.52%)p 2.63( 72.44%)d 0.00(  0.04%)
                                            0.0003 -0.5234  0.0344  0.0038  0.0012
                                            0.3027  0.0058 -0.0019  0.0013 -0.7953
                                           -0.0130  0.0019  0.0022  0.0001 -0.0000
                                           -0.0000 -0.0000  0.0103 -0.0000  0.0000
                                            0.0139  0.0120
                ( 60.65%)  -0.7788* H  20 s( 99.96%)p 0.00(  0.04%)
                                           -0.9998  0.0009 -0.0012 -0.0055  0.0190
                                           -0.0000
   366. (0.06078) BD*( 1) C  13 - C  16  
                ( 49.05%)   0.7003* C  13 s( 39.08%)p 1.56( 60.90%)d 0.00(  0.03%)
                                            0.0000 -0.6249 -0.0147 -0.0087  0.0002
                                           -0.4111  0.0192  0.0029  0.0003  0.6628
                                            0.0069 -0.0142  0.0020 -0.0001  0.0000
                                            0.0000 -0.0000  0.0103 -0.0000  0.0000
                                            0.0051  0.0112
                ( 50.95%)  -0.7138* C  16 s( 36.63%)p 1.73( 63.33%)d 0.00(  0.03%)
                                            0.0000 -0.6046 -0.0250  0.0124 -0.0010
                                            0.2638  0.0159  0.0084  0.0057 -0.7504
                                            0.0142 -0.0086 -0.0042 -0.0000  0.0000
                                            0.0000  0.0000  0.0123  0.0000  0.0000
                                            0.0103  0.0091
   367. (0.47097) BD*( 2) C  13 - C  16  
                ( 47.05%)   0.6859* C  13 s(  0.00%)p 1.00( 99.99%)d 0.00(  0.01%)
                                            0.0000  0.0000 -0.0000  0.0000 -0.0000
                                            0.0001 -0.0000 -0.0000 -0.0000 -0.0001
                                            0.0000  0.0000 -0.0000 -0.9998  0.0013
                                           -0.0129 -0.0103 -0.0000 -0.0046  0.0089
                                            0.0000  0.0000
                ( 52.95%)  -0.7277* C  16 s(  0.00%)p 1.00( 99.97%)d 0.00(  0.03%)
                                           -0.0000  0.0000 -0.0000 -0.0000 -0.0000
                                            0.0001 -0.0000 -0.0000  0.0000  0.0001
                                            0.0000 -0.0000  0.0000 -0.9997  0.0049
                                            0.0170 -0.0041  0.0000  0.0045 -0.0161
                                            0.0000  0.0000
   368. (0.05328) BD*( 1) C  13 -Cl  18  
                ( 54.81%)   0.7403* C  13 s( 21.75%)p 3.59( 78.06%)d 0.01(  0.19%)
                                           -0.0001  0.4654 -0.0270 -0.0145 -0.0006
                                            0.4845  0.0033  0.0053 -0.0068  0.7386
                                           -0.0063  0.0070 -0.0115 -0.0000  0.0000
                                           -0.0000  0.0000  0.0348 -0.0000 -0.0000
                                           -0.0130 -0.0230
                ( 45.19%)  -0.6723*Cl  18 s( 20.22%)p 3.92( 79.30%)d 0.02(  0.48%)
                                            0.0000  0.0001  0.4485  0.0312 -0.0005
                                            0.0002 -0.0000 -0.0000 -0.5164  0.0322
                                            0.0036  0.0004  0.0004 -0.0001 -0.7237
                                            0.0394  0.0037 -0.0002  0.0005 -0.0000
                                            0.0000 -0.0000  0.0000  0.0000 -0.0000
                                            0.0574 -0.0000 -0.0000 -0.0188 -0.0340
   369. (0.01070) BD*( 1) C  14 - C  15  
                ( 46.13%)   0.6792* C  14 s( 37.63%)p 1.66( 62.36%)d 0.00(  0.01%)
                                           -0.0002 -0.6134 -0.0005 -0.0041 -0.0013
                                           -0.7859  0.0021  0.0033 -0.0059  0.0569
                                           -0.0501  0.0070 -0.0015 -0.0000 -0.0000
                                            0.0000 -0.0000  0.0016 -0.0000 -0.0000
                                           -0.0081  0.0082
                ( 53.87%)  -0.7340* C  15 s( 35.17%)p 1.84( 64.68%)d 0.00(  0.15%)
                                            0.0008 -0.5880  0.0771  0.0067  0.0002
                                            0.8005 -0.0365 -0.0059  0.0008 -0.0584
                                           -0.0335  0.0029  0.0012  0.0001 -0.0000
                                           -0.0000  0.0000  0.0241 -0.0000 -0.0000
                                           -0.0213  0.0225
   370. (0.18115) BD*( 2) C  14 - C  15  
                ( 41.23%)   0.6421* C  14 s(  0.00%)p 1.00( 99.98%)d 0.00(  0.02%)
                                           -0.0000 -0.0000  0.0000  0.0000 -0.0000
                                            0.0001  0.0000  0.0000 -0.0000  0.0002
                                            0.0000 -0.0000  0.0000 -0.9995 -0.0263
                                           -0.0049  0.0032  0.0000 -0.0122 -0.0061
                                            0.0000 -0.0000
                ( 58.77%)  -0.7666* C  15 s(  0.00%)p 1.00( 99.69%)d 0.00(  0.31%)
                                           -0.0000  0.0000 -0.0000 -0.0000 -0.0000
                                            0.0001 -0.0000  0.0000 -0.0000  0.0001
                                           -0.0000  0.0000 -0.0000 -0.9981  0.0223
                                           -0.0161  0.0051  0.0000  0.0250 -0.0498
                                           -0.0000 -0.0000
   371. (0.02390) BD*( 1) C  14 - H  19  
                ( 39.84%)   0.6312* C  14 s( 27.68%)p 2.61( 72.27%)d 0.00(  0.05%)
                                           -0.0003  0.5250 -0.0342 -0.0024 -0.0007
                                           -0.4612 -0.0243  0.0006 -0.0005 -0.7136
                                           -0.0041 -0.0105 -0.0005 -0.0002  0.0000
                                           -0.0000 -0.0000  0.0194  0.0000  0.0000
                                           -0.0075 -0.0085
                ( 60.16%)  -0.7756* H  19 s( 99.96%)p 0.00(  0.04%)
                                            0.9998 -0.0028  0.0006  0.0082  0.0187
                                            0.0000
   372. (0.02236) BD*( 1) C  15 - C  16  
                ( 55.43%)   0.7445* C  15 s( 36.14%)p 1.76( 63.70%)d 0.00(  0.16%)
                                           -0.0001  0.5973 -0.0674  0.0093  0.0004
                                            0.4876 -0.0521 -0.0043  0.0023  0.6295
                                           -0.0111 -0.0073  0.0015  0.0001 -0.0000
                                           -0.0000  0.0000  0.0221  0.0000  0.0000
                                           -0.0231 -0.0232
                ( 44.57%)  -0.6676* C  16 s( 40.43%)p 1.47( 59.56%)d 0.00(  0.01%)
                                           -0.0001  0.6358 -0.0101 -0.0034  0.0005
                                           -0.4062 -0.0262 -0.0112 -0.0078 -0.6549
                                            0.0264 -0.0079 -0.0045 -0.0001 -0.0000
                                           -0.0000 -0.0000  0.0063  0.0000  0.0000
                                           -0.0024 -0.0091
   373. (0.08807) BD*( 1) C  16 -Cl  17  
                ( 54.88%)   0.7408* C  16 s( 22.89%)p 3.36( 76.92%)d 0.01(  0.18%)
                                           -0.0002  0.4778 -0.0195  0.0166 -0.0023
                                            0.8734  0.0001 -0.0025 -0.0170 -0.0766
                                            0.0172  0.0027  0.0010  0.0001 -0.0000
                                            0.0000 -0.0000 -0.0055  0.0000 -0.0000
                                            0.0376 -0.0200
                ( 45.12%)  -0.6717*Cl  17 s( 20.30%)p 3.90( 79.24%)d 0.02(  0.46%)
                                            0.0000  0.0001  0.4492  0.0357  0.0014
                                            0.0001 -0.0000 -0.0001 -0.8819  0.0497
                                            0.0060  0.0001  0.0009  0.0000  0.1100
                                           -0.0087 -0.0013 -0.0003 -0.0001 -0.0000
                                           -0.0001  0.0000  0.0000  0.0000  0.0000
                                           -0.0162  0.0000 -0.0000  0.0575 -0.0324


 NHO Directionality and "Bond Bending" (deviations from line of nuclear centers)

         [Thresholds for printing:  angular deviation  >  1.0 degree]
                                    hybrid p-character > 25.0%
                                    orbital occupancy  >  0.10e

                                Line of Centers        Hybrid 1              Hybrid 2
                                ---------------  -------------------   ------------------
                NBO               Theta   Phi    Theta   Phi    Dev    Theta   Phi    Dev
 ========================================================================================
     1. BD (   1) C   1 - C   2    90.0   50.8    90.0   55.3   4.5     90.0  232.0   1.3
     2. BD (   1) C   1 - C   4    90.0  299.7    90.0  297.4   2.4     90.0  116.3   3.5
     4. BD (   2) C   1 - O   9    90.0  173.3     0.0    0.0  90.0      0.0    0.0  90.0
     5. BD (   1) C   2 - C   3    90.0  354.3    90.0  351.9   2.4     90.0  178.3   4.0
     6. BD (   2) C   2 - C   3    90.0  354.3     0.0    0.0  90.0      0.0    0.0  90.0
     7. BD (   1) C   2 - H  10    90.0  116.6    90.0  112.6   4.0      --     --    --
     8. BD (   1) C   3 - C   6    90.0  299.2     --     --    --      90.0  115.9   3.4
     9. BD (   1) C   3 - H   7    90.0   61.1    90.0   59.4   1.7      --     --    --
    10. BD (   1) C   4 - C   5    90.0  353.4    90.0  356.2   2.8     90.0  168.1   5.3
    11. BD (   1) C   5 - C   6    90.0   50.7     --     --    --      90.0  233.5   2.8
    12. BD (   2) C   5 - C   6    90.0   50.7     0.0    0.0  90.0      0.0    0.0  90.0
    13. BD (   1) C   5 - H   8    90.0  287.9    90.0  291.1   3.2      --     --    --
    14. BD (   1) C   6 - C  11    90.0  354.1    90.0  356.0   1.9      --     --    --
    15. BD (   1) C  11 - C  12    90.0   51.5    90.0   53.6   2.1     90.0  229.7   1.8
    16. BD (   2) C  11 - C  12    90.0   51.5     0.0    0.0  90.0      0.0    0.0  90.0
    17. BD (   1) C  11 - C  14    90.0  298.6    90.0  294.3   4.3      --     --    --
    18. BD (   1) C  12 - C  13    90.0  354.0    90.0  352.4   1.6      --     --    --
    19. BD (   1) C  12 - H  20    90.0  108.5    90.0  111.0   2.4      --     --    --
    20. BD (   1) C  13 - C  16    90.0  296.2    90.0  300.6   4.4     90.0  111.4   4.8
    21. BD (   2) C  13 - C  16    90.0  296.2     0.0    0.0  90.0      0.0    0.0  90.0
    22. BD (   1) C  13 -Cl  18    90.0   55.1    90.0   56.2   1.2      --     --    --
    23. BD (   1) C  14 - C  15    90.0  354.1    90.0  359.1   5.0      --     --    --
    24. BD (   2) C  14 - C  15    90.0  354.1     0.0    0.0  90.0      0.0    0.0  90.0
    25. BD (   1) C  14 - H  19    90.0  240.1    90.0  236.3   3.8      --     --    --
    27. BD (   1) C  16 -Cl  17    90.0  354.1    90.0  356.3   2.1     90.0  173.1   1.0
    51. LP (   1) C   4             --     --     90.0  234.5   --       --     --    --
    52. LP*(   2) C   4             --     --      0.0    0.0   --       --     --    --
    53. LP (   1) O   9             --     --     90.0  177.3   --       --     --    --
    54. LP (   2) O   9             --     --     90.0   84.8   --       --     --    --
    55. LP (   1) C  15             --     --     90.0  294.9   --       --     --    --
    57. LP (   2)Cl  17             --     --     90.0   82.6   --       --     --    --
    58. LP (   3)Cl  17             --     --      0.0    0.0   --       --     --    --
    60. LP (   2)Cl  18             --     --     90.0  325.1   --       --     --    --
    61. LP (   3)Cl  18             --     --      0.0    0.0   --       --     --    --
   350. BD*(   2) C   1 - O   9    90.0  173.3     0.0    0.0  90.0      0.0    0.0  90.0
   352. BD*(   2) C   2 - C   3    90.0  354.3     0.0    0.0  90.0      0.0    0.0  90.0
   358. BD*(   2) C   5 - C   6    90.0   50.7     0.0    0.0  90.0      0.0    0.0  90.0
   362. BD*(   2) C  11 - C  12    90.0   51.5     0.0    0.0  90.0      0.0    0.0  90.0
   367. BD*(   2) C  13 - C  16    90.0  296.2     0.0    0.0  90.0      0.0    0.0  90.0
   370. BD*(   2) C  14 - C  15    90.0  354.1     0.0    0.0  90.0      0.0    0.0  90.0


 Second Order Perturbation Theory Analysis of Fock Matrix in NBO Basis

     Threshold for printing:   0.50 kcal/mol
                                                                              E(2)  E(j)-E(i) F(i,j)
         Donor NBO (i)                     Acceptor NBO (j)                 kcal/mol   a.u.    a.u. 
 ===================================================================================================

 within unit  1
   1. BD (   1) C   1 - C   2        / 96. RY*(   1) C   3                    1.13    1.81    0.040
   1. BD (   1) C   1 - C   2        / 97. RY*(   2) C   3                    1.32    1.98    0.046
   1. BD (   1) C   1 - C   2        /113. RY*(   1) C   4                    1.47    1.44    0.041
   1. BD (   1) C   1 - C   2        /174. RY*(   1) O   9                    1.22    1.48    0.038
   1. BD (   1) C   1 - C   2        /348. BD*(   1) C   1 - C   4            2.30    1.42    0.051
   1. BD (   1) C   1 - C   2        /349. BD*(   1) C   1 - O   9            1.34    1.39    0.039
   1. BD (   1) C   1 - C   2        /351. BD*(   1) C   2 - C   3            1.71    1.36    0.043
   1. BD (   1) C   1 - C   2        /353. BD*(   1) C   2 - H  10            0.69    1.27    0.027
   1. BD (   1) C   1 - C   2        /355. BD*(   1) C   3 - H   7            1.49    1.30    0.039
   2. BD (   1) C   1 - C   4        / 79. RY*(   1) C   2                    0.97    1.89    0.038
   2. BD (   1) C   1 - C   4        / 80. RY*(   2) C   2                    0.69    1.82    0.032
   2. BD (   1) C   1 - C   4        /131. RY*(   2) C   5                    2.68    1.75    0.061
   2. BD (   1) C   1 - C   4        /174. RY*(   1) O   9                    1.10    1.43    0.036
   2. BD (   1) C   1 - C   4        /347. BD*(   1) C   1 - C   2            2.79    1.37    0.056
   2. BD (   1) C   1 - C   4        /349. BD*(   1) C   1 - O   9            1.31    1.35    0.038
   2. BD (   1) C   1 - C   4        /353. BD*(   1) C   2 - H  10            4.15    1.23    0.064
   2. BD (   1) C   1 - C   4        /359. BD*(   1) C   5 - H   8            1.93    1.28    0.044
   3. BD (   1) C   1 - O   9        / 62. RY*(   1) C   1                    1.08    2.10    0.043
   3. BD (   1) C   1 - O   9        /347. BD*(   1) C   1 - C   2            1.54    1.71    0.047
   3. BD (   1) C   1 - O   9        /348. BD*(   1) C   1 - C   4            2.50    1.72    0.059
   3. BD (   1) C   1 - O   9        /351. BD*(   1) C   2 - C   3            1.43    1.67    0.044
   3. BD (   1) C   1 - O   9        /356. BD*(   1) C   4 - C   5            0.67    1.73    0.030
   4. BD (   2) C   1 - O   9        / 52. LP*(   2) C   4                   16.19    0.42    0.081
   4. BD (   2) C   1 - O   9        / 82. RY*(   4) C   2                    0.88    0.95    0.027
   4. BD (   2) C   1 - O   9        /117. RY*(   5) C   4                    0.74    1.19    0.027
   4. BD (   2) C   1 - O   9        /350. BD*(   2) C   1 - O   9            1.23    0.47    0.022
   4. BD (   2) C   1 - O   9        /352. BD*(   2) C   2 - C   3           12.98    0.47    0.070
   4. BD (   2) C   1 - O   9        /372. BD*(   1) C  15 - C  16            0.91    6.01    0.067
   5. BD (   1) C   2 - C   3        / 63. RY*(   2) C   1                    1.17    2.35    0.047
   5. BD (   1) C   2 - C   3        / 64. RY*(   3) C   1                    0.56    3.06    0.037
   5. BD (   1) C   2 - C   3        /147. RY*(   1) C   6                    1.22    1.75    0.041
   5. BD (   1) C   2 - C   3        /148. RY*(   2) C   6                    0.63    1.98    0.032
   5. BD (   1) C   2 - C   3        /347. BD*(   1) C   1 - C   2            1.77    1.38    0.045
   5. BD (   1) C   2 - C   3        /349. BD*(   1) C   1 - O   9            3.15    1.36    0.059
   5. BD (   1) C   2 - C   3        /353. BD*(   1) C   2 - H  10            0.78    1.25    0.028
   5. BD (   1) C   2 - C   3        /354. BD*(   1) C   3 - C   6            2.60    1.34    0.053
   5. BD (   1) C   2 - C   3        /355. BD*(   1) C   3 - H   7            0.63    1.27    0.025
   5. BD (   1) C   2 - C   3        /360. BD*(   1) C   6 - C  11            3.83    1.25    0.062
   6. BD (   2) C   2 - C   3        / 66. RY*(   5) C   1                    0.87    1.84    0.037
   6. BD (   2) C   2 - C   3        /151. RY*(   5) C   6                    0.96    1.56    0.036
   6. BD (   2) C   2 - C   3        /350. BD*(   2) C   1 - O   9           27.85    0.37    0.092
   6. BD (   2) C   2 - C   3        /358. BD*(   2) C   5 - C   6           20.48    0.39    0.081
   7. BD (   1) C   2 - H  10        / 62. RY*(   1) C   1                    0.74    1.59    0.031
   7. BD (   1) C   2 - H  10        / 96. RY*(   1) C   3                    0.98    1.60    0.035
   7. BD (   1) C   2 - H  10        /348. BD*(   1) C   1 - C   4            3.64    1.21    0.060
   7. BD (   1) C   2 - H  10        /349. BD*(   1) C   1 - O   9            0.83    1.18    0.028
   7. BD (   1) C   2 - H  10        /351. BD*(   1) C   2 - C   3            0.57    1.16    0.023
   7. BD (   1) C   2 - H  10        /354. BD*(   1) C   3 - C   6            4.83    1.16    0.067
   7. BD (   1) C   2 - H  10        /355. BD*(   1) C   3 - H   7            0.81    1.09    0.027
   8. BD (   1) C   3 - C   6        / 79. RY*(   1) C   2                    1.09    1.92    0.041
   8. BD (   1) C   3 - C   6        / 80. RY*(   2) C   2                    1.14    1.86    0.041
   8. BD (   1) C   3 - C   6        /130. RY*(   1) C   5                    1.04    2.03    0.041
   8. BD (   1) C   3 - C   6        /196. RY*(   1) C  11                    1.55    2.46    0.055
   8. BD (   1) C   3 - C   6        /200. RY*(   5) C  11                    0.58    2.18    0.032
   8. BD (   1) C   3 - C   6        /351. BD*(   1) C   2 - C   3            2.13    1.36    0.048
   8. BD (   1) C   3 - C   6        /353. BD*(   1) C   2 - H  10            1.69    1.27    0.041
   8. BD (   1) C   3 - C   6        /355. BD*(   1) C   3 - H   7            0.84    1.29    0.029
   8. BD (   1) C   3 - C   6        /357. BD*(   1) C   5 - C   6            2.64    1.42    0.055
   8. BD (   1) C   3 - C   6        /359. BD*(   1) C   5 - H   8            3.89    1.31    0.064
   8. BD (   1) C   3 - C   6        /360. BD*(   1) C   6 - C  11            1.61    1.27    0.040
   8. BD (   1) C   3 - C   6        /363. BD*(   1) C  11 - C  14            1.56    1.42    0.042
   9. BD (   1) C   3 - H   7        / 79. RY*(   1) C   2                    1.15    1.74    0.040
   9. BD (   1) C   3 - H   7        /148. RY*(   2) C   6                    1.53    1.82    0.047
   9. BD (   1) C   3 - H   7        /346. RY*(   5) H  20                    0.60    2.07    0.032
   9. BD (   1) C   3 - H   7        /347. BD*(   1) C   1 - C   2            4.11    1.22    0.064
   9. BD (   1) C   3 - H   7        /353. BD*(   1) C   2 - H  10            0.65    1.08    0.024
   9. BD (   1) C   3 - H   7        /357. BD*(   1) C   5 - C   6            3.71    1.24    0.061
   9. BD (   1) C   3 - H   7        /371. BD*(   1) C  14 - H  19            0.71    3.81    0.046
  10. BD (   1) C   4 - C   5        / 62. RY*(   1) C   1                    0.56    1.73    0.028
  10. BD (   1) C   4 - C   5        / 63. RY*(   2) C   1                    0.75    2.31    0.037
  10. BD (   1) C   4 - C   5        / 65. RY*(   4) C   1                    1.28    2.68    0.053
  10. BD (   1) C   4 - C   5        /147. RY*(   1) C   6                    0.74    1.71    0.032
  10. BD (   1) C   4 - C   5        /148. RY*(   2) C   6                    0.77    1.94    0.035
  10. BD (   1) C   4 - C   5        /349. BD*(   1) C   1 - O   9            4.00    1.32    0.065
  10. BD (   1) C   4 - C   5        /357. BD*(   1) C   5 - C   6            3.40    1.36    0.061
  10. BD (   1) C   4 - C   5        /359. BD*(   1) C   5 - H   8            0.80    1.25    0.028
  10. BD (   1) C   4 - C   5        /360. BD*(   1) C   6 - C  11            5.06    1.21    0.070
  11. BD (   1) C   5 - C   6        / 96. RY*(   1) C   3                    1.03    1.79    0.039
  11. BD (   1) C   5 - C   6        /114. RY*(   2) C   4                    1.60    2.12    0.052
  11. BD (   1) C   5 - C   6        /197. RY*(   2) C  11                    2.04    2.99    0.070
  11. BD (   1) C   5 - C   6        /204. RY*(   9) C  11                    0.54    2.36    0.032
  11. BD (   1) C   5 - C   6        /354. BD*(   1) C   3 - C   6            2.36    1.35    0.050
  11. BD (   1) C   5 - C   6        /355. BD*(   1) C   3 - H   7            3.80    1.28    0.062
  11. BD (   1) C   5 - C   6        /356. BD*(   1) C   4 - C   5            2.34    1.41    0.051
  11. BD (   1) C   5 - C   6        /359. BD*(   1) C   5 - H   8            1.17    1.30    0.035
  11. BD (   1) C   5 - C   6        /360. BD*(   1) C   6 - C  11            2.62    1.26    0.052
  11. BD (   1) C   5 - C   6        /361. BD*(   1) C  11 - C  12            1.61    1.44    0.043
  12. BD (   2) C   5 - C   6        / 52. LP*(   2) C   4                   75.38    0.28    0.133
  12. BD (   2) C   5 - C   6        / 98. RY*(   3) C   3                    1.83    0.83    0.039
  12. BD (   2) C   5 - C   6        /119. RY*(   7) C   4                    0.51    1.21    0.025
  12. BD (   2) C   5 - C   6        /127. RY*(  15) C   4                    0.74    1.23    0.030
  12. BD (   2) C   5 - C   6        /139. RY*(  10) C   5                    0.53    1.52    0.028
  12. BD (   2) C   5 - C   6        /201. RY*(   6) C  11                    1.02    1.34    0.037
  12. BD (   2) C   5 - C   6        /352. BD*(   2) C   2 - C   3           14.94    0.33    0.068
  12. BD (   2) C   5 - C   6        /358. BD*(   2) C   5 - C   6            3.73    0.36    0.034
  12. BD (   2) C   5 - C   6        /362. BD*(   2) C  11 - C  12           11.02    0.38    0.058
  13. BD (   1) C   5 - H   8        /113. RY*(   1) C   4                    0.73    1.20    0.026
  13. BD (   1) C   5 - H   8        /148. RY*(   2) C   6                    1.16    1.77    0.041
  13. BD (   1) C   5 - H   8        /348. BD*(   1) C   1 - C   4            3.53    1.17    0.058
  13. BD (   1) C   5 - H   8        /354. BD*(   1) C   3 - C   6            4.37    1.13    0.063
  13. BD (   1) C   5 - H   8        /356. BD*(   1) C   4 - C   5            0.91    1.19    0.029
  13. BD (   1) C   5 - H   8        /357. BD*(   1) C   5 - C   6            0.81    1.19    0.028
  14. BD (   1) C   6 - C  11        / 96. RY*(   1) C   3                    0.69    1.70    0.031
  14. BD (   1) C   6 - C  11        /130. RY*(   1) C   5                    0.57    1.93    0.030
  14. BD (   1) C   6 - C  11        /200. RY*(   5) C  11                    0.63    2.08    0.032
  14. BD (   1) C   6 - C  11        /210. RY*(   1) C  12                    3.28    1.70    0.067
  14. BD (   1) C   6 - C  11        /211. RY*(   2) C  12                    1.12    1.96    0.042
  14. BD (   1) C   6 - C  11        /213. RY*(   4) C  12                    0.72    2.03    0.034
  14. BD (   1) C   6 - C  11        /244. RY*(   1) C  14                    2.04    1.68    0.052
  14. BD (   1) C   6 - C  11        /245. RY*(   2) C  14                    2.50    2.02    0.064
  14. BD (   1) C   6 - C  11        /247. RY*(   4) C  14                    0.64    1.88    0.031
  14. BD (   1) C   6 - C  11        /351. BD*(   1) C   2 - C   3            2.35    1.26    0.049
  14. BD (   1) C   6 - C  11        /354. BD*(   1) C   3 - C   6            1.31    1.26    0.036
  14. BD (   1) C   6 - C  11        /356. BD*(   1) C   4 - C   5            2.52    1.32    0.052
  14. BD (   1) C   6 - C  11        /357. BD*(   1) C   5 - C   6            2.02    1.33    0.046
  14. BD (   1) C   6 - C  11        /361. BD*(   1) C  11 - C  12            0.92    1.35    0.032
  14. BD (   1) C   6 - C  11        /363. BD*(   1) C  11 - C  14            0.82    1.32    0.029
  14. BD (   1) C   6 - C  11        /364. BD*(   1) C  12 - C  13            2.92    1.31    0.055
  14. BD (   1) C   6 - C  11        /369. BD*(   1) C  14 - C  15            2.27    1.37    0.050
  15. BD (   1) C  11 - C  12        /114. RY*(   2) C   4                    1.05    2.09    0.042
  15. BD (   1) C  11 - C  12        /147. RY*(   1) C   6                    5.60    1.73    0.088
  15. BD (   1) C  11 - C  12        /148. RY*(   2) C   6                    0.56    1.97    0.030
  15. BD (   1) C  11 - C  12        /197. RY*(   2) C  11                    1.38    2.96    0.058
  15. BD (   1) C  11 - C  12        /204. RY*(   9) C  11                    1.89    2.34    0.060
  15. BD (   1) C  11 - C  12        /209. RY*(  14) C  11                    1.34   20.93    0.151
  15. BD (   1) C  11 - C  12        /212. RY*(   3) C  12                    6.61    1.64    0.094
  15. BD (   1) C  11 - C  12        /213. RY*(   4) C  12                    1.36    2.10    0.048
  15. BD (   1) C  11 - C  12        /216. RY*(   7) C  12                    0.78    2.44    0.039
  15. BD (   1) C  11 - C  12        /217. RY*(   8) C  12                    1.34    5.55    0.078
  15. BD (   1) C  11 - C  12        /219. RY*(  10) C  12                    0.59    3.04    0.038
  15. BD (   1) C  11 - C  12        /220. RY*(  11) C  12                    0.92    3.61    0.052
  15. BD (   1) C  11 - C  12        /223. RY*(  14) C  12                    2.30    3.93    0.086
  15. BD (   1) C  11 - C  12        /226. RY*(  17) C  12                    2.87    3.17    0.086
  15. BD (   1) C  11 - C  12        /228. RY*(   2) C  13                    1.39    1.74    0.044
  15. BD (   1) C  11 - C  12        /231. RY*(   5) C  13                    0.79    2.17    0.037
  15. BD (   1) C  11 - C  12        /233. RY*(   7) C  13                    0.84    2.61    0.042
  15. BD (   1) C  11 - C  12        /244. RY*(   1) C  14                    5.26    1.74    0.086
  15. BD (   1) C  11 - C  12        /247. RY*(   4) C  14                    1.51    1.95    0.049
  15. BD (   1) C  11 - C  12        /342. RY*(   1) H  20                    0.58    1.28    0.025
  15. BD (   1) C  11 - C  12        /343. RY*(   2) H  20                    2.71    2.03    0.067
  15. BD (   1) C  11 - C  12        /346. RY*(   5) H  20                   62.95    2.22    0.337
  15. BD (   1) C  11 - C  12        /357. BD*(   1) C   5 - C   6            2.39    1.39    0.051
  15. BD (   1) C  11 - C  12        /360. BD*(   1) C   6 - C  11            0.94    1.24    0.030
  15. BD (   1) C  11 - C  12        /363. BD*(   1) C  11 - C  14            1.66    1.38    0.043
  15. BD (   1) C  11 - C  12        /364. BD*(   1) C  12 - C  13            4.74    1.37    0.072
  15. BD (   1) C  11 - C  12        /365. BD*(   1) C  12 - H  20            1.05    1.27    0.033
  15. BD (   1) C  11 - C  12        /368. BD*(   1) C  13 -Cl  18            4.14    1.00    0.058
  15. BD (   1) C  11 - C  12        /371. BD*(   1) C  14 - H  19            0.52    3.96    0.041
  15. BD (   1) C  11 - C  12        /372. BD*(   1) C  15 - C  16           24.23    6.35    0.352
  16. BD (   2) C  11 - C  12        / 98. RY*(   3) C   3                    0.61    0.80    0.022
  16. BD (   2) C  11 - C  12        /149. RY*(   3) C   6                    9.10    0.96    0.093
  16. BD (   2) C  11 - C  12        /201. RY*(   6) C  11                    6.03    1.31    0.089
  16. BD (   2) C  11 - C  12        /212. RY*(   3) C  12                    1.82    1.14    0.045
  16. BD (   2) C  11 - C  12        /215. RY*(   6) C  12                    1.05    1.21    0.036
  16. BD (   2) C  11 - C  12        /232. RY*(   6) C  13                    0.68    1.94    0.036
  16. BD (   2) C  11 - C  12        /246. RY*(   3) C  14                    9.40    0.70    0.081
  16. BD (   2) C  11 - C  12        /285. RY*(   8) C  16                    1.42    0.71    0.032
  16. BD (   2) C  11 - C  12        /344. RY*(   3) H  20                    2.93    0.31    0.030
  16. BD (   2) C  11 - C  12        /358. BD*(   2) C   5 - C   6           23.53    0.32    0.081
  16. BD (   2) C  11 - C  12        /362. BD*(   2) C  11 - C  12            1.82    0.35    0.023
  16. BD (   2) C  11 - C  12        /367. BD*(   2) C  13 - C  16           28.32    0.31    0.085
  16. BD (   2) C  11 - C  12        /370. BD*(   2) C  14 - C  15           14.27    0.40    0.072
  16. BD (   2) C  11 - C  12        /373. BD*(   1) C  16 -Cl  17            2.07    2.32    0.067
  17. BD (   1) C  11 - C  14        /147. RY*(   1) C   6                    5.61    1.69    0.087
  17. BD (   1) C  11 - C  14        /150. RY*(   4) C   6                    0.95    1.80    0.037
  17. BD (   1) C  11 - C  14        /196. RY*(   1) C  11                    1.11    2.38    0.046
  17. BD (   1) C  11 - C  14        /210. RY*(   1) C  12                    3.79    1.72    0.072
  17. BD (   1) C  11 - C  14        /211. RY*(   2) C  12                    1.68    1.98    0.052
  17. BD (   1) C  11 - C  14        /262. RY*(   2) C  15                    2.01    2.03    0.058
  17. BD (   1) C  11 - C  14        /338. RY*(   2) H  19                    0.51    2.91    0.035
  17. BD (   1) C  11 - C  14        /346. RY*(   5) H  20                    1.29    2.18    0.048
  17. BD (   1) C  11 - C  14        /354. BD*(   1) C   3 - C   6            3.75    1.28    0.062
  17. BD (   1) C  11 - C  14        /360. BD*(   1) C   6 - C  11            1.37    1.19    0.036
  17. BD (   1) C  11 - C  14        /361. BD*(   1) C  11 - C  12            1.77    1.37    0.044
  17. BD (   1) C  11 - C  14        /365. BD*(   1) C  12 - H  20            5.07    1.23    0.071
  17. BD (   1) C  11 - C  14        /369. BD*(   1) C  14 - C  15            2.39    1.39    0.052
  18. BD (   1) C  12 - C  13        /114. RY*(   2) C   4                    0.74    2.11    0.035
  18. BD (   1) C  12 - C  13        /196. RY*(   1) C  11                    1.06    2.45    0.046
  18. BD (   1) C  12 - C  13        /200. RY*(   5) C  11                    3.15    2.16    0.074
  18. BD (   1) C  12 - C  13        /204. RY*(   9) C  11                    3.87    2.36    0.086
  18. BD (   1) C  12 - C  13        /212. RY*(   3) C  12                   10.34    1.66    0.118
  18. BD (   1) C  12 - C  13        /213. RY*(   4) C  12                    1.07    2.12    0.043
  18. BD (   1) C  12 - C  13        /216. RY*(   7) C  12                    2.47    2.46    0.070
  18. BD (   1) C  12 - C  13        /217. RY*(   8) C  12                    1.09    5.57    0.070
  18. BD (   1) C  12 - C  13        /219. RY*(  10) C  12                    0.86    3.06    0.046
  18. BD (   1) C  12 - C  13        /220. RY*(  11) C  12                    1.44    3.63    0.065
  18. BD (   1) C  12 - C  13        /223. RY*(  14) C  12                    1.87    3.95    0.077
  18. BD (   1) C  12 - C  13        /226. RY*(  17) C  12                    2.33    3.19    0.077
  18. BD (   1) C  12 - C  13        /231. RY*(   5) C  13                    1.41    2.19    0.050
  18. BD (   1) C  12 - C  13        /278. RY*(   1) C  16                    1.01    1.77    0.038
  18. BD (   1) C  12 - C  13        /318. RY*(   3)Cl  18                    0.70    1.42    0.028
  18. BD (   1) C  12 - C  13        /343. RY*(   2) H  20                    1.43    2.05    0.049
  18. BD (   1) C  12 - C  13        /345. RY*(   4) H  20                    4.81    2.48    0.098
  18. BD (   1) C  12 - C  13        /346. RY*(   5) H  20                   71.24    2.24    0.359
  18. BD (   1) C  12 - C  13        /360. BD*(   1) C   6 - C  11            3.80    1.26    0.062
  18. BD (   1) C  12 - C  13        /361. BD*(   1) C  11 - C  12            4.67    1.44    0.073
  18. BD (   1) C  12 - C  13        /365. BD*(   1) C  12 - H  20            0.76    1.29    0.028
  18. BD (   1) C  12 - C  13        /366. BD*(   1) C  13 - C  16            5.39    1.41    0.078
  18. BD (   1) C  12 - C  13        /371. BD*(   1) C  14 - H  19           12.58    3.98    0.200
  18. BD (   1) C  12 - C  13        /372. BD*(   1) C  15 - C  16           18.93    6.37    0.310
  18. BD (   1) C  12 - C  13        /373. BD*(   1) C  16 -Cl  17            1.80    2.84    0.065
  19. BD (   1) C  12 - H  20        /114. RY*(   2) C   4                    1.89    1.90    0.054
  19. BD (   1) C  12 - H  20        /200. RY*(   5) C  11                    0.65    1.95    0.032
  19. BD (   1) C  12 - H  20        /204. RY*(   9) C  11                    7.94    2.15    0.117
  19. BD (   1) C  12 - H  20        /207. RY*(  12) C  11                    0.69    3.20    0.042
  19. BD (   1) C  12 - H  20        /212. RY*(   3) C  12                   20.38    1.45    0.154
  19. BD (   1) C  12 - H  20        /213. RY*(   4) C  12                    4.37    1.91    0.082
  19. BD (   1) C  12 - H  20        /214. RY*(   5) C  12                    0.93    1.33    0.032
  19. BD (   1) C  12 - H  20        /216. RY*(   7) C  12                    5.64    2.25    0.101
  19. BD (   1) C  12 - H  20        /217. RY*(   8) C  12                    2.33    5.36    0.100
  19. BD (   1) C  12 - H  20        /219. RY*(  10) C  12                    2.30    2.85    0.073
  19. BD (   1) C  12 - H  20        /220. RY*(  11) C  12                    3.89    3.42    0.104
  19. BD (   1) C  12 - H  20        /223. RY*(  14) C  12                    5.91    3.74    0.133
  19. BD (   1) C  12 - H  20        /226. RY*(  17) C  12                    7.58    2.98    0.135
  19. BD (   1) C  12 - H  20        /227. RY*(   1) C  13                    1.32    1.58    0.041
  19. BD (   1) C  12 - H  20        /231. RY*(   5) C  13                    0.81    1.98    0.036
  19. BD (   1) C  12 - H  20        /234. RY*(   8) C  13                    0.73    1.63    0.031
  19. BD (   1) C  12 - H  20        /342. RY*(   1) H  20                    1.70    1.10    0.039
  19. BD (   1) C  12 - H  20        /343. RY*(   2) H  20                    0.88    1.84    0.036
  19. BD (   1) C  12 - H  20        /345. RY*(   4) H  20                    2.68    2.27    0.070
  19. BD (   1) C  12 - H  20        /346. RY*(   5) H  20                  139.44    2.03    0.478
  19. BD (   1) C  12 - H  20        /361. BD*(   1) C  11 - C  12            1.59    1.23    0.039
  19. BD (   1) C  12 - H  20        /363. BD*(   1) C  11 - C  14            3.77    1.19    0.060
  19. BD (   1) C  12 - H  20        /364. BD*(   1) C  12 - C  13            0.74    1.18    0.027
  19. BD (   1) C  12 - H  20        /366. BD*(   1) C  13 - C  16            4.24    1.20    0.064
  19. BD (   1) C  12 - H  20        /371. BD*(   1) C  14 - H  19           10.00    3.77    0.173
  19. BD (   1) C  12 - H  20        /372. BD*(   1) C  15 - C  16           48.23    6.16    0.487
  20. BD (   1) C  13 - C  16        /211. RY*(   2) C  12                    1.44    2.06    0.049
  20. BD (   1) C  13 - C  16        /261. RY*(   1) C  15                    2.14    1.46    0.050
  20. BD (   1) C  13 - C  16        /262. RY*(   2) C  15                    0.90    2.12    0.039
  20. BD (   1) C  13 - C  16        /317. RY*(   2)Cl  18                    0.62    1.37    0.026
  20. BD (   1) C  13 - C  16        /346. RY*(   5) H  20                    0.75    2.26    0.037
  20. BD (   1) C  13 - C  16        /364. BD*(   1) C  12 - C  13            4.10    1.41    0.068
  20. BD (   1) C  13 - C  16        /365. BD*(   1) C  12 - H  20            1.64    1.31    0.041
  20. BD (   1) C  13 - C  16        /372. BD*(   1) C  15 - C  16            2.66    6.39    0.116
  21. BD (   2) C  13 - C  16        /215. RY*(   6) C  12                    1.65    1.25    0.045
  21. BD (   2) C  13 - C  16        /265. RY*(   5) C  15                    0.77    1.19    0.030
  21. BD (   2) C  13 - C  16        /295. RY*(   1)Cl  17                    1.97    0.94    0.042
  21. BD (   2) C  13 - C  16        /316. RY*(   1)Cl  18                    2.42    1.00    0.048
  21. BD (   2) C  13 - C  16        /344. RY*(   3) H  20                    1.93    0.35    0.026
  21. BD (   2) C  13 - C  16        /362. BD*(   2) C  11 - C  12           25.01    0.39    0.090
  21. BD (   2) C  13 - C  16        /370. BD*(   2) C  14 - C  15           20.50    0.44    0.089
  22. BD (   1) C  13 -Cl  18        /279. RY*(   2) C  16                    1.11    1.72    0.039
  22. BD (   1) C  13 -Cl  18        /361. BD*(   1) C  11 - C  12            2.22    1.46    0.051
  23. BD (   1) C  14 - C  15        /197. RY*(   2) C  11                    0.79    2.90    0.043
  23. BD (   1) C  14 - C  15        /279. RY*(   2) C  16                    0.57    1.61    0.027
  23. BD (   1) C  14 - C  15        /280. RY*(   3) C  16                    2.25    1.63    0.054
  23. BD (   1) C  14 - C  15        /360. BD*(   1) C   6 - C  11            4.70    1.18    0.066
  23. BD (   1) C  14 - C  15        /363. BD*(   1) C  11 - C  14            2.98    1.32    0.056
  23. BD (   1) C  14 - C  15        /373. BD*(   1) C  16 -Cl  17            2.55    2.76    0.076
  24. BD (   2) C  14 - C  15        /201. RY*(   6) C  11                    0.56    1.27    0.027
  24. BD (   2) C  14 - C  15        /203. RY*(   8) C  11                    0.76    1.67    0.037
  24. BD (   2) C  14 - C  15        /283. RY*(   6) C  16                    0.56    1.87    0.033
  24. BD (   2) C  14 - C  15        /362. BD*(   2) C  11 - C  12           35.01    0.30    0.092
  24. BD (   2) C  14 - C  15        /367. BD*(   2) C  13 - C  16           41.02    0.26    0.093
  24. BD (   2) C  14 - C  15        /370. BD*(   2) C  14 - C  15            0.68    0.36    0.015
  25. BD (   1) C  14 - H  19        /197. RY*(   2) C  11                    0.53    2.75    0.034
  25. BD (   1) C  14 - H  19        /261. RY*(   1) C  15                    0.54    1.20    0.023
  25. BD (   1) C  14 - H  19        /361. BD*(   1) C  11 - C  12            3.63    1.20    0.059
  25. BD (   1) C  14 - H  19        /369. BD*(   1) C  14 - C  15            0.73    1.22    0.027
  25. BD (   1) C  14 - H  19        /372. BD*(   1) C  15 - C  16            0.99    6.14    0.070
  26. BD (   1) C  15 - C  16        /227. RY*(   1) C  13                    0.84    1.77    0.035
  26. BD (   1) C  15 - C  16        /245. RY*(   2) C  14                    2.08    2.08    0.059
  26. BD (   1) C  15 - C  16        /296. RY*(   2)Cl  17                    0.90    1.39    0.032
  26. BD (   1) C  15 - C  16        /346. RY*(   5) H  20                    0.56    2.23    0.032
  26. BD (   1) C  15 - C  16        /366. BD*(   1) C  13 - C  16            6.82    1.39    0.088
  26. BD (   1) C  15 - C  16        /368. BD*(   1) C  13 -Cl  18            6.81    1.00    0.074
  26. BD (   1) C  15 - C  16        /369. BD*(   1) C  14 - C  15            1.04    1.43    0.035
  26. BD (   1) C  15 - C  16        /371. BD*(   1) C  14 - H  19            1.23    3.96    0.063
  26. BD (   1) C  15 - C  16        /372. BD*(   1) C  15 - C  16            1.17    6.35    0.077
  27. BD (   1) C  16 -Cl  17        /227. RY*(   1) C  13                    0.87    1.80    0.035
  27. BD (   1) C  16 -Cl  17        /261. RY*(   1) C  15                    0.91    1.45    0.032
  27. BD (   1) C  16 -Cl  17        /279. RY*(   2) C  16                    0.55    1.70    0.027
  27. BD (   1) C  16 -Cl  17        /364. BD*(   1) C  12 - C  13            2.83    1.40    0.057
  27. BD (   1) C  16 -Cl  17        /369. BD*(   1) C  14 - C  15            2.14    1.46    0.050
  28. CR (   1) C   1                / 80. RY*(   2) C   2                    1.36   11.54    0.112
  28. CR (   1) C   1                /114. RY*(   2) C   4                    1.38   11.81    0.114
  28. CR (   1) C   1                /347. BD*(   1) C   1 - C   2            1.01   11.09    0.096
  28. CR (   1) C   1                /348. BD*(   1) C   1 - C   4            0.65   11.09    0.077
  28. CR (   1) C   1                /349. BD*(   1) C   1 - O   9            0.70   11.06    0.079
  28. CR (   1) C   1                /351. BD*(   1) C   2 - C   3            0.73   11.04    0.080
  28. CR (   1) C   1                /356. BD*(   1) C   4 - C   5            0.50   11.10    0.067
  29. CR (   1) C   2                / 62. RY*(   1) C   1                    0.69   11.42    0.079
  29. CR (   1) C   2                / 63. RY*(   2) C   1                    1.00   12.00    0.098
  29. CR (   1) C   2                / 65. RY*(   4) C   1                    1.07   12.37    0.103
  29. CR (   1) C   2                / 97. RY*(   2) C   3                    1.21   11.60    0.106
  29. CR (   1) C   2                /348. BD*(   1) C   1 - C   4            0.53   11.04    0.069
  29. CR (   1) C   2                /349. BD*(   1) C   1 - O   9            0.69   11.01    0.079
  29. CR (   1) C   2                /354. BD*(   1) C   3 - C   6            0.99   10.99    0.094
  30. CR (   1) C   3                / 80. RY*(   2) C   2                    1.26   11.51    0.108
  30. CR (   1) C   3                /147. RY*(   1) C   6                    1.39   11.41    0.113
  30. CR (   1) C   3                /148. RY*(   2) C   6                    0.83   11.65    0.088
  30. CR (   1) C   3                /347. BD*(   1) C   1 - C   2            0.65   11.05    0.076
  30. CR (   1) C   3                /360. BD*(   1) C   6 - C  11            0.86   10.92    0.087
  31. CR (   1) C   4                / 63. RY*(   2) C   1                    1.74   11.95    0.129
  31. CR (   1) C   4                /130. RY*(   1) C   5                    1.50   11.60    0.118
  31. CR (   1) C   4                /347. BD*(   1) C   1 - C   2            0.61   10.98    0.074
  31. CR (   1) C   4                /349. BD*(   1) C   1 - O   9            0.83   10.96    0.086
  31. CR (   1) C   4                /357. BD*(   1) C   5 - C   6            1.13   11.00    0.101
  32. CR (   1) C   5                /114. RY*(   2) C   4                    0.81   11.72    0.087
  32. CR (   1) C   5                /147. RY*(   1) C   6                    2.02   11.36    0.136
  32. CR (   1) C   5                /148. RY*(   2) C   6                    0.51   11.60    0.069
  32. CR (   1) C   5                /348. BD*(   1) C   1 - C   4            0.55   11.00    0.070
  32. CR (   1) C   5                /354. BD*(   1) C   3 - C   6            0.59   10.95    0.072
  32. CR (   1) C   5                /360. BD*(   1) C   6 - C  11            1.05   10.86    0.096
  33. CR (   1) C   6                / 97. RY*(   2) C   3                    1.20   11.63    0.106
  33. CR (   1) C   6                /130. RY*(   1) C   5                    0.64   11.68    0.078
  33. CR (   1) C   6                /131. RY*(   2) C   5                    1.11   11.45    0.101
  33. CR (   1) C   6                /351. BD*(   1) C   2 - C   3            0.64   11.01    0.075
  33. CR (   1) C   6                /356. BD*(   1) C   4 - C   5            0.69   11.08    0.078
  33. CR (   1) C   6                /357. BD*(   1) C   5 - C   6            0.64   11.08    0.076
  33. CR (   1) C   6                /361. BD*(   1) C  11 - C  12            0.55   11.11    0.070
  33. CR (   1) C   6                /363. BD*(   1) C  11 - C  14            0.55   11.07    0.070
  34. CR (   1) O   9                / 62. RY*(   1) C   1                    4.55   20.39    0.273
  34. CR (   1) O   9                /347. BD*(   1) C   1 - C   2            0.62   20.01    0.101
  34. CR (   1) O   9                /348. BD*(   1) C   1 - C   4            1.01   20.01    0.128
  35. CR (   1) C  11                /148. RY*(   2) C   6                    1.18   11.62    0.105
  35. CR (   1) C  11                /211. RY*(   2) C  12                    2.27   11.68    0.145
  35. CR (   1) C  11                /245. RY*(   2) C  14                    2.06   11.74    0.139
  35. CR (   1) C  11                /354. BD*(   1) C   3 - C   6            0.65   10.98    0.076
  35. CR (   1) C  11                /364. BD*(   1) C  12 - C  13            0.71   11.03    0.079
  35. CR (   1) C  11                /365. BD*(   1) C  12 - H  20            0.55   10.93    0.070
  35. CR (   1) C  11                /369. BD*(   1) C  14 - C  15            0.63   11.09    0.075
  36. CR (   1) C  12                /113. RY*(   1) C   4                    0.56   11.02    0.070
  36. CR (   1) C  12                /114. RY*(   2) C   4                    5.89   11.72    0.235
  36. CR (   1) C  12                /118. RY*(   6) C   4                    0.65   12.94    0.082
  36. CR (   1) C  12                /122. RY*(  10) C   4                    1.35   12.09    0.114
  36. CR (   1) C  12                /154. RY*(   8) C   6                    1.78   12.22    0.132
  36. CR (   1) C  12                /155. RY*(   9) C   6                    1.88   12.75    0.138
  36. CR (   1) C  12                /158. RY*(  12) C   6                    1.03   13.02    0.103
  36. CR (   1) C  12                /159. RY*(  13) C   6                    0.60   11.49    0.074
  36. CR (   1) C  12                /160. RY*(  14) C   6                    1.83   14.83    0.147
  36. CR (   1) C  12                /187. RY*(  14) O   9                    1.97   13.52    0.146
  36. CR (   1) C  12                /197. RY*(   2) C  11                    0.91   12.59    0.096
  36. CR (   1) C  12                /199. RY*(   4) C  11                    0.56   11.60    0.072
  36. CR (   1) C  12                /200. RY*(   5) C  11                    4.14   11.77    0.197
  36. CR (   1) C  12                /204. RY*(   9) C  11                   28.72   11.97    0.523
  36. CR (   1) C  12                /207. RY*(  12) C  11                    0.83   13.01    0.093
  36. CR (   1) C  12                /209. RY*(  14) C  11                   11.69   30.56    0.534
  36. CR (   1) C  12                /210. RY*(   1) C  12                    1.28   11.39    0.108
  36. CR (   1) C  12                /212. RY*(   3) C  12                   51.61   11.27    0.681
  36. CR (   1) C  12                /213. RY*(   4) C  12                   19.58   11.72    0.428
  36. CR (   1) C  12                /214. RY*(   5) C  12                    2.20   11.15    0.140
  36. CR (   1) C  12                /216. RY*(   7) C  12                   17.80   12.07    0.414
  36. CR (   1) C  12                /217. RY*(   8) C  12                   10.00   15.18    0.348
  36. CR (   1) C  12                /219. RY*(  10) C  12                    8.64   12.67    0.295
  36. CR (   1) C  12                /220. RY*(  11) C  12                   14.00   13.24    0.384
  36. CR (   1) C  12                /223. RY*(  14) C  12                   33.06   13.56    0.598
  36. CR (   1) C  12                /226. RY*(  17) C  12                   27.41   12.80    0.529
  36. CR (   1) C  12                /227. RY*(   1) C  13                    1.11   11.40    0.100
  36. CR (   1) C  12                /228. RY*(   2) C  13                    0.71   11.37    0.080
  36. CR (   1) C  12                /231. RY*(   5) C  13                    3.25   11.80    0.175
  36. CR (   1) C  12                /233. RY*(   7) C  13                    0.54   12.23    0.072
  36. CR (   1) C  12                /234. RY*(   8) C  13                    2.04   11.45    0.136
  36. CR (   1) C  12                /243. RY*(  17) C  13                    0.73   13.26    0.088
  36. CR (   1) C  12                /287. RY*(  10) C  16                    1.38   11.68    0.113
  36. CR (   1) C  12                /291. RY*(  14) C  16                    0.67   17.79    0.097
  36. CR (   1) C  12                /342. RY*(   1) H  20                    6.82   10.91    0.244
  36. CR (   1) C  12                /343. RY*(   2) H  20                    1.54   11.66    0.120
  36. CR (   1) C  12                /345. RY*(   4) H  20                    8.57   12.09    0.287
  36. CR (   1) C  12                /346. RY*(   5) H  20                  560.41   11.85    2.301
  36. CR (   1) C  12                /360. BD*(   1) C   6 - C  11            1.17   10.86    0.102
  36. CR (   1) C  12                /361. BD*(   1) C  11 - C  12            0.53   11.05    0.069
  36. CR (   1) C  12                /363. BD*(   1) C  11 - C  14            0.80   11.01    0.084
  36. CR (   1) C  12                /366. BD*(   1) C  13 - C  16            0.77   11.02    0.083
  36. CR (   1) C  12                /368. BD*(   1) C  13 -Cl  18            0.90   10.63    0.088
  36. CR (   1) C  12                /371. BD*(   1) C  14 - H  19           47.66   13.59    0.723
  36. CR (   1) C  12                /372. BD*(   1) C  15 - C  16          366.73   15.98    2.172
  37. CR (   1) C  13                /210. RY*(   1) C  12                    0.75   11.45    0.083
  37. CR (   1) C  13                /211. RY*(   2) C  12                    0.60   11.71    0.075
  37. CR (   1) C  13                /213. RY*(   4) C  12                    0.58   11.79    0.074
  37. CR (   1) C  13                /278. RY*(   1) C  16                    1.23   11.44    0.106
  37. CR (   1) C  13                /279. RY*(   2) C  16                    0.67   11.36    0.078
  37. CR (   1) C  13                /280. RY*(   3) C  16                    1.33   11.38    0.110
  37. CR (   1) C  13                /361. BD*(   1) C  11 - C  12            0.85   11.11    0.087
  37. CR (   1) C  13                /364. BD*(   1) C  12 - C  13            0.54   11.06    0.070
  37. CR (   1) C  13                /366. BD*(   1) C  13 - C  16            1.05   11.08    0.098
  37. CR (   1) C  13                /368. BD*(   1) C  13 -Cl  18            2.22   10.69    0.139
  37. CR (   1) C  13                /372. BD*(   1) C  15 - C  16            0.81   16.04    0.102
  37. CR (   1) C  13                /373. BD*(   1) C  16 -Cl  17            1.12   12.51    0.108
  38. CR (   1) C  14                /262. RY*(   2) C  15                    0.97   11.69    0.095
  38. CR (   1) C  14                /263. RY*(   3) C  15                    0.57   11.60    0.073
  38. CR (   1) C  14                /360. BD*(   1) C   6 - C  11            1.30   10.85    0.107
  38. CR (   1) C  14                /361. BD*(   1) C  11 - C  12            0.61   11.03    0.073
  39. CR (   1) C  15                /244. RY*(   1) C  14                    1.18   11.28    0.103
  39. CR (   1) C  15                /278. RY*(   1) C  16                    2.00   11.28    0.135
  39. CR (   1) C  15                /280. RY*(   3) C  16                    0.59   11.23    0.073
  39. CR (   1) C  15                /282. RY*(   5) C  16                    0.53   11.76    0.070
  39. CR (   1) C  15                /363. BD*(   1) C  11 - C  14            1.09   10.92    0.098
  39. CR (   1) C  15                /366. BD*(   1) C  13 - C  16            1.27   10.93    0.107
  39. CR (   1) C  15                /373. BD*(   1) C  16 -Cl  17            1.02   12.36    0.102
  40. CR (   1) C  16                /228. RY*(   2) C  13                    2.74   11.40    0.158
  40. CR (   1) C  16                /262. RY*(   2) C  15                    2.00   11.74    0.137
  40. CR (   1) C  16                /364. BD*(   1) C  12 - C  13            0.90   11.04    0.090
  40. CR (   1) C  16                /366. BD*(   1) C  13 - C  16            0.83   11.06    0.087
  40. CR (   1) C  16                /368. BD*(   1) C  13 -Cl  18            1.28   10.66    0.106
  40. CR (   1) C  16                /369. BD*(   1) C  14 - C  15            0.65   11.10    0.076
  40. CR (   1) C  16                /372. BD*(   1) C  15 - C  16            0.97   16.02    0.112
  40. CR (   1) C  16                /373. BD*(   1) C  16 -Cl  17            2.42   12.49    0.159
  42. CR (   2)Cl  17                /279. RY*(   2) C  16                    2.92   11.80    0.166
  42. CR (   2)Cl  17                /366. BD*(   1) C  13 - C  16            0.59   11.52    0.074
  42. CR (   2)Cl  17                /372. BD*(   1) C  15 - C  16            0.74   16.48    0.099
  47. CR (   2)Cl  18                /227. RY*(   1) C  13                    2.20   11.91    0.145
  47. CR (   2)Cl  18                /364. BD*(   1) C  12 - C  13            0.87   11.51    0.090
  47. CR (   2)Cl  18                /366. BD*(   1) C  13 - C  16            0.50   11.53    0.069
  48. CR (   3)Cl  18                /371. BD*(   1) C  14 - H  19            1.30   10.71    0.106
  48. CR (   3)Cl  18                /372. BD*(   1) C  15 - C  16            1.00   13.10    0.103
  51. LP (   1) C   4                / 63. RY*(   2) C   1                    2.21    1.81    0.058
  51. LP (   1) C   4                / 64. RY*(   3) C   1                    0.88    2.52    0.043
  51. LP (   1) C   4                /130. RY*(   1) C   5                    2.86    1.46    0.059
  51. LP (   1) C   4                /347. BD*(   1) C   1 - C   2           11.21    0.84    0.088
  51. LP (   1) C   4                /349. BD*(   1) C   1 - O   9            6.07    0.82    0.064
  51. LP (   1) C   4                /353. BD*(   1) C   2 - H  10            0.84    0.70    0.022
  51. LP (   1) C   4                /357. BD*(   1) C   5 - C   6           15.43    0.86    0.105
  51. LP (   1) C   4                /359. BD*(   1) C   5 - H   8            5.36    0.75    0.058
  52. LP*(   2) C   4                /117. RY*(   5) C   4                    1.13    0.77    0.056
  52. LP*(   2) C   4                /127. RY*(  15) C   4                    1.04    0.95    0.059
  52. LP*(   2) C   4                /139. RY*(  10) C   5                    0.84    1.24    0.061
  52. LP*(   2) C   4                /212. RY*(   3) C  12                    0.51    0.89    0.040
  52. LP*(   2) C   4                /350. BD*(   2) C   1 - O   9           82.78    0.06    0.113
  52. LP*(   2) C   4                /352. BD*(   2) C   2 - C   3            1.47    0.05    0.015
  52. LP*(   2) C   4                /358. BD*(   2) C   5 - C   6           67.65    0.07    0.106
  52. LP*(   2) C   4                /371. BD*(   1) C  14 - H  19            0.60    3.21    0.081
  52. LP*(   2) C   4                /372. BD*(   1) C  15 - C  16            0.59    5.60    0.105
  53. LP (   1) O   9                / 62. RY*(   1) C   1                   11.49    1.82    0.129
  53. LP (   1) O   9                /212. RY*(   3) C  12                    0.53    1.72    0.027
  53. LP (   1) O   9                /346. RY*(   5) H  20                    0.50    2.30    0.031
  53. LP (   1) O   9                /347. BD*(   1) C   1 - C   2            2.26    1.44    0.051
  53. LP (   1) O   9                /348. BD*(   1) C   1 - C   4            2.84    1.45    0.058
  53. LP (   1) O   9                /371. BD*(   1) C  14 - H  19            1.47    4.03    0.069
  53. LP (   1) O   9                /372. BD*(   1) C  15 - C  16            0.72    6.42    0.061
  54. LP (   2) O   9                / 63. RY*(   2) C   1                    1.22    1.94    0.044
  54. LP (   2) O   9                / 64. RY*(   3) C   1                    1.64    2.65    0.060
  54. LP (   2) O   9                /347. BD*(   1) C   1 - C   2           15.12    0.97    0.108
  54. LP (   2) O   9                /348. BD*(   1) C   1 - C   4           15.54    0.97    0.111
  54. LP (   2) O   9                /351. BD*(   1) C   2 - C   3            0.65    0.92    0.022
  55. LP (   1) C  15                /244. RY*(   1) C  14                    2.27    1.18    0.048
  55. LP (   1) C  15                /247. RY*(   4) C  14                    0.59    1.38    0.027
  55. LP (   1) C  15                /269. RY*(   9) C  15                    0.58    2.09    0.033
  55. LP (   1) C  15                /278. RY*(   1) C  16                    5.23    1.18    0.073
  55. LP (   1) C  15                /289. RY*(  12) C  16                    0.72    3.79    0.049
  55. LP (   1) C  15                /291. RY*(  14) C  16                    0.58    7.59    0.062
  55. LP (   1) C  15                /294. RY*(  17) C  16                    0.54   14.80    0.083
  55. LP (   1) C  15                /338. RY*(   2) H  19                    0.64    2.39    0.037
  55. LP (   1) C  15                /363. BD*(   1) C  11 - C  14           13.34    0.82    0.097
  55. LP (   1) C  15                /366. BD*(   1) C  13 - C  16           13.01    0.83    0.095
  55. LP (   1) C  15                /368. BD*(   1) C  13 -Cl  18            2.11    0.43    0.028
  55. LP (   1) C  15                /371. BD*(   1) C  14 - H  19            1.14    3.40    0.058
  55. LP (   1) C  15                /373. BD*(   1) C  16 -Cl  17            1.68    2.26    0.056
  56. LP (   1)Cl  17                /226. RY*(  17) C  12                    0.52    3.38    0.037
  56. LP (   1)Cl  17                /279. RY*(   2) C  16                    4.18    1.88    0.079
  56. LP (   1)Cl  17                /346. RY*(   5) H  20                    0.57    2.43    0.033
  56. LP (   1)Cl  17                /366. BD*(   1) C  13 - C  16            1.64    1.60    0.046
  57. LP (   2)Cl  17                /278. RY*(   1) C  16                    0.75    1.33    0.028
  57. LP (   2)Cl  17                /366. BD*(   1) C  13 - C  16            5.58    0.98    0.066
  57. LP (   2)Cl  17                /369. BD*(   1) C  14 - C  15            0.61    1.02    0.022
  58. LP (   3)Cl  17                /281. RY*(   4) C  16                    0.89    1.41    0.032
  58. LP (   3)Cl  17                /367. BD*(   2) C  13 - C  16           19.17    0.39    0.086
  59. LP (   1)Cl  18                /227. RY*(   1) C  13                    3.35    2.01    0.073
  59. LP (   1)Cl  18                /228. RY*(   2) C  13                    0.51    1.97    0.028
  59. LP (   1)Cl  18                /364. BD*(   1) C  12 - C  13            1.83    1.61    0.049
  59. LP (   1)Cl  18                /366. BD*(   1) C  13 - C  16            1.40    1.63    0.043
  60. LP (   2)Cl  18                /228. RY*(   2) C  13                    1.27    1.35    0.037
  60. LP (   2)Cl  18                /361. BD*(   1) C  11 - C  12            0.51    1.03    0.021
  60. LP (   2)Cl  18                /364. BD*(   1) C  12 - C  13            5.11    0.98    0.063
  60. LP (   2)Cl  18                /366. BD*(   1) C  13 - C  16            5.09    1.00    0.064
  61. LP (   3)Cl  18                /230. RY*(   4) C  13                    1.03    1.54    0.036
  61. LP (   3)Cl  18                /367. BD*(   2) C  13 - C  16           15.09    0.42    0.079
 350. BD*(   2) C   1 - O   9        / 75. RY*(  14) C   1                    0.67    0.83    0.085
 350. BD*(   2) C   1 - O   9        /175. RY*(   2) O   9                    1.32    0.47    0.089
 350. BD*(   2) C   1 - O   9        /358. BD*(   2) C   5 - C   6            0.87    0.02    0.008
 352. BD*(   2) C   2 - C   3        / 82. RY*(   4) C   2                    0.51    0.48    0.062
 352. BD*(   2) C   2 - C   3        /358. BD*(   2) C   5 - C   6           76.68    0.02    0.088
 358. BD*(   2) C   5 - C   6        / 98. RY*(   3) C   3                    0.66    0.48    0.045
 358. BD*(   2) C   5 - C   6        /132. RY*(   3) C   5                    2.31    0.65    0.098
 358. BD*(   2) C   5 - C   6        /153. RY*(   7) C   6                    1.26    1.21    0.099
 358. BD*(   2) C   5 - C   6        /362. BD*(   2) C  11 - C  12          128.66    0.02    0.078
 362. BD*(   2) C  11 - C  12        /149. RY*(   3) C   6                    3.63    0.61    0.089
 362. BD*(   2) C  11 - C  12        /199. RY*(   4) C  11                    2.75    1.13    0.105
 362. BD*(   2) C  11 - C  12        /201. RY*(   6) C  11                    3.96    0.97    0.117
 362. BD*(   2) C  11 - C  12        /206. RY*(  11) C  11                    0.85    0.88    0.052
 362. BD*(   2) C  11 - C  12        /212. RY*(   3) C  12                    4.94    0.80    0.118
 362. BD*(   2) C  11 - C  12        /237. RY*(  11) C  13                    0.69    0.19    0.021
 362. BD*(   2) C  11 - C  12        /246. RY*(   3) C  14                    4.62    0.35    0.076
 362. BD*(   2) C  11 - C  12        /285. RY*(   8) C  16                    0.66    0.36    0.029
 362. BD*(   2) C  11 - C  12        /370. BD*(   2) C  14 - C  15           50.32    0.06    0.085
 367. BD*(   2) C  13 - C  16        /215. RY*(   6) C  12                    0.72    0.90    0.047
 367. BD*(   2) C  13 - C  16        /230. RY*(   4) C  13                    1.74    1.13    0.081
 367. BD*(   2) C  13 - C  16        /281. RY*(   4) C  16                    2.48    1.01    0.092
 367. BD*(   2) C  13 - C  16        /295. RY*(   1)Cl  17                    1.60    0.59    0.056
 367. BD*(   2) C  13 - C  16        /316. RY*(   1)Cl  18                    1.32    0.65    0.054
 367. BD*(   2) C  13 - C  16        /362. BD*(   2) C  11 - C  12          144.21    0.04    0.097
 367. BD*(   2) C  13 - C  16        /370. BD*(   2) C  14 - C  15           46.22    0.09    0.103
 370. BD*(   2) C  14 - C  15        /249. RY*(   6) C  14                    0.51    1.58    0.084
 370. BD*(   2) C  14 - C  15        /265. RY*(   5) C  15                    0.74    0.75    0.070


 Natural Bond Orbitals (Summary):

                                                            Principal Delocalizations
           NBO                        Occupancy    Energy   (geminal,vicinal,remote)
 ====================================================================================
 Molecular unit  1  (C12H5OCl2)
     1. BD (   1) C   1 - C   2          1.98595    -0.71730  348(g),351(g),355(v),113(v)
                                                    349(g),97(v),174(v),96(v)
                                                    353(g)
     2. BD (   1) C   1 - C   4          1.97758    -0.67462  353(v),347(g),131(v),359(v)
                                                    349(g),174(v),79(v),80(v)
     3. BD (   1) C   1 - O   9          1.99505    -1.01973  348(g),347(g),351(v),62(g)
                                                    356(v)
     4. BD (   2) C   1 - O   9          1.88842    -0.34038  52(v),352(v),350(g),372(r)
                                                    82(v),117(v)
     5. BD (   1) C   2 - C   3          1.98283    -0.69142  360(v),349(v),354(g),347(g)
                                                    147(v),63(v),353(g),148(v)
                                                    355(g),64(v)
     6. BD (   2) C   2 - C   3          1.82229    -0.23686  350(v),358(v),151(v),66(v)
     7. BD (   1) C   2 - H  10          1.98198    -0.50961  354(v),348(v),96(v),349(v)
                                                    355(v),62(v),351(g)
     8. BD (   1) C   3 - C   6          1.97919    -0.70864  359(v),357(g),351(g),353(v)
                                                    360(g),363(v),196(v),80(v)
                                                    79(v),130(v),355(g),200(v)
     9. BD (   1) C   3 - H   7          1.98127    -0.52414  347(v),357(v),148(v),79(v)
                                                    371(r),353(v),346(r)
    10. BD (   1) C   4 - C   5          1.97777    -0.65095  360(v),349(v),357(g),65(v)
                                                    359(g),148(v),63(v),147(v)
                                                    62(v)
    11. BD (   1) C   5 - C   6          1.97940    -0.70027  355(v),360(g),354(g),356(g)
                                                    197(v),114(v),361(v),359(g)
                                                    96(v),204(v)
    12. BD (   2) C   5 - C   6          1.62075    -0.20399  52(v),352(v),362(v),358(g)
                                                    98(v),201(v),127(v),139(g)
                                                    119(v)
    13. BD (   1) C   5 - H   8          1.98152    -0.47689  354(v),348(v),148(v),356(g)
                                                    357(g),113(v)
    14. BD (   1) C   6 - C  11          1.96974    -0.61163  210(v),364(v),356(v),245(v)
                                                    351(v),369(v),244(v),357(g)
                                                    354(g),211(v),361(g),363(g)
                                                    213(v),96(v),247(v),200(g)
                                                    130(v)
    15. BD (   1) C  11 - C  12          1.96085    -0.67549  346(v),372(r),212(g),147(v)
                                                    244(v),364(g),368(v),226(g)
                                                    343(v),357(v),223(g),204(g)
                                                    363(g),247(v),228(v),197(g)
                                                    213(g),217(g),209(g),114(r)
                                                    365(g),360(g),220(g),233(v)
                                                    231(v),216(g),219(g),342(v)
                                                    148(v),371(v),375(r)
    16. BD (   2) C  11 - C  12          1.60274    -0.17356  367(v),358(v),370(v),246(v)
                                                    149(v),201(g),344(v),373(r)
                                                    212(g),362(g),285(r),215(g)
                                                    232(v),98(r)
    17. BD (   1) C  11 - C  14          1.96694    -0.63208  147(v),365(v),210(v),354(v)
                                                    369(g),262(v),361(g),211(v)
                                                    360(g),346(r),196(g),150(v)
                                                    338(v)
    18. BD (   1) C  12 - C  13          1.97396    -0.69477  346(v),372(v),371(r),212(g)
                                                    366(g),345(v),361(g),204(v)
                                                    360(v),200(v),216(g),226(g)
                                                    223(g),373(v),220(g),343(v)
                                                    231(g),217(g),213(g),196(v)
                                                    278(v),219(g),365(g),114(r)
                                                    318(v)
    19. BD (   1) C  12 - H  20          1.97843    -0.48575  346(g),372(r),212(g),371(r)
                                                    204(v),226(g),223(g),216(g)
                                                    213(g),366(v),220(g),363(v)
                                                    345(g),217(g),219(g),114(r)
                                                    342(g),361(g),227(v),214(g)
                                                    343(g),231(v),364(g),234(v)
                                                    207(v),200(v)
    20. BD (   1) C  13 - C  16          1.98071    -0.71564  364(g),372(g),261(v),365(v)
                                                    211(v),262(v),346(r),317(v)
    21. BD (   2) C  13 - C  16          1.64645    -0.21387  362(v),370(v),316(v),295(v)
                                                    344(r),215(v),265(v)
    22. BD (   1) C  13 -Cl  18          1.98980    -0.72242  361(v),279(v)
    23. BD (   1) C  14 - C  15          1.96479    -0.61519  360(v),363(g),373(v),280(v)
                                                    197(v),279(v)
    24. BD (   2) C  14 - C  15          1.51327    -0.12754  367(v),362(v),203(v),370(g)
                                                    201(v),283(v)
    25. BD (   1) C  14 - H  19          1.98303    -0.46232  361(v),372(v),369(g),261(v)
                                                    197(v)
    26. BD (   1) C  15 - C  16          1.97036    -0.67802  366(g),368(v),245(v),371(v)
                                                    372(g),369(g),296(v),227(v)
                                                    346(r)
    27. BD (   1) C  16 -Cl  17          1.98985    -0.70305  364(v),369(v),261(v),227(v)
                                                    279(g)
    28. CR (   1) C   1                  1.99881   -10.39241  114(v),80(v),347(g),351(v)
                                                    349(g),348(g),356(v)
    29. CR (   1) C   2                  1.99917   -10.33862  97(v),65(v),354(v),63(v)
                                                    349(v),62(v),348(v)
    30. CR (   1) C   3                  1.99919   -10.35665  147(v),80(v),360(v),148(v)
                                                    347(v)
    31. CR (   1) C   4                  1.99928   -10.28603  63(v),130(v),357(v),349(v)
                                                    347(v)
    32. CR (   1) C   5                  1.99916   -10.30344  147(v),360(v),114(v),354(v)
                                                    348(v),148(v)
    33. CR (   1) C   6                  1.99905   -10.36591  97(v),131(v),356(v),357(g)
                                                    351(v),130(v),361(v),363(v)
    34. CR (   1) O   9                  1.99982   -19.31285  62(v),348(v),347(v)
    35. CR (   1) C  11                  1.99899   -10.33184  211(v),245(v),148(v),364(v)
                                                    354(v),369(v),365(v)
    36. CR (   1) C  12                  1.99908   -10.30349  346(v),372(r),212(g),371(r)
                                                    223(g),204(v),226(g),213(g)
                                                    216(g),220(g),209(v),217(g)
                                                    219(g),345(v),342(v),114(r)
                                                    200(v),231(v),214(g),234(v)
                                                    187(r),155(r),160(r),154(r)
                                                    343(v),287(r),122(r),210(g)
                                                    360(v),227(v),158(r),368(v)
                                                    197(v),207(v),363(v),366(v)
                                                    243(v),228(v),291(r),118(r)
                                                    159(r),113(r),199(v),233(v)
                                                    361(g)
    37. CR (   1) C  13                  1.99850   -10.36472  368(g),280(v),278(v),373(v)
                                                    366(g),361(v),372(v),210(v)
                                                    279(v),211(v),213(v),364(g)
                                                    375(r)
    38. CR (   1) C  14                  1.99928   -10.28921  360(v),262(v),361(v),263(v)
    39. CR (   1) C  15                  1.99901   -10.21255  278(v),366(v),244(v),363(v)
                                                    373(v),280(v),282(v)
    40. CR (   1) C  16                  1.99824   -10.34145  228(v),373(g),262(v),368(v)
                                                    372(g),364(v),366(g),369(v)
    41. CR (   1)Cl  17                  2.00000  -101.11200   
    42. CR (   2)Cl  17                  1.99969   -10.80625  279(v),372(v),366(v)
    43. CR (   3)Cl  17                  1.99991    -7.41426   
    44. CR (   4)Cl  17                  1.99999    -7.41013   
    45. CR (   5)Cl  17                  1.99999    -7.41076   
    46. CR (   1)Cl  18                  2.00000  -101.12790   
    47. CR (   2)Cl  18                  1.99969   -10.81620  227(v),364(v),366(v)
    48. CR (   3)Cl  18                  1.99997    -7.42355  371(r),372(r)
    49. CR (   4)Cl  18                  1.99994    -7.43030   
    50. CR (   5)Cl  18                  1.99999    -7.42768   
    51. LP (   1) C   4                  1.88502    -0.14771  357(v),347(v),349(v),359(v)
                                                    130(v),63(v),64(v),353(r)
                                                    374(r)
    52. LP*(   2) C   4                  0.45017     0.07807  350(v),358(v),352(r),117(g)
                                                    127(g),139(v),371(r),372(r)
                                                    212(r)
    53. LP (   1) O   9                  1.98350    -0.74780  62(v),348(v),347(v),371(r)
                                                    372(r),212(r),346(r)
    54. LP (   2) O   9                  1.93354    -0.27629  348(v),347(v),64(v),63(v)
                                                    351(r),374(r),375(r)
    55. LP (   1) C  15                  1.81762    -0.11063  363(v),366(v),278(v),244(v)
                                                    368(r),373(v),375(r),371(v)
                                                    289(v),338(r),247(v),291(v)
                                                    269(g),294(v),374(r)
    56. LP (   1)Cl  17                  1.99203    -0.88332  279(v),366(v),346(r),226(r)
    57. LP (   2)Cl  17                  1.97166    -0.26271  366(v),278(v),369(r),376(r)
    58. LP (   3)Cl  17                  1.90377    -0.26052  367(v),375(r),281(v)
    59. LP (   1)Cl  18                  1.99249    -0.91028  375(r),227(v),364(v),366(v)
                                                    228(v),374(r)
    60. LP (   2)Cl  18                  1.97054    -0.28409  366(v),364(v),228(v),361(r)
    61. LP (   3)Cl  18                  1.93266    -0.28147  367(v),230(v),376(r)
    62. RY*(   1) C   1                  0.01211     1.07713   
    63. RY*(   2) C   1                  0.00678     1.66022   
    64. RY*(   3) C   1                  0.00339     2.37260   
    65. RY*(   4) C   1                  0.00211     2.02818   
    66. RY*(   5) C   1                  0.00193     1.59844   
    67. RY*(   6) C   1                  0.00046     1.57947   
    68. RY*(   7) C   1                  0.00043     1.65958   
    69. RY*(   8) C   1                  0.00021     1.71889   
    70. RY*(   9) C   1                  0.00009     5.41583   
    71. RY*(  10) C   1                  0.00006     0.77169   
    72. RY*(  11) C   1                  0.00004     2.90687   
    73. RY*(  12) C   1                  0.00004     1.17205   
    74. RY*(  13) C   1                  0.00000    12.39119   
    75. RY*(  14) C   1                  0.00001     0.96585   
    76. RY*(  15) C   1                  0.00001     0.94536   
    77. RY*(  16) C   1                  0.00000     2.38847   
    78. RY*(  17) C   1                  0.00001     7.79490   
    79. RY*(   1) C   2                  0.00524     1.21348   
    80. RY*(   2) C   2                  0.00349     1.14954   
    81. RY*(   3) C   2                  0.00141     0.88638   
    82. RY*(   4) C   2                  0.00091     0.60762   
    83. RY*(   5) C   2                  0.00048     1.79431   
    84. RY*(   6) C   2                  0.00033     1.29712   
    85. RY*(   7) C   2                  0.00029     1.49165   
    86. RY*(   8) C   2                  0.00017     2.08733   
    87. RY*(   9) C   2                  0.00008     2.49182   
    88. RY*(  10) C   2                  0.00004     1.70170   
    89. RY*(  11) C   2                  0.00004     2.25568   
    90. RY*(  12) C   2                  0.00002     2.01330   
    91. RY*(  13) C   2                  0.00002     5.80364   
    92. RY*(  14) C   2                  0.00000     2.75946   
    93. RY*(  15) C   2                  0.00001     0.95633   
    94. RY*(  16) C   2                  0.00000    18.68421   
    95. RY*(  17) C   2                  0.00001     2.03812   
    96. RY*(   1) C   3                  0.00554     1.09202   
    97. RY*(   2) C   3                  0.00186     1.26465   
    98. RY*(   3) C   3                  0.00170     0.62738   
    99. RY*(   4) C   3                  0.00135     1.22185   
   100. RY*(   5) C   3                  0.00039     0.98863   
   101. RY*(   6) C   3                  0.00039     1.42145   
   102. RY*(   7) C   3                  0.00019     3.03678   
   103. RY*(   8) C   3                  0.00010     2.95131   
   104. RY*(   9) C   3                  0.00008     0.86593   
   105. RY*(  10) C   3                  0.00006     1.68021   
   106. RY*(  11) C   3                  0.00004     2.66604   
   107. RY*(  12) C   3                  0.00002     5.30434   
   108. RY*(  13) C   3                  0.00003     2.52783   
   109. RY*(  14) C   3                  0.00001     1.60315   
   110. RY*(  15) C   3                  0.00001     1.87899   
   111. RY*(  16) C   3                  0.00000     2.81462   
   112. RY*(  17) C   3                  0.00000    17.64314   
   113. RY*(   1) C   4                  0.00582     0.71954   
   114. RY*(   2) C   4                  0.00198     1.41520   
   115. RY*(   3) C   4                  0.00086     0.63212   
   116. RY*(   4) C   4                  0.00074     1.29453   
   117. RY*(   5) C   4                  0.00049     0.85194   
   118. RY*(   6) C   4                  0.00019     2.63581   
   119. RY*(   7) C   4                  0.00020     1.00881   
   120. RY*(   8) C   4                  0.00009     1.62599   
   121. RY*(   9) C   4                  0.00008     1.41387   
   122. RY*(  10) C   4                  0.00005     1.78153   
   123. RY*(  11) C   4                  0.00004     2.06567   
   124. RY*(  12) C   4                  0.00003     2.58547   
   125. RY*(  13) C   4                  0.00002     4.17400   
   126. RY*(  14) C   4                  0.00000     2.86719   
   127. RY*(  15) C   4                  0.00001     1.02914   
   128. RY*(  16) C   4                  0.00000    20.84292   
   129. RY*(  17) C   4                  0.00001     2.11850   
   130. RY*(   1) C   5                  0.00678     1.31698   
   131. RY*(   2) C   5                  0.00505     1.07978   
   132. RY*(   3) C   5                  0.00086     0.79955   
   133. RY*(   4) C   5                  0.00065     1.72355   
   134. RY*(   5) C   5                  0.00043     2.07317   
   135. RY*(   6) C   5                  0.00028     0.87175   
   136. RY*(   7) C   5                  0.00016     1.91404   
   137. RY*(   8) C   5                  0.00009     2.91314   
   138. RY*(   9) C   5                  0.00005     4.24187   
   139. RY*(  10) C   5                  0.00003     1.32044   
   140. RY*(  11) C   5                  0.00001     1.16358   
   141. RY*(  12) C   5                  0.00002     1.67942   
   142. RY*(  13) C   5                  0.00002     1.37600   
   143. RY*(  14) C   5                  0.00002     2.87755   
   144. RY*(  15) C   5                  0.00000     2.85823   
   145. RY*(  16) C   5                  0.00001     3.16347   
   146. RY*(  17) C   5                  0.00000    18.78609   
   147. RY*(   1) C   6                  0.01538     1.05669   
   148. RY*(   2) C   6                  0.00552     1.29177   
   149. RY*(   3) C   6                  0.00382     0.78618   
   150. RY*(   4) C   6                  0.00189     1.16555   
   151. RY*(   5) C   6                  0.00074     1.32478   
   152. RY*(   6) C   6                  0.00027     2.63142   
   153. RY*(   7) C   6                  0.00021     1.36479   
   154. RY*(   8) C   6                  0.00018     1.92042   
   155. RY*(   9) C   6                  0.00012     2.44490   
   156. RY*(  10) C   6                  0.00009     3.35173   
   157. RY*(  11) C   6                  0.00006     3.74162   
   158. RY*(  12) C   6                  0.00004     2.71342   
   159. RY*(  13) C   6                  0.00002     1.18586   
   160. RY*(  14) C   6                  0.00002     4.53034   
   161. RY*(  15) C   6                  0.00000    18.43499   
   162. RY*(  16) C   6                  0.00001     1.33937   
   163. RY*(  17) C   6                  0.00000     2.94252   
   164. RY*(   1) H   7                  0.00075     1.13614   
   165. RY*(   2) H   7                  0.00040     1.82635   
   166. RY*(   3) H   7                  0.00012     1.70933   
   167. RY*(   4) H   7                  0.00010     2.61138   
   168. RY*(   5) H   7                  0.00010     2.28703   
   169. RY*(   1) H   8                  0.00205     0.59803   
   170. RY*(   2) H   8                  0.00035     2.66832   
   171. RY*(   3) H   8                  0.00011     2.58675   
   172. RY*(   4) H   8                  0.00007     2.20738   
   173. RY*(   5) H   8                  0.00006     1.75399   
   174. RY*(   1) O   9                  0.00601     0.76012   
   175. RY*(   2) O   9                  0.00105     0.60163   
   176. RY*(   3) O   9                  0.00081     1.61925   
   177. RY*(   4) O   9                  0.00030     0.52012   
   178. RY*(   5) O   9                  0.00006     3.08554   
   179. RY*(   6) O   9                  0.00003     1.70730   
   180. RY*(   7) O   9                  0.00001     1.66622   
   181. RY*(   8) O   9                  0.00000     4.77797   
   182. RY*(   9) O   9                  0.00001     3.76967   
   183. RY*(  10) O   9                  0.00000    49.69994   
   184. RY*(  11) O   9                  0.00000     4.69360   
   185. RY*(  12) O   9                  0.00001     1.53211   
   186. RY*(  13) O   9                  0.00001     3.38065   
   187. RY*(  14) O   9                  0.00000     3.21594   
   188. RY*(  15) O   9                  0.00001     2.99768   
   189. RY*(  16) O   9                  0.00000     3.34105   
   190. RY*(  17) O   9                  0.00000     3.11391   
   191. RY*(   1) H  10                  0.00184     0.84684   
   192. RY*(   2) H  10                  0.00019     2.19136   
   193. RY*(   3) H  10                  0.00008     1.70989   
   194. RY*(   4) H  10                  0.00006     2.55379   
   195. RY*(   5) H  10                  0.00006     2.19551   
   196. RY*(   1) C  11                  0.00405     1.75092   
   197. RY*(   2) C  11                  0.00367     2.28873   
   198. RY*(   3) C  11                  0.00148     0.74257   
   199. RY*(   4) C  11                  0.00134     1.29857   
   200. RY*(   5) C  11                  0.00110     1.46909   
   201. RY*(   6) C  11                  0.00091     1.14095   
   202. RY*(   7) C  11                  0.00067     1.08689   
   203. RY*(   8) C  11                  0.00029     1.54265   
   204. RY*(   9) C  11                  0.00026     1.66332   
   205. RY*(  10) C  11                  0.00015     2.40480   
   206. RY*(  11) C  11                  0.00009     1.04929   
   207. RY*(  12) C  11                  0.00007     2.71128   
   208. RY*(  13) C  11                  0.00004     5.18408   
   209. RY*(  14) C  11                  0.00001    20.25697   
   210. RY*(   1) C  12                  0.00956     1.08432   
   211. RY*(   2) C  12                  0.00494     1.34761   
   212. RY*(   3) C  12                  0.00393     0.96818   
   213. RY*(   4) C  12                  0.00242     1.42085   
   214. RY*(   5) C  12                  0.00102     0.84355   
   215. RY*(   6) C  12                  0.00080     1.03282   
   216. RY*(   7) C  12                  0.00019     1.76795   
   217. RY*(   8) C  12                  0.00014     4.87493   
   218. RY*(   9) C  12                  0.00015     1.51588   
   219. RY*(  10) C  12                  0.00009     2.36264   
   220. RY*(  11) C  12                  0.00005     2.93744   
   221. RY*(  12) C  12                  0.00003     2.90928   
   222. RY*(  13) C  12                  0.00002     1.74588   
   223. RY*(  14) C  12                  0.00002     3.25635   
   224. RY*(  15) C  12                  0.00000     2.92913   
   225. RY*(  16) C  12                  0.00000    20.30141   
   226. RY*(  17) C  12                  0.00001     2.49754   
   227. RY*(   1) C  13                  0.00763     1.09543   
   228. RY*(   2) C  13                  0.00674     1.06306   
   229. RY*(   3) C  13                  0.00317     0.81354   
   230. RY*(   4) C  13                  0.00258     1.26211   
   231. RY*(   5) C  13                  0.00085     1.49347   
   232. RY*(   6) C  13                  0.00083     1.76222   
   233. RY*(   7) C  13                  0.00055     1.93124   
   234. RY*(   8) C  13                  0.00024     1.14460   
   235. RY*(   9) C  13                  0.00020     2.59611   
   236. RY*(  10) C  13                  0.00012     3.01454   
   237. RY*(  11) C  13                  0.00011     0.35700   
   238. RY*(  12) C  13                  0.00007     2.57638   
   239. RY*(  13) C  13                  0.00003     7.07304   
   240. RY*(  14) C  13                  0.00001     1.61975   
   241. RY*(  15) C  13                  0.00001    17.44319   
   242. RY*(  16) C  13                  0.00001     1.56701   
   243. RY*(  17) C  13                  0.00000     2.95463   
   244. RY*(   1) C  14                  0.01308     1.06533   
   245. RY*(   2) C  14                  0.00638     1.40373   
   246. RY*(   3) C  14                  0.00356     0.52207   
   247. RY*(   4) C  14                  0.00104     1.27162   
   248. RY*(   5) C  14                  0.00057     2.22732   
   249. RY*(   6) C  14                  0.00019     1.81215   
   250. RY*(   7) C  14                  0.00015     1.42940   
   251. RY*(   8) C  14                  0.00006     1.85279   
   252. RY*(   9) C  14                  0.00004     1.85673   
   253. RY*(  10) C  14                  0.00001     3.07552   
   254. RY*(  11) C  14                  0.00001     0.89301   
   255. RY*(  12) C  14                  0.00002     1.60157   
   256. RY*(  13) C  14                  0.00000    22.73346   
   257. RY*(  14) C  14                  0.00000     3.29982   
   258. RY*(  15) C  14                  0.00001     1.79411   
   259. RY*(  16) C  14                  0.00000     2.87443   
   260. RY*(  17) C  14                  0.00001     2.33916   
   261. RY*(   1) C  15                  0.00673     0.74226   
   262. RY*(   2) C  15                  0.00238     1.40001   
   263. RY*(   3) C  15                  0.00092     1.31147   
   264. RY*(   4) C  15                  0.00074     0.68984   
   265. RY*(   5) C  15                  0.00041     0.97912   
   266. RY*(   6) C  15                  0.00020     1.42293   
   267. RY*(   7) C  15                  0.00017     2.56600   
   268. RY*(   8) C  15                  0.00016     1.02227   
   269. RY*(   9) C  15                  0.00011     1.98128   
   270. RY*(  10) C  15                  0.00010     1.67791   
   271. RY*(  11) C  15                  0.00008     2.96107   
   272. RY*(  12) C  15                  0.00003     2.07513   
   273. RY*(  13) C  15                  0.00002     1.62756   
   274. RY*(  14) C  15                  0.00001     2.65772   
   275. RY*(  15) C  15                  0.00001     0.89387   
   276. RY*(  16) C  15                  0.00000     2.78160   
   277. RY*(  17) C  15                  0.00000    20.91833   
   278. RY*(   1) C  16                  0.01406     1.07055   
   279. RY*(   2) C  16                  0.00649     0.99840   
   280. RY*(   3) C  16                  0.00537     1.01427   
   281. RY*(   4) C  16                  0.00287     1.14699   
   282. RY*(   5) C  16                  0.00085     1.54380   
   283. RY*(   6) C  16                  0.00079     1.74346   
   284. RY*(   7) C  16                  0.00072     1.94333   
   285. RY*(   8) C  16                  0.00061     0.53173   
   286. RY*(   9) C  16                  0.00018     2.83276   
   287. RY*(  10) C  16                  0.00008     1.37591   
   288. RY*(  11) C  16                  0.00009     2.54741   
   289. RY*(  12) C  16                  0.00004     3.68069   
   290. RY*(  13) C  16                  0.00002     1.53613   
   291. RY*(  14) C  16                  0.00002     7.48356   
   292. RY*(  15) C  16                  0.00001     2.95162   
   293. RY*(  16) C  16                  0.00000     2.94881   
   294. RY*(  17) C  16                  0.00000    14.68709   
   295. RY*(   1)Cl  17                  0.00404     0.72661   
   296. RY*(   2)Cl  17                  0.00278     0.71587   
   297. RY*(   3)Cl  17                  0.00250     0.57978   
   298. RY*(   4)Cl  17                  0.00029     0.83581   
   299. RY*(   5)Cl  17                  0.00009     0.62945   
   300. RY*(   6)Cl  17                  0.00010     1.09089   
   301. RY*(   7)Cl  17                  0.00007     2.74051   
   302. RY*(   8)Cl  17                  0.00007     1.32822   
   303. RY*(   9)Cl  17                  0.00002     1.18735   
   304. RY*(  10)Cl  17                  0.00003     0.68186   
   305. RY*(  11)Cl  17                  0.00002     2.97056   
   306. RY*(  12)Cl  17                  0.00000    24.51646   
   307. RY*(  13)Cl  17                  0.00000     2.34969   
   308. RY*(  14)Cl  17                  0.00000    25.35848   
   309. RY*(  15)Cl  17                  0.00000     3.22768   
   310. RY*(  16)Cl  17                  0.00000    25.18125   
   311. RY*(  17)Cl  17                  0.00000   207.84277   
   312. RY*(  18)Cl  17                  0.00000     0.77881   
   313. RY*(  19)Cl  17                  0.00000     1.02529   
   314. RY*(  20)Cl  17                  0.00000    18.08541   
   315. RY*(  21)Cl  17                  0.00000     1.17490   
   316. RY*(   1)Cl  18                  0.00418     0.78692   
   317. RY*(   2)Cl  18                  0.00381     0.65192   
   318. RY*(   3)Cl  18                  0.00171     0.72796   
   319. RY*(   4)Cl  18                  0.00041     0.77490   
   320. RY*(   5)Cl  18                  0.00027     0.32842   
   321. RY*(   6)Cl  18                  0.00009     2.19933   
   322. RY*(   7)Cl  18                  0.00006     0.74362   
   323. RY*(   8)Cl  18                  0.00006     1.59201   
   324. RY*(   9)Cl  18                  0.00006     1.01448   
   325. RY*(  10)Cl  18                  0.00004     1.36367   
   326. RY*(  11)Cl  18                  0.00002     1.14716   
   327. RY*(  12)Cl  18                  0.00001     3.80095   
   328. RY*(  13)Cl  18                  0.00001     1.39646   
   329. RY*(  14)Cl  18                  0.00000    17.54744   
   330. RY*(  15)Cl  18                  0.00000     2.83190   
   331. RY*(  16)Cl  18                  0.00000    25.27131   
   332. RY*(  17)Cl  18                  0.00001     1.42506   
   333. RY*(  18)Cl  18                  0.00001     1.42480   
   334. RY*(  19)Cl  18                  0.00000   207.73578   
   335. RY*(  20)Cl  18                  0.00000    24.90743   
   336. RY*(  21)Cl  18                  0.00000    25.25746   
   337. RY*(   1) H  19                  0.00146     0.72304   
   338. RY*(   2) H  19                  0.00070     2.28023   
   339. RY*(   3) H  19                  0.00021     1.77861   
   340. RY*(   4) H  19                  0.00020     2.21744   
   341. RY*(   5) H  19                  0.00006     2.80800   
   342. RY*(   1) H  20                  0.00184     0.60946   
   343. RY*(   2) H  20                  0.00050     1.35921   
   344. RY*(   3) H  20                  0.00028     0.13974   
   345. RY*(   4) H  20                  0.00019     1.78522   
   346. RY*(   5) H  20                  0.00003     1.54888   
   347. BD*(   1) C   1 - C   2          0.05660     0.69298   
   348. BD*(   1) C   1 - C   4          0.04100     0.69795   
   349. BD*(   1) C   1 - O   9          0.03700     0.67071   
   350. BD*(   2) C   1 - O   9          0.12177     0.13344  352(v),52(v),175(g),75(g)
   351. BD*(   1) C   2 - C   3          0.01407     0.64707   
   352. BD*(   2) C   2 - C   3          0.10157     0.12916  350(v),358(v),82(g)
   353. BD*(   1) C   2 - H  10          0.02100     0.55642   
   354. BD*(   1) C   3 - C   6          0.02190     0.65115   
   355. BD*(   1) C   3 - H   7          0.01283     0.58113   
   356. BD*(   1) C   4 - C   5          0.00937     0.70915   
   357. BD*(   1) C   5 - C   6          0.04174     0.71396   
   358. BD*(   2) C   5 - C   6          0.24806     0.15119  352(v),362(v),52(v),132(g)
                                                    153(g),98(v),350(r),344(r)
                                                    375(r)
   359. BD*(   1) C   5 - H   8          0.02884     0.60324   
   360. BD*(   1) C   6 - C  11          0.03519     0.56140   
   361. BD*(   1) C  11 - C  12          0.01872     0.74256   
   362. BD*(   2) C  11 - C  12          0.44460     0.17180  358(v),367(v),370(v),212(g)
                                                    246(v),201(g),149(v),199(g)
                                                    344(v),206(g),237(v),285(r)
   363. BD*(   1) C  11 - C  14          0.04069     0.70830   
   364. BD*(   1) C  12 - C  13          0.02958     0.69870   
   365. BD*(   1) C  12 - H  20          0.01495     0.59671   
   366. BD*(   1) C  13 - C  16          0.06078     0.71480   
   367. BD*(   2) C  13 - C  16          0.47097     0.13412  362(v),370(v),344(r),281(g)
                                                    230(g),295(v),316(v),215(v)
   368. BD*(   1) C  13 -Cl  18          0.05328     0.32276   
   369. BD*(   1) C  14 - C  15          0.01070     0.75550   
   370. BD*(   2) C  14 - C  15          0.18115     0.22864  362(v),367(v),265(g),249(g)
   371. BD*(   1) C  14 - H  19          0.02390     3.28569   
   372. BD*(   1) C  15 - C  16          0.02236     5.67400   
   373. BD*(   1) C  16 -Cl  17          0.08807     2.14495   
       -------------------------------
              Total Lewis  117.01455  ( 97.5121%)
        Valence non-Lewis    2.70087  (  2.2507%)
        Rydberg non-Lewis    0.28458  (  0.2372%)
       -------------------------------
            Total unit  1  120.00000  (100.0000%)
           Charge unit  1   -1.00000
 Leave Link  607 at Wed Jul  6 04:18:22 2022, MaxMem=   671088640 cpu:               9.3 elap:               1.9
 (Enter /gpfs/software/gaussian16/sse4/tar/g16/l701.exe)
 ... and contract with generalized density number  0.
 Compute integral first derivatives.
 Leave Link  701 at Wed Jul  6 04:18:22 2022, MaxMem=   671088640 cpu:               0.9 elap:               0.2
 (Enter /gpfs/software/gaussian16/sse4/tar/g16/l702.exe)
 L702 exits ... SP integral derivatives will be done elsewhere.
 Leave Link  702 at Wed Jul  6 04:18:22 2022, MaxMem=   671088640 cpu:               0.1 elap:               0.0
 (Enter /gpfs/software/gaussian16/sse4/tar/g16/l703.exe)
 Integral derivatives from FoFJK, PRISM(SPDF).
 Compute integral first derivatives, UseDBF=F ICtDFT=           0.
 Calling FoFJK, ICntrl=      2127 FMM=F ISym2X=0 I1Cent= 0 IOpClX= 0 NMat=1 NMatS=1 NMatT=0.
 FoFJK:  IHMeth= 1 ICntrl=    2127 DoSepK=F KAlg= 0 I1Cent=           0 FoldK=F
 IRaf=         0 NMat=       1 IRICut=       1 DoRegI=T DoRafI=F ISym2E= 0 IDoP0=0 IntGTp=1.
 FoFCou: FMM=F IPFlag=           0 FMFlag=      100000 FMFlg1=         800
         NFxFlg=           0 DoJE=F BraDBF=F KetDBF=F FulRan=T
         wScrn=  0.000000 ICntrl=      2127 IOpCl=  0 I1Cent=           0 NGrid=           0
         NMat0=    1 NMatS0=      1 NMatT0=    0 NMatD0=    1 NMtDS0=    0 NMtDT0=    0
 Symmetry not used in FoFCou.
 Leave Link  703 at Wed Jul  6 04:18:52 2022, MaxMem=   671088640 cpu:             151.1 elap:              30.3
 (Enter /gpfs/software/gaussian16/sse4/tar/g16/l716.exe)
 Dipole        = 6.04001276D-01 2.79175978D+00 2.84744826D-04
 ***** Axes restored to original set *****
 -------------------------------------------------------------------
 Center     Atomic                   Forces (Hartrees/Bohr)
 Number     Number              X              Y              Z
 -------------------------------------------------------------------
      1        6          -0.050379931    0.010768076    0.020780480
      2        6           0.076975517   -0.069766486    0.023854986
      3        6          -0.068719297   -0.014219303    0.058451825
      4        6           0.009468151    0.068138333   -0.077065873
      5        6          -0.027333031    0.005235455    0.011896093
      6        6           0.039037236    0.013883923   -0.039240893
      7        1           0.005731516   -0.001721135   -0.001837544
      8        1           0.005939091   -0.005191721    0.001651406
      9        8           0.054801660   -0.009018009   -0.025396821
     10        1           0.012435127   -0.005823921   -0.001827122
     11        6          -0.024961206    0.015491515   -0.000283951
     12        6           0.016085805   -0.020084247    0.010718064
     13        6          -0.018397692    0.008642225    0.002663056
     14        6           0.011201648   -0.010717581    0.004057069
     15        6          -0.022114169    0.027573177   -0.014704859
     16        6          -0.032952687    0.006769079    0.013864174
     17       17           0.017383051   -0.007154422   -0.003577346
     18       17           0.007374451   -0.019500206    0.015656117
     19        1          -0.009512158    0.002389853    0.003532944
     20        1          -0.002063082    0.004305393   -0.003191805
 -------------------------------------------------------------------
 Cartesian Forces:  Max     0.077065873 RMS     0.028270326
 Leave Link  716 at Wed Jul  6 04:18:52 2022, MaxMem=   671088640 cpu:               0.1 elap:               0.0
 (Enter /gpfs/software/gaussian16/sse4/tar/g16/l103.exe)

 GradGradGradGradGradGradGradGradGradGradGradGradGradGradGradGradGradGrad
 Berny optimization.
 FormGI is forming the generalized inverse of G from B-inverse, IUseBI=4.
 GSVD:  received Info=                   1 from GESDD.
 Internal  Forces:  Max     0.086582605 RMS     0.021330115
 Search for a local minimum.
 Step number   1 out of a maximum of  107
 All quantities printed in internal units (Hartrees-Bohrs-Radians)
 RMS Force = .21330D-01 SwitMx=.10000D-02 MixMth= 1
 Mixed Optimization -- RFO/linear search
 Second derivative matrix not updated -- first step.
 ITU=  0
     Eigenvalues ---    0.00230   0.01240   0.01295   0.01588   0.01666
     Eigenvalues ---    0.01713   0.01718   0.01872   0.01911   0.01968
     Eigenvalues ---    0.02006   0.02014   0.02047   0.02066   0.02108
     Eigenvalues ---    0.02208   0.02313   0.16000   0.16000   0.16000
     Eigenvalues ---    0.16000   0.16000   0.22310   0.23309   0.23393
     Eigenvalues ---    0.23458   0.24562   0.25000   0.25000   0.25000
     Eigenvalues ---    0.25000   0.25000   0.25000   0.27827   0.33142
     Eigenvalues ---    0.33692   0.34090   0.34703   0.35128   0.35926
     Eigenvalues ---    0.36050   0.37627   0.37866   0.40069   0.40570
     Eigenvalues ---    0.40785   0.42586   0.43291   0.43951   0.44549
     Eigenvalues ---    0.45735   0.46759   0.51197   0.76633
 RFO step:  Lambda=-9.96323003D-02 EMin= 2.30000000D-03
 Linear search not attempted -- first point.
 Maximum step size (   0.300) exceeded in Quadratic search.
    -- Step size scaled by   0.612
 Iteration  1 RMS(Cart)=  0.08698356 RMS(Int)=  0.00100577
 Iteration  2 RMS(Cart)=  0.00156830 RMS(Int)=  0.00013412
 Iteration  3 RMS(Cart)=  0.00000080 RMS(Int)=  0.00013411
 ITry= 1 IFail=0 DXMaxC= 2.77D-01 DCOld= 1.00D+10 DXMaxT= 3.00D-01 DXLimC= 3.00D+00 Rises=F
 Variable       Old X    -DE/DX   Delta X   Delta X   Delta X     New X
                                 (Linear)    (Quad)   (Total)
    R1        2.62847   0.06965   0.00000   0.07606   0.07580   2.70426
    R2        2.67357   0.05976   0.00000   0.07035   0.07036   2.74393
    R3        2.39784  -0.06097   0.00000  -0.04309  -0.04309   2.35475
    R4        2.71171  -0.08658   0.00000  -0.10557  -0.10583   2.60587
    R5        2.07179  -0.00331   0.00000  -0.00460  -0.00460   2.06719
    R6        2.70079   0.02637   0.00000   0.02989   0.02987   2.73066
    R7        2.04198   0.00305   0.00000   0.00406   0.00406   2.04604
    R8        2.70048  -0.03060   0.00000  -0.03651  -0.03625   2.66423
    R9        2.63943   0.00968   0.00000   0.00909   0.00936   2.64879
   R10        2.05468  -0.00275   0.00000  -0.00374  -0.00374   2.05094
   R11        2.92518  -0.06475   0.00000  -0.10486  -0.10486   2.82033
   R12        2.65026   0.00115   0.00000   0.00043   0.00049   2.65076
   R13        2.72984  -0.01997   0.00000  -0.02594  -0.02588   2.70396
   R14        2.66460  -0.03025   0.00000  -0.03428  -0.03428   2.63032
   R15        2.06160  -0.00439   0.00000  -0.00601  -0.00601   2.05559
   R16        2.63583   0.01274   0.00000   0.01467   0.01460   2.65043
   R17        3.24853   0.02474   0.00000   0.03468   0.03468   3.28321
   R18        2.68622  -0.02234   0.00000  -0.02622  -0.02621   2.66001
   R19        2.04004   0.00464   0.00000   0.00617   0.00617   2.04620
   R20        2.57612   0.02536   0.00000   0.02570   0.02563   2.60175
   R21        3.25802   0.01853   0.00000   0.02631   0.02631   3.28433
    A1        1.93806   0.04881   0.00000   0.09157   0.09128   2.02933
    A2        2.13920  -0.02020   0.00000  -0.03842  -0.03827   2.10092
    A3        2.20593  -0.02861   0.00000  -0.05315  -0.05300   2.15293
    A4        2.15633  -0.02176   0.00000  -0.03830  -0.03886   2.11747
    A5        1.99305   0.02481   0.00000   0.05199   0.05227   2.04532
    A6        2.13380  -0.00305   0.00000  -0.01369  -0.01341   2.12039
    A7        2.17994  -0.01329   0.00000  -0.02788  -0.02818   2.15177
    A8        1.97629   0.01223   0.00000   0.02710   0.02725   2.00353
    A9        2.12696   0.00106   0.00000   0.00078   0.00093   2.12789
   A10        2.20507  -0.05978   0.00000  -0.09960  -0.09922   2.10585
   A11        2.14085   0.00453   0.00000   0.00660   0.00710   2.14795
   A12        1.99871   0.00552   0.00000   0.01505   0.01479   2.01350
   A13        2.14362  -0.01005   0.00000  -0.02164  -0.02190   2.12173
   A14        1.94612   0.04148   0.00000   0.06762   0.06787   2.01399
   A15        2.18305  -0.03290   0.00000  -0.05509  -0.05522   2.12783
   A16        2.15401  -0.00858   0.00000  -0.01253  -0.01265   2.14136
   A17        2.14064  -0.01535   0.00000  -0.02550  -0.02558   2.11506
   A18        2.17180  -0.01214   0.00000  -0.01988  -0.01996   2.15184
   A19        1.97074   0.02749   0.00000   0.04539   0.04554   2.01628
   A20        2.13775  -0.01129   0.00000  -0.02284  -0.02277   2.11498
   A21        2.14604   0.00183   0.00000   0.00242   0.00239   2.14843
   A22        1.99940   0.00946   0.00000   0.02042   0.02038   2.01978
   A23        2.13325  -0.01226   0.00000  -0.01972  -0.01978   2.11347
   A24        2.07551  -0.00724   0.00000  -0.01356  -0.01352   2.06199
   A25        2.07443   0.01951   0.00000   0.03327   0.03331   2.10773
   A26        2.17310  -0.00342   0.00000  -0.00778  -0.00770   2.16539
   A27        2.12148  -0.00781   0.00000  -0.01856  -0.01860   2.10288
   A28        1.98861   0.01123   0.00000   0.02634   0.02630   2.01491
   A29        2.08221  -0.02069   0.00000  -0.03356  -0.03365   2.04855
   A30        2.06933   0.02017   0.00000   0.03850   0.03837   2.10770
   A31        2.13041  -0.01786   0.00000  -0.03286  -0.03279   2.09762
   A32        2.08344  -0.00231   0.00000  -0.00564  -0.00557   2.07787
    D1        0.00017   0.00000   0.00000   0.00001   0.00001   0.00018
    D2       -3.14141  -0.00000   0.00000  -0.00000  -0.00000  -3.14141
    D3       -3.14149   0.00000   0.00000   0.00002   0.00002  -3.14147
    D4        0.00011   0.00000   0.00000   0.00001   0.00001   0.00013
    D5       -0.00017   0.00000   0.00000  -0.00000  -0.00000  -0.00017
    D6        3.14150  -0.00000   0.00000  -0.00002  -0.00002   3.14148
    D7        0.00005  -0.00000   0.00000  -0.00000  -0.00000   0.00005
    D8       -3.14148  -0.00000   0.00000  -0.00001  -0.00001  -3.14150
    D9       -3.14156   0.00000   0.00000   0.00000   0.00000  -3.14155
   D10        0.00010  -0.00000   0.00000  -0.00001  -0.00001   0.00009
   D11       -0.00028  -0.00000   0.00000  -0.00000  -0.00000  -0.00028
   D12        3.14138   0.00000   0.00000   0.00000   0.00000   3.14138
   D13        3.14125   0.00000   0.00000   0.00001   0.00001   3.14126
   D14       -0.00028   0.00000   0.00000   0.00001   0.00001  -0.00027
   D15       -0.00007   0.00000   0.00000   0.00000   0.00000  -0.00007
   D16        3.14149   0.00000   0.00000   0.00002   0.00002   3.14150
   D17        0.00028   0.00000   0.00000   0.00001   0.00001   0.00029
   D18       -3.14137   0.00000   0.00000   0.00000   0.00000  -3.14137
   D19       -3.14128  -0.00000   0.00000  -0.00001  -0.00001  -3.14129
   D20        0.00026  -0.00000   0.00000  -0.00002  -0.00002   0.00024
   D21       -0.00007   0.00000   0.00000   0.00001   0.00001  -0.00006
   D22        3.14159  -0.00000   0.00000  -0.00002  -0.00002   3.14157
   D23       -3.14159   0.00000   0.00000   0.00001   0.00001  -3.14158
   D24        0.00007  -0.00000   0.00000  -0.00002  -0.00002   0.00005
   D25        3.14138   0.00000   0.00000   0.00001   0.00001   3.14139
   D26       -0.00027   0.00000   0.00000   0.00000   0.00000  -0.00027
   D27       -0.00027   0.00001   0.00000   0.00003   0.00003  -0.00024
   D28        3.14126   0.00000   0.00000   0.00003   0.00003   3.14129
   D29       -3.14139  -0.00000   0.00000  -0.00000  -0.00000  -3.14139
   D30        0.00027  -0.00000   0.00000  -0.00002  -0.00002   0.00025
   D31        0.00027  -0.00000   0.00000  -0.00003  -0.00003   0.00024
   D32       -3.14126  -0.00001   0.00000  -0.00005  -0.00005  -3.14131
   D33        0.00008  -0.00000   0.00000  -0.00001  -0.00001   0.00006
   D34       -3.14155  -0.00000   0.00000  -0.00002  -0.00002  -3.14157
   D35       -3.14146  -0.00000   0.00000  -0.00001  -0.00001  -3.14148
   D36        0.00009  -0.00000   0.00000  -0.00002  -0.00002   0.00007
   D37        0.00016  -0.00000   0.00000  -0.00001  -0.00001   0.00015
   D38       -3.14150  -0.00000   0.00000  -0.00001  -0.00001  -3.14151
   D39       -3.14140  -0.00000   0.00000  -0.00001  -0.00001  -3.14140
   D40        0.00013  -0.00000   0.00000  -0.00000  -0.00000   0.00013
   D41       -0.00005   0.00000   0.00000   0.00001   0.00001  -0.00005
   D42        3.14148   0.00000   0.00000   0.00002   0.00002   3.14150
   D43       -0.00017   0.00000   0.00000   0.00002   0.00002  -0.00015
   D44        3.14149   0.00000   0.00000   0.00002   0.00002   3.14150
         Item               Value     Threshold  Converged?
 Maximum Force            0.086583     0.000450     NO 
 RMS     Force            0.021330     0.000300     NO 
 Maximum Displacement     0.277326     0.001800     NO 
 RMS     Displacement     0.087763     0.001200     NO 
 Predicted change in Energy=-4.680190D-02
 Lowest energy point so far.  Saving SCF results.
 GradGradGradGradGradGradGradGradGradGradGradGradGradGradGradGradGradGrad

 Leave Link  103 at Wed Jul  6 04:18:52 2022, MaxMem=   671088640 cpu:               0.1 elap:               0.0
 (Enter /gpfs/software/gaussian16/sse4/tar/g16/l202.exe)
                          Input orientation:                          
 ---------------------------------------------------------------------
 Center     Atomic      Atomic             Coordinates (Angstroms)
 Number     Number       Type             X           Y           Z
 ---------------------------------------------------------------------
      1          6           0       -8.006728   -1.628656    6.787205
      2          6           0       -7.171042   -2.656673    7.328191
      3          6           0       -5.921904   -2.914862    6.804218
      4          6           0       -7.464188   -0.883275    5.665403
      5          6           0       -6.181977   -1.178411    5.158934
      6          6           0       -5.363360   -2.185160    5.689052
      7          1           0       -5.380549   -3.714512    7.293887
      8          1           0       -5.861870   -0.568901    4.319930
      9          8           0       -9.132551   -1.410285    7.274593
     10          1           0       -7.565176   -3.227846    8.173801
     11          6           0       -4.006976   -2.490304    5.146353
     12          6           0       -3.214042   -3.505501    5.701559
     13          6           0       -1.949150   -3.790165    5.195185
     14          6           0       -3.425554   -1.787035    4.044188
     15          6           0       -2.148595   -2.061187    3.519211
     16          6           0       -1.423996   -3.070882    4.111678
     17         17           0        0.158206   -3.446256    3.498198
     18         17           0       -1.034688   -5.064143    5.943049
     19          1           0       -3.967791   -0.987490    3.555138
     20          1           0       -3.534488   -4.116606    6.542455
 ---------------------------------------------------------------------
                    Distance matrix (angstroms):
                    1          2          3          4          5
     1  C    0.000000
     2  C    1.431034   0.000000
     3  C    2.449715   1.378968   0.000000
     4  C    1.452027   2.448620   2.793365   0.000000
     5  C    2.486705   2.805207   2.406213   1.409851   0.000000
     6  C    2.915996   2.485320   1.445003   2.471628   1.401678
     7  H    3.391805   2.079919   1.082720   3.874199   3.410590
     8  H    3.436705   3.888747   3.417429   2.115786   1.085310
     9  O    1.246078   2.324624   3.576767   2.377114   3.638086
    10  H    2.162180   1.093908   2.161956   3.435006   3.899082
    11  C    4.408271   3.847000   2.568213   3.847632   2.540050
    12  C    5.260324   4.361684   2.982823   4.994108   3.810305
    13  C    6.625775   5.753492   4.374691   6.251940   4.973871
    14  C    5.341945   5.056642   3.888641   4.444736   3.034954
    15  C    6.721948   6.331501   5.075224   5.852277   4.442540
    16  C    7.250574   6.598944   5.244549   6.609358   5.226526
    17  Cl   8.988180   8.307235   6.941173   8.328657   6.935350
    18  Cl   7.818216   6.735678   5.407948   7.674322   6.496794
    19  H    5.212519   5.223305   4.253216   4.085201   2.740662
    20  H    5.123547   3.996662   2.685603   5.163932   4.190026
                    6          7          8          9         10
     6  C    0.000000
     7  H    2.216915   0.000000
     8  H    2.176074   4.355567   0.000000
     9  O    4.161872   4.403108   4.487239   0.000000
    10  H    3.479822   2.404929   4.982324   2.562961   0.000000
    11  C    1.492452   2.827949   2.795603   5.653970   4.729714
    12  C    2.522503   2.696841   4.188497   6.472489   5.012129
    13  C    3.804836   4.023031   5.143150   7.847867   6.381857
    14  C    2.572775   4.254142   2.737795   6.568658   6.022134
    15  C    3.880502   5.237098   4.081236   7.956269   7.236411
    16  C    4.334882   5.118108   5.098824   8.496084   7.364752
    17  Cl   6.072717   6.719897   6.722777  10.233499   9.031034
    18  Cl   5.204849   4.746870   6.792893   8.983266   7.141114
    19  H    2.817022   4.838469   2.085104   6.378702   6.268366
    20  H    2.793484   2.033291   4.789836   6.260872   4.438201
                   11         12         13         14         15
    11  C    0.000000
    12  C    1.402719   0.000000
    13  C    2.434475   1.391905   0.000000
    14  C    1.430876   2.396818   2.741731   0.000000
    15  C    2.507052   2.825572   2.416201   1.407617   0.000000
    16  C    2.842430   2.433286   1.402548   2.378877   1.376788
    17  Cl   4.580283   4.028692   2.727450   3.986785   2.690759
    18  Cl   4.011716   2.690217   1.737401   4.478990   4.016656
    19  H    2.189052   3.393469   3.823565   1.082803   2.112722
    20  H    2.194813   1.087769   2.105943   3.417617   3.909661
                   16         17         18         19         20
    16  C    0.000000
    17  Cl   1.737994   0.000000
    18  Cl   2.734698   3.165099   0.000000
    19  H    3.334840   4.803397   5.560963   0.000000
    20  H    3.384729   4.832479   2.739728   4.347778   0.000000
 Stoichiometry    C12H5Cl2O(1-)
 Framework group  C1[X(C12H5Cl2O)]
 Deg. of freedom    54
 Full point group                 C1      NOp   1
 RotChk:  IX=0 Diff= 1.24D-02
 Largest Abelian subgroup         C1      NOp   1
 Largest concise Abelian subgroup C1      NOp   1
                         Standard orientation:                         
 ---------------------------------------------------------------------
 Center     Atomic      Atomic             Coordinates (Angstroms)
 Number     Number       Type             X           Y           Z
 ---------------------------------------------------------------------
      1          6           0       -4.599883    0.107708   -0.000023
      2          6           0       -3.705452    1.224779    0.000204
      3          6           0       -2.337851    1.048087    0.000280
      4          6           0       -3.985223   -1.207805    0.000065
      5          6           0       -2.582130   -1.345694    0.000155
      6          6           0       -1.706096   -0.251497    0.000083
      7          1           0       -1.761603    1.964723    0.000549
      8          1           0       -2.215341   -2.367146    0.000304
      9          8           0       -5.832879    0.287800   -0.000219
     10          1           0       -4.152610    2.223120    0.000320
     11          6           0       -0.221794   -0.407256   -0.000097
     12          6           0        0.625798    0.710424   -0.000151
     13          6           0        2.010090    0.565041   -0.000072
     14          6           0        0.434494   -1.678748   -0.000269
     15          6           0        1.832305   -1.844610   -0.000203
     16          6           0        2.604989   -0.705091   -0.000012
     17         17           0        4.336136   -0.859210    0.000214
     18         17           0        2.985112    2.003059   -0.000117
     19          1           0       -0.142711   -2.594879   -0.000507
     20          1           0        0.258594    1.734339   -0.000309
 ---------------------------------------------------------------------
 Rotational constants (GHZ):           1.4213819           0.2017137           0.1766453
 Leave Link  202 at Wed Jul  6 04:18:52 2022, MaxMem=   671088640 cpu:               0.0 elap:               0.0
 (Enter /gpfs/software/gaussian16/sse4/tar/g16/l301.exe)
 Standard basis: 6-311+G(d,p) (5D, 7F)
 Ernie: Thresh=  0.10000D-02 Tol=  0.10000D-05 Strict=F.
 There are   391 symmetry adapted cartesian basis functions of A   symmetry.
 There are   376 symmetry adapted basis functions of A   symmetry.
   376 basis functions,   614 primitive gaussians,   391 cartesian basis functions
    60 alpha electrons       60 beta electrons
       nuclear repulsion energy      1013.7627030533 Hartrees.
 IExCor= 4336 DFT=T Ex+Corr=M062X ExCW=0 ScaHFX=  0.540000
 ScaDFX=  1.000000  1.000000  1.000000  1.000000 ScalE2=  1.000000  1.000000
 IRadAn=      5 IRanWt=     -1 IRanGd=            0 ICorTp=0 IEmpDi=  4
 NAtoms=   20 NActive=   20 NUniq=   20 SFac= 1.00D+00 NAtFMM=   60 NAOKFM=F Big=F
 Integral buffers will be    131072 words long.
 Raffenetti 2 integral format.
 Two-electron integral symmetry is turned on.
 Leave Link  301 at Wed Jul  6 04:18:52 2022, MaxMem=   671088640 cpu:               0.3 elap:               0.1
 (Enter /gpfs/software/gaussian16/sse4/tar/g16/l302.exe)
 NPDir=0 NMtPBC=     1 NCelOv=     1 NCel=       1 NClECP=     1 NCelD=      1
         NCelK=      1 NCelE2=     1 NClLst=     1 CellRange=     0.0.
 One-electron integrals computed using PRISM.
 One-electron integral symmetry used in STVInt
 NBasis=   376 RedAO= T EigKep=  1.33D-06  NBF=   376
 NBsUse=   372 1.00D-06 EigRej=  9.03D-07 NBFU=   372
 Precomputing XC quadrature grid using
 IXCGrd= 4 IRadAn=           5 IRanWt=          -1 IRanGd=           0 AccXCQ= 0.00D+00.
 Generated NRdTot=       0 NPtTot=           0 NUsed=           0 NTot=          32
 NSgBfM=   385   385   385   385   385 MxSgAt=    20 MxSgA2=    20.
 Leave Link  302 at Wed Jul  6 04:19:08 2022, MaxMem=   671088640 cpu:              61.5 elap:              15.3
 (Enter /gpfs/software/gaussian16/sse4/tar/g16/l303.exe)
 DipDrv:  MaxL=1.
 Leave Link  303 at Wed Jul  6 04:19:08 2022, MaxMem=   671088640 cpu:               0.2 elap:               0.1
 (Enter /gpfs/software/gaussian16/sse4/tar/g16/l401.exe)
 Initial guess from the checkpoint file:  "checkpoint.chk"
 B after Tr=     0.000000    0.000000   -0.000000
         Rot=    0.999999    0.000000   -0.000000    0.001327 Ang=   0.15 deg.
 Guess basis will be translated and rotated to current coordinates.
 JPrj=2 DoOrth=T DoCkMO=T.
 Generating alternative initial guess.
 ExpMin= 4.38D-02 ExpMax= 1.06D+05 ExpMxC= 3.62D+03 IAcc=2 IRadAn=         4 AccDes= 0.00D+00
 Harris functional with IExCor= 1009 and IRadAn=       4 diagonalized for initial guess.
 HarFok:  IExCor= 1009 AccDes= 0.00D+00 IRadAn=         4 IDoV= 1 UseB2=F ITyADJ=14
 ICtDFT=  3500011 ScaDFX=  1.000000  1.000000  1.000000  1.000000
 FoFCou: FMM=F IPFlag=           0 FMFlag=      100000 FMFlg1=           0
         NFxFlg=           0 DoJE=T BraDBF=F KetDBF=T FulRan=T
         wScrn=  0.000000 ICntrl=       500 IOpCl=  0 I1Cent=   200000004 NGrid=           0
         NMat0=    1 NMatS0=      1 NMatT0=    0 NMatD0=    1 NMtDS0=    0 NMtDT0=    0
 Petite list used in FoFCou.
 Harris En= -1455.07854433307    
 Leave Link  401 at Wed Jul  6 04:19:10 2022, MaxMem=   671088640 cpu:              10.0 elap:               2.0
 (Enter /gpfs/software/gaussian16/sse4/tar/g16/l502.exe)
 Integral symmetry usage will be decided dynamically.
 Closed shell SCF:
 Using DIIS extrapolation, IDIIS=  1040.
 NGot=   671088640 LenX=   670776934 LenY=   670623612
 Requested convergence on RMS density matrix=1.00D-08 within 128 cycles.
 Requested convergence on MAX density matrix=1.00D-06.
 Requested convergence on             energy=1.00D-06.
 No special actions if energy rises.
 Fock matrices will be formed incrementally for  20 cycles.

 Cycle   1  Pass 1  IDiag  1:
 FoFJK:  IHMeth= 1 ICntrl=       0 DoSepK=F KAlg= 0 I1Cent=           0 FoldK=F
 IRaf= 830000000 NMat=       1 IRICut=       1 DoRegI=T DoRafI=F ISym2E= 0 IDoP0=0 IntGTp=1.
 FoFCou: FMM=F IPFlag=           0 FMFlag=      100000 FMFlg1=           0
         NFxFlg=           0 DoJE=F BraDBF=F KetDBF=F FulRan=T
         wScrn=  0.000000 ICntrl=         0 IOpCl=  0 I1Cent=           0 NGrid=           0
         NMat0=    1 NMatS0=      1 NMatT0=    0 NMatD0=    1 NMtDS0=    0 NMtDT0=    0
 Symmetry not used in FoFCou.
 E= -1455.62678299436    
 DIIS: error= 4.06D-03 at cycle   1 NSaved=   1.
 NSaved= 1 IEnMin= 1 EnMin= -1455.62678299436     IErMin= 1 ErrMin= 4.06D-03
 ErrMax= 4.06D-03  0.00D+00 EMaxC= 1.00D-01 BMatC= 1.49D-02 BMatP= 1.49D-02
 IDIUse=3 WtCom= 9.59D-01 WtEn= 4.06D-02
 Coeff-Com:  0.100D+01
 Coeff-En:   0.100D+01
 Coeff:      0.100D+01
 Gap=     0.379 Goal=   None    Shift=    0.000
 GapD=    0.379 DampG=1.000 DampE=1.000 DampFc=1.0000 IDamp=-1.
 RMSDP=1.12D-02 MaxDP=6.77D-01              OVMax= 5.14D-02

 Cycle   2  Pass 1  IDiag  1:
 RMSU=  1.10D-02    CP:  1.01D+00
 E= -1455.65036535939     Delta-E=       -0.023582365029 Rises=F Damp=F
 DIIS: error= 1.99D-03 at cycle   2 NSaved=   2.
 NSaved= 2 IEnMin= 2 EnMin= -1455.65036535939     IErMin= 2 ErrMin= 1.99D-03
 ErrMax= 1.99D-03  0.00D+00 EMaxC= 1.00D-01 BMatC= 1.07D-03 BMatP= 1.49D-02
 IDIUse=3 WtCom= 9.80D-01 WtEn= 1.99D-02
 Coeff-Com:  0.405D-01 0.959D+00
 Coeff-En:   0.000D+00 0.100D+01
 Coeff:      0.397D-01 0.960D+00
 Gap=     0.067 Goal=   None    Shift=    0.000
 RMSDP=5.38D-03 MaxDP=3.51D-01 DE=-2.36D-02 OVMax= 1.96D-02

 Cycle   3  Pass 1  IDiag  1:
 RMSU=  2.50D-03    CP:  1.05D+00  1.06D+00
 E= -1455.65042874043     Delta-E=       -0.000063381037 Rises=F Damp=F
 DIIS: error= 2.71D-03 at cycle   3 NSaved=   3.
 NSaved= 3 IEnMin= 3 EnMin= -1455.65042874043     IErMin= 2 ErrMin= 1.99D-03
 ErrMax= 2.71D-03  0.00D+00 EMaxC= 1.00D-01 BMatC= 1.45D-03 BMatP= 1.07D-03
 IDIUse=3 WtCom= 1.61D-01 WtEn= 8.39D-01
 Coeff-Com: -0.379D-01 0.560D+00 0.478D+00
 Coeff-En:   0.000D+00 0.487D+00 0.513D+00
 Coeff:     -0.610D-02 0.499D+00 0.507D+00
 Gap=     0.070 Goal=   None    Shift=    0.000
 RMSDP=1.18D-03 MaxDP=8.08D-02 DE=-6.34D-05 OVMax= 1.61D-02

 Cycle   4  Pass 1  IDiag  1:
 RMSU=  8.60D-04    CP:  1.05D+00  1.07D+00  1.01D+00
 E= -1455.65171503641     Delta-E=       -0.001286295982 Rises=F Damp=F
 DIIS: error= 1.41D-03 at cycle   4 NSaved=   4.
 NSaved= 4 IEnMin= 4 EnMin= -1455.65171503641     IErMin= 4 ErrMin= 1.41D-03
 ErrMax= 1.41D-03  0.00D+00 EMaxC= 1.00D-01 BMatC= 2.27D-04 BMatP= 1.07D-03
 IDIUse=3 WtCom= 9.86D-01 WtEn= 1.41D-02
 Coeff-Com: -0.231D-01 0.173D+00 0.313D+00 0.537D+00
 Coeff-En:   0.000D+00 0.000D+00 0.114D+00 0.886D+00
 Coeff:     -0.228D-01 0.171D+00 0.310D+00 0.542D+00
 Gap=     0.070 Goal=   None    Shift=    0.000
 RMSDP=3.87D-04 MaxDP=2.08D-02 DE=-1.29D-03 OVMax= 5.45D-03

 Cycle   5  Pass 1  IDiag  1:
 RMSU=  2.88D-04    CP:  1.04D+00  1.09D+00  1.03D+00  1.08D+00
 E= -1455.65194749651     Delta-E=       -0.000232460098 Rises=F Damp=F
 DIIS: error= 1.71D-04 at cycle   5 NSaved=   5.
 NSaved= 5 IEnMin= 5 EnMin= -1455.65194749651     IErMin= 5 ErrMin= 1.71D-04
 ErrMax= 1.71D-04  0.00D+00 EMaxC= 1.00D-01 BMatC= 9.99D-06 BMatP= 2.27D-04
 IDIUse=3 WtCom= 9.98D-01 WtEn= 1.71D-03
 Coeff-Com: -0.255D-02-0.275D-01 0.365D-01 0.208D+00 0.786D+00
 Coeff-En:   0.000D+00 0.000D+00 0.000D+00 0.000D+00 0.100D+01
 Coeff:     -0.255D-02-0.275D-01 0.365D-01 0.208D+00 0.786D+00
 Gap=     0.070 Goal=   None    Shift=    0.000
 RMSDP=3.70D-04 MaxDP=2.58D-02 DE=-2.32D-04 OVMax= 1.88D-03

 Cycle   6  Pass 1  IDiag  1:
 RMSU=  1.55D-04    CP:  1.05D+00  1.08D+00  1.08D+00  1.15D+00  1.14D+00
 E= -1455.65196211298     Delta-E=       -0.000014616473 Rises=F Damp=F
 DIIS: error= 1.22D-04 at cycle   6 NSaved=   6.
 NSaved= 6 IEnMin= 6 EnMin= -1455.65196211298     IErMin= 6 ErrMin= 1.22D-04
 ErrMax= 1.22D-04  0.00D+00 EMaxC= 1.00D-01 BMatC= 1.20D-06 BMatP= 9.99D-06
 IDIUse=3 WtCom= 9.99D-01 WtEn= 1.22D-03
 Coeff-Com:  0.157D-02-0.321D-01-0.182D-01 0.345D-01 0.290D+00 0.725D+00
 Coeff-En:   0.000D+00 0.000D+00 0.000D+00 0.000D+00 0.000D+00 0.100D+01
 Coeff:      0.157D-02-0.320D-01-0.182D-01 0.344D-01 0.289D+00 0.725D+00
 Gap=     0.071 Goal=   None    Shift=    0.000
 RMSDP=6.08D-05 MaxDP=2.68D-03 DE=-1.46D-05 OVMax= 1.64D-03

 Cycle   7  Pass 1  IDiag  1:
 RMSU=  3.31D-05    CP:  1.05D+00  1.08D+00  1.08D+00  1.18D+00  1.23D+00
                    CP:  1.17D+00
 E= -1455.65196517445     Delta-E=       -0.000003061465 Rises=F Damp=F
 DIIS: error= 3.57D-05 at cycle   7 NSaved=   7.
 NSaved= 7 IEnMin= 7 EnMin= -1455.65196517445     IErMin= 7 ErrMin= 3.57D-05
 ErrMax= 3.57D-05  0.00D+00 EMaxC= 1.00D-01 BMatC= 4.57D-07 BMatP= 1.20D-06
 IDIUse=1 WtCom= 1.00D+00 WtEn= 0.00D+00
 Coeff-Com:  0.107D-02-0.634D-02-0.126D-01-0.257D-01-0.954D-01 0.340D+00
 Coeff-Com:  0.799D+00
 Coeff:      0.107D-02-0.634D-02-0.126D-01-0.257D-01-0.954D-01 0.340D+00
 Coeff:      0.799D+00
 Gap=     0.070 Goal=   None    Shift=    0.000
 RMSDP=5.56D-05 MaxDP=3.84D-03 DE=-3.06D-06 OVMax= 8.55D-04

 Cycle   8  Pass 1  IDiag  1:
 RMSU=  1.64D-05    CP:  1.05D+00  1.08D+00  1.09D+00  1.18D+00  1.28D+00
                    CP:  1.35D+00  1.06D+00
 E= -1455.65196626051     Delta-E=       -0.000001086066 Rises=F Damp=F
 DIIS: error= 1.86D-05 at cycle   8 NSaved=   8.
 NSaved= 8 IEnMin= 8 EnMin= -1455.65196626051     IErMin= 8 ErrMin= 1.86D-05
 ErrMax= 1.86D-05  0.00D+00 EMaxC= 1.00D-01 BMatC= 8.04D-08 BMatP= 4.57D-07
 IDIUse=1 WtCom= 1.00D+00 WtEn= 0.00D+00
 Coeff-Com:  0.203D-03 0.415D-02-0.197D-02-0.213D-01-0.128D+00 0.424D-01
 Coeff-Com:  0.342D+00 0.762D+00
 Coeff:      0.203D-03 0.415D-02-0.197D-02-0.213D-01-0.128D+00 0.424D-01
 Coeff:      0.342D+00 0.762D+00
 Gap=     0.071 Goal=   None    Shift=    0.000
 RMSDP=2.16D-05 MaxDP=1.20D-03 DE=-1.09D-06 OVMax= 4.75D-04

 Cycle   9  Pass 1  IDiag  1:
 RMSU=  9.27D-06    CP:  1.05D+00  1.08D+00  1.08D+00  1.17D+00  1.28D+00
                    CP:  1.37D+00  1.30D+00  1.19D+00
 E= -1455.65196648788     Delta-E=       -0.000000227365 Rises=F Damp=F
 DIIS: error= 1.46D-05 at cycle   9 NSaved=   9.
 NSaved= 9 IEnMin= 9 EnMin= -1455.65196648788     IErMin= 9 ErrMin= 1.46D-05
 ErrMax= 1.46D-05  0.00D+00 EMaxC= 1.00D-01 BMatC= 1.74D-08 BMatP= 8.04D-08
 IDIUse=1 WtCom= 1.00D+00 WtEn= 0.00D+00
 Coeff-Com: -0.189D-03 0.390D-02 0.300D-02-0.326D-02-0.380D-01-0.391D-01
 Coeff-Com: -0.455D-01 0.370D+00 0.749D+00
 Coeff:     -0.189D-03 0.390D-02 0.300D-02-0.326D-02-0.380D-01-0.391D-01
 Coeff:     -0.455D-01 0.370D+00 0.749D+00
 Gap=     0.071 Goal=   None    Shift=    0.000
 RMSDP=6.75D-06 MaxDP=3.96D-04 DE=-2.27D-07 OVMax= 2.29D-04

 Cycle  10  Pass 1  IDiag  1:
 RMSU=  2.81D-06    CP:  1.05D+00  1.08D+00  1.08D+00  1.17D+00  1.28D+00
                    CP:  1.36D+00  1.32D+00  1.33D+00  1.04D+00
 E= -1455.65196653660     Delta-E=       -0.000000048719 Rises=F Damp=F
 DIIS: error= 3.21D-06 at cycle  10 NSaved=  10.
 NSaved=10 IEnMin=10 EnMin= -1455.65196653660     IErMin=10 ErrMin= 3.21D-06
 ErrMax= 3.21D-06  0.00D+00 EMaxC= 1.00D-01 BMatC= 3.93D-09 BMatP= 1.74D-08
 IDIUse=1 WtCom= 1.00D+00 WtEn= 0.00D+00
 Coeff-Com: -0.112D-03 0.114D-02 0.158D-02 0.708D-03 0.219D-03-0.204D-01
 Coeff-Com: -0.758D-01 0.801D-02 0.335D+00 0.750D+00
 Coeff:     -0.112D-03 0.114D-02 0.158D-02 0.708D-03 0.219D-03-0.204D-01
 Coeff:     -0.758D-01 0.801D-02 0.335D+00 0.750D+00
 Gap=     0.071 Goal=   None    Shift=    0.000
 RMSDP=3.05D-06 MaxDP=2.08D-04 DE=-4.87D-08 OVMax= 8.33D-05

 Cycle  11  Pass 1  IDiag  1:
 RMSU=  1.21D-06    CP:  1.05D+00  1.08D+00  1.08D+00  1.17D+00  1.28D+00
                    CP:  1.36D+00  1.31D+00  1.41D+00  1.15D+00  1.07D+00
 E= -1455.65196654535     Delta-E=       -0.000000008758 Rises=F Damp=F
 DIIS: error= 1.55D-06 at cycle  11 NSaved=  11.
 NSaved=11 IEnMin=11 EnMin= -1455.65196654535     IErMin=11 ErrMin= 1.55D-06
 ErrMax= 1.55D-06  0.00D+00 EMaxC= 1.00D-01 BMatC= 5.02D-10 BMatP= 3.93D-09
 IDIUse=1 WtCom= 1.00D+00 WtEn= 0.00D+00
 Coeff-Com: -0.828D-05-0.317D-03 0.164D-03 0.838D-03 0.765D-02 0.193D-02
 Coeff-Com: -0.247D-01-0.734D-01 0.282D-01 0.326D+00 0.733D+00
 Coeff:     -0.828D-05-0.317D-03 0.164D-03 0.838D-03 0.765D-02 0.193D-02
 Coeff:     -0.247D-01-0.734D-01 0.282D-01 0.326D+00 0.733D+00
 Gap=     0.071 Goal=   None    Shift=    0.000
 RMSDP=3.22D-06 MaxDP=3.14D-04 DE=-8.76D-09 OVMax= 4.08D-05

 Cycle  12  Pass 1  IDiag  1:
 RMSU=  6.81D-07    CP:  1.05D+00  1.08D+00  1.08D+00  1.17D+00  1.28D+00
                    CP:  1.35D+00  1.31D+00  1.42D+00  1.17D+00  1.20D+00
                    CP:  1.31D+00
 E= -1455.65196654741     Delta-E=       -0.000000002057 Rises=F Damp=F
 DIIS: error= 1.37D-06 at cycle  12 NSaved=  12.
 NSaved=12 IEnMin=12 EnMin= -1455.65196654741     IErMin=12 ErrMin= 1.37D-06
 ErrMax= 1.37D-06  0.00D+00 EMaxC= 1.00D-01 BMatC= 1.37D-10 BMatP= 5.02D-10
 IDIUse=1 WtCom= 1.00D+00 WtEn= 0.00D+00
 Coeff-Com:  0.903D-05-0.281D-03-0.877D-04 0.252D-03 0.330D-02 0.378D-02
 Coeff-Com: -0.187D-02-0.349D-01-0.233D-01 0.438D-01 0.360D+00 0.649D+00
 Coeff:      0.903D-05-0.281D-03-0.877D-04 0.252D-03 0.330D-02 0.378D-02
 Coeff:     -0.187D-02-0.349D-01-0.233D-01 0.438D-01 0.360D+00 0.649D+00
 Gap=     0.071 Goal=   None    Shift=    0.000
 RMSDP=6.95D-07 MaxDP=3.42D-05 DE=-2.06D-09 OVMax= 3.97D-05

 Cycle  13  Pass 1  IDiag  1:
 RMSU=  2.86D-07    CP:  1.05D+00  1.08D+00  1.08D+00  1.17D+00  1.28D+00
                    CP:  1.34D+00  1.30D+00  1.42D+00  1.17D+00  1.20D+00
                    CP:  1.52D+00  1.11D+00
 E= -1455.65196654885     Delta-E=       -0.000000001440 Rises=F Damp=F
 DIIS: error= 1.52D-06 at cycle  13 NSaved=  13.
 NSaved=13 IEnMin=13 EnMin= -1455.65196654885     IErMin=12 ErrMin= 1.37D-06
 ErrMax= 1.52D-06  0.00D+00 EMaxC= 1.00D-01 BMatC= 7.12D-11 BMatP= 1.37D-10
 IDIUse=1 WtCom= 1.00D+00 WtEn= 0.00D+00
 Coeff-Com:  0.560D-05-0.144D-03-0.497D-04 0.846D-04 0.144D-02 0.199D-02
 Coeff-Com:  0.175D-03-0.164D-01-0.154D-01-0.109D-03 0.171D+00 0.383D+00
 Coeff-Com:  0.474D+00
 Coeff:      0.560D-05-0.144D-03-0.497D-04 0.846D-04 0.144D-02 0.199D-02
 Coeff:      0.175D-03-0.164D-01-0.154D-01-0.109D-03 0.171D+00 0.383D+00
 Coeff:      0.474D+00
 Gap=     0.071 Goal=   None    Shift=    0.000
 RMSDP=2.29D-07 MaxDP=5.84D-06 DE=-1.44D-09 OVMax= 3.12D-05

 Cycle  14  Pass 1  IDiag  1:
 RMSU=  9.48D-08    CP:  1.05D+00  1.08D+00  1.08D+00  1.17D+00  1.28D+00
                    CP:  1.34D+00  1.30D+00  1.42D+00  1.17D+00  1.20D+00
                    CP:  1.59D+00  1.24D+00  1.53D+00
 E= -1455.65196654987     Delta-E=       -0.000000001023 Rises=F Damp=F
 DIIS: error= 1.64D-06 at cycle  14 NSaved=  14.
 NSaved=14 IEnMin=14 EnMin= -1455.65196654987     IErMin=12 ErrMin= 1.37D-06
 ErrMax= 1.64D-06  0.00D+00 EMaxC= 1.00D-01 BMatC= 7.16D-11 BMatP= 7.12D-11
 IDIUse=1 WtCom= 1.00D+00 WtEn= 0.00D+00
 Coeff-Com:  0.121D-04-0.262D-03-0.121D-03 0.112D-03 0.224D-02 0.343D-02
 Coeff-Com:  0.201D-02-0.272D-01-0.342D-01-0.260D-01 0.279D+00 0.766D+00
 Coeff-Com:  0.158D+01-0.154D+01
 Coeff:      0.121D-04-0.262D-03-0.121D-03 0.112D-03 0.224D-02 0.343D-02
 Coeff:      0.201D-02-0.272D-01-0.342D-01-0.260D-01 0.279D+00 0.766D+00
 Coeff:      0.158D+01-0.154D+01
 Gap=     0.071 Goal=   None    Shift=    0.000
 RMSDP=5.78D-07 MaxDP=2.29D-05 DE=-1.02D-09 OVMax= 7.59D-05

 Cycle  15  Pass 1  IDiag  1:
 RMSU=  1.17D-07    CP:  1.05D+00  1.08D+00  1.08D+00  1.17D+00  1.28D+00
                    CP:  1.34D+00  1.30D+00  1.42D+00  1.18D+00  1.18D+00
                    CP:  1.50D+00  1.01D+00  3.56D-01 -1.60D+00
 E= -1455.65196654758     Delta-E=        0.000000002296 Rises=F Damp=F
 DIIS: error= 1.35D-06 at cycle  15 NSaved=  15.
 NSaved=15 IEnMin=14 EnMin= -1455.65196654987     IErMin=15 ErrMin= 1.35D-06
 ErrMax= 1.35D-06  0.00D+00 EMaxC= 1.00D-01 BMatC= 6.28D-11 BMatP= 7.12D-11
 IDIUse=1 WtCom= 1.00D+00 WtEn= 0.00D+00
 Coeff-Com:  0.986D-05-0.108D-03-0.889D-04-0.142D-03-0.276D-03 0.252D-02
 Coeff-Com:  0.865D-02-0.186D-02-0.342D-01-0.125D+00 0.356D-01 0.589D+00
 Coeff-Com:  0.301D+01-0.451D+01 0.203D+01
 Coeff:      0.986D-05-0.108D-03-0.889D-04-0.142D-03-0.276D-03 0.252D-02
 Coeff:      0.865D-02-0.186D-02-0.342D-01-0.125D+00 0.356D-01 0.589D+00
 Coeff:      0.301D+01-0.451D+01 0.203D+01
 Gap=     0.071 Goal=   None    Shift=    0.000
 RMSDP=1.06D-06 MaxDP=3.14D-05 DE= 2.30D-09 OVMax= 1.75D-04

 Cycle  16  Pass 1  IDiag  1:
 RMSU=  4.66D-07    CP:  1.05D+00  1.08D+00  1.08D+00  1.17D+00  1.28D+00
                    CP:  1.34D+00  1.30D+00  1.42D+00  1.17D+00  1.18D+00
                    CP:  1.37D+00  6.82D-01 -2.24D+00 -3.00D+00  3.00D+00
 E= -1455.65196654390     Delta-E=        0.000000003677 Rises=F Damp=F
 DIIS: error= 6.85D-07 at cycle  16 NSaved=  16.
 NSaved=16 IEnMin=14 EnMin= -1455.65196654987     IErMin=16 ErrMin= 6.85D-07
 ErrMax= 6.85D-07  0.00D+00 EMaxC= 1.00D-01 BMatC= 2.70D-11 BMatP= 6.28D-11
 IDIUse=1 WtCom= 1.00D+00 WtEn= 0.00D+00
 Coeff-Com:  0.303D-06 0.730D-04 0.172D-04-0.223D-03-0.141D-02-0.196D-03
 Coeff-Com:  0.397D-02 0.138D-01-0.218D-03-0.641D-01-0.120D+00-0.184D-01
 Coeff-Com:  0.126D+01-0.238D+01 0.129D+01 0.102D+01
 Coeff:      0.303D-06 0.730D-04 0.172D-04-0.223D-03-0.141D-02-0.196D-03
 Coeff:      0.397D-02 0.138D-01-0.218D-03-0.641D-01-0.120D+00-0.184D-01
 Coeff:      0.126D+01-0.238D+01 0.129D+01 0.102D+01
 Gap=     0.071 Goal=   None    Shift=    0.000
 RMSDP=6.90D-07 MaxDP=2.14D-05 DE= 3.68D-09 OVMax= 1.19D-04

 Cycle  17  Pass 1  IDiag  1:
 RMSU=  2.96D-07    CP:  1.05D+00  1.08D+00  1.08D+00  1.17D+00  1.28D+00
                    CP:  1.34D+00  1.30D+00  1.41D+00  1.16D+00  1.14D+00
                    CP:  1.33D+00  4.75D-01 -3.00D+00 -3.00D+00  3.00D+00
                    CP:  1.88D+00
 E= -1455.65196654280     Delta-E=        0.000000001096 Rises=F Damp=F
 DIIS: error= 5.33D-07 at cycle  17 NSaved=  17.
 NSaved=17 IEnMin=14 EnMin= -1455.65196654987     IErMin=17 ErrMin= 5.33D-07
 ErrMax= 5.33D-07  0.00D+00 EMaxC= 1.00D-01 BMatC= 1.54D-11 BMatP= 2.70D-11
 IDIUse=1 WtCom= 1.00D+00 WtEn= 0.00D+00
 Coeff-Com: -0.227D-05 0.615D-04 0.301D-04-0.881D-04-0.576D-03-0.800D-03
 Coeff-Com: -0.662D-03 0.657D-02 0.780D-02 0.105D-02-0.735D-01-0.166D+00
 Coeff-Com: -0.204D+00 0.159D+00-0.202D-01 0.490D+00 0.801D+00
 Coeff:     -0.227D-05 0.615D-04 0.301D-04-0.881D-04-0.576D-03-0.800D-03
 Coeff:     -0.662D-03 0.657D-02 0.780D-02 0.105D-02-0.735D-01-0.166D+00
 Coeff:     -0.204D+00 0.159D+00-0.202D-01 0.490D+00 0.801D+00
 Gap=     0.071 Goal=   None    Shift=    0.000
 RMSDP=2.53D-07 MaxDP=8.29D-06 DE= 1.10D-09 OVMax= 2.59D-05

 Cycle  18  Pass 1  IDiag  1:
 RMSU=  1.98D-07    CP:  1.05D+00  1.08D+00  1.08D+00  1.17D+00  1.28D+00
                    CP:  1.34D+00  1.30D+00  1.41D+00  1.16D+00  1.15D+00
                    CP:  1.35D+00  5.33D-01 -3.00D+00 -3.00D+00  3.00D+00
                    CP:  2.06D+00  1.36D+00
 E= -1455.65196654317     Delta-E=       -0.000000000371 Rises=F Damp=F
 DIIS: error= 5.14D-07 at cycle  18 NSaved=  18.
 NSaved=18 IEnMin=14 EnMin= -1455.65196654987     IErMin=18 ErrMin= 5.14D-07
 ErrMax= 5.14D-07  0.00D+00 EMaxC= 1.00D-01 BMatC= 1.16D-11 BMatP= 1.54D-11
 IDIUse=1 WtCom= 1.00D+00 WtEn= 0.00D+00
 Coeff-Com: -0.501D-06-0.151D-04 0.375D-05 0.688D-04 0.390D-03 0.791D-04
 Coeff-Com: -0.152D-02-0.320D-02 0.180D-02 0.246D-01 0.278D-01-0.117D-01
 Coeff-Com: -0.442D+00 0.831D+00-0.477D+00-0.254D+00 0.120D+00 0.118D+01
 Coeff:     -0.501D-06-0.151D-04 0.375D-05 0.688D-04 0.390D-03 0.791D-04
 Coeff:     -0.152D-02-0.320D-02 0.180D-02 0.246D-01 0.278D-01-0.117D-01
 Coeff:     -0.442D+00 0.831D+00-0.477D+00-0.254D+00 0.120D+00 0.118D+01
 Gap=     0.071 Goal=   None    Shift=    0.000
 RMSDP=3.95D-07 MaxDP=1.22D-05 DE=-3.71D-10 OVMax= 5.27D-05

 Cycle  19  Pass 1  IDiag  1:
 RMSU=  7.74D-08    CP:  1.05D+00  1.08D+00  1.08D+00  1.17D+00  1.28D+00
                    CP:  1.34D+00  1.30D+00  1.41D+00  1.17D+00  1.16D+00
                    CP:  1.37D+00  6.08D-01 -2.76D+00 -3.00D+00  3.00D+00
                    CP:  2.08D+00  1.69D+00  2.69D+00
 E= -1455.65196654384     Delta-E=       -0.000000000664 Rises=F Damp=F
 DIIS: error= 4.91D-07 at cycle  19 NSaved=  19.
 NSaved=19 IEnMin=14 EnMin= -1455.65196654987     IErMin=19 ErrMin= 4.91D-07
 ErrMax= 4.91D-07  0.00D+00 EMaxC= 1.00D-01 BMatC= 1.05D-11 BMatP= 1.16D-11
 IDIUse=1 WtCom= 1.00D+00 WtEn= 0.00D+00
 Coeff-Com:  0.289D-05-0.941D-04-0.440D-04 0.167D-03 0.953D-03 0.100D-02
 Coeff-Com:  0.183D-03-0.110D-01-0.119D-01 0.676D-02 0.114D+00 0.234D+00
 Coeff-Com:  0.100D+00 0.135D+00-0.167D+00-0.836D+00-0.110D+01 0.501D+00
 Coeff-Com:  0.203D+01
 Coeff:      0.289D-05-0.941D-04-0.440D-04 0.167D-03 0.953D-03 0.100D-02
 Coeff:      0.183D-03-0.110D-01-0.119D-01 0.676D-02 0.114D+00 0.234D+00
 Coeff:      0.100D+00 0.135D+00-0.167D+00-0.836D+00-0.110D+01 0.501D+00
 Coeff:      0.203D+01
 Gap=     0.071 Goal=   None    Shift=    0.000
 RMSDP=1.09D-06 MaxDP=3.51D-05 DE=-6.64D-10 OVMax= 1.50D-04

 Cycle  20  Pass 1  IDiag  1:
 RMSU=  7.76D-07    CP:  1.05D+00  1.08D+00  1.08D+00  1.17D+00  1.28D+00
                    CP:  1.34D+00  1.30D+00  1.41D+00  1.17D+00  1.19D+00
                    CP:  1.49D+00  8.92D-01 -1.07D+00 -3.00D+00  3.00D+00
                    CP:  2.05D+00  3.00D+00  3.00D+00  3.00D+00
 E= -1455.65196654535     Delta-E=       -0.000000001507 Rises=F Damp=F
 DIIS: error= 4.24D-07 at cycle  20 NSaved=  20.
 NSaved=20 IEnMin=14 EnMin= -1455.65196654987     IErMin=20 ErrMin= 4.24D-07
 ErrMax= 4.24D-07  0.00D+00 EMaxC= 1.00D-01 BMatC= 8.33D-12 BMatP= 1.05D-11
 IDIUse=1 WtCom= 1.00D+00 WtEn= 0.00D+00
 Coeff-Com:  0.289D-05-0.313D-04-0.445D-04-0.202D-04-0.842D-04 0.466D-03
 Coeff-Com:  0.333D-02-0.104D-02-0.865D-02-0.396D-01 0.252D-01 0.143D+00
 Coeff-Com:  0.815D+00-0.153D+01 0.959D+00-0.711D-01-0.756D+00-0.207D+01
 Coeff-Com:  0.128D+01 0.225D+01
 Coeff:      0.289D-05-0.313D-04-0.445D-04-0.202D-04-0.842D-04 0.466D-03
 Coeff:      0.333D-02-0.104D-02-0.865D-02-0.396D-01 0.252D-01 0.143D+00
 Coeff:      0.815D+00-0.153D+01 0.959D+00-0.711D-01-0.756D+00-0.207D+01
 Coeff:      0.128D+01 0.225D+01
 Gap=     0.071 Goal=   None    Shift=    0.000
 RMSDP=2.50D-06 MaxDP=8.10D-05 DE=-1.51D-09 OVMax= 3.46D-04

 Cycle  21  Pass 1  IDiag  1:
 Restarting incremental Fock formation.
 E= -1455.65196654810     Delta-E=       -0.000000002754 Rises=F Damp=F
 DIIS: error= 2.67D-07 at cycle  21 NSaved=  20.
 NSaved=20 IEnMin=13 EnMin= -1455.65196654987     IErMin=20 ErrMin= 2.67D-07
 ErrMax= 2.67D-07  0.00D+00 EMaxC= 1.00D-01 BMatC= 4.48D-12 BMatP= 8.33D-12
 IDIUse=1 WtCom= 1.00D+00 WtEn= 0.00D+00
 Coeff-Com:  0.719D-04-0.232D-05-0.200D-03-0.104D-02-0.757D-03 0.323D-02
 Coeff-Com:  0.102D-01 0.442D-02-0.437D-01-0.923D-01-0.135D+00 0.505D+00
 Coeff-Com: -0.138D+01 0.106D+01 0.721D+00 0.548D+00-0.223D+01-0.101D+01
 Coeff-Com:  0.167D+01 0.138D+01
 Coeff:      0.719D-04-0.232D-05-0.200D-03-0.104D-02-0.757D-03 0.323D-02
 Coeff:      0.102D-01 0.442D-02-0.437D-01-0.923D-01-0.135D+00 0.505D+00
 Coeff:     -0.138D+01 0.106D+01 0.721D+00 0.548D+00-0.223D+01-0.101D+01
 Coeff:      0.167D+01 0.138D+01
 Gap=     0.071 Goal=   None    Shift=    0.000
 RMSDP=3.15D-06 MaxDP=1.02D-04 DE=-2.75D-09 OVMax= 4.36D-04

 Cycle  22  Pass 1  IDiag  1:
 RMSU=  3.15D-06    CP:  1.00D+00
 E= -1455.65196654974     Delta-E=       -0.000000001638 Rises=F Damp=F
 DIIS: error= 6.76D-08 at cycle  22 NSaved=  20.
 NSaved=20 IEnMin=12 EnMin= -1455.65196654987     IErMin=20 ErrMin= 6.76D-08
 ErrMax= 6.76D-08  0.00D+00 EMaxC= 1.00D-01 BMatC= 7.98D-13 BMatP= 4.48D-12
 IDIUse=1 WtCom= 1.00D+00 WtEn= 0.00D+00
 Coeff-Com: -0.141D-05-0.167D-04 0.978D-04-0.130D-03-0.866D-04-0.361D-03
 Coeff-Com:  0.662D-03 0.475D-02 0.920D-03-0.297D-01-0.169D+00 0.201D+00
 Coeff-Com: -0.795D-01 0.530D-01 0.247D+00 0.353D+00-0.428D+00-0.539D+00
 Coeff-Com:  0.270D+00 0.112D+01
 Coeff:     -0.141D-05-0.167D-04 0.978D-04-0.130D-03-0.866D-04-0.361D-03
 Coeff:      0.662D-03 0.475D-02 0.920D-03-0.297D-01-0.169D+00 0.201D+00
 Coeff:     -0.795D-01 0.530D-01 0.247D+00 0.353D+00-0.428D+00-0.539D+00
 Coeff:      0.270D+00 0.112D+01
 Gap=     0.071 Goal=   None    Shift=    0.000
 RMSDP=8.90D-07 MaxDP=2.88D-05 DE=-1.64D-09 OVMax= 1.23D-04

 Cycle  23  Pass 1  IDiag  1:
 RMSU=  8.01D-08    CP:  1.00D+00  1.28D+00
 E= -1455.65196654985     Delta-E=       -0.000000000115 Rises=F Damp=F
 DIIS: error= 2.16D-08 at cycle  23 NSaved=  20.
 NSaved=20 IEnMin=11 EnMin= -1455.65196654987     IErMin=20 ErrMin= 2.16D-08
 ErrMax= 2.16D-08  0.00D+00 EMaxC= 1.00D-01 BMatC= 8.82D-14 BMatP= 7.98D-13
 IDIUse=1 WtCom= 1.00D+00 WtEn= 0.00D+00
 Coeff-Com: -0.621D-05 0.216D-04-0.291D-04-0.938D-04-0.111D-03 0.172D-03
 Coeff-Com:  0.337D-02 0.330D-02-0.107D-01-0.109D+00 0.204D+00-0.116D+00
 Coeff-Com: -0.350D-01 0.354D-01 0.266D+00-0.916D-02-0.332D+00-0.220D-01
 Coeff-Com:  0.289D+00 0.832D+00
 Coeff:     -0.621D-05 0.216D-04-0.291D-04-0.938D-04-0.111D-03 0.172D-03
 Coeff:      0.337D-02 0.330D-02-0.107D-01-0.109D+00 0.204D+00-0.116D+00
 Coeff:     -0.350D-01 0.354D-01 0.266D+00-0.916D-02-0.332D+00-0.220D-01
 Coeff:      0.289D+00 0.832D+00
 Gap=     0.071 Goal=   None    Shift=    0.000
 RMSDP=1.68D-07 MaxDP=5.15D-06 DE=-1.15D-10 OVMax= 2.19D-05

 Cycle  24  Pass 1  IDiag  1:
 RMSU=  2.87D-08    CP:  1.00D+00  1.33D+00  1.17D+00
 E= -1455.65196654989     Delta-E=       -0.000000000036 Rises=F Damp=F
 DIIS: error= 6.82D-09 at cycle  24 NSaved=  20.
 NSaved=20 IEnMin=20 EnMin= -1455.65196654989     IErMin=20 ErrMin= 6.82D-09
 ErrMax= 6.82D-09  0.00D+00 EMaxC= 1.00D-01 BMatC= 1.82D-14 BMatP= 8.82D-14
 IDIUse=1 WtCom= 1.00D+00 WtEn= 0.00D+00
 Coeff-Com:  0.260D-05 0.118D-04-0.301D-04-0.313D-04-0.170D-03 0.197D-03
 Coeff-Com:  0.182D-02 0.836D-03-0.711D-02 0.299D-01-0.218D-01-0.195D-01
 Coeff-Com: -0.218D-01 0.274D-01 0.768D-01-0.500D-01-0.300D-01-0.962D-01
 Coeff-Com:  0.261D+00 0.848D+00
 Coeff:      0.260D-05 0.118D-04-0.301D-04-0.313D-04-0.170D-03 0.197D-03
 Coeff:      0.182D-02 0.836D-03-0.711D-02 0.299D-01-0.218D-01-0.195D-01
 Coeff:     -0.218D-01 0.274D-01 0.768D-01-0.500D-01-0.300D-01-0.962D-01
 Coeff:      0.261D+00 0.848D+00
 Gap=     0.071 Goal=   None    Shift=    0.000
 RMSDP=2.34D-08 MaxDP=7.82D-07 DE=-3.64D-11 OVMax= 2.75D-06

 Cycle  25  Pass 1  IDiag  1:
 RMSU=  8.73D-09    CP:  1.00D+00  1.34D+00  1.28D+00  1.09D+00
 E= -1455.65196654980     Delta-E=        0.000000000091 Rises=F Damp=F
 DIIS: error= 3.18D-09 at cycle  25 NSaved=  20.
 NSaved=20 IEnMin=19 EnMin= -1455.65196654989     IErMin=20 ErrMin= 3.18D-09
 ErrMax= 3.18D-09  0.00D+00 EMaxC= 1.00D-01 BMatC= 2.05D-15 BMatP= 1.82D-14
 IDIUse=1 WtCom= 1.00D+00 WtEn= 0.00D+00
 Large coefficients: NSaved= 20 BigCof=    0.00 CofMax=   10.00 Det=-9.07D-15
 Inversion failed.  Reducing to 19 matrices.
 Large coefficients: NSaved= 19 BigCof=    0.00 CofMax=   10.00 Det=-9.17D-15
 Inversion failed.  Reducing to 18 matrices.
 Large coefficients: NSaved= 18 BigCof=    0.00 CofMax=   10.00 Det=-9.38D-15
 Inversion failed.  Reducing to 17 matrices.
 Large coefficients: NSaved= 17 BigCof=    0.00 CofMax=   10.00 Det=-9.38D-15
 Inversion failed.  Reducing to 16 matrices.
 Coeff-Com: -0.214D-03 0.431D-03 0.904D-03 0.991D-02-0.182D-01 0.107D-01
 Coeff-Com:  0.507D-03-0.520D-02-0.281D-01 0.203D-01 0.131D-01 0.911D-02
 Coeff-Com: -0.500D-01-0.345D-02 0.228D+00 0.812D+00
 Coeff:     -0.214D-03 0.431D-03 0.904D-03 0.991D-02-0.182D-01 0.107D-01
 Coeff:      0.507D-03-0.520D-02-0.281D-01 0.203D-01 0.131D-01 0.911D-02
 Coeff:     -0.500D-01-0.345D-02 0.228D+00 0.812D+00
 Gap=     0.071 Goal=   None    Shift=    0.000
 RMSDP=8.93D-09 MaxDP=5.60D-07 DE= 9.14D-11 OVMax= 4.57D-07

 SCF Done:  E(RM062X) =  -1455.65196655     A.U. after   25 cycles
            NFock= 25  Conv=0.89D-08     -V/T= 2.0027
 KE= 1.451679752819D+03 PE=-5.475512283807D+03 EE= 1.554417861384D+03
 Leave Link  502 at Wed Jul  6 04:29:16 2022, MaxMem=   671088640 cpu:            2829.7 elap:             605.8
 (Enter /gpfs/software/gaussian16/sse4/tar/g16/l701.exe)
 ... and contract with generalized density number  0.
 Compute integral first derivatives.
 Leave Link  701 at Wed Jul  6 04:29:16 2022, MaxMem=   671088640 cpu:               0.9 elap:               0.2
 (Enter /gpfs/software/gaussian16/sse4/tar/g16/l702.exe)
 L702 exits ... SP integral derivatives will be done elsewhere.
 Leave Link  702 at Wed Jul  6 04:29:16 2022, MaxMem=   671088640 cpu:               0.1 elap:               0.0
 (Enter /gpfs/software/gaussian16/sse4/tar/g16/l703.exe)
 Integral derivatives from FoFJK, PRISM(SPDF).
 Compute integral first derivatives, UseDBF=F ICtDFT=           0.
 Calling FoFJK, ICntrl=      2127 FMM=F ISym2X=0 I1Cent= 0 IOpClX= 0 NMat=1 NMatS=1 NMatT=0.
 FoFJK:  IHMeth= 1 ICntrl=    2127 DoSepK=F KAlg= 0 I1Cent=           0 FoldK=F
 IRaf=         0 NMat=       1 IRICut=       1 DoRegI=T DoRafI=F ISym2E= 0 IDoP0=0 IntGTp=1.
 FoFCou: FMM=F IPFlag=           0 FMFlag=      100000 FMFlg1=         800
         NFxFlg=           0 DoJE=F BraDBF=F KetDBF=F FulRan=T
         wScrn=  0.000000 ICntrl=      2127 IOpCl=  0 I1Cent=           0 NGrid=           0
         NMat0=    1 NMatS0=      1 NMatT0=    0 NMatD0=    1 NMtDS0=    0 NMtDT0=    0
 Symmetry not used in FoFCou.
 Leave Link  703 at Wed Jul  6 04:29:53 2022, MaxMem=   671088640 cpu:             185.9 elap:              37.3
 (Enter /gpfs/software/gaussian16/sse4/tar/g16/l716.exe)
 Dipole        = 7.75863565D-01 2.85901021D+00 1.67247577D-04
 ***** Axes restored to original set *****
 -------------------------------------------------------------------
 Center     Atomic                   Forces (Hartrees/Bohr)
 Number     Number              X              Y              Z
 -------------------------------------------------------------------
      1        6          -0.030308324    0.007826597    0.011094505
      2        6           0.041360727   -0.036529557    0.011807749
      3        6          -0.036449669   -0.010838183    0.034473574
      4        6           0.001380109    0.037578996   -0.040077163
      5        6          -0.020721406    0.001450029    0.011656643
      6        6           0.026855329    0.007458909   -0.024823662
      7        1           0.004729738    0.000756519   -0.003783278
      8        1           0.005110741   -0.004254063    0.001194850
      9        8           0.032183867   -0.005967552   -0.014208664
     10        1           0.005483991   -0.000378252   -0.003092553
     11        6          -0.020003723    0.011029888    0.001128159
     12        6           0.011362746   -0.014657734    0.008050757
     13        6          -0.006944542    0.005315882   -0.001076636
     14        6           0.008974682   -0.007528653    0.002133975
     15        6          -0.006744307    0.013932405   -0.010246725
     16        6          -0.025900109    0.006771990    0.009423160
     17       17           0.011992432   -0.005310663   -0.002118160
     18       17           0.004353075   -0.010638690    0.008331609
     19        1          -0.005745660    0.000396824    0.003269354
     20        1          -0.000969699    0.003585309   -0.003137496
 -------------------------------------------------------------------
 Cartesian Forces:  Max     0.041360727 RMS     0.016353138
 Leave Link  716 at Wed Jul  6 04:29:53 2022, MaxMem=   671088640 cpu:               0.1 elap:               0.0
 (Enter /gpfs/software/gaussian16/sse4/tar/g16/l103.exe)

 GradGradGradGradGradGradGradGradGradGradGradGradGradGradGradGradGradGrad
 Berny optimization.
 Using GEDIIS/GDIIS optimizer.
 FormGI is forming the generalized inverse of G from B-inverse, IUseBI=4.
 GSVD:  received Info=                   1 from GESDD.
 Internal  Forces:  Max     0.043213579 RMS     0.011216377
 Search for a local minimum.
 Step number   2 out of a maximum of  107
 All quantities printed in internal units (Hartrees-Bohrs-Radians)
 RMS Force = .11216D-01 SwitMx=.10000D-02 MixMth= 1
 Mixed Optimization -- RFO/linear search
 Update second derivatives using D2CorX and points    1    2
 DE= -4.65D-02 DEPred=-4.68D-02 R= 9.94D-01
 TightC=F SS=  1.41D+00  RLast= 3.00D-01 DXNew= 5.0454D-01 8.9997D-01
 Trust test= 9.94D-01 RLast= 3.00D-01 DXMaxT set to 5.05D-01
 ITU=  1  0
 Use linear search instead of GDIIS.
     Eigenvalues ---    0.00230   0.01262   0.01335   0.01591   0.01666
     Eigenvalues ---    0.01713   0.01716   0.01880   0.01928   0.01971
     Eigenvalues ---    0.02006   0.02015   0.02048   0.02069   0.02110
     Eigenvalues ---    0.02213   0.02316   0.15672   0.16000   0.16000
     Eigenvalues ---    0.16000   0.16187   0.21751   0.22802   0.23335
     Eigenvalues ---    0.23512   0.24778   0.24934   0.25000   0.25000
     Eigenvalues ---    0.25000   0.25000   0.26479   0.29090   0.32900
     Eigenvalues ---    0.33648   0.34090   0.34678   0.35125   0.35931
     Eigenvalues ---    0.36059   0.37690   0.38388   0.39881   0.40616
     Eigenvalues ---    0.41038   0.42048   0.43424   0.44475   0.44911
     Eigenvalues ---    0.45702   0.46125   0.51311   0.75181
 RFO step:  Lambda=-4.71618069D-03 EMin= 2.29999993D-03
 Quartic linear search produced a step of  0.96185.
 Iteration  1 RMS(Cart)=  0.07789222 RMS(Int)=  0.00142999
 Iteration  2 RMS(Cart)=  0.00200890 RMS(Int)=  0.00032211
 Iteration  3 RMS(Cart)=  0.00000116 RMS(Int)=  0.00032211
 Iteration  4 RMS(Cart)=  0.00000000 RMS(Int)=  0.00032211
 ITry= 1 IFail=0 DXMaxC= 2.35D-01 DCOld= 1.00D+10 DXMaxT= 5.05D-01 DXLimC= 3.00D+00 Rises=F
 Variable       Old X    -DE/DX   Delta X   Delta X   Delta X     New X
                                 (Linear)    (Quad)   (Total)
    R1        2.70426   0.03797   0.07290   0.01748   0.08986   2.79412
    R2        2.74393   0.03050   0.06768   0.00557   0.07340   2.81733
    R3        2.35475  -0.03568  -0.04145  -0.01630  -0.05775   2.29700
    R4        2.60587  -0.04321  -0.10180  -0.00201  -0.10450   2.50138
    R5        2.06719  -0.00417  -0.00442  -0.01437  -0.01880   2.04839
    R6        2.73066   0.01410   0.02873   0.00536   0.03391   2.76457
    R7        2.04604   0.00009   0.00391  -0.00762  -0.00371   2.04233
    R8        2.66423  -0.01434  -0.03486   0.00209  -0.03207   2.63216
    R9        2.64879   0.00705   0.00900   0.00857   0.01810   2.66689
   R10        2.05094  -0.00180  -0.00359  -0.00242  -0.00601   2.04492
   R11        2.82033  -0.03325  -0.10086  -0.00583  -0.10668   2.71364
   R12        2.65076   0.00517   0.00048   0.02045   0.02093   2.67168
   R13        2.70396  -0.00887  -0.02489   0.00513  -0.01971   2.68426
   R14        2.63032  -0.01493  -0.03298  -0.00019  -0.03322   2.59710
   R15        2.05559  -0.00415  -0.00579  -0.01103  -0.01681   2.03877
   R16        2.65043   0.00454   0.01404  -0.00734   0.00666   2.65709
   R17        3.28321   0.01368   0.03336   0.00816   0.04152   3.32473
   R18        2.66001  -0.00978  -0.02521   0.00509  -0.02008   2.63993
   R19        2.04620   0.00169   0.00593  -0.00322   0.00271   2.04891
   R20        2.60175   0.01050   0.02466  -0.00736   0.01729   2.61905
   R21        3.28433   0.01281   0.02531   0.02112   0.04643   3.33076
    A1        2.02933   0.02404   0.08779  -0.00299   0.08439   2.11372
    A2        2.10092  -0.01156  -0.03681  -0.01123  -0.04784   2.05309
    A3        2.15293  -0.01249  -0.05098   0.01422  -0.03655   2.11638
    A4        2.11747  -0.00873  -0.03738   0.02320  -0.01552   2.10196
    A5        2.04532   0.00925   0.05028  -0.03920   0.01175   2.05707
    A6        2.12039  -0.00052  -0.01290   0.01600   0.00377   2.12416
    A7        2.15177  -0.00800  -0.02710  -0.01014  -0.03825   2.11351
    A8        2.00353   0.01024   0.02621   0.04501   0.07172   2.07526
    A9        2.12789  -0.00224   0.00089  -0.03487  -0.03347   2.09442
   A10        2.10585  -0.03398  -0.09543  -0.03437  -0.12845   1.97740
   A11        2.14795   0.00857   0.00683   0.04904   0.05702   2.20497
   A12        2.01350   0.00240   0.01423   0.00711   0.02076   2.03426
   A13        2.12173  -0.01096  -0.02106  -0.05615  -0.07778   2.04395
   A14        2.01399   0.01810   0.06528  -0.02474   0.04082   2.05481
   A15        2.12783  -0.01678  -0.05311   0.00002  -0.05323   2.07460
   A16        2.14136  -0.00133  -0.01217   0.02472   0.01241   2.15377
   A17        2.11506  -0.00572  -0.02460   0.01456  -0.01006   2.10500
   A18        2.15184  -0.00560  -0.01920   0.00305  -0.01617   2.13567
   A19        2.01628   0.01133   0.04380  -0.01761   0.02624   2.04252
   A20        2.11498  -0.00625  -0.02190  -0.00289  -0.02485   2.09013
   A21        2.14843   0.00053   0.00230  -0.00601  -0.00369   2.14474
   A22        2.01978   0.00573   0.01960   0.00890   0.02853   2.04831
   A23        2.11347  -0.00615  -0.01903  -0.00029  -0.01943   2.09404
   A24        2.06199  -0.00318  -0.01301   0.00386  -0.00910   2.05289
   A25        2.10773   0.00933   0.03204  -0.00357   0.02852   2.13625
   A26        2.16539   0.00149  -0.00741   0.02786   0.02054   2.18593
   A27        2.10288  -0.00729  -0.01789  -0.03325  -0.05119   2.05170
   A28        2.01491   0.00580   0.02530   0.00539   0.03064   2.04555
   A29        2.04855  -0.01382  -0.03237  -0.02964  -0.06194   1.98661
   A30        2.10770   0.01340   0.03691   0.02258   0.05943   2.16713
   A31        2.09762  -0.01249  -0.03154  -0.02573  -0.05725   2.04037
   A32        2.07787  -0.00091  -0.00536   0.00315  -0.00218   2.07568
    D1        0.00018   0.00000   0.00001   0.00012   0.00014   0.00031
    D2       -3.14141   0.00000  -0.00000  -0.00001  -0.00000  -3.14141
    D3       -3.14147   0.00001   0.00002   0.00028   0.00030  -3.14117
    D4        0.00013   0.00000   0.00001   0.00015   0.00017   0.00029
    D5       -0.00017  -0.00000  -0.00000  -0.00010  -0.00010  -0.00027
    D6        3.14148  -0.00000  -0.00002  -0.00026  -0.00027   3.14121
    D7        0.00005  -0.00000  -0.00000  -0.00032  -0.00032  -0.00027
    D8       -3.14150  -0.00000  -0.00001  -0.00013  -0.00014   3.14155
    D9       -3.14155  -0.00000   0.00000  -0.00019  -0.00017   3.14146
   D10        0.00009  -0.00000  -0.00001   0.00000  -0.00000   0.00009
   D11       -0.00028   0.00001  -0.00000   0.00048   0.00048   0.00020
   D12        3.14138   0.00000   0.00000   0.00015   0.00015   3.14153
[truncated: 1,547,092 more chars]
