# Supplementary material for: Gas Phase Reactivity of Isomeric Hydroxylated Polychlorinated Biphenyls
Source: J Am Soc Mass Spectrom. 2024 Apr 19;35(5):1021–9. doi: 10.1021/jasms.4c00035 (PMC11066962; doi:10.1021/jasms.4c00035)
Supplement: Supplementary file 3 — js4c00035_si_003.zip [file js4c00035_si_003.zip › Claculated geometries/4-OH-CB35__0_46_1.out]

 Entering Gaussian System, Link 0=/gpfs/software/gaussian16/sse4/tar/g16/g16
 Initial command:
 /gpfs/software/gaussian16/sse4/tar/g16/l1.exe "/tmp/Gau-56546.inp" -scrdir="/tmp/"
 Entering Link 1 = /gpfs/software/gaussian16/sse4/tar/g16/l1.exe PID=     56547.
  
 Copyright (c) 1988,1990,1992,1993,1995,1998,2003,2009,2016,
            Gaussian, Inc.  All Rights Reserved.
  
 This is part of the Gaussian(R) 16 program.  It is based on
 the Gaussian(R) 09 system (copyright 2009, Gaussian, Inc.),
 the Gaussian(R) 03 system (copyright 2003, Gaussian, Inc.),
 the Gaussian(R) 98 system (copyright 1998, Gaussian, Inc.),
 the Gaussian(R) 94 system (copyright 1995, Gaussian, Inc.),
 the Gaussian 92(TM) system (copyright 1992, Gaussian, Inc.),
 the Gaussian 90(TM) system (copyright 1990, Gaussian, Inc.),
 the Gaussian 88(TM) system (copyright 1988, Gaussian, Inc.),
 the Gaussian 86(TM) system (copyright 1986, Carnegie Mellon
 University), and the Gaussian 82(TM) system (copyright 1983,
 Carnegie Mellon University). Gaussian is a federally registered
 trademark of Gaussian, Inc.
  
 This software contains proprietary and confidential information,
 including trade secrets, belonging to Gaussian, Inc.
  
 This software is provided under written license and may be
 used, copied, transmitted, or stored only in accord with that
 written license.
  
 The following legend is applicable only to US Government
 contracts under FAR:
  
                    RESTRICTED RIGHTS LEGEND
  
 Use, reproduction and disclosure by the US Government is
 subject to restrictions as set forth in subparagraphs (a)
 and (c) of the Commercial Computer Software - Restricted
 Rights clause in FAR 52.227-19.
  
 Gaussian, Inc.
 340 Quinnipiac St., Bldg. 40, Wallingford CT 06492
  
  
 ---------------------------------------------------------------
 Warning -- This program may not be used in any manner that
 competes with the business of Gaussian, Inc. or will provide
 assistance to any competitor of Gaussian, Inc.  The licensee
 of this program is prohibited from giving any competitor of
 Gaussian, Inc. access to this program.  By using this program,
 the user acknowledges that Gaussian, Inc. is engaged in the
 business of creating and licensing software in the field of
 computational chemistry and represents and warrants to the
 licensee that it is not a competitor of Gaussian, Inc. and that
 it will not use this program in any manner prohibited above.
 ---------------------------------------------------------------
  

 Cite this work as:
 Gaussian 16, Revision A.03,
 M. J. Frisch, G. W. Trucks, H. B. Schlegel, G. E. Scuseria, 
 M. A. Robb, J. R. Cheeseman, G. Scalmani, V. Barone, 
 G. A. Petersson, H. Nakatsuji, X. Li, M. Caricato, A. V. Marenich, 
 J. Bloino, B. G. Janesko, R. Gomperts, B. Mennucci, H. P. Hratchian, 
 J. V. Ortiz, A. F. Izmaylov, J. L. Sonnenberg, D. Williams-Young, 
 F. Ding, F. Lipparini, F. Egidi, J. Goings, B. Peng, A. Petrone, 
 T. Henderson, D. Ranasinghe, V. G. Zakrzewski, J. Gao, N. Rega, 
 G. Zheng, W. Liang, M. Hada, M. Ehara, K. Toyota, R. Fukuda, 
 J. Hasegawa, M. Ishida, T. Nakajima, Y. Honda, O. Kitao, H. Nakai, 
 T. Vreven, K. Throssell, J. A. Montgomery, Jr., J. E. Peralta, 
 F. Ogliaro, M. J. Bearpark, J. J. Heyd, E. N. Brothers, K. N. Kudin, 
 V. N. Staroverov, T. A. Keith, R. Kobayashi, J. Normand, 
 K. Raghavachari, A. P. Rendell, J. C. Burant, S. S. Iyengar, 
 J. Tomasi, M. Cossi, J. M. Millam, M. Klene, C. Adamo, R. Cammi, 
 J. W. Ochterski, R. L. Martin, K. Morokuma, O. Farkas, 
 J. B. Foresman, and D. J. Fox, Gaussian, Inc., Wallingford CT, 2016.
 
 ******************************************
 Gaussian 16:  ES64L-G16RevA.03 25-Dec-2016
                 6-Jul-2022 
 ******************************************
 %Chk=checkpoint
 %Mem=5gb
 %NProc=5
 Will use up to    5 processors via shared memory.
 -------------------------------------------------
 #p M062X/6-311+G** opt int=ultrafine freq pop=nbo
 -------------------------------------------------
 1/18=20,19=15,26=4,38=1/1,3;
 2/9=110,12=2,17=6,18=5,40=1/2;
 3/5=4,6=6,7=111,11=2,25=1,30=1,71=1,74=-55,75=-5/1,2,3;
 4//1;
 5/5=2,38=5/2;
 6/7=2,8=2,9=2,10=2,28=1,40=1/1,7;
 7//1,2,3,16;
 1/18=20,19=15,26=4/3(2);
 2/9=110/2;
 99//99;
 2/9=110/2;
 3/5=4,6=6,7=111,11=2,25=1,30=1,71=1,74=-55,75=-5/1,2,3;
 4/5=5,16=3,69=1/1;
 5/5=2,38=5/2;
 7//1,2,3,16;
 1/18=20,19=15,26=4/3(-5);
 2/9=110/2;
 6/7=2,8=2,9=2,10=2,19=2,28=1,40=1/1,7;
 99/9=1/99;
 Leave Link    1 at Wed Jul  6 00:46:21 2022, MaxMem=   671088640 cpu:             180.9 elap:              45.2
 (Enter /gpfs/software/gaussian16/sse4/tar/g16/l101.exe)
 ---
 ...
 ---
 Symbolic Z-matrix:
 Charge = -1 Multiplicity = 1
 C                    -8.11599  -1.60301   6.82983 
 C                    -7.28586  -2.59648   7.33833 
 C                    -5.98237  -2.88648   6.81301 
 C                    -7.50263  -0.93512   5.74385 
 C                    -6.20736  -1.20708   5.20492 
 C                    -5.37288  -2.20424   5.71498 
 H                    -5.48226  -3.6906    7.3335 
 H                    -5.92566  -0.57475   4.36647 
 Cl                   -8.40198   0.34057   4.98458 
 O                    -9.26592  -1.36226   7.30916 
 H                    -7.71193  -3.14855   8.18429 
 C                    -3.96722  -2.51341   5.1452 
 C                    -3.1424   -3.51892   5.67009 
 C                    -1.86254  -3.79776   5.14813 
 C                    -3.36438  -1.81446   4.03397 
 C                    -2.07386  -2.0972    3.50933 
 C                    -1.32816  -3.09046   4.07124 
 Cl                   -0.92852  -5.05165   5.86262 
 H                    -1.62884  -1.55768   2.66442 
 H                    -3.43552  -4.14767   6.51207 
 
 ITRead=  0  0  0  0  0  0  0  0  0  0  0  0  0  0  0  0  0  0  0  0
 MicOpt= -1 -1 -1 -1 -1 -1 -1 -1 -1 -1 -1 -1 -1 -1 -1 -1 -1 -1 -1 -1
 NAtoms=     20 NQM=       20 NQMF=       0 NMMI=      0 NMMIF=      0
                NMic=       0 NMicF=      0.
                    Isotopes and Nuclear Properties:
 (Nuclear quadrupole moments (NQMom) in fm**2, nuclear magnetic moments (NMagM)
  in nuclear magnetons)

  Atom         1           2           3           4           5           6           7           8           9          10
 IAtWgt=          12          12          12          12          12          12           1           1          35          16
 AtmWgt=  12.0000000  12.0000000  12.0000000  12.0000000  12.0000000  12.0000000   1.0078250   1.0078250  34.9688527  15.9949146
 NucSpn=           0           0           0           0           0           0           1           1           3           0
 AtZEff=  -0.0000000  -0.0000000  -0.0000000  -0.0000000  -0.0000000  -0.0000000  -0.0000000  -0.0000000  -0.0000000  -0.0000000
 NQMom=    0.0000000   0.0000000   0.0000000   0.0000000   0.0000000   0.0000000   0.0000000   0.0000000  -8.1650000   0.0000000
 NMagM=    0.0000000   0.0000000   0.0000000   0.0000000   0.0000000   0.0000000   2.7928460   2.7928460   0.8218740   0.0000000
 AtZNuc=   6.0000000   6.0000000   6.0000000   6.0000000   6.0000000   6.0000000   1.0000000   1.0000000  17.0000000   8.0000000

  Atom        11          12          13          14          15          16          17          18          19          20
 IAtWgt=           1          12          12          12          12          12          12          35           1           1
 AtmWgt=   1.0078250  12.0000000  12.0000000  12.0000000  12.0000000  12.0000000  12.0000000  34.9688527   1.0078250   1.0078250
 NucSpn=           1           0           0           0           0           0           0           3           1           1
 AtZEff=  -0.0000000  -0.0000000  -0.0000000  -0.0000000  -0.0000000  -0.0000000  -0.0000000  -0.0000000  -0.0000000  -0.0000000
 NQMom=    0.0000000   0.0000000   0.0000000   0.0000000   0.0000000   0.0000000   0.0000000  -8.1650000   0.0000000   0.0000000
 NMagM=    2.7928460   0.0000000   0.0000000   0.0000000   0.0000000   0.0000000   0.0000000   0.8218740   2.7928460   2.7928460
 AtZNuc=   1.0000000   6.0000000   6.0000000   6.0000000   6.0000000   6.0000000   6.0000000  17.0000000   1.0000000   1.0000000
 Leave Link  101 at Wed Jul  6 00:46:22 2022, MaxMem=   671088640 cpu:               1.0 elap:               0.2
 (Enter /gpfs/software/gaussian16/sse4/tar/g16/l103.exe)

 GradGradGradGradGradGradGradGradGradGradGradGradGradGradGradGradGradGrad
 Berny optimization.
 Initialization pass.
                           ----------------------------
                           !    Initial Parameters    !
                           ! (Angstroms and Degrees)  !
 --------------------------                            --------------------------
 ! Name  Definition              Value          Derivative Info.                !
 --------------------------------------------------------------------------------
 ! R1    R(1,2)                  1.3909         estimate D2E/DX2                !
 ! R2    R(1,4)                  1.4148         estimate D2E/DX2                !
 ! R3    R(1,10)                 1.2689         estimate D2E/DX2                !
 ! R4    R(2,3)                  1.435          estimate D2E/DX2                !
 ! R5    R(2,11)                 1.0963         estimate D2E/DX2                !
 ! R6    R(3,6)                  1.4292         estimate D2E/DX2                !
 ! R7    R(3,7)                  1.0806         estimate D2E/DX2                !
 ! R8    R(4,5)                  1.429          estimate D2E/DX2                !
 ! R9    R(4,9)                  1.7357         estimate D2E/DX2                !
 ! R10   R(5,6)                  1.3967         estimate D2E/DX2                !
 ! R11   R(5,8)                  1.0873         estimate D2E/DX2                !
 ! R12   R(6,12)                 1.5479         estimate D2E/DX2                !
 ! R13   R(12,13)                1.4025         estimate D2E/DX2                !
 ! R14   R(12,15)                1.4446         estimate D2E/DX2                !
 ! R15   R(13,14)                1.41           estimate D2E/DX2                !
 ! R16   R(13,20)                1.091          estimate D2E/DX2                !
 ! R17   R(14,17)                1.3948         estimate D2E/DX2                !
 ! R18   R(14,18)                1.719          estimate D2E/DX2                !
 ! R19   R(15,16)                1.4215         estimate D2E/DX2                !
 ! R20   R(16,17)                1.3632         estimate D2E/DX2                !
 ! R21   R(16,19)                1.0968         estimate D2E/DX2                !
 ! A1    A(2,1,4)              111.0424         estimate D2E/DX2                !
 ! A2    A(2,1,10)             122.567          estimate D2E/DX2                !
 ! A3    A(4,1,10)             126.3906         estimate D2E/DX2                !
 ! A4    A(1,2,3)              123.5487         estimate D2E/DX2                !
 ! A5    A(1,2,11)             114.1934         estimate D2E/DX2                !
 ! A6    A(3,2,11)             122.2579         estimate D2E/DX2                !
 ! A7    A(2,3,6)              124.9014         estimate D2E/DX2                !
 ! A8    A(2,3,7)              113.2329         estimate D2E/DX2                !
 ! A9    A(6,3,7)              121.8657         estimate D2E/DX2                !
 ! A10   A(1,4,5)              126.3412         estimate D2E/DX2                !
 ! A11   A(1,4,9)              117.2646         estimate D2E/DX2                !
 ! A12   A(5,4,9)              116.3942         estimate D2E/DX2                !
 ! A13   A(4,5,6)              122.6617         estimate D2E/DX2                !
 ! A14   A(4,5,8)              114.5177         estimate D2E/DX2                !
 ! A15   A(6,5,8)              122.8206         estimate D2E/DX2                !
 ! A16   A(3,6,5)              111.5046         estimate D2E/DX2                !
 ! A17   A(3,6,12)             125.0796         estimate D2E/DX2                !
 ! A18   A(5,6,12)             123.4158         estimate D2E/DX2                !
 ! A19   A(6,12,13)            122.6498         estimate D2E/DX2                !
 ! A20   A(6,12,15)            124.4349         estimate D2E/DX2                !
 ! A21   A(13,12,15)           112.9152         estimate D2E/DX2                !
 ! A22   A(12,13,14)           122.4839         estimate D2E/DX2                !
 ! A23   A(12,13,20)           122.9591         estimate D2E/DX2                !
 ! A24   A(14,13,20)           114.557          estimate D2E/DX2                !
 ! A25   A(13,14,17)           122.2261         estimate D2E/DX2                !
 ! A26   A(13,14,18)           118.918          estimate D2E/DX2                !
 ! A27   A(17,14,18)           118.8559         estimate D2E/DX2                !
 ! A28   A(12,15,16)           124.5092         estimate D2E/DX2                !
 ! A29   A(15,16,17)           119.3016         estimate D2E/DX2                !
 ! A30   A(15,16,19)           123.6989         estimate D2E/DX2                !
 ! A31   A(17,16,19)           116.9995         estimate D2E/DX2                !
 ! A32   A(14,17,16)           118.564          estimate D2E/DX2                !
 ! D1    D(4,1,2,3)              0.0099         estimate D2E/DX2                !
 ! D2    D(4,1,2,11)          -179.9894         estimate D2E/DX2                !
 ! D3    D(10,1,2,3)          -179.9942         estimate D2E/DX2                !
 ! D4    D(10,1,2,11)            0.0065         estimate D2E/DX2                !
 ! D5    D(2,1,4,5)             -0.0096         estimate D2E/DX2                !
 ! D6    D(2,1,4,9)            179.9885         estimate D2E/DX2                !
 ! D7    D(10,1,4,5)           179.9947         estimate D2E/DX2                !
 ! D8    D(10,1,4,9)            -0.0073         estimate D2E/DX2                !
 ! D9    D(1,2,3,6)              0.0028         estimate D2E/DX2                !
 ! D10   D(1,2,3,7)           -179.9937         estimate D2E/DX2                !
 ! D11   D(11,2,3,6)          -179.9979         estimate D2E/DX2                !
 ! D12   D(11,2,3,7)             0.0055         estimate D2E/DX2                !
 ! D13   D(2,3,6,5)             -0.0158         estimate D2E/DX2                !
 ! D14   D(2,3,6,12)           179.9878         estimate D2E/DX2                !
 ! D15   D(7,3,6,5)            179.9804         estimate D2E/DX2                !
 ! D16   D(7,3,6,12)            -0.016          estimate D2E/DX2                !
 ! D17   D(1,4,5,6)             -0.0041         estimate D2E/DX2                !
 ! D18   D(1,4,5,8)            179.9939         estimate D2E/DX2                !
 ! D19   D(9,4,5,6)            179.9979         estimate D2E/DX2                !
 ! D20   D(9,4,5,8)             -0.0041         estimate D2E/DX2                !
 ! D21   D(4,5,6,3)              0.016          estimate D2E/DX2                !
 ! D22   D(4,5,6,12)          -179.9875         estimate D2E/DX2                !
 ! D23   D(8,5,6,3)           -179.9818         estimate D2E/DX2                !
 ! D24   D(8,5,6,12)             0.0146         estimate D2E/DX2                !
 ! D25   D(3,6,12,13)           -0.0038         estimate D2E/DX2                !
 ! D26   D(3,6,12,15)          180.0            estimate D2E/DX2                !
 ! D27   D(5,6,12,13)         -179.9998         estimate D2E/DX2                !
 ! D28   D(5,6,12,15)            0.004          estimate D2E/DX2                !
 ! D29   D(6,12,13,14)         179.9878         estimate D2E/DX2                !
 ! D30   D(6,12,13,20)          -0.0154         estimate D2E/DX2                !
 ! D31   D(15,12,13,14)         -0.0155         estimate D2E/DX2                !
 ! D32   D(15,12,13,20)        179.9812         estimate D2E/DX2                !
 ! D33   D(6,12,15,16)        -179.9882         estimate D2E/DX2                !
 ! D34   D(13,12,15,16)          0.0152         estimate D2E/DX2                !
 ! D35   D(12,13,14,17)          0.0044         estimate D2E/DX2                !
 ! D36   D(12,13,14,18)       -179.9976         estimate D2E/DX2                !
 ! D37   D(20,13,14,17)       -179.9926         estimate D2E/DX2                !
 ! D38   D(20,13,14,18)          0.0054         estimate D2E/DX2                !
 ! D39   D(13,14,17,16)          0.0092         estimate D2E/DX2                !
 ! D40   D(18,14,17,16)       -179.9888         estimate D2E/DX2                !
 ! D41   D(12,15,16,17)         -0.003          estimate D2E/DX2                !
 ! D42   D(12,15,16,19)        179.9981         estimate D2E/DX2                !
 ! D43   D(15,16,17,14)         -0.0096         estimate D2E/DX2                !
 ! D44   D(19,16,17,14)        179.9893         estimate D2E/DX2                !
 --------------------------------------------------------------------------------
 Trust Radius=3.00D-01 FncErr=1.00D-07 GrdErr=1.00D-06 EigMax=2.50D+02 EigMin=1.00D-04
 Number of steps in this run=    107 maximum allowed number of steps=    120.
 GradGradGradGradGradGradGradGradGradGradGradGradGradGradGradGradGradGrad

 Leave Link  103 at Wed Jul  6 00:46:22 2022, MaxMem=   671088640 cpu:               0.1 elap:               0.0
 (Enter /gpfs/software/gaussian16/sse4/tar/g16/l202.exe)
                          Input orientation:                          
 ---------------------------------------------------------------------
 Center     Atomic      Atomic             Coordinates (Angstroms)
 Number     Number       Type             X           Y           Z
 ---------------------------------------------------------------------
      1          6           0       -8.115990   -1.603010    6.829830
      2          6           0       -7.285860   -2.596480    7.338330
      3          6           0       -5.982370   -2.886480    6.813010
      4          6           0       -7.502630   -0.935120    5.743850
      5          6           0       -6.207360   -1.207080    5.204920
      6          6           0       -5.372880   -2.204240    5.714980
      7          1           0       -5.482260   -3.690600    7.333500
      8          1           0       -5.925660   -0.574750    4.366470
      9         17           0       -8.401980    0.340570    4.984580
     10          8           0       -9.265920   -1.362260    7.309160
     11          1           0       -7.711930   -3.148550    8.184290
     12          6           0       -3.967220   -2.513410    5.145200
     13          6           0       -3.142400   -3.518920    5.670090
     14          6           0       -1.862540   -3.797760    5.148130
     15          6           0       -3.364380   -1.814460    4.033970
     16          6           0       -2.073860   -2.097200    3.509330
     17          6           0       -1.328160   -3.090460    4.071240
     18         17           0       -0.928520   -5.051650    5.862620
     19          1           0       -1.628840   -1.557680    2.664420
     20          1           0       -3.435520   -4.147670    6.512070
 ---------------------------------------------------------------------
                    Distance matrix (angstroms):
                    1          2          3          4          5
     1  C    0.000000
     2  C    1.390924   0.000000
     3  C    2.489962   1.434973   0.000000
     4  C    1.414793   2.312893   2.694828   0.000000
     5  C    2.537708   2.764965   2.336013   1.429032   0.000000
     6  C    3.021427   2.539411   1.429195   2.479382   1.396727
     7  H    3.398272   2.109525   1.080569   3.768495   3.350298
     8  H    3.452971   3.843109   3.366433   2.124589   1.087288
     9  Cl   2.695226   3.925828   4.428490   1.735715   2.694462
    10  O    1.268880   2.333407   3.653917   2.396213   3.715736
    11  H    2.094402   1.096342   2.222716   3.301337   3.861306
    12  C    4.569365   3.978705   2.642272   3.917717   2.593895
    13  C    5.454567   4.560941   3.125968   5.068833   3.867165
    14  C    6.837447   5.970967   4.535996   6.352968   5.058884
    15  C    5.517186   5.187326   3.965623   4.563118   3.134098
    16  C    6.912111   6.486560   5.178196   5.984568   4.555564
    17  C    7.476427   6.812641   5.405606   6.750348   5.351537
    18  Cl   8.030463   6.972901   5.579660   7.757503   6.563493
    19  H    7.709462   7.411236   6.158712   6.661222   5.247848
    20  H    5.336953   4.232495   2.857903   5.239468   4.247212
                    6          7          8          9         10
     6  C    0.000000
     7  H    2.200190   0.000000
     8  H    2.186157   4.325320   0.000000
     9  Cl   4.023057   5.503864   2.711463   0.000000
    10  O    4.290233   4.442729   4.520723   3.008271   0.000000
    11  H    3.529925   2.447262   4.938720   4.784169   2.524197
    12  C    1.547939   2.910289   2.863618   5.276182   5.838158
    13  C    2.589486   2.875996   4.256066   6.559632   6.695911
    14  C    3.896551   4.229622   5.244781   7.740594   8.087753
    15  C    2.647979   4.346518   2.864890   5.561046   6.764579
    16  C    3.969872   5.364736   4.229528   6.940042   8.167287
    17  C    4.455000   5.315925   5.249092   7.914865   8.745218
    18  Cl   5.280329   4.975188   6.874046   9.257408   9.231268
    19  H    4.872555   6.418606   4.725017   7.406883   8.940738
    20  H    2.857558   2.252289   4.854910   6.866094   6.510563
                   11         12         13         14         15
    11  H    0.000000
    12  C    4.864393   0.000000
    13  C    5.228669   1.402458   0.000000
    14  C    6.622319   2.465612   1.410048   0.000000
    15  C    6.156797   1.444569   2.373046   2.725868   0.000000
    16  C    7.399218   2.536555   2.798562   2.371123   1.421489
    17  C    7.594279   2.907063   2.455884   1.394822   2.403280
    18  Cl   7.417991   4.023811   2.699554   1.719049   4.444859
    19  H    8.366828   3.540580   3.895045   3.352818   2.225691
    20  H    4.699175   2.195870   1.090952   2.111169   3.404396
                   16         17         18         19         20
    16  C    0.000000
    17  C    1.363223   0.000000
    18  Cl   3.946967   2.686079   0.000000
    19  H    1.096812   2.102134   4.788189   0.000000
    20  H    3.882653   3.393569   2.742994   4.977605   0.000000
 Stoichiometry    C12H5Cl2O(1-)
 Framework group  C1[X(C12H5Cl2O)]
 Deg. of freedom    54
 Full point group                 C1      NOp   1
 Largest Abelian subgroup         C1      NOp   1
 Largest concise Abelian subgroup C1      NOp   1
                         Standard orientation:                         
 ---------------------------------------------------------------------
 Center     Atomic      Atomic             Coordinates (Angstroms)
 Number     Number       Type             X           Y           Z
 ---------------------------------------------------------------------
      1          6           0        3.247022   -1.128530   -0.000116
      2          6           0        2.139577   -1.970098    0.000119
      3          6           0        0.784583   -1.497723    0.000244
      4          6           0        2.852558    0.230159    0.000016
      5          6           0        1.511006    0.722472    0.000152
      6          6           0        0.398274   -0.121728    0.000087
      7          1           0        0.055224   -2.295009    0.000534
      8          1           0        1.428234    1.806604    0.000345
      9         17           0        4.112558    1.423937    0.000066
     10          8           0        4.437849   -1.566695   -0.000331
     11          1           0        2.386918   -3.038174    0.000215
     12          6           0       -1.061799    0.392376   -0.000050
     13          6           0       -2.167665   -0.470149   -0.000111
     14          6           0       -3.496313    0.002007    0.000017
     15          6           0       -1.436592    1.787478   -0.000208
     16          6           0       -2.776780    2.261321   -0.000094
     17          6           0       -3.802071    1.362904    0.000122
     18         17           0       -4.783436   -1.137485   -0.000008
     19          1           0       -3.046339    3.324493   -0.000187
     20          1           0       -2.072706   -1.556961   -0.000311
 ---------------------------------------------------------------------
 Rotational constants (GHZ):           1.2356997           0.1980755           0.1707115
 Leave Link  202 at Wed Jul  6 00:46:22 2022, MaxMem=   671088640 cpu:               0.1 elap:               0.0
 (Enter /gpfs/software/gaussian16/sse4/tar/g16/l301.exe)
 Standard basis: 6-311+G(d,p) (5D, 7F)
 Ernie: Thresh=  0.10000D-02 Tol=  0.10000D-05 Strict=F.
 There are   391 symmetry adapted cartesian basis functions of A   symmetry.
 There are   376 symmetry adapted basis functions of A   symmetry.
   376 basis functions,   614 primitive gaussians,   391 cartesian basis functions
    60 alpha electrons       60 beta electrons
       nuclear repulsion energy       998.5811299718 Hartrees.
 IExCor= 4336 DFT=T Ex+Corr=M062X ExCW=0 ScaHFX=  0.540000
 ScaDFX=  1.000000  1.000000  1.000000  1.000000 ScalE2=  1.000000  1.000000
 IRadAn=      5 IRanWt=     -1 IRanGd=            0 ICorTp=0 IEmpDi=  4
 NAtoms=   20 NActive=   20 NUniq=   20 SFac= 1.00D+00 NAtFMM=   60 NAOKFM=F Big=F
 Integral buffers will be    131072 words long.
 Raffenetti 2 integral format.
 Two-electron integral symmetry is turned on.
 Leave Link  301 at Wed Jul  6 00:46:22 2022, MaxMem=   671088640 cpu:               0.3 elap:               0.1
 (Enter /gpfs/software/gaussian16/sse4/tar/g16/l302.exe)
 NPDir=0 NMtPBC=     1 NCelOv=     1 NCel=       1 NClECP=     1 NCelD=      1
         NCelK=      1 NCelE2=     1 NClLst=     1 CellRange=     0.0.
 One-electron integrals computed using PRISM.
 One-electron integral symmetry used in STVInt
 NBasis=   376 RedAO= T EigKep=  1.95D-06  NBF=   376
 NBsUse=   372 1.00D-06 EigRej=  6.86D-07 NBFU=   372
 Precomputing XC quadrature grid using
 IXCGrd= 4 IRadAn=           5 IRanWt=          -1 IRanGd=           0 AccXCQ= 0.00D+00.
 Generated NRdTot=       0 NPtTot=           0 NUsed=           0 NTot=          32
 NSgBfM=   384   384   384   384   384 MxSgAt=    20 MxSgA2=    20.
 Leave Link  302 at Wed Jul  6 00:46:22 2022, MaxMem=   671088640 cpu:               2.2 elap:               0.5
 (Enter /gpfs/software/gaussian16/sse4/tar/g16/l303.exe)
 DipDrv:  MaxL=1.
 Leave Link  303 at Wed Jul  6 00:46:22 2022, MaxMem=   671088640 cpu:               0.2 elap:               0.1
 (Enter /gpfs/software/gaussian16/sse4/tar/g16/l401.exe)
 ExpMin= 4.38D-02 ExpMax= 1.06D+05 ExpMxC= 3.62D+03 IAcc=3 IRadAn=         5 AccDes= 0.00D+00
 Harris functional with IExCor= 1009 and IRadAn=       5 diagonalized for initial guess.
 HarFok:  IExCor= 1009 AccDes= 0.00D+00 IRadAn=         5 IDoV= 1 UseB2=F ITyADJ=14
 ICtDFT=  3500011 ScaDFX=  1.000000  1.000000  1.000000  1.000000
 FoFCou: FMM=F IPFlag=           0 FMFlag=      100000 FMFlg1=           0
         NFxFlg=           0 DoJE=T BraDBF=F KetDBF=T FulRan=T
         wScrn=  0.000000 ICntrl=       500 IOpCl=  0 I1Cent=   200000004 NGrid=           0
         NMat0=    1 NMatS0=      1 NMatT0=    0 NMatD0=    1 NMtDS0=    0 NMtDT0=    0
 Petite list used in FoFCou.
 Harris En= -1455.06774207794    
 JPrj=0 DoOrth=F DoCkMO=F.
 Leave Link  401 at Wed Jul  6 00:46:26 2022, MaxMem=   671088640 cpu:              20.5 elap:               4.1
 (Enter /gpfs/software/gaussian16/sse4/tar/g16/l502.exe)
 Integral symmetry usage will be decided dynamically.
 Closed shell SCF:
 Using DIIS extrapolation, IDIIS=  1040.
 NGot=   671088640 LenX=   670776934 LenY=   670623612
 Requested convergence on RMS density matrix=1.00D-08 within 128 cycles.
 Requested convergence on MAX density matrix=1.00D-06.
 Requested convergence on             energy=1.00D-06.
 No special actions if energy rises.
 Fock matrices will be formed incrementally for  20 cycles.

 Cycle   1  Pass 1  IDiag  1:
 FoFJK:  IHMeth= 1 ICntrl=       0 DoSepK=F KAlg= 0 I1Cent=           0 FoldK=F
 IRaf= 820000000 NMat=       1 IRICut=       1 DoRegI=T DoRafI=F ISym2E= 0 IDoP0=0 IntGTp=1.
 FoFCou: FMM=F IPFlag=           0 FMFlag=      100000 FMFlg1=           0
         NFxFlg=           0 DoJE=F BraDBF=F KetDBF=F FulRan=T
         wScrn=  0.000000 ICntrl=         0 IOpCl=  0 I1Cent=           0 NGrid=           0
         NMat0=    1 NMatS0=      1 NMatT0=    0 NMatD0=    1 NMtDS0=    0 NMtDT0=    0
 Symmetry not used in FoFCou.
 E= -1455.21028723166    
 DIIS: error= 4.20D-02 at cycle   1 NSaved=   1.
 NSaved= 1 IEnMin= 1 EnMin= -1455.21028723166     IErMin= 1 ErrMin= 4.20D-02
 ErrMax= 4.20D-02  0.00D+00 EMaxC= 1.00D-01 BMatC= 5.71D-01 BMatP= 5.71D-01
 IDIUse=3 WtCom= 5.80D-01 WtEn= 4.20D-01
 Coeff-Com:  0.100D+01
 Coeff-En:   0.100D+01
 Coeff:      0.100D+01
 Gap=     0.088 Goal=   None    Shift=    0.000
 GapD=    0.088 DampG=0.500 DampE=0.500 DampFc=0.2500 IDamp=-1.
 Damping current iteration by 2.50D-01
 RMSDP=2.86D+00 MaxDP=1.19D+02              OVMax= 9.98D-01

 Cycle   2  Pass 1  IDiag  1:
 RMSU=  6.92D-01    CP:  3.00D+00
 E= -1455.14672296552     Delta-E=        0.063564266142 Rises=F Damp=T
 DIIS: error= 2.13D-02 at cycle   2 NSaved=   2.
 NSaved= 2 IEnMin= 1 EnMin= -1455.21028723166     IErMin= 2 ErrMin= 2.13D-02
 ErrMax= 2.13D-02  0.00D+00 EMaxC= 1.00D-01 BMatC= 1.85D-01 BMatP= 5.71D-01
 IDIUse=3 WtCom= 7.87D-01 WtEn= 2.13D-01
 Coeff-Com: -0.211D+00 0.121D+01
 Coeff-En:   0.596D+00 0.404D+00
 Coeff:     -0.392D-01 0.104D+01
 Gap=    -0.343 Goal=   None    Shift=    0.000
 RMSDP=7.22D-01 MaxDP=2.98D+01 DE= 6.36D-02 OVMax= 5.08D-01

 Cycle   3  Pass 1  IDiag  1:
 RMSU=  2.26D-02    CP:  1.02D+00 -8.61D-03
 E= -1455.22372634696     Delta-E=       -0.077003381445 Rises=F Damp=F
 DIIS: error= 4.47D-02 at cycle   3 NSaved=   3.
 NSaved= 3 IEnMin= 3 EnMin= -1455.22372634696     IErMin= 2 ErrMin= 2.13D-02
 ErrMax= 4.47D-02  0.00D+00 EMaxC= 1.00D-01 BMatC= 3.83D-01 BMatP= 1.85D-01
 IDIUse=2 WtCom= 0.00D+00 WtEn= 1.00D+00
 EnCoef did     2 forward-backward iterations
 Coeff-En:   0.781D-01 0.405D+00 0.517D+00
 Coeff:      0.781D-01 0.405D+00 0.517D+00
 Gap=     0.374 Goal=   None    Shift=    0.000
 RMSDP=2.93D-02 MaxDP=2.24D+00 DE=-7.70D-02 OVMax= 9.73D-01

 Cycle   4  Pass 1  IDiag  1:
 RMSU=  2.61D-02    CP:  1.12D+00 -8.66D-03  4.85D-01
 E= -1453.87855821423     Delta-E=        1.345168132728 Rises=F Damp=F
 DIIS: error= 1.25D-01 at cycle   4 NSaved=   4.
 NSaved= 4 IEnMin= 3 EnMin= -1455.22372634696     IErMin= 2 ErrMin= 2.13D-02
 ErrMax= 1.25D-01  0.00D+00 EMaxC= 1.00D-01 BMatC= 1.10D+00 BMatP= 1.85D-01
 IDIUse=2 WtCom= 0.00D+00 WtEn= 1.00D+00
 EnCoef did     2 forward-backward iterations
 Coeff-En:   0.493D-01 0.000D+00 0.678D+00 0.273D+00
 Coeff:      0.493D-01 0.000D+00 0.678D+00 0.273D+00
 Gap=     0.009 Goal=   None    Shift=    0.000
 RMSDP=1.55D-02 MaxDP=1.07D+00 DE= 1.35D+00 OVMax= 9.93D-01

 Cycle   5  Pass 1  IDiag  1:
 RMSU=  1.08D-02    CP:  1.06D+00 -1.06D-02  5.67D-01  6.09D-01
 E= -1455.55193789028     Delta-E=       -1.673379676042 Rises=F Damp=F
 DIIS: error= 2.35D-02 at cycle   5 NSaved=   5.
 NSaved= 5 IEnMin= 5 EnMin= -1455.55193789028     IErMin= 2 ErrMin= 2.13D-02
 ErrMax= 2.35D-02  0.00D+00 EMaxC= 1.00D-01 BMatC= 9.99D-02 BMatP= 1.85D-01
 IDIUse=3 WtCom= 7.65D-01 WtEn= 2.35D-01
 EnCoef did     6 forward-backward iterations
 Coeff-Com: -0.283D+00 0.583D+00 0.316D+00 0.386D-01 0.346D+00
 Coeff-En:   0.000D+00 0.000D+00 0.137D+00 0.760D-01 0.787D+00
 Coeff:     -0.217D+00 0.446D+00 0.274D+00 0.473D-01 0.450D+00
 Gap=     0.078 Goal=   None    Shift=    0.000
 RMSDP=9.49D-03 MaxDP=6.65D-01 DE=-1.67D+00 OVMax= 4.12D-01

 Cycle   6  Pass 1  IDiag  1:
 RMSU=  5.39D-03    CP:  1.03D+00 -1.04D-02  6.42D-01  4.67D-01  4.15D-01
 E= -1455.47792533928     Delta-E=        0.074012550998 Rises=F Damp=F
 DIIS: error= 2.59D-02 at cycle   6 NSaved=   6.
 NSaved= 6 IEnMin= 5 EnMin= -1455.55193789028     IErMin= 2 ErrMin= 2.13D-02
 ErrMax= 2.59D-02  0.00D+00 EMaxC= 1.00D-01 BMatC= 1.56D-01 BMatP= 9.99D-02
 IDIUse=2 WtCom= 0.00D+00 WtEn= 1.00D+00
 EnCoef did     1 forward-backward iterations
 Coeff-En:   0.000D+00 0.000D+00 0.000D+00 0.284D-01 0.574D+00 0.398D+00
 Coeff:      0.000D+00 0.000D+00 0.000D+00 0.284D-01 0.574D+00 0.398D+00
 Gap=     0.003 Goal=   None    Shift=    0.000
 RMSDP=1.58D-02 MaxDP=1.31D+00 DE= 7.40D-02 OVMax= 2.42D-01

 Cycle   7  Pass 1  IDiag  1:
 RMSU=  7.42D-03    CP:  1.12D+00 -1.01D-02  4.26D-01  8.18D-01  1.03D+00
                    CP:  4.33D-01
 E= -1455.64707920002     Delta-E=       -0.169153860738 Rises=F Damp=F
 DIIS: error= 8.48D-03 at cycle   7 NSaved=   7.
 NSaved= 7 IEnMin= 7 EnMin= -1455.64707920002     IErMin= 7 ErrMin= 8.48D-03
 ErrMax= 8.48D-03  0.00D+00 EMaxC= 1.00D-01 BMatC= 2.50D-02 BMatP= 9.99D-02
 IDIUse=3 WtCom= 9.15D-01 WtEn= 8.48D-02
 EnCoef did     2 forward-backward iterations
 Coeff-Com: -0.165D-01 0.459D-01 0.392D-01 0.514D-02 0.299D+00 0.177D+00
 Coeff-Com:  0.450D+00
 Coeff-En:   0.000D+00 0.000D+00 0.000D+00 0.000D+00 0.130D+00 0.327D-02
 Coeff-En:   0.866D+00
 Coeff:     -0.151D-01 0.420D-01 0.359D-01 0.471D-02 0.285D+00 0.162D+00
 Coeff:      0.486D+00
 Gap=     0.057 Goal=   None    Shift=    0.000
 RMSDP=7.03D-03 MaxDP=5.59D-01 DE=-1.69D-01 OVMax= 1.08D-01

 Cycle   8  Pass 1  IDiag  1:
 RMSU=  1.89D-03    CP:  1.09D+00 -1.00D-02  4.96D-01  7.25D-01  7.09D-01
                    CP:  5.60D-01  4.03D-01
 E= -1455.66962751464     Delta-E=       -0.022548314621 Rises=F Damp=F
 DIIS: error= 3.21D-03 at cycle   8 NSaved=   8.
 NSaved= 8 IEnMin= 8 EnMin= -1455.66962751464     IErMin= 8 ErrMin= 3.21D-03
 ErrMax= 3.21D-03  0.00D+00 EMaxC= 1.00D-01 BMatC= 1.30D-03 BMatP= 2.50D-02
 IDIUse=3 WtCom= 9.68D-01 WtEn= 3.21D-02
 Coeff-Com:  0.106D-01-0.102D-01-0.666D-02 0.115D-02 0.844D-02-0.260D-02
 Coeff-Com:  0.186D+00 0.813D+00
 Coeff-En:   0.000D+00 0.000D+00 0.000D+00 0.000D+00 0.000D+00 0.000D+00
 Coeff-En:   0.000D+00 0.100D+01
 Coeff:      0.103D-01-0.991D-02-0.645D-02 0.111D-02 0.817D-02-0.252D-02
 Coeff:      0.180D+00 0.819D+00
 Gap=     0.062 Goal=   None    Shift=    0.000
 RMSDP=1.02D-03 MaxDP=9.25D-02 DE=-2.25D-02 OVMax= 2.39D-02

 Cycle   9  Pass 1  IDiag  1:
 RMSU=  8.80D-04    CP:  1.08D+00 -9.65D-03  4.91D-01  7.17D-01  6.99D-01
                    CP:  5.61D-01  4.37D-01  1.14D+00
 E= -1455.67090816903     Delta-E=       -0.001280654395 Rises=F Damp=F
 DIIS: error= 1.04D-03 at cycle   9 NSaved=   9.
 NSaved= 9 IEnMin= 9 EnMin= -1455.67090816903     IErMin= 9 ErrMin= 1.04D-03
 ErrMax= 1.04D-03  0.00D+00 EMaxC= 1.00D-01 BMatC= 2.48D-04 BMatP= 1.30D-03
 IDIUse=3 WtCom= 9.90D-01 WtEn= 1.04D-02
 Coeff-Com: -0.286D-02 0.325D-02-0.139D-02 0.332D-02-0.183D-01-0.108D-01
 Coeff-Com:  0.144D-01 0.429D+00 0.584D+00
 Coeff-En:   0.000D+00 0.000D+00 0.000D+00 0.000D+00 0.000D+00 0.000D+00
 Coeff-En:   0.000D+00 0.000D+00 0.100D+01
 Coeff:     -0.283D-02 0.322D-02-0.138D-02 0.329D-02-0.181D-01-0.107D-01
 Coeff:      0.142D-01 0.424D+00 0.588D+00
 Gap=     0.064 Goal=   None    Shift=    0.000
 RMSDP=6.10D-04 MaxDP=4.88D-02 DE=-1.28D-03 OVMax= 1.04D-02

 Cycle  10  Pass 1  IDiag  1:
 RMSU=  3.04D-04    CP:  1.08D+00 -9.62D-03  4.96D-01  7.10D-01  6.74D-01
                    CP:  5.43D-01  3.92D-01  1.18D+00  8.37D-01
 E= -1455.67114395158     Delta-E=       -0.000235782547 Rises=F Damp=F
 DIIS: error= 6.49D-04 at cycle  10 NSaved=  10.
 NSaved=10 IEnMin=10 EnMin= -1455.67114395158     IErMin=10 ErrMin= 6.49D-04
 ErrMax= 6.49D-04  0.00D+00 EMaxC= 1.00D-01 BMatC= 4.73D-05 BMatP= 2.48D-04
 IDIUse=3 WtCom= 9.94D-01 WtEn= 6.49D-03
 Coeff-Com: -0.592D-02 0.705D-02-0.313D-02 0.193D-02-0.686D-02-0.309D-03
 Coeff-Com: -0.240D-01 0.100D-01 0.219D+00 0.802D+00
 Coeff-En:   0.000D+00 0.000D+00 0.000D+00 0.000D+00 0.000D+00 0.000D+00
 Coeff-En:   0.000D+00 0.000D+00 0.000D+00 0.100D+01
 Coeff:     -0.589D-02 0.701D-02-0.311D-02 0.192D-02-0.682D-02-0.307D-03
 Coeff:     -0.239D-01 0.995D-02 0.218D+00 0.803D+00
 Gap=     0.064 Goal=   None    Shift=    0.000
 RMSDP=2.34D-04 MaxDP=2.07D-02 DE=-2.36D-04 OVMax= 6.19D-03

 Cycle  11  Pass 1  IDiag  1:
 RMSU=  1.08D-04    CP:  1.08D+00 -9.63D-03  4.95D-01  7.10D-01  6.63D-01
                    CP:  5.59D-01  3.79D-01  1.19D+00  7.89D-01  7.21D-01
 E= -1455.67120609018     Delta-E=       -0.000062138597 Rises=F Damp=F
 DIIS: error= 4.08D-04 at cycle  11 NSaved=  11.
 NSaved=11 IEnMin=11 EnMin= -1455.67120609018     IErMin=11 ErrMin= 4.08D-04
 ErrMax= 4.08D-04  0.00D+00 EMaxC= 1.00D-01 BMatC= 1.54D-05 BMatP= 4.73D-05
 IDIUse=3 WtCom= 9.96D-01 WtEn= 4.08D-03
 Coeff-Com: -0.466D-03 0.658D-03-0.209D-02 0.119D-02-0.220D-02-0.181D-02
 Coeff-Com: -0.420D-02-0.633D-01-0.263D-02 0.198D+00 0.877D+00
 Coeff-En:   0.000D+00 0.000D+00 0.000D+00 0.000D+00 0.000D+00 0.000D+00
 Coeff-En:   0.000D+00 0.000D+00 0.000D+00 0.000D+00 0.100D+01
 Coeff:     -0.464D-03 0.655D-03-0.208D-02 0.118D-02-0.219D-02-0.180D-02
 Coeff:     -0.418D-02-0.630D-01-0.262D-02 0.197D+00 0.877D+00
 Gap=     0.063 Goal=   None    Shift=    0.000
 RMSDP=1.36D-04 MaxDP=1.05D-02 DE=-6.21D-05 OVMax= 4.16D-03

 Cycle  12  Pass 1  IDiag  1:
 RMSU=  5.15D-05    CP:  1.08D+00 -9.61D-03  4.93D-01  7.13D-01  6.63D-01
                    CP:  5.55D-01  3.81D-01  1.21D+00  8.47D-01  8.20D-01
                    CP:  1.21D+00
 E= -1455.67123365545     Delta-E=       -0.000027565277 Rises=F Damp=F
 DIIS: error= 1.28D-04 at cycle  12 NSaved=  12.
 NSaved=12 IEnMin=12 EnMin= -1455.67123365545     IErMin=12 ErrMin= 1.28D-04
 ErrMax= 1.28D-04  0.00D+00 EMaxC= 1.00D-01 BMatC= 1.28D-06 BMatP= 1.54D-05
 IDIUse=3 WtCom= 9.99D-01 WtEn= 1.28D-03
 Coeff-Com:  0.861D-03-0.991D-03-0.460D-03 0.444D-03-0.496D-03-0.990D-03
 Coeff-Com:  0.258D-02-0.276D-01-0.309D-01-0.679D-01 0.335D+00 0.791D+00
 Coeff-En:   0.000D+00 0.000D+00 0.000D+00 0.000D+00 0.000D+00 0.000D+00
 Coeff-En:   0.000D+00 0.000D+00 0.000D+00 0.000D+00 0.000D+00 0.100D+01
 Coeff:      0.860D-03-0.990D-03-0.460D-03 0.443D-03-0.495D-03-0.988D-03
 Coeff:      0.258D-02-0.275D-01-0.308D-01-0.678D-01 0.334D+00 0.791D+00
 Gap=     0.063 Goal=   None    Shift=    0.000
 RMSDP=2.09D-05 MaxDP=1.24D-03 DE=-2.76D-05 OVMax= 1.86D-03

 Cycle  13  Pass 1  IDiag  1:
 RMSU=  1.15D-05    CP:  1.08D+00 -9.60D-03  4.93D-01  7.13D-01  6.62D-01
                    CP:  5.56D-01  3.80D-01  1.22D+00  8.46D-01  8.24D-01
                    CP:  1.28D+00  9.76D-01
 E= -1455.67123632157     Delta-E=       -0.000002666120 Rises=F Damp=F
 DIIS: error= 4.44D-05 at cycle  13 NSaved=  13.
 NSaved=13 IEnMin=13 EnMin= -1455.67123632157     IErMin=13 ErrMin= 4.44D-05
 ErrMax= 4.44D-05  0.00D+00 EMaxC= 1.00D-01 BMatC= 2.98D-07 BMatP= 1.28D-06
 IDIUse=1 WtCom= 1.00D+00 WtEn= 0.00D+00
 Coeff-Com:  0.609D-03-0.747D-03 0.360D-03 0.880D-04 0.188D-03 0.498D-04
 Coeff-Com:  0.129D-02-0.528D-02-0.126D-01-0.620D-01-0.830D-02 0.444D+00
 Coeff-Com:  0.642D+00
 Coeff:      0.609D-03-0.747D-03 0.360D-03 0.880D-04 0.188D-03 0.498D-04
 Coeff:      0.129D-02-0.528D-02-0.126D-01-0.620D-01-0.830D-02 0.444D+00
 Coeff:      0.642D+00
 Gap=     0.063 Goal=   None    Shift=    0.000
 RMSDP=2.25D-05 MaxDP=1.76D-03 DE=-2.67D-06 OVMax= 5.36D-04

 Cycle  14  Pass 1  IDiag  1:
 RMSU=  8.34D-06    CP:  1.08D+00 -9.60D-03  4.93D-01  7.13D-01  6.61D-01
                    CP:  5.56D-01  3.80D-01  1.22D+00  8.52D-01  8.28D-01
                    CP:  1.32D+00  1.10D+00  6.36D-01
 E= -1455.67123665678     Delta-E=       -0.000000335213 Rises=F Damp=F
 DIIS: error= 1.85D-05 at cycle  14 NSaved=  14.
 NSaved=14 IEnMin=14 EnMin= -1455.67123665678     IErMin=14 ErrMin= 1.85D-05
 ErrMax= 1.85D-05  0.00D+00 EMaxC= 1.00D-01 BMatC= 9.42D-08 BMatP= 2.98D-07
 IDIUse=1 WtCom= 1.00D+00 WtEn= 0.00D+00
 Coeff-Com:  0.222D-03-0.289D-03 0.309D-03 0.285D-05 0.244D-03 0.233D-03
 Coeff-Com: -0.114D-03-0.250D-02-0.434D-02-0.162D-01-0.115D-01 0.115D+00
 Coeff-Com:  0.210D+00 0.709D+00
 Coeff:      0.222D-03-0.289D-03 0.309D-03 0.285D-05 0.244D-03 0.233D-03
 Coeff:     -0.114D-03-0.250D-02-0.434D-02-0.162D-01-0.115D-01 0.115D+00
 Coeff:      0.210D+00 0.709D+00
 Gap=     0.063 Goal=   None    Shift=    0.000
 RMSDP=1.06D-05 MaxDP=9.60D-04 DE=-3.35D-07 OVMax= 1.36D-04

 Cycle  15  Pass 1  IDiag  1:
 RMSU=  2.26D-06    CP:  1.08D+00 -9.60D-03  4.93D-01  7.13D-01  6.61D-01
                    CP:  5.56D-01  3.79D-01  1.22D+00  8.52D-01  8.28D-01
                    CP:  1.33D+00  1.12D+00  5.85D-01  1.15D+00
 E= -1455.67123674885     Delta-E=       -0.000000092062 Rises=F Damp=F
 DIIS: error= 1.11D-05 at cycle  15 NSaved=  15.
 NSaved=15 IEnMin=15 EnMin= -1455.67123674885     IErMin=15 ErrMin= 1.11D-05
 ErrMax= 1.11D-05  0.00D+00 EMaxC= 1.00D-01 BMatC= 2.70D-08 BMatP= 9.42D-08
 IDIUse=1 WtCom= 1.00D+00 WtEn= 0.00D+00
 Coeff-Com:  0.513D-04-0.854D-04 0.117D-03-0.920D-05 0.130D-03 0.840D-04
 Coeff-Com: -0.286D-03-0.113D-02-0.293D-03 0.591D-02 0.122D-01-0.287D-01
 Coeff-Com: -0.710D-01 0.200D+00 0.883D+00
 Coeff:      0.513D-04-0.854D-04 0.117D-03-0.920D-05 0.130D-03 0.840D-04
 Coeff:     -0.286D-03-0.113D-02-0.293D-03 0.591D-02 0.122D-01-0.287D-01
 Coeff:     -0.710D-01 0.200D+00 0.883D+00
 Gap=     0.063 Goal=   None    Shift=    0.000
 RMSDP=7.50D-06 MaxDP=5.32D-04 DE=-9.21D-08 OVMax= 1.77D-04

 Cycle  16  Pass 1  IDiag  1:
 RMSU=  1.56D-06    CP:  1.08D+00 -9.60D-03  4.93D-01  7.12D-01  6.60D-01
                    CP:  5.56D-01  3.79D-01  1.22D+00  8.53D-01  8.33D-01
                    CP:  1.32D+00  1.13D+00  5.67D-01  1.27D+00  1.36D+00
 E= -1455.67123678672     Delta-E=       -0.000000037870 Rises=F Damp=F
 DIIS: error= 4.49D-06 at cycle  16 NSaved=  16.
 NSaved=16 IEnMin=16 EnMin= -1455.67123678672     IErMin=16 ErrMin= 4.49D-06
 ErrMax= 4.49D-06  0.00D+00 EMaxC= 1.00D-01 BMatC= 4.08D-09 BMatP= 2.70D-08
 IDIUse=1 WtCom= 1.00D+00 WtEn= 0.00D+00
 Coeff-Com:  0.896D-05-0.176D-04 0.132D-04-0.107D-05 0.258D-04-0.185D-04
 Coeff-Com: -0.732D-04-0.412D-03 0.171D-04 0.366D-02 0.102D-01-0.161D-01
 Coeff-Com: -0.584D-01-0.105D+00 0.296D+00 0.870D+00
 Coeff:      0.896D-05-0.176D-04 0.132D-04-0.107D-05 0.258D-04-0.185D-04
 Coeff:     -0.732D-04-0.412D-03 0.171D-04 0.366D-02 0.102D-01-0.161D-01
 Coeff:     -0.584D-01-0.105D+00 0.296D+00 0.870D+00
 Gap=     0.063 Goal=   None    Shift=    0.000
 RMSDP=3.33D-06 MaxDP=3.66D-04 DE=-3.79D-08 OVMax= 1.91D-04

 Cycle  17  Pass 1  IDiag  1:
 RMSU=  7.81D-07    CP:  1.08D+00 -9.60D-03  4.93D-01  7.12D-01  6.60D-01
                    CP:  5.56D-01  3.79D-01  1.22D+00  8.52D-01  8.32D-01
                    CP:  1.32D+00  1.13D+00  5.41D-01  1.36D+00  1.64D+00
                    CP:  1.21D+00
 E= -1455.67123680198     Delta-E=       -0.000000015262 Rises=F Damp=F
 DIIS: error= 2.65D-06 at cycle  17 NSaved=  17.
 NSaved=17 IEnMin=17 EnMin= -1455.67123680198     IErMin=17 ErrMin= 2.65D-06
 ErrMax= 2.65D-06  0.00D+00 EMaxC= 1.00D-01 BMatC= 5.11D-10 BMatP= 4.08D-09
 IDIUse=1 WtCom= 1.00D+00 WtEn= 0.00D+00
 Coeff-Com:  0.831D-05-0.112D-04 0.256D-06-0.816D-06 0.474D-05-0.173D-04
 Coeff-Com: -0.635D-05-0.186D-03-0.203D-03 0.560D-03 0.323D-02-0.889D-03
 Coeff-Com: -0.165D-01-0.674D-01 0.428D-01 0.378D+00 0.661D+00
 Coeff:      0.831D-05-0.112D-04 0.256D-06-0.816D-06 0.474D-05-0.173D-04
 Coeff:     -0.635D-05-0.186D-03-0.203D-03 0.560D-03 0.323D-02-0.889D-03
 Coeff:     -0.165D-01-0.674D-01 0.428D-01 0.378D+00 0.661D+00
 Gap=     0.063 Goal=   None    Shift=    0.000
 RMSDP=8.09D-07 MaxDP=2.88D-05 DE=-1.53D-08 OVMax= 1.44D-04

 Cycle  18  Pass 1  IDiag  1:
 RMSU=  3.49D-07    CP:  1.08D+00 -9.60D-03  4.93D-01  7.12D-01  6.60D-01
                    CP:  5.56D-01  3.79D-01  1.22D+00  8.52D-01  8.33D-01
                    CP:  1.32D+00  1.13D+00  5.42D-01  1.36D+00  1.71D+00
                    CP:  1.43D+00  1.56D+00
 E= -1455.67123681060     Delta-E=       -0.000000008624 Rises=F Damp=F
 DIIS: error= 2.71D-06 at cycle  18 NSaved=  18.
 NSaved=18 IEnMin=18 EnMin= -1455.67123681060     IErMin=17 ErrMin= 2.65D-06
 ErrMax= 2.71D-06  0.00D+00 EMaxC= 1.00D-01 BMatC= 3.44D-10 BMatP= 5.11D-10
 IDIUse=1 WtCom= 1.00D+00 WtEn= 0.00D+00
 Coeff-Com:  0.393D-05-0.489D-05-0.223D-06-0.179D-06 0.327D-05-0.617D-05
 Coeff-Com:  0.278D-05-0.536D-04-0.107D-03-0.899D-04 0.472D-03 0.209D-02
 Coeff-Com: -0.601D-03-0.209D-01-0.152D-01 0.686D-01 0.294D+00 0.672D+00
 Coeff:      0.393D-05-0.489D-05-0.223D-06-0.179D-06 0.327D-05-0.617D-05
 Coeff:      0.278D-05-0.536D-04-0.107D-03-0.899D-04 0.472D-03 0.209D-02
 Coeff:     -0.601D-03-0.209D-01-0.152D-01 0.686D-01 0.294D+00 0.672D+00
 Gap=     0.063 Goal=   None    Shift=    0.000
 RMSDP=7.07D-07 MaxDP=2.22D-05 DE=-8.62D-09 OVMax= 1.50D-04

 Cycle  19  Pass 1  IDiag  1:
 RMSU=  1.30D-07    CP:  1.08D+00 -9.60D-03  4.93D-01  7.12D-01  6.60D-01
                    CP:  5.56D-01  3.79D-01  1.22D+00  8.52D-01  8.33D-01
                    CP:  1.32D+00  1.13D+00  5.43D-01  1.38D+00  1.80D+00
                    CP:  1.59D+00  2.21D+00  1.86D+00
 E= -1455.67123681956     Delta-E=       -0.000000008957 Rises=F Damp=F
 DIIS: error= 2.77D-06 at cycle  19 NSaved=  19.
 NSaved=19 IEnMin=19 EnMin= -1455.67123681956     IErMin=17 ErrMin= 2.65D-06
 ErrMax= 2.77D-06  0.00D+00 EMaxC= 1.00D-01 BMatC= 3.18D-10 BMatP= 3.44D-10
 IDIUse=1 WtCom= 1.00D+00 WtEn= 0.00D+00
 Coeff-Com:  0.593D-05-0.694D-05-0.228D-05-0.265D-07 0.187D-05-0.100D-04
 Coeff-Com:  0.664D-05-0.686D-04-0.168D-03-0.190D-03 0.400D-03 0.411D-02
 Coeff-Com:  0.283D-03-0.338D-01-0.394D-01 0.959D-01 0.548D+00 0.153D+01
 Coeff-Com: -0.110D+01
 Coeff:      0.593D-05-0.694D-05-0.228D-05-0.265D-07 0.187D-05-0.100D-04
 Coeff:      0.664D-05-0.686D-04-0.168D-03-0.190D-03 0.400D-03 0.411D-02
 Coeff:      0.283D-03-0.338D-01-0.394D-01 0.959D-01 0.548D+00 0.153D+01
 Coeff:     -0.110D+01
 Gap=     0.063 Goal=   None    Shift=    0.000
 RMSDP=9.18D-07 MaxDP=2.95D-05 DE=-8.96D-09 OVMax= 1.99D-04

 Cycle  20  Pass 1  IDiag  1:
 RMSU=  5.43D-08    CP:  1.08D+00 -9.60D-03  4.93D-01  7.12D-01  6.60D-01
                    CP:  5.56D-01  3.79D-01  1.22D+00  8.52D-01  8.33D-01
                    CP:  1.32D+00  1.13D+00  5.39D-01  1.37D+00  1.71D+00
                    CP:  1.38D+00  1.34D+00  6.32D-01 -1.61D-01
 E= -1455.67123680777     Delta-E=        0.000000011786 Rises=F Damp=F
 DIIS: error= 2.69D-06 at cycle  20 NSaved=  20.
 NSaved=20 IEnMin=19 EnMin= -1455.67123681956     IErMin=17 ErrMin= 2.65D-06
 ErrMax= 2.69D-06  0.00D+00 EMaxC= 1.00D-01 BMatC= 3.12D-10 BMatP= 3.18D-10
 IDIUse=1 WtCom= 1.00D+00 WtEn= 0.00D+00
 Large coefficients: NSaved= 20 BigCof=   12.37 CofMax=   10.00 Det=-4.49D-13
 Inversion failed.  Reducing to 19 matrices.
 Large coefficients: NSaved= 19 BigCof=   12.37 CofMax=   10.00 Det=-4.49D-13
 Inversion failed.  Reducing to 18 matrices.
 Large coefficients: NSaved= 18 BigCof=   12.16 CofMax=   10.00 Det=-4.54D-13
 Inversion failed.  Reducing to 17 matrices.
 Large coefficients: NSaved= 17 BigCof=   11.87 CofMax=   10.00 Det=-4.65D-13
 Inversion failed.  Reducing to 16 matrices.
 Large coefficients: NSaved= 16 BigCof=   11.42 CofMax=   10.00 Det=-4.85D-13
 Inversion failed.  Reducing to 15 matrices.
 Large coefficients: NSaved= 15 BigCof=   11.37 CofMax=   10.00 Det=-4.85D-13
 Inversion failed.  Reducing to 14 matrices.
 Large coefficients: NSaved= 14 BigCof=   10.49 CofMax=   10.00 Det=-5.10D-13
 Inversion failed.  Reducing to 13 matrices.
 Large coefficients: NSaved= 13 BigCof=   10.33 CofMax=   10.00 Det=-5.14D-13
 Inversion failed.  Reducing to 12 matrices.
 Coeff-Com: -0.252D-03-0.148D-02-0.463D-02 0.165D-01 0.325D-01 0.200D-01
 Coeff-Com: -0.175D+00-0.344D+00 0.528D+00 0.435D+01-0.939D+01 0.597D+01
 Coeff:     -0.252D-03-0.148D-02-0.463D-02 0.165D-01 0.325D-01 0.200D-01
 Coeff:     -0.175D+00-0.344D+00 0.528D+00 0.435D+01-0.939D+01 0.597D+01
 Gap=     0.063 Goal=   None    Shift=    0.000
 RMSDP=6.51D-06 MaxDP=2.11D-04 DE= 1.18D-08 OVMax= 1.42D-03

 Cycle  21  Pass 1  IDiag  1:
 Restarting incremental Fock formation.
 E= -1455.67123673357     Delta-E=        0.000000074199 Rises=F Damp=F
 DIIS: error= 2.14D-06 at cycle  21 NSaved=  13.
 NSaved=13 IEnMin=11 EnMin= -1455.67123681956     IErMin=13 ErrMin= 2.14D-06
 ErrMax= 2.14D-06  0.00D+00 EMaxC= 1.00D-01 BMatC= 2.45D-10 BMatP= 3.12D-10
 IDIUse=1 WtCom= 1.00D+00 WtEn= 0.00D+00
 Large coefficients: NSaved= 13 BigCof=   14.62 CofMax=   10.00 Det=-4.98D-13
 Inversion failed.  Reducing to 12 matrices.
 Large coefficients: NSaved= 12 BigCof=   13.09 CofMax=   10.00 Det=-5.65D-13
 Inversion failed.  Reducing to 11 matrices.
 Large coefficients: NSaved= 11 BigCof=   12.82 CofMax=   10.00 Det=-5.83D-13
 Inversion failed.  Reducing to 10 matrices.
 Large coefficients: NSaved= 10 BigCof=   12.22 CofMax=   10.00 Det=-6.78D-13
 Inversion failed.  Reducing to  9 matrices.
 Large coefficients: NSaved=  9 BigCof=   10.99 CofMax=   10.00 Det=-7.88D-13
 Inversion failed.  Reducing to  8 matrices.
 Large coefficients: NSaved=  8 BigCof=   10.69 CofMax=   10.00 Det=-8.17D-13
 Inversion failed.  Reducing to  7 matrices.
 Large coefficients: NSaved=  7 BigCof=   10.77 CofMax=   10.00 Det=-8.21D-13
 Inversion failed.  Reducing to  6 matrices.
 Large coefficients: NSaved=  6 BigCof=   10.61 CofMax=   10.00 Det=-8.55D-13
 Inversion failed.  Reducing to  5 matrices.
 Coeff-Com: -0.227D+00 0.619D+00-0.695D+01 0.595D+01 0.161D+01
 Coeff:     -0.227D+00 0.619D+00-0.695D+01 0.595D+01 0.161D+01
 Gap=     0.063 Goal=   None    Shift=    0.000
 RMSDP=9.62D-06 MaxDP=3.12D-04 DE= 7.42D-08 OVMax= 2.10D-03

 Cycle  22  Pass 1  IDiag  1:
 RMSU=  9.62D-06    CP:  1.00D+00
 E= -1455.67123665427     Delta-E=        0.000000079306 Rises=F Damp=F
 DIIS: error= 1.33D-06 at cycle  22 NSaved=   6.
 NSaved= 6 IEnMin= 3 EnMin= -1455.67123681956     IErMin= 6 ErrMin= 1.33D-06
 ErrMax= 1.33D-06  0.00D+00 EMaxC= 1.00D-01 BMatC= 3.08D-10 BMatP= 2.45D-10
 IDIUse=1 WtCom= 1.00D+00 WtEn= 0.00D+00
 Coeff-Com: -0.177D+00 0.384D+00-0.654D+01 0.499D+01 0.175D+01 0.598D+00
 Coeff:     -0.177D+00 0.384D+00-0.654D+01 0.499D+01 0.175D+01 0.598D+00
 Gap=     0.063 Goal=   None    Shift=    0.000
 RMSDP=1.06D-05 MaxDP=3.43D-04 DE= 7.93D-08 OVMax= 2.31D-03

 Cycle  23  Pass 1  IDiag  1:
 RMSU=  7.46D-07    CP:  1.00D+00  2.10D+00
 E= -1455.67123660950     Delta-E=        0.000000044764 Rises=F Damp=F
 DIIS: error= 7.91D-07 at cycle  23 NSaved=   7.
 NSaved= 7 IEnMin= 3 EnMin= -1455.67123681956     IErMin= 7 ErrMin= 7.91D-07
 ErrMax= 7.91D-07  0.00D+00 EMaxC= 1.00D-01 BMatC= 1.71D-10 BMatP= 2.45D-10
 IDIUse=1 WtCom= 1.00D+00 WtEn= 0.00D+00
 Coeff-Com: -0.162D+00-0.548D+00-0.207D+01 0.183D+01 0.853D+00 0.553D+00
 Coeff-Com:  0.539D+00
 Coeff:     -0.162D+00-0.548D+00-0.207D+01 0.183D+01 0.853D+00 0.553D+00
 Coeff:      0.539D+00
 Gap=     0.063 Goal=   None    Shift=    0.000
 RMSDP=4.06D-06 MaxDP=1.32D-04 DE= 4.48D-08 OVMax= 8.86D-04

 Cycle  24  Pass 1  IDiag  1:
 RMSU=  3.28D-07    CP:  1.00D+00  2.52D+00  8.59D-01
 E= -1455.67123660416     Delta-E=        0.000000005341 Rises=F Damp=F
 DIIS: error= 6.39D-07 at cycle  24 NSaved=   8.
 NSaved= 8 IEnMin= 3 EnMin= -1455.67123681956     IErMin= 8 ErrMin= 6.39D-07
 ErrMax= 6.39D-07  0.00D+00 EMaxC= 1.00D-01 BMatC= 6.98D-11 BMatP= 1.71D-10
 IDIUse=1 WtCom= 1.00D+00 WtEn= 0.00D+00
 Coeff-Com: -0.103D+00-0.169D+01 0.391D+01-0.223D+01-0.122D+00 0.641D-01
 Coeff-Com:  0.225D+00 0.940D+00
 Coeff:     -0.103D+00-0.169D+01 0.391D+01-0.223D+01-0.122D+00 0.641D-01
 Coeff:      0.225D+00 0.940D+00
 Gap=     0.063 Goal=   None    Shift=    0.000
 RMSDP=1.27D-06 MaxDP=4.14D-05 DE= 5.34D-09 OVMax= 2.60D-04

 Cycle  25  Pass 1  IDiag  1:
 RMSU=  3.00D-07    CP:  1.00D+00  2.64D+00  5.86D-01  1.57D+00
 E= -1455.67123660398     Delta-E=        0.000000000178 Rises=F Damp=F
 DIIS: error= 2.78D-07 at cycle  25 NSaved=   9.
 NSaved= 9 IEnMin= 3 EnMin= -1455.67123681956     IErMin= 9 ErrMin= 2.78D-07
 ErrMax= 2.78D-07  0.00D+00 EMaxC= 1.00D-01 BMatC= 1.68D-11 BMatP= 6.98D-11
 IDIUse=1 WtCom= 1.00D+00 WtEn= 0.00D+00
 Coeff-Com: -0.444D-01-0.755D+00 0.144D+01-0.780D+00 0.283D-01 0.574D-01
 Coeff-Com:  0.119D+00 0.459D+00 0.478D+00
 Coeff:     -0.444D-01-0.755D+00 0.144D+01-0.780D+00 0.283D-01 0.574D-01
 Coeff:      0.119D+00 0.459D+00 0.478D+00
 Gap=     0.063 Goal=   None    Shift=    0.000
 RMSDP=6.15D-07 MaxDP=1.91D-05 DE= 1.78D-10 OVMax= 1.29D-04

 Cycle  26  Pass 1  IDiag  1:
 RMSU=  7.22D-08    CP:  1.00D+00  2.70D+00  7.53D-01  1.38D+00  8.64D-01
 E= -1455.67123660405     Delta-E=       -0.000000000062 Rises=F Damp=F
 DIIS: error= 1.56D-07 at cycle  26 NSaved=  10.
 NSaved=10 IEnMin= 3 EnMin= -1455.67123681956     IErMin=10 ErrMin= 1.56D-07
 ErrMax= 1.56D-07  0.00D+00 EMaxC= 1.00D-01 BMatC= 4.90D-12 BMatP= 1.68D-11
 IDIUse=1 WtCom= 1.00D+00 WtEn= 0.00D+00
 Coeff-Com:  0.528D-01 0.936D-01 0.532D-01-0.123D+00-0.298D-01-0.855D-01
 Coeff-Com: -0.549D-01-0.851D-01 0.261D+00 0.917D+00
 Coeff:      0.528D-01 0.936D-01 0.532D-01-0.123D+00-0.298D-01-0.855D-01
 Coeff:     -0.549D-01-0.851D-01 0.261D+00 0.917D+00
 Gap=     0.063 Goal=   None    Shift=    0.000
 RMSDP=1.07D-07 MaxDP=7.45D-06 DE=-6.18D-11 OVMax= 9.16D-06

 Cycle  27  Pass 1  IDiag  1:
 RMSU=  3.92D-08    CP:  1.00D+00  2.70D+00  7.02D-01  1.48D+00  1.02D+00
                    CP:  1.05D+00
 E= -1455.67123660404     Delta-E=        0.000000000005 Rises=F Damp=F
 DIIS: error= 8.47D-08 at cycle  27 NSaved=  11.
 NSaved=11 IEnMin= 3 EnMin= -1455.67123681956     IErMin=11 ErrMin= 8.47D-08
 ErrMax= 8.47D-08  0.00D+00 EMaxC= 1.00D-01 BMatC= 1.26D-12 BMatP= 4.90D-12
 IDIUse=1 WtCom= 1.00D+00 WtEn= 0.00D+00
 Coeff-Com:  0.302D-01 0.101D+00 0.125D+00-0.165D+00-0.711D-01-0.519D-01
 Coeff-Com: -0.129D-01-0.330D-01-0.139D+00 0.236D+00 0.980D+00
 Coeff:      0.302D-01 0.101D+00 0.125D+00-0.165D+00-0.711D-01-0.519D-01
 Coeff:     -0.129D-01-0.330D-01-0.139D+00 0.236D+00 0.980D+00
 Gap=     0.063 Goal=   None    Shift=    0.000
 RMSDP=1.80D-07 MaxDP=5.59D-06 DE= 4.55D-12 OVMax= 3.84D-05

 Cycle  28  Pass 1  IDiag  1:
 RMSU=  2.55D-08    CP:  1.00D+00  2.68D+00  7.23D-01  1.46D+00  1.01D+00
                    CP:  1.13D+00  1.13D+00
 E= -1455.67123660397     Delta-E=        0.000000000074 Rises=F Damp=F
 DIIS: error= 6.88D-08 at cycle  28 NSaved=  12.
 NSaved=12 IEnMin= 3 EnMin= -1455.67123681956     IErMin=12 ErrMin= 6.88D-08
 ErrMax= 6.88D-08  0.00D+00 EMaxC= 1.00D-01 BMatC= 9.01D-13 BMatP= 1.26D-12
 IDIUse=1 WtCom= 1.00D+00 WtEn= 0.00D+00
 Coeff-Com: -0.838D-03 0.216D-01 0.130D+00-0.120D+00-0.432D-01-0.153D-02
 Coeff-Com:  0.329D-01 0.396D-01-0.233D+00-0.121D+00 0.535D+00 0.760D+00
 Coeff:     -0.838D-03 0.216D-01 0.130D+00-0.120D+00-0.432D-01-0.153D-02
 Coeff:      0.329D-01 0.396D-01-0.233D+00-0.121D+00 0.535D+00 0.760D+00
 Gap=     0.063 Goal=   None    Shift=    0.000
 RMSDP=7.46D-08 MaxDP=3.50D-06 DE= 7.37D-11 OVMax= 1.39D-05

 Cycle  29  Pass 1  IDiag  1:
 RMSU=  1.35D-08    CP:  1.00D+00  2.67D+00  7.46D-01  1.43D+00  9.53D-01
                    CP:  1.19D+00  1.41D+00  1.09D+00
 E= -1455.67123660408     Delta-E=       -0.000000000110 Rises=F Damp=F
 DIIS: error= 2.91D-08 at cycle  29 NSaved=  13.
 NSaved=13 IEnMin= 3 EnMin= -1455.67123681956     IErMin=13 ErrMin= 2.91D-08
 ErrMax= 2.91D-08  0.00D+00 EMaxC= 1.00D-01 BMatC= 9.24D-14 BMatP= 9.01D-13
 IDIUse=1 WtCom= 1.00D+00 WtEn= 0.00D+00
 Coeff-Com: -0.112D-01-0.368D-01 0.162D+00-0.100D+00-0.266D-01 0.926D-03
 Coeff-Com:  0.153D-01 0.427D-01-0.752D-01-0.757D-01-0.386D-01 0.197D+00
 Coeff-Com:  0.947D+00
 Coeff:     -0.112D-01-0.368D-01 0.162D+00-0.100D+00-0.266D-01 0.926D-03
 Coeff:      0.153D-01 0.427D-01-0.752D-01-0.757D-01-0.386D-01 0.197D+00
 Coeff:      0.947D+00
 Gap=     0.063 Goal=   None    Shift=    0.000
 RMSDP=5.08D-08 MaxDP=1.52D-06 DE=-1.10D-10 OVMax= 1.05D-05

 Cycle  30  Pass 1  IDiag  1:
 RMSU=  9.36D-09    CP:  1.00D+00  2.67D+00  7.42D-01  1.41D+00  9.72D-01
                    CP:  1.23D+00  1.48D+00  1.17D+00  8.00D-01
 E= -1455.67123660404     Delta-E=        0.000000000037 Rises=F Damp=F
 DIIS: error= 1.73D-08 at cycle  30 NSaved=  14.
 NSaved=14 IEnMin= 3 EnMin= -1455.67123681956     IErMin=14 ErrMin= 1.73D-08
 ErrMax= 1.73D-08  0.00D+00 EMaxC= 1.00D-01 BMatC= 3.46D-14 BMatP= 9.24D-14
 IDIUse=1 WtCom= 1.00D+00 WtEn= 0.00D+00
 Coeff-Com: -0.608D-02-0.174D-01 0.351D-01-0.135D-01-0.309D-02 0.350D-02
 Coeff-Com:  0.754D-03 0.134D-01 0.993D-02 0.320D-02-0.139D+00-0.112D+00
 Coeff-Com:  0.402D+00 0.824D+00
 Coeff:     -0.608D-02-0.174D-01 0.351D-01-0.135D-01-0.309D-02 0.350D-02
 Coeff:      0.754D-03 0.134D-01 0.993D-02 0.320D-02-0.139D+00-0.112D+00
 Coeff:      0.402D+00 0.824D+00
 Gap=     0.063 Goal=   None    Shift=    0.000
 RMSDP=1.19D-08 MaxDP=9.69D-07 DE= 3.73D-11 OVMax= 1.54D-06

 Cycle  31  Pass 1  IDiag  1:
 RMSU=  2.61D-09    CP:  1.00D+00  2.67D+00  7.47D-01  1.40D+00  9.59D-01
                    CP:  1.24D+00  1.49D+00  1.22D+00  9.54D-01  1.01D+00
 E= -1455.67123660401     Delta-E=        0.000000000028 Rises=F Damp=F
 DIIS: error= 5.26D-09 at cycle  31 NSaved=  15.
 NSaved=15 IEnMin= 3 EnMin= -1455.67123681956     IErMin=15 ErrMin= 5.26D-09
 ErrMax= 5.26D-09  0.00D+00 EMaxC= 1.00D-01 BMatC= 5.52D-15 BMatP= 3.46D-14
 IDIUse=1 WtCom= 1.00D+00 WtEn= 0.00D+00
 Coeff-Com: -0.118D-02-0.875D-03-0.177D-01 0.162D-01 0.354D-02 0.235D-02
 Coeff-Com: -0.443D-02-0.806D-03 0.210D-01 0.165D-01-0.662D-01-0.942D-01
 Coeff-Com:  0.122D-01 0.449D+00 0.664D+00
 Coeff:     -0.118D-02-0.875D-03-0.177D-01 0.162D-01 0.354D-02 0.235D-02
 Coeff:     -0.443D-02-0.806D-03 0.210D-01 0.165D-01-0.662D-01-0.942D-01
 Coeff:      0.122D-01 0.449D+00 0.664D+00
 Gap=     0.063 Goal=   None    Shift=    0.000
 RMSDP=1.92D-09 MaxDP=1.13D-07 DE= 2.82D-11 OVMax= 2.28D-07

 SCF Done:  E(RM062X) =  -1455.67123660     A.U. after   31 cycles
            NFock= 31  Conv=0.19D-08     -V/T= 2.0031
 KE= 1.451223492775D+03 PE=-5.445759463587D+03 EE= 1.540283604236D+03
 Leave Link  502 at Wed Jul  6 00:58:53 2022, MaxMem=   671088640 cpu:            3499.6 elap:             747.0
 (Enter /gpfs/software/gaussian16/sse4/tar/g16/l601.exe)
 Copying SCF densities to generalized density rwf, IOpCl= 0 IROHF=0.

 **********************************************************************

            Population analysis using the SCF density.

 **********************************************************************

 Orbital symmetries:
       Occupied  (A) (A) (A) (A) (A) (A) (A) (A) (A) (A) (A) (A)
                 (A) (A) (A) (A) (A) (A) (A) (A) (A) (A) (A) (A)
                 (A) (A) (A) (A) (A) (A) (A) (A) (A) (A) (A) (A)
                 (A) (A) (A) (A) (A) (A) (A) (A) (A) (A) (A) (A)
                 (A) (A) (A) (A) (A) (A) (A) (A) (A) (A) (A) (A)
       Virtual   (A) (A) (A) (A) (A) (A) (A) (A) (A) (A) (A) (A)
                 (A) (A) (A) (A) (A) (A) (A) (A) (A) (A) (A) (A)
                 (A) (A) (A) (A) (A) (A) (A) (A) (A) (A) (A) (A)
                 (A) (A) (A) (A) (A) (A) (A) (A) (A) (A) (A) (A)
                 (A) (A) (A) (A) (A) (A) (A) (A) (A) (A) (A) (A)
                 (A) (A) (A) (A) (A) (A) (A) (A) (A) (A) (A) (A)
                 (A) (A) (A) (A) (A) (A) (A) (A) (A) (A) (A) (A)
                 (A) (A) (A) (A) (A) (A) (A) (A) (A) (A) (A) (A)
                 (A) (A) (A) (A) (A) (A) (A) (A) (A) (A) (A) (A)
                 (A) (A) (A) (A) (A) (A) (A) (A) (A) (A) (A) (A)
                 (A) (A) (A) (A) (A) (A) (A) (A) (A) (A) (A) (A)
                 (A) (A) (A) (A) (A) (A) (A) (A) (A) (A) (A) (A)
                 (A) (A) (A) (A) (A) (A) (A) (A) (A) (A) (A) (A)
                 (A) (A) (A) (A) (A) (A) (A) (A) (A) (A) (A) (A)
                 (A) (A) (A) (A) (A) (A) (A) (A) (A) (A) (A) (A)
                 (A) (A) (A) (A) (A) (A) (A) (A) (A) (A) (A) (A)
                 (A) (A) (A) (A) (A) (A) (A) (A) (A) (A) (A) (A)
                 (A) (A) (A) (A) (A) (A) (A) (A) (A) (A) (A) (A)
                 (A) (A) (A) (A) (A) (A) (A) (A) (A) (A) (A) (A)
                 (A) (A) (A) (A) (A) (A) (A) (A) (A) (A) (A) (A)
                 (A) (A) (A) (A) (A) (A) (A) (A) (A) (A) (A) (A)
                 (A) (A) (A) (A) (A) (A) (A) (A) (A) (A) (A) (A)
                 (A) (A) (A) (A) (A) (A) (A) (A) (A) (A) (A) (A)
                 (A) (A) (A) (A) (A) (A) (A) (A) (A) (A) (A) (A)
                 (A) (A) (A) (A) (A) (A) (A) (A) (A) (A) (A) (A)
                 (A) (A) (A) (A) (A) (A) (A) (A) (A) (A) (A) (A)
 The electronic state is 1-A.
 Alpha  occ. eigenvalues -- -102.59916-102.53416 -19.40876 -10.52967 -10.52776
 Alpha  occ. eigenvalues --  -10.50338 -10.50007 -10.49193 -10.48139 -10.45348
 Alpha  occ. eigenvalues --  -10.44826 -10.44358 -10.43335 -10.43227 -10.40273
 Alpha  occ. eigenvalues --   -9.74238  -9.67710  -7.46749  -7.46079  -7.46068
 Alpha  occ. eigenvalues --   -7.40201  -7.39581  -7.39557  -0.95359  -0.92206
 Alpha  occ. eigenvalues --   -0.86390  -0.84180  -0.80512  -0.77027  -0.73190
 Alpha  occ. eigenvalues --   -0.69622  -0.67211  -0.61279  -0.58208  -0.55226
 Alpha  occ. eigenvalues --   -0.53278  -0.48439  -0.45834  -0.43712  -0.41551
 Alpha  occ. eigenvalues --   -0.40508  -0.39274  -0.39090  -0.37608  -0.35073
 Alpha  occ. eigenvalues --   -0.34524  -0.34280  -0.32540  -0.30412  -0.29660
 Alpha  occ. eigenvalues --   -0.28931  -0.27578  -0.26338  -0.23645  -0.22663
 Alpha  occ. eigenvalues --   -0.21063  -0.19520  -0.16229  -0.15541  -0.10157
 Alpha virt. eigenvalues --   -0.03829   0.08629   0.09005   0.09393   0.10073
 Alpha virt. eigenvalues --    0.11731   0.12565   0.13805   0.13859   0.14141
 Alpha virt. eigenvalues --    0.14281   0.14852   0.15523   0.16515   0.16943
 Alpha virt. eigenvalues --    0.16996   0.17744   0.18038   0.18726   0.19324
 Alpha virt. eigenvalues --    0.19373   0.20232   0.20300   0.20580   0.21324
 Alpha virt. eigenvalues --    0.22005   0.22717   0.22722   0.23116   0.23429
 Alpha virt. eigenvalues --    0.24672   0.25018   0.25120   0.25660   0.26366
 Alpha virt. eigenvalues --    0.26459   0.27642   0.27842   0.28627   0.28877
 Alpha virt. eigenvalues --    0.29126   0.29199   0.29497   0.29618   0.30284
 Alpha virt. eigenvalues --    0.30468   0.31481   0.31547   0.32558   0.32621
 Alpha virt. eigenvalues --    0.32978   0.33041   0.33734   0.34263   0.35240
 Alpha virt. eigenvalues --    0.36116   0.36357   0.36464   0.37058   0.38108
 Alpha virt. eigenvalues --    0.38215   0.38766   0.41028   0.41583   0.42859
 Alpha virt. eigenvalues --    0.43322   0.43814   0.44456   0.45271   0.46252
 Alpha virt. eigenvalues --    0.47254   0.47445   0.47816   0.49848   0.50672
 Alpha virt. eigenvalues --    0.51451   0.51866   0.53679   0.54040   0.55520
 Alpha virt. eigenvalues --    0.56240   0.58281   0.59515   0.61601   0.62044
 Alpha virt. eigenvalues --    0.62179   0.63491   0.64620   0.65393   0.66712
 Alpha virt. eigenvalues --    0.68172   0.68229   0.69281   0.69666   0.70712
 Alpha virt. eigenvalues --    0.71366   0.71550   0.72850   0.73061   0.73277
 Alpha virt. eigenvalues --    0.74896   0.74914   0.76282   0.76449   0.78220
 Alpha virt. eigenvalues --    0.79098   0.79752   0.80365   0.80758   0.81059
 Alpha virt. eigenvalues --    0.81761   0.83319   0.84436   0.84482   0.86407
 Alpha virt. eigenvalues --    0.87391   0.88504   0.90169   0.90204   0.91523
 Alpha virt. eigenvalues --    0.95925   0.97098   0.97294   0.98385   1.00558
 Alpha virt. eigenvalues --    1.01210   1.01678   1.02160   1.02411   1.02939
 Alpha virt. eigenvalues --    1.03504   1.03759   1.04400   1.05362   1.05689
 Alpha virt. eigenvalues --    1.06717   1.07851   1.08508   1.09855   1.10620
 Alpha virt. eigenvalues --    1.12139   1.12787   1.14085   1.14430   1.15204
 Alpha virt. eigenvalues --    1.16184   1.18427   1.20108   1.20793   1.21382
 Alpha virt. eigenvalues --    1.23179   1.25581   1.25603   1.27912   1.28212
 Alpha virt. eigenvalues --    1.30914   1.32780   1.33912   1.35425   1.36496
 Alpha virt. eigenvalues --    1.38012   1.40431   1.41419   1.43925   1.44249
 Alpha virt. eigenvalues --    1.45693   1.46535   1.49967   1.53368   1.56504
 Alpha virt. eigenvalues --    1.56608   1.57655   1.60352   1.64482   1.65899
 Alpha virt. eigenvalues --    1.68898   1.69846   1.71169   1.72768   1.73803
 Alpha virt. eigenvalues --    1.74950   1.77131   1.80407   1.81267   1.81579
 Alpha virt. eigenvalues --    1.83253   1.85377   1.88133   1.88286   1.91403
 Alpha virt. eigenvalues --    1.93044   1.95228   1.95651   1.96537   1.98860
 Alpha virt. eigenvalues --    2.01247   2.02414   2.03951   2.04765   2.06831
 Alpha virt. eigenvalues --    2.07768   2.08886   2.10141   2.11851   2.12282
 Alpha virt. eigenvalues --    2.13470   2.14924   2.16430   2.17959   2.20458
 Alpha virt. eigenvalues --    2.22047   2.22185   2.32759   2.35146   2.37806
 Alpha virt. eigenvalues --    2.38931   2.39302   2.41209   2.41468   2.43101
 Alpha virt. eigenvalues --    2.44685   2.45734   2.48330   2.49898   2.53586
 Alpha virt. eigenvalues --    2.56221   2.58244   2.59373   2.64737   2.67248
 Alpha virt. eigenvalues --    2.68168   2.71243   2.73202   2.77012   2.77313
 Alpha virt. eigenvalues --    2.79115   2.81623   2.83573   2.84484   2.85766
 Alpha virt. eigenvalues --    2.87166   2.89962   2.91197   2.91752   2.93698
 Alpha virt. eigenvalues --    2.95884   2.98302   2.99751   3.00034   3.00902
 Alpha virt. eigenvalues --    3.03652   3.07691   3.07929   3.11478   3.12500
 Alpha virt. eigenvalues --    3.19375   3.19641   3.19642   3.25865   3.27046
 Alpha virt. eigenvalues --    3.30078   3.36021   3.38476   3.38931   3.43055
 Alpha virt. eigenvalues --    3.46834   3.54404   3.55488   3.56784   3.59863
 Alpha virt. eigenvalues --    3.61044   3.64870   3.74554   3.78837   3.82150
 Alpha virt. eigenvalues --    3.85056   3.93473   4.00197   4.00738   4.21456
 Alpha virt. eigenvalues --    4.26192   4.29371   4.39575   4.63605   4.85007
 Alpha virt. eigenvalues --    4.93956   5.38464   5.53661   6.01806  10.05870
 Alpha virt. eigenvalues --   10.12083  23.57290  23.79922  23.97762  23.99180
 Alpha virt. eigenvalues --   24.07368  24.08841  24.10771  24.19068  24.20196
 Alpha virt. eigenvalues --   24.26169  24.27783  24.33453  26.01759  26.08876
 Alpha virt. eigenvalues --   26.32067  26.42823  26.75005  26.83183  50.32923
 Alpha virt. eigenvalues --  216.15964 216.22294
          Condensed to atoms (all electrons):
               1          2          3          4          5          6
     1  C   20.795728  -1.630311   2.965024  -8.326380  -4.282433  -2.418979
     2  C   -1.630311  12.711451  -2.703305  -1.250389   0.346959  -0.571403
     3  C    2.965024  -2.703305  12.972636  -2.002778  -2.125779  -2.414248
     4  C   -8.326380  -1.250389  -2.002778  18.624119   2.315653  -0.704029
     5  C   -4.282433   0.346959  -2.125779   2.315653  12.288085   1.632810
     6  C   -2.418979  -0.571403  -2.414248  -0.704029   1.632810  11.181028
     7  H   -0.018658  -0.021523   0.242768  -0.020976  -0.039857   0.059769
     8  H    0.036305  -0.020744  -0.000265  -0.080214   0.216894   0.042103
     9  Cl  -0.266372   0.512240  -0.089122  -1.134254   0.526624  -0.203816
    10  O    0.232193  -0.243653  -0.091152   0.053638   0.043160   0.010099
    11  H    0.089583   0.311687  -0.042569  -0.006308  -0.031534   0.024396
    12  C   -0.141235  -0.949360   0.121948  -1.270435  -1.557640   2.223324
    13  C    0.191070  -0.835740   2.007978  -1.157740  -2.593962  -1.606247
    14  C   -0.301622   0.585862  -0.299027  -0.283065  -1.355776  -1.094101
    15  C   -0.054128  -0.209665  -2.158076  -0.098767   2.157435   0.213978
    16  C    0.203558  -0.121224   0.209417   0.521619  -0.915448  -0.679729
    17  C   -0.041552   0.175386  -0.131218  -0.136569   0.288604   0.123349
    18  Cl  -0.000608  -0.012535  -0.021168  -0.005629  -0.079880  -0.180467
    19  H   -0.000094  -0.000114  -0.003595  -0.001207  -0.001008  -0.011132
    20  H   -0.004608   0.017708  -0.026314   0.005001   0.023964   0.117545
               7          8          9         10         11         12
     1  C   -0.018658   0.036305  -0.266372   0.232193   0.089583  -0.141235
     2  C   -0.021523  -0.020744   0.512240  -0.243653   0.311687  -0.949360
     3  C    0.242768  -0.000265  -0.089122  -0.091152  -0.042569   0.121948
     4  C   -0.020976  -0.080214  -1.134254   0.053638  -0.006308  -1.270435
     5  C   -0.039857   0.216894   0.526624   0.043160  -0.031534  -1.557640
     6  C    0.059769   0.042103  -0.203816   0.010099   0.024396   2.223324
     7  H    0.559275  -0.000237   0.000711  -0.000442  -0.007320   0.060473
     8  H   -0.000237   0.527295  -0.040534  -0.000614   0.000051   0.106679
     9  Cl   0.000711  -0.040534  17.648965   0.064597   0.000175  -0.164582
    10  O   -0.000442  -0.000614   0.064597   8.386514  -0.005090   0.004510
    11  H   -0.007320   0.000051   0.000175  -0.005090   0.518416   0.001425
    12  C    0.060473   0.106679  -0.164582   0.004510   0.001425  10.436462
    13  C    0.026992   0.023009  -0.062671   0.002459   0.010609   1.534654
    14  C    0.009770   0.004499   0.002081   0.001155   0.000103  -1.824379
    15  C    0.015071  -0.008837  -0.013344  -0.000867  -0.001585  -1.749437
    16  C    0.006065   0.035635  -0.020364  -0.000252   0.000290   0.031661
    17  C   -0.005317  -0.005634  -0.000361   0.000004  -0.000064  -0.549135
    18  Cl   0.000250   0.000073  -0.000204   0.000004   0.000015  -0.370816
    19  H    0.000001   0.000048  -0.000020   0.000000  -0.000000  -0.033939
    20  H    0.001447  -0.000019   0.000064  -0.000005  -0.000007   0.059450
              13         14         15         16         17         18
     1  C    0.191070  -0.301622  -0.054128   0.203558  -0.041552  -0.000608
     2  C   -0.835740   0.585862  -0.209665  -0.121224   0.175386  -0.012535
     3  C    2.007978  -0.299027  -2.158076   0.209417  -0.131218  -0.021168
     4  C   -1.157740  -0.283065  -0.098767   0.521619  -0.136569  -0.005629
     5  C   -2.593962  -1.355776   2.157435  -0.915448   0.288604  -0.079880
     6  C   -1.606247  -1.094101   0.213978  -0.679729   0.123349  -0.180467
     7  H    0.026992   0.009770   0.015071   0.006065  -0.005317   0.000250
     8  H    0.023009   0.004499  -0.008837   0.035635  -0.005634   0.000073
     9  Cl  -0.062671   0.002081  -0.013344  -0.020364  -0.000361  -0.000204
    10  O    0.002459   0.001155  -0.000867  -0.000252   0.000004   0.000004
    11  H    0.010609   0.000103  -0.001585   0.000290  -0.000064   0.000015
    12  C    1.534654  -1.824379  -1.749437   0.031661  -0.549135  -0.370816
    13  C   13.535625   0.577250  -2.766459   0.835423  -3.821959   0.603356
    14  C    0.577250  14.429490  -0.640912  -0.400693  -3.201411  -0.497972
    15  C   -2.766459  -0.640912  13.698692  -4.006453   1.441835   0.032893
    16  C    0.835423  -0.400693  -4.006453  10.969598  -0.513891   0.163577
    17  C   -3.821959  -3.201411   1.441835  -0.513891  12.998710  -0.643470
    18  Cl   0.603356  -0.497972   0.032893   0.163577  -0.643470  17.640388
    19  H   -0.021863  -0.017428  -0.062295   0.398980   0.014473   0.000151
    20  H    0.198134  -0.101110  -0.003547  -0.007490   0.068738  -0.032143
              19         20
     1  C   -0.000094  -0.004608
     2  C   -0.000114   0.017708
     3  C   -0.003595  -0.026314
     4  C   -0.001207   0.005001
     5  C   -0.001008   0.023964
     6  C   -0.011132   0.117545
     7  H    0.000001   0.001447
     8  H    0.000048  -0.000019
     9  Cl  -0.000020   0.000064
    10  O    0.000000  -0.000005
    11  H   -0.000000  -0.000007
    12  C   -0.033939   0.059450
    13  C   -0.021863   0.198134
    14  C   -0.017428  -0.101110
    15  C   -0.062295  -0.003547
    16  C    0.398980  -0.007490
    17  C    0.014473   0.068738
    18  Cl   0.000151  -0.032143
    19  H    0.571323   0.000145
    20  H    0.000145   0.502747
 Mulliken charges:
               1
     1  C   -1.026481
     2  C   -0.091329
     3  C   -0.411155
     4  C    0.958710
     5  C   -0.856870
     6  C    0.255750
     7  H    0.131737
     8  H    0.164508
     9  Cl   0.240187
    10  O   -0.456258
    11  H    0.137728
    12  C    0.030373
    13  C   -0.679918
    14  C    0.407287
    15  C    0.214468
    16  C   -0.710278
    17  C   -0.060518
    18  Cl   0.404185
    19  H    0.167573
    20  H    0.180300
 Sum of Mulliken charges =  -1.00000
 Mulliken charges with hydrogens summed into heavy atoms:
               1
     1  C   -1.026481
     2  C    0.046400
     3  C   -0.279419
     4  C    0.958710
     5  C   -0.692362
     6  C    0.255750
     9  Cl   0.240187
    10  O   -0.456258
    12  C    0.030373
    13  C   -0.499618
    14  C    0.407287
    15  C    0.214468
    16  C   -0.542704
    17  C   -0.060518
    18  Cl   0.404185
 Electronic spatial extent (au):  <R**2>=           5609.2351
 Charge=             -1.0000 electrons
 Dipole moment (field-independent basis, Debye):
    X=             -9.9490    Y=              2.1191    Z=              0.0014  Tot=             10.1722
 Quadrupole moment (field-independent basis, Debye-Ang):
   XX=           -191.0237   YY=           -109.9906   ZZ=           -108.6077
   XY=             14.0990   XZ=              0.0021   YZ=              0.0000
 Traceless Quadrupole moment (field-independent basis, Debye-Ang):
   XX=            -54.4830   YY=             26.5501   ZZ=             27.9330
   XY=             14.0990   XZ=              0.0021   YZ=              0.0000
 Octapole moment (field-independent basis, Debye-Ang**2):
  XXX=           -179.3884  YYY=              0.2592  ZZZ=             -0.0009  XYY=            -31.8108
  XXY=             54.3300  XXZ=              0.0250  XZZ=              5.3278  YZZ=             -3.0545
  YYZ=              0.0069  XYZ=             -0.0110
 Hexadecapole moment (field-independent basis, Debye-Ang**3):
 XXXX=          -8217.4591 YYYY=          -1204.1103 ZZZZ=           -131.6453 XXXY=            419.0532
 XXXZ=              0.0446 YYYX=             88.6974 YYYZ=             -0.0014 ZZZX=             -0.0073
 ZZZY=              0.0065 XXYY=          -1436.2537 XXZZ=          -1119.8958 YYZZ=           -245.0894
 XXYZ=             -0.0150 YYXZ=              0.0120 ZZXY=             28.6867
 N-N= 9.985811299718D+02 E-N=-5.445759463367D+03  KE= 1.451223492775D+03
 No NMR shielding tensors so no spin-rotation constants.
 Leave Link  601 at Wed Jul  6 00:58:54 2022, MaxMem=   671088640 cpu:               1.1 elap:               0.3
 (Enter /gpfs/software/gaussian16/sse4/tar/g16/l607.exe)
 ******************************Gaussian NBO Version 3.1******************************
             N A T U R A L   A T O M I C   O R B I T A L   A N D
          N A T U R A L   B O N D   O R B I T A L   A N A L Y S I S
 ******************************Gaussian NBO Version 3.1******************************
       /RESON  / : Allow strongly delocalized NBO set

 Analyzing the SCF density

 Job title: ...                                                             

 Storage needed:    425842 in NPA,    567062 in NBO ( 671086480 available)
 GSVD:  LWork=       41926 too small for GESVD, short by      154985 words or      154985 for optimal perf.
 Remove ICRem=  271 ICRemI=  206 L=0 PNAO number  271 atom   15 type  51 NPNAO=  376
   due to symmetric orthogonalization 2, value= 0.00D+00.
 GSVD:  LWork=       42816 too small for GESVD, short by      152324 words or      152324 for optimal perf.
 Remove ICRem=  113 ICRemI=  114 L=0 PNAO number  113 atom    6 type  51 NPNAO=  375
   due to symmetric orthogonalization 2, value= 0.00D+00.
 GSVD:  LWork=       43702 too small for GESVD, short by      149675 words or      149675 for optimal perf.


 NATURAL POPULATIONS:  Natural atomic orbital occupancies 
                                                          
   NAO  Atom  No  lang   Type(AO)    Occupancy      Energy
 ----------------------------------------------------------
     1    C    1  S      Cor( 1S)     1.99872     -10.30026
     2    C    1  S      Val( 2S)     0.79439       0.06481
     3    C    1  S      Ryd( 3S)     0.00270       1.31437
     4    C    1  S      Ryd( 4S)     0.00023       1.86607
     5    C    1  S      Ryd( 5S)     0.00004      21.58555
     6    C    1  px     Val( 2p)     0.90469       0.11607
     7    C    1  px     Ryd( 4p)     0.01498       1.27779
     8    C    1  px     Ryd( 3p)     0.00059       0.59937
     9    C    1  px     Ryd( 5p)     0.00012       2.92127
    10    C    1  py     Val( 2p)     1.05294       0.08332
    11    C    1  py     Ryd( 4p)     0.00803       1.45124
    12    C    1  py     Ryd( 3p)     0.00038       0.55854
    13    C    1  py     Ryd( 5p)     0.00012       2.72447
    14    C    1  pz     Val( 2p)     0.87055       0.05655
    15    C    1  pz     Ryd( 4p)     0.00173       0.84397
    16    C    1  pz     Ryd( 3p)     0.00055       0.44773
    17    C    1  pz     Ryd( 5p)     0.00008       2.80094
    18    C    1  dxy    Ryd( 3d)     0.00250       2.88645
    19    C    1  dxz    Ryd( 3d)     0.00405       1.86006
    20    C    1  dyz    Ryd( 3d)     0.00077       1.81624
    21    C    1  dx2y2  Ryd( 3d)     0.00211       2.75571
    22    C    1  dz2    Ryd( 3d)     0.00042       2.26304

    23    C    2  S      Cor( 1S)     1.99913     -10.25805
    24    C    2  S      Val( 2S)     0.96941      -0.05059
    25    C    2  S      Ryd( 4S)     0.00191       1.05575
    26    C    2  S      Ryd( 3S)     0.00017       0.82534
    27    C    2  S      Ryd( 5S)     0.00001      23.32596
    28    C    2  px     Val( 2p)     1.04705       0.08728
    29    C    2  px     Ryd( 4p)     0.00537       1.05594
    30    C    2  px     Ryd( 3p)     0.00038       0.61269
    31    C    2  px     Ryd( 5p)     0.00018       3.31954
    32    C    2  py     Val( 2p)     1.16580       0.06289
    33    C    2  py     Ryd( 4p)     0.00483       1.21916
    34    C    2  py     Ryd( 3p)     0.00051       0.62171
    35    C    2  py     Ryd( 5p)     0.00011       3.17448
    36    C    2  pz     Val( 2p)     1.08001       0.01591
    37    C    2  pz     Ryd( 4p)     0.00273       0.69775
    38    C    2  pz     Ryd( 3p)     0.00053       0.43664
    39    C    2  pz     Ryd( 5p)     0.00003       2.88318
    40    C    2  dxy    Ryd( 3d)     0.00069       2.72537
    41    C    2  dxz    Ryd( 3d)     0.00036       1.85772
    42    C    2  dyz    Ryd( 3d)     0.00048       1.77443
    43    C    2  dx2y2  Ryd( 3d)     0.00054       2.63302
    44    C    2  dz2    Ryd( 3d)     0.00046       2.21065

    45    C    3  S      Cor( 1S)     1.99925     -10.28639
    46    C    3  S      Val( 2S)     0.94717      -0.06518
    47    C    3  S      Ryd( 4S)     0.00152       0.91219
    48    C    3  S      Ryd( 3S)     0.00009       0.90639
    49    C    3  S      Ryd( 5S)     0.00002      23.30104
    50    C    3  px     Val( 2p)     1.11718       0.05563
    51    C    3  px     Ryd( 4p)     0.00367       1.07838
    52    C    3  px     Ryd( 3p)     0.00041       0.71349
    53    C    3  px     Ryd( 5p)     0.00010       3.41782
    54    C    3  py     Val( 2p)     1.09867       0.06918
    55    C    3  py     Ryd( 4p)     0.00487       0.98936
    56    C    3  py     Ryd( 3p)     0.00041       0.52693
    57    C    3  py     Ryd( 5p)     0.00012       3.46158
    58    C    3  pz     Val( 2p)     1.01968       0.00458
    59    C    3  pz     Ryd( 4p)     0.00161       0.64332
    60    C    3  pz     Ryd( 3p)     0.00066       0.42329
    61    C    3  pz     Ryd( 5p)     0.00001       2.92781
    62    C    3  dxy    Ryd( 3d)     0.00078       2.62588
    63    C    3  dxz    Ryd( 3d)     0.00055       1.76985
    64    C    3  dyz    Ryd( 3d)     0.00055       1.81019
    65    C    3  dx2y2  Ryd( 3d)     0.00042       2.63888
    66    C    3  dz2    Ryd( 3d)     0.00039       2.17058

    67    C    4  S      Cor( 1S)     1.99874     -10.32643
    68    C    4  S      Val( 2S)     0.95585      -0.10074
    69    C    4  S      Ryd( 4S)     0.00147       1.02505
    70    C    4  S      Ryd( 3S)     0.00028       0.72556
    71    C    4  S      Ryd( 5S)     0.00001      23.53899
    72    C    4  px     Val( 2p)     0.98845       0.01798
    73    C    4  px     Ryd( 4p)     0.00600       1.09361
    74    C    4  px     Ryd( 3p)     0.00031       0.87906
    75    C    4  px     Ryd( 5p)     0.00027       3.09406
    76    C    4  py     Val( 2p)     1.00105       0.02226
    77    C    4  py     Ryd( 4p)     0.00601       1.08150
    78    C    4  py     Ryd( 3p)     0.00027       0.80845
    79    C    4  py     Ryd( 5p)     0.00028       3.16118
    80    C    4  pz     Val( 2p)     1.16873      -0.01845
    81    C    4  pz     Ryd( 4p)     0.00173       0.73602
    82    C    4  pz     Ryd( 3p)     0.00062       0.57208
    83    C    4  pz     Ryd( 5p)     0.00004       2.79552
    84    C    4  dxy    Ryd( 3d)     0.00169       2.40580
    85    C    4  dxz    Ryd( 3d)     0.00095       1.72154
    86    C    4  dyz    Ryd( 3d)     0.00083       1.75390
    87    C    4  dx2y2  Ryd( 3d)     0.00106       2.54505
    88    C    4  dz2    Ryd( 3d)     0.00096       2.12887

    89    C    5  S      Cor( 1S)     1.99906     -10.27841
    90    C    5  S      Val( 2S)     0.93724      -0.05137
    91    C    5  S      Ryd( 3S)     0.00301       0.87099
    92    C    5  S      Ryd( 4S)     0.00024       1.08765
    93    C    5  S      Ryd( 5S)     0.00002      23.28253
    94    C    5  px     Val( 2p)     1.07031       0.05139
    95    C    5  px     Ryd( 4p)     0.00477       0.97393
    96    C    5  px     Ryd( 3p)     0.00046       0.74092
    97    C    5  px     Ryd( 5p)     0.00013       3.47115
    98    C    5  py     Val( 2p)     1.17499       0.03996
    99    C    5  py     Ryd( 4p)     0.00540       1.07189
   100    C    5  py     Ryd( 3p)     0.00070       0.51354
   101    C    5  py     Ryd( 5p)     0.00010       3.47675
   102    C    5  pz     Val( 2p)     1.00910       0.00481
   103    C    5  pz     Ryd( 4p)     0.00125       0.64421
   104    C    5  pz     Ryd( 3p)     0.00084       0.44194
   105    C    5  pz     Ryd( 5p)     0.00001       2.92247
   106    C    5  dxy    Ryd( 3d)     0.00047       2.67440
   107    C    5  dxz    Ryd( 3d)     0.00087       1.82461
   108    C    5  dyz    Ryd( 3d)     0.00033       1.76911
   109    C    5  dx2y2  Ryd( 3d)     0.00070       2.63930
   110    C    5  dz2    Ryd( 3d)     0.00041       2.17117

   111    C    6  S      Cor( 1S)     1.99874     -10.30048
   112    C    6  S      Val( 2S)     0.84434      -0.03573
   113    C    6  S      Ryd( 3S)     0.00105       0.81225
   114    C    6  S      Ryd( 4S)     0.00002      23.51492
   115    C    6  px     Val( 2p)     1.02859       0.04985
   116    C    6  px     Ryd( 4p)     0.00487       1.34554
   117    C    6  px     Ryd( 3p)     0.00027       0.79256
   118    C    6  px     Ryd( 5p)     0.00012       3.50830
   119    C    6  py     Val( 2p)     1.10000       0.03345
   120    C    6  py     Ryd( 4p)     0.00638       1.32086
   121    C    6  py     Ryd( 3p)     0.00022       0.77352
   122    C    6  py     Ryd( 5p)     0.00010       3.44423
   123    C    6  pz     Val( 2p)     1.16754      -0.00540
   124    C    6  pz     Ryd( 4p)     0.00204       0.73213
   125    C    6  pz     Ryd( 3p)     0.00041       0.56015
   126    C    6  pz     Ryd( 5p)     0.00001       2.84234
   127    C    6  dxy    Ryd( 3d)     0.00055       2.67712
   128    C    6  dxz    Ryd( 3d)     0.00047       1.79106
   129    C    6  dyz    Ryd( 3d)     0.00050       1.78565
   130    C    6  dx2y2  Ryd( 3d)     0.00051       2.57030
   131    C    6  dz2    Ryd( 3d)     0.00069       2.17088

   132    H    7  S      Val( 1S)     0.80902       0.17573
   133    H    7  S      Ryd( 2S)     0.00074       1.24965
   134    H    7  S      Ryd( 3S)     0.00021       1.77029
   135    H    7  px     Ryd( 2p)     0.00020       2.47381
   136    H    7  py     Ryd( 2p)     0.00028       2.53791
   137    H    7  pz     Ryd( 2p)     0.00016       1.75606

   138    H    8  S      Val( 1S)     0.78757       0.17337
   139    H    8  S      Ryd( 2S)     0.00138       1.21096
   140    H    8  S      Ryd( 3S)     0.00019       1.77787
   141    H    8  px     Ryd( 2p)     0.00014       2.15747
   142    H    8  py     Ryd( 2p)     0.00041       2.84095
   143    H    8  pz     Ryd( 2p)     0.00013       1.76015

   144   Cl    9  S      Cor( 1S)     2.00000    -101.08762
   145   Cl    9  S      Cor( 2S)     1.99971     -10.79111
   146   Cl    9  S      Val( 3S)     1.81895      -0.94044
   147   Cl    9  S      Ryd( 4S)     0.00345       0.83853
   148   Cl    9  S      Ryd( 5S)     0.00011       1.18418
   149   Cl    9  S      Ryd( 6S)     0.00000      18.31258
   150   Cl    9  S      Ryd( 7S)     0.00000     207.61715
   151   Cl    9  px     Cor( 2p)     1.99996      -7.39203
   152   Cl    9  px     Val( 3p)     1.61404      -0.19847
   153   Cl    9  px     Ryd( 5p)     0.00340       0.56539
   154   Cl    9  px     Ryd( 4p)     0.00020       0.54536
   155   Cl    9  px     Ryd( 6p)     0.00003       3.73080
   156   Cl    9  px     Ryd( 7p)     0.00000      25.08786
   157   Cl    9  py     Cor( 2p)     1.99995      -7.39201
   158   Cl    9  py     Val( 3p)     1.64032      -0.20197
   159   Cl    9  py     Ryd( 4p)     0.00333       0.55400
   160   Cl    9  py     Ryd( 5p)     0.00016       0.55922
   161   Cl    9  py     Ryd( 6p)     0.00003       3.69012
   162   Cl    9  py     Ryd( 7p)     0.00000      25.08230
   163   Cl    9  pz     Cor( 2p)     1.99999      -7.39013
   164   Cl    9  pz     Val( 3p)     1.94232      -0.24423
   165   Cl    9  pz     Ryd( 5p)     0.00411       0.54940
   166   Cl    9  pz     Ryd( 4p)     0.00017       0.53744
   167   Cl    9  pz     Ryd( 6p)     0.00002       3.23559
   168   Cl    9  pz     Ryd( 7p)     0.00000      25.01154
   169   Cl    9  dxy    Ryd( 3d)     0.00437       1.43729
   170   Cl    9  dxz    Ryd( 3d)     0.00172       1.11836
   171   Cl    9  dyz    Ryd( 3d)     0.00111       1.11484
   172   Cl    9  dx2y2  Ryd( 3d)     0.00101       1.36432
   173   Cl    9  dz2    Ryd( 3d)     0.00139       1.20774

   174    O   10  S      Cor( 1S)     1.99981     -19.16290
   175    O   10  S      Val( 2S)     1.70852      -0.77362
   176    O   10  S      Ryd( 3S)     0.00147       1.41075
   177    O   10  S      Ryd( 4S)     0.00010       1.59431
   178    O   10  S      Ryd( 5S)     0.00000      49.98863
   179    O   10  px     Val( 2p)     1.57131      -0.13565
   180    O   10  px     Ryd( 3p)     0.00130       0.82224
   181    O   10  px     Ryd( 4p)     0.00011       1.20647
   182    O   10  px     Ryd( 5p)     0.00009       5.48113
   183    O   10  py     Val( 2p)     1.85858      -0.14621
   184    O   10  py     Ryd( 3p)     0.00299       0.84466
   185    O   10  py     Ryd( 4p)     0.00005       1.38946
   186    O   10  py     Ryd( 5p)     0.00002       5.22441
   187    O   10  pz     Val( 2p)     1.59951      -0.10862
   188    O   10  pz     Ryd( 3p)     0.00244       0.73709
   189    O   10  pz     Ryd( 4p)     0.00003       1.24355
   190    O   10  pz     Ryd( 5p)     0.00001       5.17005
   191    O   10  dxy    Ryd( 3d)     0.00130       3.60592
   192    O   10  dxz    Ryd( 3d)     0.00129       3.31238
   193    O   10  dyz    Ryd( 3d)     0.00018       3.14998
   194    O   10  dx2y2  Ryd( 3d)     0.00130       3.64759
   195    O   10  dz2    Ryd( 3d)     0.00038       3.33997

   196    H   11  S      Val( 1S)     0.79024       0.19011
   197    H   11  S      Ryd( 2S)     0.00341       0.47830
   198    H   11  S      Ryd( 3S)     0.00026       2.49809
   199    H   11  px     Ryd( 2p)     0.00010       2.19924
   200    H   11  py     Ryd( 2p)     0.00034       2.79810
   201    H   11  pz     Ryd( 2p)     0.00011       1.77178

   202    C   12  S      Cor( 1S)     1.99893     -10.35808
   203    C   12  S      Val( 2S)     0.91493      -0.10119
   204    C   12  S      Ryd( 3S)     0.00186       0.83693
   205    C   12  S      Ryd( 4S)     0.00023       0.98172
   206    C   12  S      Ryd( 5S)     0.00001      23.37674
   207    C   12  px     Val( 2p)     1.09213       0.00175
   208    C   12  px     Ryd( 4p)     0.00577       1.03502
   209    C   12  px     Ryd( 3p)     0.00063       0.74002
   210    C   12  px     Ryd( 5p)     0.00014       3.57588
   211    C   12  py     Val( 2p)     1.09006      -0.02787
   212    C   12  py     Ryd( 4p)     0.00707       1.12094
   213    C   12  py     Ryd( 3p)     0.00041       0.64996
   214    C   12  py     Ryd( 5p)     0.00009       3.53950
   215    C   12  pz     Val( 2p)     1.00019      -0.03445
   216    C   12  pz     Ryd( 4p)     0.00040       0.67505
   217    C   12  pz     Ryd( 3p)     0.00057       0.43636
   218    C   12  pz     Ryd( 5p)     0.00002       2.92347
   219    C   12  dxy    Ryd( 3d)     0.00061       2.60858
   220    C   12  dxz    Ryd( 3d)     0.00130       1.74566
   221    C   12  dyz    Ryd( 3d)     0.00073       1.73570
   222    C   12  dx2y2  Ryd( 3d)     0.00069       2.49443
   223    C   12  dz2    Ryd( 3d)     0.00039       2.14464

   224    C   13  S      Cor( 1S)     1.99897     -10.32661
   225    C   13  S      Val( 2S)     0.95007      -0.09971
   226    C   13  S      Ryd( 4S)     0.00186       0.99834
   227    C   13  S      Ryd( 3S)     0.00026       0.76594
   228    C   13  S      Ryd( 5S)     0.00002      23.33183
   229    C   13  px     Val( 2p)     1.02280       0.00745
   230    C   13  px     Ryd( 4p)     0.00388       0.95342
   231    C   13  px     Ryd( 3p)     0.00041       0.69155
   232    C   13  px     Ryd( 5p)     0.00015       3.41541
   233    C   13  py     Val( 2p)     1.19090      -0.01345
   234    C   13  py     Ryd( 4p)     0.00572       1.06317
   235    C   13  py     Ryd( 3p)     0.00049       0.62727
   236    C   13  py     Ryd( 5p)     0.00009       3.30922
   237    C   13  pz     Val( 2p)     1.02606      -0.04304
   238    C   13  pz     Ryd( 4p)     0.00106       0.65743
   239    C   13  pz     Ryd( 3p)     0.00083       0.36907
   240    C   13  pz     Ryd( 5p)     0.00001       2.86762
   241    C   13  dxy    Ryd( 3d)     0.00048       2.62446
   242    C   13  dxz    Ryd( 3d)     0.00049       1.77723
   243    C   13  dyz    Ryd( 3d)     0.00048       1.72082
   244    C   13  dx2y2  Ryd( 3d)     0.00092       2.59004
   245    C   13  dz2    Ryd( 3d)     0.00046       2.12098

   246    C   14  S      Cor( 1S)     1.99859     -10.39827
   247    C   14  S      Val( 2S)     0.94890      -0.16767
   248    C   14  S      Ryd( 3S)     0.00196       0.71735
   249    C   14  S      Ryd( 4S)     0.00024       0.87062
   250    C   14  S      Ryd( 5S)     0.00001      23.44257
   251    C   14  px     Val( 2p)     1.02276      -0.06582
   252    C   14  px     Ryd( 4p)     0.00780       0.90609
   253    C   14  px     Ryd( 3p)     0.00050       0.46458
   254    C   14  px     Ryd( 5p)     0.00031       3.31364
   255    C   14  py     Val( 2p)     1.05368      -0.07558
   256    C   14  py     Ryd( 4p)     0.00757       0.95376
   257    C   14  py     Ryd( 3p)     0.00064       0.49765
   258    C   14  py     Ryd( 5p)     0.00021       3.32018
   259    C   14  pz     Val( 2p)     1.10390      -0.08116
   260    C   14  pz     Ryd( 4p)     0.00098       0.68118
   261    C   14  pz     Ryd( 3p)     0.00044       0.44162
   262    C   14  pz     Ryd( 5p)     0.00005       2.78089
   263    C   14  dxy    Ryd( 3d)     0.00219       2.29821
   264    C   14  dxz    Ryd( 3d)     0.00121       1.66120
   265    C   14  dyz    Ryd( 3d)     0.00127       1.68502
   266    C   14  dx2y2  Ryd( 3d)     0.00111       2.49793
   267    C   14  dz2    Ryd( 3d)     0.00091       2.04549

   268    C   15  S      Cor( 1S)     1.99895     -10.39766
   269    C   15  S      Val( 2S)     1.10164      -0.19742
   270    C   15  S      Ryd( 3S)     0.00094       0.92534
   271    C   15  S      Ryd( 4S)     0.00001      23.33043
   272    C   15  px     Val( 2p)     0.69508       0.03990
   273    C   15  px     Ryd( 3p)     0.00495       0.82316
   274    C   15  px     Ryd( 4p)     0.00055       0.92391
   275    C   15  px     Ryd( 5p)     0.00010       3.02349
   276    C   15  py     Val( 2p)     0.95379       0.02585
   277    C   15  py     Ryd( 4p)     0.00446       0.72879
   278    C   15  py     Ryd( 3p)     0.00029       0.64988
   279    C   15  py     Ryd( 5p)     0.00008       3.06734
   280    C   15  pz     Val( 2p)     1.00853      -0.03830
   281    C   15  pz     Ryd( 4p)     0.00064       0.69325
   282    C   15  pz     Ryd( 3p)     0.00041       0.56748
   283    C   15  pz     Ryd( 5p)     0.00002       2.60609
   284    C   15  dxy    Ryd( 3d)     0.00076       2.18065
   285    C   15  dxz    Ryd( 3d)     0.00088       1.66570
   286    C   15  dyz    Ryd( 3d)     0.00083       1.69249
   287    C   15  dx2y2  Ryd( 3d)     0.00077       2.46704
   288    C   15  dz2    Ryd( 3d)     0.00085       1.98072

   289    C   16  S      Cor( 1S)     1.99907     -10.35097
   290    C   16  S      Val( 2S)     1.00133      -0.14754
   291    C   16  S      Ryd( 3S)     0.00362       0.67851
   292    C   16  S      Ryd( 4S)     0.00020       0.86140
   293    C   16  S      Ryd( 5S)     0.00001      23.35879
   294    C   16  px     Val( 2p)     1.07321      -0.02318
   295    C   16  px     Ryd( 4p)     0.00550       0.75058
   296    C   16  px     Ryd( 3p)     0.00051       0.49660
   297    C   16  px     Ryd( 5p)     0.00016       3.35528
   298    C   16  py     Val( 2p)     1.21991      -0.03950
   299    C   16  py     Ryd( 4p)     0.00752       0.87802
   300    C   16  py     Ryd( 3p)     0.00037       0.50585
   301    C   16  py     Ryd( 5p)     0.00012       3.26139
   302    C   16  pz     Val( 2p)     1.05708      -0.05616
   303    C   16  pz     Ryd( 4p)     0.00064       0.56882
   304    C   16  pz     Ryd( 3p)     0.00021       0.38600
   305    C   16  pz     Ryd( 5p)     0.00002       2.86477
   306    C   16  dxy    Ryd( 3d)     0.00075       2.66017
   307    C   16  dxz    Ryd( 3d)     0.00092       1.76978
   308    C   16  dyz    Ryd( 3d)     0.00087       1.71546
   309    C   16  dx2y2  Ryd( 3d)     0.00225       2.49541
   310    C   16  dz2    Ryd( 3d)     0.00043       2.09843

   311    C   17  S      Cor( 1S)     1.99877     -10.34194
   312    C   17  S      Val( 2S)     1.09645      -0.14610
   313    C   17  S      Ryd( 3S)     0.00404       0.82879
   314    C   17  S      Ryd( 4S)     0.00056       1.02518
   315    C   17  S      Ryd( 5S)     0.00000      23.23804
   316    C   17  px     Val( 2p)     0.87496      -0.00162
   317    C   17  px     Ryd( 4p)     0.00916       0.68290
   318    C   17  px     Ryd( 3p)     0.00037       0.41527
   319    C   17  px     Ryd( 5p)     0.00007       3.05728
   320    C   17  py     Val( 2p)     1.02537       0.05309
   321    C   17  py     Ryd( 4p)     0.00587       0.82296
   322    C   17  py     Ryd( 3p)     0.00047       0.46405
   323    C   17  py     Ryd( 5p)     0.00009       3.35450
   324    C   17  pz     Val( 2p)     0.95289      -0.01691
   325    C   17  pz     Ryd( 4p)     0.00103       0.67733
   326    C   17  pz     Ryd( 3p)     0.00035       0.42469
   327    C   17  pz     Ryd( 5p)     0.00004       2.74805
   328    C   17  dxy    Ryd( 3d)     0.00103       2.49695
   329    C   17  dxz    Ryd( 3d)     0.00138       1.65632
   330    C   17  dyz    Ryd( 3d)     0.00053       1.78535
   331    C   17  dx2y2  Ryd( 3d)     0.00119       2.32448
   332    C   17  dz2    Ryd( 3d)     0.00066       2.07102

   333   Cl   18  S      Cor( 1S)     2.00000    -101.15265
   334   Cl   18  S      Cor( 2S)     1.99969     -10.85228
   335   Cl   18  S      Val( 3S)     1.81528      -1.00300
   336   Cl   18  S      Ryd( 4S)     0.00238       0.70514
   337   Cl   18  S      Ryd( 5S)     0.00030       1.33236
   338   Cl   18  S      Ryd( 6S)     0.00000      17.90897
   339   Cl   18  S      Ryd( 7S)     0.00000     207.79446
   340   Cl   18  px     Cor( 2p)     1.99995      -7.45772
   341   Cl   18  px     Val( 3p)     1.56826      -0.25649
   342   Cl   18  px     Ryd( 5p)     0.00328       0.50422
   343   Cl   18  px     Ryd( 4p)     0.00014       0.49593
   344   Cl   18  px     Ryd( 6p)     0.00002       3.35009
   345   Cl   18  px     Ryd( 7p)     0.00000      25.33518
   346   Cl   18  py     Cor( 2p)     1.99995      -7.45718
   347   Cl   18  py     Val( 3p)     1.65300      -0.26705
   348   Cl   18  py     Ryd( 4p)     0.00291       0.50655
   349   Cl   18  py     Ryd( 5p)     0.00035       0.52129
   350   Cl   18  py     Ryd( 6p)     0.00001       3.25556
   351   Cl   18  py     Ryd( 7p)     0.00000      25.31675
   352   Cl   18  pz     Cor( 2p)     1.99999      -7.45531
   353   Cl   18  pz     Val( 3p)     1.93270      -0.30521
   354   Cl   18  pz     Ryd( 5p)     0.00249       0.51795
   355   Cl   18  pz     Ryd( 4p)     0.00014       0.50940
   356   Cl   18  pz     Ryd( 6p)     0.00001       2.89308
   357   Cl   18  pz     Ryd( 7p)     0.00000      25.19687
   358   Cl   18  dxy    Ryd( 3d)     0.00447       1.36698
   359   Cl   18  dxz    Ryd( 3d)     0.00155       1.05609
   360   Cl   18  dyz    Ryd( 3d)     0.00119       1.04826
   361   Cl   18  dx2y2  Ryd( 3d)     0.00132       1.28335
   362   Cl   18  dz2    Ryd( 3d)     0.00145       1.14126

   363    H   19  S      Val( 1S)     0.79442       0.13340
   364    H   19  S      Ryd( 2S)     0.00081       0.58977
   365    H   19  S      Ryd( 3S)     0.00021       2.38698
   366    H   19  px     Ryd( 2p)     0.00015       2.08237
   367    H   19  py     Ryd( 2p)     0.00043       2.71842
   368    H   19  pz     Ryd( 2p)     0.00007       1.70987

   369    H   20  S      Val( 1S)     0.77767       0.14035
   370    H   20  S      Ryd( 2S)     0.00258       0.52574
   371    H   20  S      Ryd( 3S)     0.00032       2.44329
   372    H   20  px     Ryd( 2p)     0.00010       2.09523
   373    H   20  py     Ryd( 2p)     0.00041       2.79435
   374    H   20  pz     Ryd( 2p)     0.00010       1.72174

 WARNING:  1 low occupancy (<1.9990e) core orbital  found on  C    1
           1 low occupancy (<1.9990e) core orbital  found on  C    4
           1 low occupancy (<1.9990e) core orbital  found on  C    6
           1 low occupancy (<1.9990e) core orbital  found on  C   12
           1 low occupancy (<1.9990e) core orbital  found on  C   13
           1 low occupancy (<1.9990e) core orbital  found on  C   14
           1 low occupancy (<1.9990e) core orbital  found on  C   15
           1 low occupancy (<1.9990e) core orbital  found on  C   17

 WARNING:  Population inversion found on atom  C    1
           Population inversion found on atom  C    2
           Population inversion found on atom  C    3
           Population inversion found on atom  C    4
           Population inversion found on atom  C    5
           Population inversion found on atom  C    6
           Population inversion found on atom Cl    9
           Population inversion found on atom  C   12
           Population inversion found on atom  C   13
           Population inversion found on atom  C   14
           Population inversion found on atom  C   15
           Population inversion found on atom  C   16
           Population inversion found on atom  C   17
           Population inversion found on atom Cl   18


 Summary of Natural Population Analysis:                  
                                                          
                                       Natural Population 
                Natural  -----------------------------------------------
    Atom  No    Charge         Core      Valence    Rydberg      Total
 -----------------------------------------------------------------------
      C    1    0.33932      1.99872     3.62256    0.03940     5.66068
      C    2   -0.28070      1.99913     4.26226    0.01930     6.28070
      C    3   -0.19814      1.99925     4.18270    0.01618     6.19814
      C    4   -0.13563      1.99874     4.11409    0.02280     6.13563
      C    5   -0.21041      1.99906     4.19165    0.01970     6.21041
      C    6   -0.15741      1.99874     4.14046    0.01821     6.15741
      H    7    0.18939      0.00000     0.80902    0.00159     0.81061
      H    8    0.21017      0.00000     0.78757    0.00225     0.78983
     Cl    9   -0.03985      9.99961     7.01563    0.02461    17.03985
      O   10   -0.75080      1.99981     6.73792    0.01306     8.75080
      H   11    0.20554      0.00000     0.79024    0.00422     0.79446
      C   12   -0.11717      1.99893     4.09732    0.02092     6.11717
      C   13   -0.20642      1.99897     4.18984    0.01761     6.20642
      C   14   -0.15523      1.99859     4.12924    0.02741     6.15523
      C   15    0.22545      1.99895     3.75905    0.01655     5.77455
      C   16   -0.37470      1.99907     4.35153    0.02411     6.37470
      C   17    0.02472      1.99877     3.94967    0.02684     5.97528
     Cl   18    0.00914      9.99958     6.96925    0.02203    16.99086
      H   19    0.20391      0.00000     0.79442    0.00167     0.79609
      H   20    0.21881      0.00000     0.77767    0.00352     0.78119
 =======================================================================
   * Total *   -0.99999     45.98593    73.67206    0.34200   119.99999

                                 Natural Population      
 --------------------------------------------------------
   Core                      45.98593 ( 99.9694% of  46)
   Valence                   73.67206 ( 99.5568% of  74)
   Natural Minimal Basis    119.65799 ( 99.7150% of 120)
   Natural Rydberg Basis      0.34200 (  0.2850% of 120)
 --------------------------------------------------------

    Atom  No          Natural Electron Configuration
 ----------------------------------------------------------------------------
      C    1      [core]2S( 0.79)2p( 2.83)3d( 0.01)4p( 0.02)
      C    2      [core]2S( 0.97)2p( 3.29)4p( 0.01)
      C    3      [core]2S( 0.95)2p( 3.24)4p( 0.01)
      C    4      [core]2S( 0.96)2p( 3.16)3d( 0.01)4p( 0.01)
      C    5      [core]2S( 0.94)2p( 3.25)4p( 0.01)
      C    6      [core]2S( 0.84)2p( 3.30)4p( 0.01)
      H    7            1S( 0.81)
      H    8            1S( 0.79)
     Cl    9      [core]3S( 1.82)3p( 5.20)3d( 0.01)5p( 0.01)
      O   10      [core]2S( 1.71)2p( 5.03)3p( 0.01)
      H   11            1S( 0.79)
      C   12      [core]2S( 0.91)2p( 3.18)4p( 0.01)
      C   13      [core]2S( 0.95)2p( 3.24)4p( 0.01)
      C   14      [core]2S( 0.95)2p( 3.18)3d( 0.01)4p( 0.02)
      C   15      [core]2S( 1.10)2p( 2.66)3p( 0.01)4p( 0.01)
      C   16      [core]2S( 1.00)2p( 3.35)3d( 0.01)4p( 0.01)
      C   17      [core]2S( 1.10)2p( 2.85)4p( 0.02)
     Cl   18      [core]3S( 1.82)3p( 5.15)3d( 0.01)5p( 0.01)
      H   19            1S( 0.79)
      H   20            1S( 0.78)


 NATURAL BOND ORBITAL ANALYSIS:

                       Occupancies       Lewis Structure    Low   High
           Occ.    -------------------  -----------------   occ   occ
  Cycle   Thresh.   Lewis   Non-Lewis     CR  BD  3C  LP    (L)   (NL)   Dev
 =============================================================================
   1(1)    1.90   113.53251   6.46749     23  23   0  14     7      7    0.53
   2(2)    1.90   113.53251   6.46749     23  23   0  14     7      7    0.53
   3(1)    1.80   113.53251   6.46749     23  23   0  14     6      7    0.53
   4(2)    1.80   113.53251   6.46749     23  23   0  14     6      7    0.53
   5(1)    1.70   116.09149   3.90851     23  27   0  10     2      7    0.48
   6(2)    1.70   116.09149   3.90851     23  27   0  10     2      7    0.48
   7(1)    1.60   116.21925   3.78075     23  27   0  10     1      7    0.47
   8(2)    1.60   116.30934   3.69066     23  27   0  10     1      7    0.45
   9(3)    1.60   116.30934   3.69066     23  27   0  10     1      7    0.45
  10(1)    1.50   116.57773   3.42227     23  28   0   9     0      7    0.47
  11(2)    1.50   116.30934   3.69066     23  27   0  10     1      7    0.45
  12(3)    1.50   116.57773   3.42227     23  28   0   9     0      7    0.47
  13(4)    1.50   116.30934   3.69066     23  27   0  10     1      7    0.45
  14(5)    1.50   116.57773   3.42227     23  28   0   9     0      7    0.47
  15(6)    1.50   116.30934   3.69066     23  27   0  10     1      7    0.45
  16(7)    1.50   116.57773   3.42227     23  28   0   9     0      7    0.47
  17(8)    1.50   116.30934   3.69066     23  27   0  10     1      7    0.45
  18(9)    1.50   116.57773   3.42227     23  28   0   9     0      7    0.47
 -----------------------------------------------------------------------------

 Structure accepted: RESONANCE keyword permits strongly delocalized structure

 WARNING:  1 low occupancy (<1.9990e) core orbital  found on  C    1
           1 low occupancy (<1.9990e) core orbital  found on  C    4
           1 low occupancy (<1.9990e) core orbital  found on  C    6
           1 low occupancy (<1.9990e) core orbital  found on  C   12
           1 low occupancy (<1.9990e) core orbital  found on  C   13
           1 low occupancy (<1.9990e) core orbital  found on  C   14
           1 low occupancy (<1.9990e) core orbital  found on  C   15
           1 low occupancy (<1.9990e) core orbital  found on  C   17

 --------------------------------------------------------
   Core                     45.98589 ( 99.969% of  46)
   Valence Lewis            70.59184 ( 95.394% of  74)
  ==================       ============================
   Total Lewis             116.57773 ( 97.148% of 120)
  -----------------------------------------------------
   Valence non-Lewis         3.18709 (  2.656% of 120)
   Rydberg non-Lewis         0.23517 (  0.196% of 120)
  ==================       ============================
   Total non-Lewis           3.42227 (  2.852% of 120)
 --------------------------------------------------------


       (Occupancy)   Bond orbital/ Coefficients/ Hybrids
 ---------------------------------------------------------------------------------
     1. (1.97010) BD ( 1) C   1 - C   2  
                ( 50.04%)   0.7074* C   1 s( 34.93%)p 1.86( 65.03%)d 0.00(  0.03%)
                                           -0.0002  0.5909  0.0139 -0.0027  0.0005
                                           -0.6081 -0.0244  0.0132 -0.0036 -0.5281
                                            0.0291 -0.0035  0.0011  0.0001  0.0000
                                           -0.0000  0.0000  0.0147 -0.0000 -0.0000
                                            0.0076 -0.0087
                ( 49.96%)   0.7068* C   2 s( 35.67%)p 1.80( 64.28%)d 0.00(  0.05%)
                                            0.0001  0.5972  0.0029  0.0009  0.0015
                                            0.6344 -0.0341 -0.0030  0.0043  0.4887
                                            0.0148 -0.0111  0.0042 -0.0002  0.0000
                                            0.0000 -0.0000  0.0168 -0.0000 -0.0000
                                            0.0023 -0.0133
     2. (1.97661) BD ( 1) C   1 - C   4  
                ( 48.61%)   0.6972* C   1 s( 33.53%)p 1.98( 66.43%)d 0.00(  0.03%)
                                            0.0000  0.5790  0.0031  0.0067 -0.0002
                                           -0.1340 -0.0284  0.0111 -0.0028  0.8033
                                           -0.0021 -0.0078 -0.0028  0.0000  0.0000
                                           -0.0000  0.0000 -0.0103 -0.0000  0.0000
                                           -0.0136 -0.0064
                ( 51.39%)   0.7169* C   4 s( 39.28%)p 1.54( 60.68%)d 0.00(  0.04%)
                                            0.0000  0.6267  0.0056  0.0054  0.0007
                                            0.2556 -0.0160  0.0041 -0.0009 -0.7355
                                           -0.0049  0.0068 -0.0111 -0.0001  0.0000
                                           -0.0000 -0.0000 -0.0087 -0.0000  0.0000
                                           -0.0121 -0.0126
     3. (1.52807) BD ( 2) C   1 - C   4  
                ( 35.28%)   0.5940* C   1 s(  0.00%)p 1.00( 99.93%)d 0.00(  0.07%)
                                           -0.0000  0.0000 -0.0000 -0.0000 -0.0000
                                            0.0002  0.0000  0.0000  0.0000 -0.0000
                                            0.0000 -0.0000  0.0000  0.9994  0.0081
                                            0.0240  0.0010  0.0000 -0.0190  0.0172
                                            0.0000  0.0000
                ( 64.72%)   0.8045* C   4 s(  0.00%)p 1.00(100.00%)d 0.00(  0.00%)
                                            0.0000 -0.0000  0.0000 -0.0000  0.0000
                                            0.0001 -0.0000  0.0000 -0.0000 -0.0001
                                           -0.0000 -0.0000  0.0000  0.9997  0.0116
                                            0.0198 -0.0038 -0.0000 -0.0022 -0.0037
                                           -0.0000  0.0000
     4. (1.99177) BD ( 1) C   1 - O  10  
                ( 37.42%)   0.6117* C   1 s( 31.13%)p 2.21( 68.75%)d 0.00(  0.12%)
                                           -0.0001  0.5573 -0.0260 -0.0042 -0.0013
                                            0.7809 -0.0518 -0.0117 -0.0032 -0.2729
                                            0.0207  0.0040  0.0020 -0.0001  0.0000
                                            0.0000  0.0000 -0.0183 -0.0000  0.0000
                                            0.0228 -0.0188
                ( 62.58%)   0.7911* O  10 s( 37.48%)p 1.67( 62.41%)d 0.00(  0.12%)
                                            0.0000  0.6117  0.0241 -0.0034 -0.0000
                                           -0.7372  0.0208 -0.0014 -0.0015  0.2831
                                           -0.0072  0.0006  0.0005  0.0001 -0.0000
                                            0.0000  0.0000 -0.0200 -0.0000  0.0000
                                            0.0227 -0.0156
     5. (1.97748) BD ( 1) C   2 - C   3  
                ( 49.19%)   0.7013* C   2 s( 35.77%)p 1.79( 64.19%)d 0.00(  0.03%)
                                           -0.0001  0.5976 -0.0253 -0.0000  0.0003
                                           -0.7582  0.0312  0.0062 -0.0012  0.2553
                                            0.0271 -0.0135 -0.0001  0.0001 -0.0000
                                            0.0000  0.0000 -0.0117 -0.0000  0.0000
                                            0.0079 -0.0113
                ( 50.81%)   0.7128* C   3 s( 36.17%)p 1.76( 63.79%)d 0.00(  0.03%)
                                           -0.0001  0.6013  0.0117 -0.0008  0.0005
                                            0.7608 -0.0038 -0.0130  0.0015 -0.2398
                                            0.0371 -0.0047  0.0001 -0.0000  0.0000
                                            0.0000 -0.0000 -0.0061 -0.0000 -0.0000
                                            0.0112 -0.0123
     6. (1.78720) BD ( 2) C   2 - C   3  
                ( 52.08%)   0.7217* C   2 s(  0.00%)p 1.00( 99.96%)d 0.00(  0.04%)
                                           -0.0000 -0.0000  0.0000  0.0000  0.0000
                                            0.0002  0.0000  0.0000 -0.0000  0.0001
                                            0.0000  0.0000 -0.0000  0.9993  0.0225
                                            0.0212 -0.0010  0.0000 -0.0126  0.0165
                                           -0.0000  0.0000
                ( 47.92%)   0.6923* C   3 s(  0.00%)p 1.00( 99.96%)d 0.00(  0.04%)
                                           -0.0000 -0.0000  0.0000 -0.0000  0.0000
                                            0.0001  0.0000  0.0000  0.0000  0.0002
                                            0.0000  0.0000  0.0000  0.9991  0.0283
                                            0.0249 -0.0027  0.0000  0.0196 -0.0019
                                            0.0000 -0.0000
     7. (1.97933) BD ( 1) C   2 - H  11  
                ( 60.45%)   0.7775* C   2 s( 28.53%)p 2.50( 71.43%)d 0.00(  0.04%)
                                            0.0004 -0.5339 -0.0149  0.0013  0.0018
                                           -0.1396  0.0004  0.0018  0.0038  0.8335
                                            0.0014 -0.0072 -0.0039 -0.0001 -0.0000
                                            0.0000 -0.0000  0.0084 -0.0000  0.0000
                                            0.0149  0.0112
                ( 39.55%)   0.6289* H  11 s( 99.96%)p 0.00(  0.04%)
                                           -0.9998  0.0028 -0.0013  0.0073 -0.0186
                                            0.0000
     8. (1.97191) BD ( 1) C   3 - C   6  
                ( 48.70%)   0.6978* C   3 s( 36.62%)p 1.73( 63.35%)d 0.00(  0.03%)
                                            0.0001  0.6050  0.0118  0.0010  0.0011
                                           -0.2390  0.0268 -0.0003  0.0007  0.7585
                                           -0.0073 -0.0160  0.0020 -0.0001 -0.0000
                                            0.0000 -0.0000 -0.0068  0.0000 -0.0000
                                           -0.0112 -0.0116
                ( 51.30%)   0.7162* C   6 s( 34.12%)p 1.93( 65.84%)d 0.00(  0.04%)
                                            0.0001  0.5841 -0.0003  0.0002  0.1445
                                            0.0108 -0.0026 -0.0012 -0.7982  0.0141
                                            0.0053 -0.0006  0.0000 -0.0000 -0.0000
                                            0.0000 -0.0089  0.0000 -0.0000 -0.0092
                                           -0.0164
     9. (1.98161) BD ( 1) C   3 - H   7  
                ( 59.53%)   0.7716* C   3 s( 27.18%)p 2.68( 72.78%)d 0.00(  0.04%)
                                            0.0002 -0.5209  0.0218 -0.0005  0.0013
                                            0.6019  0.0098 -0.0043  0.0006  0.6045
                                           -0.0010  0.0032  0.0013 -0.0002  0.0000
                                           -0.0000 -0.0000 -0.0185  0.0000  0.0000
                                            0.0003  0.0092
                ( 40.47%)   0.6361* H   7 s( 99.96%)p 0.00(  0.04%)
                                           -0.9998 -0.0011 -0.0006 -0.0114 -0.0156
                                            0.0000
    10. (1.97909) BD ( 1) C   4 - C   5  
                ( 50.10%)   0.7078* C   4 s( 39.03%)p 1.56( 60.94%)d 0.00(  0.03%)
                                           -0.0001  0.6246 -0.0124  0.0019  0.0001
                                           -0.7285  0.0021  0.0078 -0.0108  0.2793
                                           -0.0229  0.0022  0.0005  0.0001 -0.0000
                                            0.0000  0.0000 -0.0065 -0.0000  0.0000
                                            0.0097 -0.0130
                ( 49.90%)   0.7064* C   5 s( 34.74%)p 1.88( 65.23%)d 0.00(  0.03%)
                                           -0.0001  0.5893  0.0132  0.0039  0.0007
                                            0.7553 -0.0265 -0.0085 -0.0002 -0.2834
                                           -0.0259  0.0103 -0.0003 -0.0000  0.0000
                                            0.0000 -0.0000 -0.0105 -0.0000  0.0000
                                            0.0082 -0.0117
    11. (1.98853) BD ( 1) C   4 -Cl   9  
                ( 44.32%)   0.6657* C   4 s( 21.55%)p 3.63( 78.25%)d 0.01(  0.20%)
                                           -0.0001  0.4641  0.0012 -0.0109 -0.0013
                                            0.6343 -0.0144 -0.0097 -0.0097  0.6161
                                           -0.0044 -0.0129 -0.0067  0.0000 -0.0000
                                           -0.0000  0.0000  0.0371  0.0000  0.0000
                                            0.0019 -0.0242
                ( 55.68%)   0.7462*Cl   9 s( 20.11%)p 3.95( 79.43%)d 0.02(  0.46%)
                                            0.0000  0.0001  0.4463  0.0437  0.0017
                                            0.0005 -0.0000 -0.0001 -0.6425  0.0404
                                           -0.0065 -0.0000  0.0001 -0.0001 -0.6154
                                            0.0324 -0.0051 -0.0002  0.0001 -0.0000
                                           -0.0000  0.0000  0.0000 -0.0000  0.0000
                                            0.0591  0.0000  0.0000  0.0047 -0.0336
    12. (1.96622) BD ( 1) C   5 - C   6  
                ( 49.47%)   0.7033* C   5 s( 37.49%)p 1.67( 62.48%)d 0.00(  0.03%)
                                           -0.0001  0.6120  0.0198 -0.0030  0.0009
                                           -0.6473  0.0230  0.0117 -0.0021 -0.4526
                                           -0.0110  0.0123 -0.0017 -0.0000 -0.0000
                                            0.0000 -0.0000  0.0128  0.0000  0.0000
                                            0.0020 -0.0121
                ( 50.53%)   0.7109* C   6 s( 34.52%)p 1.90( 65.43%)d 0.00(  0.05%)
                                            0.0001  0.5875 -0.0020  0.0004  0.6029
                                            0.0004 -0.0059  0.0018  0.5389 -0.0172
                                           -0.0047  0.0029  0.0001  0.0000 -0.0000
                                            0.0000  0.0120  0.0000  0.0000  0.0053
                                           -0.0178
    13. (1.69996) BD ( 2) C   5 - C   6  
                ( 43.53%)   0.6598* C   5 s(  0.00%)p 1.00( 99.95%)d 0.00(  0.05%)
                                            0.0000 -0.0001 -0.0000  0.0000  0.0000
                                            0.0000 -0.0000 -0.0000 -0.0000 -0.0001
                                           -0.0000  0.0000 -0.0000  0.9995  0.0085
                                            0.0205 -0.0003  0.0000 -0.0123 -0.0188
                                           -0.0000 -0.0000
                ( 56.47%)   0.7515* C   6 s(  0.00%)p 1.00( 99.98%)d 0.00(  0.02%)
                                            0.0000 -0.0000  0.0000 -0.0000 -0.0001
                                           -0.0000 -0.0000 -0.0000  0.0000  0.0000
                                            0.0000  0.0000  0.9997  0.0101  0.0168
                                            0.0016 -0.0000  0.0137  0.0061  0.0000
                                            0.0000
    14. (1.97777) BD ( 1) C   5 - H   8  
                ( 60.60%)   0.7785* C   5 s( 27.81%)p 2.60( 72.16%)d 0.00(  0.04%)
                                           -0.0003  0.5266 -0.0274  0.0010 -0.0013
                                           -0.0934 -0.0012  0.0029  0.0005  0.8443
                                            0.0085  0.0001 -0.0008  0.0001 -0.0000
                                            0.0000  0.0000 -0.0032 -0.0000  0.0000
                                           -0.0163 -0.0100
                ( 39.40%)   0.6277* H   8 s( 99.96%)p 0.00(  0.04%)
                                            0.9998  0.0019  0.0011 -0.0010 -0.0206
                                           -0.0000
    15. (1.96497) BD ( 1) C   6 - C  12  
                ( 47.40%)   0.6885* C   6 s( 31.29%)p 2.19( 68.68%)d 0.00(  0.03%)
                                            0.0002  0.5594  0.0057 -0.0006 -0.7843
                                           -0.0102  0.0053  0.0028  0.2674  0.0056
                                           -0.0017 -0.0014 -0.0000  0.0000  0.0000
                                           -0.0000 -0.0080  0.0000  0.0000  0.0089
                                           -0.0119
                ( 52.60%)   0.7252* C  12 s( 33.56%)p 1.98( 66.42%)d 0.00(  0.01%)
                                            0.0001  0.5792 -0.0107 -0.0037  0.0010
                                            0.7696  0.0184 -0.0113  0.0002 -0.2674
                                           -0.0041  0.0032  0.0002  0.0001  0.0000
                                           -0.0000 -0.0000 -0.0048 -0.0000  0.0000
                                            0.0063 -0.0082
    16. (1.95067) BD ( 1) C  12 - C  13  
                ( 50.73%)   0.7122* C  12 s( 35.31%)p 1.83( 64.65%)d 0.00(  0.04%)
                                           -0.0005  0.5942  0.0041  0.0048 -0.0002
                                           -0.6233 -0.0065  0.0033 -0.0041 -0.5076
                                            0.0151  0.0012 -0.0049 -0.0002 -0.0000
                                           -0.0000  0.0000  0.0132  0.0000 -0.0000
                                            0.0083 -0.0124
                ( 49.27%)   0.7020* C  13 s( 37.42%)p 1.67( 62.55%)d 0.00(  0.04%)
                                           -0.0001  0.6116  0.0100 -0.0009  0.0015
                                            0.6333 -0.0182 -0.0076  0.0033  0.4728
                                            0.0197 -0.0106  0.0026 -0.0000  0.0000
                                           -0.0000 -0.0000  0.0145  0.0000 -0.0000
                                            0.0013 -0.0119
    17. (1.97535) BD ( 1) C  12 - C  15  
                ( 52.77%)   0.7265* C  12 s( 31.10%)p 2.21( 68.85%)d 0.00(  0.05%)
                                           -0.0001  0.5577  0.0050 -0.0002 -0.0009
                                           -0.1349 -0.0236  0.0036 -0.0002  0.8182
                                           -0.0144 -0.0051 -0.0005 -0.0001  0.0000
                                            0.0000  0.0000 -0.0092  0.0000 -0.0000
                                           -0.0153 -0.0126
                ( 47.23%)   0.6872* C  15 s( 42.24%)p 1.37( 57.70%)d 0.00(  0.06%)
                                           -0.0000  0.6499  0.0100  0.0004  0.2971
                                           -0.0184 -0.0035  0.0010 -0.6987  0.0037
                                            0.0097 -0.0005  0.0001  0.0000 -0.0000
                                           -0.0000 -0.0020  0.0000 -0.0000 -0.0156
                                           -0.0190
    18. (1.62283) BD ( 2) C  12 - C  15  
                ( 49.64%)   0.7046* C  12 s(  0.00%)p 1.00( 99.92%)d 0.00(  0.08%)
                                            0.0000  0.0001  0.0000  0.0000  0.0000
                                           -0.0002 -0.0000  0.0000  0.0000  0.0000
                                           -0.0000 -0.0000  0.0000  0.9994  0.0010
                                            0.0186 -0.0040 -0.0000 -0.0213  0.0197
                                            0.0000 -0.0000
                ( 50.36%)   0.7096* C  15 s(  0.00%)p 1.00( 99.88%)d 0.00(  0.12%)
                                           -0.0000 -0.0002  0.0000  0.0000 -0.0002
                                           -0.0000 -0.0000  0.0000 -0.0002 -0.0000
                                           -0.0000 -0.0000  0.9992 -0.0035  0.0170
                                           -0.0008  0.0000 -0.0178 -0.0300 -0.0000
                                            0.0000
    19. (1.97202) BD ( 1) C  13 - C  14  
                ( 48.73%)   0.6980* C  13 s( 34.59%)p 1.89( 65.37%)d 0.00(  0.03%)
                                           -0.0002  0.5878  0.0188  0.0042 -0.0003
                                           -0.7638  0.0290  0.0046 -0.0018  0.2621
                                            0.0264 -0.0074  0.0019  0.0001  0.0000
                                           -0.0000  0.0000 -0.0108 -0.0000  0.0000
                                            0.0107 -0.0107
                ( 51.27%)   0.7161* C  14 s( 39.92%)p 1.50( 60.05%)d 0.00(  0.03%)
                                           -0.0003  0.6318  0.0053  0.0061  0.0004
                                            0.7208  0.0032 -0.0120  0.0086 -0.2834
                                            0.0208 -0.0019 -0.0011 -0.0001  0.0000
                                            0.0000 -0.0000 -0.0061 -0.0000  0.0000
                                            0.0092 -0.0123
    20. (1.71902) BD ( 2) C  13 - C  14  
                ( 47.04%)   0.6858* C  13 s(  0.00%)p 1.00( 99.95%)d 0.00(  0.05%)
                                            0.0000  0.0000 -0.0000 -0.0000 -0.0000
                                            0.0001 -0.0000 -0.0000 -0.0000 -0.0001
                                           -0.0000 -0.0000 -0.0000  0.9994  0.0030
                                            0.0255 -0.0011  0.0000 -0.0141  0.0168
                                           -0.0000  0.0000
                ( 52.96%)   0.7278* C  14 s(  0.00%)p 1.00( 99.99%)d 0.00(  0.01%)
                                            0.0000 -0.0000  0.0000  0.0000 -0.0000
                                            0.0001 -0.0000 -0.0000 -0.0000 -0.0001
                                            0.0000 -0.0000  0.0000  0.9996  0.0132
                                            0.0207  0.0041 -0.0000  0.0108 -0.0039
                                           -0.0000 -0.0000
    21. (1.97990) BD ( 1) C  13 - H  20  
                ( 61.32%)   0.7831* C  13 s( 27.97%)p 2.57( 71.98%)d 0.00(  0.04%)
                                            0.0003 -0.5285  0.0202  0.0041  0.0013
                                           -0.1172  0.0058  0.0020  0.0005  0.8402
                                            0.0095 -0.0065 -0.0033  0.0001 -0.0000
                                           -0.0000 -0.0000  0.0019  0.0000 -0.0000
                                            0.0169  0.0122
                ( 38.68%)   0.6219* H  20 s( 99.96%)p 0.00(  0.04%)
                                           -0.9998  0.0033 -0.0020  0.0013 -0.0205
                                           -0.0000
    22. (1.98182) BD ( 1) C  14 - C  17  
                ( 53.40%)   0.7308* C  14 s( 37.48%)p 1.67( 62.48%)d 0.00(  0.04%)
                                           -0.0000  0.6122 -0.0048  0.0016 -0.0005
                                           -0.2412  0.0286 -0.0060  0.0025  0.7521
                                           -0.0023 -0.0083  0.0066  0.0001 -0.0000
                                            0.0000  0.0000 -0.0093 -0.0000  0.0000
                                           -0.0112 -0.0128
                ( 46.60%)   0.6826* C  17 s( 39.99%)p 1.50( 59.95%)d 0.00(  0.06%)
                                           -0.0001  0.6319 -0.0248  0.0054  0.0003
                                            0.0432  0.0194 -0.0033  0.0000 -0.7718
                                            0.0379  0.0123 -0.0019  0.0000 -0.0000
                                            0.0000 -0.0000 -0.0147 -0.0000  0.0000
                                           -0.0130 -0.0142
    23. (1.98511) BD ( 1) C  14 -Cl  18  
                ( 46.07%)   0.6788* C  14 s( 22.45%)p 3.45( 77.37%)d 0.01(  0.19%)
                                            0.0000 -0.4737 -0.0021  0.0100  0.0002
                                            0.6488 -0.0048 -0.0037 -0.0127  0.5936
                                           -0.0018 -0.0051 -0.0105  0.0000 -0.0000
                                            0.0000  0.0000 -0.0365  0.0000 -0.0000
                                           -0.0053  0.0230
                ( 53.93%)   0.7343*Cl  18 s( 19.68%)p 4.05( 79.81%)d 0.03(  0.51%)
                                           -0.0000 -0.0002 -0.4416 -0.0418 -0.0047
                                            0.0000  0.0000 -0.0001 -0.6679  0.0383
                                            0.0071 -0.0002  0.0001 -0.0001 -0.5910
                                            0.0332  0.0070 -0.0001  0.0000 -0.0000
                                           -0.0000  0.0000  0.0000  0.0000  0.0000
                                           -0.0615 -0.0000 -0.0000 -0.0083  0.0354
    24. (1.93277) BD ( 1) C  15 - C  16  
                ( 47.82%)   0.6915* C  15 s( 44.51%)p 1.25( 55.41%)d 0.00(  0.08%)
                                           -0.0002  0.6671  0.0059 -0.0000 -0.6610
                                            0.0105  0.0100 -0.0058  0.3389 -0.0462
                                           -0.0052  0.0039  0.0001  0.0000 -0.0000
                                           -0.0000 -0.0009 -0.0000  0.0000  0.0201
                                           -0.0190
                ( 52.18%)   0.7224* C  16 s( 37.05%)p 1.70( 62.90%)d 0.00(  0.06%)
                                           -0.0001  0.6085 -0.0106  0.0038 -0.0010
                                            0.7620 -0.0264 -0.0142  0.0013 -0.2131
                                           -0.0440  0.0083 -0.0017 -0.0001  0.0000
                                            0.0000  0.0000 -0.0084 -0.0000  0.0000
                                            0.0187 -0.0126
    25. (1.81956) BD ( 1) C  15 - C  17  
                ( 42.79%)   0.6542* C  15 s( 13.24%)p 6.55( 86.65%)d 0.01(  0.11%)
                                            0.0003  0.3633 -0.0197 -0.0004  0.6843
                                            0.0383 -0.0117  0.0044  0.6277  0.0502
                                            0.0075 -0.0064  0.0003 -0.0000  0.0000
                                           -0.0000 -0.0225  0.0000  0.0000 -0.0054
                                            0.0233
                ( 57.21%)   0.7563* C  17 s( 13.04%)p 6.66( 86.83%)d 0.01(  0.13%)
                                            0.0003  0.3562  0.0594  0.0037  0.0000
                                           -0.8980 -0.0664 -0.0037 -0.0039  0.2387
                                            0.0229 -0.0013 -0.0011  0.0004  0.0000
                                            0.0000 -0.0000  0.0159  0.0000 -0.0000
                                           -0.0263  0.0193
    26. (1.95209) BD ( 1) C  16 - C  17  
                ( 51.80%)   0.7197* C  16 s( 37.51%)p 1.66( 62.42%)d 0.00(  0.07%)
                                           -0.0001  0.6124 -0.0070  0.0040 -0.0007
                                           -0.6246  0.0376  0.0032 -0.0018 -0.4814
                                           -0.0301  0.0083 -0.0054  0.0001 -0.0000
                                           -0.0000  0.0000  0.0193 -0.0000 -0.0000
                                            0.0107 -0.0139
                ( 48.20%)   0.6942* C  17 s( 47.39%)p 1.11( 52.54%)d 0.00(  0.07%)
                                           -0.0004  0.6877 -0.0308 -0.0060 -0.0003
                                            0.4251 -0.0071 -0.0068  0.0037  0.5849
                                           -0.0493 -0.0029  0.0043 -0.0001  0.0000
                                            0.0000 -0.0000  0.0175 -0.0000 -0.0000
                                            0.0131 -0.0134
    27. (1.67753) BD ( 2) C  16 - C  17  
                ( 53.87%)   0.7339* C  16 s(  0.00%)p 1.00( 99.90%)d 0.00(  0.10%)
                                           -0.0000  0.0000 -0.0000 -0.0000  0.0000
                                            0.0002  0.0000  0.0000 -0.0000  0.0000
                                            0.0000  0.0000  0.0000  0.9994  0.0127
                                            0.0127 -0.0032 -0.0000 -0.0072 -0.0300
                                           -0.0000  0.0000
                ( 46.13%)   0.6792* C  17 s(  0.00%)p 1.00( 99.83%)d 0.00(  0.17%)
                                           -0.0000 -0.0001 -0.0000 -0.0000 -0.0000
                                            0.0004  0.0000  0.0000  0.0000 -0.0000
                                           -0.0000 -0.0000 -0.0000  0.9991 -0.0019
                                            0.0095 -0.0056 -0.0000  0.0409 -0.0034
                                            0.0000 -0.0000
    28. (1.98470) BD ( 1) C  16 - H  19  
                ( 61.44%)   0.7838* C  16 s( 25.38%)p 2.94( 74.58%)d 0.00(  0.03%)
                                           -0.0006  0.5026  0.0350 -0.0036  0.0008
                                           -0.1627 -0.0049 -0.0017  0.0005  0.8478
                                            0.0211  0.0065  0.0013  0.0000  0.0000
                                            0.0000 -0.0000 -0.0092  0.0000 -0.0000
                                           -0.0144 -0.0074
                ( 38.56%)   0.6210* H  19 s( 99.97%)p 0.00(  0.03%)
                                            0.9998 -0.0034  0.0017  0.0049 -0.0171
                                            0.0000
    29. (1.99872) CR ( 1) C   1           s(100.00%)p 0.00(  0.00%)
                                            1.0000  0.0001  0.0000 -0.0000  0.0000
                                           -0.0001 -0.0000  0.0000 -0.0000 -0.0001
                                            0.0000 -0.0000  0.0000  0.0000  0.0000
                                            0.0000  0.0000  0.0000 -0.0000  0.0000
                                            0.0000 -0.0000
    30. (1.99914) CR ( 1) C   2           s(100.00%)p 0.00(  0.00%)
                                            1.0000  0.0002  0.0000 -0.0000 -0.0000
                                           -0.0001  0.0000  0.0000 -0.0000 -0.0004
                                           -0.0000  0.0000  0.0000  0.0000  0.0000
                                            0.0000  0.0000 -0.0000 -0.0000  0.0000
                                           -0.0000 -0.0000
    31. (1.99925) CR ( 1) C   3           s(100.00%)p 0.00(  0.00%)
                                            1.0000  0.0001 -0.0000 -0.0000 -0.0000
                                           -0.0001 -0.0000  0.0000 -0.0000 -0.0002
                                            0.0000 -0.0000 -0.0000  0.0000  0.0000
                                            0.0000 -0.0000  0.0000  0.0000 -0.0000
                                            0.0000 -0.0000
    32. (1.99875) CR ( 1) C   4           s(100.00%)
                                            1.0000  0.0001 -0.0000 -0.0000 -0.0000
                                           -0.0000 -0.0000 -0.0000 -0.0000  0.0001
                                           -0.0000 -0.0000 -0.0000 -0.0000 -0.0000
                                           -0.0000  0.0000  0.0000  0.0000  0.0000
                                            0.0000 -0.0000
    33. (1.99906) CR ( 1) C   5           s(100.00%)p 0.00(  0.00%)
                                            1.0000  0.0003 -0.0000  0.0000 -0.0000
                                           -0.0000 -0.0000  0.0000 -0.0000  0.0001
                                           -0.0000  0.0000 -0.0000 -0.0000 -0.0000
                                           -0.0000  0.0000 -0.0000  0.0000  0.0000
                                           -0.0000 -0.0000
    34. (1.99874) CR ( 1) C   6           s(100.00%)
                                            1.0000 -0.0003 -0.0000  0.0000  0.0001
                                            0.0000  0.0000 -0.0000 -0.0000 -0.0000
                                            0.0000 -0.0000 -0.0000 -0.0000 -0.0000
                                           -0.0000  0.0000 -0.0000 -0.0000 -0.0000
                                            0.0000
    35. (2.00000) CR ( 1)Cl   9           s(100.00%)
                                            1.0000 -0.0000  0.0000 -0.0000 -0.0000
                                           -0.0000  0.0000  0.0000  0.0000 -0.0000
                                            0.0000  0.0000  0.0000  0.0000  0.0000
                                           -0.0000  0.0000  0.0000  0.0000  0.0000
                                            0.0000  0.0000 -0.0000  0.0000 -0.0000
                                           -0.0000 -0.0000 -0.0000 -0.0000  0.0000
    36. (1.99971) CR ( 2)Cl   9           s(100.00%)p 0.00(  0.00%)
                                           -0.0000  1.0000  0.0002 -0.0000 -0.0000
                                           -0.0000  0.0000  0.0000  0.0002 -0.0000
                                            0.0000  0.0000  0.0000  0.0000  0.0002
                                           -0.0000  0.0000  0.0000  0.0000  0.0000
                                            0.0000  0.0000 -0.0000 -0.0000 -0.0000
                                           -0.0000 -0.0000 -0.0000 -0.0000  0.0000
    37. (1.99996) CR ( 3)Cl   9           s(  0.00%)p 1.00(100.00%)
                                            0.0000  0.0000 -0.0001  0.0000  0.0000
                                            0.0000 -0.0000  1.0000 -0.0000  0.0000
                                           -0.0000 -0.0000 -0.0000 -0.0000 -0.0001
                                            0.0000 -0.0000 -0.0000 -0.0000 -0.0000
                                           -0.0000 -0.0000  0.0000  0.0000  0.0000
                                            0.0000  0.0000  0.0000 -0.0000 -0.0000
    38. (1.99995) CR ( 4)Cl   9           s(  0.00%)p 1.00(100.00%)
                                            0.0000  0.0000 -0.0001  0.0000  0.0000
                                            0.0000 -0.0000 -0.0000 -0.0001  0.0000
                                           -0.0000  0.0000 -0.0000  1.0000 -0.0001
                                            0.0000 -0.0000  0.0000 -0.0000 -0.0000
                                           -0.0000 -0.0000  0.0000  0.0000  0.0000
                                            0.0000  0.0000  0.0000  0.0000 -0.0000
    39. (1.99999) CR ( 5)Cl   9           s(  0.00%)p 1.00(100.00%)
                                            0.0000  0.0000 -0.0000  0.0000  0.0000
                                            0.0000 -0.0000 -0.0000 -0.0000  0.0000
                                           -0.0000  0.0000 -0.0000 -0.0000  0.0000
                                            0.0000 -0.0000  0.0000 -0.0000  1.0000
                                           -0.0000 -0.0000  0.0000 -0.0000  0.0000
                                            0.0000  0.0000  0.0000  0.0000 -0.0000
    40. (1.99981) CR ( 1) O  10           s(100.00%)p 0.00(  0.00%)
                                            1.0000  0.0003 -0.0000  0.0000  0.0000
                                            0.0002 -0.0000 -0.0000  0.0000 -0.0001
                                            0.0000  0.0000 -0.0000 -0.0000  0.0000
                                            0.0000 -0.0000  0.0000  0.0000 -0.0000
                                           -0.0000  0.0000
    41. (1.99892) CR ( 1) C  12           s(100.00%)p 0.00(  0.00%)
                                            1.0000  0.0003  0.0000  0.0000 -0.0000
                                           -0.0004 -0.0000  0.0000 -0.0000 -0.0002
                                            0.0000 -0.0000 -0.0000 -0.0000 -0.0000
                                           -0.0000  0.0000  0.0000  0.0000 -0.0000
                                            0.0000 -0.0000
    42. (1.99897) CR ( 1) C  13           s(100.00%)p 0.00(  0.00%)
                                            1.0000  0.0003 -0.0000 -0.0000 -0.0000
                                           -0.0000  0.0000 -0.0000 -0.0000 -0.0002
                                            0.0000 -0.0000  0.0000 -0.0000  0.0000
                                           -0.0000  0.0000 -0.0000  0.0000 -0.0000
                                           -0.0000 -0.0000
    43. (1.99858) CR ( 1) C  14           s(100.00%)p 0.00(  0.00%)
                                            1.0000  0.0002  0.0000  0.0000  0.0000
                                            0.0002  0.0000 -0.0000  0.0000 -0.0001
                                            0.0000 -0.0000  0.0000 -0.0000 -0.0000
                                           -0.0000 -0.0000 -0.0000 -0.0000  0.0000
                                            0.0000 -0.0000
    44. (1.99893) CR ( 1) C  15           s(100.00%)p 0.00(  0.00%)
                                            1.0000  0.0000  0.0000  0.0000 -0.0003
                                           -0.0000  0.0000 -0.0000 -0.0002 -0.0000
                                           -0.0000  0.0000  0.0000 -0.0000  0.0000
                                           -0.0000  0.0000 -0.0000 -0.0000  0.0000
                                           -0.0000
    45. (1.99907) CR ( 1) C  16           s(100.00%)p 0.00(  0.00%)
                                            1.0000  0.0004  0.0000 -0.0000  0.0000
                                           -0.0001 -0.0000 -0.0000  0.0000  0.0005
                                            0.0000  0.0000  0.0000  0.0000  0.0000
                                            0.0000 -0.0000 -0.0000 -0.0000 -0.0000
                                           -0.0000 -0.0000
    46. (1.99876) CR ( 1) C  17           s(100.00%)p 0.00(  0.00%)
                                            1.0000  0.0002 -0.0000 -0.0000 -0.0000
                                            0.0005  0.0000 -0.0000  0.0000  0.0001
                                           -0.0000  0.0000  0.0000  0.0000 -0.0000
                                            0.0000 -0.0000  0.0000  0.0000 -0.0000
                                            0.0000 -0.0000
    47. (2.00000) CR ( 1)Cl  18           s(100.00%)
                                            1.0000 -0.0000  0.0000 -0.0000 -0.0000
                                            0.0000  0.0000 -0.0000 -0.0000  0.0000
                                            0.0000 -0.0000 -0.0000 -0.0000 -0.0000
                                            0.0000  0.0000 -0.0000 -0.0000 -0.0000
                                           -0.0000 -0.0000 -0.0000  0.0000  0.0000
                                           -0.0000 -0.0000 -0.0000 -0.0000  0.0000
    48. (1.99969) CR ( 2)Cl  18           s(100.00%)p 0.00(  0.00%)
                                           -0.0000  1.0000  0.0002 -0.0000 -0.0000
                                            0.0000  0.0000 -0.0000 -0.0002  0.0000
                                            0.0000 -0.0000 -0.0000 -0.0000 -0.0002
                                            0.0000  0.0000 -0.0000 -0.0000 -0.0000
                                           -0.0000 -0.0000  0.0000  0.0000  0.0000
                                           -0.0000 -0.0000 -0.0000 -0.0000  0.0000
    49. (1.99995) CR ( 3)Cl  18           s(  0.00%)p 1.00(100.00%)
                                           -0.0000 -0.0000  0.0001 -0.0000 -0.0000
                                            0.0000  0.0000  1.0000 -0.0001  0.0000
                                            0.0000 -0.0000 -0.0000 -0.0000 -0.0001
                                            0.0000  0.0000 -0.0000 -0.0000 -0.0000
                                           -0.0000 -0.0000  0.0000  0.0000  0.0000
                                           -0.0000 -0.0000 -0.0000 -0.0000  0.0000
    50. (1.99995) CR ( 4)Cl  18           s(  0.00%)p 1.00(100.00%)
                                           -0.0000 -0.0000  0.0001 -0.0000 -0.0000
                                            0.0000  0.0000 -0.0000 -0.0001  0.0000
                                            0.0000 -0.0000 -0.0000  1.0000 -0.0001
                                            0.0000  0.0000 -0.0000 -0.0000 -0.0000
                                           -0.0000 -0.0000  0.0000  0.0000  0.0000
                                           -0.0000 -0.0000 -0.0000 -0.0000  0.0000
    51. (1.99999) CR ( 5)Cl  18           s(  0.00%)p 1.00(100.00%)
                                           -0.0000 -0.0000 -0.0000 -0.0000 -0.0000
                                            0.0000  0.0000 -0.0000 -0.0000  0.0000
                                            0.0000 -0.0000 -0.0000 -0.0000 -0.0000
                                            0.0000  0.0000 -0.0000 -0.0000  1.0000
                                           -0.0000 -0.0000 -0.0000  0.0000  0.0000
                                           -0.0000 -0.0000 -0.0000 -0.0000  0.0000
    52. (1.99325) LP ( 1)Cl   9           s( 80.03%)p 0.25( 19.96%)d 0.00(  0.01%)
                                           -0.0000 -0.0003  0.8945 -0.0119 -0.0003
                                           -0.0001  0.0000  0.0001  0.3256 -0.0134
                                           -0.0013  0.0002  0.0004  0.0001  0.3054
                                           -0.0075 -0.0014 -0.0001  0.0003  0.0000
                                           -0.0000 -0.0000 -0.0000 -0.0000  0.0000
                                           -0.0095 -0.0000 -0.0000 -0.0013  0.0056
    53. (1.97185) LP ( 2)Cl   9           s(  0.02%)p99.99( 99.96%)d 0.82(  0.02%)
                                            0.0000  0.0000 -0.0043  0.0133 -0.0027
                                           -0.0003  0.0000 -0.0000  0.6906  0.0087
                                           -0.0019 -0.0012  0.0001  0.0000 -0.7229
                                           -0.0082  0.0021 -0.0008 -0.0003  0.0000
                                           -0.0002 -0.0000  0.0000  0.0000 -0.0000
                                            0.0043  0.0000  0.0000 -0.0119  0.0024
    54. (1.94352) LP ( 3)Cl   9           s(  0.00%)p 1.00( 99.98%)d 0.00(  0.02%)
                                           -0.0000 -0.0000  0.0000 -0.0000  0.0000
                                           -0.0000 -0.0000  0.0000  0.0001  0.0000
                                            0.0000  0.0000 -0.0000  0.0000 -0.0001
                                           -0.0000 -0.0000 -0.0000  0.0000  0.0000
                                            0.9997  0.0201 -0.0005  0.0003 -0.0004
                                            0.0000 -0.0119 -0.0084 -0.0000 -0.0000
    55. (1.98090) LP ( 1) O  10           s( 62.55%)p 0.60( 37.44%)d 0.00(  0.01%)
                                           -0.0004  0.7908 -0.0114  0.0017  0.0000
                                            0.5768 -0.0078 -0.0017  0.0052 -0.2039
                                            0.0011  0.0005 -0.0020 -0.0001  0.0000
                                            0.0000 -0.0000  0.0055  0.0000 -0.0000
                                           -0.0069  0.0059
    56. (1.91036) LP ( 2) O  10           s(  0.02%)p99.99( 99.92%)d 3.43(  0.06%)
                                           -0.0000  0.0130 -0.0027 -0.0016 -0.0000
                                           -0.3490 -0.0033  0.0010  0.0011 -0.9366
                                           -0.0110  0.0023  0.0016 -0.0000  0.0000
                                            0.0000 -0.0000  0.0187 -0.0000 -0.0000
                                            0.0163 -0.0002
    57. (1.60104) LP ( 3) O  10           s(  0.00%)p 1.00( 99.91%)d 0.00(  0.09%)
                                           -0.0000  0.0000  0.0000  0.0000 -0.0000
                                            0.0002  0.0000 -0.0000 -0.0000 -0.0001
                                           -0.0000 -0.0000  0.0000  0.9995  0.0061
                                            0.0036 -0.0027  0.0000 -0.0281  0.0104
                                           -0.0000  0.0000
    58. (1.99201) LP ( 1)Cl  18           s( 80.31%)p 0.24( 19.67%)d 0.00(  0.01%)
                                           -0.0000 -0.0003  0.8961 -0.0114 -0.0009
                                           -0.0000  0.0000 -0.0001 -0.3574  0.0117
                                           -0.0018 -0.0003 -0.0004 -0.0001 -0.2621
                                            0.0108 -0.0005 -0.0002 -0.0004 -0.0000
                                            0.0000  0.0000  0.0000  0.0000 -0.0000
                                           -0.0105 -0.0000  0.0000 -0.0021  0.0055
    59. (1.97100) LP ( 2)Cl  18           s(  0.13%)p99.99( 99.85%)d 0.15(  0.02%)
                                           -0.0000 -0.0000  0.0364 -0.0014  0.0007
                                           -0.0000  0.0000 -0.0001  0.6487  0.0095
                                            0.0024  0.0002  0.0001  0.0000 -0.7599
                                           -0.0098 -0.0027  0.0000 -0.0002 -0.0000
                                            0.0000  0.0000 -0.0000  0.0000 -0.0000
                                           -0.0028  0.0000 -0.0000  0.0136  0.0001
    60. (1.93392) LP ( 3)Cl  18           s(  0.00%)p 1.00( 99.97%)d 0.00(  0.03%)
                                            0.0000  0.0000 -0.0000 -0.0000  0.0000
                                            0.0000 -0.0000  0.0000 -0.0000 -0.0000
                                           -0.0000  0.0000 -0.0000  0.0000  0.0000
                                           -0.0000  0.0000  0.0000  0.0000  0.0000
                                            0.9997  0.0176  0.0007 -0.0002 -0.0004
                                           -0.0000  0.0136  0.0115 -0.0000  0.0000
    61. (0.01318) RY*( 1) C   1           s(  7.83%)p11.71( 91.69%)d 0.06(  0.48%)
                                            0.0000  0.0632  0.2713  0.0060 -0.0255
                                            0.0253  0.9157 -0.0374 -0.0253 -0.0096
                                           -0.2742  0.0109  0.0189 -0.0000 -0.0001
                                            0.0000  0.0000 -0.0331  0.0000 -0.0000
                                            0.0610  0.0017
    62. (0.00827) RY*( 2) C   1           s(  2.01%)p37.14( 74.53%)d11.70( 23.47%)
                                           -0.0000 -0.0101  0.1357 -0.0296  0.0257
                                            0.0127  0.2037  0.0027 -0.0272  0.0289
                                            0.8339  0.0688 -0.0430 -0.0000 -0.0001
                                           -0.0000 -0.0000  0.3759 -0.0001 -0.0001
                                            0.3055 -0.0015
    63. (0.00661) RY*( 3) C   1           s(  0.00%)p 1.00( 19.06%)d 4.25( 80.94%)
                                            0.0000 -0.0000  0.0001  0.0001  0.0001
                                            0.0000  0.0000 -0.0000 -0.0000  0.0000
                                            0.0000  0.0000 -0.0000  0.0173  0.4260
                                            0.0433  0.0834 -0.0000  0.8265 -0.3553
                                            0.0001 -0.0003
    64. (0.00241) RY*( 4) C   1           s(  0.70%)p50.70( 35.49%)d91.18( 63.81%)
                                            0.0000  0.0023  0.0737 -0.0368 -0.0146
                                            0.0042 -0.1698  0.1531 -0.0113  0.0089
                                           -0.4624  0.2960 -0.0305  0.0000  0.0000
                                           -0.0000  0.0000  0.6106 -0.0001 -0.0001
                                            0.5145 -0.0219
    65. (0.00101) RY*( 5) C   1           s( 77.06%)p 0.11(  8.75%)d 0.18( 14.19%)
                                            0.0000 -0.0056  0.8773  0.0074  0.0303
                                            0.0319 -0.2310  0.1398 -0.0536 -0.0083
                                           -0.0049 -0.0463  0.0918  0.0000 -0.0002
                                           -0.0000 -0.0000  0.1155  0.0001 -0.0001
                                           -0.3494  0.0807
    66. (0.00054) RY*( 6) C   1           s( 31.42%)p 1.03( 32.31%)d 1.15( 36.27%)
                                            0.0000  0.0108 -0.2751  0.4856 -0.0513
                                            0.0208  0.1349  0.4286 -0.2829 -0.0124
                                            0.0043 -0.0567 -0.1935  0.0000 -0.0006
                                            0.0002 -0.0001  0.3889  0.0005  0.0002
                                           -0.4489  0.0997
    67. (0.00052) RY*( 7) C   1           s(  0.00%)p 1.00( 31.24%)d 2.20( 68.76%)
                                            0.0000  0.0000 -0.0001  0.0004 -0.0000
                                            0.0000  0.0001  0.0002 -0.0002 -0.0000
                                            0.0000  0.0001 -0.0002  0.0059  0.4422
                                           -0.3263  0.1020  0.0001 -0.5042 -0.6583
                                           -0.0004  0.0002
    68. (0.00022) RY*( 8) C   1           s(  0.00%)p 1.00( 56.91%)d 0.76( 43.09%)
                                            0.0000 -0.0000 -0.0001 -0.0001  0.0001
                                           -0.0000 -0.0001 -0.0001 -0.0000  0.0000
                                           -0.0000 -0.0000 -0.0000  0.0082 -0.6013
                                            0.3696 -0.2661 -0.0003  0.0355 -0.6555
                                            0.0003 -0.0001
    69. (0.00013) RY*( 9) C   1           s( 23.94%)p 2.72( 65.19%)d 0.45( 10.87%)
                                           -0.0000  0.0041 -0.0087  0.4676  0.1436
                                           -0.0066  0.0128 -0.3322  0.2755  0.0003
                                            0.0415  0.5962  0.3292  0.0000 -0.0000
                                            0.0001 -0.0002  0.0558 -0.0001  0.0001
                                           -0.2148 -0.2437
    70. (0.00010) RY*(10) C   1           s(  9.89%)p 3.40( 33.66%)d 5.71( 56.46%)
                                            0.0000  0.0163 -0.1134 -0.0861  0.2799
                                           -0.0000  0.0101 -0.2288 -0.3325  0.0008
                                           -0.0174  0.0936  0.4055 -0.0000  0.0000
                                            0.0001  0.0001  0.0732  0.0002 -0.0001
                                           -0.0184  0.7476
    71. (0.00007) RY*(11) C   1           s( 37.49%)p 1.02( 38.40%)d 0.64( 24.11%)
    72. (0.00004) RY*(12) C   1           s(  4.59%)p15.14( 69.51%)d 5.64( 25.90%)
    73. (0.00002) RY*(13) C   1           s( 20.63%)p 3.34( 68.85%)d 0.51( 10.53%)
    74. (0.00001) RY*(14) C   1           s(  4.55%)p14.51( 65.95%)d 6.49( 29.51%)
    75. (0.00000) RY*(15) C   1           s(  0.00%)p 1.00( 93.52%)d 0.07(  6.48%)
    76. (0.00000) RY*(16) C   1           s(  0.00%)p 1.00( 99.32%)d 0.01(  0.68%)
    77. (0.00000) RY*(17) C   1           s( 80.31%)p 0.19( 15.48%)d 0.05(  4.22%)
    78. (0.00486) RY*( 1) C   2           s(  0.30%)p99.99( 95.32%)d14.47(  4.37%)
                                            0.0000 -0.0210  0.0495 -0.0003  0.0116
                                           -0.0138 -0.4684 -0.0982  0.0643 -0.0220
                                            0.8373 -0.1353  0.0060  0.0000  0.0001
                                            0.0000 -0.0000  0.0974 -0.0000 -0.0000
                                            0.1794  0.0458
    79. (0.00298) RY*( 2) C   2           s(  5.38%)p17.51( 94.24%)d 0.07(  0.38%)
                                            0.0000  0.0114  0.2290 -0.0343 -0.0079
                                           -0.0480 -0.8414  0.0301  0.0324  0.0057
                                           -0.4609  0.1072 -0.0794 -0.0000  0.0005
                                           -0.0000  0.0000 -0.0431  0.0000 -0.0000
                                            0.0125 -0.0420
    80. (0.00178) RY*( 3) C   2           s(  0.00%)p 1.00( 97.31%)d 0.03(  2.69%)
                                            0.0000  0.0000  0.0003  0.0001  0.0000
                                            0.0000  0.0005 -0.0001 -0.0000  0.0000
                                            0.0002 -0.0000  0.0000 -0.0205  0.9779
                                           -0.0298  0.1245  0.0001  0.1487  0.0690
                                           -0.0000 -0.0000
    81. (0.00117) RY*( 4) C   2           s( 74.34%)p 0.29( 21.47%)d 0.06(  4.19%)
                                            0.0000  0.0057  0.8559  0.0981  0.0346
                                           -0.0164  0.1960 -0.3497 -0.1342  0.0188
                                            0.0629  0.1587 -0.0791  0.0000 -0.0004
                                            0.0000 -0.0000  0.1626 -0.0000 -0.0001
                                           -0.1232 -0.0158
    82. (0.00037) RY*( 5) C   2           s( 36.00%)p 1.54( 55.48%)d 0.24(  8.52%)
                                           -0.0000 -0.0020  0.4257 -0.4229  0.0006
                                            0.0032  0.1017  0.4793  0.3738  0.0039
                                            0.0188 -0.2871  0.3036 -0.0000  0.0001
                                           -0.0001 -0.0001 -0.2710 -0.0007 -0.0003
                                            0.0956  0.0511
    83. (0.00036) RY*( 6) C   2           s(  0.00%)p 1.00(  3.09%)d31.35( 96.91%)
                                            0.0000  0.0000 -0.0003  0.0004  0.0000
                                            0.0000  0.0000 -0.0003 -0.0004 -0.0000
                                            0.0001  0.0004 -0.0003 -0.0097  0.1684
                                           -0.0269 -0.0415  0.0000 -0.9312 -0.3192
                                           -0.0002  0.0002
    84. (0.00014) RY*( 7) C   2           s( 52.90%)p 0.52( 27.47%)d 0.37( 19.63%)
                                            0.0000 -0.0013  0.0759  0.7191 -0.0788
                                           -0.0004  0.0559  0.1312  0.4661 -0.0058
                                           -0.0546  0.0982  0.1562 -0.0000 -0.0001
                                           -0.0002 -0.0001  0.0552 -0.0002  0.0003
                                            0.3839 -0.2142
    85. (0.00012) RY*( 8) C   2           s(  0.00%)p 1.00( 28.16%)d 2.55( 71.84%)
                                           -0.0000 -0.0000  0.0000  0.0002 -0.0000
                                            0.0000  0.0001  0.0002 -0.0001  0.0000
                                            0.0000  0.0004  0.0000  0.0046  0.0376
                                            0.5275 -0.0437 -0.0002  0.2689 -0.8038
                                            0.0005 -0.0001
    86. (0.00008) RY*( 9) C   2           s(  5.86%)p14.96( 87.70%)d 1.10(  6.44%)
    87. (0.00007) RY*(10) C   2           s(  0.40%)p52.12( 21.07%)d99.99( 78.53%)
    88. (0.00003) RY*(11) C   2           s( 12.78%)p 4.64( 59.33%)d 2.18( 27.88%)
    89. (0.00003) RY*(12) C   2           s(  4.69%)p 6.67( 31.25%)d13.67( 64.06%)
    90. (0.00000) RY*(13) C   2           s( 80.94%)p 0.21( 17.03%)d 0.03(  2.03%)
    91. (0.00001) RY*(14) C   2           s( 23.48%)p 2.55( 59.91%)d 0.71( 16.62%)
    92. (0.00000) RY*(15) C   2           s(  0.00%)p 1.00( 72.01%)d 0.39( 27.99%)
    93. (0.00000) RY*(16) C   2           s(  0.00%)p 1.00( 99.48%)d 0.01(  0.52%)
    94. (0.00001) RY*(17) C   2           s(  2.95%)p10.12( 29.82%)d22.82( 67.24%)
    95. (0.00514) RY*( 1) C   3           s(  0.83%)p99.99( 94.19%)d 6.01(  4.98%)
                                            0.0000  0.0185  0.0855  0.0184 -0.0173
                                            0.0220 -0.6317  0.1177 -0.0226  0.0083
                                           -0.7251  0.0143 -0.0436  0.0000  0.0000
                                            0.0000  0.0000  0.2202 -0.0000 -0.0000
                                            0.0153 -0.0333
    96. (0.00196) RY*( 2) C   3           s(  1.24%)p77.93( 96.82%)d 1.56(  1.94%)
                                            0.0000  0.0060 -0.0498  0.0948 -0.0304
                                            0.0177  0.6888 -0.1961 -0.1461 -0.0261
                                           -0.6454  0.1083  0.0688 -0.0001  0.0017
                                            0.0004  0.0000 -0.0579  0.0009 -0.0012
                                            0.1235 -0.0284
    97. (0.00184) RY*( 3) C   3           s(  0.00%)p 1.00( 57.00%)d 0.75( 43.00%)
                                            0.0000  0.0000 -0.0001  0.0002 -0.0001
                                            0.0000  0.0015 -0.0007 -0.0004 -0.0001
                                           -0.0015  0.0003  0.0002  0.0338 -0.7283
                                           -0.1955 -0.0145 -0.0001 -0.3757  0.5375
                                            0.0001 -0.0001
    98. (0.00073) RY*( 4) C   3           s( 80.99%)p 0.17( 13.38%)d 0.07(  5.63%)
                                            0.0000 -0.0084  0.8968  0.0048 -0.0749
                                           -0.0137  0.1456 -0.0617  0.0685 -0.0245
                                           -0.0094 -0.2048 -0.2476  0.0000 -0.0001
                                            0.0001 -0.0000  0.0435  0.0002 -0.0001
                                           -0.2205 -0.0762
    99. (0.00042) RY*( 5) C   3           s(  0.00%)p 1.00( 34.96%)d 1.86( 65.04%)
                                           -0.0000 -0.0000  0.0003  0.0000 -0.0000
                                           -0.0000 -0.0001 -0.0005 -0.0001  0.0000
                                            0.0001  0.0003  0.0001 -0.0015  0.5769
                                            0.0368  0.1240  0.0000 -0.7612  0.2665
                                            0.0000  0.0001
   100. (0.00014) RY*( 6) C   3           s(  2.10%)p25.69( 53.89%)d20.98( 44.01%)
                                            0.0000  0.0037 -0.0311  0.1279 -0.0603
                                            0.0126  0.0527  0.5516 -0.3521 -0.0156
                                           -0.0843 -0.1682  0.2685  0.0000  0.0002
                                           -0.0004  0.0001 -0.3509 -0.0002  0.0001
                                           -0.5605  0.0528
   101. (0.00010) RY*( 7) C   3           s( 57.50%)p 0.63( 36.19%)d 0.11(  6.30%)
                                           -0.0000  0.0014  0.2601  0.6905  0.1752
                                           -0.0096 -0.0896 -0.0962 -0.0886  0.0035
                                            0.1282  0.2059  0.5271 -0.0000 -0.0003
                                            0.0018 -0.0004  0.1601  0.0003  0.0003
                                            0.1582  0.1113
   102. (0.00009) RY*( 8) C   3           s(  0.00%)p 1.00( 97.45%)d 0.03(  2.55%)
   103. (0.00010) RY*( 9) C   3           s(  3.96%)p 7.69( 30.49%)d16.53( 65.54%)
   104. (0.00008) RY*(10) C   3           s(  4.44%)p16.35( 72.56%)d 5.18( 23.00%)
   105. (0.00005) RY*(11) C   3           s(  4.11%)p15.40( 63.24%)d 7.95( 32.65%)
   106. (0.00003) RY*(12) C   3           s( 49.80%)p 0.56( 27.83%)d 0.45( 22.38%)
   107. (0.00002) RY*(13) C   3           s(  0.00%)p 1.00( 11.23%)d 7.90( 88.77%)
   108. (0.00002) RY*(14) C   3           s( 12.41%)p 4.68( 58.14%)d 2.37( 29.45%)
   109. (0.00000) RY*(15) C   3           s( 75.97%)p 0.31( 23.41%)d 0.01(  0.62%)
   110. (0.00000) RY*(16) C   3           s(  0.00%)p 1.00( 99.40%)d 0.01(  0.60%)
   111. (0.00001) RY*(17) C   3           s(  6.67%)p 4.49( 29.94%)d 9.50( 63.39%)
   112. (0.00676) RY*( 1) C   4           s(  0.42%)p99.99( 95.11%)d10.62(  4.47%)
                                           -0.0000 -0.0201  0.0568  0.0205  0.0127
                                            0.0044 -0.6725 -0.0399 -0.0034  0.0055
                                           -0.7025  0.0596 -0.0100 -0.0000  0.0000
                                            0.0000  0.0000 -0.1960 -0.0000  0.0000
                                            0.0129  0.0780
   113. (0.00498) RY*( 2) C   4           s(  1.13%)p82.04( 92.83%)d 5.33(  6.04%)
                                            0.0000  0.0038  0.1018  0.0295 -0.0083
                                           -0.0200 -0.6823  0.0696  0.0731  0.0126
                                            0.6688 -0.0483 -0.0496 -0.0000  0.0002
                                            0.0000 -0.0000 -0.0606  0.0000  0.0000
                                           -0.2374  0.0181
   114. (0.00187) RY*( 3) C   4           s(  0.00%)p 1.00( 50.31%)d 0.99( 49.69%)
                                            0.0000  0.0000  0.0004 -0.0000 -0.0000
                                           -0.0000  0.0002 -0.0000 -0.0001  0.0000
                                           -0.0001  0.0000  0.0001 -0.0013  0.6812
                                           -0.1968 -0.0174 -0.0001  0.5641  0.4228
                                            0.0002  0.0000
   115. (0.00131) RY*( 4) C   4           s( 88.73%)p 0.05(  4.43%)d 0.08(  6.84%)
                                            0.0000  0.0085  0.9410 -0.0420 -0.0049
                                           -0.0046  0.0918 -0.1449 -0.0280  0.0065
                                            0.0451  0.0622  0.0900 -0.0000  0.0005
                                            0.0004  0.0002 -0.1433 -0.0007 -0.0008
                                            0.2179  0.0193
   116. (0.00108) RY*( 5) C   4           s(  0.00%)p 1.00( 57.14%)d 0.75( 42.86%)
                                           -0.0000  0.0000  0.0011  0.0000 -0.0000
                                           -0.0000  0.0000 -0.0003  0.0001  0.0000
                                            0.0002  0.0002  0.0001  0.0153 -0.7085
                                           -0.2396 -0.1090 -0.0002  0.3577  0.5483
                                            0.0003  0.0001
   117. (0.00067) RY*( 6) C   4           s( 15.74%)p 0.63(  9.87%)d 4.72( 74.38%)
                                            0.0000  0.0053  0.1917  0.3469 -0.0170
                                           -0.0002  0.2158 -0.0367  0.0871  0.0188
                                           -0.1531 -0.0079 -0.1392  0.0000  0.0000
                                           -0.0000 -0.0000 -0.0847  0.0001 -0.0000
                                           -0.8443  0.1542
   118. (0.00045) RY*( 7) C   4           s(  0.00%)p 1.00(  4.54%)d21.03( 95.46%)
                                            0.0000 -0.0000 -0.0000  0.0001  0.0000
                                           -0.0000  0.0000 -0.0001  0.0001 -0.0000
                                           -0.0001 -0.0002  0.0000 -0.0036  0.1627
                                            0.1319 -0.0389  0.0002 -0.6785  0.7030
                                           -0.0001  0.0002
   119. (0.00038) RY*( 8) C   4           s(  3.35%)p 5.11( 17.14%)d23.71( 79.50%)
                                            0.0000 -0.0164  0.1445 -0.1018  0.0447
                                           -0.0281 -0.1435 -0.1319 -0.0805 -0.0259
                                           -0.1175 -0.0501  0.3304  0.0000 -0.0000
                                           -0.0000  0.0000  0.8026  0.0001  0.0000
                                           -0.2214 -0.3192
   120. (0.00017) RY*( 9) C   4           s( 23.59%)p 3.06( 72.17%)d 0.18(  4.24%)
                                            0.0000  0.0093 -0.1879  0.4405 -0.0805
                                            0.0073 -0.0230 -0.6331 -0.0965  0.0025
                                            0.1139  0.1144  0.5338 -0.0000  0.0001
                                            0.0002  0.0001 -0.1949  0.0000 -0.0001
                                            0.0645  0.0161
   121. (0.00008) RY*(10) C   4           s( 15.46%)p 3.17( 49.00%)d 2.30( 35.54%)
   122. (0.00006) RY*(11) C   4           s( 10.13%)p 5.35( 54.23%)d 3.52( 35.63%)
   123. (0.00003) RY*(12) C   4           s(  0.00%)p 1.00( 89.32%)d 0.12( 10.68%)
   124. (0.00003) RY*(13) C   4           s( 10.99%)p 7.76( 85.26%)d 0.34(  3.75%)
   125. (0.00003) RY*(14) C   4           s( 16.06%)p 4.04( 64.87%)d 1.19( 19.07%)
   126. (0.00000) RY*(15) C   4           s(  0.00%)p 1.00( 98.69%)d 0.01(  1.31%)
   127. (0.00001) RY*(16) C   4           s( 91.94%)p 0.05(  4.27%)d 0.04(  3.79%)
   128. (0.00000) RY*(17) C   4           s( 22.57%)p 2.26( 50.94%)d 1.17( 26.49%)
   129. (0.00559) RY*( 1) C   5           s(  3.35%)p28.11( 94.11%)d 0.76(  2.54%)
                                           -0.0000 -0.0171  0.1800 -0.0241  0.0140
                                           -0.0272 -0.4469 -0.0297  0.0118  0.0249
                                           -0.8559  0.0785 -0.0155 -0.0000 -0.0000
                                           -0.0000 -0.0000  0.0546 -0.0001 -0.0000
                                            0.1472  0.0281
   130. (0.00341) RY*( 2) C   5           s(  6.53%)p13.75( 89.85%)d 0.55(  3.61%)
                                            0.0000  0.0045  0.2415 -0.0829 -0.0111
                                           -0.0180 -0.8184  0.1433  0.0684 -0.0063
                                            0.4432 -0.0686  0.0455 -0.0000 -0.0003
                                           -0.0000 -0.0000  0.0719 -0.0003 -0.0001
                                           -0.1748 -0.0203
   131. (0.00169) RY*( 3) C   5           s(  0.00%)p 1.00( 42.85%)d 1.33( 57.15%)
                                           -0.0000 -0.0000  0.0021 -0.0001 -0.0001
                                            0.0000  0.0004  0.0005  0.0002  0.0001
                                            0.0001 -0.0003  0.0003  0.0046  0.6361
                                            0.1494  0.0397  0.0003  0.7236  0.2188
                                           -0.0001 -0.0001
   132. (0.00157) RY*( 4) C   5           s( 79.06%)p 0.22( 17.23%)d 0.05(  3.70%)
                                           -0.0000 -0.0079  0.8738  0.1587 -0.0438
                                            0.0119  0.2753 -0.0736  0.0625  0.0334
                                            0.0659  0.2814  0.0498 -0.0000 -0.0013
                                           -0.0002 -0.0001  0.1773 -0.0013 -0.0005
                                           -0.0426 -0.0615
   133. (0.00057) RY*( 5) C   5           s(  0.00%)p 1.00( 62.96%)d 0.59( 37.03%)
                                           -0.0000 -0.0001 -0.0035  0.0048  0.0006
                                           -0.0001 -0.0026 -0.0044 -0.0007 -0.0001
                                            0.0019  0.0097 -0.0026 -0.0062  0.7316
                                           -0.3005  0.0625  0.0012 -0.6048  0.0673
                                            0.0014 -0.0003
   134. (0.00055) RY*( 6) C   5           s( 21.47%)p 3.55( 76.19%)d 0.11(  2.34%)
                                           -0.0000 -0.0064 -0.2808  0.3657  0.0456
                                           -0.0101 -0.1941 -0.3189 -0.0521 -0.0051
                                            0.1410  0.7472 -0.2035  0.0001 -0.0088
                                            0.0045 -0.0007  0.0949  0.0086 -0.0004
                                            0.1169 -0.0251
   135. (0.00028) RY*( 7) C   5           s(  0.00%)p 1.00( 78.09%)d 0.28( 21.91%)
                                           -0.0000  0.0000  0.0002 -0.0001 -0.0001
                                           -0.0000  0.0001 -0.0000 -0.0002  0.0000
                                           -0.0000 -0.0005  0.0001 -0.0162  0.0511
                                            0.8791  0.0725 -0.0002 -0.3305  0.3315
                                            0.0000  0.0001
   136. (0.00017) RY*( 8) C   5           s( 27.57%)p 1.94( 53.58%)d 0.68( 18.86%)
                                            0.0000  0.0052  0.1369  0.5050  0.0435
                                           -0.0051 -0.0749  0.0817 -0.5582  0.0074
                                            0.0876 -0.3716 -0.2570  0.0000 -0.0001
                                           -0.0002 -0.0001 -0.0313 -0.0000 -0.0001
                                            0.4329  0.0144
   137. (0.00012) RY*( 9) C   5           s(  7.47%)p 6.89( 51.44%)d 5.50( 41.09%)
                                            0.0000  0.0059 -0.0684  0.2358  0.1197
                                            0.0150  0.0730  0.4140  0.3297 -0.0031
                                           -0.0578 -0.0564 -0.4714 -0.0000  0.0001
                                            0.0001 -0.0001  0.4377 -0.0003 -0.0001
                                           -0.2049  0.4211
   138. (0.00012) RY*(10) C   5           s(  2.48%)p17.19( 42.57%)d22.19( 54.96%)
                                            0.0000  0.0020  0.0355  0.0972  0.1186
                                           -0.0049 -0.0187 -0.4852 -0.3431 -0.0105
                                           -0.1088 -0.1790 -0.1679 -0.0000 -0.0000
                                           -0.0000 -0.0001 -0.0413  0.0003  0.0000
                                           -0.7290  0.1280
   139. (0.00007) RY*(11) C   5           s( 14.19%)p 4.90( 69.55%)d 1.15( 16.27%)
   140. (0.00005) RY*(12) C   5           s( 27.39%)p 0.65( 17.89%)d 2.00( 54.72%)
   141. (0.00003) RY*(13) C   5           s( 19.56%)p 2.89( 56.49%)d 1.22( 23.95%)
   142. (0.00001) RY*(14) C   5           s(  0.00%)p 1.00( 16.54%)d 5.05( 83.46%)
   143. (0.00000) RY*(15) C   5           s( 89.60%)p 0.11(  9.58%)d 0.01(  0.82%)
   144. (0.00000) RY*(16) C   5           s(  0.00%)p 1.00( 99.61%)d 0.00(  0.39%)
   145. (0.00001) RY*(17) C   5           s(  1.30%)p16.70( 21.66%)d59.42( 77.05%)
   146. (0.00616) RY*( 1) C   6           s(  0.14%)p99.99( 98.18%)d11.74(  1.68%)
                                           -0.0000 -0.0013  0.0374 -0.0056  0.0083
                                            0.3155 -0.0193 -0.0086  0.0190  0.9369
                                           -0.0400 -0.0439 -0.0000  0.0001 -0.0000
                                            0.0000  0.0970 -0.0000 -0.0000  0.0857
                                            0.0044
   147. (0.00496) RY*( 2) C   6           s(  0.53%)p99.99( 94.18%)d 9.97(  5.29%)
                                           -0.0000 -0.0013  0.0728 -0.0004  0.0152
                                           -0.9160 -0.0803 -0.0490 -0.0046  0.3042
                                            0.0326  0.0039 -0.0000  0.0004 -0.0001
                                            0.0000 -0.1466  0.0000 -0.0000  0.1758
                                           -0.0226
   148. (0.00196) RY*( 3) C   6           s(  0.00%)p 1.00( 99.93%)d 0.00(  0.07%)
                                            0.0000  0.0000  0.0011 -0.0000 -0.0000
                                            0.0004 -0.0000 -0.0000  0.0000 -0.0002
                                            0.0003 -0.0000 -0.0054  0.9649 -0.2560
                                            0.0530  0.0001  0.0057 -0.0250 -0.0002
                                            0.0002
   149. (0.00109) RY*( 4) C   6           s( 89.82%)p 0.06(  5.27%)d 0.05(  4.91%)
                                           -0.0000  0.0029  0.9477  0.0004  0.0029
                                            0.0313 -0.0490 -0.0697  0.0010 -0.0418
                                            0.2057 -0.0190 -0.0000 -0.0012  0.0002
                                           -0.0001  0.1054 -0.0004 -0.0002 -0.1303
                                            0.1451
   150. (0.00066) RY*( 5) C   6           s(  0.00%)p 1.00(  4.90%)d19.42( 95.10%)
                                            0.0000  0.0000  0.0004  0.0000  0.0000
                                            0.0000 -0.0000 -0.0000 -0.0000  0.0000
                                            0.0001  0.0001 -0.0160  0.0670  0.1967
                                            0.0745  0.0001  0.4900  0.8432 -0.0001
                                            0.0000
   151. (0.00038) RY*( 6) C   6           s(  0.00%)p 1.00(  3.58%)d26.96( 96.42%)
                                            0.0000  0.0000  0.0002  0.0001 -0.0000
                                            0.0000  0.0000 -0.0001 -0.0000 -0.0000
                                           -0.0002  0.0000 -0.0055 -0.0638 -0.1778
                                           -0.0077  0.0000  0.8687 -0.4577  0.0001
                                            0.0002
   152. (0.00022) RY*( 7) C   6           s(  5.51%)p12.04( 66.30%)d 5.12( 28.20%)
                                            0.0000 -0.0065  0.2224  0.0744 -0.0010
                                            0.0870 -0.3211  0.4296 -0.0120 -0.0904
                                           -0.5325  0.2756 -0.0000  0.0001  0.0001
                                            0.0000 -0.0628 -0.0001  0.0000  0.5181
                                           -0.0978
   153. (0.00017) RY*( 8) C   6           s(  1.22%)p74.12( 90.58%)d 6.71(  8.20%)
                                           -0.0000  0.0025  0.0970  0.0530  0.0047
                                           -0.1301  0.8386  0.1438 -0.0070  0.0297
                                           -0.3445  0.2129  0.0000  0.0001 -0.0000
                                           -0.0000  0.2809 -0.0001  0.0000 -0.0507
                                            0.0223
   154. (0.00010) RY*( 9) C   6           s(  1.35%)p31.25( 42.20%)d41.79( 56.45%)
                                            0.0000 -0.0088  0.1159 -0.0008  0.0120
                                            0.1413  0.4111  0.1943  0.0054 -0.0160
                                            0.2997 -0.3241  0.0000 -0.0001 -0.0001
                                           -0.0000 -0.5980  0.0001  0.0000  0.3776
                                           -0.2537
   155. (0.00007) RY*(10) C   6           s(  0.15%)p99.99( 57.33%)d99.99( 42.52%)
   156. (0.00004) RY*(11) C   6           s(  0.65%)p99.99( 87.78%)d17.80( 11.57%)
   157. (0.00004) RY*(12) C   6           s(  2.66%)p20.33( 54.11%)d16.24( 43.22%)
   158. (0.00003) RY*(13) C   6           s( 16.28%)p 0.09(  1.54%)d 5.05( 82.18%)
   159. (0.00002) RY*(14) C   6           s(  0.00%)p 1.00( 91.80%)d 0.09(  8.20%)
   160. (0.00000) RY*(15) C   6           s(  0.00%)p 1.00( 99.81%)d 0.00(  0.19%)
   161. (0.00001) RY*(16) C   6           s( 81.76%)p 0.03(  2.58%)d 0.19( 15.67%)
   162. (0.00078) RY*( 1) H   7           s( 94.25%)p 0.06(  5.75%)
                                           -0.0026  0.9708  0.0003  0.2299 -0.0679
                                            0.0000
   163. (0.00022) RY*( 2) H   7           s( 94.99%)p 0.05(  5.01%)
                                            0.0034 -0.0034  0.9746 -0.0512 -0.2179
                                            0.0012
   164. (0.00016) RY*( 3) H   7           s(  0.00%)p 1.00(100.00%)
                                            0.0000  0.0000  0.0011 -0.0003 -0.0007
                                           -1.0000
   165. (0.00007) RY*( 4) H   7           s(  5.74%)p16.43( 94.26%)
   166. (0.00004) RY*( 5) H   7           s(  5.06%)p18.77( 94.94%)
   167. (0.00140) RY*( 1) H   8           s( 99.01%)p 0.01(  0.99%)
                                           -0.0028  0.9950 -0.0000  0.0867 -0.0485
                                            0.0000
   168. (0.00021) RY*( 2) H   8           s( 90.37%)p 0.11(  9.63%)
                                            0.0051  0.0053  0.9506  0.1036  0.2925
                                            0.0001
   169. (0.00013) RY*( 3) H   8           s(  1.70%)p57.96( 98.30%)
                                           -0.0005  0.0882  0.0958 -0.9908  0.0378
                                            0.0000
   170. (0.00013) RY*( 4) H   8           s(  0.00%)p 1.00(100.00%)
                                            0.0000 -0.0000 -0.0000 -0.0000 -0.0002
                                            1.0000
   171. (0.00004) RY*( 5) H   8           s(  8.96%)p10.16( 91.04%)
   172. (0.00566) RY*( 1)Cl   9           s(  0.00%)p 1.00( 58.88%)d 0.70( 41.12%)
                                            0.0000 -0.0000  0.0000 -0.0000  0.0000
                                           -0.0000  0.0000 -0.0000 -0.0000  0.0001
                                            0.0000  0.0000 -0.0000 -0.0000 -0.0000
                                           -0.0002 -0.0001 -0.0000 -0.0000 -0.0000
                                           -0.0059  0.7601  0.0919  0.0508  0.0041
                                           -0.0001  0.4977  0.4043  0.0001  0.0000
   173. (0.00313) RY*( 2)Cl   9           s(  0.67%)p99.99( 78.96%)d30.34( 20.37%)
                                            0.0000  0.0000 -0.0069  0.0612  0.0540
                                           -0.0003  0.0001 -0.0000  0.0163 -0.4174
                                            0.0075  0.0155 -0.0093 -0.0000  0.0107
                                            0.7796  0.0530 -0.0635  0.0022  0.0000
                                            0.0000  0.0002  0.0000 -0.0000  0.0000
                                            0.1733  0.0001  0.0001 -0.4155 -0.0320
   174. (0.00153) RY*( 3)Cl   9           s( 34.67%)p 1.30( 45.09%)d 0.58( 20.24%)
                                            0.0000  0.0000 -0.0176  0.5828  0.0812
                                           -0.0119  0.0017 -0.0000  0.0537  0.5121
                                            0.2088 -0.0813 -0.0060 -0.0000  0.0604
                                            0.3089 -0.1811 -0.0574 -0.0181  0.0000
                                            0.0000  0.0000 -0.0001 -0.0000 -0.0000
                                            0.3288  0.0000 -0.0000  0.2956 -0.0833
   175. (0.00054) RY*( 4)Cl   9           s( 46.28%)p 0.87( 40.39%)d 0.29( 13.33%)
                                           -0.0000 -0.0000  0.0046  0.6442 -0.2176
                                           -0.0207  0.0009  0.0000 -0.0188 -0.5211
                                            0.1014 -0.0926  0.0283  0.0000 -0.0077
                                           -0.2897 -0.1535 -0.0671  0.0169 -0.0000
                                            0.0000 -0.0000  0.0000 -0.0000  0.0000
                                           -0.0711  0.0001 -0.0000 -0.0230  0.3573
   176. (0.00021) RY*( 5)Cl   9           s(  0.00%)p 1.00( 76.66%)d 0.30( 23.34%)
                                            0.0000 -0.0000  0.0000  0.0000  0.0001
                                           -0.0000  0.0000 -0.0000 -0.0000  0.0001
                                           -0.0000  0.0000 -0.0000 -0.0000  0.0000
                                           -0.0002 -0.0001  0.0000 -0.0000 -0.0000
                                           -0.0163  0.4716 -0.7374  0.0080 -0.0002
                                           -0.0001 -0.2485 -0.4144 -0.0003 -0.0001
   177. (0.00013) RY*( 6)Cl   9           s( 24.89%)p 1.11( 27.75%)d 1.90( 47.35%)
                                           -0.0000 -0.0000  0.0107  0.0088  0.4962
                                           -0.0503  0.0013  0.0000 -0.0178 -0.1072
                                            0.4277 -0.1169 -0.0326  0.0000 -0.0292
                                            0.1163 -0.1800 -0.1450 -0.0163 -0.0000
                                           -0.0000 -0.0000  0.0001 -0.0000  0.0000
                                           -0.6574 -0.0002  0.0001  0.1312 -0.1556
   178. (0.00011) RY*( 7)Cl   9           s( 22.72%)p 2.41( 54.73%)d 0.99( 22.55%)
                                            0.0000  0.0000  0.0003  0.3981  0.2605
                                           -0.0291  0.0020 -0.0000 -0.0013  0.2642
                                           -0.4877 -0.1450  0.0090 -0.0000  0.0160
                                           -0.0661  0.4498 -0.1073 -0.0046  0.0000
                                            0.0000 -0.0000  0.0002 -0.0000 -0.0000
                                           -0.3054 -0.0000  0.0002 -0.3615 -0.0395
   179. (0.00005) RY*( 8)Cl   9           s( 13.72%)p 4.06( 55.72%)d 2.23( 30.56%)
   180. (0.00004) RY*( 9)Cl   9           s(  0.00%)p 1.00( 26.06%)d 2.84( 73.94%)
   181. (0.00001) RY*(10)Cl   9           s( 36.15%)p 0.97( 34.91%)d 0.80( 28.94%)
   182. (0.00002) RY*(11)Cl   9           s(  0.00%)p 1.00( 38.97%)d 1.57( 61.03%)
   183. (0.00000) RY*(12)Cl   9           s(  0.08%)p99.99( 99.75%)d 2.00(  0.17%)
   184. (0.00000) RY*(13)Cl   9           s( 10.81%)p 7.78( 84.18%)d 0.46(  5.00%)
   185. (0.00000) RY*(14)Cl   9           s(  0.03%)p99.99( 99.83%)d 4.17(  0.14%)
   186. (0.00000) RY*(15)Cl   9           s(  0.00%)p 1.00( 99.53%)d 0.00(  0.47%)
   187. (0.00000) RY*(16)Cl   9           s(  0.00%)p 1.00( 99.92%)d 0.00(  0.08%)
   188. (0.00000) RY*(17)Cl   9           s( 99.51%)p 0.00(  0.21%)d 0.00(  0.28%)
   189. (0.00000) RY*(18)Cl   9           s(100.00%)p 0.00(  0.00%)d 0.00(  0.00%)
   190. (0.00001) RY*(19)Cl   9           s(  3.43%)p27.92( 95.84%)d 0.21(  0.73%)
   191. (0.00001) RY*(20)Cl   9           s(  0.08%)p99.99( 39.64%)d99.99( 60.28%)
   192. (0.00001) RY*(21)Cl   9           s(  6.78%)p 6.44( 43.66%)d 7.31( 49.56%)
   193. (0.00315) RY*( 1) O  10           s(  2.96%)p31.90( 94.44%)d 0.88(  2.60%)
                                            0.0000  0.0006  0.1549  0.0749 -0.0013
                                            0.0017  0.3189  0.0003  0.0028 -0.0089
                                            0.9176 -0.0140  0.0236  0.0000 -0.0001
                                           -0.0000 -0.0000  0.1238 -0.0000 -0.0000
                                            0.1028 -0.0074
   194. (0.00240) RY*( 2) O  10           s(  0.00%)p 1.00( 99.02%)d 0.01(  0.98%)
                                            0.0000  0.0000 -0.0000  0.0000 -0.0000
                                           -0.0000  0.0002 -0.0000  0.0000  0.0000
                                            0.0001 -0.0000  0.0000 -0.0029  0.9941
                                           -0.0270  0.0339  0.0000  0.0965 -0.0227
                                            0.0000 -0.0000
   195. (0.00056) RY*( 3) O  10           s( 71.46%)p 0.40( 28.41%)d 0.00(  0.13%)
                                            0.0000 -0.0014  0.8273  0.1737  0.0069
                                            0.0097 -0.4627 -0.2247 -0.1366 -0.0057
                                            0.0097 -0.0188  0.0159 -0.0000  0.0001
                                            0.0000  0.0000 -0.0107  0.0000  0.0000
                                           -0.0117  0.0331
   196. (0.00031) RY*( 4) O  10           s( 21.27%)p 3.63( 77.32%)d 0.07(  1.41%)
                                            0.0000 -0.0059  0.4383  0.1434 -0.0010
                                            0.0230  0.6801  0.3454 -0.0350 -0.0085
                                           -0.3294 -0.2744 -0.0748 -0.0000 -0.0001
                                           -0.0000  0.0000  0.0929  0.0000  0.0000
                                           -0.0693 -0.0257
   197. (0.00008) RY*( 5) O  10           s( 19.04%)p 3.04( 57.85%)d 1.21( 23.11%)
   198. (0.00003) RY*( 6) O  10           s( 62.85%)p 0.50( 31.67%)d 0.09(  5.48%)
   199. (0.00003) RY*( 7) O  10           s( 12.93%)p 5.13( 66.32%)d 1.61( 20.75%)
   200. (0.00001) RY*( 8) O  10           s(  3.40%)p25.54( 86.77%)d 2.89(  9.83%)
   201. (0.00000) RY*( 9) O  10           s(  0.56%)p99.99( 99.14%)d 0.52(  0.29%)
   202. (0.00000) RY*(10) O  10           s( 99.72%)p 0.00(  0.22%)d 0.00(  0.05%)
   203. (0.00001) RY*(11) O  10           s(  0.00%)p 1.00(100.00%)d 0.00(  0.00%)
   204. (0.00000) RY*(12) O  10           s(  0.00%)p 1.00(100.00%)
   205. (0.00000) RY*(13) O  10           s(  0.16%)p99.99( 36.89%)d99.99( 62.95%)
   206. (0.00000) RY*(14) O  10           s(  0.00%)p 1.00(  1.01%)d98.02( 98.99%)
   207. (0.00000) RY*(15) O  10           s(  0.00%)p 1.00(  0.06%)d99.99( 99.94%)
   208. (0.00000) RY*(16) O  10           s(  2.84%)p 6.68( 18.99%)d27.51( 78.17%)
   209. (0.00000) RY*(17) O  10           s(  2.75%)p 0.80(  2.22%)d34.50( 95.03%)
   210. (0.00342) RY*( 1) H  11           s( 99.83%)p 0.00(  0.17%)
                                            0.0036  0.9991 -0.0002  0.0146 -0.0386
                                           -0.0000
   211. (0.00028) RY*( 2) H  11           s( 93.92%)p 0.06(  6.08%)
                                            0.0036 -0.0099  0.9691  0.1219 -0.2143
                                            0.0001
   212. (0.00011) RY*( 3) H  11           s(  0.00%)p 1.00(100.00%)
                                            0.0000  0.0000 -0.0001  0.0003  0.0001
                                            1.0000
   213. (0.00005) RY*( 4) H  11           s(  0.02%)p99.99( 99.98%)
   214. (0.00003) RY*( 5) H  11           s(  6.27%)p14.94( 93.73%)
   215. (0.00709) RY*( 1) C  12           s(  5.74%)p15.85( 91.02%)d 0.56(  3.24%)
                                            0.0000 -0.0007  0.2396  0.0058  0.0037
                                           -0.0070  0.0128  0.1111  0.0016 -0.0160
                                           -0.9466 -0.0203  0.0301 -0.0001 -0.0001
                                           -0.0001 -0.0000 -0.0272 -0.0002  0.0002
                                            0.1779 -0.0016
   216. (0.00523) RY*( 2) C  12           s(  1.18%)p82.39( 96.82%)d 1.71(  2.00%)
                                            0.0000  0.0063  0.1068  0.0167  0.0046
                                           -0.0191  0.9662  0.0447  0.0374  0.0200
                                            0.0663 -0.1534 -0.0510 -0.0000 -0.0002
                                            0.0000  0.0000 -0.1131  0.0000 -0.0000
                                            0.0851 -0.0049
   217. (0.00169) RY*( 3) C  12           s( 68.11%)p 0.32( 22.13%)d 0.14(  9.77%)
                                           -0.0000 -0.0006  0.8212 -0.0800  0.0144
                                            0.0156 -0.1903  0.1877 -0.1554 -0.0078
                                            0.2560 -0.2446  0.0038 -0.0001 -0.0005
                                           -0.0006 -0.0001 -0.3000 -0.0017  0.0013
                                            0.0817 -0.0317
   218. (0.00133) RY*( 4) C  12           s(  0.00%)p 1.00( 11.72%)d 7.53( 88.28%)
                                            0.0000 -0.0000  0.0019 -0.0003  0.0000
                                            0.0000 -0.0004  0.0009 -0.0005 -0.0000
                                            0.0003 -0.0004  0.0000  0.0222  0.2282
                                            0.2529  0.0258 -0.0005  0.7719 -0.5356
                                            0.0002  0.0001
   219. (0.00065) RY*( 5) C  12           s(  0.00%)p 1.00(  0.09%)d99.99( 99.91%)
                                            0.0000 -0.0000  0.0002 -0.0001 -0.0000
                                           -0.0000 -0.0000 -0.0005 -0.0001 -0.0000
                                           -0.0000 -0.0002 -0.0000  0.0043 -0.0204
                                            0.0001  0.0225  0.0000 -0.5663 -0.8236
                                            0.0001 -0.0001
   220. (0.00040) RY*( 6) C  12           s(  7.64%)p 9.91( 75.70%)d 2.18( 16.66%)
                                           -0.0000 -0.0046  0.2446 -0.1172 -0.0531
                                           -0.0046  0.0604 -0.7467 -0.3153  0.0143
                                            0.0171  0.2945 -0.0957  0.0000 -0.0041
                                            0.0009 -0.0003  0.2278  0.0011 -0.0002
                                            0.3157 -0.1226
   221. (0.00035) RY*( 7) C  12           s(  0.00%)p 1.00( 97.27%)d 0.03(  2.73%)
                                           -0.0000 -0.0000  0.0012 -0.0000 -0.0002
                                           -0.0000  0.0004 -0.0030 -0.0015  0.0001
                                            0.0001  0.0016 -0.0005 -0.0006  0.9501
                                           -0.2544  0.0725  0.0011 -0.1455  0.0784
                                            0.0015 -0.0005
   222. (0.00023) RY*( 8) C  12           s( 63.63%)p 0.50( 31.90%)d 0.07(  4.47%)
                                           -0.0000  0.0016  0.1716  0.7787  0.0209
                                            0.0098  0.0277  0.2510 -0.0368  0.0093
                                            0.0900  0.4907 -0.0695  0.0000 -0.0007
                                            0.0001 -0.0000  0.1334 -0.0001 -0.0002
                                            0.1535  0.0575
   223. (0.00011) RY*( 9) C  12           s(  9.06%)p 5.21( 47.25%)d 4.82( 43.69%)
                                            0.0000 -0.0046  0.1954  0.1422 -0.1794
                                           -0.0049  0.0654 -0.2688  0.2841 -0.0127
                                           -0.0613  0.2117  0.5162  0.0000  0.0001
                                           -0.0000 -0.0001 -0.1934  0.0002 -0.0002
                                           -0.5269 -0.3492
   224. (0.00009) RY*(10) C  12           s( 16.49%)p 1.31( 21.61%)d 3.75( 61.90%)
   225. (0.00008) RY*(11) C  12           s( 23.87%)p 2.54( 60.73%)d 0.65( 15.40%)
   226. (0.00004) RY*(12) C  12           s(  3.54%)p14.37( 50.86%)d12.89( 45.60%)
   227. (0.00004) RY*(13) C  12           s(  0.00%)p 1.00( 91.54%)d 0.09(  8.46%)
   228. (0.00001) RY*(14) C  12           s(  0.69%)p99.99( 76.51%)d33.00( 22.80%)
   229. (0.00002) RY*(15) C  12           s( 17.38%)p 1.41( 24.56%)d 3.34( 58.06%)
   230. (0.00000) RY*(16) C  12           s( 82.70%)p 0.01(  0.99%)d 0.20( 16.31%)
   231. (0.00000) RY*(17) C  12           s(  0.00%)p 1.00( 99.46%)d 0.01(  0.54%)
   232. (0.00523) RY*( 1) C  13           s(  0.84%)p99.99( 93.83%)d 6.32(  5.32%)
                                           -0.0000 -0.0206 -0.0087  0.0886  0.0084
                                            0.0166  0.2054 -0.0392 -0.0058 -0.0281
                                            0.9452  0.0025  0.0082  0.0000 -0.0001
                                            0.0000 -0.0000  0.0515 -0.0000 -0.0000
                                            0.2180  0.0556
   233. (0.00278) RY*( 2) C  13           s(  4.11%)p22.29( 91.70%)d 1.02(  4.19%)
                                            0.0000  0.0019 -0.1362  0.1500 -0.0105
                                           -0.0291 -0.9401 -0.0180  0.0437  0.0011
                                            0.1468  0.0832  0.0409  0.0000  0.0001
                                           -0.0000  0.0000 -0.0707  0.0001  0.0000
                                            0.1885  0.0366
   234. (0.00142) RY*( 3) C  13           s( 66.55%)p 0.46( 30.29%)d 0.05(  3.17%)
                                           -0.0000 -0.0114  0.8066 -0.1148 -0.0394
                                            0.0021 -0.1944  0.3075  0.0030 -0.0255
                                            0.1049 -0.3978  0.0249  0.0000 -0.0000
                                           -0.0002  0.0000  0.0789 -0.0001  0.0000
                                           -0.1332 -0.0878
   235. (0.00110) RY*( 4) C  13           s(  0.00%)p 1.00( 89.23%)d 0.12( 10.77%)
                                           -0.0000 -0.0000  0.0001  0.0001  0.0000
                                           -0.0000  0.0001 -0.0004  0.0001 -0.0000
                                            0.0000 -0.0001  0.0000  0.0062  0.9211
                                           -0.1930  0.0807  0.0002  0.3253  0.0434
                                           -0.0000 -0.0000
   236. (0.00056) RY*( 5) C  13           s(  0.00%)p 1.00( 19.26%)d 4.19( 80.74%)
                                           -0.0000 -0.0000  0.0001 -0.0000 -0.0000
                                            0.0000  0.0001 -0.0001 -0.0000 -0.0000
                                           -0.0000  0.0001 -0.0001  0.0133 -0.3582
                                           -0.2502 -0.0392 -0.0001  0.8290  0.3467
                                            0.0000 -0.0000
   237. (0.00035) RY*( 6) C  13           s(  0.00%)p 1.00( 77.11%)d 0.30( 22.89%)
                                           -0.0000  0.0000  0.0003  0.0002 -0.0000
                                           -0.0000  0.0001 -0.0007 -0.0000 -0.0000
                                           -0.0001  0.0004 -0.0000  0.0125 -0.0548
                                           -0.8763 -0.0049  0.0003 -0.3990  0.2640
                                            0.0003  0.0002
   238. (0.00028) RY*( 7) C  13           s( 26.24%)p 1.78( 46.74%)d 1.03( 27.02%)
                                           -0.0000  0.0026  0.3663  0.3570 -0.0269
                                           -0.0025  0.0297 -0.6066 -0.2547 -0.0149
                                           -0.1707  0.0453  0.0483 -0.0000 -0.0002
                                            0.0009 -0.0000  0.3681  0.0002 -0.0003
                                            0.3427  0.1312
   239. (0.00018) RY*( 8) C  13           s( 19.18%)p 3.09( 59.16%)d 1.13( 21.66%)
                                           -0.0000  0.0034  0.0463  0.4353 -0.0132
                                            0.0108  0.1539  0.4588  0.5052 -0.0070
                                           -0.1613  0.1054  0.2548  0.0000  0.0001
                                           -0.0001  0.0000  0.0987  0.0001 -0.0000
                                            0.4522 -0.0481
   240. (0.00014) RY*( 9) C  13           s( 13.39%)p 4.45( 59.54%)d 2.02( 27.06%)
                                            0.0000  0.0062  0.0073  0.3611  0.0591
                                            0.0003 -0.0069  0.3774 -0.4952  0.0085
                                            0.0467  0.3321  0.3084  0.0000  0.0001
                                           -0.0002  0.0001  0.1493  0.0001 -0.0000
                                           -0.4109  0.2819
   241. (0.00011) RY*(10) C  13           s(  4.26%)p13.13( 55.98%)d 9.33( 39.76%)
                                           -0.0000 -0.0016  0.1425  0.0691 -0.1325
                                            0.0159  0.0477  0.2439 -0.4661 -0.0024
                                           -0.0450  0.3078 -0.4287  0.0000  0.0002
                                           -0.0001 -0.0000 -0.3348 -0.0000 -0.0002
                                            0.3560 -0.3984
   242. (0.00008) RY*(11) C  13           s( 21.63%)p 1.92( 41.52%)d 1.70( 36.85%)
   243. (0.00004) RY*(12) C  13           s( 21.36%)p 2.54( 54.25%)d 1.14( 24.39%)
   244. (0.00004) RY*(13) C  13           s( 31.28%)p 0.92( 28.90%)d 1.27( 39.82%)
   245. (0.00002) RY*(14) C  13           s(  0.00%)p 1.00( 14.47%)d 5.91( 85.53%)
   246. (0.00000) RY*(15) C  13           s( 87.90%)p 0.03(  2.40%)d 0.11(  9.71%)
   247. (0.00000) RY*(16) C  13           s(  0.00%)p 1.00( 99.98%)d 0.00(  0.02%)
   248. (0.00001) RY*(17) C  13           s(  3.28%)p10.92( 35.78%)d18.60( 60.94%)
   249. (0.00916) RY*( 1) C  14           s(  4.35%)p20.33( 88.46%)d 1.65(  7.19%)
                                            0.0000  0.0034  0.2060  0.0323 -0.0019
                                           -0.0240 -0.5126 -0.0690  0.0391  0.0140
                                            0.7807  0.0432 -0.0585 -0.0000  0.0001
                                            0.0000  0.0000 -0.1996  0.0001 -0.0001
                                            0.1688  0.0598
   250. (0.00646) RY*( 2) C  14           s(  1.16%)p80.11( 93.21%)d 4.84(  5.63%)
                                           -0.0000 -0.0219  0.1032 -0.0044  0.0220
                                           -0.0066  0.8357 -0.0834  0.0256 -0.0171
                                            0.4711  0.0346  0.0512  0.0000 -0.0001
                                            0.0000  0.0000 -0.2118  0.0000  0.0000
                                           -0.0741  0.0770
   251. (0.00262) RY*( 3) C  14           s( 49.96%)p 0.63( 31.68%)d 0.37( 18.36%)
                                            0.0000  0.0109  0.7061  0.0259 -0.0163
                                           -0.0106 -0.0432 -0.2297 -0.0360 -0.0084
                                           -0.3550  0.3669 -0.0002 -0.0000 -0.0005
                                            0.0002  0.0001 -0.4025  0.0007  0.0002
                                           -0.0603  0.1342
   252. (0.00226) RY*( 4) C  14           s(  0.00%)p 1.00( 29.76%)d 2.36( 70.24%)
                                            0.0000  0.0000  0.0006  0.0000 -0.0000
                                           -0.0000  0.0000 -0.0002 -0.0000 -0.0000
                                           -0.0003  0.0003  0.0000  0.0016  0.5106
                                           -0.1715 -0.0865 -0.0003 -0.6179 -0.5662
                                           -0.0002  0.0001
   253. (0.00108) RY*( 5) C  14           s(  0.00%)p 1.00(  4.40%)d21.71( 95.60%)
                                            0.0000  0.0000  0.0007 -0.0004  0.0001
                                            0.0000 -0.0000  0.0006 -0.0000  0.0000
                                            0.0000  0.0001 -0.0000  0.0150 -0.0875
                                           -0.1657 -0.0932  0.0001 -0.6677  0.7142
                                            0.0001  0.0002
   254. (0.00065) RY*( 6) C  14           s(  0.33%)p19.58(  6.41%)d99.99( 93.26%)
                                            0.0000 -0.0050  0.0457  0.0044  0.0338
                                           -0.0017  0.1576  0.0116  0.1335  0.0129
                                           -0.1186  0.0499 -0.0676  0.0000 -0.0001
                                            0.0000 -0.0000  0.0447 -0.0001 -0.0003
                                            0.9646 -0.0125
   255. (0.00032) RY*( 7) C  14           s( 45.96%)p 1.05( 48.47%)d 0.12(  5.57%)
                                            0.0000  0.0009  0.5310 -0.4156  0.0699
                                            0.0117  0.0264  0.5209  0.1158  0.0086
                                            0.0165 -0.4429  0.0510 -0.0000 -0.0001
                                            0.0000 -0.0000  0.2111  0.0005 -0.0007
                                           -0.0324  0.1006
   256. (0.00018) RY*( 8) C  14           s( 17.68%)p 1.41( 24.98%)d 3.24( 57.34%)
                                            0.0000 -0.0095  0.2529  0.3190  0.1046
                                            0.0152  0.0492 -0.0372  0.2361  0.0241
                                            0.1241  0.4168 -0.0172  0.0000 -0.0002
                                           -0.0001 -0.0001  0.7500  0.0000 -0.0002
                                           -0.0996  0.0323
   257. (0.00014) RY*( 9) C  14           s(  0.00%)p 1.00( 78.19%)d 0.28( 21.81%)
                                           -0.0000 -0.0000  0.0004 -0.0003  0.0000
                                            0.0000  0.0001 -0.0008  0.0002  0.0000
                                           -0.0001 -0.0003  0.0001 -0.0156  0.8261
                                            0.1128  0.2940  0.0005  0.2466  0.3966
                                            0.0002  0.0001
   258. (0.00008) RY*(10) C  14           s( 33.58%)p 1.65( 55.37%)d 0.33( 11.05%)
   259. (0.00006) RY*(11) C  14           s(  7.96%)p 8.21( 65.36%)d 3.35( 26.68%)
   260. (0.00003) RY*(12) C  14           s( 47.84%)p 0.93( 44.46%)d 0.16(  7.70%)
   261. (0.00002) RY*(13) C  14           s(  0.81%)p56.30( 45.52%)d66.39( 53.67%)
   262. (0.00000) RY*(14) C  14           s( 90.27%)p 0.05(  4.46%)d 0.06(  5.27%)
   263. (0.00000) RY*(15) C  14           s(  0.00%)p 1.00( 93.22%)d 0.07(  6.78%)
   264. (0.00000) RY*(16) C  14           s(  0.00%)p 1.00( 94.45%)d 0.06(  5.55%)
   265. (0.00000) RY*(17) C  14           s(  0.26%)p99.99( 91.73%)d30.47(  8.01%)
   266. (0.00481) RY*( 1) C  15           s(  0.01%)p 1.00( 96.64%)d 0.03(  3.35%)
                                            0.0000  0.0032  0.0076 -0.0035 -0.0523
                                            0.6781  0.0678  0.0875 -0.0342  0.6995
                                           -0.0191  0.0275  0.0000 -0.0002  0.0000
                                           -0.0000  0.1830  0.0000 -0.0000 -0.0079
                                            0.0001
   267. (0.00283) RY*( 2) C  15           s(  0.74%)p99.99( 97.65%)d 2.19(  1.61%)
                                            0.0000  0.0123  0.0836 -0.0152 -0.0285
                                           -0.7002  0.1773  0.0558  0.0189  0.6680
                                           -0.0633 -0.0161  0.0000 -0.0001  0.0000
                                           -0.0000 -0.0592 -0.0000 -0.0000  0.1108
                                           -0.0191
   268. (0.00071) RY*( 3) C  15           s(  0.00%)p 1.00( 92.34%)d 0.08(  7.66%)
                                            0.0000  0.0000  0.0000 -0.0000 -0.0001
                                           -0.0000 -0.0011  0.0002  0.0000  0.0004
                                           -0.0001 -0.0003  0.0057  0.9356  0.1902
                                            0.1091 -0.0000  0.2760  0.0202 -0.0005
                                            0.0001
   269. (0.00071) RY*( 4) C  15           s(  0.00%)p 1.00(  3.27%)d29.57( 96.73%)
                                           -0.0000 -0.0000  0.0007  0.0000  0.0000
                                            0.0001  0.0001 -0.0001  0.0000 -0.0001
                                            0.0000  0.0001 -0.0138 -0.1730  0.0509
                                            0.0019 -0.0000  0.6074 -0.7735  0.0004
                                            0.0001
   270. (0.00057) RY*( 5) C  15           s( 80.45%)p 0.13( 10.52%)d 0.11(  9.04%)
                                           -0.0000 -0.0037  0.8967  0.0196  0.0301
                                            0.0928  0.2066 -0.1551  0.0081 -0.1063
                                           -0.0921  0.0953  0.0000  0.0006  0.0001
                                            0.0001  0.0223 -0.0004  0.0007  0.2920
                                            0.0679
   271. (0.00029) RY*( 6) C  15           s( 13.28%)p 5.70( 75.71%)d 0.83( 11.01%)
                                            0.0000  0.0012  0.3629 -0.0327 -0.0286
                                           -0.0799 -0.8081  0.0360  0.0106  0.1539
                                            0.2282 -0.1406 -0.0000 -0.0008 -0.0011
                                           -0.0004 -0.0013 -0.0008 -0.0005 -0.3291
                                            0.0416
   272. (0.00017) RY*( 7) C  15           s(  2.05%)p41.62( 85.41%)d 6.11( 12.54%)
                                           -0.0000 -0.0036  0.1334 -0.0520 -0.0031
                                           -0.0399  0.3938  0.3039  0.0151 -0.0508
                                            0.7590  0.1619 -0.0000 -0.0014  0.0055
                                            0.0018  0.0860  0.0015  0.0018 -0.3420
                                           -0.0321
   273. (0.00015) RY*( 8) C  15           s(  0.00%)p 1.00( 89.91%)d 0.11( 10.09%)
                                           -0.0000 -0.0000  0.0006 -0.0003 -0.0000
                                           -0.0000  0.0037  0.0025  0.0001 -0.0005
                                            0.0042  0.0008  0.0044  0.2676 -0.8666
                                           -0.2764 -0.0001 -0.1819 -0.2605 -0.0020
                                            0.0000
   274. (0.00009) RY*( 9) C  15           s(  2.26%)p 5.49( 12.42%)d37.70( 85.32%)
   275. (0.00003) RY*(10) C  15           s(  0.00%)p 1.00( 14.89%)d 5.71( 85.11%)
   276. (0.00003) RY*(11) C  15           s(  0.10%)p99.99( 65.36%)d99.99( 34.55%)
   277. (0.00003) RY*(12) C  15           s(  0.72%)p29.21( 21.12%)d99.99( 78.16%)
   278. (0.00000) RY*(13) C  15           s( 97.11%)p 0.01(  0.95%)d 0.02(  1.93%)
   279. (0.00001) RY*(14) C  15           s(  1.51%)p58.51( 88.24%)d 6.80( 10.25%)
   280. (0.00000) RY*(15) C  15           s(  0.00%)p 1.00( 99.71%)d 0.00(  0.29%)
   281. (0.00001) RY*(16) C  15           s(  1.78%)p25.97( 46.22%)d29.21( 52.00%)
   282. (0.00982) RY*( 1) C  16           s(  8.26%)p 8.20( 67.69%)d 2.91( 24.05%)
                                           -0.0000 -0.0349  0.2741  0.0790  0.0000
                                           -0.0176 -0.0611 -0.0739  0.0659  0.0362
                                           -0.8054 -0.0458 -0.1046  0.0000  0.0001
                                            0.0000  0.0000  0.1603  0.0000  0.0001
                                            0.4629  0.0241
   283. (0.00342) RY*( 2) C  16           s(  0.85%)p99.99( 98.62%)d 0.61(  0.52%)
                                            0.0000  0.0067  0.0524  0.0757  0.0006
                                           -0.0360 -0.9528  0.2076  0.1600 -0.0206
                                            0.0566  0.0579  0.0379  0.0000  0.0003
                                           -0.0000 -0.0000  0.0372  0.0005  0.0001
                                           -0.0574 -0.0236
   284. (0.00147) RY*( 3) C  16           s( 29.95%)p 1.43( 42.71%)d 0.91( 27.34%)
                                            0.0000  0.0086  0.5327  0.1008 -0.0737
                                            0.0080 -0.0174 -0.2781  0.0553 -0.0284
                                            0.5458 -0.2177 -0.0144  0.0000  0.0001
                                            0.0002  0.0000  0.1416  0.0011  0.0003
                                            0.4963 -0.0840
   285. (0.00111) RY*( 4) C  16           s(  0.00%)p 1.00(  2.99%)d32.43( 97.01%)
                                            0.0000  0.0000  0.0011 -0.0000 -0.0001
                                            0.0000 -0.0004  0.0008 -0.0001 -0.0000
                                            0.0007 -0.0000 -0.0001 -0.0114 -0.1638
                                           -0.0537 -0.0092  0.0005 -0.9551 -0.2405
                                            0.0007  0.0000
   286. (0.00045) RY*( 5) C  16           s(  0.00%)p 1.00( 82.31%)d 0.21( 17.69%)
                                            0.0000 -0.0000  0.0003 -0.0000  0.0000
                                            0.0000  0.0003  0.0004 -0.0002 -0.0000
                                            0.0001  0.0001 -0.0000 -0.0038  0.9037
                                            0.0709  0.0377  0.0002 -0.2453  0.3417
                                           -0.0002 -0.0000
   287. (0.00024) RY*( 6) C  16           s( 74.17%)p 0.22( 16.27%)d 0.13(  9.56%)
                                            0.0000  0.0001  0.6893 -0.5147 -0.0403
                                            0.0138  0.0608  0.2830 -0.1378 -0.0316
                                           -0.0633  0.1662  0.1646  0.0000 -0.0004
                                            0.0000 -0.0002 -0.0599  0.0007  0.0003
                                           -0.2856  0.1022
   288. (0.00009) RY*( 7) C  16           s( 55.88%)p 0.28( 15.77%)d 0.51( 28.36%)
   289. (0.00006) RY*( 8) C  16           s(  1.62%)p31.71( 51.39%)d28.99( 46.99%)
   290. (0.00002) RY*( 9) C  16           s( 22.19%)p 3.50( 77.68%)d 0.01(  0.12%)
   291. (0.00001) RY*(10) C  16           s(  0.00%)p 1.00( 15.10%)d 5.62( 84.90%)
   292. (0.00001) RY*(11) C  16           s(  0.00%)p 1.00( 99.72%)d 0.00(  0.28%)
   293. (0.00000) RY*(12) C  16           s(  0.00%)p 1.00( 99.97%)d 0.00(  0.03%)
   294. (0.00001) RY*(13) C  16           s(  1.58%)p61.37( 96.82%)d 1.02(  1.60%)
   295. (0.00001) RY*(14) C  16           s(  5.35%)p 7.10( 37.94%)d10.61( 56.71%)
   296. (0.00000) RY*(15) C  16           s( 95.92%)p 0.03(  2.65%)d 0.01(  1.42%)
   297. (0.00000) RY*(16) C  16           s(  3.21%)p28.50( 91.64%)d 1.60(  5.15%)
   298. (0.00001) RY*(17) C  16           s(  1.08%)p 0.85(  0.92%)d90.60( 98.00%)
   299. (0.00570) RY*( 1) C  17           s(  6.23%)p14.82( 92.26%)d 0.24(  1.51%)
                                            0.0000 -0.0094  0.2484 -0.0217 -0.0023
                                            0.0656 -0.9491  0.0563 -0.0487 -0.0416
                                           -0.0814 -0.0565  0.0200 -0.0000 -0.0002
                                           -0.0000 -0.0000 -0.0733  0.0000  0.0001
                                            0.0985  0.0051
   300. (0.00352) RY*( 2) C  17           s(  1.01%)p97.91( 98.52%)d 0.47(  0.47%)
                                            0.0000  0.0033  0.0854 -0.0523 -0.0055
                                            0.0443 -0.0396 -0.1197 -0.0750  0.0427
                                            0.9427 -0.2616 -0.0530 -0.0000 -0.0002
                                            0.0000 -0.0000  0.0174  0.0000  0.0000
                                            0.0650 -0.0149
   301. (0.00108) RY*( 3) C  17           s(  0.00%)p 1.00( 97.18%)d 0.03(  2.82%)
                                           -0.0000 -0.0000 -0.0002  0.0007  0.0000
                                           -0.0000  0.0001 -0.0009 -0.0001 -0.0000
                                           -0.0003  0.0003  0.0001 -0.0085 -0.9764
                                           -0.0750 -0.1133  0.0002  0.1631 -0.0400
                                            0.0002 -0.0003
   302. (0.00092) RY*( 4) C  17           s( 76.65%)p 0.22( 16.55%)d 0.09(  6.80%)
                                            0.0000  0.0174  0.6441 -0.5926 -0.0106
                                            0.0332  0.2036  0.3478 -0.0038 -0.0011
                                           -0.0193  0.0090  0.0396 -0.0000 -0.0008
                                           -0.0001 -0.0001 -0.1809  0.0001 -0.0002
                                           -0.1724  0.0744
   303. (0.00059) RY*( 5) C  17           s(  0.00%)p 1.00( 11.99%)d 7.34( 88.01%)
                                            0.0000  0.0000  0.0003  0.0000  0.0000
                                            0.0000  0.0001 -0.0000 -0.0001  0.0000
                                            0.0000  0.0003  0.0000 -0.0108  0.0657
                                           -0.3356 -0.0534  0.0000  0.4086  0.8445
                                           -0.0000 -0.0002
   304. (0.00037) RY*( 6) C  17           s( 65.82%)p 0.25( 16.42%)d 0.27( 17.76%)
                                            0.0000  0.0026  0.5385  0.6035 -0.0632
                                            0.0455  0.0811 -0.2047 -0.2884  0.0070
                                            0.0037  0.1622 -0.0640 -0.0000  0.0005
                                           -0.0000  0.0001 -0.0238 -0.0001 -0.0003
                                           -0.3994 -0.1324
   305. (0.00020) RY*( 7) C  17           s(  0.00%)p 1.00( 73.66%)d 0.36( 26.34%)
                                            0.0000 -0.0000 -0.0004  0.0006  0.0000
                                            0.0000 -0.0001  0.0015 -0.0000  0.0001
                                            0.0004  0.0004 -0.0002  0.0033 -0.1360
                                            0.8375  0.1294 -0.0005 -0.2258  0.4608
                                           -0.0007 -0.0000
   306. (0.00018) RY*( 8) C  17           s( 15.32%)p 4.32( 66.23%)d 1.20( 18.45%)
                                           -0.0000  0.0008  0.2836 -0.2674 -0.0358
                                            0.0007  0.0765 -0.7416 -0.0414 -0.0315
                                           -0.2203 -0.2326  0.0332  0.0000  0.0003
                                            0.0016  0.0003  0.3291 -0.0007  0.0009
                                            0.2719  0.0476
   307. (0.00008) RY*( 9) C  17           s(  0.63%)p99.99( 90.67%)d13.74(  8.70%)
   308. (0.00006) RY*(10) C  17           s( 19.56%)p 2.72( 53.27%)d 1.39( 27.17%)
   309. (0.00003) RY*(11) C  17           s(  0.97%)p18.18( 17.65%)d83.82( 81.38%)
   310. (0.00002) RY*(12) C  17           s(  7.31%)p 4.77( 34.83%)d 7.91( 57.86%)
   311. (0.00000) RY*(13) C  17           s(  7.88%)p 8.70( 68.54%)d 2.99( 23.58%)
   312. (0.00001) RY*(14) C  17           s(  0.00%)p 1.00( 18.28%)d 4.47( 81.72%)
   313. (0.00000) RY*(15) C  17           s( 98.20%)p 0.01(  1.06%)d 0.01(  0.74%)
   314. (0.00000) RY*(16) C  17           s(  0.00%)p 1.00( 99.06%)d 0.01(  0.94%)
   315. (0.00001) RY*(17) C  17           s(  0.00%)p 1.00( 44.68%)d 1.24( 55.32%)
   316. (0.00408) RY*( 1)Cl  18           s(  0.00%)p 1.00( 49.41%)d 1.02( 50.59%)
                                            0.0000 -0.0000 -0.0000 -0.0001  0.0001
                                            0.0000 -0.0000 -0.0000 -0.0000 -0.0001
                                           -0.0001  0.0000  0.0000 -0.0000 -0.0000
                                           -0.0001  0.0001 -0.0000  0.0000  0.0000
                                            0.0009  0.6790 -0.1783  0.0355  0.0064
                                            0.0000 -0.5337 -0.4702 -0.0001 -0.0001
   317. (0.00289) RY*( 2)Cl  18           s(  1.80%)p38.47( 69.44%)d15.93( 28.76%)
                                            0.0000  0.0000  0.0002 -0.0857  0.1035
                                            0.0018 -0.0002 -0.0000  0.0023 -0.5816
                                            0.0442  0.0336 -0.0073 -0.0000 -0.0029
                                            0.5938  0.0136 -0.0113  0.0089 -0.0000
                                           -0.0000  0.0000  0.0000 -0.0000 -0.0000
                                           -0.0565  0.0000 -0.0000  0.5333 -0.0002
   318. (0.00120) RY*( 3)Cl  18           s( 22.37%)p 3.12( 69.70%)d 0.35(  7.94%)
                                            0.0000  0.0000 -0.0083 -0.2431  0.4056
                                            0.0026  0.0003 -0.0000 -0.0309 -0.5435
                                           -0.1329  0.0591  0.0190  0.0000 -0.0307
                                           -0.5091  0.3438  0.0195  0.0198  0.0000
                                           -0.0000 -0.0002  0.0001  0.0000 -0.0000
                                            0.1297  0.0002 -0.0000 -0.1310 -0.2130
   319. (0.00039) RY*( 4)Cl  18           s( 15.18%)p 4.01( 60.92%)d 1.57( 23.90%)
                                            0.0000  0.0000  0.0150 -0.1635  0.3530
                                           -0.0152 -0.0003  0.0000  0.0507  0.2949
                                           -0.2643  0.1018 -0.0095 -0.0000  0.0385
                                            0.3631  0.5381  0.1277 -0.0093 -0.0000
                                            0.0000 -0.0000  0.0001  0.0000 -0.0000
                                           -0.3975  0.0001 -0.0001 -0.2149  0.1867
   320. (0.00008) RY*( 5)Cl  18           s( 36.09%)p 0.77( 27.80%)d 1.00( 36.11%)
   321. (0.00005) RY*( 6)Cl  18           s( 11.37%)p 3.75( 42.58%)d 4.05( 46.06%)
   322. (0.00005) RY*( 7)Cl  18           s(  0.00%)p 1.00(  2.94%)d33.05( 97.06%)
   323. (0.00003) RY*( 8)Cl  18           s( 35.97%)p 1.32( 47.55%)d 0.46( 16.47%)
   324. (0.00002) RY*( 9)Cl  18           s(  0.00%)p 1.00( 50.65%)d 0.97( 49.35%)
   325. (0.00000) RY*(10)Cl  18           s( 99.07%)p 0.00(  0.16%)d 0.01(  0.77%)
   326. (0.00000) RY*(11)Cl  18           s( 11.80%)p 7.06( 83.33%)d 0.41(  4.87%)
   327. (0.00000) RY*(12)Cl  18           s(  0.15%)p99.99( 99.81%)d 0.29(  0.04%)
   328. (0.00001) RY*(13)Cl  18           s( 15.11%)p 2.85( 43.06%)d 2.77( 41.83%)
   329. (0.00001) RY*(14)Cl  18           s(  0.00%)p 1.00( 97.29%)d 0.03(  2.71%)
   330. (0.00000) RY*(15)Cl  18           s(  0.00%)p 1.00( 99.88%)d 0.00(  0.12%)
   331. (0.00000) RY*(16)Cl  18           s(  0.00%)p 1.00( 99.87%)d 0.00(  0.13%)
   332. (0.00001) RY*(17)Cl  18           s( 18.96%)p 4.24( 80.35%)d 0.04(  0.68%)
   333. (0.00000) RY*(18)Cl  18           s(  0.06%)p99.99( 99.20%)d12.75(  0.74%)
   334. (0.00000) RY*(19)Cl  18           s(100.00%)p 0.00(  0.00%)d 0.00(  0.00%)
   335. (0.00001) RY*(20)Cl  18           s( 26.80%)p 2.06( 55.32%)d 0.67( 17.88%)
   336. (0.00000) RY*(21)Cl  18           s(  5.14%)p 4.18( 21.47%)d14.29( 73.39%)
   337. (0.00086) RY*( 1) H  19           s( 95.18%)p 0.05(  4.82%)
                                            0.0015  0.9750 -0.0356  0.2140 -0.0486
                                           -0.0000
   338. (0.00030) RY*( 2) H  19           s( 60.68%)p 0.65( 39.32%)
                                            0.0098  0.1293  0.7681 -0.3420  0.5256
                                           -0.0000
   339. (0.00009) RY*( 3) H  19           s( 36.76%)p 1.72( 63.24%)
   340. (0.00007) RY*( 4) H  19           s(  0.00%)p 1.00(100.00%)
   341. (0.00005) RY*( 5) H  19           s(  7.41%)p12.49( 92.59%)
   342. (0.00260) RY*( 1) H  20           s( 99.69%)p 0.00(  0.31%)
                                            0.0040  0.9984 -0.0020  0.0458 -0.0324
                                            0.0001
   343. (0.00035) RY*( 2) H  20           s( 92.24%)p 0.08(  7.76%)
                                            0.0027  0.0011  0.9604 -0.1493 -0.2352
                                           -0.0001
   344. (0.00010) RY*( 3) H  20           s(  0.00%)p 1.00(100.00%)
                                           -0.0000 -0.0001  0.0001  0.0002 -0.0001
                                            1.0000
   345. (0.00009) RY*( 4) H  20           s(  2.13%)p45.98( 97.87%)
   346. (0.00004) RY*( 5) H  20           s(  5.99%)p15.70( 94.01%)
   347. (0.04482) BD*( 1) C   1 - C   2  
                ( 49.96%)   0.7068* C   1 s( 34.93%)p 1.86( 65.03%)d 0.00(  0.03%)
                                            0.0002 -0.5909 -0.0139  0.0027 -0.0005
                                            0.6081  0.0244 -0.0132  0.0036  0.5281
                                           -0.0291  0.0035 -0.0011 -0.0001 -0.0000
                                            0.0000 -0.0000 -0.0147  0.0000  0.0000
                                           -0.0076  0.0087
                ( 50.04%)  -0.7074* C   2 s( 35.67%)p 1.80( 64.28%)d 0.00(  0.05%)
                                           -0.0001 -0.5972 -0.0029 -0.0009 -0.0015
                                           -0.6344  0.0341  0.0030 -0.0043 -0.4887
                                           -0.0148  0.0111 -0.0042  0.0002 -0.0000
                                           -0.0000  0.0000 -0.0168  0.0000  0.0000
                                           -0.0023  0.0133
   348. (0.06741) BD*( 1) C   1 - C   4  
                ( 51.39%)   0.7169* C   1 s( 33.53%)p 1.98( 66.43%)d 0.00(  0.03%)
                                            0.0000  0.5790  0.0031  0.0067 -0.0002
                                           -0.1340 -0.0284  0.0111 -0.0028  0.8033
                                           -0.0021 -0.0078 -0.0028  0.0000  0.0000
                                           -0.0000  0.0000 -0.0103 -0.0000  0.0000
                                           -0.0136 -0.0064
                ( 48.61%)  -0.6972* C   4 s( 39.28%)p 1.54( 60.68%)d 0.00(  0.04%)
                                            0.0000  0.6267  0.0056  0.0054  0.0007
                                            0.2556 -0.0160  0.0041 -0.0009 -0.7355
                                           -0.0049  0.0068 -0.0111 -0.0001  0.0000
                                           -0.0000 -0.0000 -0.0087 -0.0000  0.0000
                                           -0.0121 -0.0126
   349. (0.51179) BD*( 2) C   1 - C   4  
                ( 64.72%)   0.8045* C   1 s(  0.00%)p 1.00( 99.93%)d 0.00(  0.07%)
                                           -0.0000  0.0000 -0.0000 -0.0000 -0.0000
                                            0.0002  0.0000  0.0000  0.0000 -0.0000
                                            0.0000 -0.0000  0.0000  0.9994  0.0081
                                            0.0240  0.0010  0.0000 -0.0190  0.0172
                                            0.0000  0.0000
                ( 35.28%)  -0.5940* C   4 s(  0.00%)p 1.00(100.00%)d 0.00(  0.00%)
                                            0.0000 -0.0000  0.0000 -0.0000  0.0000
                                            0.0001 -0.0000  0.0000 -0.0000 -0.0001
                                           -0.0000 -0.0000  0.0000  0.9997  0.0116
                                            0.0198 -0.0038 -0.0000 -0.0022 -0.0037
                                           -0.0000  0.0000
   350. (0.01508) BD*( 1) C   1 - O  10  
                ( 62.58%)   0.7911* C   1 s( 31.13%)p 2.21( 68.75%)d 0.00(  0.12%)
                                           -0.0001  0.5573 -0.0260 -0.0042 -0.0013
                                            0.7809 -0.0518 -0.0117 -0.0032 -0.2729
                                            0.0207  0.0040  0.0020 -0.0001  0.0000
                                            0.0000  0.0000 -0.0183 -0.0000  0.0000
                                            0.0228 -0.0188
                ( 37.42%)  -0.6117* O  10 s( 37.48%)p 1.67( 62.41%)d 0.00(  0.12%)
                                            0.0000  0.6117  0.0241 -0.0034 -0.0000
                                           -0.7372  0.0208 -0.0014 -0.0015  0.2831
                                           -0.0072  0.0006  0.0005  0.0001 -0.0000
                                            0.0000  0.0000 -0.0200 -0.0000  0.0000
                                            0.0227 -0.0156
   351. (0.01344) BD*( 1) C   2 - C   3  
                ( 50.81%)   0.7128* C   2 s( 35.77%)p 1.79( 64.19%)d 0.00(  0.03%)
                                           -0.0001  0.5976 -0.0253 -0.0000  0.0003
                                           -0.7582  0.0312  0.0062 -0.0012  0.2553
                                            0.0271 -0.0135 -0.0001  0.0001 -0.0000
                                            0.0000  0.0000 -0.0117 -0.0000  0.0000
                                            0.0079 -0.0113
                ( 49.19%)  -0.7013* C   3 s( 36.17%)p 1.76( 63.79%)d 0.00(  0.03%)
                                           -0.0001  0.6013  0.0117 -0.0008  0.0005
                                            0.7608 -0.0038 -0.0130  0.0015 -0.2398
                                            0.0371 -0.0047  0.0001 -0.0000  0.0000
                                            0.0000 -0.0000 -0.0061 -0.0000 -0.0000
                                            0.0112 -0.0123
   352. (0.31536) BD*( 2) C   2 - C   3  
                ( 47.92%)   0.6923* C   2 s(  0.00%)p 1.00( 99.96%)d 0.00(  0.04%)
                                            0.0000  0.0000 -0.0000 -0.0000 -0.0000
                                           -0.0002 -0.0000 -0.0000  0.0000 -0.0001
                                           -0.0000 -0.0000  0.0000 -0.9993 -0.0225
                                           -0.0212  0.0010 -0.0000  0.0126 -0.0165
                                            0.0000 -0.0000
                ( 52.08%)  -0.7217* C   3 s(  0.00%)p 1.00( 99.96%)d 0.00(  0.04%)
                                            0.0000  0.0000 -0.0000  0.0000 -0.0000
                                           -0.0001 -0.0000 -0.0000 -0.0000 -0.0002
                                           -0.0000 -0.0000 -0.0000 -0.9991 -0.0283
                                           -0.0249  0.0027 -0.0000 -0.0196  0.0019
                                           -0.0000  0.0000
   353. (0.01276) BD*( 1) C   2 - H  11  
                ( 39.55%)   0.6289* C   2 s( 28.53%)p 2.50( 71.43%)d 0.00(  0.04%)
                                           -0.0004  0.5339  0.0149 -0.0013 -0.0018
                                            0.1396 -0.0004 -0.0018 -0.0038 -0.8335
                                           -0.0014  0.0072  0.0039  0.0001  0.0000
                                           -0.0000  0.0000 -0.0084  0.0000 -0.0000
                                           -0.0149 -0.0112
                ( 60.45%)  -0.7775* H  11 s( 99.96%)p 0.00(  0.04%)
                                            0.9998 -0.0028  0.0013 -0.0073  0.0186
                                           -0.0000
   354. (0.02135) BD*( 1) C   3 - C   6  
                ( 51.30%)   0.7162* C   3 s( 36.62%)p 1.73( 63.35%)d 0.00(  0.03%)
                                            0.0001  0.6050  0.0118  0.0010  0.0011
                                           -0.2390  0.0268 -0.0003  0.0007  0.7585
                                           -0.0073 -0.0160  0.0020 -0.0001 -0.0000
                                            0.0000 -0.0000 -0.0068  0.0000 -0.0000
                                           -0.0112 -0.0116
                ( 48.70%)  -0.6978* C   6 s( 34.12%)p 1.93( 65.84%)d 0.00(  0.04%)
                                            0.0001  0.5841 -0.0003  0.0002  0.1445
                                            0.0108 -0.0026 -0.0012 -0.7982  0.0141
                                            0.0053 -0.0006  0.0000 -0.0000 -0.0000
                                            0.0000 -0.0089  0.0000 -0.0000 -0.0092
                                           -0.0164
   355. (0.01253) BD*( 1) C   3 - H   7  
                ( 40.47%)   0.6361* C   3 s( 27.18%)p 2.68( 72.78%)d 0.00(  0.04%)
                                           -0.0002  0.5209 -0.0218  0.0005 -0.0013
                                           -0.6019 -0.0098  0.0043 -0.0006 -0.6045
                                            0.0010 -0.0032 -0.0013  0.0002 -0.0000
                                            0.0000  0.0000  0.0185 -0.0000 -0.0000
                                           -0.0003 -0.0092
                ( 59.53%)  -0.7716* H   7 s( 99.96%)p 0.00(  0.04%)
                                            0.9998  0.0011  0.0006  0.0114  0.0156
                                           -0.0000
   356. (0.02404) BD*( 1) C   4 - C   5  
                ( 49.90%)   0.7064* C   4 s( 39.03%)p 1.56( 60.94%)d 0.00(  0.03%)
                                            0.0001 -0.6246  0.0124 -0.0019 -0.0001
                                            0.7285 -0.0021 -0.0078  0.0108 -0.2793
                                            0.0229 -0.0022 -0.0005 -0.0001  0.0000
                                           -0.0000 -0.0000  0.0065  0.0000 -0.0000
                                           -0.0097  0.0130
                ( 50.10%)  -0.7078* C   5 s( 34.74%)p 1.88( 65.23%)d 0.00(  0.03%)
                                            0.0001 -0.5893 -0.0132 -0.0039 -0.0007
                                           -0.7553  0.0265  0.0085  0.0002  0.2834
                                            0.0259 -0.0103  0.0003  0.0000 -0.0000
                                           -0.0000  0.0000  0.0105  0.0000 -0.0000
                                           -0.0082  0.0117
   357. (0.02900) BD*( 1) C   4 -Cl   9  
                ( 55.68%)   0.7462* C   4 s( 21.55%)p 3.63( 78.25%)d 0.01(  0.20%)
                                           -0.0001  0.4641  0.0012 -0.0109 -0.0013
                                            0.6343 -0.0144 -0.0097 -0.0097  0.6161
                                           -0.0044 -0.0129 -0.0067  0.0000 -0.0000
                                           -0.0000  0.0000  0.0371  0.0000  0.0000
                                            0.0019 -0.0242
                ( 44.32%)  -0.6657*Cl   9 s( 20.11%)p 3.95( 79.43%)d 0.02(  0.46%)
                                            0.0000  0.0001  0.4463  0.0437  0.0017
                                            0.0005 -0.0000 -0.0001 -0.6425  0.0404
                                           -0.0065 -0.0000  0.0001 -0.0001 -0.6154
                                            0.0324 -0.0051 -0.0002  0.0001 -0.0000
                                           -0.0000  0.0000  0.0000 -0.0000  0.0000
                                            0.0591  0.0000  0.0000  0.0047 -0.0336
   358. (0.02125) BD*( 1) C   5 - C   6  
                ( 50.53%)   0.7109* C   5 s( 37.49%)p 1.67( 62.48%)d 0.00(  0.03%)
                                           -0.0001  0.6120  0.0198 -0.0030  0.0009
                                           -0.6473  0.0230  0.0117 -0.0021 -0.4526
                                           -0.0110  0.0123 -0.0017 -0.0000 -0.0000
                                            0.0000 -0.0000  0.0128  0.0000  0.0000
                                            0.0020 -0.0121
                ( 49.47%)  -0.7033* C   6 s( 34.52%)p 1.90( 65.43%)d 0.00(  0.05%)
                                            0.0001  0.5875 -0.0020  0.0004  0.6029
                                            0.0004 -0.0059  0.0018  0.5389 -0.0172
                                           -0.0047  0.0029  0.0001  0.0000 -0.0000
                                            0.0000  0.0120  0.0000  0.0000  0.0053
                                           -0.0178
   359. (0.47783) BD*( 2) C   5 - C   6  
                ( 56.47%)   0.7515* C   5 s(  0.00%)p 1.00( 99.95%)d 0.00(  0.05%)
                                            0.0000 -0.0001 -0.0000  0.0000  0.0000
                                            0.0000 -0.0000 -0.0000 -0.0000 -0.0001
                                           -0.0000  0.0000 -0.0000  0.9995  0.0085
                                            0.0205 -0.0003  0.0000 -0.0123 -0.0188
                                           -0.0000 -0.0000
                ( 43.53%)  -0.6598* C   6 s(  0.00%)p 1.00( 99.98%)d 0.00(  0.02%)
                                            0.0000 -0.0000  0.0000 -0.0000 -0.0001
                                           -0.0000 -0.0000 -0.0000  0.0000  0.0000
                                            0.0000  0.0000  0.9997  0.0101  0.0168
                                            0.0016 -0.0000  0.0137  0.0061  0.0000
                                            0.0000
   360. (0.01448) BD*( 1) C   5 - H   8  
                ( 39.40%)   0.6277* C   5 s( 27.81%)p 2.60( 72.16%)d 0.00(  0.04%)
                                            0.0003 -0.5266  0.0274 -0.0010  0.0013
                                            0.0934  0.0012 -0.0029 -0.0005 -0.8443
                                           -0.0085 -0.0001  0.0008 -0.0001  0.0000
                                           -0.0000 -0.0000  0.0032  0.0000 -0.0000
                                            0.0163  0.0100
                ( 60.60%)  -0.7785* H   8 s( 99.96%)p 0.00(  0.04%)
                                           -0.9998 -0.0019 -0.0011  0.0010  0.0206
                                            0.0000
   361. (0.03275) BD*( 1) C   6 - C  12  
                ( 52.60%)   0.7252* C   6 s( 31.29%)p 2.19( 68.68%)d 0.00(  0.03%)
                                            0.0002  0.5594  0.0057 -0.0006 -0.7843
                                           -0.0102  0.0053  0.0028  0.2674  0.0056
                                           -0.0017 -0.0014 -0.0000  0.0000  0.0000
                                           -0.0000 -0.0080  0.0000  0.0000  0.0089
                                           -0.0119
                ( 47.40%)  -0.6885* C  12 s( 33.56%)p 1.98( 66.42%)d 0.00(  0.01%)
                                            0.0001  0.5792 -0.0107 -0.0037  0.0010
                                            0.7696  0.0184 -0.0113  0.0002 -0.2674
                                           -0.0041  0.0032  0.0002  0.0001  0.0000
                                           -0.0000 -0.0000 -0.0048 -0.0000  0.0000
                                            0.0063 -0.0082
   362. (0.01872) BD*( 1) C  12 - C  13  
                ( 49.27%)   0.7020* C  12 s( 35.31%)p 1.83( 64.65%)d 0.00(  0.04%)
                                            0.0005 -0.5942 -0.0041 -0.0048  0.0002
                                            0.6233  0.0065 -0.0033  0.0041  0.5076
                                           -0.0151 -0.0012  0.0049  0.0002  0.0000
                                            0.0000 -0.0000 -0.0132 -0.0000  0.0000
                                           -0.0083  0.0124
                ( 50.73%)  -0.7122* C  13 s( 37.42%)p 1.67( 62.55%)d 0.00(  0.04%)
                                            0.0001 -0.6116 -0.0100  0.0009 -0.0015
                                           -0.6333  0.0182  0.0076 -0.0033 -0.4728
                                           -0.0197  0.0106 -0.0026  0.0000 -0.0000
                                            0.0000  0.0000 -0.0145 -0.0000  0.0000
                                           -0.0013  0.0119
   363. (0.02076) BD*( 1) C  12 - C  15  
                ( 47.23%)   0.6872* C  12 s( 31.10%)p 2.21( 68.85%)d 0.00(  0.05%)
                                            0.0001 -0.5577 -0.0050  0.0002  0.0009
                                            0.1349  0.0236 -0.0036  0.0002 -0.8182
                                            0.0144  0.0051  0.0005  0.0001 -0.0000
                                           -0.0000 -0.0000  0.0092 -0.0000  0.0000
                                            0.0153  0.0126
                ( 52.77%)  -0.7265* C  15 s( 42.24%)p 1.37( 57.70%)d 0.00(  0.06%)
                                            0.0000 -0.6499 -0.0100 -0.0004 -0.2971
                                            0.0184  0.0035 -0.0010  0.6987 -0.0037
                                           -0.0097  0.0005 -0.0001 -0.0000  0.0000
                                            0.0000  0.0020 -0.0000  0.0000  0.0156
                                            0.0190
   364. (0.38771) BD*( 2) C  12 - C  15  
                ( 50.36%)   0.7096* C  12 s(  0.00%)p 1.00( 99.92%)d 0.00(  0.08%)
                                            0.0000  0.0001  0.0000  0.0000  0.0000
                                           -0.0002 -0.0000  0.0000  0.0000  0.0000
                                           -0.0000 -0.0000  0.0000  0.9994  0.0010
                                            0.0186 -0.0040 -0.0000 -0.0213  0.0197
                                            0.0000 -0.0000
                ( 49.64%)  -0.7046* C  15 s(  0.00%)p 1.00( 99.88%)d 0.00(  0.12%)
                                           -0.0000 -0.0002  0.0000  0.0000 -0.0002
                                           -0.0000 -0.0000  0.0000 -0.0002 -0.0000
                                           -0.0000 -0.0000  0.9992 -0.0035  0.0170
                                           -0.0008  0.0000 -0.0178 -0.0300 -0.0000
                                            0.0000
   365. (0.02908) BD*( 1) C  13 - C  14  
                ( 51.27%)   0.7161* C  13 s( 34.59%)p 1.89( 65.37%)d 0.00(  0.03%)
                                           -0.0002  0.5878  0.0188  0.0042 -0.0003
                                           -0.7638  0.0290  0.0046 -0.0018  0.2621
                                            0.0264 -0.0074  0.0019  0.0001  0.0000
                                           -0.0000  0.0000 -0.0108 -0.0000  0.0000
                                            0.0107 -0.0107
                ( 48.73%)  -0.6980* C  14 s( 39.92%)p 1.50( 60.05%)d 0.00(  0.03%)
                                           -0.0003  0.6318  0.0053  0.0061  0.0004
                                            0.7208  0.0032 -0.0120  0.0086 -0.2834
                                            0.0208 -0.0019 -0.0011 -0.0001  0.0000
                                            0.0000 -0.0000 -0.0061 -0.0000  0.0000
                                            0.0092 -0.0123
   366. (0.41224) BD*( 2) C  13 - C  14  
                ( 52.96%)   0.7278* C  13 s(  0.00%)p 1.00( 99.95%)d 0.00(  0.05%)
                                            0.0000  0.0000 -0.0000 -0.0000 -0.0000
                                            0.0001 -0.0000 -0.0000 -0.0000 -0.0001
                                           -0.0000 -0.0000 -0.0000  0.9994  0.0030
                                            0.0255 -0.0011  0.0000 -0.0141  0.0168
                                           -0.0000  0.0000
                ( 47.04%)  -0.6858* C  14 s(  0.00%)p 1.00( 99.99%)d 0.00(  0.01%)
                                            0.0000 -0.0000  0.0000  0.0000 -0.0000
                                            0.0001 -0.0000 -0.0000 -0.0000 -0.0001
                                            0.0000 -0.0000  0.0000  0.9996  0.0132
                                            0.0207  0.0041 -0.0000  0.0108 -0.0039
                                           -0.0000 -0.0000
   367. (0.01983) BD*( 1) C  13 - H  20  
                ( 38.68%)   0.6219* C  13 s( 27.97%)p 2.57( 71.98%)d 0.00(  0.04%)
                                           -0.0003  0.5285 -0.0202 -0.0041 -0.0013
                                            0.1172 -0.0058 -0.0020 -0.0005 -0.8402
                                           -0.0095  0.0065  0.0033 -0.0001  0.0000
                                            0.0000  0.0000 -0.0019 -0.0000  0.0000
                                           -0.0169 -0.0122
                ( 61.32%)  -0.7831* H  20 s( 99.96%)p 0.00(  0.04%)
                                            0.9998 -0.0033  0.0020 -0.0013  0.0205
                                            0.0000
   368. (0.02871) BD*( 1) C  14 - C  17  
                ( 46.60%)   0.6826* C  14 s( 37.48%)p 1.67( 62.48%)d 0.00(  0.04%)
                                            0.0000 -0.6122  0.0048 -0.0016  0.0005
                                            0.2412 -0.0286  0.0060 -0.0025 -0.7521
                                            0.0023  0.0083 -0.0066 -0.0001  0.0000
                                           -0.0000 -0.0000  0.0093  0.0000 -0.0000
                                            0.0112  0.0128
                ( 53.40%)  -0.7308* C  17 s( 39.99%)p 1.50( 59.95%)d 0.00(  0.06%)
                                            0.0001 -0.6319  0.0248 -0.0054 -0.0003
                                           -0.0432 -0.0194  0.0033 -0.0000  0.7718
                                           -0.0379 -0.0123  0.0019 -0.0000  0.0000
                                           -0.0000  0.0000  0.0147  0.0000 -0.0000
                                            0.0130  0.0142
   369. (0.03268) BD*( 1) C  14 -Cl  18  
                ( 53.93%)   0.7343* C  14 s( 22.45%)p 3.45( 77.37%)d 0.01(  0.19%)
                                            0.0000 -0.4737 -0.0021  0.0100  0.0002
                                            0.6488 -0.0048 -0.0037 -0.0127  0.5936
                                           -0.0018 -0.0051 -0.0105  0.0000 -0.0000
                                            0.0000  0.0000 -0.0365  0.0000 -0.0000
                                           -0.0053  0.0230
                ( 46.07%)  -0.6788*Cl  18 s( 19.68%)p 4.05( 79.81%)d 0.03(  0.51%)
                                           -0.0000 -0.0002 -0.4416 -0.0418 -0.0047
                                            0.0000  0.0000 -0.0001 -0.6679  0.0383
                                            0.0071 -0.0002  0.0001 -0.0001 -0.5910
                                            0.0332  0.0070 -0.0001  0.0000 -0.0000
                                           -0.0000  0.0000  0.0000  0.0000  0.0000
                                           -0.0615 -0.0000 -0.0000 -0.0083  0.0354
   370. (0.04298) BD*( 1) C  15 - C  16  
                ( 52.18%)   0.7224* C  15 s( 44.51%)p 1.25( 55.41%)d 0.00(  0.08%)
                                           -0.0002  0.6671  0.0059 -0.0000 -0.6610
                                            0.0105  0.0100 -0.0058  0.3389 -0.0462
                                           -0.0052  0.0039  0.0001  0.0000 -0.0000
                                           -0.0000 -0.0009 -0.0000  0.0000  0.0201
                                           -0.0190
                ( 47.82%)  -0.6915* C  16 s( 37.05%)p 1.70( 62.90%)d 0.00(  0.06%)
                                           -0.0001  0.6085 -0.0106  0.0038 -0.0010
                                            0.7620 -0.0264 -0.0142  0.0013 -0.2131
                                           -0.0440  0.0083 -0.0017 -0.0001  0.0000
                                            0.0000  0.0000 -0.0084 -0.0000  0.0000
                                            0.0187 -0.0126
   371. (0.15087) BD*( 1) C  15 - C  17  
                ( 57.21%)   0.7563* C  15 s( 13.24%)p 6.55( 86.65%)d 0.01(  0.11%)
                                            0.0003  0.3633 -0.0197 -0.0004  0.6843
                                            0.0383 -0.0117  0.0044  0.6277  0.0502
                                            0.0075 -0.0064  0.0003 -0.0000  0.0000
                                           -0.0000 -0.0225  0.0000  0.0000 -0.0054
                                            0.0233
                ( 42.79%)  -0.6542* C  17 s( 13.04%)p 6.66( 86.83%)d 0.01(  0.13%)
                                            0.0003  0.3562  0.0594  0.0037  0.0000
                                           -0.8980 -0.0664 -0.0037 -0.0039  0.2387
                                            0.0229 -0.0013 -0.0011  0.0004  0.0000
                                            0.0000 -0.0000  0.0159  0.0000 -0.0000
                                           -0.0263  0.0193
   372. (0.04686) BD*( 1) C  16 - C  17  
                ( 48.20%)   0.6942* C  16 s( 37.51%)p 1.66( 62.42%)d 0.00(  0.07%)
                                            0.0001 -0.6124  0.0070 -0.0040  0.0007
                                            0.6246 -0.0376 -0.0032  0.0018  0.4814
                                            0.0301 -0.0083  0.0054 -0.0001  0.0000
                                            0.0000 -0.0000 -0.0193  0.0000  0.0000
                                           -0.0107  0.0139
                ( 51.80%)  -0.7197* C  17 s( 47.39%)p 1.11( 52.54%)d 0.00(  0.07%)
                                            0.0004 -0.6877  0.0308  0.0060  0.0003
                                           -0.4251  0.0071  0.0068 -0.0037 -0.5849
                                            0.0493  0.0029 -0.0043  0.0001 -0.0000
                                           -0.0000  0.0000 -0.0175  0.0000  0.0000
                                           -0.0131  0.0134
   373. (0.33496) BD*( 2) C  16 - C  17  
                ( 46.13%)   0.6792* C  16 s(  0.00%)p 1.00( 99.90%)d 0.00(  0.10%)
                                            0.0000 -0.0000  0.0000  0.0000 -0.0000
                                           -0.0002 -0.0000 -0.0000  0.0000 -0.0000
                                           -0.0000 -0.0000 -0.0000 -0.9994 -0.0127
                                           -0.0127  0.0032  0.0000  0.0072  0.0300
                                            0.0000 -0.0000
                ( 53.87%)  -0.7339* C  17 s(  0.00%)p 1.00( 99.83%)d 0.00(  0.17%)
                                            0.0000  0.0001  0.0000  0.0000  0.0000
                                           -0.0004 -0.0000 -0.0000 -0.0000  0.0000
                                            0.0000  0.0000  0.0000 -0.9991  0.0019
                                           -0.0095  0.0056  0.0000 -0.0409  0.0034
                                           -0.0000  0.0000
   374. (0.04783) BD*( 1) C  16 - H  19  
                ( 38.56%)   0.6210* C  16 s( 25.38%)p 2.94( 74.58%)d 0.00(  0.03%)
                                            0.0006 -0.5026 -0.0350  0.0036 -0.0008
                                            0.1627  0.0049  0.0017 -0.0005 -0.8478
                                           -0.0211 -0.0065 -0.0013 -0.0000 -0.0000
                                           -0.0000  0.0000  0.0092 -0.0000  0.0000
                                            0.0144  0.0074
                ( 61.44%)  -0.7838* H  19 s( 99.97%)p 0.00(  0.03%)
                                           -0.9998  0.0034 -0.0017 -0.0049  0.0171
                                           -0.0000


 NHO Directionality and "Bond Bending" (deviations from line of nuclear centers)

         [Thresholds for printing:  angular deviation  >  1.0 degree]
                                    hybrid p-character > 25.0%
                                    orbital occupancy  >  0.10e

                                Line of Centers        Hybrid 1              Hybrid 2
                                ---------------  -------------------   ------------------
                NBO               Theta   Phi    Theta   Phi    Dev    Theta   Phi    Dev
 ========================================================================================
     1. BD (   1) C   1 - C   2    90.0  217.2    90.0  218.8   1.6     90.0   39.5   2.3
     2. BD (   1) C   1 - C   4    90.0  106.2    90.0  101.0   5.2     90.0  288.1   1.9
     3. BD (   2) C   1 - C   4    90.0  106.2     0.0    0.0  90.0      0.0    0.0  90.0
     4. BD (   1) C   1 - O  10    90.0  339.8    90.0  341.0   1.2      --     --    --
     5. BD (   1) C   2 - C   3    90.0  160.8    90.0  159.6   1.2     90.0  344.5   3.7
     6. BD (   2) C   2 - C   3    90.0  160.8     0.0    0.0  90.0      0.0    0.0  90.0
     7. BD (   1) C   2 - H  11    90.0  283.0    90.0  279.2   3.8      --     --    --
     8. BD (   1) C   3 - C   6    90.0  105.7     --     --    --      90.0  281.0   4.7
     9. BD (   1) C   3 - H   7    90.0  227.5    90.0  225.0   2.6      --     --    --
    10. BD (   1) C   4 - C   5    90.0  159.8     --     --    --      90.0  337.4   2.4
    11. BD (   1) C   4 -Cl   9    90.0   43.5    90.0   44.6   1.1      --     --    --
    12. BD (   1) C   5 - C   6    90.0  217.2     --     --    --      90.0   41.0   3.8
    13. BD (   2) C   5 - C   6    90.0  217.2     0.0    0.0  90.0      0.0    0.0  90.0
    14. BD (   1) C   5 - H   8    90.0   94.4    90.0   96.1   1.7      --     --    --
    17. BD (   1) C  12 - C  15    90.0  105.0    90.0  101.0   4.0     90.0  291.9   6.9
    18. BD (   2) C  12 - C  15    90.0  105.0     0.0    0.0  90.0    180.0    0.0  90.0
    19. BD (   1) C  13 - C  14    90.0  160.4    90.0  158.9   1.6      --     --    --
    20. BD (   2) C  13 - C  14    90.0  160.4     0.0    0.0  90.0      0.0    0.0  90.0
    21. BD (   1) C  13 - H  20    90.0  275.0    90.0  277.4   2.4      --     --    --
    22. BD (   1) C  14 - C  17    90.0  102.7    90.0  106.1   3.4     90.0  274.7   8.0
    23. BD (   1) C  14 -Cl  18    90.0  221.5    90.0  222.6   1.0      --     --    --
    24. BD (   1) C  15 - C  16    90.0  160.5    90.0  155.7   4.8      --     --    --
    25. BD (   1) C  15 - C  17    90.0  190.2    90.0   43.5 146.7     90.0  165.1 154.9
    26. BD (   1) C  16 - C  17    90.0  221.2     --     --    --      90.0   52.3  11.1
    27. BD (   2) C  16 - C  17    90.0  221.2     0.0    0.0  90.0      0.0    0.0  90.0
    28. BD (   1) C  16 - H  19    90.0  104.2    90.0  100.9   3.3      --     --    --
    53. LP (   2)Cl   9             --     --     90.0  313.6   --       --     --    --
    54. LP (   3)Cl   9             --     --      0.0    0.0   --       --     --    --
    55. LP (   1) O  10             --     --     90.0  340.4   --       --     --    --
    56. LP (   2) O  10             --     --     90.0  249.6   --       --     --    --
    57. LP (   3) O  10             --     --      0.0    0.0   --       --     --    --
    59. LP (   2)Cl  18             --     --     90.0  310.5   --       --     --    --
    60. LP (   3)Cl  18             --     --      0.0    0.0   --       --     --    --
   349. BD*(   2) C   1 - C   4    90.0  106.2     0.0    0.0  90.0      0.0    0.0  90.0
   352. BD*(   2) C   2 - C   3    90.0  160.8     0.0    0.0  90.0      0.0    0.0  90.0
   359. BD*(   2) C   5 - C   6    90.0  217.2     0.0    0.0  90.0      0.0    0.0  90.0
   364. BD*(   2) C  12 - C  15    90.0  105.0     0.0    0.0  90.0    180.0    0.0  90.0
   366. BD*(   2) C  13 - C  14    90.0  160.4     0.0    0.0  90.0      0.0    0.0  90.0
   371. BD*(   1) C  15 - C  17    90.0  190.2    90.0   43.5 146.7     90.0  165.1 154.9
   373. BD*(   2) C  16 - C  17    90.0  221.2     0.0    0.0  90.0      0.0    0.0  90.0


 Second Order Perturbation Theory Analysis of Fock Matrix in NBO Basis

     Threshold for printing:   0.50 kcal/mol
                                                                              E(2)  E(j)-E(i) F(i,j)
         Donor NBO (i)                     Acceptor NBO (j)                 kcal/mol   a.u.    a.u. 
 ===================================================================================================

 within unit  1
   1. BD (   1) C   1 - C   2        / 95. RY*(   1) C   3                    1.00    1.78    0.038
   1. BD (   1) C   1 - C   2        / 96. RY*(   2) C   3                    1.32    1.95    0.046
   1. BD (   1) C   1 - C   2        /112. RY*(   1) C   4                    0.71    1.83    0.032
   1. BD (   1) C   1 - C   2        /113. RY*(   2) C   4                    0.70    1.78    0.032
   1. BD (   1) C   1 - C   2        /193. RY*(   1) O  10                    0.81    1.54    0.032
   1. BD (   1) C   1 - C   2        /348. BD*(   1) C   1 - C   4            3.77    1.36    0.065
   1. BD (   1) C   1 - C   2        /350. BD*(   1) C   1 - O  10            2.15    1.41    0.049
   1. BD (   1) C   1 - C   2        /351. BD*(   1) C   2 - C   3            2.47    1.35    0.052
   1. BD (   1) C   1 - C   2        /353. BD*(   1) C   2 - H  11            0.75    1.26    0.027
   1. BD (   1) C   1 - C   2        /355. BD*(   1) C   3 - H   7            1.69    1.26    0.041
   1. BD (   1) C   1 - C   2        /357. BD*(   1) C   4 -Cl   9            6.88    0.99    0.074
   2. BD (   1) C   1 - C   4        / 78. RY*(   1) C   2                    1.59    2.01    0.051
   2. BD (   1) C   1 - C   4        /129. RY*(   1) C   5                    1.87    1.66    0.050
   2. BD (   1) C   1 - C   4        /173. RY*(   2)Cl   9                    0.65    1.37    0.027
   2. BD (   1) C   1 - C   4        /193. RY*(   1) O  10                    0.76    1.55    0.031
   2. BD (   1) C   1 - C   4        /347. BD*(   1) C   1 - C   2            2.92    1.41    0.058
   2. BD (   1) C   1 - C   4        /350. BD*(   1) C   1 - O  10            2.64    1.42    0.055
   2. BD (   1) C   1 - C   4        /353. BD*(   1) C   2 - H  11            2.95    1.27    0.055
   2. BD (   1) C   1 - C   4        /356. BD*(   1) C   4 - C   5            3.18    1.35    0.059
   2. BD (   1) C   1 - C   4        /360. BD*(   1) C   5 - H   8            1.60    1.25    0.040
   3. BD (   2) C   1 - C   4        /133. RY*(   5) C   5                    2.13    1.28    0.053
   3. BD (   2) C   1 - C   4        /172. RY*(   1)Cl   9                    3.08    0.91    0.054
   3. BD (   2) C   1 - C   4        /194. RY*(   2) O  10                    1.58    0.90    0.039
   3. BD (   2) C   1 - C   4        /349. BD*(   2) C   1 - C   4            0.53    0.33    0.012
   3. BD (   2) C   1 - C   4        /352. BD*(   2) C   2 - C   3           20.28    0.33    0.076
   3. BD (   2) C   1 - C   4        /359. BD*(   2) C   5 - C   6           46.10    0.32    0.109
   4. BD (   1) C   1 - O  10        / 61. RY*(   1) C   1                    1.24    2.15    0.046
   4. BD (   1) C   1 - O  10        /112. RY*(   1) C   4                    0.57    2.10    0.031
   4. BD (   1) C   1 - O  10        /347. BD*(   1) C   1 - C   2            2.96    1.68    0.064
   4. BD (   1) C   1 - O  10        /348. BD*(   1) C   1 - C   4            2.92    1.64    0.063
   4. BD (   1) C   1 - O  10        /351. BD*(   1) C   2 - C   3            1.58    1.63    0.045
   4. BD (   1) C   1 - O  10        /356. BD*(   1) C   4 - C   5            1.66    1.62    0.046
   5. BD (   1) C   2 - C   3        / 62. RY*(   2) C   1                    1.38    2.21    0.049
   5. BD (   1) C   2 - C   3        / 64. RY*(   4) C   1                    1.21    3.14    0.055
   5. BD (   1) C   2 - C   3        /146. RY*(   1) C   6                    1.21    2.05    0.045
   5. BD (   1) C   2 - C   3        /147. RY*(   2) C   6                    0.75    2.01    0.035
   5. BD (   1) C   2 - C   3        /347. BD*(   1) C   1 - C   2            1.95    1.39    0.047
   5. BD (   1) C   2 - C   3        /350. BD*(   1) C   1 - O  10            3.38    1.40    0.061
   5. BD (   1) C   2 - C   3        /353. BD*(   1) C   2 - H  11            0.92    1.24    0.030
   5. BD (   1) C   2 - C   3        /354. BD*(   1) C   3 - C   6            3.21    1.32    0.058
   5. BD (   1) C   2 - C   3        /355. BD*(   1) C   3 - H   7            0.85    1.25    0.029
   5. BD (   1) C   2 - C   3        /361. BD*(   1) C   6 - C  12            4.69    1.17    0.066
   6. BD (   2) C   2 - C   3        / 68. RY*(   8) C   1                    0.61    1.38    0.027
   6. BD (   2) C   2 - C   3        /148. RY*(   3) C   6                    1.00    0.94    0.029
   6. BD (   2) C   2 - C   3        /349. BD*(   2) C   1 - C   4           24.84    0.35    0.090
   6. BD (   2) C   2 - C   3        /352. BD*(   2) C   2 - C   3            0.59    0.35    0.013
   6. BD (   2) C   2 - C   3        /359. BD*(   2) C   5 - C   6           16.68    0.34    0.072
   7. BD (   1) C   2 - H  11        / 61. RY*(   1) C   1                    0.89    1.68    0.035
   7. BD (   1) C   2 - H  11        / 65. RY*(   5) C   1                    0.55    1.94    0.029
   7. BD (   1) C   2 - H  11        / 95. RY*(   1) C   3                    0.76    1.59    0.031
   7. BD (   1) C   2 - H  11        /347. BD*(   1) C   1 - C   2            0.61    1.21    0.024
   7. BD (   1) C   2 - H  11        /348. BD*(   1) C   1 - C   4            3.97    1.17    0.062
   7. BD (   1) C   2 - H  11        /350. BD*(   1) C   1 - O  10            0.67    1.22    0.026
   7. BD (   1) C   2 - H  11        /351. BD*(   1) C   2 - C   3            0.71    1.16    0.026
   7. BD (   1) C   2 - H  11        /354. BD*(   1) C   3 - C   6            4.52    1.14    0.064
   7. BD (   1) C   2 - H  11        /355. BD*(   1) C   3 - H   7            0.69    1.07    0.024
   8. BD (   1) C   3 - C   6        / 79. RY*(   2) C   2                    2.15    1.62    0.053
   8. BD (   1) C   3 - C   6        /130. RY*(   2) C   5                    1.09    1.82    0.040
   8. BD (   1) C   3 - C   6        /215. RY*(   1) C  12                    0.88    1.79    0.036
   8. BD (   1) C   3 - C   6        /351. BD*(   1) C   2 - C   3            2.58    1.35    0.053
   8. BD (   1) C   3 - C   6        /353. BD*(   1) C   2 - H  11            1.85    1.26    0.043
   8. BD (   1) C   3 - C   6        /355. BD*(   1) C   3 - H   7            1.00    1.26    0.032
   8. BD (   1) C   3 - C   6        /358. BD*(   1) C   5 - C   6            4.95    1.37    0.074
   8. BD (   1) C   3 - C   6        /360. BD*(   1) C   5 - H   8            4.31    1.24    0.066
   8. BD (   1) C   3 - C   6        /361. BD*(   1) C   6 - C  12            2.61    1.18    0.050
   8. BD (   1) C   3 - C   6        /363. BD*(   1) C  12 - C  15            1.92    1.25    0.044
   9. BD (   1) C   3 - H   7        / 78. RY*(   1) C   2                    1.19    1.84    0.042
   9. BD (   1) C   3 - H   7        /147. RY*(   2) C   6                    1.74    1.85    0.051
   9. BD (   1) C   3 - H   7        /347. BD*(   1) C   1 - C   2            3.78    1.24    0.062
   9. BD (   1) C   3 - H   7        /358. BD*(   1) C   5 - C   6            3.46    1.21    0.058
  10. BD (   1) C   4 - C   5        / 62. RY*(   2) C   1                    0.89    2.23    0.040
  10. BD (   1) C   4 - C   5        / 64. RY*(   4) C   1                    1.00    3.17    0.050
  10. BD (   1) C   4 - C   5        /146. RY*(   1) C   6                    1.30    2.07    0.046
  10. BD (   1) C   4 - C   5        /147. RY*(   2) C   6                    0.87    2.03    0.038
  10. BD (   1) C   4 - C   5        /348. BD*(   1) C   1 - C   4            2.74    1.38    0.055
  10. BD (   1) C   4 - C   5        /350. BD*(   1) C   1 - O  10            3.07    1.42    0.059
  10. BD (   1) C   4 - C   5        /358. BD*(   1) C   5 - C   6            4.09    1.39    0.067
  10. BD (   1) C   4 - C   5        /360. BD*(   1) C   5 - H   8            0.97    1.26    0.031
  10. BD (   1) C   4 - C   5        /361. BD*(   1) C   6 - C  12            4.51    1.19    0.066
  11. BD (   1) C   4 -Cl   9        / 61. RY*(   1) C   1                    0.86    1.91    0.036
  11. BD (   1) C   4 -Cl   9        /129. RY*(   1) C   5                    0.75    1.69    0.032
  11. BD (   1) C   4 -Cl   9        /347. BD*(   1) C   1 - C   2            2.22    1.44    0.051
  11. BD (   1) C   4 -Cl   9        /358. BD*(   1) C   5 - C   6            2.67    1.41    0.055
  12. BD (   1) C   5 - C   6        / 95. RY*(   1) C   3                    0.83    1.80    0.035
  12. BD (   1) C   5 - C   6        /112. RY*(   1) C   4                    0.96    1.85    0.038
  12. BD (   1) C   5 - C   6        /113. RY*(   2) C   4                    1.14    1.80    0.041
  12. BD (   1) C   5 - C   6        /215. RY*(   1) C  12                    1.70    1.81    0.050
  12. BD (   1) C   5 - C   6        /354. BD*(   1) C   3 - C   6            4.52    1.35    0.070
  12. BD (   1) C   5 - C   6        /355. BD*(   1) C   3 - H   7            3.41    1.28    0.059
  12. BD (   1) C   5 - C   6        /356. BD*(   1) C   4 - C   5            3.88    1.36    0.065
  12. BD (   1) C   5 - C   6        /357. BD*(   1) C   4 -Cl   9            3.39    1.01    0.052
  12. BD (   1) C   5 - C   6        /360. BD*(   1) C   5 - H   8            1.55    1.26    0.040
  12. BD (   1) C   5 - C   6        /361. BD*(   1) C   6 - C  12            2.74    1.20    0.051
  12. BD (   1) C   5 - C   6        /362. BD*(   1) C  12 - C  13            1.85    1.35    0.045
  13. BD (   2) C   5 - C   6        / 97. RY*(   3) C   3                    1.85    1.25    0.047
  13. BD (   2) C   5 - C   6        /114. RY*(   3) C   4                    0.79    1.42    0.032
  13. BD (   2) C   5 - C   6        /221. RY*(   7) C  12                    0.72    0.95    0.025
  13. BD (   2) C   5 - C   6        /349. BD*(   2) C   1 - C   4           14.06    0.36    0.067
  13. BD (   2) C   5 - C   6        /352. BD*(   2) C   2 - C   3           30.02    0.35    0.092
  13. BD (   2) C   5 - C   6        /359. BD*(   2) C   5 - C   6            0.97    0.35    0.017
  13. BD (   2) C   5 - C   6        /364. BD*(   2) C  12 - C  15           18.99    0.31    0.070
  14. BD (   1) C   5 - H   8        /112. RY*(   1) C   4                    1.21    1.67    0.040
  14. BD (   1) C   5 - H   8        /147. RY*(   2) C   6                    1.59    1.85    0.049
  14. BD (   1) C   5 - H   8        /348. BD*(   1) C   1 - C   4            4.79    1.20    0.069
  14. BD (   1) C   5 - H   8        /354. BD*(   1) C   3 - C   6            3.76    1.17    0.059
  14. BD (   1) C   5 - H   8        /356. BD*(   1) C   4 - C   5            0.79    1.18    0.027
  14. BD (   1) C   5 - H   8        /357. BD*(   1) C   4 -Cl   9            0.59    0.83    0.020
  14. BD (   1) C   5 - H   8        /358. BD*(   1) C   5 - C   6            1.05    1.21    0.032
  15. BD (   1) C   6 - C  12        / 95. RY*(   1) C   3                    0.64    1.75    0.030
  15. BD (   1) C   6 - C  12        /232. RY*(   1) C  13                    0.64    1.84    0.031
  15. BD (   1) C   6 - C  12        /266. RY*(   1) C  15                    1.02    1.29    0.033
  15. BD (   1) C   6 - C  12        /351. BD*(   1) C   2 - C   3            1.72    1.31    0.043
  15. BD (   1) C   6 - C  12        /354. BD*(   1) C   3 - C   6            2.46    1.30    0.051
  15. BD (   1) C   6 - C  12        /356. BD*(   1) C   4 - C   5            1.81    1.31    0.043
  15. BD (   1) C   6 - C  12        /358. BD*(   1) C   5 - C   6            2.71    1.34    0.054
  15. BD (   1) C   6 - C  12        /362. BD*(   1) C  12 - C  13            2.62    1.30    0.052
  15. BD (   1) C   6 - C  12        /363. BD*(   1) C  12 - C  15            1.35    1.21    0.036
  15. BD (   1) C   6 - C  12        /365. BD*(   1) C  13 - C  14            2.68    1.27    0.052
  15. BD (   1) C   6 - C  12        /370. BD*(   1) C  15 - C  16            1.92    1.23    0.044
  16. BD (   1) C  12 - C  13        /146. RY*(   1) C   6                    2.12    2.13    0.061
  16. BD (   1) C  12 - C  13        /217. RY*(   3) C  12                    0.97    1.79    0.038
  16. BD (   1) C  12 - C  13        /227. RY*(  13) C  12                    0.85    1.34    0.031
  16. BD (   1) C  12 - C  13        /233. RY*(   2) C  13                    0.91    1.86    0.037
  16. BD (   1) C  12 - C  13        /236. RY*(   5) C  13                    3.38    2.49    0.083
  16. BD (   1) C  12 - C  13        /238. RY*(   7) C  13                    1.74    2.42    0.059
  16. BD (   1) C  12 - C  13        /239. RY*(   8) C  13                    1.75    2.83    0.064
  16. BD (   1) C  12 - C  13        /240. RY*(   9) C  13                    1.04    3.47    0.054
  16. BD (   1) C  12 - C  13        /241. RY*(  10) C  13                    0.62    3.42    0.042
  16. BD (   1) C  12 - C  13        /244. RY*(  13) C  13                    9.48    3.68    0.169
  16. BD (   1) C  12 - C  13        /245. RY*(  14) C  13                    1.61    2.41    0.056
  16. BD (   1) C  12 - C  13        /248. RY*(  17) C  13                    1.98    5.01    0.090
  16. BD (   1) C  12 - C  13        /249. RY*(   1) C  14                    1.35    1.67    0.043
  16. BD (   1) C  12 - C  13        /251. RY*(   3) C  14                    0.56    1.68    0.028
  16. BD (   1) C  12 - C  13        /254. RY*(   6) C  14                    1.49    3.11    0.062
  16. BD (   1) C  12 - C  13        /267. RY*(   2) C  15                    0.66    1.64    0.030
  16. BD (   1) C  12 - C  13        /343. RY*(   2) H  20                    1.05    3.37    0.054
  16. BD (   1) C  12 - C  13        /345. RY*(   4) H  20                    0.57    2.85    0.037
  16. BD (   1) C  12 - C  13        /346. RY*(   5) H  20                   65.62    2.17    0.341
  16. BD (   1) C  12 - C  13        /358. BD*(   1) C   5 - C   6            1.27    1.45    0.039
  16. BD (   1) C  12 - C  13        /361. BD*(   1) C   6 - C  12            2.42    1.25    0.049
  16. BD (   1) C  12 - C  13        /363. BD*(   1) C  12 - C  15            3.43    1.32    0.060
  16. BD (   1) C  12 - C  13        /365. BD*(   1) C  13 - C  14            3.90    1.38    0.066
  16. BD (   1) C  12 - C  13        /367. BD*(   1) C  13 - H  20            1.18    1.29    0.035
  16. BD (   1) C  12 - C  13        /369. BD*(   1) C  14 -Cl  18            3.90    1.00    0.056
  16. BD (   1) C  12 - C  13        /371. BD*(   1) C  15 - C  17            6.68    0.65    0.060
  16. BD (   1) C  12 - C  13        /373. BD*(   2) C  16 - C  17           23.08    5.98    0.358
  17. BD (   1) C  12 - C  15        /146. RY*(   1) C   6                    1.67    2.12    0.053
  17. BD (   1) C  12 - C  15        /233. RY*(   2) C  13                    0.56    1.85    0.029
  17. BD (   1) C  12 - C  15        /282. RY*(   1) C  16                    1.05    1.90    0.040
  17. BD (   1) C  12 - C  15        /283. RY*(   2) C  16                    1.06    1.77    0.039
  17. BD (   1) C  12 - C  15        /284. RY*(   3) C  16                    0.59    2.15    0.032
  17. BD (   1) C  12 - C  15        /346. RY*(   5) H  20                    1.01    2.16    0.042
  17. BD (   1) C  12 - C  15        /354. BD*(   1) C   3 - C   6            1.91    1.39    0.046
  17. BD (   1) C  12 - C  15        /361. BD*(   1) C   6 - C  12            2.54    1.24    0.050
  17. BD (   1) C  12 - C  15        /362. BD*(   1) C  12 - C  13            1.80    1.39    0.045
  17. BD (   1) C  12 - C  15        /367. BD*(   1) C  13 - H  20            3.57    1.28    0.060
  17. BD (   1) C  12 - C  15        /371. BD*(   1) C  15 - C  17            5.11    0.64    0.053
  17. BD (   1) C  12 - C  15        /374. BD*(   1) C  16 - H  19            0.78    3.05    0.044
  18. BD (   2) C  12 - C  15        /148. RY*(   3) C   6                    0.88    0.98    0.029
  18. BD (   2) C  12 - C  15        /236. RY*(   5) C  13                    0.74    1.99    0.038
  18. BD (   2) C  12 - C  15        /286. RY*(   5) C  16                    1.93    0.92    0.042
  18. BD (   2) C  12 - C  15        /344. RY*(   3) H  20                    1.51    0.33    0.022
  18. BD (   2) C  12 - C  15        /359. BD*(   2) C   5 - C   6            8.50    0.38    0.052
  18. BD (   2) C  12 - C  15        /366. BD*(   2) C  13 - C  14           33.25    0.32    0.092
  18. BD (   2) C  12 - C  15        /373. BD*(   2) C  16 - C  17            1.89    5.47    0.092
  19. BD (   1) C  13 - C  14        /215. RY*(   1) C  12                    1.57    1.88    0.049
  19. BD (   1) C  13 - C  14        /217. RY*(   3) C  12                    1.52    1.80    0.047
  19. BD (   1) C  13 - C  14        /227. RY*(  13) C  12                    0.86    1.35    0.031
  19. BD (   1) C  13 - C  14        /232. RY*(   1) C  13                    0.70    1.96    0.033
  19. BD (   1) C  13 - C  14        /236. RY*(   5) C  13                    3.43    2.50    0.083
  19. BD (   1) C  13 - C  14        /238. RY*(   7) C  13                    2.78    2.44    0.074
  19. BD (   1) C  13 - C  14        /239. RY*(   8) C  13                    1.55    2.85    0.060
  19. BD (   1) C  13 - C  14        /240. RY*(   9) C  13                    0.54    3.48    0.039
  19. BD (   1) C  13 - C  14        /244. RY*(  13) C  13                   10.48    3.70    0.177
  19. BD (   1) C  13 - C  14        /245. RY*(  14) C  13                    1.63    2.42    0.056
  19. BD (   1) C  13 - C  14        /248. RY*(  17) C  13                    2.33    5.02    0.097
  19. BD (   1) C  13 - C  14        /254. RY*(   6) C  14                    0.89    3.12    0.047
  19. BD (   1) C  13 - C  14        /299. RY*(   1) C  17                    1.18    1.40    0.036
  19. BD (   1) C  13 - C  14        /300. RY*(   2) C  17                    1.13    1.62    0.038
  19. BD (   1) C  13 - C  14        /317. RY*(   2)Cl  18                    0.53    1.41    0.025
  19. BD (   1) C  13 - C  14        /343. RY*(   2) H  20                    1.78    3.38    0.070
  19. BD (   1) C  13 - C  14        /346. RY*(   5) H  20                   66.07    2.19    0.342
  19. BD (   1) C  13 - C  14        /361. BD*(   1) C   6 - C  12            2.73    1.26    0.053
  19. BD (   1) C  13 - C  14        /362. BD*(   1) C  12 - C  13            3.04    1.42    0.059
  19. BD (   1) C  13 - C  14        /367. BD*(   1) C  13 - H  20            0.77    1.31    0.028
  19. BD (   1) C  13 - C  14        /368. BD*(   1) C  14 - C  17            5.10    1.41    0.076
  19. BD (   1) C  13 - C  14        /371. BD*(   1) C  15 - C  17            2.99    0.67    0.041
  19. BD (   1) C  13 - C  14        /372. BD*(   1) C  16 - C  17            0.89    1.45    0.032
  19. BD (   1) C  13 - C  14        /373. BD*(   2) C  16 - C  17           23.01    5.99    0.360
  20. BD (   2) C  13 - C  14        /221. RY*(   7) C  12                    0.80    1.01    0.027
  20. BD (   2) C  13 - C  14        /301. RY*(   3) C  17                    1.58    0.81    0.034
  20. BD (   2) C  13 - C  14        /316. RY*(   1)Cl  18                    2.62    1.02    0.050
  20. BD (   2) C  13 - C  14        /344. RY*(   3) H  20                    8.04    0.36    0.052
  20. BD (   2) C  13 - C  14        /364. BD*(   2) C  12 - C  15           23.80    0.37    0.086
  20. BD (   2) C  13 - C  14        /373. BD*(   2) C  16 - C  17            1.75    5.51    0.089
  20. BD (   2) C  13 - C  14        /374. BD*(   1) C  16 - H  19            2.34    2.60    0.074
  21. BD (   1) C  13 - H  20        /216. RY*(   2) C  12                    1.85    1.56    0.048
  21. BD (   1) C  13 - H  20        /217. RY*(   3) C  12                    0.66    1.58    0.029
  21. BD (   1) C  13 - H  20        /219. RY*(   5) C  12                    0.64    2.26    0.034
  21. BD (   1) C  13 - H  20        /224. RY*(  10) C  12                    0.72    3.50    0.045
  21. BD (   1) C  13 - H  20        /227. RY*(  13) C  12                    2.37    1.13    0.046
  21. BD (   1) C  13 - H  20        /232. RY*(   1) C  13                    1.93    1.74    0.052
  21. BD (   1) C  13 - H  20        /233. RY*(   2) C  13                    1.66    1.65    0.047
  21. BD (   1) C  13 - H  20        /234. RY*(   3) C  13                    1.44    1.48    0.041
  21. BD (   1) C  13 - H  20        /236. RY*(   5) C  13                    8.64    2.28    0.126
  21. BD (   1) C  13 - H  20        /238. RY*(   7) C  13                    5.96    2.22    0.103
  21. BD (   1) C  13 - H  20        /239. RY*(   8) C  13                    4.76    2.63    0.100
  21. BD (   1) C  13 - H  20        /240. RY*(   9) C  13                    2.32    3.26    0.078
  21. BD (   1) C  13 - H  20        /241. RY*(  10) C  13                    1.29    3.22    0.058
  21. BD (   1) C  13 - H  20        /242. RY*(  11) C  13                    0.64    3.22    0.041
  21. BD (   1) C  13 - H  20        /244. RY*(  13) C  13                   26.10    3.47    0.270
  21. BD (   1) C  13 - H  20        /245. RY*(  14) C  13                    4.11    2.20    0.085
  21. BD (   1) C  13 - H  20        /248. RY*(  17) C  13                    6.86    4.80    0.163
  21. BD (   1) C  13 - H  20        /250. RY*(   2) C  14                    1.24    1.54    0.039
  21. BD (   1) C  13 - H  20        /254. RY*(   6) C  14                    1.00    2.90    0.048
  21. BD (   1) C  13 - H  20        /256. RY*(   8) C  14                    0.53    2.82    0.035
  21. BD (   1) C  13 - H  20        /266. RY*(   1) C  15                    2.59    1.20    0.050
  21. BD (   1) C  13 - H  20        /343. RY*(   2) H  20                    5.22    3.16    0.115
  21. BD (   1) C  13 - H  20        /345. RY*(   4) H  20                    1.19    2.64    0.050
  21. BD (   1) C  13 - H  20        /346. RY*(   5) H  20                  151.12    1.96    0.489
  21. BD (   1) C  13 - H  20        /362. BD*(   1) C  12 - C  13            1.10    1.20    0.032
  21. BD (   1) C  13 - H  20        /363. BD*(   1) C  12 - C  15            3.92    1.11    0.059
  21. BD (   1) C  13 - H  20        /365. BD*(   1) C  13 - C  14            0.53    1.17    0.022
  21. BD (   1) C  13 - H  20        /368. BD*(   1) C  14 - C  17            4.84    1.19    0.068
  21. BD (   1) C  13 - H  20        /372. BD*(   1) C  16 - C  17            0.66    1.23    0.026
  21. BD (   1) C  13 - H  20        /373. BD*(   2) C  16 - C  17           54.41    5.77    0.545
  22. BD (   1) C  14 - C  17        /232. RY*(   1) C  13                    0.97    1.98    0.039
  22. BD (   1) C  14 - C  17        /233. RY*(   2) C  13                    0.65    1.89    0.031
  22. BD (   1) C  14 - C  17        /283. RY*(   2) C  16                    2.77    1.82    0.064
  22. BD (   1) C  14 - C  17        /317. RY*(   2)Cl  18                    0.62    1.43    0.027
  22. BD (   1) C  14 - C  17        /346. RY*(   5) H  20                    0.95    2.21    0.041
  22. BD (   1) C  14 - C  17        /365. BD*(   1) C  13 - C  14            3.61    1.41    0.064
  22. BD (   1) C  14 - C  17        /367. BD*(   1) C  13 - H  20            1.85    1.33    0.044
  22. BD (   1) C  14 - C  17        /371. BD*(   1) C  15 - C  17            2.41    0.68    0.038
  22. BD (   1) C  14 - C  17        /372. BD*(   1) C  16 - C  17            0.77    1.47    0.030
  22. BD (   1) C  14 - C  17        /374. BD*(   1) C  16 - H  19            1.09    3.10    0.052
  23. BD (   1) C  14 -Cl  18        /232. RY*(   1) C  13                    0.71    1.99    0.034
  23. BD (   1) C  14 -Cl  18        /299. RY*(   1) C  17                    0.88    1.43    0.032
  23. BD (   1) C  14 -Cl  18        /362. BD*(   1) C  12 - C  13            2.59    1.45    0.055
  23. BD (   1) C  14 -Cl  18        /372. BD*(   1) C  16 - C  17            1.84    1.48    0.047
  24. BD (   1) C  15 - C  16        /216. RY*(   2) C  12                    2.09    1.78    0.055
  24. BD (   1) C  15 - C  16        /267. RY*(   2) C  15                    0.54    1.66    0.027
  24. BD (   1) C  15 - C  16        /300. RY*(   2) C  17                    2.51    1.62    0.058
  24. BD (   1) C  15 - C  16        /361. BD*(   1) C   6 - C  12            2.81    1.26    0.054
  24. BD (   1) C  15 - C  16        /363. BD*(   1) C  12 - C  15            0.62    1.33    0.026
  24. BD (   1) C  15 - C  16        /371. BD*(   1) C  15 - C  17           24.22    0.66    0.115
  24. BD (   1) C  15 - C  16        /372. BD*(   1) C  16 - C  17            3.06    1.45    0.060
  24. BD (   1) C  15 - C  16        /374. BD*(   1) C  16 - H  19            0.98    3.08    0.049
  25. BD (   1) C  15 - C  17        /215. RY*(   1) C  12                    1.05    1.32    0.035
  25. BD (   1) C  15 - C  17        /249. RY*(   1) C  14                    3.35    1.13    0.057
  25. BD (   1) C  15 - C  17        /282. RY*(   1) C  16                    4.51    1.37    0.073
  25. BD (   1) C  15 - C  17        /288. RY*(   7) C  16                    0.60    1.36    0.027
  25. BD (   1) C  15 - C  17        /346. RY*(   5) H  20                    0.64    1.63    0.030
  25. BD (   1) C  15 - C  17        /361. BD*(   1) C   6 - C  12            2.43    0.71    0.038
  25. BD (   1) C  15 - C  17        /362. BD*(   1) C  12 - C  13            4.57    0.86    0.059
  25. BD (   1) C  15 - C  17        /363. BD*(   1) C  12 - C  15            3.14    0.78    0.046
  25. BD (   1) C  15 - C  17        /365. BD*(   1) C  13 - C  14            6.80    0.84    0.070
  25. BD (   1) C  15 - C  17        /367. BD*(   1) C  13 - H  20            1.13    0.75    0.027
  25. BD (   1) C  15 - C  17        /368. BD*(   1) C  14 - C  17            3.56    0.85    0.051
  25. BD (   1) C  15 - C  17        /369. BD*(   1) C  14 -Cl  18            7.41    0.46    0.054
  25. BD (   1) C  15 - C  17        /370. BD*(   1) C  15 - C  16           21.70    0.80    0.122
  25. BD (   1) C  15 - C  17        /372. BD*(   1) C  16 - C  17           26.75    0.90    0.143
  25. BD (   1) C  15 - C  17        /374. BD*(   1) C  16 - H  19            5.32    2.52    0.107
  26. BD (   1) C  16 - C  17        /244. RY*(  13) C  13                    0.92    3.72    0.053
  26. BD (   1) C  16 - C  17        /248. RY*(  17) C  13                    0.75    5.05    0.056
  26. BD (   1) C  16 - C  17        /249. RY*(   1) C  14                    1.20    1.71    0.041
  26. BD (   1) C  16 - C  17        /250. RY*(   2) C  14                    1.13    1.79    0.040
  26. BD (   1) C  16 - C  17        /267. RY*(   2) C  15                    1.82    1.68    0.050
  26. BD (   1) C  16 - C  17        /346. RY*(   5) H  20                    1.04    2.21    0.043
  26. BD (   1) C  16 - C  17        /363. BD*(   1) C  12 - C  15            0.77    1.36    0.029
  26. BD (   1) C  16 - C  17        /368. BD*(   1) C  14 - C  17            1.96    1.43    0.048
  26. BD (   1) C  16 - C  17        /369. BD*(   1) C  14 -Cl  18            4.97    1.04    0.065
  26. BD (   1) C  16 - C  17        /370. BD*(   1) C  15 - C  16            2.36    1.39    0.051
  26. BD (   1) C  16 - C  17        /371. BD*(   1) C  15 - C  17           11.54    0.69    0.082
  26. BD (   1) C  16 - C  17        /373. BD*(   2) C  16 - C  17            1.91    6.02    0.103
  26. BD (   1) C  16 - C  17        /374. BD*(   1) C  16 - H  19            1.12    3.11    0.053
  27. BD (   2) C  16 - C  17        /252. RY*(   4) C  14                    0.80    1.58    0.035
  27. BD (   2) C  16 - C  17        /253. RY*(   5) C  14                    0.53    1.92    0.031
  27. BD (   2) C  16 - C  17        /268. RY*(   3) C  15                    1.48    0.85    0.035
  27. BD (   2) C  16 - C  17        /364. BD*(   2) C  12 - C  15           25.44    0.36    0.087
  27. BD (   2) C  16 - C  17        /366. BD*(   2) C  13 - C  14           28.87    0.34    0.090
  28. BD (   1) C  16 - H  19        /266. RY*(   1) C  15                    0.85    1.21    0.029
  28. BD (   1) C  16 - H  19        /299. RY*(   1) C  17                    1.32    1.19    0.035
  28. BD (   1) C  16 - H  19        /363. BD*(   1) C  12 - C  15            3.69    1.12    0.057
  28. BD (   1) C  16 - H  19        /368. BD*(   1) C  14 - C  17            4.12    1.19    0.063
  29. CR (   1) C   1                / 79. RY*(   2) C   2                    1.18   11.29    0.103
  29. CR (   1) C   1                / 81. RY*(   4) C   2                    0.54   11.55    0.071
  29. CR (   1) C   1                /113. RY*(   2) C   4                    1.60   11.45    0.121
  29. CR (   1) C   1                /347. BD*(   1) C   1 - C   2            0.98   11.07    0.094
  29. CR (   1) C   1                /348. BD*(   1) C   1 - C   4            0.77   11.03    0.084
  29. CR (   1) C   1                /351. BD*(   1) C   2 - C   3            0.89   11.02    0.089
  29. CR (   1) C   1                /356. BD*(   1) C   4 - C   5            1.09   11.01    0.098
  29. CR (   1) C   1                /357. BD*(   1) C   4 -Cl   9            0.92   10.66    0.089
  30. CR (   1) C   2                / 62. RY*(   2) C   1                    1.45   11.84    0.117
  30. CR (   1) C   2                / 64. RY*(   4) C   1                    0.51   12.78    0.072
  30. CR (   1) C   2                / 65. RY*(   5) C   1                    0.59   11.75    0.075
  30. CR (   1) C   2                / 96. RY*(   2) C   3                    1.34   11.58    0.111
  30. CR (   1) C   2                /348. BD*(   1) C   1 - C   4            0.70   10.99    0.080
  30. CR (   1) C   2                /350. BD*(   1) C   1 - O  10            0.77   11.03    0.083
  30. CR (   1) C   2                /354. BD*(   1) C   3 - C   6            0.96   10.96    0.092
  31. CR (   1) C   3                / 78. RY*(   1) C   2                    0.54   11.66    0.071
  31. CR (   1) C   3                / 79. RY*(   2) C   2                    1.09   11.27    0.099
  31. CR (   1) C   3                /146. RY*(   1) C   6                    1.51   11.71    0.119
  31. CR (   1) C   3                /147. RY*(   2) C   6                    0.51   11.67    0.069
  31. CR (   1) C   3                /347. BD*(   1) C   1 - C   2            0.59   11.06    0.073
  31. CR (   1) C   3                /361. BD*(   1) C   6 - C  12            1.09   10.83    0.098
  32. CR (   1) C   4                / 62. RY*(   2) C   1                    1.92   11.91    0.135
  32. CR (   1) C   4                /130. RY*(   2) C   5                    1.60   11.52    0.121
  32. CR (   1) C   4                /350. BD*(   1) C   1 - O  10            1.00   11.10    0.094
  32. CR (   1) C   4                /356. BD*(   1) C   4 - C   5            0.54   11.04    0.069
  32. CR (   1) C   4                /357. BD*(   1) C   4 -Cl   9            2.00   10.68    0.132
  32. CR (   1) C   4                /358. BD*(   1) C   5 - C   6            0.84   11.07    0.087
  33. CR (   1) C   5                /113. RY*(   2) C   4                    2.09   11.43    0.138
  33. CR (   1) C   5                /146. RY*(   1) C   6                    1.55   11.70    0.120
  33. CR (   1) C   5                /147. RY*(   2) C   6                    0.55   11.66    0.072
  33. CR (   1) C   5                /348. BD*(   1) C   1 - C   4            1.06   11.01    0.098
  33. CR (   1) C   5                /354. BD*(   1) C   3 - C   6            0.58   10.98    0.071
  33. CR (   1) C   5                /357. BD*(   1) C   4 -Cl   9            0.67   10.64    0.076
  33. CR (   1) C   5                /361. BD*(   1) C   6 - C  12            1.06   10.82    0.097
  34. CR (   1) C   6                / 96. RY*(   2) C   3                    1.11   11.62    0.101
  34. CR (   1) C   6                /129. RY*(   1) C   5                    0.86   11.32    0.088
  34. CR (   1) C   6                /132. RY*(   4) C   5                    0.84   11.28    0.087
  34. CR (   1) C   6                /216. RY*(   2) C  12                    0.78   11.36    0.084
  34. CR (   1) C   6                /351. BD*(   1) C   2 - C   3            0.67   11.02    0.077
  34. CR (   1) C   6                /354. BD*(   1) C   3 - C   6            0.58   11.00    0.072
  34. CR (   1) C   6                /356. BD*(   1) C   4 - C   5            0.67   11.01    0.077
  34. CR (   1) C   6                /358. BD*(   1) C   5 - C   6            0.98   11.04    0.093
  34. CR (   1) C   6                /360. BD*(   1) C   5 - H   8            0.57   10.91    0.071
  34. CR (   1) C   6                /362. BD*(   1) C  12 - C  13            0.54   11.00    0.069
  36. CR (   2)Cl   9                /112. RY*(   1) C   4                    2.12   11.99    0.142
  36. CR (   2)Cl   9                /356. BD*(   1) C   4 - C   5            0.72   11.50    0.082
  40. CR (   1) O  10                / 61. RY*(   1) C   1                    4.89   20.40    0.283
  40. CR (   1) O  10                /347. BD*(   1) C   1 - C   2            0.88   19.94    0.120
  40. CR (   1) O  10                /348. BD*(   1) C   1 - C   4            0.91   19.90    0.122
  41. CR (   1) C  12                /147. RY*(   2) C   6                    1.00   11.74    0.097
  41. CR (   1) C  12                /232. RY*(   1) C  13                    0.72   11.60    0.082
  41. CR (   1) C  12                /233. RY*(   2) C  13                    0.70   11.51    0.080
  41. CR (   1) C  12                /267. RY*(   2) C  15                    1.32   11.30    0.109
  41. CR (   1) C  12                /354. BD*(   1) C   3 - C   6            0.51   11.06    0.067
  41. CR (   1) C  12                /362. BD*(   1) C  12 - C  13            0.68   11.06    0.078
  41. CR (   1) C  12                /365. BD*(   1) C  13 - C  14            0.81   11.03    0.085
  41. CR (   1) C  12                /367. BD*(   1) C  13 - H  20            0.53   10.94    0.068
  41. CR (   1) C  12                /370. BD*(   1) C  15 - C  16            0.94   11.00    0.092
  41. CR (   1) C  12                /371. BD*(   1) C  15 - C  17            0.88   10.30    0.089
  42. CR (   1) C  13                /205. RY*(  13) O  10                    0.61   14.30    0.083
  42. CR (   1) C  13                /213. RY*(   4) H  11                    1.40   12.55    0.118
  42. CR (   1) C  13                /216. RY*(   2) C  12                    2.36   11.39    0.147
  42. CR (   1) C  13                /217. RY*(   3) C  12                    2.61   11.41    0.154
  42. CR (   1) C  13                /219. RY*(   5) C  12                    2.18   12.09    0.145
  42. CR (   1) C  13                /222. RY*(   8) C  12                    0.55   11.45    0.071
  42. CR (   1) C  13                /227. RY*(  13) C  12                    4.43   10.96    0.197
  42. CR (   1) C  13                /228. RY*(  14) C  12                    0.53   13.51    0.076
  42. CR (   1) C  13                /231. RY*(  17) C  12                    0.60   13.16    0.079
  42. CR (   1) C  13                /232. RY*(   1) C  13                    5.72   11.57    0.230
  42. CR (   1) C  13                /233. RY*(   2) C  13                    3.93   11.48    0.190
  42. CR (   1) C  13                /234. RY*(   3) C  13                    4.21   11.31    0.195
  42. CR (   1) C  13                /235. RY*(   4) C  13                    1.05   11.14    0.096
  42. CR (   1) C  13                /236. RY*(   5) C  13                   29.55   12.11    0.534
  42. CR (   1) C  13                /238. RY*(   7) C  13                   15.57   12.05    0.387
  42. CR (   1) C  13                /239. RY*(   8) C  13                   15.53   12.46    0.393
  42. CR (   1) C  13                /240. RY*(   9) C  13                    7.26   13.09    0.275
  42. CR (   1) C  13                /241. RY*(  10) C  13                    2.77   13.05    0.170
  42. CR (   1) C  13                /242. RY*(  11) C  13                    1.38   13.05    0.120
  42. CR (   1) C  13                /244. RY*(  13) C  13                  119.59   13.30    1.126
  42. CR (   1) C  13                /245. RY*(  14) C  13                   13.62   12.03    0.361
  42. CR (   1) C  13                /248. RY*(  17) C  13                   40.71   14.63    0.689
  42. CR (   1) C  13                /249. RY*(   1) C  14                    1.05   11.29    0.097
  42. CR (   1) C  13                /250. RY*(   2) C  14                    1.10   11.37    0.100
  42. CR (   1) C  13                /251. RY*(   3) C  14                    0.99   11.30    0.094
  42. CR (   1) C  13                /254. RY*(   6) C  14                    4.91   12.73    0.223
  42. CR (   1) C  13                /258. RY*(  10) C  14                    0.70   11.42    0.080
  42. CR (   1) C  13                /266. RY*(   1) C  15                    2.93   11.03    0.161
  42. CR (   1) C  13                /342. RY*(   1) H  20                    1.40   10.86    0.110
  42. CR (   1) C  13                /343. RY*(   2) H  20                   20.59   12.99    0.462
  42. CR (   1) C  13                /345. RY*(   4) H  20                    4.89   12.47    0.220
  42. CR (   1) C  13                /346. RY*(   5) H  20                  548.79   11.80    2.272
  42. CR (   1) C  13                /361. BD*(   1) C   6 - C  12            0.66   10.87    0.076
  42. CR (   1) C  13                /363. BD*(   1) C  12 - C  15            0.75   10.94    0.081
  42. CR (   1) C  13                /368. BD*(   1) C  14 - C  17            1.15   11.02    0.101
  42. CR (   1) C  13                /369. BD*(   1) C  14 -Cl  18            0.88   10.63    0.087
  42. CR (   1) C  13                /372. BD*(   1) C  16 - C  17            0.93   11.06    0.092
  42. CR (   1) C  13                /373. BD*(   2) C  16 - C  17          357.72   15.60    2.310
  43. CR (   1) C  14                /233. RY*(   2) C  13                    1.89   11.55    0.132
  43. CR (   1) C  14                /300. RY*(   2) C  17                    2.03   11.30    0.135
  43. CR (   1) C  14                /362. BD*(   1) C  12 - C  13            0.83   11.10    0.086
  43. CR (   1) C  14                /365. BD*(   1) C  13 - C  14            0.76   11.07    0.083
  43. CR (   1) C  14                /368. BD*(   1) C  14 - C  17            0.66   11.09    0.077
  43. CR (   1) C  14                /369. BD*(   1) C  14 -Cl  18            2.04   10.70    0.133
  43. CR (   1) C  14                /371. BD*(   1) C  15 - C  17            0.66   10.34    0.077
  43. CR (   1) C  14                /372. BD*(   1) C  16 - C  17            1.00   11.13    0.095
  44. CR (   1) C  15                /215. RY*(   1) C  12                    2.19   11.56    0.142
  44. CR (   1) C  15                /283. RY*(   2) C  16                    1.57   11.48    0.120
  44. CR (   1) C  15                /361. BD*(   1) C   6 - C  12            0.90   10.94    0.090
  44. CR (   1) C  15                /371. BD*(   1) C  15 - C  17            8.90   10.34    0.282
  44. CR (   1) C  15                /372. BD*(   1) C  16 - C  17            0.71   11.13    0.080
  45. CR (   1) C  16                /267. RY*(   2) C  15                    2.04   11.29    0.136
  45. CR (   1) C  16                /299. RY*(   1) C  17                    0.74   11.03    0.081
  45. CR (   1) C  16                /300. RY*(   2) C  17                    1.72   11.25    0.124
  45. CR (   1) C  16                /363. BD*(   1) C  12 - C  15            1.27   10.97    0.106
  45. CR (   1) C  16                /368. BD*(   1) C  14 - C  17            1.27   11.04    0.107
  46. CR (   1) C  17                /249. RY*(   1) C  14                    2.62   11.31    0.154
  46. CR (   1) C  17                /283. RY*(   2) C  16                    1.46   11.42    0.115
  46. CR (   1) C  17                /365. BD*(   1) C  13 - C  14            0.85   11.02    0.087
  46. CR (   1) C  17                /369. BD*(   1) C  14 -Cl  18            1.12   10.64    0.098
  46. CR (   1) C  17                /370. BD*(   1) C  15 - C  16            0.76   10.98    0.083
  46. CR (   1) C  17                /371. BD*(   1) C  15 - C  17            7.35   10.29    0.255
  48. CR (   2)Cl  18                /250. RY*(   2) C  14                    2.15   11.89    0.143
  48. CR (   2)Cl  18                /251. RY*(   3) C  14                    0.82   11.82    0.088
  48. CR (   2)Cl  18                /365. BD*(   1) C  13 - C  14            0.74   11.53    0.083
  48. CR (   2)Cl  18                /368. BD*(   1) C  14 - C  17            0.51   11.54    0.069
  52. LP (   1)Cl   9                /112. RY*(   1) C   4                    3.21    2.06    0.073
  52. LP (   1)Cl   9                /232. RY*(   1) C  13                    0.60    2.10    0.032
  52. LP (   1)Cl   9                /236. RY*(   5) C  13                    0.77    2.65    0.040
  52. LP (   1)Cl   9                /238. RY*(   7) C  13                    0.67    2.58    0.037
  52. LP (   1)Cl   9                /240. RY*(   9) C  13                    0.61    3.62    0.042
  52. LP (   1)Cl   9                /244. RY*(  13) C  13                    2.73    3.84    0.091
  52. LP (   1)Cl   9                /248. RY*(  17) C  13                    1.65    5.16    0.083
  52. LP (   1)Cl   9                /346. RY*(   5) H  20                    2.10    2.33    0.063
  52. LP (   1)Cl   9                /348. BD*(   1) C   1 - C   4            0.87    1.60    0.034
  52. LP (   1)Cl   9                /356. BD*(   1) C   4 - C   5            1.72    1.57    0.047
  52. LP (   1)Cl   9                /373. BD*(   2) C  16 - C  17            5.22    6.13    0.175
  53. LP (   2)Cl   9                /113. RY*(   2) C   4                    0.87    1.39    0.031
  53. LP (   2)Cl   9                /347. BD*(   1) C   1 - C   2            0.51    1.02    0.020
  53. LP (   2)Cl   9                /348. BD*(   1) C   1 - C   4            5.36    0.98    0.065
  53. LP (   2)Cl   9                /356. BD*(   1) C   4 - C   5            4.66    0.95    0.060
  53. LP (   2)Cl   9                /358. BD*(   1) C   5 - C   6            0.70    0.99    0.023
  53. LP (   2)Cl   9                /373. BD*(   2) C  16 - C  17            0.51    5.51    0.051
  54. LP (   3)Cl   9                /114. RY*(   3) C   4                    0.73    1.49    0.030
  54. LP (   3)Cl   9                /116. RY*(   5) C   4                    0.71    1.29    0.027
  54. LP (   3)Cl   9                /349. BD*(   2) C   1 - C   4           10.03    0.43    0.067
  55. LP (   1) O  10                / 61. RY*(   1) C   1                   13.63    1.86    0.142
  55. LP (   1) O  10                / 74. RY*(  14) C   1                    0.70    3.26    0.043
  55. LP (   1) O  10                /347. BD*(   1) C   1 - C   2            2.62    1.39    0.054
  55. LP (   1) O  10                /348. BD*(   1) C   1 - C   4            2.39    1.35    0.051
  56. LP (   2) O  10                / 62. RY*(   2) C   1                    2.00    1.73    0.054
  56. LP (   2) O  10                / 64. RY*(   4) C   1                    1.59    2.67    0.059
  56. LP (   2) O  10                /244. RY*(  13) C  13                    0.52    3.13    0.037
  56. LP (   2) O  10                /347. BD*(   1) C   1 - C   2           16.06    0.92    0.110
  56. LP (   2) O  10                /348. BD*(   1) C   1 - C   4           19.61    0.88    0.118
  56. LP (   2) O  10                /351. BD*(   1) C   2 - C   3            0.75    0.87    0.023
  56. LP (   2) O  10                /373. BD*(   2) C  16 - C  17            1.03    5.42    0.071
  57. LP (   3) O  10                / 63. RY*(   3) C   1                    3.66    1.74    0.079
  57. LP (   3) O  10                / 67. RY*(   7) C   1                    0.57    1.58    0.030
  57. LP (   3) O  10                / 68. RY*(   8) C   1                    1.08    1.32    0.038
  57. LP (   3) O  10                / 75. RY*(  15) C   1                    1.36    0.59    0.028
  57. LP (   3) O  10                /194. RY*(   2) O  10                    1.42    0.86    0.035
  57. LP (   3) O  10                /349. BD*(   2) C   1 - C   4          122.26    0.30    0.175
  57. LP (   3) O  10                /352. BD*(   2) C   2 - C   3            0.60    0.29    0.012
  58. LP (   1)Cl  18                /250. RY*(   2) C  14                    3.40    1.98    0.073
  58. LP (   1)Cl  18                /251. RY*(   3) C  14                    0.81    1.91    0.035
  58. LP (   1)Cl  18                /365. BD*(   1) C  13 - C  14            1.89    1.61    0.049
  58. LP (   1)Cl  18                /368. BD*(   1) C  14 - C  17            1.15    1.62    0.039
  59. LP (   2)Cl  18                /249. RY*(   1) C  14                    1.28    1.27    0.036
  59. LP (   2)Cl  18                /362. BD*(   1) C  12 - C  13            0.54    1.01    0.021
  59. LP (   2)Cl  18                /365. BD*(   1) C  13 - C  14            4.70    0.98    0.061
  59. LP (   2)Cl  18                /368. BD*(   1) C  14 - C  17            5.16    1.00    0.064
  59. LP (   2)Cl  18                /372. BD*(   1) C  16 - C  17            0.66    1.04    0.023
  60. LP (   3)Cl  18                /252. RY*(   4) C  14                    1.11    1.67    0.039
  60. LP (   3)Cl  18                /366. BD*(   2) C  13 - C  14           15.96    0.42    0.080
 349. BD*(   2) C   1 - C   4        / 63. RY*(   3) C   1                    1.45    1.45    0.080
 349. BD*(   2) C   1 - C   4        / 67. RY*(   7) C   1                    0.79    1.29    0.056
 349. BD*(   2) C   1 - C   4        /114. RY*(   3) C   4                    1.04    1.06    0.058
 349. BD*(   2) C   1 - C   4        /133. RY*(   5) C   5                    0.61    0.94    0.042
 349. BD*(   2) C   1 - C   4        /172. RY*(   1)Cl   9                    1.12    0.57    0.044
 349. BD*(   2) C   1 - C   4        /194. RY*(   2) O  10                    2.73    0.57    0.069
 352. BD*(   2) C   2 - C   3        / 80. RY*(   3) C   2                    2.49    0.50    0.079
 352. BD*(   2) C   2 - C   3        / 99. RY*(   5) C   3                    1.41    1.18    0.092
 359. BD*(   2) C   5 - C   6        / 97. RY*(   3) C   3                    0.76    0.90    0.048
 359. BD*(   2) C   5 - C   6        /131. RY*(   3) C   5                    2.58    1.09    0.097
 359. BD*(   2) C   5 - C   6        /133. RY*(   5) C   5                    0.59    0.96    0.043
 359. BD*(   2) C   5 - C   6        /148. RY*(   3) C   6                    2.22    0.60    0.067
 359. BD*(   2) C   5 - C   6        /150. RY*(   5) C   6                    0.50    1.54    0.051
 359. BD*(   2) C   5 - C   6        /349. BD*(   2) C   1 - C   4          373.19    0.01    0.089
 364. BD*(   2) C  12 - C  15        /218. RY*(   4) C  12                    0.81    1.44    0.069
 364. BD*(   2) C  12 - C  15        /221. RY*(   7) C  12                    1.24    0.64    0.057
 364. BD*(   2) C  12 - C  15        /268. RY*(   3) C  15                    1.89    0.50    0.062
 364. BD*(   2) C  12 - C  15        /269. RY*(   4) C  15                    0.57    1.60    0.061
 364. BD*(   2) C  12 - C  15        /286. RY*(   5) C  16                    0.72    0.58    0.041
 364. BD*(   2) C  12 - C  15        /359. BD*(   2) C   5 - C   6           71.18    0.04    0.072
 364. BD*(   2) C  12 - C  15        /373. BD*(   2) C  16 - C  17            0.51    5.14    0.076
 366. BD*(   2) C  13 - C  14        /235. RY*(   4) C  13                    3.56    0.70    0.098
 366. BD*(   2) C  13 - C  14        /252. RY*(   4) C  14                    0.90    1.25    0.066
 366. BD*(   2) C  13 - C  14        /301. RY*(   3) C  17                    0.65    0.46    0.034
 366. BD*(   2) C  13 - C  14        /316. RY*(   1)Cl  18                    1.13    0.67    0.054
 366. BD*(   2) C  13 - C  14        /364. BD*(   2) C  12 - C  15          228.79    0.02    0.097
 366. BD*(   2) C  13 - C  14        /373. BD*(   2) C  16 - C  17            0.84    5.16    0.096
 371. BD*(   1) C  15 - C  17        /362. BD*(   1) C  12 - C  13            0.52    0.75    0.060
 371. BD*(   1) C  15 - C  17        /365. BD*(   1) C  13 - C  14            0.52    0.73    0.058
 373. BD*(   2) C  16 - C  17        / 88. RY*(  11) C   2                    1.75    0.09    0.028


 Natural Bond Orbitals (Summary):

                                                            Principal Delocalizations
           NBO                        Occupancy    Energy   (geminal,vicinal,remote)
 ====================================================================================
 Molecular unit  1  (C12H5OCl2)
     1. BD (   1) C   1 - C   2          1.97010    -0.63154  357(v),348(g),351(g),350(g)
                                                    355(v),96(v),95(v),193(v)
                                                    353(g),112(v),113(v)
     2. BD (   1) C   1 - C   4          1.97661    -0.64208  356(g),353(v),347(g),350(g)
                                                    129(v),360(v),78(v),193(v)
                                                    173(v)
     3. BD (   2) C   1 - C   4          1.52807    -0.14869  359(v),352(v),172(v),133(v)
                                                    194(v)
     4. BD (   1) C   1 - O  10          1.99177    -0.90677  347(g),348(g),356(v),351(v)
                                                    61(g),112(v)
     5. BD (   1) C   2 - C   3          1.97748    -0.62095  361(v),350(v),354(g),347(g)
                                                    62(v),146(v),64(v),353(g)
                                                    355(g),147(v)
     6. BD (   2) C   2 - C   3          1.78720    -0.16443  349(v),359(v),148(v),68(v)
                                                    352(g)
     7. BD (   1) C   2 - H  11          1.97933    -0.44215  354(v),348(v),61(v),95(v)
                                                    351(g),355(v),350(v),347(g)
                                                    65(v)
     8. BD (   1) C   3 - C   6          1.97191    -0.63166  358(g),360(v),361(g),351(g)
                                                    79(v),363(v),353(v),130(v)
                                                    355(g),215(v)
     9. BD (   1) C   3 - H   7          1.98161    -0.46793  347(v),358(v),147(v),78(v)
    10. BD (   1) C   4 - C   5          1.97909    -0.64688  361(v),358(g),350(v),348(g)
                                                    146(v),64(v),360(g),62(v)
                                                    147(v)
    11. BD (   1) C   4 -Cl   9          1.98853    -0.66692  358(v),347(v),61(v),129(v)
    12. BD (   1) C   5 - C   6          1.96622    -0.65272  354(g),356(g),355(v),357(v)
                                                    361(g),362(v),215(v),360(g)
                                                    113(v),112(v),95(v)
    13. BD (   2) C   5 - C   6          1.69996    -0.17344  352(v),364(v),349(v),97(v)
                                                    359(g),114(v),221(v)
    14. BD (   1) C   5 - H   8          1.97777    -0.46889  348(v),354(v),147(v),112(v)
                                                    358(g),356(g),357(v)
    15. BD (   1) C   6 - C  12          1.96497    -0.59474  358(g),365(v),362(g),354(g)
                                                    370(v),356(v),351(v),363(g)
                                                    266(v),95(v),232(v),375(r)
    16. BD (   1) C  12 - C  13          1.95067    -0.70576  346(v),373(r),244(g),371(v)
                                                    365(g),369(v),363(g),236(g)
                                                    361(g),146(v),248(g),239(g)
                                                    238(g),245(g),254(v),249(v)
                                                    358(v),367(g),343(v),240(g)
                                                    217(g),233(g),227(g),267(v)
                                                    241(g),345(v),251(v)
    17. BD (   1) C  12 - C  15          1.97535    -0.69279  371(g),367(v),361(g),354(v)
                                                    362(g),146(v),283(v),282(v)
                                                    346(r),374(v),284(v),233(v)
    18. BD (   2) C  12 - C  15          1.62283    -0.20368  366(v),359(v),286(v),373(v)
                                                    344(r),148(v),236(v)
    19. BD (   1) C  13 - C  14          1.97202    -0.71916  346(v),373(v),244(g),368(g)
                                                    236(g),371(v),362(g),238(g)
                                                    361(v),248(g),343(v),245(g)
                                                    215(v),239(g),217(v),299(v)
                                                    300(v),254(g),372(v),227(v)
                                                    367(g),232(g),240(g),317(v)
    20. BD (   2) C  13 - C  14          1.71902    -0.23588  364(v),344(v),316(v),374(r)
                                                    301(v),373(v),221(v)
    21. BD (   1) C  13 - H  20          1.97990    -0.49709  346(g),373(r),244(g),236(g)
                                                    248(g),238(g),343(g),368(v)
                                                    239(g),245(g),363(v),266(r)
                                                    227(v),240(g),232(g),216(v)
                                                    233(g),234(g),241(g),250(v)
                                                    345(g),362(g),254(v),224(v)
                                                    372(r),217(v),219(v),242(g)
                                                    256(v),365(g)
    22. BD (   1) C  14 - C  17          1.98182    -0.73898  365(g),283(v),371(g),367(v)
                                                    374(v),232(v),346(r),372(g)
                                                    233(v),317(v)
    23. BD (   1) C  14 -Cl  18          1.98511    -0.74573  362(v),372(v),299(v),232(v)
    24. BD (   1) C  15 - C  16          1.93277    -0.71619  371(g),372(g),361(v),300(v)
                                                    216(v),374(g),363(g),267(g)
    25. BD (   1) C  15 - C  17          1.81956    -0.16311  372(g),370(g),369(v),365(v)
                                                    374(v),362(v),282(v),368(g)
                                                    249(v),363(g),361(v),367(r)
                                                    215(v),346(r),288(v)
    26. BD (   1) C  16 - C  17          1.95209    -0.74552  371(g),369(v),370(g),373(g)
                                                    368(g),267(v),249(v),250(v)
                                                    374(g),346(r),244(r),363(v)
                                                    248(r)
    27. BD (   2) C  16 - C  17          1.67753    -0.22437  366(v),364(v),268(v),252(v)
                                                    253(v)
    28. BD (   1) C  16 - H  19          1.98470    -0.50622  368(v),363(v),299(v),266(v)
    29. CR (   1) C   1                  1.99872   -10.30046  113(v),79(v),356(v),347(g)
                                                    357(v),351(v),348(g),81(v)
    30. CR (   1) C   2                  1.99914   -10.25805  62(v),96(v),354(v),350(v)
                                                    348(v),65(v),64(v)
    31. CR (   1) C   3                  1.99925   -10.28648  146(v),361(v),79(v),347(v)
                                                    78(v),147(v)
    32. CR (   1) C   4                  1.99875   -10.32658  357(g),62(v),130(v),350(v)
                                                    358(v),356(g)
    33. CR (   1) C   5                  1.99906   -10.27883  113(v),146(v),348(v),361(v)
                                                    357(v),354(v),147(v)
    34. CR (   1) C   6                  1.99874   -10.29998  96(v),358(g),129(v),132(v)
                                                    216(v),356(v),351(v),354(g)
                                                    360(v),362(v)
    35. CR (   1)Cl   9                  2.00000  -101.08763   
    36. CR (   2)Cl   9                  1.99971   -10.79179  112(v),356(v)
    37. CR (   3)Cl   9                  1.99996    -7.39200  375(r)
    38. CR (   4)Cl   9                  1.99995    -7.39187   
    39. CR (   5)Cl   9                  1.99999    -7.39012   
    40. CR (   1) O  10                  1.99981   -19.16403  61(v),348(v),347(v)
    41. CR (   1) C  12                  1.99892   -10.35853  267(v),147(v),370(v),371(v)
                                                    365(v),232(v),233(v),362(g)
                                                    367(v),354(v)
    42. CR (   1) C  13                  1.99897   -10.32727  346(v),373(r),244(g),248(g)
                                                    236(g),343(v),238(g),239(g)
                                                    245(g),240(g),232(g),254(v)
                                                    345(v),227(v),234(g),233(g)
                                                    266(r),241(g),217(v),216(v)
                                                    219(v),213(r),342(v),242(g)
                                                    368(v),250(v),249(v),235(g)
                                                    251(v),372(r),369(v),363(v)
                                                    258(v),361(v),205(r),231(v)
                                                    222(v),228(v)
    43. CR (   1) C  14                  1.99858   -10.39857  369(g),300(v),233(v),372(v)
                                                    362(v),365(g),371(v),368(g)
    44. CR (   1) C  15                  1.99893   -10.39764  371(g),215(v),283(v),361(v)
                                                    372(v)
    45. CR (   1) C  16                  1.99907   -10.35165  267(v),300(v),368(v),363(v)
                                                    299(v)
    46. CR (   1) C  17                  1.99876   -10.34224  371(g),249(v),283(v),369(v)
                                                    365(v),370(v)
    47. CR (   1)Cl  18                  2.00000  -101.15247   
    48. CR (   2)Cl  18                  1.99969   -10.85161  250(v),251(v),365(v),373(r)
                                                    368(v)
    49. CR (   3)Cl  18                  1.99995    -7.45768   
    50. CR (   4)Cl  18                  1.99995    -7.45715   
    51. CR (   5)Cl  18                  1.99999    -7.45501   
    52. LP (   1)Cl   9                  1.99325    -0.86313  373(r),112(v),244(r),346(r)
                                                    356(v),248(r),348(v),236(r)
                                                    238(r),240(r),232(r)
    53. LP (   2)Cl   9                  1.97185    -0.24337  348(v),356(v),113(v),358(r)
                                                    373(r),347(r)
    54. LP (   3)Cl   9                  1.94352    -0.24461  349(v),114(v),116(v),375(r)
    55. LP (   1) O  10                  1.98090    -0.61892  61(v),347(v),348(v),74(v)
                                                    375(r)
    56. LP (   2) O  10                  1.91036    -0.14820  348(v),347(v),62(v),64(v)
                                                    373(r),351(r),244(r),375(r)
    57. LP (   3) O  10                  1.60104    -0.10934  349(v),63(v),194(g),75(v)
                                                    68(v),67(v)
    58. LP (   1)Cl  18                  1.99201    -0.93376  250(v),365(v),375(r),368(v)
                                                    251(v)
    59. LP (   2)Cl  18                  1.97100    -0.30952  375(r),368(v),365(v),249(v)
                                                    372(r),362(r)
    60. LP (   3)Cl  18                  1.93392    -0.30519  366(v),252(v),375(r)
    61. RY*(   1) C   1                  0.01318     1.23862   
    62. RY*(   2) C   1                  0.00827     1.58467   
    63. RY*(   3) C   1                  0.00661     1.63229   
    64. RY*(   4) C   1                  0.00241     2.52300   
    65. RY*(   5) C   1                  0.00101     1.49458   
    66. RY*(   6) C   1                  0.00054     1.79020   
    67. RY*(   7) C   1                  0.00052     1.47470   
    68. RY*(   8) C   1                  0.00022     1.21399   
    69. RY*(   9) C   1                  0.00013     1.18125   
    70. RY*(  10) C   1                  0.00010     5.02261   
    71. RY*(  11) C   1                  0.00007     2.25705   
    72. RY*(  12) C   1                  0.00004     2.32660   
    73. RY*(  13) C   1                  0.00002     1.85757   
    74. RY*(  14) C   1                  0.00001     2.64071   
    75. RY*(  15) C   1                  0.00000     0.48492   
    76. RY*(  16) C   1                  0.00000     2.96315   
    77. RY*(  17) C   1                  0.00000    18.27124   
    78. RY*(   1) C   2                  0.00486     1.37222   
    79. RY*(   2) C   2                  0.00298     0.98739   
    80. RY*(   3) C   2                  0.00178     0.68373   
    81. RY*(   4) C   2                  0.00117     1.24873   
    82. RY*(   5) C   2                  0.00037     1.76768   
    83. RY*(   6) C   2                  0.00036     1.83244   
    84. RY*(   7) C   2                  0.00014     2.08335   
    85. RY*(   8) C   2                  0.00012     1.40075   
    86. RY*(   9) C   2                  0.00008     1.63910   
    87. RY*(  10) C   2                  0.00007     2.31562   
    88. RY*(  11) C   2                  0.00003     5.36458   
    89. RY*(  12) C   2                  0.00003     2.20936   
    90. RY*(  13) C   2                  0.00000    19.25158   
    91. RY*(  14) C   2                  0.00001     1.83071   
    92. RY*(  15) C   2                  0.00000     0.78009   
    93. RY*(  16) C   2                  0.00000     2.95502   
    94. RY*(  17) C   2                  0.00001     2.69432   
    95. RY*(   1) C   3                  0.00514     1.15027   
    96. RY*(   2) C   3                  0.00196     1.31889   
    97. RY*(   3) C   3                  0.00184     1.07427   
    98. RY*(   4) C   3                  0.00073     1.20157   
    99. RY*(   5) C   3                  0.00042     1.36440   
   100. RY*(   6) C   3                  0.00014     2.05515   
   101. RY*(   7) C   3                  0.00010     2.26947   
   102. RY*(   8) C   3                  0.00009     0.54531   
   103. RY*(   9) C   3                  0.00010     1.87835   
   104. RY*(  10) C   3                  0.00008     0.98370   
   105. RY*(  11) C   3                  0.00005     2.58479   
   106. RY*(  12) C   3                  0.00003     4.21463   
   107. RY*(  13) C   3                  0.00002     1.66468   
   108. RY*(  14) C   3                  0.00002     4.00744   
   109. RY*(  15) C   3                  0.00000    18.29412   
   110. RY*(  16) C   3                  0.00000     2.92762   
   111. RY*(  17) C   3                  0.00001     2.77487   
   112. RY*(   1) C   4                  0.00676     1.19695   
   113. RY*(   2) C   4                  0.00498     1.14691   
   114. RY*(   3) C   4                  0.00187     1.24499   
   115. RY*(   4) C   4                  0.00131     1.07109   
   116. RY*(   5) C   4                  0.00108     1.04375   
   117. RY*(   6) C   4                  0.00067     1.99647   
   118. RY*(   7) C   4                  0.00045     1.76850   
   119. RY*(   8) C   4                  0.00038     2.42427   
   120. RY*(   9) C   4                  0.00017     2.08568   
   121. RY*(  10) C   4                  0.00008     2.25181   
   122. RY*(  11) C   4                  0.00006     2.48583   
   123. RY*(  12) C   4                  0.00003     0.65953   
   124. RY*(  13) C   4                  0.00003     3.45701   
   125. RY*(  14) C   4                  0.00003     1.74052   
   126. RY*(  15) C   4                  0.00000     2.86346   
   127. RY*(  16) C   4                  0.00001    21.23199   
   128. RY*(  17) C   4                  0.00000     1.39265   
   129. RY*(   1) C   5                  0.00559     1.01973   
   130. RY*(   2) C   5                  0.00341     1.18896   
   131. RY*(   3) C   5                  0.00169     1.26257   
   132. RY*(   4) C   5                  0.00157     0.98277   
   133. RY*(   5) C   5                  0.00057     1.12838   
   134. RY*(   6) C   5                  0.00055     0.76200   
   135. RY*(   7) C   5                  0.00028     0.71921   
   136. RY*(   8) C   5                  0.00017     2.27528   
   137. RY*(   9) C   5                  0.00012     2.74177   
   138. RY*(  10) C   5                  0.00012     2.46865   
   139. RY*(  11) C   5                  0.00007     3.20593   
   140. RY*(  12) C   5                  0.00005     1.93399   
   141. RY*(  13) C   5                  0.00003     3.19220   
   142. RY*(  14) C   5                  0.00001     1.53628   
   143. RY*(  15) C   5                  0.00000    20.73695   
   144. RY*(  16) C   5                  0.00000     2.95669   
   145. RY*(  17) C   5                  0.00001     2.46084   
   146. RY*(   1) C   6                  0.00616     1.42499   
   147. RY*(   2) C   6                  0.00496     1.38533   
   148. RY*(   3) C   6                  0.00196     0.77792   
   149. RY*(   4) C   6                  0.00109     0.92953   
   150. RY*(   5) C   6                  0.00066     1.71659   
   151. RY*(   6) C   6                  0.00038     1.74053   
   152. RY*(   7) C   6                  0.00022     2.40102   
   153. RY*(   8) C   6                  0.00017     1.11248   
   154. RY*(   9) C   6                  0.00010     2.20602   
   155. RY*(  10) C   6                  0.00007     3.42298   
   156. RY*(  11) C   6                  0.00004     2.84883   
   157. RY*(  12) C   6                  0.00004     2.21041   
   158. RY*(  13) C   6                  0.00003     5.77732   
   159. RY*(  14) C   6                  0.00002     0.47770   
   160. RY*(  15) C   6                  0.00000     2.99920   
   161. RY*(  16) C   6                  0.00001    19.20804   
   162. RY*(   1) H   7                  0.00078     1.29048   
   163. RY*(   2) H   7                  0.00022     1.87012   
   164. RY*(   3) H   7                  0.00016     1.75606   
   165. RY*(   4) H   7                  0.00007     2.19159   
   166. RY*(   5) H   7                  0.00004     2.67978   
   167. RY*(   1) H   8                  0.00140     1.21451   
   168. RY*(   2) H   8                  0.00021     1.96163   
   169. RY*(   3) H   8                  0.00013     2.16538   
   170. RY*(   4) H   8                  0.00013     1.76015   
   171. RY*(   5) H   8                  0.00004     2.64332   
   172. RY*(   1)Cl   9                  0.00566     0.75686   
   173. RY*(   2)Cl   9                  0.00313     0.72923   
   174. RY*(   3)Cl   9                  0.00153     0.84138   
   175. RY*(   4)Cl   9                  0.00054     0.66966   
   176. RY*(   5)Cl   9                  0.00021     0.57354   
   177. RY*(   6)Cl   9                  0.00013     1.28968   
   178. RY*(   7)Cl   9                  0.00011     1.18140   
   179. RY*(   8)Cl   9                  0.00005     0.96458   
   180. RY*(   9)Cl   9                  0.00004     0.99855   
   181. RY*(  10)Cl   9                  0.00001     1.34349   
   182. RY*(  11)Cl   9                  0.00002     0.90309   
   183. RY*(  12)Cl   9                  0.00000    24.98701   
   184. RY*(  13)Cl   9                  0.00000     3.07698   
   185. RY*(  14)Cl   9                  0.00000    24.84546   
   186. RY*(  15)Cl   9                  0.00000     3.24324   
   187. RY*(  16)Cl   9                  0.00000    25.09232   
   188. RY*(  17)Cl   9                  0.00000    18.29820   
   189. RY*(  18)Cl   9                  0.00000   207.60621   
   190. RY*(  19)Cl   9                  0.00001     3.51559   
   191. RY*(  20)Cl   9                  0.00001     1.17303   
   192. RY*(  21)Cl   9                  0.00001     1.23683   
   193. RY*(   1) O  10                  0.00315     0.90372   
   194. RY*(   2) O  10                  0.00240     0.75440   
   195. RY*(   3) O  10                  0.00056     1.02925   
   196. RY*(   4) O  10                  0.00031     1.01520   
   197. RY*(   5) O  10                  0.00008     2.03487   
   198. RY*(   6) O  10                  0.00003     1.73930   
   199. RY*(   7) O  10                  0.00003     3.68053   
   200. RY*(   8) O  10                  0.00001     2.20990   
   201. RY*(   9) O  10                  0.00000     5.20322   
   202. RY*(  10) O  10                  0.00000    49.88397   
   203. RY*(  11) O  10                  0.00001     1.22316   
   204. RY*(  12) O  10                  0.00000     5.19094   
   205. RY*(  13) O  10                  0.00000     3.96927   
   206. RY*(  14) O  10                  0.00000     3.29773   
   207. RY*(  15) O  10                  0.00000     3.14927   
   208. RY*(  16) O  10                  0.00000     3.66172   
   209. RY*(  17) O  10                  0.00000     3.22879   
   210. RY*(   1) H  11                  0.00342     0.48442   
   211. RY*(   2) H  11                  0.00028     2.57836   
   212. RY*(   3) H  11                  0.00011     1.77189   
   213. RY*(   4) H  11                  0.00005     2.21881   
   214. RY*(   5) H  11                  0.00003     2.70889   
   215. RY*(   1) C  12                  0.00709     1.16134   
   216. RY*(   2) C  12                  0.00523     1.06386   
   217. RY*(   3) C  12                  0.00169     1.08458   
   218. RY*(   4) C  12                  0.00133     1.57617   
   219. RY*(   5) C  12                  0.00065     1.76347   
   220. RY*(   6) C  12                  0.00040     1.40463   
   221. RY*(   7) C  12                  0.00035     0.77233   
   222. RY*(   8) C  12                  0.00023     1.12522   
   223. RY*(   9) C  12                  0.00011     2.92683   
   224. RY*(  10) C  12                  0.00009     3.00487   
   225. RY*(  11) C  12                  0.00008     1.42930   
   226. RY*(  12) C  12                  0.00004     3.62174   
   227. RY*(  13) C  12                  0.00004     0.63066   
   228. RY*(  14) C  12                  0.00001     3.18750   
   229. RY*(  15) C  12                  0.00002     3.81262   
   230. RY*(  16) C  12                  0.00000    19.32980   
   231. RY*(  17) C  12                  0.00000     2.83755   
   232. RY*(   1) C  13                  0.00523     1.24032   
   233. RY*(   2) C  13                  0.00278     1.15416   
   234. RY*(   3) C  13                  0.00142     0.98020   
   235. RY*(   4) C  13                  0.00110     0.80833   
   236. RY*(   5) C  13                  0.00056     1.78439   
   237. RY*(   6) C  13                  0.00035     0.67659   
   238. RY*(   7) C  13                  0.00028     1.71916   
   239. RY*(   8) C  13                  0.00018     2.12806   
   240. RY*(   9) C  13                  0.00014     2.76165   
   241. RY*(  10) C  13                  0.00011     2.71883   
   242. RY*(  11) C  13                  0.00008     2.72201   
   243. RY*(  12) C  13                  0.00004     3.11851   
   244. RY*(  13) C  13                  0.00004     2.97740   
   245. RY*(  14) C  13                  0.00002     1.70200   
   246. RY*(  15) C  13                  0.00000    20.09058   
   247. RY*(  16) C  13                  0.00000     2.92068   
   248. RY*(  17) C  13                  0.00001     4.30045   
   249. RY*(   1) C  14                  0.00916     0.96374   
   250. RY*(   2) C  14                  0.00646     1.04276   
   251. RY*(   3) C  14                  0.00262     0.97325   
   252. RY*(   4) C  14                  0.00226     1.36046   
   253. RY*(   5) C  14                  0.00108     1.69993   
   254. RY*(   6) C  14                  0.00065     2.40251   
   255. RY*(   7) C  14                  0.00032     0.83022   
   256. RY*(   8) C  14                  0.00018     2.32004   
   257. RY*(   9) C  14                  0.00014     0.78615   
   258. RY*(  10) C  14                  0.00008     1.08917   
   259. RY*(  11) C  14                  0.00006     3.28759   
   260. RY*(  12) C  14                  0.00003     1.39319   
   261. RY*(  13) C  14                  0.00002     2.61910   
   262. RY*(  14) C  14                  0.00000    21.15879   
   263. RY*(  15) C  14                  0.00000     0.57510   
   264. RY*(  16) C  14                  0.00000     2.83601   
   265. RY*(  17) C  14                  0.00000     3.31391   
   266. RY*(   1) C  15                  0.00481     0.69934   
   267. RY*(   2) C  15                  0.00283     0.93920   
   268. RY*(   3) C  15                  0.00071     0.63022   
   269. RY*(   4) C  15                  0.00071     1.73467   
   270. RY*(   5) C  15                  0.00057     1.16942   
   271. RY*(   6) C  15                  0.00029     1.19863   
   272. RY*(   7) C  15                  0.00017     0.92787   
   273. RY*(   8) C  15                  0.00015     0.60681   
   274. RY*(   9) C  15                  0.00009     2.87976   
   275. RY*(  10) C  15                  0.00003     1.39741   
   276. RY*(  11) C  15                  0.00003     2.85267   
   277. RY*(  12) C  15                  0.00003     2.30708   
   278. RY*(  13) C  15                  0.00000    22.49426   
   279. RY*(  14) C  15                  0.00001     2.59097   
   280. RY*(  15) C  15                  0.00000     2.85610   
   281. RY*(  16) C  15                  0.00001     2.06738   
   282. RY*(   1) C  16                  0.00982     1.20544   
   283. RY*(   2) C  16                  0.00342     1.07822   
   284. RY*(   3) C  16                  0.00147     1.45356   
   285. RY*(   4) C  16                  0.00111     1.73289   
   286. RY*(   5) C  16                  0.00045     0.71217   
   287. RY*(   6) C  16                  0.00024     1.00957   
   288. RY*(   7) C  16                  0.00009     1.19465   
   289. RY*(   8) C  16                  0.00006     1.55077   
   290. RY*(   9) C  16                  0.00002     0.99129   
   291. RY*(  10) C  16                  0.00001     1.56492   
   292. RY*(  11) C  16                  0.00001     0.42661   
   293. RY*(  12) C  16                  0.00000     2.87268   
   294. RY*(  13) C  16                  0.00001     3.14448   
   295. RY*(  14) C  16                  0.00001     1.82619   
   296. RY*(  15) C  16                  0.00000    22.59320   
   297. RY*(  16) C  16                  0.00000     3.26332   
   298. RY*(  17) C  16                  0.00001     2.08684   
   299. RY*(   1) C  17                  0.00570     0.68155   
   300. RY*(   2) C  17                  0.00352     0.90216   
   301. RY*(   3) C  17                  0.00108     0.57358   
   302. RY*(   4) C  17                  0.00092     1.08529   
   303. RY*(   5) C  17                  0.00059     1.63618   
   304. RY*(   6) C  17                  0.00037     1.52411   
   305. RY*(   7) C  17                  0.00020     0.79593   
   306. RY*(   8) C  17                  0.00018     0.95378   
   307. RY*(   9) C  17                  0.00008     3.17096   
   308. RY*(  10) C  17                  0.00006     1.08545   
   309. RY*(  11) C  17                  0.00003     2.32170   
   310. RY*(  12) C  17                  0.00002     2.13906   
   311. RY*(  13) C  17                  0.00000     2.44996   
   312. RY*(  14) C  17                  0.00001     1.42630   
   313. RY*(  15) C  17                  0.00000    22.56158   
   314. RY*(  16) C  17                  0.00000     2.85871   
   315. RY*(  17) C  17                  0.00001     1.88631   
   316. RY*(   1)Cl  18                  0.00408     0.78120   
   317. RY*(   2)Cl  18                  0.00289     0.69477   
   318. RY*(   3)Cl  18                  0.00120     0.67503   
   319. RY*(   4)Cl  18                  0.00039     0.92228   
   320. RY*(   5)Cl  18                  0.00008     0.76662   
   321. RY*(   6)Cl  18                  0.00005     1.17864   
   322. RY*(   7)Cl  18                  0.00005     1.00277   
   323. RY*(   8)Cl  18                  0.00003     1.83895   
   324. RY*(   9)Cl  18                  0.00002     0.89214   
   325. RY*(  10)Cl  18                  0.00000    17.90009   
   326. RY*(  11)Cl  18                  0.00000     2.69872   
   327. RY*(  12)Cl  18                  0.00000    25.13269   
   328. RY*(  13)Cl  18                  0.00001     1.01059   
   329. RY*(  14)Cl  18                  0.00001     0.42322   
   330. RY*(  15)Cl  18                  0.00000     2.89520   
   331. RY*(  16)Cl  18                  0.00000    25.22822   
   332. RY*(  17)Cl  18                  0.00001     2.86569   
   333. RY*(  18)Cl  18                  0.00000    25.10743   
   334. RY*(  19)Cl  18                  0.00000   207.81495   
   335. RY*(  20)Cl  18                  0.00001     1.19667   
   336. RY*(  21)Cl  18                  0.00000     1.00583   
   337. RY*(   1) H  19                  0.00086     0.66783   
   338. RY*(   2) H  19                  0.00030     2.59703   
   339. RY*(   3) H  19                  0.00009     2.48000   
   340. RY*(   4) H  19                  0.00007     1.70989   
   341. RY*(   5) H  19                  0.00005     2.02976   
   342. RY*(   1) H  20                  0.00260     0.52811   
   343. RY*(   2) H  20                  0.00035     2.65936   
   344. RY*(   3) H  20                  0.00010     0.12906   
   345. RY*(   4) H  20                  0.00009     2.14711   
   346. RY*(   5) H  20                  0.00004     1.46784   
   347. BD*(   1) C   1 - C   2          0.04482     0.77171   
   348. BD*(   1) C   1 - C   4          0.06741     0.73258   
   349. BD*(   2) C   1 - C   4          0.51179     0.18623  352(v),359(v),194(v),63(g)
                                                    172(v),114(g),67(g),133(v)
   350. BD*(   1) C   1 - O  10          0.01508     0.77629   
   351. BD*(   1) C   2 - C   3          0.01344     0.71833   
   352. BD*(   2) C   2 - C   3          0.31536     0.18128  349(v),359(v),80(g),99(g)
   353. BD*(   1) C   2 - H  11          0.01276     0.62376   
   354. BD*(   1) C   3 - C   6          0.02135     0.70219   
   355. BD*(   1) C   3 - H   7          0.01253     0.63227   
   356. BD*(   1) C   4 - C   5          0.02404     0.71118   
   357. BD*(   1) C   4 -Cl   9          0.02900     0.35777   
   358. BD*(   1) C   5 - C   6          0.02125     0.74177   
   359. BD*(   2) C   5 - C   6          0.47783     0.17293  352(v),349(v),364(v),131(g)
                                                    148(g),97(v),133(g)
   360. BD*(   1) C   5 - H   8          0.01448     0.61171   
   361. BD*(   1) C   6 - C  12          0.03275     0.54576   
   362. BD*(   1) C  12 - C  13          0.01872     0.70060   
   363. BD*(   1) C  12 - C  15          0.02076     0.61380   
   364. BD*(   2) C  12 - C  15          0.38771     0.13329  366(v),359(v),344(r),268(g)
                                                    221(g),218(g),286(v),269(g)
   365. BD*(   1) C  13 - C  14          0.02908     0.67507   
   366. BD*(   2) C  13 - C  14          0.41224     0.11263  364(v),235(g),316(v),252(g)
                                                    301(v)
   367. BD*(   1) C  13 - H  20          0.01983     0.58647   
   368. BD*(   1) C  14 - C  17          0.02871     0.68808   
   369. BD*(   1) C  14 -Cl  18          0.03268     0.29773   
   370. BD*(   1) C  15 - C  16          0.04298     0.63987   
   371. BD*(   1) C  15 - C  17          0.15087    -0.05407  375(r)
   372. BD*(   1) C  16 - C  17          0.04686     0.73467   
   373. BD*(   2) C  16 - C  17          0.33496     5.27001  248(r),244(r),346(r),240(r)
                                                    236(r),238(r),343(r),239(r)
                                                    232(r),241(r),245(r),242(r)
                                                    204(r),254(v),233(r),367(r)
                                                    345(r),243(r),234(r),228(r)
                                                    227(r),226(r),224(r),70(r)
                                                    266(v),219(r),205(r),213(r)
                                                    375(r),258(v),231(r),222(r)
                                                    323(r),235(r),216(r),215(r)
                                                    141(r),88(r),152(r),214(r)
                                                    259(v),274(v),249(v),256(v)
                                                    209(r),372(g),265(v),319(r)
                                                    288(g),318(r),166(r),130(r)
                                                    260(v),272(v),229(r),162(r)
                                                    121(r),147(r),255(v),111(r)
                                                    117(r),210(r),120(r)
   374. BD*(   1) C  16 - H  19          0.04783     2.36144   
       -------------------------------
              Total Lewis  116.57773  ( 97.1481%)
        Valence non-Lewis    3.18709  (  2.6559%)
        Rydberg non-Lewis    0.23517  (  0.1960%)
       -------------------------------
            Total unit  1  120.00000  (100.0000%)
           Charge unit  1   -1.00000
 Leave Link  607 at Wed Jul  6 00:58:56 2022, MaxMem=   671088640 cpu:              12.0 elap:               2.4
 (Enter /gpfs/software/gaussian16/sse4/tar/g16/l701.exe)
 ... and contract with generalized density number  0.
 Compute integral first derivatives.
 Leave Link  701 at Wed Jul  6 00:58:56 2022, MaxMem=   671088640 cpu:               1.0 elap:               0.2
 (Enter /gpfs/software/gaussian16/sse4/tar/g16/l702.exe)
 L702 exits ... SP integral derivatives will be done elsewhere.
 Leave Link  702 at Wed Jul  6 00:58:56 2022, MaxMem=   671088640 cpu:               0.1 elap:               0.0
 (Enter /gpfs/software/gaussian16/sse4/tar/g16/l703.exe)
 Integral derivatives from FoFJK, PRISM(SPDF).
 Compute integral first derivatives, UseDBF=F ICtDFT=           0.
 Calling FoFJK, ICntrl=      2127 FMM=F ISym2X=0 I1Cent= 0 IOpClX= 0 NMat=1 NMatS=1 NMatT=0.
 FoFJK:  IHMeth= 1 ICntrl=    2127 DoSepK=F KAlg= 0 I1Cent=           0 FoldK=F
 IRaf=         0 NMat=       1 IRICut=       1 DoRegI=T DoRafI=F ISym2E= 0 IDoP0=0 IntGTp=1.
 FoFCou: FMM=F IPFlag=           0 FMFlag=      100000 FMFlg1=         800
         NFxFlg=           0 DoJE=F BraDBF=F KetDBF=F FulRan=T
         wScrn=  0.000000 ICntrl=      2127 IOpCl=  0 I1Cent=           0 NGrid=           0
         NMat0=    1 NMatS0=      1 NMatT0=    0 NMatD0=    1 NMtDS0=    0 NMtDT0=    0
 Symmetry not used in FoFCou.
 Leave Link  703 at Wed Jul  6 00:59:35 2022, MaxMem=   671088640 cpu:             195.2 elap:              39.1
 (Enter /gpfs/software/gaussian16/sse4/tar/g16/l716.exe)
 Dipole        =-3.91423326D+00 8.33724961D-01 5.55772940D-04
 ***** Axes restored to original set *****
 -------------------------------------------------------------------
 Center     Atomic                   Forces (Hartrees/Bohr)
 Number     Number              X              Y              Z
 -------------------------------------------------------------------
      1        6          -0.040110197    0.014775256    0.010065817
      2        6           0.058844507   -0.032912197   -0.003054352
      3        6          -0.024287474    0.000008693    0.015420018
      4        6           0.043155300    0.003119453   -0.030663227
      5        6          -0.032796366    0.016397821    0.003733337
      6        6           0.011186335   -0.012970464    0.006422038
      7        1           0.006676572   -0.002824975   -0.001284142
      8        1           0.003958062   -0.002370284   -0.000027528
      9       17          -0.006110401    0.008052211   -0.004514388
     10        8           0.017436432    0.000403034   -0.011493465
     11        1           0.009203198   -0.000267176   -0.005564238
     12        6          -0.026210235    0.034773048   -0.019624043
     13        6           0.015295229   -0.018426125    0.009518368
     14        6          -0.009853792    0.018995641   -0.013578095
     15        6           0.031792703   -0.065151052    0.047746703
     16        6          -0.002392211    0.058606050   -0.059651831
     17        6          -0.044580359   -0.015325923    0.044358905
     18       17           0.008009616   -0.012463579    0.007902680
     19        1          -0.012356537    0.002084029    0.005674182
     20        1          -0.006860381    0.005496540   -0.001386743
 -------------------------------------------------------------------
 Cartesian Forces:  Max     0.065151052 RMS     0.024299753
 Leave Link  716 at Wed Jul  6 00:59:36 2022, MaxMem=   671088640 cpu:               0.2 elap:               0.0
 (Enter /gpfs/software/gaussian16/sse4/tar/g16/l103.exe)

 GradGradGradGradGradGradGradGradGradGradGradGradGradGradGradGradGradGrad
 Berny optimization.
 FormGI is forming the generalized inverse of G from B-inverse, IUseBI=4.
 GSVD:  received Info=                   1 from GESDD.
 Internal  Forces:  Max     0.056171646 RMS     0.016476168
 Search for a local minimum.
 Step number   1 out of a maximum of  107
 All quantities printed in internal units (Hartrees-Bohrs-Radians)
 RMS Force = .16476D-01 SwitMx=.10000D-02 MixMth= 1
 Mixed Optimization -- RFO/linear search
 Second derivative matrix not updated -- first step.
 ITU=  0
     Eigenvalues ---    0.00230   0.01197   0.01303   0.01666   0.01710
     Eigenvalues ---    0.01713   0.01793   0.01870   0.01905   0.01930
     Eigenvalues ---    0.01999   0.02005   0.02016   0.02037   0.02064
     Eigenvalues ---    0.02141   0.02303   0.16000   0.16000   0.16000
     Eigenvalues ---    0.16000   0.16000   0.22360   0.22850   0.23462
     Eigenvalues ---    0.23845   0.24611   0.25000   0.25000   0.25000
     Eigenvalues ---    0.25000   0.25000   0.25000   0.27827   0.31913
     Eigenvalues ---    0.33692   0.34037   0.34090   0.34703   0.35128
     Eigenvalues ---    0.35926   0.37528   0.37965   0.40041   0.40405
     Eigenvalues ---    0.40784   0.42568   0.43252   0.44094   0.44546
     Eigenvalues ---    0.45809   0.46759   0.51177   0.76633
 RFO step:  Lambda=-7.04823521D-02 EMin= 2.30000000D-03
 Linear search not attempted -- first point.
 Maximum step size (   0.300) exceeded in Quadratic search.
    -- Step size scaled by   0.671
 Iteration  1 RMS(Cart)=  0.07988845 RMS(Int)=  0.00146973
 Iteration  2 RMS(Cart)=  0.00228398 RMS(Int)=  0.00023634
 Iteration  3 RMS(Cart)=  0.00000123 RMS(Int)=  0.00023634
 Iteration  4 RMS(Cart)=  0.00000000 RMS(Int)=  0.00023634
 ITry= 1 IFail=0 DXMaxC= 3.16D-01 DCOld= 1.00D+10 DXMaxT= 3.00D-01 DXLimC= 3.00D+00 Rises=F
 Variable       Old X    -DE/DX   Delta X   Delta X   Delta X     New X
                                 (Linear)    (Quad)   (Total)
    R1        2.62847   0.04408   0.00000   0.05580   0.05562   2.68409
    R2        2.67357   0.02047   0.00000   0.02859   0.02851   2.70208
    R3        2.39784  -0.02007   0.00000  -0.01608  -0.01608   2.38176
    R4        2.71171  -0.05006   0.00000  -0.07089  -0.07097   2.64074
    R5        2.07179  -0.00774   0.00000  -0.01261  -0.01261   2.05917
    R6        2.70079  -0.01935   0.00000  -0.02832  -0.02823   2.67256
    R7        2.04198   0.00457   0.00000   0.00713   0.00713   2.04911
    R8        2.70048  -0.04280   0.00000  -0.05957  -0.05950   2.64098
    R9        3.28003   0.01106   0.00000   0.01904   0.01904   3.29906
   R10        2.63943   0.00542   0.00000   0.00553   0.00571   2.64514
   R11        2.05468  -0.00033   0.00000  -0.00053  -0.00053   2.05415
   R12        2.92518  -0.05225   0.00000  -0.10047  -0.10047   2.82471
   R13        2.65026  -0.00352   0.00000  -0.00561  -0.00582   2.64444
   R14        2.72984  -0.04278   0.00000  -0.06367  -0.06333   2.66651
   R15        2.66460  -0.01938   0.00000  -0.02536  -0.02588   2.63872
   R16        2.06160  -0.00239   0.00000  -0.00384  -0.00384   2.05776
   R17        2.63583  -0.00690   0.00000  -0.00747  -0.00778   2.62805
   R18        3.24853   0.01673   0.00000   0.02754   0.02754   3.27607
   R19        2.68622  -0.04082   0.00000  -0.05563  -0.05511   2.63112
   R20        2.57612   0.01717   0.00000   0.02040   0.02058   2.59670
   R21        2.07268  -0.00836   0.00000  -0.01365  -0.01365   2.05903
    A1        1.93806   0.00466   0.00000   0.01535   0.01505   1.95310
    A2        2.13920   0.00462   0.00000   0.00688   0.00703   2.14623
    A3        2.20593  -0.00929   0.00000  -0.02222  -0.02207   2.18386
    A4        2.15633  -0.00060   0.00000   0.00213   0.00188   2.15822
    A5        1.99305   0.00804   0.00000   0.02145   0.02158   2.01463
    A6        2.13380  -0.00744   0.00000  -0.02359  -0.02346   2.11034
    A7        2.17994  -0.01449   0.00000  -0.03500  -0.03497   2.14497
    A8        1.97629   0.01313   0.00000   0.03464   0.03462   2.01091
    A9        2.12696   0.00136   0.00000   0.00037   0.00035   2.12731
   A10        2.20507  -0.01383   0.00000  -0.02605  -0.02608   2.17899
   A11        2.04665   0.00609   0.00000   0.01131   0.01132   2.05797
   A12        2.03146   0.00774   0.00000   0.01475   0.01476   2.04622
   A13        2.14085  -0.00562   0.00000  -0.01484  -0.01459   2.12626
   A14        1.99871   0.00754   0.00000   0.02118   0.02105   2.01976
   A15        2.14362  -0.00192   0.00000  -0.00634  -0.00646   2.13716
   A16        1.94612   0.02988   0.00000   0.05842   0.05871   2.00483
   A17        2.18305  -0.01482   0.00000  -0.02895  -0.02910   2.15396
   A18        2.15401  -0.01507   0.00000  -0.02947  -0.02962   2.12440
   A19        2.14064  -0.00048   0.00000  -0.00004  -0.00006   2.14058
   A20        2.17180  -0.00824   0.00000  -0.01627  -0.01630   2.15550
   A21        1.97074   0.00872   0.00000   0.01631   0.01636   1.98710
   A22        2.13775  -0.02131   0.00000  -0.04877  -0.04955   2.08820
   A23        2.14604   0.00182   0.00000  -0.00132  -0.00093   2.14511
   A24        1.99940   0.01949   0.00000   0.05009   0.05048   2.04988
   A25        2.13325  -0.00691   0.00000  -0.01016  -0.01102   2.12223
   A26        2.07551   0.00108   0.00000   0.00010   0.00053   2.07604
   A27        2.07443   0.00584   0.00000   0.01006   0.01049   2.08492
   A28        2.17310   0.04221   0.00000   0.08852   0.08962   2.26272
   A29        2.08221  -0.05617   0.00000  -0.12516  -0.12446   1.95775
   A30        2.15895   0.01677   0.00000   0.02965   0.02930   2.18826
   A31        2.04203   0.03940   0.00000   0.09551   0.09516   2.13718
   A32        2.06933   0.03347   0.00000   0.07926   0.07905   2.14838
    D1        0.00017  -0.00000   0.00000  -0.00002  -0.00002   0.00015
    D2       -3.14141  -0.00000   0.00000  -0.00003  -0.00003  -3.14143
    D3       -3.14149   0.00000   0.00000   0.00001   0.00001  -3.14149
    D4        0.00011   0.00000   0.00000   0.00000   0.00000   0.00012
    D5       -0.00017   0.00001   0.00000   0.00003   0.00003  -0.00014
    D6        3.14139   0.00001   0.00000   0.00004   0.00004   3.14143
    D7        3.14150  -0.00000   0.00000  -0.00001  -0.00001   3.14149
    D8       -0.00013   0.00000   0.00000   0.00001   0.00001  -0.00012
    D9        0.00005  -0.00000   0.00000  -0.00001  -0.00001   0.00004
   D10       -3.14148  -0.00000   0.00000  -0.00001  -0.00001  -3.14149
   D11       -3.14156  -0.00000   0.00000  -0.00001  -0.00001  -3.14157
   D12        0.00010  -0.00000   0.00000  -0.00001  -0.00001   0.00009
   D13       -0.00028   0.00001   0.00000   0.00004   0.00004  -0.00023
   D14        3.14138   0.00001   0.00000   0.00004   0.00004   3.14142
   D15        3.14125   0.00000   0.00000   0.00004   0.00004   3.14129
   D16       -0.00028   0.00001   0.00000   0.00004   0.00004  -0.00024
   D17       -0.00007   0.00000   0.00000   0.00002   0.00002  -0.00006
   D18        3.14149   0.00000   0.00000   0.00002   0.00002   3.14151
   D19        3.14156   0.00000   0.00000   0.00000   0.00000   3.14156
   D20       -0.00007   0.00000   0.00000   0.00001   0.00001  -0.00006
   D21        0.00028  -0.00000   0.00000  -0.00004  -0.00004   0.00024
   D22       -3.14137  -0.00000   0.00000  -0.00004  -0.00004  -3.14141
   D23       -3.14128  -0.00000   0.00000  -0.00004  -0.00004  -3.14132
   D24        0.00026  -0.00001   0.00000  -0.00004  -0.00004   0.00021
   D25       -0.00007   0.00000   0.00000   0.00000   0.00000  -0.00006
   D26        3.14159  -0.00000   0.00000  -0.00003  -0.00003   3.14157
   D27       -3.14159   0.00000   0.00000  -0.00000  -0.00000  -3.14159
   D28        0.00007  -0.00000   0.00000  -0.00003  -0.00003   0.00004
   D29        3.14138   0.00001   0.00000   0.00003   0.00003   3.14141
   D30       -0.00027   0.00001   0.00000   0.00003   0.00003  -0.00024
   D31       -0.00027   0.00001   0.00000   0.00005   0.00005  -0.00022
   D32        3.14126   0.00001   0.00000   0.00006   0.00006   3.14132
   D33       -3.14139   0.00001   0.00000   0.00004   0.00004  -3.14134
   D34        0.00027   0.00000   0.00000   0.00001   0.00002   0.00028
   D35        0.00008   0.00000   0.00000   0.00000   0.00000   0.00008
   D36       -3.14155   0.00000   0.00000   0.00000   0.00000  -3.14155
   D37       -3.14146   0.00000   0.00000   0.00000   0.00000  -3.14146
   D38        0.00009   0.00000   0.00000   0.00000   0.00000   0.00010
   D39        0.00016  -0.00001   0.00000  -0.00010  -0.00011   0.00005
   D40       -3.14140  -0.00001   0.00000  -0.00011  -0.00011  -3.14151
   D41       -0.00005  -0.00002   0.00000  -0.00012  -0.00011  -0.00016
   D42        3.14156   0.00000   0.00000   0.00003   0.00003   3.14159
   D43       -0.00017   0.00002   0.00000   0.00015   0.00015  -0.00002
   D44        3.14141   0.00000   0.00000   0.00002   0.00001   3.14142
         Item               Value     Threshold  Converged?
 Maximum Force            0.056172     0.000450     NO 
 RMS     Force            0.016476     0.000300     NO 
 Maximum Displacement     0.315859     0.001800     NO 
 RMS     Displacement     0.081223     0.001200     NO 
 Predicted change in Energy=-3.458819D-02
 Lowest energy point so far.  Saving SCF results.
 GradGradGradGradGradGradGradGradGradGradGradGradGradGradGradGradGradGrad

 Leave Link  103 at Wed Jul  6 00:59:36 2022, MaxMem=   671088640 cpu:               0.1 elap:               0.1
 (Enter /gpfs/software/gaussian16/sse4/tar/g16/l202.exe)
                          Input orientation:                          
 ---------------------------------------------------------------------
 Center     Atomic      Atomic             Coordinates (Angstroms)
 Number     Number       Type             X           Y           Z
 ---------------------------------------------------------------------
      1          6           0       -8.049717   -1.600990    6.785591
      2          6           0       -7.216697   -2.620210    7.319151
      3          6           0       -5.944830   -2.919419    6.823564
      4          6           0       -7.430079   -0.925752    5.688025
      5          6           0       -6.159113   -1.217826    5.185554
      6          6           0       -5.362762   -2.229444    5.734869
      7          1           0       -5.427684   -3.724262    7.334043
      8          1           0       -5.833037   -0.610495    4.345070
      9         17           0       -8.319982    0.360229    4.912073
     10          8           0       -9.195232   -1.341941    7.243002
     11          1           0       -7.634046   -3.173018    8.160341
     12          6           0       -4.003580   -2.539675    5.195677
     13          6           0       -3.191296   -3.546301    5.729673
     14          6           0       -1.931248   -3.783113    5.176500
     15          6           0       -3.421059   -1.852529    4.109592
     16          6           0       -2.178320   -2.032539    3.508119
     17          6           0       -1.456538   -3.040513    4.100744
     18         17           0       -0.939968   -5.034640    5.852134
     19          1           0       -1.795985   -1.457095    2.665566
     20          1           0       -3.495107   -4.167676    6.570705
 ---------------------------------------------------------------------
                    Distance matrix (angstroms):
                    1          2          3          4          5
     1  C    0.000000
     2  C    1.420358   0.000000
     3  C    2.483998   1.397419   0.000000
     4  C    1.429878   2.361630   2.733152   0.000000
     5  C    2.506256   2.763585   2.371584   1.397548   0.000000
     6  C    2.952744   2.469762   1.414258   2.444505   1.399747
     7  H    3.418208   2.102314   1.084344   3.814528   3.381304
     8  H    3.442513   3.846899   3.389183   2.110322   1.087010
     9  Cl   2.725710   3.986763   4.477861   1.745788   2.689686
    10  O    1.260371   2.356771   3.637234   2.388919   3.669675
    11  H    2.129317   1.089668   2.169040   3.347261   3.853253
    12  C    4.447492   3.852240   2.561772   3.819431   2.528579
    13  C    5.338863   4.425827   3.028454   4.983603   3.811272
    14  C    6.692272   5.820591   4.423532   6.217983   4.945262
    15  C    5.352450   5.029660   3.856595   4.407109   3.009565
    16  C    6.738054   6.344649   5.095619   5.792922   4.395937
    17  C    7.262964   6.611675   5.251018   6.532601   5.158800
    18  Cl   7.950460   6.883236   5.519645   7.683192   6.500144
    19  H    7.490291   7.238287   6.053119   6.415652   5.044251
    20  H    5.232450   4.099397   2.761020   5.174283   4.209179
                    6          7          8          9         10
     6  C    0.000000
     7  H    2.189989   0.000000
     8  H    2.184879   4.335184   0.000000
     9  Cl   4.016037   5.560072   2.729230   0.000000
    10  O    4.213069   4.458493   4.498597   3.016070   0.000000
    11  H    3.454269   2.419644   4.936239   4.848256   2.575199
    12  C    1.494774   2.829121   2.791448   5.207803   5.707833
    13  C    2.539568   2.758098   4.185078   6.498682   6.572413
    14  C    3.808012   4.108956   5.097130   7.619261   7.936952
    15  C    2.560040   4.234030   2.723185   5.435046   6.589388
    16  C    3.890741   5.296979   4.009944   6.739173   7.978931
    17  C    4.311240   5.166405   5.011829   7.702609   8.523281
    18  Cl   5.238701   4.904358   6.766567   9.189828   9.149859
    19  H    4.768547   6.334347   4.453678   7.135264   8.701438
    20  H    2.818422   2.124654   4.803427   6.821467   6.397514
                   11         12         13         14         15
    11  H    0.000000
    12  C    4.729761   0.000000
    13  C    5.077944   1.399376   0.000000
    14  C    6.465093   2.416829   1.396353   0.000000
    15  C    5.991788   1.411057   2.355062   2.661763   0.000000
    16  C    7.260084   2.537048   2.872786   2.430854   1.392327
    17  C    7.393206   2.817293   2.432821   1.390703   2.295807
    18  Cl   7.321484   4.005185   2.701597   1.733620   4.395236
    19  H    8.198774   3.528018   3.962376   3.425411   2.209624
    20  H    4.543909   2.190807   1.088918   2.130106   3.379714
                   16         17         18         19         20
    16  C    0.000000
    17  C    1.374113   0.000000
    18  Cl   4.005064   2.703841   0.000000
    19  H    1.089591   2.163833   4.866807   0.000000
    20  H    3.958810   3.395139   2.792258   5.048204   0.000000
 Stoichiometry    C12H5Cl2O(1-)
 Framework group  C1[X(C12H5Cl2O)]
 Deg. of freedom    54
 Full point group                 C1      NOp   1
 RotChk:  IX=0 Diff= 2.25D-02
 Largest Abelian subgroup         C1      NOp   1
 Largest concise Abelian subgroup C1      NOp   1
                         Standard orientation:                         
 ---------------------------------------------------------------------
 Center     Atomic      Atomic             Coordinates (Angstroms)
 Number     Number       Type             X           Y           Z
 ---------------------------------------------------------------------
      1          6           0        3.171641   -1.142826   -0.000082
      2          6           0        2.039784   -2.000915    0.000119
      3          6           0        0.719908   -1.541887    0.000210
      4          6           0        2.795246    0.236622    0.000017
      5          6           0        1.478552    0.705082    0.000119
      6          6           0        0.384459   -0.167988    0.000065
      7          1           0       -0.038676   -2.316711    0.000464
      8          1           0        1.362304    1.785858    0.000271
      9         17           0        4.068385    1.431148    0.000046
     10          8           0        4.357026   -1.571078   -0.000275
     11          1           0        2.261441   -3.067801    0.000213
     12          6           0       -1.022899    0.335690   -0.000056
     13          6           0       -2.130689   -0.519328   -0.000111
     14          6           0       -3.418941    0.019381   -0.000001
     15          6           0       -1.359709    1.705960   -0.000168
     16          6           0       -2.612881    2.312701   -0.000019
     17          6           0       -3.634131    1.393335    0.000072
     18         17           0       -4.778350   -1.056465   -0.000006
     19          1           0       -2.793524    3.387213   -0.000119
     20          1           0       -2.040401   -1.604497   -0.000288
 ---------------------------------------------------------------------
 Rotational constants (GHZ):           1.2375202           0.2047150           0.1756572
 Leave Link  202 at Wed Jul  6 00:59:36 2022, MaxMem=   671088640 cpu:               0.1 elap:               0.0
 (Enter /gpfs/software/gaussian16/sse4/tar/g16/l301.exe)
 Standard basis: 6-311+G(d,p) (5D, 7F)
 Ernie: Thresh=  0.10000D-02 Tol=  0.10000D-05 Strict=F.
 There are   391 symmetry adapted cartesian basis functions of A   symmetry.
 There are   376 symmetry adapted basis functions of A   symmetry.
   376 basis functions,   614 primitive gaussians,   391 cartesian basis functions
    60 alpha electrons       60 beta electrons
       nuclear repulsion energy      1006.9227921252 Hartrees.
 IExCor= 4336 DFT=T Ex+Corr=M062X ExCW=0 ScaHFX=  0.540000
 ScaDFX=  1.000000  1.000000  1.000000  1.000000 ScalE2=  1.000000  1.000000
 IRadAn=      5 IRanWt=     -1 IRanGd=            0 ICorTp=0 IEmpDi=  4
 NAtoms=   20 NActive=   20 NUniq=   20 SFac= 1.00D+00 NAtFMM=   60 NAOKFM=F Big=F
 Integral buffers will be    131072 words long.
 Raffenetti 2 integral format.
 Two-electron integral symmetry is turned on.
 Leave Link  301 at Wed Jul  6 00:59:36 2022, MaxMem=   671088640 cpu:               0.4 elap:               0.1
 (Enter /gpfs/software/gaussian16/sse4/tar/g16/l302.exe)
 NPDir=0 NMtPBC=     1 NCelOv=     1 NCel=       1 NClECP=     1 NCelD=      1
         NCelK=      1 NCelE2=     1 NClLst=     1 CellRange=     0.0.
 One-electron integrals computed using PRISM.
 One-electron integral symmetry used in STVInt
 NBasis=   376 RedAO= T EigKep=  1.73D-06  NBF=   376
 NBsUse=   372 1.00D-06 EigRej=  6.28D-07 NBFU=   372
 Precomputing XC quadrature grid using
 IXCGrd= 4 IRadAn=           5 IRanWt=          -1 IRanGd=           0 AccXCQ= 0.00D+00.
 Generated NRdTot=       0 NPtTot=           0 NUsed=           0 NTot=          32
 NSgBfM=   385   385   385   385   385 MxSgAt=    20 MxSgA2=    20.
 Leave Link  302 at Wed Jul  6 00:59:36 2022, MaxMem=   671088640 cpu:               2.2 elap:               0.5
 (Enter /gpfs/software/gaussian16/sse4/tar/g16/l303.exe)
 DipDrv:  MaxL=1.
 Leave Link  303 at Wed Jul  6 00:59:36 2022, MaxMem=   671088640 cpu:               0.3 elap:               0.1
 (Enter /gpfs/software/gaussian16/sse4/tar/g16/l401.exe)
 Initial guess from the checkpoint file:  "checkpoint.chk"
 B after Tr=     0.000000    0.000000    0.000000
         Rot=    0.999986    0.000000    0.000000    0.005215 Ang=   0.60 deg.
 Guess basis will be translated and rotated to current coordinates.
 JPrj=2 DoOrth=T DoCkMO=T.
 Generating alternative initial guess.
 ExpMin= 4.38D-02 ExpMax= 1.06D+05 ExpMxC= 3.62D+03 IAcc=2 IRadAn=         4 AccDes= 0.00D+00
 Harris functional with IExCor= 1009 and IRadAn=       4 diagonalized for initial guess.
 HarFok:  IExCor= 1009 AccDes= 0.00D+00 IRadAn=         4 IDoV= 1 UseB2=F ITyADJ=14
 ICtDFT=  3500011 ScaDFX=  1.000000  1.000000  1.000000  1.000000
 FoFCou: FMM=F IPFlag=           0 FMFlag=      100000 FMFlg1=           0
         NFxFlg=           0 DoJE=T BraDBF=F KetDBF=T FulRan=T
         wScrn=  0.000000 ICntrl=       500 IOpCl=  0 I1Cent=   200000004 NGrid=           0
         NMat0=    1 NMatS0=      1 NMatT0=    0 NMatD0=    1 NMtDS0=    0 NMtDT0=    0
 Petite list used in FoFCou.
 Harris En= -1455.11085278623    
 Leave Link  401 at Wed Jul  6 00:59:38 2022, MaxMem=   671088640 cpu:              10.3 elap:               2.1
 (Enter /gpfs/software/gaussian16/sse4/tar/g16/l502.exe)
 Integral symmetry usage will be decided dynamically.
 Closed shell SCF:
 Using DIIS extrapolation, IDIIS=  1040.
 NGot=   671088640 LenX=   670776934 LenY=   670623612
 Requested convergence on RMS density matrix=1.00D-08 within 128 cycles.
 Requested convergence on MAX density matrix=1.00D-06.
 Requested convergence on             energy=1.00D-06.
 No special actions if energy rises.
 Fock matrices will be formed incrementally for  20 cycles.

 Cycle   1  Pass 1  IDiag  1:
 FoFJK:  IHMeth= 1 ICntrl=       0 DoSepK=F KAlg= 0 I1Cent=           0 FoldK=F
 IRaf= 830000000 NMat=       1 IRICut=       1 DoRegI=T DoRafI=F ISym2E= 0 IDoP0=0 IntGTp=1.
 FoFCou: FMM=F IPFlag=           0 FMFlag=      100000 FMFlg1=           0
         NFxFlg=           0 DoJE=F BraDBF=F KetDBF=F FulRan=T
         wScrn=  0.000000 ICntrl=         0 IOpCl=  0 I1Cent=           0 NGrid=           0
         NMat0=    1 NMatS0=      1 NMatT0=    0 NMatD0=    1 NMtDS0=    0 NMtDT0=    0
 Symmetry not used in FoFCou.
 E= -1455.67788283568    
 DIIS: error= 4.42D-03 at cycle   1 NSaved=   1.
 NSaved= 1 IEnMin= 1 EnMin= -1455.67788283568     IErMin= 1 ErrMin= 4.42D-03
 ErrMax= 4.42D-03  0.00D+00 EMaxC= 1.00D-01 BMatC= 1.95D-02 BMatP= 1.95D-02
 IDIUse=3 WtCom= 9.56D-01 WtEn= 4.42D-02
 Coeff-Com:  0.100D+01
 Coeff-En:   0.100D+01
 Coeff:      0.100D+01
 Gap=     0.374 Goal=   None    Shift=    0.000
 GapD=    0.374 DampG=1.000 DampE=1.000 DampFc=1.0000 IDamp=-1.
 RMSDP=1.34D-02 MaxDP=7.06D-01              OVMax= 5.20D-02

 Cycle   2  Pass 1  IDiag  1:
 RMSU=  1.33D-02    CP:  9.84D-01
 E= -1455.70599856286     Delta-E=       -0.028115727180 Rises=F Damp=F
 DIIS: error= 2.25D-03 at cycle   2 NSaved=   2.
 NSaved= 2 IEnMin= 2 EnMin= -1455.70599856286     IErMin= 2 ErrMin= 2.25D-03
 ErrMax= 2.25D-03  0.00D+00 EMaxC= 1.00D-01 BMatC= 1.69D-03 BMatP= 1.95D-02
 IDIUse=3 WtCom= 9.78D-01 WtEn= 2.25D-02
 Coeff-Com:  0.549D-01 0.945D+00
 Coeff-En:   0.000D+00 0.100D+01
 Coeff:      0.537D-01 0.946D+00
 Gap=     0.087 Goal=   None    Shift=    0.000
 RMSDP=2.61D-03 MaxDP=1.66D-01 DE=-2.81D-02 OVMax= 6.59D-02

 Cycle   3  Pass 1  IDiag  1:
 RMSU=  2.03D-03    CP:  9.81D-01  1.12D+00
 E= -1455.69816307167     Delta-E=        0.007835491193 Rises=F Damp=F
 DIIS: error= 6.35D-03 at cycle   3 NSaved=   3.
 NSaved= 3 IEnMin= 2 EnMin= -1455.70599856286     IErMin= 2 ErrMin= 2.25D-03
 ErrMax= 6.35D-03  0.00D+00 EMaxC= 1.00D-01 BMatC= 8.98D-03 BMatP= 1.69D-03
 IDIUse=3 WtCom= 1.12D-01 WtEn= 8.88D-01
 Coeff-Com: -0.371D-01 0.735D+00 0.303D+00
 Coeff-En:   0.000D+00 0.785D+00 0.215D+00
 Coeff:     -0.414D-02 0.779D+00 0.225D+00
 Gap=     0.085 Goal=   None    Shift=    0.000
 RMSDP=1.38D-03 MaxDP=7.54D-02 DE= 7.84D-03 OVMax= 4.87D-02

 Cycle   4  Pass 1  IDiag  1:
 RMSU=  1.24D-03    CP:  9.85D-01  1.13D+00  7.37D-01
 E= -1455.70787497789     Delta-E=       -0.009711906223 Rises=F Damp=F
 DIIS: error= 1.19D-03 at cycle   4 NSaved=   4.
 NSaved= 4 IEnMin= 4 EnMin= -1455.70787497789     IErMin= 4 ErrMin= 1.19D-03
 ErrMax= 1.19D-03  0.00D+00 EMaxC= 1.00D-01 BMatC= 2.76D-04 BMatP= 1.69D-03
 IDIUse=3 WtCom= 9.88D-01 WtEn= 1.19D-02
 Coeff-Com: -0.290D-01 0.341D+00 0.539D-01 0.634D+00
 Coeff-En:   0.000D+00 0.691D-02 0.000D+00 0.993D+00
 Coeff:     -0.287D-01 0.337D+00 0.532D-01 0.639D+00
 Gap=     0.082 Goal=   None    Shift=    0.000
 RMSDP=6.34D-04 MaxDP=4.22D-02 DE=-9.71D-03 OVMax= 9.21D-03

 Cycle   5  Pass 1  IDiag  1:
 RMSU=  4.97D-04    CP:  9.85D-01  1.14D+00  6.26D-01  1.25D+00
 E= -1455.70816854690     Delta-E=       -0.000293569008 Rises=F Damp=F
 DIIS: error= 4.53D-04 at cycle   5 NSaved=   5.
 NSaved= 5 IEnMin= 5 EnMin= -1455.70816854690     IErMin= 5 ErrMin= 4.53D-04
 ErrMax= 4.53D-04  0.00D+00 EMaxC= 1.00D-01 BMatC= 3.24D-05 BMatP= 2.76D-04
 IDIUse=3 WtCom= 9.95D-01 WtEn= 4.53D-03
 Coeff-Com: -0.834D-02 0.407D-01-0.460D-02 0.309D+00 0.663D+00
 Coeff-En:   0.000D+00 0.000D+00 0.000D+00 0.189D-01 0.981D+00
 Coeff:     -0.830D-02 0.405D-01-0.457D-02 0.308D+00 0.665D+00
 Gap=     0.083 Goal=   None    Shift=    0.000
 RMSDP=2.85D-04 MaxDP=2.55D-02 DE=-2.94D-04 OVMax= 2.05D-03

 Cycle   6  Pass 1  IDiag  1:
 RMSU=  1.72D-04    CP:  9.83D-01  1.14D+00  6.85D-01  1.26D+00  1.08D+00
 E= -1455.70819981877     Delta-E=       -0.000031271865 Rises=F Damp=F
 DIIS: error= 1.06D-04 at cycle   6 NSaved=   6.
 NSaved= 6 IEnMin= 6 EnMin= -1455.70819981877     IErMin= 6 ErrMin= 1.06D-04
 ErrMax= 1.06D-04  0.00D+00 EMaxC= 1.00D-01 BMatC= 5.80D-06 BMatP= 3.24D-05
 IDIUse=3 WtCom= 9.99D-01 WtEn= 1.06D-03
 Coeff-Com:  0.492D-04-0.315D-01-0.316D-02 0.589D-01 0.349D+00 0.626D+00
 Coeff-En:   0.000D+00 0.000D+00 0.000D+00 0.000D+00 0.000D+00 0.100D+01
 Coeff:      0.491D-04-0.315D-01-0.316D-02 0.588D-01 0.349D+00 0.627D+00
 Gap=     0.083 Goal=   None    Shift=    0.000
 RMSDP=8.29D-05 MaxDP=6.08D-03 DE=-3.13D-05 OVMax= 8.94D-04

 Cycle   7  Pass 1  IDiag  1:
 RMSU=  6.60D-05    CP:  9.83D-01  1.14D+00  6.96D-01  1.29D+00  1.15D+00
                    CP:  9.94D-01
 E= -1455.70820612827     Delta-E=       -0.000006309502 Rises=F Damp=F
 DIIS: error= 4.79D-05 at cycle   7 NSaved=   7.
 NSaved= 7 IEnMin= 7 EnMin= -1455.70820612827     IErMin= 7 ErrMin= 4.79D-05
 ErrMax= 4.79D-05  0.00D+00 EMaxC= 1.00D-01 BMatC= 4.94D-07 BMatP= 5.80D-06
 IDIUse=1 WtCom= 1.00D+00 WtEn= 0.00D+00
 Coeff-Com:  0.832D-03-0.151D-01 0.376D-02-0.202D-01 0.411D-01 0.213D+00
 Coeff-Com:  0.776D+00
 Coeff:      0.832D-03-0.151D-01 0.376D-02-0.202D-01 0.411D-01 0.213D+00
 Coeff:      0.776D+00
 Gap=     0.083 Goal=   None    Shift=    0.000
 RMSDP=3.85D-05 MaxDP=2.83D-03 DE=-6.31D-06 OVMax= 4.91D-04

 Cycle   8  Pass 1  IDiag  1:
 RMSU=  1.69D-05    CP:  9.83D-01  1.14D+00  6.98D-01  1.30D+00  1.20D+00
                    CP:  1.06D+00  1.18D+00
 E= -1455.70820682250     Delta-E=       -0.000000694228 Rises=F Damp=F
 DIIS: error= 3.06D-05 at cycle   8 NSaved=   8.
 NSaved= 8 IEnMin= 8 EnMin= -1455.70820682250     IErMin= 8 ErrMin= 3.06D-05
 ErrMax= 3.06D-05  0.00D+00 EMaxC= 1.00D-01 BMatC= 1.58D-07 BMatP= 4.94D-07
 IDIUse=1 WtCom= 1.00D+00 WtEn= 0.00D+00
 Coeff-Com:  0.245D-03-0.147D-03 0.517D-02-0.203D-01-0.375D-01-0.257D-01
 Coeff-Com:  0.269D+00 0.809D+00
 Coeff:      0.245D-03-0.147D-03 0.517D-02-0.203D-01-0.375D-01-0.257D-01
 Coeff:      0.269D+00 0.809D+00
 Gap=     0.083 Goal=   None    Shift=    0.000
 RMSDP=1.74D-05 MaxDP=1.34D-03 DE=-6.94D-07 OVMax= 2.41D-04

 Cycle   9  Pass 1  IDiag  1:
 RMSU=  6.87D-06    CP:  9.83D-01  1.14D+00  7.00D-01  1.29D+00  1.21D+00
                    CP:  1.10D+00  1.24D+00  1.29D+00
 E= -1455.70820703343     Delta-E=       -0.000000210932 Rises=F Damp=F
 DIIS: error= 2.00D-05 at cycle   9 NSaved=   9.
 NSaved= 9 IEnMin= 9 EnMin= -1455.70820703343     IErMin= 9 ErrMin= 2.00D-05
 ErrMax= 2.00D-05  0.00D+00 EMaxC= 1.00D-01 BMatC= 5.26D-08 BMatP= 1.58D-07
 IDIUse=1 WtCom= 1.00D+00 WtEn= 0.00D+00
 Coeff-Com: -0.769D-04 0.348D-02 0.352D-02-0.803D-02-0.279D-01-0.624D-01
 Coeff-Com: -0.375D-01 0.356D+00 0.773D+00
 Coeff:     -0.769D-04 0.348D-02 0.352D-02-0.803D-02-0.279D-01-0.624D-01
 Coeff:     -0.375D-01 0.356D+00 0.773D+00
 Gap=     0.083 Goal=   None    Shift=    0.000
 RMSDP=1.09D-05 MaxDP=7.03D-04 DE=-2.11D-07 OVMax= 1.27D-04

 Cycle  10  Pass 1  IDiag  1:
 RMSU=  4.36D-06    CP:  9.83D-01  1.14D+00  7.00D-01  1.29D+00  1.22D+00
                    CP:  1.12D+00  1.27D+00  1.40D+00  1.14D+00
 E= -1455.70820710347     Delta-E=       -0.000000070048 Rises=F Damp=F
 DIIS: error= 9.22D-06 at cycle  10 NSaved=  10.
 NSaved=10 IEnMin=10 EnMin= -1455.70820710347     IErMin=10 ErrMin= 9.22D-06
 ErrMax= 9.22D-06  0.00D+00 EMaxC= 1.00D-01 BMatC= 9.29D-09 BMatP= 5.26D-08
 IDIUse=1 WtCom= 1.00D+00 WtEn= 0.00D+00
 Coeff-Com: -0.927D-04 0.180D-02 0.146D-02-0.101D-02-0.603D-02-0.251D-01
 Coeff-Com: -0.584D-01 0.923D-02 0.324D+00 0.754D+00
 Coeff:     -0.927D-04 0.180D-02 0.146D-02-0.101D-02-0.603D-02-0.251D-01
 Coeff:     -0.584D-01 0.923D-02 0.324D+00 0.754D+00
 Gap=     0.083 Goal=   None    Shift=    0.000
 RMSDP=3.83D-06 MaxDP=2.79D-04 DE=-7.00D-08 OVMax= 5.37D-05

 Cycle  11  Pass 1  IDiag  1:
 RMSU=  1.95D-06    CP:  9.83D-01  1.14D+00  7.01D-01  1.29D+00  1.21D+00
                    CP:  1.12D+00  1.27D+00  1.43D+00  1.36D+00  9.95D-01
 E= -1455.70820711628     Delta-E=       -0.000000012809 Rises=F Damp=F
 DIIS: error= 2.92D-06 at cycle  11 NSaved=  11.
 NSaved=11 IEnMin=11 EnMin= -1455.70820711628     IErMin=11 ErrMin= 2.92D-06
 ErrMax= 2.92D-06  0.00D+00 EMaxC= 1.00D-01 BMatC= 1.31D-09 BMatP= 9.29D-09
 IDIUse=1 WtCom= 1.00D+00 WtEn= 0.00D+00
 Coeff-Com: -0.260D-04 0.109D-03 0.202D-03 0.543D-03 0.280D-02 0.587D-03
 Coeff-Com: -0.122D-01-0.673D-01-0.302D-01 0.291D+00 0.815D+00
 Coeff:     -0.260D-04 0.109D-03 0.202D-03 0.543D-03 0.280D-02 0.587D-03
 Coeff:     -0.122D-01-0.673D-01-0.302D-01 0.291D+00 0.815D+00
 Gap=     0.083 Goal=   None    Shift=    0.000
 RMSDP=1.59D-06 MaxDP=1.02D-04 DE=-1.28D-08 OVMax= 3.34D-05

 Cycle  12  Pass 1  IDiag  1:
 RMSU=  5.53D-07    CP:  9.83D-01  1.14D+00  7.01D-01  1.28D+00  1.21D+00
                    CP:  1.12D+00  1.26D+00  1.43D+00  1.42D+00  1.14D+00
                    CP:  1.18D+00
 E= -1455.70820711843     Delta-E=       -0.000000002150 Rises=F Damp=F
 DIIS: error= 1.08D-06 at cycle  12 NSaved=  12.
 NSaved=12 IEnMin=12 EnMin= -1455.70820711843     IErMin=12 ErrMin= 1.08D-06
 ErrMax= 1.08D-06  0.00D+00 EMaxC= 1.00D-01 BMatC= 1.30D-10 BMatP= 1.31D-09
 IDIUse=1 WtCom= 1.00D+00 WtEn= 0.00D+00
 Coeff-Com:  0.706D-05-0.279D-03-0.790D-04 0.135D-03 0.224D-02 0.435D-02
 Coeff-Com:  0.721D-02-0.267D-01-0.683D-01-0.199D-01 0.317D+00 0.784D+00
 Coeff:      0.706D-05-0.279D-03-0.790D-04 0.135D-03 0.224D-02 0.435D-02
 Coeff:      0.721D-02-0.267D-01-0.683D-01-0.199D-01 0.317D+00 0.784D+00
 Gap=     0.083 Goal=   None    Shift=    0.000
 RMSDP=7.07D-07 MaxDP=4.00D-05 DE=-2.15D-09 OVMax= 2.44D-05

 Cycle  13  Pass 1  IDiag  1:
 RMSU=  2.77D-07    CP:  9.83D-01  1.14D+00  7.01D-01  1.28D+00  1.21D+00
                    CP:  1.12D+00  1.26D+00  1.42D+00  1.45D+00  1.19D+00
                    CP:  1.26D+00  1.24D+00
 E= -1455.70820711884     Delta-E=       -0.000000000404 Rises=F Damp=F
 DIIS: error= 4.41D-07 at cycle  13 NSaved=  13.
 NSaved=13 IEnMin=13 EnMin= -1455.70820711884     IErMin=13 ErrMin= 4.41D-07
 ErrMax= 4.41D-07  0.00D+00 EMaxC= 1.00D-01 BMatC= 1.31D-11 BMatP= 1.30D-10
 IDIUse=1 WtCom= 1.00D+00 WtEn= 0.00D+00
 Coeff-Com:  0.270D-05-0.404D-04-0.909D-05-0.883D-04 0.123D-03 0.432D-03
 Coeff-Com:  0.241D-02 0.199D-02-0.764D-02-0.305D-01-0.359D-01 0.141D+00
 Coeff-Com:  0.928D+00
 Coeff:      0.270D-05-0.404D-04-0.909D-05-0.883D-04 0.123D-03 0.432D-03
 Coeff:      0.241D-02 0.199D-02-0.764D-02-0.305D-01-0.359D-01 0.141D+00
 Coeff:      0.928D+00
 Gap=     0.083 Goal=   None    Shift=    0.000
 RMSDP=2.72D-07 MaxDP=2.35D-05 DE=-4.04D-10 OVMax= 2.18D-05

 Cycle  14  Pass 1  IDiag  1:
 RMSU=  1.26D-07    CP:  9.83D-01  1.14D+00  7.01D-01  1.28D+00  1.21D+00
                    CP:  1.12D+00  1.26D+00  1.42D+00  1.44D+00  1.20D+00
                    CP:  1.30D+00  1.41D+00  1.24D+00
 E= -1455.70820711906     Delta-E=       -0.000000000223 Rises=F Damp=F
 DIIS: error= 3.77D-07 at cycle  14 NSaved=  14.
 NSaved=14 IEnMin=14 EnMin= -1455.70820711906     IErMin=14 ErrMin= 3.77D-07
 ErrMax= 3.77D-07  0.00D+00 EMaxC= 1.00D-01 BMatC= 6.59D-12 BMatP= 1.31D-11
 IDIUse=1 WtCom= 1.00D+00 WtEn= 0.00D+00
 Coeff-Com: -0.506D-06 0.555D-04 0.223D-04-0.981D-04-0.544D-03-0.995D-03
 Coeff-Com: -0.626D-03 0.820D-02 0.147D-01-0.986D-02-0.103D+00-0.134D+00
 Coeff-Com:  0.451D+00 0.775D+00
 Coeff:     -0.506D-06 0.555D-04 0.223D-04-0.981D-04-0.544D-03-0.995D-03
 Coeff:     -0.626D-03 0.820D-02 0.147D-01-0.986D-02-0.103D+00-0.134D+00
 Coeff:      0.451D+00 0.775D+00
 Gap=     0.083 Goal=   None    Shift=    0.000
 RMSDP=1.72D-07 MaxDP=7.23D-06 DE=-2.23D-10 OVMax= 1.94D-05

 Cycle  15  Pass 1  IDiag  1:
 RMSU=  8.16D-08    CP:  9.83D-01  1.14D+00  7.01D-01  1.28D+00  1.21D+00
                    CP:  1.12D+00  1.26D+00  1.42D+00  1.44D+00  1.20D+00
                    CP:  1.29D+00  1.51D+00  1.41D+00  1.46D+00
 E= -1455.70820711915     Delta-E=       -0.000000000087 Rises=F Damp=F
 DIIS: error= 3.21D-07 at cycle  15 NSaved=  15.
 NSaved=15 IEnMin=15 EnMin= -1455.70820711915     IErMin=15 ErrMin= 3.21D-07
 ErrMax= 3.21D-07  0.00D+00 EMaxC= 1.00D-01 BMatC= 3.49D-12 BMatP= 6.59D-12
 IDIUse=1 WtCom= 1.00D+00 WtEn= 0.00D+00
 Coeff-Com: -0.170D-05 0.246D-04 0.326D-05 0.670D-04-0.786D-04-0.229D-03
 Coeff-Com: -0.157D-02-0.169D-02 0.478D-02 0.207D-01 0.254D-01-0.963D-01
 Coeff-Com: -0.595D+00 0.215D-01 0.162D+01
 Coeff:     -0.170D-05 0.246D-04 0.326D-05 0.670D-04-0.786D-04-0.229D-03
 Coeff:     -0.157D-02-0.169D-02 0.478D-02 0.207D-01 0.254D-01-0.963D-01
 Coeff:     -0.595D+00 0.215D-01 0.162D+01
 Gap=     0.083 Goal=   None    Shift=    0.000
 RMSDP=2.18D-07 MaxDP=7.35D-06 DE=-8.73D-11 OVMax= 3.69D-05

 Cycle  16  Pass 1  IDiag  1:
 RMSU=  6.62D-08    CP:  9.83D-01  1.14D+00  7.01D-01  1.28D+00  1.21D+00
                    CP:  1.12D+00  1.26D+00  1.42D+00  1.44D+00  1.20D+00
                    CP:  1.30D+00  1.56D+00  1.63D+00  2.57D+00  2.51D+00
 E= -1455.70820711933     Delta-E=       -0.000000000178 Rises=F Damp=F
 DIIS: error= 2.13D-07 at cycle  16 NSaved=  16.
 NSaved=16 IEnMin=16 EnMin= -1455.70820711933     IErMin=16 ErrMin= 2.13D-07
 ErrMax= 2.13D-07  0.00D+00 EMaxC= 1.00D-01 BMatC= 2.09D-12 BMatP= 3.49D-12
 IDIUse=1 WtCom= 1.00D+00 WtEn= 0.00D+00
 Coeff-Com: -0.449D-06-0.235D-04-0.205D-04 0.116D-03 0.294D-03 0.519D-03
 Coeff-Com: -0.590D-03-0.582D-02-0.633D-02 0.172D-01 0.778D-01 0.233D-01
 Coeff-Com: -0.611D+00-0.511D+00 0.820D+00 0.119D+01
 Coeff:     -0.449D-06-0.235D-04-0.205D-04 0.116D-03 0.294D-03 0.519D-03
 Coeff:     -0.590D-03-0.582D-02-0.633D-02 0.172D-01 0.778D-01 0.233D-01
 Coeff:     -0.611D+00-0.511D+00 0.820D+00 0.119D+01
 Gap=     0.083 Goal=   None    Shift=    0.000
 RMSDP=2.22D-07 MaxDP=7.71D-06 DE=-1.78D-10 OVMax= 3.87D-05

 Cycle  17  Pass 1  IDiag  1:
 RMSU=  1.36D-07    CP:  9.83D-01  1.14D+00  7.01D-01  1.28D+00  1.21D+00
                    CP:  1.12D+00  1.26D+00  1.42D+00  1.44D+00  1.20D+00
                    CP:  1.30D+00  1.62D+00  1.86D+00  3.00D+00  3.00D+00
                    CP:  1.80D+00
 E= -1455.70820711948     Delta-E=       -0.000000000158 Rises=F Damp=F
 DIIS: error= 9.95D-08 at cycle  17 NSaved=  17.
 NSaved=17 IEnMin=17 EnMin= -1455.70820711948     IErMin=17 ErrMin= 9.95D-08
 ErrMax= 9.95D-08  0.00D+00 EMaxC= 1.00D-01 BMatC= 1.12D-12 BMatP= 2.09D-12
 IDIUse=1 WtCom= 1.00D+00 WtEn= 0.00D+00
 Coeff-Com:  0.732D-06-0.322D-04-0.212D-04 0.472D-04 0.256D-03 0.525D-03
 Coeff-Com:  0.575D-03-0.273D-02-0.753D-02-0.257D-02 0.361D-01 0.808D-01
 Coeff-Com:  0.216D-02-0.356D+00-0.521D+00 0.849D+00 0.920D+00
 Coeff:      0.732D-06-0.322D-04-0.212D-04 0.472D-04 0.256D-03 0.525D-03
 Coeff:      0.575D-03-0.273D-02-0.753D-02-0.257D-02 0.361D-01 0.808D-01
 Coeff:      0.216D-02-0.356D+00-0.521D+00 0.849D+00 0.920D+00
 Gap=     0.083 Goal=   None    Shift=    0.000
 RMSDP=1.56D-07 MaxDP=5.26D-06 DE=-1.58D-10 OVMax= 2.64D-05

 Cycle  18  Pass 1  IDiag  1:
 RMSU=  2.80D-08    CP:  9.83D-01  1.14D+00  7.01D-01  1.28D+00  1.21D+00
                    CP:  1.12D+00  1.26D+00  1.42D+00  1.44D+00  1.21D+00
                    CP:  1.31D+00  1.66D+00  2.02D+00  3.00D+00  3.00D+00
                    CP:  2.60D+00  1.93D+00
 E= -1455.70820711949     Delta-E=       -0.000000000003 Rises=F Damp=F
 DIIS: error= 2.22D-08 at cycle  18 NSaved=  18.
 NSaved=18 IEnMin=18 EnMin= -1455.70820711949     IErMin=18 ErrMin= 2.22D-08
 ErrMax= 2.22D-08  0.00D+00 EMaxC= 1.00D-01 BMatC= 8.60D-14 BMatP= 1.12D-12
 IDIUse=1 WtCom= 1.00D+00 WtEn= 0.00D+00
 Coeff-Com:  0.286D-06-0.513D-05-0.368D-05-0.312D-05 0.145D-04 0.573D-04
 Coeff-Com:  0.219D-03 0.321D-03-0.996D-03-0.379D-02-0.308D-02 0.179D-01
 Coeff-Com:  0.121D+00-0.171D-01-0.340D+00 0.768D-01 0.258D+00 0.891D+00
 Coeff:      0.286D-06-0.513D-05-0.368D-05-0.312D-05 0.145D-04 0.573D-04
 Coeff:      0.219D-03 0.321D-03-0.996D-03-0.379D-02-0.308D-02 0.179D-01
 Coeff:      0.121D+00-0.171D-01-0.340D+00 0.768D-01 0.258D+00 0.891D+00
 Gap=     0.083 Goal=   None    Shift=    0.000
 RMSDP=4.30D-08 MaxDP=1.32D-06 DE=-3.18D-12 OVMax= 6.37D-06

 Cycle  19  Pass 1  IDiag  1:
 RMSU=  5.63D-09    CP:  9.83D-01  1.14D+00  7.01D-01  1.28D+00  1.21D+00
                    CP:  1.12D+00  1.26D+00  1.42D+00  1.44D+00  1.20D+00
                    CP:  1.31D+00  1.68D+00  2.06D+00  3.00D+00  3.00D+00
                    CP:  2.85D+00  2.14D+00  1.19D+00
 E= -1455.70820711949     Delta-E=       -0.000000000005 Rises=F Damp=F
 DIIS: error= 8.10D-09 at cycle  19 NSaved=  19.
 NSaved=19 IEnMin=19 EnMin= -1455.70820711949     IErMin=19 ErrMin= 8.10D-09
 ErrMax= 8.10D-09  0.00D+00 EMaxC= 1.00D-01 BMatC= 2.17D-14 BMatP= 8.60D-14
 IDIUse=1 WtCom= 1.00D+00 WtEn= 0.00D+00
 Coeff-Com:  0.659D-08 0.284D-05 0.157D-05-0.689D-05-0.358D-04-0.536D-04
 Coeff-Com: -0.146D-04 0.554D-03 0.768D-03-0.113D-02-0.699D-02-0.756D-02
 Coeff-Com:  0.477D-01 0.512D-01-0.486D-01-0.102D+00-0.616D-01 0.402D+00
 Coeff-Com:  0.726D+00
 Coeff:      0.659D-08 0.284D-05 0.157D-05-0.689D-05-0.358D-04-0.536D-04
 Coeff:     -0.146D-04 0.554D-03 0.768D-03-0.113D-02-0.699D-02-0.756D-02
 Coeff:      0.477D-01 0.512D-01-0.486D-01-0.102D+00-0.616D-01 0.402D+00
 Coeff:      0.726D+00
 Gap=     0.083 Goal=   None    Shift=    0.000
 RMSDP=9.99D-09 MaxDP=7.98D-07 DE=-5.00D-12 OVMax= 1.03D-06

 SCF Done:  E(RM062X) =  -1455.70820712     A.U. after   19 cycles
            NFock= 19  Conv=0.10D-07     -V/T= 2.0029
 KE= 1.451512031327D+03 PE=-5.462893780748D+03 EE= 1.548750750176D+03
 Leave Link  502 at Wed Jul  6 01:06:19 2022, MaxMem=   671088640 cpu:            1917.5 elap:             401.1
 (Enter /gpfs/software/gaussian16/sse4/tar/g16/l701.exe)
 ... and contract with generalized density number  0.
 Compute integral first derivatives.
 Leave Link  701 at Wed Jul  6 01:06:20 2022, MaxMem=   671088640 cpu:               1.1 elap:               0.2
 (Enter /gpfs/software/gaussian16/sse4/tar/g16/l702.exe)
 L702 exits ... SP integral derivatives will be done elsewhere.
 Leave Link  702 at Wed Jul  6 01:06:20 2022, MaxMem=   671088640 cpu:               0.1 elap:               0.0
 (Enter /gpfs/software/gaussian16/sse4/tar/g16/l703.exe)
 Integral derivatives from FoFJK, PRISM(SPDF).
 Compute integral first derivatives, UseDBF=F ICtDFT=           0.
 Calling FoFJK, ICntrl=      2127 FMM=F ISym2X=0 I1Cent= 0 IOpClX= 0 NMat=1 NMatS=1 NMatT=0.
 FoFJK:  IHMeth= 1 ICntrl=    2127 DoSepK=F KAlg= 0 I1Cent=           0 FoldK=F
 IRaf=         0 NMat=       1 IRICut=       1 DoRegI=T DoRafI=F ISym2E= 0 IDoP0=0 IntGTp=1.
 FoFCou: FMM=F IPFlag=           0 FMFlag=      100000 FMFlg1=         800
         NFxFlg=           0 DoJE=F BraDBF=F KetDBF=F FulRan=T
         wScrn=  0.000000 ICntrl=      2127 IOpCl=  0 I1Cent=           0 NGrid=           0
         NMat0=    1 NMatS0=      1 NMatT0=    0 NMatD0=    1 NMtDS0=    0 NMtDT0=    0
 Symmetry not used in FoFCou.
 Leave Link  703 at Wed Jul  6 01:06:59 2022, MaxMem=   671088640 cpu:             197.9 elap:              39.6
 (Enter /gpfs/software/gaussian16/sse4/tar/g16/l716.exe)
 Dipole        =-3.61936845D+00 8.20958950D-01 2.52226248D-04
 ***** Axes restored to original set *****
 -------------------------------------------------------------------
 Center     Atomic                   Forces (Hartrees/Bohr)
 Number     Number              X              Y              Z
 -------------------------------------------------------------------
      1        6          -0.025952253    0.007351136    0.008820802
      2        6           0.025664218   -0.014435379   -0.001248634
      3        6          -0.014200239   -0.000173851    0.009203269
      4        6           0.023195595    0.000716606   -0.015479924
      5        6          -0.019561825    0.009520148    0.002503298
      6        6           0.009627414   -0.006215792    0.000359688
      7        1           0.003753130   -0.000212328   -0.002152139
      8        1           0.004183017   -0.002578416    0.000042942
      9       17          -0.004058417    0.003740991   -0.001324761
     10        8           0.013456401   -0.001177317   -0.007320848
     11        1           0.003351524    0.000449327   -0.002597219
     12        6          -0.019943943    0.022395059   -0.010694463
     13        6           0.010150920   -0.014199264    0.008371893
     14        6          -0.002400982    0.015384008   -0.014518959
     15        6           0.033721371   -0.046390884    0.026933896
     16        6          -0.003109721    0.037212196   -0.036817725
     17        6          -0.035131026   -0.007112066    0.029734517
     18       17           0.005809031   -0.007269176    0.003888132
     19        1          -0.005010001   -0.000548968    0.003749263
     20        1          -0.003544215    0.003543970   -0.001453027
 -------------------------------------------------------------------
 Cartesian Forces:  Max     0.046390884 RMS     0.015611159
 Leave Link  716 at Wed Jul  6 01:06:59 2022, MaxMem=   671088640 cpu:               0.1 elap:               0.0
 (Enter /gpfs/software/gaussian16/sse4/tar/g16/l103.exe)

 GradGradGradGradGradGradGradGradGradGradGradGradGradGradGradGradGradGrad
 Berny optimization.
 Using GEDIIS/GDIIS optimizer.
 FormGI is forming the generalized inverse of G from B-inverse, IUseBI=4.
 GSVD:  received Info=                   1 from GESDD.
 Internal  Forces:  Max     0.039372922 RMS     0.009446113
 Search for a local minimum.
 Step number   2 out of a maximum of  107
 All quantities printed in internal units (Hartrees-Bohrs-Radians)
 RMS Force = .94461D-02 SwitMx=.10000D-02 MixMth= 1
 Mixed Optimization -- RFO/linear search
 Update second derivatives using D2CorX and points    1    2
 DE= -3.70D-02 DEPred=-3.46D-02 R= 1.07D+00
 TightC=F SS=  1.41D+00  RLast= 3.00D-01 DXNew= 5.0454D-01 8.9992D-01
 Trust test= 1.07D+00 RLast= 3.00D-01 DXMaxT set to 5.05D-01
 ITU=  1  0
 Use linear search instead of GDIIS.
     Eigenvalues ---    0.00230   0.01212   0.01333   0.01666   0.01693
     Eigenvalues ---    0.01715   0.01793   0.01874   0.01911   0.01929
     Eigenvalues ---    0.02000   0.02004   0.02017   0.02037   0.02067
     Eigenvalues ---    0.02151   0.02306   0.14483   0.16000   0.16000
     Eigenvalues ---    0.16000   0.16301   0.16752   0.22399   0.23589
     Eigenvalues ---    0.23776   0.24714   0.24976   0.25000   0.25000
     Eigenvalues ---    0.25000   0.25000   0.25761   0.29706   0.31953
     Eigenvalues ---    0.33608   0.34022   0.34107   0.34695   0.35128
     Eigenvalues ---    0.35942   0.37562   0.37968   0.39737   0.39988
     Eigenvalues ---    0.42434   0.42637   0.43314   0.44262   0.45116
     Eigenvalues ---    0.45851   0.48349   0.52318   0.76289
 RFO step:  Lambda=-1.37403277D-02 EMin= 2.30000001D-03
 Quartic linear search produced a step of  1.17060.
 Iteration  1 RMS(Cart)=  0.12729017 RMS(Int)=  0.00817932
 Iteration  2 RMS(Cart)=  0.01451106 RMS(Int)=  0.00120785
 Iteration  3 RMS(Cart)=  0.00013849 RMS(Int)=  0.00120364
 Iteration  4 RMS(Cart)=  0.00000022 RMS(Int)=  0.00120364
 ITry= 1 IFail=0 DXMaxC= 5.39D-01 DCOld= 1.00D+10 DXMaxT= 5.05D-01 DXLimC= 3.00D+00 Rises=F
 Variable       Old X    -DE/DX   Delta X   Delta X   Delta X     New X
                                 (Linear)    (Quad)   (Total)
    R1        2.68409   0.01874   0.06511  -0.00948   0.05530   2.73939
    R2        2.70208   0.01097   0.03337   0.00568   0.03888   2.74096
    R3        2.38176  -0.01513  -0.01882  -0.01596  -0.03478   2.34697
    R4        2.64074  -0.02068  -0.08307   0.01693  -0.06629   2.57445
    R5        2.05917  -0.00352  -0.01476   0.00127  -0.01350   2.04568
    R6        2.67256  -0.00595  -0.03304   0.01688  -0.01599   2.65657
    R7        2.04911   0.00093   0.00835  -0.00728   0.00107   2.05019
    R8        2.64098  -0.01930  -0.06965   0.00537  -0.06413   2.57685
    R9        3.29906   0.00541   0.02228   0.00044   0.02272   3.32178
   R10        2.64514   0.00394   0.00668   0.00616   0.01317   2.65831
   R11        2.05415  -0.00022  -0.00061  -0.00035  -0.00096   2.05319
   R12        2.82471  -0.02164  -0.11761   0.02819  -0.08942   2.73529
   R13        2.64444   0.00186  -0.00682   0.01808   0.01054   2.65498
   R14        2.66651  -0.02028  -0.07413   0.00062  -0.07127   2.59524
   R15        2.63872  -0.00745  -0.03030   0.01023  -0.02284   2.61588
   R16        2.05776  -0.00215  -0.00450  -0.00598  -0.01048   2.04728
   R17        2.62805  -0.00919  -0.00911  -0.02652  -0.03746   2.59059
   R18        3.27607   0.01009   0.03223   0.01241   0.04464   3.32071
   R19        2.63112  -0.02750  -0.06451  -0.04163  -0.10333   2.52779
   R20        2.59670   0.00297   0.02409  -0.02201   0.00245   2.59915
   R21        2.05903  -0.00495  -0.01597  -0.00559  -0.02157   2.03746
    A1        1.95310   0.00100   0.01761  -0.01176   0.00530   1.95840
    A2        2.14623   0.00269   0.00823   0.00408   0.01259   2.15881
    A3        2.18386  -0.00369  -0.02584   0.00768  -0.01789   2.16597
    A4        2.15822  -0.00011   0.00220   0.00133   0.00307   2.16128
    A5        2.01463   0.00254   0.02526  -0.01849   0.00700   2.02163
    A6        2.11034  -0.00243  -0.02747   0.01717  -0.01007   2.10027
    A7        2.14497  -0.00528  -0.04094   0.01762  -0.02328   2.12169
    A8        2.01091   0.00697   0.04053   0.00790   0.04840   2.05931
    A9        2.12731  -0.00169   0.00041  -0.02552  -0.02512   2.10219
   A10        2.17899  -0.00544  -0.03053   0.00934  -0.02122   2.15777
   A11        2.05797  -0.00010   0.01325  -0.02433  -0.01106   2.04691
   A12        2.04622   0.00553   0.01728   0.01499   0.03228   2.07851
   A13        2.12626  -0.00115  -0.01708   0.01370  -0.00290   2.12337
   A14        2.01976   0.00562   0.02464   0.02592   0.05033   2.07009
   A15        2.13716  -0.00447  -0.00757  -0.03963  -0.04743   2.08973
   A16        2.00483   0.01098   0.06873  -0.03023   0.03903   2.04386
   A17        2.15396  -0.00300  -0.03406   0.03493   0.00061   2.15456
   A18        2.12440  -0.00798  -0.03467  -0.00470  -0.03964   2.08476
   A19        2.14058   0.00660  -0.00007   0.05276   0.05227   2.19286
   A20        2.15550  -0.00418  -0.01908  -0.00404  -0.02354   2.13196
   A21        1.98710  -0.00242   0.01915  -0.04872  -0.02873   1.95837
   A22        2.08820  -0.01606  -0.05800  -0.04013  -0.10210   1.98610
   A23        2.14511   0.00314  -0.00109   0.01493   0.01582   2.16093
   A24        2.04988   0.01292   0.05909   0.02520   0.08628   2.13615
   A25        2.12223  -0.00185  -0.01290   0.01858   0.00095   2.12317
   A26        2.07604   0.00102   0.00062   0.00102   0.00400   2.08005
   A27        2.08492   0.00083   0.01228  -0.01960  -0.00495   2.07997
   A28        2.26272   0.03604   0.10491   0.12374   0.23430   2.49702
   A29        1.95775  -0.03937  -0.14569  -0.11165  -0.25356   1.70419
   A30        2.18826   0.01570   0.03430   0.07748   0.10989   2.29815
   A31        2.13718   0.02367   0.11139   0.03417   0.14367   2.28085
   A32        2.14838   0.02367   0.09254   0.05818   0.14914   2.29752
    D1        0.00015  -0.00000  -0.00003   0.00001  -0.00002   0.00013
    D2       -3.14143  -0.00000  -0.00003   0.00002  -0.00001  -3.14144
    D3       -3.14149  -0.00000   0.00001  -0.00008  -0.00007  -3.14156
    D4        0.00012  -0.00000   0.00001  -0.00006  -0.00006   0.00006
    D5       -0.00014   0.00000   0.00003  -0.00001   0.00002  -0.00013
    D6        3.14143   0.00000   0.00005  -0.00007  -0.00003   3.14140
    D7        3.14149   0.00000  -0.00001   0.00008   0.00007   3.14156
    D8       -0.00012   0.00000   0.00001   0.00001   0.00002  -0.00010
    D9        0.00004  -0.00000  -0.00001  -0.00007  -0.00008  -0.00004
   D10       -3.14149  -0.00000  -0.00001  -0.00006  -0.00007  -3.14156
   D11       -3.14157  -0.00000  -0.00001  -0.00008  -0.00009   3.14152
   D12        0.00009  -0.00000  -0.00001  -0.00007  -0.00008   0.00001
   D13       -0.00023   0.00000   0.00005   0.00013   0.00018  -0.00006
   D14        3.14142   0.00000   0.00005  -0.00001   0.00004   3.14146
   D15        3.14129   0.00000   0.00005   0.00012   0.00017   3.14146
   D16       -0.00024   0.00000   0.00004  -0.00002   0.00003  -0.00022
   D17       -0.00006   0.00000   0.00002   0.00008   0.00010   0.00004
   D18        3.14151   0.00000   0.00002   0.00003   0.00005   3.14156
   D19        3.14156   0.00000   0.00000   0.00014   0.00014  -3.14149
   D20       -0.00006   0.00000   0.00001   0.00009   0.00010   0.00003
   D21        0.00024  -0.00000  -0.00005  -0.00013  -0.00018   0.00006
   D22       -3.14141  -0.00000  -0.00004  -0.00000  -0.00005  -3.14146
   D23       -3.14132  -0.00000  -0.00005  -0.00008  -0.00014  -3.14146
   D24        0.00021  -0.00000  -0.00005   0.00005  -0.00000   0.00021
   D25       -0.00006   0.00000   0.00000   0.00001   0.00001  -0.00006
   D26        3.14157  -0.00000  -0.00003   0.00017   0.00014  -3.14148
   D27       -3.14159  -0.00000  -0.00000  -0.00014  -0.00014   3.14145
   D28        0.00004  -0.00000  -0.00004   0.00003  -0.00001   0.00003
   D29        3.14141   0.00000   0.00003   0.00008   0.00010   3.14151
   D30       -0.00024   0.00001   0.00004   0.00013   0.00016  -0.00008
   D31       -0.00022   0.00001   0.00006  -0.00007  -0.00002  -0.00024
   D32        3.14132   0.00001   0.00006  -0.00002   0.00004   3.14136
   D33       -3.14134  -0.00000   0.00005  -0.00040  -0.00037   3.14147
   D34        0.00028  -0.00000   0.00002  -0.00025  -0.00025   0.00003
   D35        0.00008   0.00000   0.00000   0.00004   0.00004   0.00011
   D36       -3.14155   0.00000   0.00000   0.00009   0.00010  -3.14145
   D37       -3.14146   0.00000   0.00000  -0.00001  -0.00002  -3.14148
   D38        0.00010   0.00000   0.00000   0.00004   0.00004   0.00014
   D39        0.00005  -0.00000  -0.00013   0.00035   0.00024   0.00030
   D40       -3.14151  -0.00000  -0.00013   0.00030   0.00018  -3.14133
   D41       -0.00016   0.00000  -0.00013   0.00059   0.00044   0.00028
   D42        3.14159  -0.00000   0.00003  -0.00009  -0.00005   3.14154
   D43       -0.00002   0.00000   0.00018  -0.00061  -0.00041  -0.00042
   D44        3.14142   0.00000   0.00002   0.00005   0.00007   3.14150
         Item               Value     Threshold  Converged?
 Maximum Force            0.039373     0.000450     NO 
 RMS     Force            0.009446     0.000300     NO 
 Maximum Displacement     0.538730     0.001800     NO 
 RMS     Displacement     0.139279     0.001200     NO 
 Predicted change in Energy=-2.464106D-02
 Lowest energy point so far.  Saving SCF results.
 GradGradGradGradGradGradGradGradGradGradGradGradGradGradGradGradGradGrad

 Leave Link  103 at Wed Jul  6 01:06:59 2022, MaxMem=   671088640 cpu:               0.1 elap:               0.1
 (Enter /gpfs/software/gaussian16/sse4/tar/g16/l202.exe)
                          Input orientation:                          
 ---------------------------------------------------------------------
 Center     Atomic      Atomic             Coordinates (Angstroms)
 Number     Number       Type             X           Y           Z
 ---------------------------------------------------------------------
      1          6           0       -8.003591   -1.560910    6.714558
      2          6           0       -7.206955   -2.616174    7.308863
      3          6           0       -5.961536   -2.960883    6.877498
      4          6           0       -7.321715   -0.915769    5.608820
      5          6           0       -6.074774   -1.266317    5.182575
      6          6           0       -5.347347   -2.300543    5.799079
      7          1           0       -5.449297   -3.766817    7.392392
      8          1           0       -5.640711   -0.727416    4.344926
      9         17           0       -8.170298    0.387105    4.788864
     10          8           0       -9.138798   -1.248806    7.109994
     11          1           0       -7.661178   -3.138163    8.141372
     12          6           0       -4.027091   -2.632856    5.307533
     13          6           0       -3.190232   -3.636699    5.823155
     14          6           0       -1.976977   -3.744742    5.165485
     15          6           0       -3.452158   -1.969667    4.251268
     16          6           0       -2.350081   -1.915174    3.495118
     17          6           0       -1.655154   -2.929673    4.111254
     18         17           0       -0.820374   -4.957032    5.695141
     19          1           0       -2.081069   -1.282410    2.664631
     20          1           0       -3.456943   -4.274265    6.657464
 ---------------------------------------------------------------------
                    Distance matrix (angstroms):
                    1          2          3          4          5
     1  C    0.000000
     2  C    1.449623   0.000000
     3  C    2.481222   1.362340   0.000000
     4  C    1.450454   2.407217   2.764439   0.000000
     5  C    2.480744   2.761349   2.399404   1.363609   0.000000
     6  C    2.905304   2.416032   1.405797   2.419076   1.406716
     7  H    3.442368   2.102456   1.084912   3.849098   3.395145
     8  H    3.448633   3.847785   3.391935   2.111558   1.086499
     9  Cl   2.744240   4.037091   4.522173   1.757812   2.698154
    10  O    1.241964   2.375134   3.616664   2.380384   3.619875
    11  H    2.154245   1.082526   2.125462   3.386457   3.843821
    12  C    4.352165   3.757278   2.512861   3.727427   2.464965
    13  C    5.317134   4.402597   3.041133   4.951621   3.788091
    14  C    6.594606   5.763715   4.407055   6.063487   4.789032
    15  C    5.191380   4.885219   3.765179   4.234043   2.870566
    16  C    6.515556   6.214924   5.057332   5.493969   4.140273
    17  C    6.996667   6.414474   5.118398   6.197453   4.842264
    18  Cl   8.010709   6.990861   5.640401   7.655501   6.441492
    19  H    7.180232   7.044326   5.968546   6.022213   4.721227
    20  H    5.295051   4.151648   2.836613   5.226434   4.251598
                    6          7          8          9         10
     6  C    0.000000
     7  H    2.167718   0.000000
     8  H    2.162256   4.308323   0.000000
     9  Cl   4.026542   5.606895   2.799651   0.000000
    10  O    4.147258   4.475774   4.489327   3.000307   0.000000
    11  H    3.397316   2.418387   4.930212   4.891424   2.610895
    12  C    1.447455   2.766798   2.676021   5.153188   5.594105
    13  C    2.537526   2.753690   4.080924   6.485508   6.537846
    14  C    3.721096   4.125119   4.816693   7.454612   7.829592
    15  C    2.469198   4.133397   2.518278   5.301342   6.405454
    16  C    3.800046   5.312482   3.600165   6.391337   7.719978
    17  C    4.108144   5.085488   4.559518   7.342157   8.235453
    18  Cl   5.249878   5.071903   6.553502   9.132498   9.216775
    19  H    4.640036   6.314187   3.975231   6.661708   8.341099
    20  H    2.864617   2.183368   4.764117   6.887362   6.453036
                   11         12         13         14         15
    11  H    0.000000
    12  C    4.636008   0.000000
    13  C    5.060832   1.404955   0.000000
    14  C    6.444687   2.336544   1.384266   0.000000
    15  C    5.849286   1.373341   2.306173   2.482508   0.000000
    16  C    7.161783   2.571435   3.014840   2.505325   1.337649
    17  C    7.235858   2.673063   2.405609   1.370879   2.042165
    18  Cl   7.489254   3.979330   2.715860   1.757245   4.235021
    19  H    8.035927   3.549034   4.092578   3.511152   2.206722
    20  H    4.600903   2.200365   1.083372   2.167186   3.331813
                   16         17         18         19         20
    16  C    0.000000
    17  C    1.375411   0.000000
    18  Cl   4.053764   2.704762   0.000000
    19  H    1.078177   2.233294   4.927087   0.000000
    20  H    4.097668   3.396697   2.888552   5.175610   0.000000
 Stoichiometry    C12H5Cl2O(1-)
 Framework group  C1[X(C12H5Cl2O)]
 Deg. of freedom    54
 Full point group                 C1      NOp   1
 RotChk:  IX=2 Diff= 1.28D-02
 Largest Abelian subgroup         C1      NOp   1
 Largest concise Abelian subgroup C1      NOp   1
                         Standard orientation:                         
 ---------------------------------------------------------------------
 Center     Atomic      Atomic             Coordinates (Angstroms)
 Number     Number       Type             X           Y           Z
 ---------------------------------------------------------------------
      1          6           0        3.154905   -1.123134   -0.000136
      2          6           0        2.037933   -2.047136    0.000022
      3          6           0        0.732160   -1.658642    0.000117
      4          6           0        2.721388    0.261019   -0.000011
      5          6           0        1.412192    0.642379    0.000086
      6          6           0        0.368436   -0.300713    0.000118
      7          1           0       -0.029058   -2.431675    0.000268
      8          1           0        1.179491    1.703667    0.000212
      9         17           0        3.971489    1.496798    0.000119
     10          8           0        4.344422   -1.480241   -0.000257
     11          1           0        2.295563   -3.098559    0.000089
     12          6           0       -1.004599    0.157435    0.000053
     13          6           0       -2.142586   -0.666511   -0.000084
     14          6           0       -3.337767    0.031870   -0.000014
     15          6           0       -1.329851    1.491705   -0.000076
     16          6           0       -2.363957    2.340191   -0.000266
     17          6           0       -3.370061    1.402368    0.000040
     18         17           0       -4.851501   -0.860611    0.000053
     19          1           0       -2.407325    3.417496   -0.000298
     20          1           0       -2.103008   -1.749160   -0.000228
 ---------------------------------------------------------------------
 Rotational constants (GHZ):           1.2652152           0.2097614           0.1799306
 Leave Link  202 at Wed Jul  6 01:06:59 2022, MaxMem=   671088640 cpu:               0.1 elap:               0.0
 (Enter /gpfs/software/gaussian16/sse4/tar/g16/l301.exe)
 Standard basis: 6-311+G(d,p) (5D, 7F)
 Ernie: Thresh=  0.10000D-02 Tol=  0.10000D-05 Strict=F.
 There are   391 symmetry adapted cartesian basis functions of A   symmetry.
 There are   376 symmetry adapted basis functions of A   symmetry.
   376 basis functions,   614 primitive gaussians,   391 cartesian basis functions
    60 alpha electrons       60 beta electrons
       nuclear repulsion energy      1016.1145976858 Hartrees.
 IExCor= 4336 DFT=T Ex+Corr=M062X ExCW=0 ScaHFX=  0.540000
 ScaDFX=  1.000000  1.000000  1.000000  1.000000 ScalE2=  1.000000  1.000000
 IRadAn=      5 IRanWt=     -1 IRanGd=            0 ICorTp=0 IEmpDi=  4
 NAtoms=   20 NActive=   20 NUniq=   20 SFac= 1.00D+00 NAtFMM=   60 NAOKFM=F Big=F
 Integral buffers will be    131072 words long.
 Raffenetti 2 integral format.
 Two-electron integral symmetry is turned on.
 Leave Link  301 at Wed Jul  6 01:07:00 2022, MaxMem=   671088640 cpu:               0.4 elap:               0.1
 (Enter /gpfs/software/gaussian16/sse4/tar/g16/l302.exe)
 NPDir=0 NMtPBC=     1 NCelOv=     1 NCel=       1 NClECP=     1 NCelD=      1
         NCelK=      1 NCelE2=     1 NClLst=     1 CellRange=     0.0.
 One-electron integrals computed using PRISM.
 One-electron integral symmetry used in STVInt
 NBasis=   376 RedAO= T EigKep=  1.29D-06  NBF=   376
 NBsUse=   372 1.00D-06 EigRej=  5.83D-07 NBFU=   372
 Precomputing XC quadrature grid using
 IXCGrd= 4 IRadAn=           5 IRanWt=          -1 IRanGd=           0 AccXCQ= 0.00D+00.
 Generated NRdTot=       0 NPtTot=           0 NUsed=           0 NTot=          32
 NSgBfM=   384   384   384   384   384 MxSgAt=    20 MxSgA2=    20.
 Leave Link  302 at Wed Jul  6 01:07:00 2022, MaxMem=   671088640 cpu:               2.2 elap:               0.5
 (Enter /gpfs/software/gaussian16/sse4/tar/g16/l303.exe)
 DipDrv:  MaxL=1.
 Leave Link  303 at Wed Jul  6 01:07:00 2022, MaxMem=   671088640 cpu:               0.2 elap:               0.1
 (Enter /gpfs/software/gaussian16/sse4/tar/g16/l401.exe)
[truncated: 1,061,575 more chars]
