# Supplementary material for: Gas Phase Reactivity of Isomeric Hydroxylated Polychlorinated Biphenyls
Source: J Am Soc Mass Spectrom. 2024 Apr 19;35(5):1021–9. doi: 10.1021/jasms.4c00035 (PMC11066962; doi:10.1021/jasms.4c00035)
Supplement: Supplementary file 3 — js4c00035_si_003.zip [file js4c00035_si_003.zip › Claculated geometries/4-OH-CB107_b1.out]

 Entering Gaussian System, Link 0=/gpfs/software/gaussian16/sse4/tar/g16/g16
 Initial command:
 /gpfs/software/gaussian16/sse4/tar/g16/l1.exe "/tmp/Gau-112879.inp" -scrdir="/tmp/"
 Entering Link 1 = /gpfs/software/gaussian16/sse4/tar/g16/l1.exe PID=    112886.
  
 Copyright (c) 1988,1990,1992,1993,1995,1998,2003,2009,2016,
            Gaussian, Inc.  All Rights Reserved.
  
 This is part of the Gaussian(R) 16 program.  It is based on
 the Gaussian(R) 09 system (copyright 2009, Gaussian, Inc.),
 the Gaussian(R) 03 system (copyright 2003, Gaussian, Inc.),
 the Gaussian(R) 98 system (copyright 1998, Gaussian, Inc.),
 the Gaussian(R) 94 system (copyright 1995, Gaussian, Inc.),
 the Gaussian 92(TM) system (copyright 1992, Gaussian, Inc.),
 the Gaussian 90(TM) system (copyright 1990, Gaussian, Inc.),
 the Gaussian 88(TM) system (copyright 1988, Gaussian, Inc.),
 the Gaussian 86(TM) system (copyright 1986, Carnegie Mellon
 University), and the Gaussian 82(TM) system (copyright 1983,
 Carnegie Mellon University). Gaussian is a federally registered
 trademark of Gaussian, Inc.
  
 This software contains proprietary and confidential information,
 including trade secrets, belonging to Gaussian, Inc.
  
 This software is provided under written license and may be
 used, copied, transmitted, or stored only in accord with that
 written license.
  
 The following legend is applicable only to US Government
 contracts under FAR:
  
                    RESTRICTED RIGHTS LEGEND
  
 Use, reproduction and disclosure by the US Government is
 subject to restrictions as set forth in subparagraphs (a)
 and (c) of the Commercial Computer Software - Restricted
 Rights clause in FAR 52.227-19.
  
 Gaussian, Inc.
 340 Quinnipiac St., Bldg. 40, Wallingford CT 06492
  
  
 ---------------------------------------------------------------
 Warning -- This program may not be used in any manner that
 competes with the business of Gaussian, Inc. or will provide
 assistance to any competitor of Gaussian, Inc.  The licensee
 of this program is prohibited from giving any competitor of
 Gaussian, Inc. access to this program.  By using this program,
 the user acknowledges that Gaussian, Inc. is engaged in the
 business of creating and licensing software in the field of
 computational chemistry and represents and warrants to the
 licensee that it is not a competitor of Gaussian, Inc. and that
 it will not use this program in any manner prohibited above.
 ---------------------------------------------------------------
  

 Cite this work as:
 Gaussian 16, Revision A.03,
 M. J. Frisch, G. W. Trucks, H. B. Schlegel, G. E. Scuseria, 
 M. A. Robb, J. R. Cheeseman, G. Scalmani, V. Barone, 
 G. A. Petersson, H. Nakatsuji, X. Li, M. Caricato, A. V. Marenich, 
 J. Bloino, B. G. Janesko, R. Gomperts, B. Mennucci, H. P. Hratchian, 
 J. V. Ortiz, A. F. Izmaylov, J. L. Sonnenberg, D. Williams-Young, 
 F. Ding, F. Lipparini, F. Egidi, J. Goings, B. Peng, A. Petrone, 
 T. Henderson, D. Ranasinghe, V. G. Zakrzewski, J. Gao, N. Rega, 
 G. Zheng, W. Liang, M. Hada, M. Ehara, K. Toyota, R. Fukuda, 
 J. Hasegawa, M. Ishida, T. Nakajima, Y. Honda, O. Kitao, H. Nakai, 
 T. Vreven, K. Throssell, J. A. Montgomery, Jr., J. E. Peralta, 
 F. Ogliaro, M. J. Bearpark, J. J. Heyd, E. N. Brothers, K. N. Kudin, 
 V. N. Staroverov, T. A. Keith, R. Kobayashi, J. Normand, 
 K. Raghavachari, A. P. Rendell, J. C. Burant, S. S. Iyengar, 
 J. Tomasi, M. Cossi, J. M. Millam, M. Klene, C. Adamo, R. Cammi, 
 J. W. Ochterski, R. L. Martin, K. Morokuma, O. Farkas, 
 J. B. Foresman, and D. J. Fox, Gaussian, Inc., Wallingford CT, 2016.
 
 ******************************************
 Gaussian 16:  ES64L-G16RevA.03 25-Dec-2016
                 4-Apr-2022 
 ******************************************
 %Chk=checkpoint
 %Mem=14gb
 %NProc=7
 Will use up to    7 processors via shared memory.
 -----------------------------------------
 #p M062X/6-311+G** opt int=ultrafine freq
 -----------------------------------------
 1/18=20,19=15,26=4,38=1/1,3;
 2/9=110,12=2,17=6,18=5,40=1/2;
 3/5=4,6=6,7=111,11=2,25=1,30=1,71=1,74=-55,75=-5/1,2,3;
 4//1;
 5/5=2,38=5/2;
 6/7=2,8=2,9=2,10=2,28=1/1;
 7//1,2,3,16;
 1/18=20,19=15,26=4/3(2);
 2/9=110/2;
 99//99;
 2/9=110/2;
 3/5=4,6=6,7=111,11=2,25=1,30=1,71=1,74=-55,75=-5/1,2,3;
 4/5=5,16=3,69=1/1;
 5/5=2,38=5/2;
 7//1,2,3,16;
 1/18=20,19=15,26=4/3(-5);
 2/9=110/2;
 6/7=2,8=2,9=2,10=2,19=2,28=1/1;
 99/9=1/99;
 Leave Link    1 at Mon Apr  4 13:21:13 2022, MaxMem=  1879048192 cpu:               0.5 elap:               0.1
 (Enter /gpfs/software/gaussian16/sse4/tar/g16/l101.exe)
 ---
 ...
 ---
 Symbolic Z-matrix:
 Charge = -1 Multiplicity = 1
 C                    -8.0868   -1.48017   6.69062 
 C                    -7.31929  -2.57881   7.33576 
 C                    -6.0813   -2.93511   6.91235 
 C                    -7.38701  -0.83205   5.57417 
 C                    -6.07129  -1.25195   5.17729 
 C                    -5.37304  -2.25564   5.76728 
 Cl                   -5.32893  -4.25268   7.77197 
 H                    -5.70436  -0.66571   4.34625 
 Cl                   -8.16034   0.44805   4.72945 
 O                    -9.20725  -1.13883   7.05066 
 Cl                   -8.1558   -3.34581   8.65865 
 C                    -3.97551  -2.54433   5.18153 
 C                    -3.09637  -3.52825   5.66863 
 C                    -1.82867  -3.76705   5.10596 
 C                    -3.45947  -1.8174    4.07705 
 C                    -2.19366  -2.05174   3.51711 
 C                    -1.36975  -3.03244   4.03034 
 Cl                   -0.81577  -4.99675   5.75757 
 H                    -4.00361  -1.02318   3.57831 
 H                    -3.3316   -4.16492   6.5046 
 
 ITRead=  0  0  0  0  0  0  0  0  0  0  0  0  0  0  0  0  0  0  0  0
 MicOpt= -1 -1 -1 -1 -1 -1 -1 -1 -1 -1 -1 -1 -1 -1 -1 -1 -1 -1 -1 -1
 NAtoms=     20 NQM=       20 NQMF=       0 NMMI=      0 NMMIF=      0
                NMic=       0 NMicF=      0.
                    Isotopes and Nuclear Properties:
 (Nuclear quadrupole moments (NQMom) in fm**2, nuclear magnetic moments (NMagM)
  in nuclear magnetons)

  Atom         1           2           3           4           5           6           7           8           9          10
 IAtWgt=          12          12          12          12          12          12          35           1          35          16
 AtmWgt=  12.0000000  12.0000000  12.0000000  12.0000000  12.0000000  12.0000000  34.9688527   1.0078250  34.9688527  15.9949146
 NucSpn=           0           0           0           0           0           0           3           1           3           0
 AtZEff=  -0.0000000  -0.0000000  -0.0000000  -0.0000000  -0.0000000  -0.0000000  -0.0000000  -0.0000000  -0.0000000  -0.0000000
 NQMom=    0.0000000   0.0000000   0.0000000   0.0000000   0.0000000   0.0000000  -8.1650000   0.0000000  -8.1650000   0.0000000
 NMagM=    0.0000000   0.0000000   0.0000000   0.0000000   0.0000000   0.0000000   0.8218740   2.7928460   0.8218740   0.0000000
 AtZNuc=   6.0000000   6.0000000   6.0000000   6.0000000   6.0000000   6.0000000  17.0000000   1.0000000  17.0000000   8.0000000

  Atom        11          12          13          14          15          16          17          18          19          20
 IAtWgt=          35          12          12          12          12          12          12          35           1           1
 AtmWgt=  34.9688527  12.0000000  12.0000000  12.0000000  12.0000000  12.0000000  12.0000000  34.9688527   1.0078250   1.0078250
 NucSpn=           3           0           0           0           0           0           0           3           1           1
 AtZEff=  -0.0000000  -0.0000000  -0.0000000  -0.0000000  -0.0000000  -0.0000000  -0.0000000  -0.0000000  -0.0000000  -0.0000000
 NQMom=   -8.1650000   0.0000000   0.0000000   0.0000000   0.0000000   0.0000000   0.0000000  -8.1650000   0.0000000   0.0000000
 NMagM=    0.8218740   0.0000000   0.0000000   0.0000000   0.0000000   0.0000000   0.0000000   0.8218740   2.7928460   2.7928460
 AtZNuc=  17.0000000   6.0000000   6.0000000   6.0000000   6.0000000   6.0000000   6.0000000  17.0000000   1.0000000   1.0000000
 Leave Link  101 at Mon Apr  4 13:21:14 2022, MaxMem=  1879048192 cpu:               2.0 elap:               0.3
 (Enter /gpfs/software/gaussian16/sse4/tar/g16/l103.exe)

 GradGradGradGradGradGradGradGradGradGradGradGradGradGradGradGradGradGrad
 Berny optimization.
 Initialization pass.
                           ----------------------------
                           !    Initial Parameters    !
                           ! (Angstroms and Degrees)  !
 --------------------------                            --------------------------
 ! Name  Definition              Value          Derivative Info.                !
 --------------------------------------------------------------------------------
 ! R1    R(1,2)                  1.4874         estimate D2E/DX2                !
 ! R2    R(1,4)                  1.4684         estimate D2E/DX2                !
 ! R3    R(1,10)                 1.2254         estimate D2E/DX2                !
 ! R4    R(2,3)                  1.356          estimate D2E/DX2                !
 ! R5    R(2,11)                 1.743          estimate D2E/DX2                !
 ! R6    R(3,6)                  1.5081         estimate D2E/DX2                !
 ! R7    R(3,7)                  1.7438         estimate D2E/DX2                !
 ! R8    R(4,5)                  1.437          estimate D2E/DX2                !
 ! R9    R(4,9)                  1.7176         estimate D2E/DX2                !
 ! R10   R(5,6)                  1.3576         estimate D2E/DX2                !
 ! R11   R(5,8)                  1.0812         estimate D2E/DX2                !
 ! R12   R(6,12)                 1.5426         estimate D2E/DX2                !
 ! R13   R(12,13)                1.4065         estimate D2E/DX2                !
 ! R14   R(12,15)                1.4194         estimate D2E/DX2                !
 ! R15   R(13,14)                1.4074         estimate D2E/DX2                !
 ! R16   R(13,20)                1.0768         estimate D2E/DX2                !
 ! R17   R(14,17)                1.381          estimate D2E/DX2                !
 ! R18   R(14,18)                1.7213         estimate D2E/DX2                !
 ! R19   R(15,16)                1.4038         estimate D2E/DX2                !
 ! R20   R(15,19)                1.0843         estimate D2E/DX2                !
 ! R21   R(16,17)                1.3799         estimate D2E/DX2                !
 ! A1    A(2,1,4)              114.1976         estimate D2E/DX2                !
 ! A2    A(2,1,10)             123.3769         estimate D2E/DX2                !
 ! A3    A(4,1,10)             122.4254         estimate D2E/DX2                !
 ! A4    A(1,2,3)              121.988          estimate D2E/DX2                !
 ! A5    A(1,2,11)             113.9905         estimate D2E/DX2                !
 ! A6    A(3,2,11)             124.0214         estimate D2E/DX2                !
 ! A7    A(2,3,6)              123.1911         estimate D2E/DX2                !
 ! A8    A(2,3,7)              116.0075         estimate D2E/DX2                !
 ! A9    A(6,3,7)              120.8011         estimate D2E/DX2                !
 ! A10   A(1,4,5)              121.1553         estimate D2E/DX2                !
 ! A11   A(1,4,9)              119.2288         estimate D2E/DX2                !
 ! A12   A(5,4,9)              119.6158         estimate D2E/DX2                !
 ! A13   A(4,5,6)              124.5367         estimate D2E/DX2                !
 ! A14   A(4,5,8)              111.3822         estimate D2E/DX2                !
 ! A15   A(6,5,8)              124.0812         estimate D2E/DX2                !
 ! A16   A(3,6,5)              114.93           estimate D2E/DX2                !
 ! A17   A(3,6,12)             129.0101         estimate D2E/DX2                !
 ! A18   A(5,6,12)             116.0599         estimate D2E/DX2                !
 ! A19   A(6,12,13)            124.4506         estimate D2E/DX2                !
 ! A20   A(6,12,15)            121.9391         estimate D2E/DX2                !
 ! A21   A(13,12,15)           113.6103         estimate D2E/DX2                !
 ! A22   A(12,13,14)           122.9059         estimate D2E/DX2                !
 ! A23   A(12,13,20)           123.0882         estimate D2E/DX2                !
 ! A24   A(14,13,20)           114.0058         estimate D2E/DX2                !
 ! A25   A(13,14,17)           121.3631         estimate D2E/DX2                !
 ! A26   A(13,14,18)           119.9957         estimate D2E/DX2                !
 ! A27   A(17,14,18)           118.6412         estimate D2E/DX2                !
 ! A28   A(12,15,16)           123.5533         estimate D2E/DX2                !
 ! A29   A(12,15,19)           123.41           estimate D2E/DX2                !
 ! A30   A(16,15,19)           113.0366         estimate D2E/DX2                !
 ! A31   A(15,16,17)           120.576          estimate D2E/DX2                !
 ! A32   A(14,17,16)           117.9909         estimate D2E/DX2                !
 ! D1    D(4,1,2,3)             -0.0365         estimate D2E/DX2                !
 ! D2    D(4,1,2,11)          -179.9158         estimate D2E/DX2                !
 ! D3    D(10,1,2,3)           179.8699         estimate D2E/DX2                !
 ! D4    D(10,1,2,11)           -0.0094         estimate D2E/DX2                !
 ! D5    D(2,1,4,5)             -0.2751         estimate D2E/DX2                !
 ! D6    D(2,1,4,9)            179.616          estimate D2E/DX2                !
 ! D7    D(10,1,4,5)           179.8175         estimate D2E/DX2                !
 ! D8    D(10,1,4,9)            -0.2913         estimate D2E/DX2                !
 ! D9    D(1,2,3,6)              0.3045         estimate D2E/DX2                !
 ! D10   D(1,2,3,7)           -179.4986         estimate D2E/DX2                !
 ! D11   D(11,2,3,6)          -179.8286         estimate D2E/DX2                !
 ! D12   D(11,2,3,7)             0.3683         estimate D2E/DX2                !
 ! D13   D(2,3,6,5)             -0.2477         estimate D2E/DX2                !
 ! D14   D(2,3,6,12)           179.7477         estimate D2E/DX2                !
 ! D15   D(7,3,6,5)            179.5463         estimate D2E/DX2                !
 ! D16   D(7,3,6,12)            -0.4583         estimate D2E/DX2                !
 ! D17   D(1,4,5,6)              0.3455         estimate D2E/DX2                !
 ! D18   D(1,4,5,8)           -179.6258         estimate D2E/DX2                !
 ! D19   D(9,4,5,6)           -179.5452         estimate D2E/DX2                !
 ! D20   D(9,4,5,8)              0.4834         estimate D2E/DX2                !
 ! D21   D(4,5,6,3)             -0.0805         estimate D2E/DX2                !
 ! D22   D(4,5,6,12)           179.9236         estimate D2E/DX2                !
 ! D23   D(8,5,6,3)            179.8874         estimate D2E/DX2                !
 ! D24   D(8,5,6,12)            -0.1086         estimate D2E/DX2                !
 ! D25   D(3,6,12,13)           -0.9922         estimate D2E/DX2                !
 ! D26   D(3,6,12,15)          179.0278         estimate D2E/DX2                !
 ! D27   D(5,6,12,13)          179.0031         estimate D2E/DX2                !
 ! D28   D(5,6,12,15)           -0.9769         estimate D2E/DX2                !
 ! D29   D(6,12,13,14)         179.7954         estimate D2E/DX2                !
 ! D30   D(6,12,13,20)          -0.2637         estimate D2E/DX2                !
 ! D31   D(15,12,13,14)         -0.2232         estimate D2E/DX2                !
 ! D32   D(15,12,13,20)        179.7178         estimate D2E/DX2                !
 ! D33   D(6,12,15,16)        -179.9853         estimate D2E/DX2                !
 ! D34   D(6,12,15,19)          -0.011          estimate D2E/DX2                !
 ! D35   D(13,12,15,16)          0.0327         estimate D2E/DX2                !
 ! D36   D(13,12,15,19)       -179.993          estimate D2E/DX2                !
 ! D37   D(12,13,14,17)          0.2524         estimate D2E/DX2                !
 ! D38   D(12,13,14,18)       -179.6976         estimate D2E/DX2                !
 ! D39   D(20,13,14,17)       -179.6935         estimate D2E/DX2                !
 ! D40   D(20,13,14,18)          0.3566         estimate D2E/DX2                !
 ! D41   D(13,14,17,16)         -0.0673         estimate D2E/DX2                !
 ! D42   D(18,14,17,16)        179.8833         estimate D2E/DX2                !
 ! D43   D(12,15,16,17)          0.1388         estimate D2E/DX2                !
 ! D44   D(19,15,16,17)       -179.8379         estimate D2E/DX2                !
 ! D45   D(15,16,17,14)         -0.1191         estimate D2E/DX2                !
 --------------------------------------------------------------------------------
 Trust Radius=3.00D-01 FncErr=1.00D-07 GrdErr=1.00D-06 EigMax=2.50D+02 EigMin=1.00D-04
 Number of steps in this run=    108 maximum allowed number of steps=    120.
 GradGradGradGradGradGradGradGradGradGradGradGradGradGradGradGradGradGrad

 Leave Link  103 at Mon Apr  4 13:21:14 2022, MaxMem=  1879048192 cpu:               0.1 elap:               0.0
 (Enter /gpfs/software/gaussian16/sse4/tar/g16/l202.exe)
                          Input orientation:                          
 ---------------------------------------------------------------------
 Center     Atomic      Atomic             Coordinates (Angstroms)
 Number     Number       Type             X           Y           Z
 ---------------------------------------------------------------------
      1          6           0       -8.086800   -1.480170    6.690620
      2          6           0       -7.319290   -2.578810    7.335760
      3          6           0       -6.081300   -2.935110    6.912350
      4          6           0       -7.387010   -0.832050    5.574170
      5          6           0       -6.071290   -1.251950    5.177290
      6          6           0       -5.373040   -2.255640    5.767280
      7         17           0       -5.328930   -4.252680    7.771970
      8          1           0       -5.704360   -0.665710    4.346250
      9         17           0       -8.160340    0.448050    4.729450
     10          8           0       -9.207250   -1.138830    7.050660
     11         17           0       -8.155800   -3.345810    8.658650
     12          6           0       -3.975510   -2.544330    5.181530
     13          6           0       -3.096370   -3.528250    5.668630
     14          6           0       -1.828670   -3.767050    5.105960
     15          6           0       -3.459470   -1.817400    4.077050
     16          6           0       -2.193660   -2.051740    3.517110
     17          6           0       -1.369750   -3.032440    4.030340
     18         17           0       -0.815770   -4.996750    5.757570
     19          1           0       -4.003610   -1.023180    3.578310
     20          1           0       -3.331600   -4.164920    6.504600
 ---------------------------------------------------------------------
                    Distance matrix (angstroms):
                    1          2          3          4          5
     1  C    0.000000
     2  C    1.487376   0.000000
     3  C    2.487578   1.356040   0.000000
     4  C    1.468409   2.481724   2.813977   0.000000
     5  C    2.530718   2.824368   2.417346   1.436993   0.000000
     6  C    2.969580   2.520408   1.508144   2.473858   1.357584
     7  Cl   4.057336   2.636978   1.743846   4.557053   4.035820
     8  H    3.440267   3.899374   3.446321   2.089681   1.081176
     9  Cl   2.751296   4.081923   4.531361   1.717628   2.730328
    10  O    1.225377   2.391489   3.607952   2.363770   3.654662
    11  Cl   2.712658   1.743008   2.742588   4.052659   4.566103
    12  C    4.506938   3.977783   2.753688   3.837239   2.462226
    13  C    5.490308   4.638298   3.287622   5.068334   3.777976
    14  C    6.848734   6.044074   4.694681   6.303062   4.932610
    15  C    5.325097   5.108537   4.020223   4.317158   2.889959
    16  C    6.717660   6.413421   5.236577   5.717519   4.293236
    17  C    7.389546   6.821188   5.523962   6.590337   5.156561
    18  Cl   8.130485   7.115679   5.771454   7.782002   6.479255
    19  H    5.154392   5.247109   4.368992   3.932859   2.623809
    20  H    5.463919   4.371298   3.039662   5.331048   4.213437
                    6          7          8          9         10
     6  C    0.000000
     7  Cl   2.829999   0.000000
     8  H    2.158003   4.974219   0.000000
     9  Cl   4.019462   6.274605   2.723810   0.000000
    10  O    4.194698   5.025706   4.450608   3.000371   0.000000
    11  Cl   4.158394   3.098356   5.638199   5.461868   2.926079
    12  C    1.542574   3.385349   2.686229   5.164447   5.730635
    13  C    2.610076   3.151692   4.091997   6.506674   6.705385
    14  C    3.909509   4.426654   5.021598   7.615699   8.070492
    15  C    2.590498   4.803947   2.537398   5.258904   6.506903
    16  C    3.900423   5.725198   3.864397   6.581792   7.906316
    17  C    4.432461   5.582462   4.948743   7.662550   8.610139
    18  Cl   5.318128   4.998006   6.681919   9.200304   9.325908
    19  H    2.861099   5.456457   1.900018   4.557197   6.256873
    20  H    2.890756   2.367120   4.746887   6.909948   6.631641
                   11         12         13         14         15
    11  Cl   0.000000
    12  C    5.496140   0.000000
    13  C    5.879739   1.406504   0.000000
    14  C    7.268537   2.471776   1.407369   0.000000
    15  C    6.736662   1.419366   2.364736   2.742134   0.000000
    16  C    7.978544   2.487555   2.761160   2.366421   1.403824
    17  C    8.220093   2.890238   2.431263   1.381021   2.417733
    18  Cl   8.063368   4.041057   2.713953   1.721257   4.463358
    19  H    6.960255   2.210204   3.386428   3.820066   1.084258
    20  H    5.346380   2.188937   1.076814   2.091242   3.379379
                   16         17         18         19         20
    16  C    0.000000
    17  C    1.379857   0.000000
    18  Cl   3.948585   2.673711   0.000000
    19  H    2.082691   3.343453   5.540826   0.000000
    20  H    3.832171   3.354598   2.753070   4.345722   0.000000
 Stoichiometry    C12H3Cl4O(1-)
 Framework group  C1[X(C12H3Cl4O)]
 Deg. of freedom    54
 Full point group                 C1      NOp   1
 Largest Abelian subgroup         C1      NOp   1
 Largest concise Abelian subgroup C1      NOp   1
                         Standard orientation:                         
 ---------------------------------------------------------------------
 Center     Atomic      Atomic             Coordinates (Angstroms)
 Number     Number       Type             X           Y           Z
 ---------------------------------------------------------------------
      1          6           0        3.023290    0.013293   -0.008048
      2          6           0        2.059367   -1.119451   -0.002602
      3          6           0        0.717923   -0.921145    0.004291
      4          6           0        2.393315    1.339699   -0.006142
      5          6           0        0.963553    1.483669   -0.005427
      6          6           0        0.085726    0.448091    0.000339
      7         17           0       -0.267611   -2.359667    0.023682
      8          1           0        0.672214    2.524841   -0.010580
      9         17           0        3.387470    2.740373   -0.001900
     10          8           0        4.239476   -0.136467   -0.011985
     11         17           0        2.812846   -2.691184   -0.002554
     12          6           0       -1.409536    0.827199    0.001852
     13          6           0       -2.465818   -0.101408   -0.012620
     14          6           0       -3.820207    0.281055   -0.006522
     15          6           0       -1.841367    2.179184    0.018007
     16          6           0       -3.191878    2.562379    0.020189
     17          6           0       -4.191411    1.611160    0.009157
     18         17           0       -5.053490   -0.919619   -0.017374
     19          1           0       -1.160829    3.023180    0.030352
     20          1           0       -2.311585   -1.166973   -0.030261
 ---------------------------------------------------------------------
 Rotational constants (GHZ):           0.5008275           0.1830689           0.1340675
 Leave Link  202 at Mon Apr  4 13:21:14 2022, MaxMem=  1879048192 cpu:               0.1 elap:               0.0
 (Enter /gpfs/software/gaussian16/sse4/tar/g16/l301.exe)
 Standard basis: 6-311+G(d,p) (5D, 7F)
 Ernie: Thresh=  0.10000D-02 Tol=  0.10000D-05 Strict=F.
 There are   441 symmetry adapted cartesian basis functions of A   symmetry.
 There are   424 symmetry adapted basis functions of A   symmetry.
   424 basis functions,   704 primitive gaussians,   441 cartesian basis functions
    76 alpha electrons       76 beta electrons
       nuclear repulsion energy      1511.2465620010 Hartrees.
 IExCor= 4336 DFT=T Ex+Corr=M062X ExCW=0 ScaHFX=  0.540000
 ScaDFX=  1.000000  1.000000  1.000000  1.000000 ScalE2=  1.000000  1.000000
 IRadAn=      5 IRanWt=     -1 IRanGd=            0 ICorTp=0 IEmpDi=  4
 NAtoms=   20 NActive=   20 NUniq=   20 SFac= 1.00D+00 NAtFMM=   60 NAOKFM=F Big=F
 Integral buffers will be    131072 words long.
 Raffenetti 2 integral format.
 Two-electron integral symmetry is turned on.
 Leave Link  301 at Mon Apr  4 13:21:14 2022, MaxMem=  1879048192 cpu:               0.4 elap:               0.1
 (Enter /gpfs/software/gaussian16/sse4/tar/g16/l302.exe)
 NPDir=0 NMtPBC=     1 NCelOv=     1 NCel=       1 NClECP=     1 NCelD=      1
         NCelK=      1 NCelE2=     1 NClLst=     1 CellRange=     0.0.
 One-electron integrals computed using PRISM.
 One-electron integral symmetry used in STVInt
 NBasis=   424 RedAO= T EigKep=  1.21D-06  NBF=   424
 NBsUse=   419 1.00D-06 EigRej=  9.22D-07 NBFU=   419
 Precomputing XC quadrature grid using
 IXCGrd= 4 IRadAn=           5 IRanWt=          -1 IRanGd=           0 AccXCQ= 0.00D+00.
 Generated NRdTot=       0 NPtTot=           0 NUsed=           0 NTot=          32
 NSgBfM=   431   431   431   431   431 MxSgAt=    20 MxSgA2=    20.
 Leave Link  302 at Mon Apr  4 13:21:14 2022, MaxMem=  1879048192 cpu:               2.9 elap:               0.4
 (Enter /gpfs/software/gaussian16/sse4/tar/g16/l303.exe)
 DipDrv:  MaxL=1.
 Leave Link  303 at Mon Apr  4 13:21:14 2022, MaxMem=  1879048192 cpu:               0.3 elap:               0.1
 (Enter /gpfs/software/gaussian16/sse4/tar/g16/l401.exe)
 ExpMin= 4.38D-02 ExpMax= 1.06D+05 ExpMxC= 3.62D+03 IAcc=3 IRadAn=         5 AccDes= 0.00D+00
 Harris functional with IExCor= 1009 and IRadAn=       5 diagonalized for initial guess.
 HarFok:  IExCor= 1009 AccDes= 0.00D+00 IRadAn=         5 IDoV= 1 UseB2=F ITyADJ=14
 ICtDFT=  3500011 ScaDFX=  1.000000  1.000000  1.000000  1.000000
 FoFCou: FMM=F IPFlag=           0 FMFlag=      100000 FMFlg1=           0
         NFxFlg=           0 DoJE=T BraDBF=F KetDBF=T FulRan=T
         wScrn=  0.000000 ICntrl=       500 IOpCl=  0 I1Cent=   200000004 NGrid=           0
         NMat0=    1 NMatS0=      1 NMatT0=    0 NMatD0=    1 NMtDS0=    0 NMtDT0=    0
 Petite list used in FoFCou.
 Harris En= -2373.77859122373    
 JPrj=0 DoOrth=F DoCkMO=F.
 Leave Link  401 at Mon Apr  4 13:21:18 2022, MaxMem=  1879048192 cpu:              24.5 elap:               3.5
 (Enter /gpfs/software/gaussian16/sse4/tar/g16/l502.exe)
 Integral symmetry usage will be decided dynamically.
 Closed shell SCF:
 Using DIIS extrapolation, IDIIS=  1040.
 NGot=  1879048192 LenX=  1878652179 LenY=  1878457257
 Requested convergence on RMS density matrix=1.00D-08 within 128 cycles.
 Requested convergence on MAX density matrix=1.00D-06.
 Requested convergence on             energy=1.00D-06.
 No special actions if energy rises.
 Fock matrices will be formed incrementally for  20 cycles.

 Cycle   1  Pass 1  IDiag  1:
 FoFJK:  IHMeth= 1 ICntrl=       0 DoSepK=F KAlg= 0 I1Cent=           0 FoldK=F
 IRaf= 800000000 NMat=       1 IRICut=       1 DoRegI=T DoRafI=F ISym2E= 0 IDoP0=0 IntGTp=1.
 FoFCou: FMM=F IPFlag=           0 FMFlag=      100000 FMFlg1=           0
         NFxFlg=           0 DoJE=F BraDBF=F KetDBF=F FulRan=T
         wScrn=  0.000000 ICntrl=         0 IOpCl=  0 I1Cent=           0 NGrid=           0
         NMat0=    1 NMatS0=      1 NMatT0=    0 NMatD0=    1 NMtDS0=    0 NMtDT0=    0
 Symmetry not used in FoFCou.
 E= -2374.41975993614    
 DIIS: error= 3.06D-02 at cycle   1 NSaved=   1.
 NSaved= 1 IEnMin= 1 EnMin= -2374.41975993614     IErMin= 1 ErrMin= 3.06D-02
 ErrMax= 3.06D-02  0.00D+00 EMaxC= 1.00D-01 BMatC= 6.87D-01 BMatP= 6.87D-01
 IDIUse=3 WtCom= 6.94D-01 WtEn= 3.06D-01
 Coeff-Com:  0.100D+01
 Coeff-En:   0.100D+01
 Coeff:      0.100D+01
 Gap=     0.098 Goal=   None    Shift=    0.000
 GapD=    0.098 DampG=0.500 DampE=0.500 DampFc=0.2500 IDamp=-1.
 Damping current iteration by 2.50D-01
 RMSDP=1.30D-01 MaxDP=1.88D+01              OVMax= 9.83D-01

 Cycle   2  Pass 1  IDiag  1:
 RMSU=  2.86D-02    CP:  1.16D+00
 E= -2374.48687263796     Delta-E=       -0.067112701824 Rises=F Damp=T
 DIIS: error= 1.97D-02 at cycle   2 NSaved=   2.
 NSaved= 2 IEnMin= 2 EnMin= -2374.48687263796     IErMin= 2 ErrMin= 1.97D-02
 ErrMax= 1.97D-02  0.00D+00 EMaxC= 1.00D-01 BMatC= 2.28D-01 BMatP= 6.87D-01
 IDIUse=3 WtCom= 8.03D-01 WtEn= 1.97D-01
 Coeff-Com: -0.479D+00 0.148D+01
 Coeff-En:   0.322D+00 0.678D+00
 Coeff:     -0.322D+00 0.132D+01
 Gap=    -0.104 Goal=   None    Shift=    0.000
 RMSDP=3.04D-02 MaxDP=3.65D+00 DE=-6.71D-02 OVMax= 4.59D-01

 Cycle   3  Pass 1  IDiag  1:
 RMSU=  2.85D-02    CP:  1.12D+00  6.51D-01
 E= -2374.50090733551     Delta-E=       -0.014034697548 Rises=F Damp=F
 DIIS: error= 4.29D-02 at cycle   3 NSaved=   3.
 NSaved= 3 IEnMin= 3 EnMin= -2374.50090733551     IErMin= 2 ErrMin= 1.97D-02
 ErrMax= 4.29D-02  0.00D+00 EMaxC= 1.00D-01 BMatC= 3.47D-01 BMatP= 2.28D-01
 IDIUse=2 WtCom= 0.00D+00 WtEn= 1.00D+00
 Coeff-En:   0.000D+00 0.488D+00 0.512D+00
 Coeff:      0.000D+00 0.488D+00 0.512D+00
 Gap=     0.401 Goal=   None    Shift=    0.000
 RMSDP=5.67D-02 MaxDP=1.14D+01 DE=-1.40D-02 OVMax= 9.96D-01

 Cycle   4  Pass 1  IDiag  1:
 RMSU=  3.67D-02    CP:  1.21D+00  1.46D+00 -2.41D-01
 E= -2372.95895254724     Delta-E=        1.541954788263 Rises=F Damp=F
 DIIS: error= 1.15D-01 at cycle   4 NSaved=   4.
 NSaved= 4 IEnMin= 3 EnMin= -2374.50090733551     IErMin= 2 ErrMin= 1.97D-02
 ErrMax= 1.15D-01  0.00D+00 EMaxC= 1.00D-01 BMatC= 1.09D+00 BMatP= 2.28D-01
 IDIUse=2 WtCom= 0.00D+00 WtEn= 1.00D+00
 EnCoef did     2 forward-backward iterations
 Coeff-En:   0.291D-01 0.000D+00 0.723D+00 0.248D+00
 Coeff:      0.291D-01 0.000D+00 0.723D+00 0.248D+00
 Gap=    -0.005 Goal=   None    Shift=    0.000
 RMSDP=2.84D-02 MaxDP=5.18D+00 DE= 1.54D+00 OVMax= 9.94D-01

 Cycle   5  Pass 1  IDiag  1:
 RMSU=  1.20D-02    CP:  1.13D+00  8.08D-01  4.69D-02  6.36D-01
 E= -2374.87995707964     Delta-E=       -1.921004532398 Rises=F Damp=F
 DIIS: error= 6.56D-03 at cycle   5 NSaved=   5.
 NSaved= 5 IEnMin= 5 EnMin= -2374.87995707964     IErMin= 5 ErrMin= 6.56D-03
 ErrMax= 6.56D-03  0.00D+00 EMaxC= 1.00D-01 BMatC= 2.73D-02 BMatP= 2.28D-01
 IDIUse=3 WtCom= 9.34D-01 WtEn= 6.56D-02
 Coeff-Com: -0.306D+00 0.468D+00 0.217D+00-0.419D-02 0.625D+00
 Coeff-En:   0.000D+00 0.000D+00 0.000D+00 0.000D+00 0.100D+01
 Coeff:     -0.286D+00 0.438D+00 0.203D+00-0.391D-02 0.650D+00
 Gap=     0.086 Goal=   None    Shift=    0.000
 RMSDP=5.70D-03 MaxDP=6.33D-01 DE=-1.92D+00 OVMax= 4.36D-02

 Cycle   6  Pass 1  IDiag  1:
 RMSU=  4.28D-03    CP:  1.14D+00  9.11D-01  7.93D-02  6.81D-01  9.11D-01
 E= -2374.89978088818     Delta-E=       -0.019823808541 Rises=F Damp=F
 DIIS: error= 8.92D-03 at cycle   6 NSaved=   6.
 NSaved= 6 IEnMin= 6 EnMin= -2374.89978088818     IErMin= 5 ErrMin= 6.56D-03
 ErrMax= 8.92D-03  0.00D+00 EMaxC= 1.00D-01 BMatC= 1.01D-02 BMatP= 2.73D-02
 IDIUse=3 WtCom= 9.34D-01 WtEn= 6.56D-02
 Coeff-Com: -0.194D+00 0.277D+00 0.461D-01-0.651D-02 0.333D+00 0.545D+00
 Coeff-En:   0.000D+00 0.000D+00 0.000D+00 0.000D+00 0.700D-01 0.930D+00
 Coeff:     -0.182D+00 0.258D+00 0.431D-01-0.608D-02 0.316D+00 0.571D+00
 Gap=     0.092 Goal=   None    Shift=    0.000
 RMSDP=3.97D-03 MaxDP=5.94D-01 DE=-1.98D-02 OVMax= 4.50D-02

 Cycle   7  Pass 1  IDiag  1:
 RMSU=  2.08D-03    CP:  1.15D+00  9.48D-01  7.94D-03  7.39D-01  9.80D-01
                    CP:  1.12D+00
 E= -2374.90829369770     Delta-E=       -0.008512809520 Rises=F Damp=F
 DIIS: error= 4.23D-03 at cycle   7 NSaved=   7.
 NSaved= 7 IEnMin= 7 EnMin= -2374.90829369770     IErMin= 7 ErrMin= 4.23D-03
 ErrMax= 4.23D-03  0.00D+00 EMaxC= 1.00D-01 BMatC= 2.77D-03 BMatP= 1.01D-02
 IDIUse=3 WtCom= 9.58D-01 WtEn= 4.23D-02
 Coeff-Com: -0.755D-01 0.105D+00-0.305D-01 0.363D-02 0.506D-01 0.416D+00
 Coeff-Com:  0.531D+00
 Coeff-En:   0.000D+00 0.000D+00 0.000D+00 0.000D+00 0.000D+00 0.000D+00
 Coeff-En:   0.100D+01
 Coeff:     -0.723D-01 0.100D+00-0.292D-01 0.348D-02 0.484D-01 0.399D+00
 Coeff:      0.551D+00
 Gap=     0.093 Goal=   None    Shift=    0.000
 RMSDP=1.62D-03 MaxDP=2.99D-01 DE=-8.51D-03 OVMax= 2.78D-02

 Cycle   8  Pass 1  IDiag  1:
 RMSU=  6.58D-04    CP:  1.15D+00  9.70D-01 -1.24D-02  7.66D-01  9.80D-01
                    CP:  1.21D+00  1.01D+00
 E= -2374.91120654070     Delta-E=       -0.002912843001 Rises=F Damp=F
 DIIS: error= 2.21D-03 at cycle   8 NSaved=   8.
 NSaved= 8 IEnMin= 8 EnMin= -2374.91120654070     IErMin= 8 ErrMin= 2.21D-03
 ErrMax= 2.21D-03  0.00D+00 EMaxC= 1.00D-01 BMatC= 6.06D-04 BMatP= 2.77D-03
 IDIUse=3 WtCom= 9.78D-01 WtEn= 2.21D-02
 Coeff-Com: -0.221D-01 0.328D-01-0.293D-01 0.581D-02-0.387D-01 0.132D+00
 Coeff-Com:  0.352D+00 0.567D+00
 Coeff-En:   0.000D+00 0.000D+00 0.000D+00 0.000D+00 0.000D+00 0.000D+00
 Coeff-En:   0.000D+00 0.100D+01
 Coeff:     -0.216D-01 0.321D-01-0.286D-01 0.568D-02-0.379D-01 0.129D+00
 Coeff:      0.344D+00 0.577D+00
 Gap=     0.090 Goal=   None    Shift=    0.000
 RMSDP=7.42D-04 MaxDP=1.18D-01 DE=-2.91D-03 OVMax= 1.14D-02

 Cycle   9  Pass 1  IDiag  1:
 RMSU=  4.63D-04    CP:  1.15D+00  9.70D-01 -2.64D-02  7.75D-01  9.80D-01
                    CP:  1.26D+00  1.01D+00  8.15D-01
 E= -2374.91197898308     Delta-E=       -0.000772442372 Rises=F Damp=F
 DIIS: error= 1.34D-03 at cycle   9 NSaved=   9.
 NSaved= 9 IEnMin= 9 EnMin= -2374.91197898308     IErMin= 9 ErrMin= 1.34D-03
 ErrMax= 1.34D-03  0.00D+00 EMaxC= 1.00D-01 BMatC= 1.38D-04 BMatP= 6.06D-04
 IDIUse=3 WtCom= 9.87D-01 WtEn= 1.34D-02
 Coeff-Com: -0.173D-02 0.394D-02-0.912D-02 0.316D-02-0.256D-01-0.409D-01
 Coeff-Com:  0.335D-02 0.286D+00 0.781D+00
 Coeff-En:   0.000D+00 0.000D+00 0.000D+00 0.000D+00 0.000D+00 0.000D+00
 Coeff-En:   0.000D+00 0.000D+00 0.100D+01
 Coeff:     -0.171D-02 0.389D-02-0.899D-02 0.312D-02-0.253D-01-0.403D-01
 Coeff:      0.330D-02 0.282D+00 0.784D+00
 Gap=     0.091 Goal=   None    Shift=    0.000
 RMSDP=3.43D-04 MaxDP=2.66D-02 DE=-7.72D-04 OVMax= 1.07D-02

 Cycle  10  Pass 1  IDiag  1:
 RMSU=  1.38D-04    CP:  1.15D+00  9.71D-01 -3.27D-02  7.79D-01  9.75D-01
                    CP:  1.27D+00  1.09D+00  9.42D-01  8.70D-01
 E= -2374.91217962378     Delta-E=       -0.000200640708 Rises=F Damp=F
 DIIS: error= 4.39D-04 at cycle  10 NSaved=  10.
 NSaved=10 IEnMin=10 EnMin= -2374.91217962378     IErMin=10 ErrMin= 4.39D-04
 ErrMax= 4.39D-04  0.00D+00 EMaxC= 1.00D-01 BMatC= 1.93D-05 BMatP= 1.38D-04
 IDIUse=3 WtCom= 9.96D-01 WtEn= 4.39D-03
 Coeff-Com: -0.673D-03 0.157D-02 0.265D-02 0.846D-03-0.749D-03-0.481D-01
 Coeff-Com: -0.820D-01 0.193D-01 0.425D+00 0.683D+00
 Coeff-En:   0.000D+00 0.000D+00 0.000D+00 0.000D+00 0.000D+00 0.000D+00
 Coeff-En:   0.000D+00 0.000D+00 0.000D+00 0.100D+01
 Coeff:     -0.670D-03 0.156D-02 0.264D-02 0.842D-03-0.746D-03-0.479D-01
 Coeff:     -0.816D-01 0.192D-01 0.423D+00 0.684D+00
 Gap=     0.091 Goal=   None    Shift=    0.000
 RMSDP=1.35D-04 MaxDP=1.72D-02 DE=-2.01D-04 OVMax= 4.21D-03

 Cycle  11  Pass 1  IDiag  1:
 RMSU=  9.65D-05    CP:  1.15D+00  9.71D-01 -3.18D-02  7.78D-01  9.69D-01
                    CP:  1.27D+00  1.09D+00  9.74D-01  9.20D-01  1.02D+00
 E= -2374.91221501087     Delta-E=       -0.000035387090 Rises=F Damp=F
 DIIS: error= 1.63D-04 at cycle  11 NSaved=  11.
 NSaved=11 IEnMin=11 EnMin= -2374.91221501087     IErMin=11 ErrMin= 1.63D-04
 ErrMax= 1.63D-04  0.00D+00 EMaxC= 1.00D-01 BMatC= 1.84D-06 BMatP= 1.93D-05
 IDIUse=3 WtCom= 9.98D-01 WtEn= 1.63D-03
 Coeff-Com: -0.523D-03 0.701D-03 0.284D-02 0.112D-03 0.400D-02-0.127D-01
 Coeff-Com: -0.364D-01-0.398D-01 0.451D-01 0.282D+00 0.755D+00
 Coeff-En:   0.000D+00 0.000D+00 0.000D+00 0.000D+00 0.000D+00 0.000D+00
 Coeff-En:   0.000D+00 0.000D+00 0.000D+00 0.000D+00 0.100D+01
 Coeff:     -0.522D-03 0.700D-03 0.284D-02 0.112D-03 0.399D-02-0.127D-01
 Coeff:     -0.363D-01-0.397D-01 0.450D-01 0.281D+00 0.755D+00
 Gap=     0.091 Goal=   None    Shift=    0.000
 RMSDP=6.56D-05 MaxDP=5.74D-03 DE=-3.54D-05 OVMax= 2.12D-03

 Cycle  12  Pass 1  IDiag  1:
 RMSU=  3.95D-05    CP:  1.15D+00  9.71D-01 -3.07D-02  7.78D-01  9.67D-01
                    CP:  1.27D+00  1.08D+00  9.76D-01  9.56D-01  1.08D+00
                    CP:  9.97D-01
 E= -2374.91221941633     Delta-E=       -0.000004405458 Rises=F Damp=F
 DIIS: error= 3.87D-05 at cycle  12 NSaved=  12.
 NSaved=12 IEnMin=12 EnMin= -2374.91221941633     IErMin=12 ErrMin= 3.87D-05
 ErrMax= 3.87D-05  0.00D+00 EMaxC= 1.00D-01 BMatC= 3.40D-07 BMatP= 1.84D-06
 IDIUse=1 WtCom= 1.00D+00 WtEn= 0.00D+00
 Coeff-Com: -0.779D-04 0.503D-04 0.992D-03-0.558D-04 0.151D-02 0.262D-02
 Coeff-Com: -0.233D-02-0.208D-01-0.522D-01-0.688D-02 0.334D+00 0.743D+00
 Coeff:     -0.779D-04 0.503D-04 0.992D-03-0.558D-04 0.151D-02 0.262D-02
 Coeff:     -0.233D-02-0.208D-01-0.522D-01-0.688D-02 0.334D+00 0.743D+00
 Gap=     0.091 Goal=   None    Shift=    0.000
 RMSDP=5.94D-05 MaxDP=1.14D-02 DE=-4.41D-06 OVMax= 7.11D-04

 Cycle  13  Pass 1  IDiag  1:
 RMSU=  1.37D-05    CP:  1.15D+00  9.70D-01 -3.01D-02  7.77D-01  9.65D-01
                    CP:  1.27D+00  1.08D+00  9.70D-01  9.63D-01  1.08D+00
                    CP:  1.19D+00  9.77D-01
 E= -2374.91222007642     Delta-E=       -0.000000660087 Rises=F Damp=F
 DIIS: error= 1.46D-05 at cycle  13 NSaved=  13.
 NSaved=13 IEnMin=13 EnMin= -2374.91222007642     IErMin=13 ErrMin= 1.46D-05
 ErrMax= 1.46D-05  0.00D+00 EMaxC= 1.00D-01 BMatC= 9.51D-08 BMatP= 3.40D-07
 IDIUse=1 WtCom= 1.00D+00 WtEn= 0.00D+00
 Coeff-Com:  0.300D-03-0.454D-03 0.875D-04 0.134D-04-0.104D-03 0.372D-02
 Coeff-Com:  0.570D-02-0.276D-02-0.328D-01-0.606D-01 0.331D-01 0.366D+00
 Coeff-Com:  0.688D+00
 Coeff:      0.300D-03-0.454D-03 0.875D-04 0.134D-04-0.104D-03 0.372D-02
 Coeff:      0.570D-02-0.276D-02-0.328D-01-0.606D-01 0.331D-01 0.366D+00
 Coeff:      0.688D+00
 Gap=     0.091 Goal=   None    Shift=    0.000
 RMSDP=1.16D-05 MaxDP=7.36D-04 DE=-6.60D-07 OVMax= 3.14D-04

 Cycle  14  Pass 1  IDiag  1:
 RMSU=  6.62D-06    CP:  1.15D+00  9.70D-01 -3.01D-02  7.77D-01  9.65D-01
                    CP:  1.27D+00  1.07D+00  9.63D-01  9.61D-01  1.09D+00
                    CP:  1.22D+00  1.06D+00  8.93D-01
 E= -2374.91222017469     Delta-E=       -0.000000098268 Rises=F Damp=F
 DIIS: error= 1.02D-05 at cycle  14 NSaved=  14.
 NSaved=14 IEnMin=14 EnMin= -2374.91222017469     IErMin=14 ErrMin= 1.02D-05
 ErrMax= 1.02D-05  0.00D+00 EMaxC= 1.00D-01 BMatC= 1.76D-08 BMatP= 9.51D-08
 IDIUse=1 WtCom= 1.00D+00 WtEn= 0.00D+00
 Coeff-Com:  0.175D-03-0.243D-03-0.911D-04 0.201D-05-0.326D-03 0.123D-02
 Coeff-Com:  0.298D-02 0.231D-02-0.411D-02-0.237D-01-0.352D-01 0.176D-01
 Coeff-Com:  0.276D+00 0.763D+00
 Coeff:      0.175D-03-0.243D-03-0.911D-04 0.201D-05-0.326D-03 0.123D-02
 Coeff:      0.298D-02 0.231D-02-0.411D-02-0.237D-01-0.352D-01 0.176D-01
 Coeff:      0.276D+00 0.763D+00
 Gap=     0.091 Goal=   None    Shift=    0.000
 RMSDP=1.40D-05 MaxDP=2.93D-03 DE=-9.83D-08 OVMax= 6.80D-05

 Cycle  15  Pass 1  IDiag  1:
 RMSU=  2.93D-06    CP:  1.15D+00  9.70D-01 -2.98D-02  7.77D-01  9.65D-01
                    CP:  1.27D+00  1.07D+00  9.63D-01  9.59D-01  1.09D+00
                    CP:  1.24D+00  1.09D+00  1.04D+00  8.98D-01
 E= -2374.91222019625     Delta-E=       -0.000000021565 Rises=F Damp=F
 DIIS: error= 4.00D-06 at cycle  15 NSaved=  15.
 NSaved=15 IEnMin=15 EnMin= -2374.91222019625     IErMin=15 ErrMin= 4.00D-06
 ErrMax= 4.00D-06  0.00D+00 EMaxC= 1.00D-01 BMatC= 3.08D-09 BMatP= 1.76D-08
 IDIUse=1 WtCom= 1.00D+00 WtEn= 0.00D+00
 Coeff-Com:  0.528D-04-0.709D-04-0.414D-04 0.268D-05-0.133D-03 0.131D-03
 Coeff-Com:  0.844D-03 0.149D-02 0.291D-02-0.251D-02-0.192D-01-0.426D-01
 Coeff-Com:  0.293D-01 0.324D+00 0.706D+00
 Coeff:      0.528D-04-0.709D-04-0.414D-04 0.268D-05-0.133D-03 0.131D-03
 Coeff:      0.844D-03 0.149D-02 0.291D-02-0.251D-02-0.192D-01-0.426D-01
 Coeff:      0.293D-01 0.324D+00 0.706D+00
 Gap=     0.091 Goal=   None    Shift=    0.000
 RMSDP=3.97D-06 MaxDP=6.50D-04 DE=-2.16D-08 OVMax= 2.98D-05

 Cycle  16  Pass 1  IDiag  1:
 RMSU=  8.74D-07    CP:  1.15D+00  9.70D-01 -2.97D-02  7.77D-01  9.65D-01
                    CP:  1.27D+00  1.07D+00  9.63D-01  9.59D-01  1.09D+00
                    CP:  1.25D+00  1.09D+00  1.08D+00  8.80D-01  1.01D+00
 E= -2374.91222020013     Delta-E=       -0.000000003875 Rises=F Damp=F
 DIIS: error= 1.16D-06 at cycle  16 NSaved=  16.
 NSaved=16 IEnMin=16 EnMin= -2374.91222020013     IErMin=16 ErrMin= 1.16D-06
 ErrMax= 1.16D-06  0.00D+00 EMaxC= 1.00D-01 BMatC= 2.13D-10 BMatP= 3.08D-09
 IDIUse=1 WtCom= 1.00D+00 WtEn= 0.00D+00
 Coeff-Com: -0.847D-05 0.121D-04 0.188D-07-0.215D-05 0.447D-05-0.148D-03
 Coeff-Com: -0.842D-04 0.975D-04 0.180D-02 0.326D-02-0.103D-02-0.196D-01
 Coeff-Com: -0.325D-01 0.716D-02 0.254D+00 0.787D+00
 Coeff:     -0.847D-05 0.121D-04 0.188D-07-0.215D-05 0.447D-05-0.148D-03
 Coeff:     -0.842D-04 0.975D-04 0.180D-02 0.326D-02-0.103D-02-0.196D-01
 Coeff:     -0.325D-01 0.716D-02 0.254D+00 0.787D+00
 Gap=     0.091 Goal=   None    Shift=    0.000
 RMSDP=1.06D-06 MaxDP=2.18D-04 DE=-3.88D-09 OVMax= 1.95D-05

 Cycle  17  Pass 1  IDiag  1:
 RMSU=  3.27D-07    CP:  1.15D+00  9.70D-01 -2.97D-02  7.77D-01  9.65D-01
                    CP:  1.27D+00  1.07D+00  9.63D-01  9.59D-01  1.09D+00
                    CP:  1.25D+00  1.09D+00  1.07D+00  8.93D-01  1.07D+00
                    CP:  1.03D+00
 E= -2374.91222020047     Delta-E=       -0.000000000344 Rises=F Damp=F
 DIIS: error= 3.71D-07 at cycle  17 NSaved=  17.
 NSaved=17 IEnMin=17 EnMin= -2374.91222020047     IErMin=17 ErrMin= 3.71D-07
 ErrMax= 3.71D-07  0.00D+00 EMaxC= 1.00D-01 BMatC= 3.06D-11 BMatP= 2.13D-10
 IDIUse=1 WtCom= 1.00D+00 WtEn= 0.00D+00
 Coeff-Com: -0.754D-05 0.999D-05 0.351D-05-0.383D-06 0.145D-04-0.629D-04
 Coeff-Com: -0.967D-04-0.184D-03 0.172D-03 0.127D-02 0.182D-02-0.568D-03
 Coeff-Com: -0.916D-02-0.284D-01-0.258D-01 0.229D+00 0.832D+00
 Coeff:     -0.754D-05 0.999D-05 0.351D-05-0.383D-06 0.145D-04-0.629D-04
 Coeff:     -0.967D-04-0.184D-03 0.172D-03 0.127D-02 0.182D-02-0.568D-03
 Coeff:     -0.916D-02-0.284D-01-0.258D-01 0.229D+00 0.832D+00
 Gap=     0.091 Goal=   None    Shift=    0.000
 RMSDP=3.08D-07 MaxDP=5.17D-05 DE=-3.44D-10 OVMax= 1.24D-05

 Cycle  18  Pass 1  IDiag  1:
 RMSU=  1.32D-07    CP:  1.15D+00  9.70D-01 -2.97D-02  7.77D-01  9.65D-01
                    CP:  1.27D+00  1.07D+00  9.63D-01  9.58D-01  1.09D+00
                    CP:  1.25D+00  1.09D+00  1.07D+00  8.84D-01  1.06D+00
                    CP:  1.10D+00  1.13D+00
 E= -2374.91222020068     Delta-E=       -0.000000000208 Rises=F Damp=F
 DIIS: error= 1.63D-07 at cycle  18 NSaved=  18.
 NSaved=18 IEnMin=18 EnMin= -2374.91222020068     IErMin=18 ErrMin= 1.63D-07
 ErrMax= 1.63D-07  0.00D+00 EMaxC= 1.00D-01 BMatC= 1.01D-11 BMatP= 3.06D-11
 IDIUse=1 WtCom= 1.00D+00 WtEn= 0.00D+00
 Coeff-Com: -0.317D-07-0.608D-07 0.436D-06 0.288D-06 0.179D-05-0.440D-05
 Coeff-Com: -0.176D-04-0.113D-03-0.267D-03-0.153D-03 0.670D-03 0.310D-02
 Coeff-Com:  0.285D-02-0.105D-01-0.583D-01-0.613D-01 0.321D+00 0.803D+00
 Coeff:     -0.317D-07-0.608D-07 0.436D-06 0.288D-06 0.179D-05-0.440D-05
 Coeff:     -0.176D-04-0.113D-03-0.267D-03-0.153D-03 0.670D-03 0.310D-02
 Coeff:      0.285D-02-0.105D-01-0.583D-01-0.613D-01 0.321D+00 0.803D+00
 Gap=     0.091 Goal=   None    Shift=    0.000
 RMSDP=1.34D-07 MaxDP=6.44D-06 DE=-2.08D-10 OVMax= 9.76D-06

 Cycle  19  Pass 1  IDiag  1:
 RMSU=  5.99D-08    CP:  1.15D+00  9.70D-01 -2.97D-02  7.77D-01  9.65D-01
                    CP:  1.27D+00  1.07D+00  9.63D-01  9.58D-01  1.09D+00
                    CP:  1.25D+00  1.09D+00  1.07D+00  8.86D-01  1.07D+00
                    CP:  1.15D+00  1.32D+00  1.22D+00
 E= -2374.91222020064     Delta-E=        0.000000000044 Rises=F Damp=F
 DIIS: error= 9.11D-08 at cycle  19 NSaved=  19.
 NSaved=19 IEnMin=18 EnMin= -2374.91222020068     IErMin=19 ErrMin= 9.11D-08
 ErrMax= 9.11D-08  0.00D+00 EMaxC= 1.00D-01 BMatC= 1.87D-12 BMatP= 1.01D-11
 IDIUse=1 WtCom= 1.00D+00 WtEn= 0.00D+00
 Coeff-Com:  0.108D-05-0.131D-05-0.413D-06 0.854D-07-0.212D-05 0.120D-04
 Coeff-Com:  0.238D-04 0.308D-04-0.134D-04-0.284D-03-0.420D-03 0.174D-04
 Coeff-Com:  0.148D-02 0.633D-02 0.950D-02-0.657D-01-0.245D+00 0.959D-01
 Coeff-Com:  0.120D+01
 Coeff:      0.108D-05-0.131D-05-0.413D-06 0.854D-07-0.212D-05 0.120D-04
 Coeff:      0.238D-04 0.308D-04-0.134D-04-0.284D-03-0.420D-03 0.174D-04
 Coeff:      0.148D-02 0.633D-02 0.950D-02-0.657D-01-0.245D+00 0.959D-01
 Coeff:      0.120D+01
 Gap=     0.091 Goal=   None    Shift=    0.000
 RMSDP=1.03D-07 MaxDP=6.34D-06 DE= 4.37D-11 OVMax= 1.04D-05

 Cycle  20  Pass 1  IDiag  1:
 RMSU=  4.04D-08    CP:  1.15D+00  9.70D-01 -2.97D-02  7.77D-01  9.65D-01
                    CP:  1.27D+00  1.07D+00  9.63D-01  9.59D-01  1.09D+00
                    CP:  1.25D+00  1.09D+00  1.07D+00  8.85D-01  1.07D+00
                    CP:  1.18D+00  1.40D+00  1.64D+00  1.85D+00
 E= -2374.91222020070     Delta-E=       -0.000000000066 Rises=F Damp=F
 DIIS: error= 4.77D-08 at cycle  20 NSaved=  20.
 NSaved=20 IEnMin=20 EnMin= -2374.91222020070     IErMin=20 ErrMin= 4.77D-08
 ErrMax= 4.77D-08  0.00D+00 EMaxC= 1.00D-01 BMatC= 6.20D-13 BMatP= 1.87D-12
 IDIUse=1 WtCom= 1.00D+00 WtEn= 0.00D+00
 Coeff-Com:  0.465D-07 0.597D-07-0.139D-06-0.611D-07-0.823D-06 0.527D-05
 Coeff-Com:  0.136D-04 0.479D-04 0.811D-04-0.516D-04-0.335D-03-0.892D-03
 Coeff-Com: -0.450D-03 0.456D-02 0.216D-01-0.751D-02-0.185D+00-0.171D+00
 Coeff-Com:  0.454D+00 0.885D+00
 Coeff:      0.465D-07 0.597D-07-0.139D-06-0.611D-07-0.823D-06 0.527D-05
 Coeff:      0.136D-04 0.479D-04 0.811D-04-0.516D-04-0.335D-03-0.892D-03
 Coeff:     -0.450D-03 0.456D-02 0.216D-01-0.751D-02-0.185D+00-0.171D+00
 Coeff:      0.454D+00 0.885D+00
 Gap=     0.091 Goal=   None    Shift=    0.000
 RMSDP=5.69D-08 MaxDP=4.72D-06 DE=-6.64D-11 OVMax= 5.68D-06

 Cycle  21  Pass 1  IDiag  1:
 Restarting incremental Fock formation.
 E= -2374.91222020077     Delta-E=       -0.000000000071 Rises=F Damp=F
 DIIS: error= 2.41D-08 at cycle  21 NSaved=  20.
 NSaved=20 IEnMin=20 EnMin= -2374.91222020077     IErMin=20 ErrMin= 2.41D-08
 ErrMax= 2.41D-08  0.00D+00 EMaxC= 1.00D-01 BMatC= 1.95D-13 BMatP= 6.20D-13
 IDIUse=1 WtCom= 1.00D+00 WtEn= 0.00D+00
 Coeff-Com: -0.129D-06 0.135D-06 0.133D-06 0.288D-06-0.101D-05-0.377D-05
 Coeff-Com:  0.130D-04 0.253D-04 0.531D-04 0.954D-05-0.236D-03-0.450D-03
 Coeff-Com: -0.544D-03 0.515D-02 0.129D-01-0.153D-02-0.103D+00-0.199D+00
 Coeff-Com:  0.348D+00 0.938D+00
 Coeff:     -0.129D-06 0.135D-06 0.133D-06 0.288D-06-0.101D-05-0.377D-05
 Coeff:      0.130D-04 0.253D-04 0.531D-04 0.954D-05-0.236D-03-0.450D-03
 Coeff:     -0.544D-03 0.515D-02 0.129D-01-0.153D-02-0.103D+00-0.199D+00
 Coeff:      0.348D+00 0.938D+00
 Gap=     0.091 Goal=   None    Shift=    0.000
 RMSDP=3.81D-08 MaxDP=3.40D-06 DE=-7.09D-11 OVMax= 3.79D-06

 Cycle  22  Pass 1  IDiag  1:
 RMSU=  3.60D-08    CP:  1.00D+00
 E= -2374.91222020081     Delta-E=       -0.000000000040 Rises=F Damp=F
 DIIS: error= 1.26D-08 at cycle  22 NSaved=  20.
 NSaved=20 IEnMin=20 EnMin= -2374.91222020081     IErMin=20 ErrMin= 1.26D-08
 ErrMax= 1.26D-08  0.00D+00 EMaxC= 1.00D-01 BMatC= 6.53D-14 BMatP= 1.95D-13
 IDIUse=1 WtCom= 1.00D+00 WtEn= 0.00D+00
 Coeff-Com: -0.431D-07-0.100D-07 0.136D-06-0.802D-06-0.459D-05-0.361D-05
 Coeff-Com: -0.159D-04 0.232D-04 0.636D-04 0.120D-03 0.252D-04-0.109D-02
 Coeff-Com: -0.288D-02 0.729D-02 0.475D-01-0.131D-02-0.188D+00-0.109D+00
 Coeff-Com:  0.397D+00 0.851D+00
 Coeff:     -0.431D-07-0.100D-07 0.136D-06-0.802D-06-0.459D-05-0.361D-05
 Coeff:     -0.159D-04 0.232D-04 0.636D-04 0.120D-03 0.252D-04-0.109D-02
 Coeff:     -0.288D-02 0.729D-02 0.475D-01-0.131D-02-0.188D+00-0.109D+00
 Coeff:      0.397D+00 0.851D+00
 Gap=     0.091 Goal=   None    Shift=    0.000
 RMSDP=1.65D-08 MaxDP=1.45D-06 DE=-4.00D-11 OVMax= 1.45D-06

 Cycle  23  Pass 1  IDiag  1:
 RMSU=  1.38D-08    CP:  1.00D+00  1.23D+00
 E= -2374.91222020088     Delta-E=       -0.000000000066 Rises=F Damp=F
 DIIS: error= 7.01D-09 at cycle  23 NSaved=  20.
 NSaved=20 IEnMin=20 EnMin= -2374.91222020088     IErMin=20 ErrMin= 7.01D-09
 ErrMax= 7.01D-09  0.00D+00 EMaxC= 1.00D-01 BMatC= 1.25D-14 BMatP= 6.53D-14
 IDIUse=1 WtCom= 1.00D+00 WtEn= 0.00D+00
 Coeff-Com: -0.157D-07 0.439D-07 0.346D-07-0.186D-05-0.249D-05-0.962D-05
 Coeff-Com:  0.538D-05 0.298D-04 0.813D-04 0.480D-04-0.286D-03-0.175D-02
 Coeff-Com:  0.183D-02 0.188D-01 0.108D-01-0.395D-01-0.963D-01-0.390D-02
 Coeff-Com:  0.323D+00 0.787D+00
 Coeff:     -0.157D-07 0.439D-07 0.346D-07-0.186D-05-0.249D-05-0.962D-05
 Coeff:      0.538D-05 0.298D-04 0.813D-04 0.480D-04-0.286D-03-0.175D-02
 Coeff:      0.183D-02 0.188D-01 0.108D-01-0.395D-01-0.963D-01-0.390D-02
 Coeff:      0.323D+00 0.787D+00
 Gap=     0.091 Goal=   None    Shift=    0.000
 RMSDP=5.17D-09 MaxDP=3.28D-07 DE=-6.64D-11 OVMax= 4.03D-07

 SCF Done:  E(RM062X) =  -2374.91222020     A.U. after   23 cycles
            NFock= 23  Conv=0.52D-08     -V/T= 2.0027
 KE= 2.368408834596D+03 PE=-8.659841128507D+03 EE= 2.405273511709D+03
 Leave Link  502 at Mon Apr  4 13:27:21 2022, MaxMem=  1879048192 cpu:            2533.9 elap:             362.9
 (Enter /gpfs/software/gaussian16/sse4/tar/g16/l601.exe)
 Copying SCF densities to generalized density rwf, IOpCl= 0 IROHF=0.

 **********************************************************************

            Population analysis using the SCF density.

 **********************************************************************

 Orbital symmetries:
       Occupied  (A) (A) (A) (A) (A) (A) (A) (A) (A) (A) (A) (A)
                 (A) (A) (A) (A) (A) (A) (A) (A) (A) (A) (A) (A)
                 (A) (A) (A) (A) (A) (A) (A) (A) (A) (A) (A) (A)
                 (A) (A) (A) (A) (A) (A) (A) (A) (A) (A) (A) (A)
                 (A) (A) (A) (A) (A) (A) (A) (A) (A) (A) (A) (A)
                 (A) (A) (A) (A) (A) (A) (A) (A) (A) (A) (A) (A)
                 (A) (A) (A) (A)
       Virtual   (A) (A) (A) (A) (A) (A) (A) (A) (A) (A) (A) (A)
                 (A) (A) (A) (A) (A) (A) (A) (A) (A) (A) (A) (A)
                 (A) (A) (A) (A) (A) (A) (A) (A) (A) (A) (A) (A)
                 (A) (A) (A) (A) (A) (A) (A) (A) (A) (A) (A) (A)
                 (A) (A) (A) (A) (A) (A) (A) (A) (A) (A) (A) (A)
                 (A) (A) (A) (A) (A) (A) (A) (A) (A) (A) (A) (A)
                 (A) (A) (A) (A) (A) (A) (A) (A) (A) (A) (A) (A)
                 (A) (A) (A) (A) (A) (A) (A) (A) (A) (A) (A) (A)
                 (A) (A) (A) (A) (A) (A) (A) (A) (A) (A) (A) (A)
                 (A) (A) (A) (A) (A) (A) (A) (A) (A) (A) (A) (A)
                 (A) (A) (A) (A) (A) (A) (A) (A) (A) (A) (A) (A)
                 (A) (A) (A) (A) (A) (A) (A) (A) (A) (A) (A) (A)
                 (A) (A) (A) (A) (A) (A) (A) (A) (A) (A) (A) (A)
                 (A) (A) (A) (A) (A) (A) (A) (A) (A) (A) (A) (A)
                 (A) (A) (A) (A) (A) (A) (A) (A) (A) (A) (A) (A)
                 (A) (A) (A) (A) (A) (A) (A) (A) (A) (A) (A) (A)
                 (A) (A) (A) (A) (A) (A) (A) (A) (A) (A) (A) (A)
                 (A) (A) (A) (A) (A) (A) (A) (A) (A) (A) (A) (A)
                 (A) (A) (A) (A) (A) (A) (A) (A) (A) (A) (A) (A)
                 (A) (A) (A) (A) (A) (A) (A) (A) (A) (A) (A) (A)
                 (A) (A) (A) (A) (A) (A) (A) (A) (A) (A) (A) (A)
                 (A) (A) (A) (A) (A) (A) (A) (A) (A) (A) (A) (A)
                 (A) (A) (A) (A) (A) (A) (A) (A) (A) (A) (A) (A)
                 (A) (A) (A) (A) (A) (A) (A) (A) (A) (A) (A) (A)
                 (A) (A) (A) (A) (A) (A) (A) (A) (A) (A) (A) (A)
                 (A) (A) (A) (A) (A) (A) (A) (A) (A) (A) (A) (A)
                 (A) (A) (A) (A) (A) (A) (A) (A) (A) (A) (A) (A)
                 (A) (A) (A) (A) (A) (A) (A) (A) (A) (A) (A) (A)
                 (A) (A) (A) (A) (A) (A) (A)
 The electronic state is 1-A.
 Alpha  occ. eigenvalues -- -102.59175-102.57541-102.56077-102.55391 -19.44343
 Alpha  occ. eigenvalues --  -10.54719 -10.51453 -10.50929 -10.49975 -10.49874
 Alpha  occ. eigenvalues --  -10.49029 -10.48949 -10.48584 -10.46900 -10.46627
 Alpha  occ. eigenvalues --  -10.46133 -10.44377  -9.73536  -9.71884  -9.70312
 Alpha  occ. eigenvalues --   -9.69663  -7.46033  -7.45383  -7.45368  -7.44377
 Alpha  occ. eigenvalues --   -7.43733  -7.43715  -7.42833  -7.42170  -7.42166
 Alpha  occ. eigenvalues --   -7.42123  -7.41522  -7.41511  -1.00662  -0.91943
 Alpha  occ. eigenvalues --   -0.89821  -0.86106  -0.85241  -0.83454  -0.80099
 Alpha  occ. eigenvalues --   -0.75840  -0.74166  -0.70157  -0.66714  -0.59873
 Alpha  occ. eigenvalues --   -0.59274  -0.55220  -0.54520  -0.48583  -0.47154
 Alpha  occ. eigenvalues --   -0.43990  -0.43286  -0.42381  -0.40728  -0.39486
 Alpha  occ. eigenvalues --   -0.38398  -0.38057  -0.37090  -0.35950  -0.34066
 Alpha  occ. eigenvalues --   -0.33526  -0.33169  -0.32604  -0.30191  -0.29982
 Alpha  occ. eigenvalues --   -0.27915  -0.27506  -0.27229  -0.25818  -0.24912
 Alpha  occ. eigenvalues --   -0.23370  -0.22651  -0.21632  -0.18551  -0.17911
 Alpha  occ. eigenvalues --   -0.10910
 Alpha virt. eigenvalues --   -0.01824   0.08373   0.09494   0.09676   0.10579
 Alpha virt. eigenvalues --    0.11176   0.12222   0.12745   0.13099   0.13668
 Alpha virt. eigenvalues --    0.14113   0.14306   0.15465   0.15824   0.16201
 Alpha virt. eigenvalues --    0.16393   0.17039   0.17071   0.17318   0.17561
 Alpha virt. eigenvalues --    0.18408   0.18577   0.18757   0.19242   0.20001
 Alpha virt. eigenvalues --    0.20460   0.20757   0.21041   0.21468   0.22063
 Alpha virt. eigenvalues --    0.22386   0.22807   0.23032   0.23799   0.24369
 Alpha virt. eigenvalues --    0.24489   0.24663   0.25350   0.26013   0.26521
 Alpha virt. eigenvalues --    0.27236   0.27310   0.27514   0.28157   0.28405
 Alpha virt. eigenvalues --    0.29004   0.29146   0.29833   0.30309   0.30935
 Alpha virt. eigenvalues --    0.30982   0.31113   0.31466   0.32418   0.32775
 Alpha virt. eigenvalues --    0.33193   0.33467   0.33670   0.34118   0.34456
 Alpha virt. eigenvalues --    0.35307   0.35660   0.36310   0.36894   0.37711
 Alpha virt. eigenvalues --    0.38271   0.38672   0.39449   0.39925   0.41024
 Alpha virt. eigenvalues --    0.41811   0.42590   0.42929   0.43538   0.44075
 Alpha virt. eigenvalues --    0.45028   0.45873   0.46444   0.46710   0.47144
 Alpha virt. eigenvalues --    0.47768   0.48697   0.49917   0.52130   0.52722
 Alpha virt. eigenvalues --    0.54547   0.54872   0.55977   0.56829   0.57646
 Alpha virt. eigenvalues --    0.57909   0.58600   0.59692   0.60611   0.60729
 Alpha virt. eigenvalues --    0.61509   0.62535   0.63780   0.64777   0.64807
 Alpha virt. eigenvalues --    0.65826   0.66140   0.66924   0.68278   0.69421
 Alpha virt. eigenvalues --    0.69741   0.70182   0.70621   0.71020   0.73113
 Alpha virt. eigenvalues --    0.73425   0.74605   0.74963   0.75132   0.75489
 Alpha virt. eigenvalues --    0.76616   0.77816   0.78489   0.79103   0.79375
 Alpha virt. eigenvalues --    0.81156   0.81639   0.82514   0.83291   0.84197
 Alpha virt. eigenvalues --    0.85245   0.85701   0.86972   0.87767   0.88382
 Alpha virt. eigenvalues --    0.92117   0.95925   0.96163   0.97825   0.97972
 Alpha virt. eigenvalues --    0.99049   0.99596   1.00449   1.00859   1.01602
 Alpha virt. eigenvalues --    1.02215   1.02721   1.03037   1.03620   1.03782
 Alpha virt. eigenvalues --    1.03889   1.05269   1.05651   1.06071   1.06372
 Alpha virt. eigenvalues --    1.07219   1.08197   1.08475   1.09303   1.09788
 Alpha virt. eigenvalues --    1.10377   1.11689   1.12375   1.12705   1.13694
 Alpha virt. eigenvalues --    1.14627   1.15626   1.15832   1.16009   1.17593
 Alpha virt. eigenvalues --    1.18727   1.19539   1.22612   1.23782   1.24812
 Alpha virt. eigenvalues --    1.25287   1.28258   1.28781   1.32214   1.32568
 Alpha virt. eigenvalues --    1.33201   1.33503   1.36265   1.37259   1.39455
 Alpha virt. eigenvalues --    1.40199   1.41258   1.42275   1.43419   1.43540
 Alpha virt. eigenvalues --    1.44624   1.46692   1.47080   1.49049   1.49668
 Alpha virt. eigenvalues --    1.52941   1.53499   1.55570   1.57055   1.59182
 Alpha virt. eigenvalues --    1.62048   1.64659   1.67622   1.71078   1.71538
 Alpha virt. eigenvalues --    1.72376   1.75027   1.76423   1.80790   1.81634
 Alpha virt. eigenvalues --    1.84052   1.86263   1.88068   1.89019   1.90622
 Alpha virt. eigenvalues --    1.92166   1.94674   1.95051   1.96540   1.97819
 Alpha virt. eigenvalues --    1.98411   1.99674   2.00509   2.01838   2.03597
 Alpha virt. eigenvalues --    2.04239   2.05206   2.06490   2.07781   2.09802
 Alpha virt. eigenvalues --    2.15185   2.15858   2.16427   2.18392   2.23740
 Alpha virt. eigenvalues --    2.25542   2.27721   2.32373   2.35702   2.36224
 Alpha virt. eigenvalues --    2.37717   2.38781   2.39847   2.40846   2.43323
 Alpha virt. eigenvalues --    2.44338   2.45824   2.46411   2.47153   2.47687
 Alpha virt. eigenvalues --    2.50783   2.53570   2.55092   2.56312   2.58551
 Alpha virt. eigenvalues --    2.60970   2.63430   2.66617   2.67049   2.70970
 Alpha virt. eigenvalues --    2.71535   2.74154   2.77647   2.78056   2.80134
 Alpha virt. eigenvalues --    2.80692   2.81597   2.83962   2.87422   2.90181
 Alpha virt. eigenvalues --    2.90783   2.93570   2.93640   2.97140   3.00762
 Alpha virt. eigenvalues --    3.02150   3.03243   3.05093   3.06777   3.11134
 Alpha virt. eigenvalues --    3.11487   3.16242   3.16670   3.20624   3.23323
 Alpha virt. eigenvalues --    3.24077   3.26897   3.32024   3.32850   3.35030
 Alpha virt. eigenvalues --    3.37181   3.39622   3.44104   3.49211   3.52703
 Alpha virt. eigenvalues --    3.55658   3.57473   3.68014   3.71701   3.75816
 Alpha virt. eigenvalues --    3.77962   3.82137   3.83559   3.90989   4.01996
 Alpha virt. eigenvalues --    4.12353   4.18766   4.25938   4.33240   4.59956
 Alpha virt. eigenvalues --    4.86788   4.89466   5.35417   5.51883   5.99885
 Alpha virt. eigenvalues --   10.05915  10.08200  10.11924  10.13961  23.55523
 Alpha virt. eigenvalues --   23.67567  23.87811  24.01647  24.02825  24.02877
 Alpha virt. eigenvalues --   24.10257  24.16571  24.20169  24.24629  24.25473
 Alpha virt. eigenvalues --   24.35527  26.01651  26.02728  26.06687  26.11985
 Alpha virt. eigenvalues --   26.31769  26.37180  26.41243  26.54773  26.75820
 Alpha virt. eigenvalues --   26.84063  26.86755  27.04070  50.31094 216.16042
 Alpha virt. eigenvalues --  216.18320 216.22423 216.25358
          Condensed to atoms (all electrons):
               1          2          3          4          5          6
     1  C   42.381455  -6.646712  -4.841835  -6.119983 -12.310731  -2.883120
     2  C   -6.646712  21.378235   0.201232  -2.123851   1.536228  -4.191834
     3  C   -4.841835   0.201232  17.605453   1.960344  -2.864741  -2.568045
     4  C   -6.119983  -2.123851   1.960344  22.946201   1.099682  -5.307011
     5  C  -12.310731   1.536228  -2.864741   1.099682  21.759030   3.286086
     6  C   -2.883120  -4.191834  -2.568045  -5.307011   3.286086  17.982464
     7  Cl   0.345528   1.111230  -1.685174   0.434270   0.411364  -0.316636
     8  H    0.050580  -0.022814  -0.052562  -0.157655   0.199729   0.071547
     9  Cl   0.330999   0.050085   0.252656  -1.789681   0.657276  -0.295675
    10  O   -0.200320  -0.029174   0.138771  -0.090514   0.146832  -0.063634
    11  Cl  -0.241040  -2.283817   0.889342   0.031070   0.363058   0.177136
    12  C   -2.765611  -4.078760  -1.008492  -3.431709  -2.270748   6.403985
    13  C    1.020065   1.167213   3.470565  -0.155085  -5.942880  -2.988865
    14  C    0.047421   1.235476   0.914296  -0.363105  -2.529565  -2.216295
    15  C   -0.968180  -1.451750  -5.906557  -2.349264   4.918125   1.458243
    16  C    0.182495  -0.531369   0.050050   0.555231  -1.851479  -1.731777
    17  C   -0.005117   0.255556  -0.252338  -0.181093   0.376588  -0.139629
    18  Cl  -0.000428  -0.015985   0.013614  -0.011144  -0.142467  -0.265869
    19  H   -0.011310   0.005206   0.007854  -0.055776  -0.036589   0.051052
    20  H   -0.012074  -0.008590   0.015787  -0.002790   0.020563   0.063088
               7          8          9         10         11         12
     1  C    0.345528   0.050580   0.330999  -0.200320  -0.241040  -2.765611
     2  C    1.111230  -0.022814   0.050085  -0.029174  -2.283817  -4.078760
     3  C   -1.685174  -0.052562   0.252656   0.138771   0.889342  -1.008492
     4  C    0.434270  -0.157655  -1.789681  -0.090514   0.031070  -3.431709
     5  C    0.411364   0.199729   0.657276   0.146832   0.363058  -2.270748
     6  C   -0.316636   0.071547  -0.295675  -0.063634   0.177136   6.403985
     7  Cl  18.053745  -0.001776   0.009839  -0.009212  -0.414237  -0.228208
     8  H   -0.001776   0.545901  -0.035715  -0.000747   0.001541   0.115755
     9  Cl   0.009839  -0.035715  17.779054   0.061197  -0.053830  -0.087265
    10  O   -0.009212  -0.000747   0.061197   8.272846   0.072371   0.022366
    11  Cl  -0.414237   0.001541  -0.053830   0.072371  17.980058   0.299497
    12  C   -0.228208   0.115755  -0.087265   0.022366   0.299497  24.040646
    13  C   -0.760328   0.027592  -0.006882  -0.002385  -0.193709   1.332751
    14  C   -0.553862  -0.000983  -0.001398  -0.000031  -0.017484  -6.658378
    15  C    0.106691   0.059903  -0.068459   0.000031   0.063958  -0.779249
    16  C   -0.000846   0.047053  -0.020150   0.000467  -0.008235  -0.355895
    17  C   -0.020698  -0.005940  -0.001472  -0.000107   0.002208  -3.683218
    18  Cl  -0.030533   0.000134  -0.000148   0.000003   0.000017  -0.608494
    19  H   -0.000496  -0.000157  -0.000863   0.000009  -0.000009   0.059513
    20  H   -0.028648  -0.000061   0.000042   0.000010   0.002033   0.045815
              13         14         15         16         17         18
     1  C    1.020065   0.047421  -0.968180   0.182495  -0.005117  -0.000428
     2  C    1.167213   1.235476  -1.451750  -0.531369   0.255556  -0.015985
     3  C    3.470565   0.914296  -5.906557   0.050050  -0.252338   0.013614
     4  C   -0.155085  -0.363105  -2.349264   0.555231  -0.181093  -0.011144
     5  C   -5.942880  -2.529565   4.918125  -1.851479   0.376588  -0.142467
     6  C   -2.988865  -2.216295   1.458243  -1.731777  -0.139629  -0.265869
     7  Cl  -0.760328  -0.553862   0.106691  -0.000846  -0.020698  -0.030533
     8  H    0.027592  -0.000983   0.059903   0.047053  -0.005940   0.000134
     9  Cl  -0.006882  -0.001398  -0.068459  -0.020150  -0.001472  -0.000148
    10  O   -0.002385  -0.000031   0.000031   0.000467  -0.000107   0.000003
    11  Cl  -0.193709  -0.017484   0.063958  -0.008235   0.002208   0.000017
    12  C    1.332751  -6.658378  -0.779249  -0.355895  -3.683218  -0.608494
    13  C   22.254360   2.442366 -10.036408   2.126090  -7.813816   0.659826
    14  C    2.442366  21.519300  -4.505127  -0.616179  -2.706166  -0.724742
    15  C  -10.036408  -4.505127  27.822059  -5.516050   3.409566   0.006753
    16  C    2.126090  -0.616179  -5.516050  14.237018  -0.608340   0.312420
    17  C   -7.813816  -2.706166   3.409566  -0.608340  17.689961  -0.330642
    18  Cl   0.659826  -0.724742   0.006753   0.312420  -0.330642  17.783454
    19  H    0.044899   0.005528   0.381716  -0.188433   0.019780   0.000720
    20  H    0.233938  -0.119677   0.037957  -0.014829   0.094766  -0.033199
              19         20
     1  C   -0.011310  -0.012074
     2  C    0.005206  -0.008590
     3  C    0.007854   0.015787
     4  C   -0.055776  -0.002790
     5  C   -0.036589   0.020563
     6  C    0.051052   0.063088
     7  Cl  -0.000496  -0.028648
     8  H   -0.000157  -0.000061
     9  Cl  -0.000863   0.000042
    10  O    0.000009   0.000010
    11  Cl  -0.000009   0.002033
    12  C    0.059513   0.045815
    13  C    0.044899   0.233938
    14  C    0.005528  -0.119677
    15  C    0.381716   0.037957
    16  C   -0.188433  -0.014829
    17  C    0.019780   0.094766
    18  Cl   0.000720  -0.033199
    19  H    0.543570   0.000142
    20  H    0.000142   0.501564
 Mulliken charges:
               1
     1  C   -1.352084
     2  C    0.444195
     3  C   -0.340220
     4  C    1.111863
     5  C   -0.825361
     6  C   -0.525211
     7  Cl   0.577987
     8  H    0.158675
     9  Cl   0.220392
    10  O   -0.318776
    11  Cl   0.330073
    12  C   -0.364302
    13  C   -0.879306
    14  C    0.848606
    15  C   -0.683958
    16  C   -0.067242
    17  C   -0.099848
    18  Cl   0.386711
    19  H    0.173643
    20  H    0.204163
 Sum of Mulliken charges =  -1.00000
 Mulliken charges with hydrogens summed into heavy atoms:
               1
     1  C   -1.352084
     2  C    0.444195
     3  C   -0.340220
     4  C    1.111863
     5  C   -0.666686
     6  C   -0.525211
     7  Cl   0.577987
     9  Cl   0.220392
    10  O   -0.318776
    11  Cl   0.330073
    12  C   -0.364302
    13  C   -0.675142
    14  C    0.848606
    15  C   -0.510315
    16  C   -0.067242
    17  C   -0.099848
    18  Cl   0.386711
 Electronic spatial extent (au):  <R**2>=           7013.5674
 Charge=             -1.0000 electrons
 Dipole moment (field-independent basis, Debye):
    X=             -6.7237    Y=              0.1490    Z=              0.0107  Tot=              6.7254
 Quadrupole moment (field-independent basis, Debye-Ang):
   XX=           -203.5761   YY=           -140.9729   ZZ=           -131.7220
   XY=              1.9897   XZ=              0.1197   YZ=              0.0476
 Traceless Quadrupole moment (field-independent basis, Debye-Ang):
   XX=            -44.8191   YY=             17.7841   ZZ=             27.0350
   XY=              1.9897   XZ=              0.1197   YZ=              0.0476
 Octapole moment (field-independent basis, Debye-Ang**2):
  XXX=            -60.4138  YYY=            -30.2592  ZZZ=             -0.1030  XYY=             -6.0429
  XXY=            -34.1007  XXZ=              0.6345  XZZ=             13.6490  YZZ=            -13.5357
  YYZ=              0.0243  XYZ=              0.0295
 Hexadecapole moment (field-independent basis, Debye-Ang**3):
 XXXX=          -8362.8293 YYYY=          -2627.6601 ZZZZ=           -157.1255 XXXY=            120.7059
 XXXZ=              2.2129 YYYX=             87.4684 YYYZ=              0.0078 ZZZX=              0.5790
 ZZZY=             -0.4348 XXYY=          -1709.8707 XXZZ=          -1201.3250 YYZZ=           -477.9442
 XXYZ=             -0.2876 YYXZ=              0.3296 ZZXY=             26.9663
 N-N= 1.511246562001D+03 E-N=-8.659841128537D+03  KE= 2.368408834596D+03
 No NMR shielding tensors so no spin-rotation constants.
 Leave Link  601 at Mon Apr  4 13:27:21 2022, MaxMem=  1879048192 cpu:               1.4 elap:               0.2
 (Enter /gpfs/software/gaussian16/sse4/tar/g16/l701.exe)
 ... and contract with generalized density number  0.
 Compute integral first derivatives.
 Leave Link  701 at Mon Apr  4 13:27:21 2022, MaxMem=  1879048192 cpu:               1.3 elap:               0.2
 (Enter /gpfs/software/gaussian16/sse4/tar/g16/l702.exe)
 L702 exits ... SP integral derivatives will be done elsewhere.
 Leave Link  702 at Mon Apr  4 13:27:21 2022, MaxMem=  1879048192 cpu:               0.1 elap:               0.0
 (Enter /gpfs/software/gaussian16/sse4/tar/g16/l703.exe)
 Integral derivatives from FoFJK, PRISM(SPDF).
 Compute integral first derivatives, UseDBF=F ICtDFT=           0.
 Calling FoFJK, ICntrl=      2127 FMM=F ISym2X=0 I1Cent= 0 IOpClX= 0 NMat=1 NMatS=1 NMatT=0.
 FoFJK:  IHMeth= 1 ICntrl=    2127 DoSepK=F KAlg= 0 I1Cent=           0 FoldK=F
 IRaf=         0 NMat=       1 IRICut=       1 DoRegI=T DoRafI=F ISym2E= 0 IDoP0=0 IntGTp=1.
 FoFCou: FMM=F IPFlag=           0 FMFlag=      100000 FMFlg1=         800
         NFxFlg=           0 DoJE=F BraDBF=F KetDBF=F FulRan=T
         wScrn=  0.000000 ICntrl=      2127 IOpCl=  0 I1Cent=           0 NGrid=           0
         NMat0=    1 NMatS0=      1 NMatT0=    0 NMatD0=    1 NMtDS0=    0 NMtDT0=    0
 Symmetry not used in FoFCou.
 Leave Link  703 at Mon Apr  4 13:27:57 2022, MaxMem=  1879048192 cpu:             247.2 elap:              35.4
 (Enter /gpfs/software/gaussian16/sse4/tar/g16/l716.exe)
 Dipole        =-2.64530659D+00 5.86074190D-02 4.20152353D-03
 ***** Axes restored to original set *****
 -------------------------------------------------------------------
 Center     Atomic                   Forces (Hartrees/Bohr)
 Number     Number              X              Y              Z
 -------------------------------------------------------------------
      1        6           0.009306105    0.010923013   -0.017358270
      2        6          -0.015688449    0.020976840   -0.011580214
      3        6           0.034802982    0.009997120   -0.032330287
      4        6           0.044963511   -0.042148781    0.015183014
      5        6          -0.069444450    0.043449281   -0.000961656
      6        6           0.025323722   -0.038102595    0.023282645
      7       17           0.004274051   -0.004235138    0.001561560
      8        1           0.005814496   -0.003802746    0.000198312
      9       17          -0.005664488    0.006751719   -0.003153081
     10        8          -0.009227568   -0.001351281    0.007292805
     11       17           0.004248131    0.001168587   -0.004006622
     12        6          -0.005973774   -0.013428449    0.018096227
     13        6           0.007709715   -0.000860095   -0.003993046
     14        6           0.009677542    0.005656339   -0.012464642
     15        6           0.003933519    0.037980317   -0.042986972
     16        6           0.060930852   -0.121939231    0.090107942
     17        6          -0.102041094    0.106626973   -0.047392551
     18       17           0.007984842   -0.016442269    0.012476126
     19        1          -0.008459006   -0.002624145    0.007994548
     20        1          -0.002470638    0.001404541    0.000034160
 -------------------------------------------------------------------
 Cartesian Forces:  Max     0.121939231 RMS     0.034877154
 Leave Link  716 at Mon Apr  4 13:27:57 2022, MaxMem=  1879048192 cpu:               0.2 elap:               0.0
 (Enter /gpfs/software/gaussian16/sse4/tar/g16/l103.exe)

 GradGradGradGradGradGradGradGradGradGradGradGradGradGradGradGradGradGrad
 Berny optimization.
 FormGI is forming the generalized inverse of G from B-inverse, IUseBI=4.
 Internal  Forces:  Max     0.134700562 RMS     0.018554234
 Search for a local minimum.
 Step number   1 out of a maximum of  108
 All quantities printed in internal units (Hartrees-Bohrs-Radians)
 RMS Force = .18554D-01 SwitMx=.10000D-02 MixMth= 1
 Mixed Optimization -- RFO/linear search
 Second derivative matrix not updated -- first step.
 ITU=  0
     Eigenvalues ---    0.00230   0.01031   0.01050   0.01073   0.01341
     Eigenvalues ---    0.01398   0.01519   0.01630   0.01887   0.01925
     Eigenvalues ---    0.01985   0.01997   0.02036   0.02105   0.02165
     Eigenvalues ---    0.02247   0.02257   0.16000   0.16000   0.16000
     Eigenvalues ---    0.23304   0.23431   0.23463   0.25000   0.25000
     Eigenvalues ---    0.25000   0.25000   0.25000   0.25000   0.25000
     Eigenvalues ---    0.25000   0.25000   0.25000   0.28292   0.31060
     Eigenvalues ---    0.31091   0.31175   0.33125   0.33449   0.33850
     Eigenvalues ---    0.35311   0.35485   0.35853   0.36382   0.39048
     Eigenvalues ---    0.40638   0.41984   0.44065   0.44753   0.47663
     Eigenvalues ---    0.48614   0.51260   0.52896   0.93040
 RFO step:  Lambda=-7.35513512D-02 EMin= 2.30000000D-03
 Linear search not attempted -- first point.
 Maximum step size (   0.300) exceeded in Quadratic search.
    -- Step size scaled by   0.724
 Iteration  1 RMS(Cart)=  0.04749346 RMS(Int)=  0.00070809
 Iteration  2 RMS(Cart)=  0.00092693 RMS(Int)=  0.00017313
 Iteration  3 RMS(Cart)=  0.00000047 RMS(Int)=  0.00017313
 ITry= 1 IFail=0 DXMaxC= 1.68D-01 DCOld= 1.00D+10 DXMaxT= 3.00D-01 DXLimC= 3.00D+00 Rises=F
 Variable       Old X    -DE/DX   Delta X   Delta X   Delta X     New X
                                 (Linear)    (Quad)   (Total)
    R1        2.81073  -0.01099   0.00000  -0.01995  -0.01997   2.79077
    R2        2.77489  -0.02324   0.00000  -0.04041  -0.04042   2.73448
    R3        2.31563   0.01020   0.00000   0.00736   0.00736   2.32299
    R4        2.56254   0.01192   0.00000   0.01477   0.01476   2.57730
    R5        3.29381  -0.00560   0.00000  -0.01052  -0.01052   3.28329
    R6        2.84998  -0.04936   0.00000  -0.09025  -0.09024   2.75974
    R7        3.29539   0.00581   0.00000   0.01095   0.01095   3.30634
    R8        2.71552  -0.04296   0.00000  -0.06649  -0.06648   2.64904
    R9        3.24585   0.00914   0.00000   0.01606   0.01606   3.26191
   R10        2.56546   0.03319   0.00000   0.03993   0.03995   2.60542
   R11        2.04313  -0.00024   0.00000  -0.00040  -0.00040   2.04273
   R12        2.91504  -0.03364   0.00000  -0.06835  -0.06835   2.84669
   R13        2.65791  -0.00030   0.00000   0.00413   0.00379   2.66169
   R14        2.68221  -0.00250   0.00000  -0.00117  -0.00114   2.68107
   R15        2.65954  -0.00988   0.00000  -0.01184  -0.01219   2.64735
   R16        2.03488  -0.00026   0.00000  -0.00043  -0.00043   2.03445
   R17        2.60975  -0.00885   0.00000  -0.01371  -0.01371   2.59604
   R18        3.25270   0.02117   0.00000   0.03759   0.03759   3.29029
   R19        2.65284  -0.02394   0.00000  -0.03510  -0.03474   2.61811
   R20        2.04895  -0.00136   0.00000  -0.00230  -0.00230   2.04666
   R21        2.60755  -0.13470   0.00000  -0.17695  -0.17661   2.43094
    A1        1.99312  -0.01011   0.00000  -0.02575  -0.02578   1.96734
    A2        2.15333  -0.00189   0.00000  -0.00267  -0.00265   2.15068
    A3        2.13673   0.01200   0.00000   0.02842   0.02844   2.16516
    A4        2.12909   0.01076   0.00000   0.02450   0.02447   2.15356
    A5        1.98951  -0.00203   0.00000  -0.00474  -0.00473   1.98478
    A6        2.16458  -0.00873   0.00000  -0.01976  -0.01974   2.14484
    A7        2.15009  -0.00822   0.00000  -0.01522  -0.01522   2.13487
    A8        2.02471   0.00773   0.00000   0.01572   0.01572   2.04043
    A9        2.10838   0.00049   0.00000  -0.00050  -0.00050   2.10788
   A10        2.11456   0.00916   0.00000   0.01718   0.01718   2.13174
   A11        2.08094  -0.00788   0.00000  -0.01599  -0.01599   2.06495
   A12        2.08769  -0.00127   0.00000  -0.00119  -0.00119   2.08650
   A13        2.17357   0.00108   0.00000   0.00234   0.00237   2.17595
   A14        1.94399   0.00656   0.00000   0.02084   0.02083   1.96482
   A15        2.16562  -0.00764   0.00000  -0.02319  -0.02320   2.14242
   A16        2.00591  -0.00267   0.00000  -0.00305  -0.00301   2.00289
   A17        2.25165  -0.01040   0.00000  -0.02475  -0.02477   2.22688
   A18        2.02563   0.01307   0.00000   0.02780   0.02778   2.05341
   A19        2.17207   0.00478   0.00000   0.00316   0.00337   2.17544
   A20        2.12824  -0.01141   0.00000  -0.03310  -0.03290   2.09534
   A21        1.98287   0.00663   0.00000   0.02994   0.02953   2.01241
   A22        2.14511  -0.00810   0.00000  -0.00519  -0.00594   2.13918
   A23        2.14829   0.00117   0.00000  -0.00634  -0.00597   2.14233
   A24        1.98978   0.00693   0.00000   0.01153   0.01190   2.00168
   A25        2.11819  -0.02450   0.00000  -0.05321  -0.05363   2.06455
   A26        2.09432   0.00175   0.00000   0.00309   0.00330   2.09762
   A27        2.07068   0.02275   0.00000   0.05012   0.05033   2.12101
   A28        2.15641  -0.03594   0.00000  -0.08451  -0.08421   2.07220
   A29        2.15391   0.00583   0.00000   0.00460   0.00445   2.15836
   A30        1.97286   0.03011   0.00000   0.07991   0.07976   2.05262
   A31        2.10445   0.03886   0.00000   0.07502   0.07591   2.18036
   A32        2.05933   0.02305   0.00000   0.03794   0.03834   2.09767
    D1       -0.00064   0.00002   0.00000   0.00024   0.00024  -0.00039
    D2       -3.14012   0.00002   0.00000   0.00019   0.00019  -3.13993
    D3        3.13932   0.00007   0.00000   0.00063   0.00063   3.13995
    D4       -0.00016   0.00008   0.00000   0.00057   0.00057   0.00041
    D5       -0.00480   0.00005   0.00000   0.00044   0.00044  -0.00436
    D6        3.13489   0.00015   0.00000   0.00122   0.00122   3.13611
    D7        3.13841   0.00001   0.00000   0.00009   0.00009   3.13850
    D8       -0.00508   0.00012   0.00000   0.00087   0.00087  -0.00422
    D9        0.00531  -0.00008   0.00000  -0.00063  -0.00063   0.00469
   D10       -3.13284  -0.00001   0.00000  -0.00014  -0.00014  -3.13298
   D11       -3.13860  -0.00007   0.00000  -0.00054  -0.00054  -3.13914
   D12        0.00643   0.00000   0.00000  -0.00006  -0.00005   0.00638
   D13       -0.00432   0.00005   0.00000   0.00028   0.00028  -0.00404
   D14        3.13719   0.00002   0.00000   0.00001   0.00001   3.13720
   D15        3.13367  -0.00001   0.00000  -0.00020  -0.00020   3.13348
   D16       -0.00800  -0.00004   0.00000  -0.00047  -0.00047  -0.00846
   D17        0.00603  -0.00009   0.00000  -0.00084  -0.00084   0.00519
   D18       -3.13506   0.00002   0.00000  -0.00004  -0.00004  -3.13510
   D19       -3.13366  -0.00019   0.00000  -0.00160  -0.00161  -3.13527
   D20        0.00844  -0.00008   0.00000  -0.00081  -0.00081   0.00763
   D21       -0.00140   0.00010   0.00000   0.00059   0.00058  -0.00082
   D22        3.14026   0.00013   0.00000   0.00083   0.00083   3.14108
   D23        3.13963  -0.00002   0.00000  -0.00029  -0.00029   3.13934
   D24       -0.00190   0.00001   0.00000  -0.00005  -0.00004  -0.00194
   D25       -0.01732  -0.00026   0.00000  -0.00250  -0.00250  -0.01982
   D26        3.12462  -0.00028   0.00000  -0.00265  -0.00265   3.12197
   D27        3.12419  -0.00029   0.00000  -0.00278  -0.00278   3.12142
   D28       -0.01705  -0.00031   0.00000  -0.00293  -0.00293  -0.01998
   D29        3.13802   0.00012   0.00000   0.00072   0.00072   3.13874
   D30       -0.00460  -0.00000   0.00000  -0.00005  -0.00005  -0.00465
   D31       -0.00390   0.00013   0.00000   0.00085   0.00085  -0.00305
   D32        3.13667   0.00001   0.00000   0.00008   0.00008   3.13675
   D33       -3.14134  -0.00000   0.00000  -0.00018  -0.00019  -3.14153
   D34       -0.00019  -0.00010   0.00000  -0.00083  -0.00083  -0.00102
   D35        0.00057  -0.00002   0.00000  -0.00031  -0.00032   0.00025
   D36       -3.14147  -0.00011   0.00000  -0.00097  -0.00096   3.14075
   D37        0.00440  -0.00008   0.00000  -0.00048  -0.00049   0.00392
   D38       -3.13631  -0.00021   0.00000  -0.00143  -0.00142  -3.13773
   D39       -3.13624   0.00004   0.00000   0.00024   0.00023  -3.13601
   D40        0.00622  -0.00010   0.00000  -0.00071  -0.00070   0.00552
   D41       -0.00117  -0.00012   0.00000  -0.00065  -0.00064  -0.00181
   D42        3.13956   0.00000   0.00000   0.00026   0.00028   3.13984
   D43        0.00242  -0.00006   0.00000  -0.00060  -0.00059   0.00183
   D44       -3.13876   0.00002   0.00000   0.00001   0.00002  -3.13874
   D45       -0.00208   0.00011   0.00000   0.00102   0.00105  -0.00102
         Item               Value     Threshold  Converged?
 Maximum Force            0.134701     0.000450     NO 
 RMS     Force            0.018554     0.000300     NO 
 Maximum Displacement     0.168321     0.001800     NO 
 RMS     Displacement     0.047544     0.001200     NO 
 Predicted change in Energy=-3.730662D-02
 Lowest energy point so far.  Saving SCF results.
 GradGradGradGradGradGradGradGradGradGradGradGradGradGradGradGradGradGrad

 Leave Link  103 at Mon Apr  4 13:27:57 2022, MaxMem=  1879048192 cpu:               0.2 elap:               0.1
 (Enter /gpfs/software/gaussian16/sse4/tar/g16/l202.exe)
                          Input orientation:                          
 ---------------------------------------------------------------------
 Center     Atomic      Atomic             Coordinates (Angstroms)
 Number     Number       Type             X           Y           Z
 ---------------------------------------------------------------------
      1          6           0       -8.058490   -1.477387    6.670745
      2          6           0       -7.271756   -2.563932    7.288351
      3          6           0       -6.026642   -2.923855    6.863815
      4          6           0       -7.365263   -0.840448    5.571827
      5          6           0       -6.082258   -1.236796    5.169480
      6          6           0       -5.356282   -2.253278    5.753098
      7         17           0       -5.252597   -4.245028    7.710335
      8          1           0       -5.709061   -0.653706    4.339291
      9         17           0       -8.158920    0.446455    4.739059
     10          8           0       -9.181298   -1.156593    7.054812
     11         17           0       -8.081479   -3.348903    8.610044
     12          6           0       -3.989479   -2.547396    5.192211
     13          6           0       -3.115616   -3.534190    5.688691
     14          6           0       -1.853170   -3.773393    5.130488
     15          6           0       -3.500862   -1.805887    4.085729
     16          6           0       -2.240104   -2.099344    3.591944
     17          6           0       -1.458822   -3.007707    4.060234
     18         17           0       -0.824890   -5.013779    5.790542
     19          1           0       -4.059759   -1.016797    3.597925
     20          1           0       -3.363073   -4.162807    6.526927
 ---------------------------------------------------------------------
                    Distance matrix (angstroms):
                    1          2          3          4          5
     1  C    0.000000
     2  C    1.476810   0.000000
     3  C    2.501590   1.363850   0.000000
     4  C    1.447023   2.434254   2.793156   0.000000
     5  C    2.493426   2.768720   2.391658   1.401812   0.000000
     6  C    2.957366   2.474379   1.460393   2.462713   1.378726
     7  Cl   4.075981   2.661045   1.749640   4.541777   4.024144
     8  H    3.410857   3.845508   3.409934   2.072926   1.080964
     9  Cl   2.728125   4.043313   4.518870   1.726127   2.707604
    10  O    1.229273   2.383588   3.620987   2.365834   3.628354
    11  Cl   2.695177   1.737441   2.729897   4.004506   4.505036
    12  C    4.459578   3.894538   2.661956   3.801802   2.469395
    13  C    5.443058   4.557831   3.198046   5.032833   3.787950
    14  C    6.793381   5.956530   4.598261   6.259402   4.931635
    15  C    5.249970   5.005103   3.917547   4.251371   2.856918
    16  C    6.612069   6.260734   5.071767   5.636666   4.242022
    17  C    7.260321   6.663924   5.360231   6.470546   5.073728
    18  Cl   8.099740   7.057426   5.707707   7.761508   6.503171
    19  H    5.064011   5.131257   4.262808   3.854055   2.570736
    20  H    5.411018   4.291151   2.956873   5.288461   4.218788
                    6          7          8          9         10
     6  C    0.000000
     7  Cl   2.794386   0.000000
     8  H    2.163778   4.946704   0.000000
     9  Cl   4.021395   6.267791   2.715138   0.000000
    10  O    4.186636   5.040122   4.436595   2.996286   0.000000
    11  Cl   4.097466   3.100821   5.579585   5.421739   2.904233
    12  C    1.506403   3.289129   2.696386   5.152934   5.688462
    13  C    2.581757   3.026388   4.104148   6.494787   6.656708
    14  C    3.869132   4.293501   5.022582   7.597553   8.015742
    15  C    2.534336   4.706989   2.503588   5.215111   6.442389
    16  C    3.795371   5.535360   3.831717   6.544413   7.814115
    17  C    4.315686   5.408043   4.866593   7.568576   8.487093
    18  Cl   5.306154   4.886836   6.706078   9.203682   9.290092
    19  H    2.802611   5.362485   1.844357   4.499600   6.180596
    20  H    2.866705   2.231034   4.754283   6.887809   6.570216
                   11         12         13         14         15
    11  Cl   0.000000
    12  C    5.391517   0.000000
    13  C    5.764411   1.408507   0.000000
    14  C    7.146980   2.463878   1.400920   0.000000
    15  C    6.620601   1.418761   2.388500   2.770828   0.000000
    16  C    7.801562   2.412865   2.687313   2.306355   1.385443
    17  C    8.042187   2.810246   2.382020   1.373765   2.369589
    18  Cl   7.961123   4.056558   2.728915   1.741146   4.511960
    19  H    6.836247   2.211204   3.405874   3.849235   1.083043
    20  H    5.221606   2.187100   1.076585   2.093201   3.396102
                   16         17         18         19         20
    16  C    0.000000
    17  C    1.286398   0.000000
    18  Cl   3.915430   2.723997   0.000000
    19  H    2.117331   3.307919   5.589975   0.000000
    20  H    3.759397   3.323402   2.776470   4.354516   0.000000
 Stoichiometry    C12H3Cl4O(1-)
 Framework group  C1[X(C12H3Cl4O)]
 Deg. of freedom    54
 Full point group                 C1      NOp   1
 RotChk:  IX=0 Diff= 2.96D-02
 Largest Abelian subgroup         C1      NOp   1
 Largest concise Abelian subgroup C1      NOp   1
                         Standard orientation:                         
 ---------------------------------------------------------------------
 Center     Atomic      Atomic             Coordinates (Angstroms)
 Number     Number       Type             X           Y           Z
 ---------------------------------------------------------------------
      1          6           0        3.008915   -0.034833   -0.008621
      2          6           0        2.003423   -1.116456   -0.001976
      3          6           0        0.658384   -0.890845    0.005505
      4          6           0        2.411881    1.283279   -0.006848
      5          6           0        1.022947    1.472842   -0.004712
      6          6           0        0.092491    0.455446    0.001814
      7         17           0       -0.380507   -2.298511    0.026050
      8          1           0        0.746738    2.517909   -0.010072
      9         17           0        3.458358    2.656014   -0.005705
     10          8           0        4.220652   -0.241671   -0.013666
     11         17           0        2.692584   -2.711372   -0.001302
     12          6           0       -1.363982    0.840064    0.003905
     13          6           0       -2.433987   -0.075739   -0.013016
     14          6           0       -3.774621    0.330757   -0.006911
     15          6           0       -1.737446    2.208645    0.023755
     16          6           0       -3.084793    2.531297    0.025264
     17          6           0       -4.046637    1.677192    0.011796
     18         17           0       -5.049142   -0.855384   -0.022927
     19          1           0       -1.025867    3.024984    0.038928
     20          1           0       -2.287537   -1.142124   -0.033266
 ---------------------------------------------------------------------
 Rotational constants (GHZ):           0.5137899           0.1860762           0.1366085
 Leave Link  202 at Mon Apr  4 13:27:57 2022, MaxMem=  1879048192 cpu:               0.1 elap:               0.0
 (Enter /gpfs/software/gaussian16/sse4/tar/g16/l301.exe)
 Standard basis: 6-311+G(d,p) (5D, 7F)
 Ernie: Thresh=  0.10000D-02 Tol=  0.10000D-05 Strict=F.
 There are   441 symmetry adapted cartesian basis functions of A   symmetry.
 There are   424 symmetry adapted basis functions of A   symmetry.
   424 basis functions,   704 primitive gaussians,   441 cartesian basis functions
    76 alpha electrons       76 beta electrons
       nuclear repulsion energy      1523.9713870509 Hartrees.
 IExCor= 4336 DFT=T Ex+Corr=M062X ExCW=0 ScaHFX=  0.540000
 ScaDFX=  1.000000  1.000000  1.000000  1.000000 ScalE2=  1.000000  1.000000
 IRadAn=      5 IRanWt=     -1 IRanGd=            0 ICorTp=0 IEmpDi=  4
 NAtoms=   20 NActive=   20 NUniq=   20 SFac= 1.00D+00 NAtFMM=   60 NAOKFM=F Big=F
 Integral buffers will be    131072 words long.
 Raffenetti 2 integral format.
 Two-electron integral symmetry is turned on.
 Leave Link  301 at Mon Apr  4 13:27:57 2022, MaxMem=  1879048192 cpu:               0.4 elap:               0.1
 (Enter /gpfs/software/gaussian16/sse4/tar/g16/l302.exe)
 NPDir=0 NMtPBC=     1 NCelOv=     1 NCel=       1 NClECP=     1 NCelD=      1
         NCelK=      1 NCelE2=     1 NClLst=     1 CellRange=     0.0.
 One-electron integrals computed using PRISM.
 One-electron integral symmetry used in STVInt
 NBasis=   424 RedAO= T EigKep=  1.03D-06  NBF=   424
 NBsUse=   419 1.00D-06 EigRej=  8.15D-07 NBFU=   419
 Precomputing XC quadrature grid using
 IXCGrd= 4 IRadAn=           5 IRanWt=          -1 IRanGd=           0 AccXCQ= 0.00D+00.
 Generated NRdTot=       0 NPtTot=           0 NUsed=           0 NTot=          32
 NSgBfM=   432   432   432   432   432 MxSgAt=    20 MxSgA2=    20.
 Leave Link  302 at Mon Apr  4 13:27:58 2022, MaxMem=  1879048192 cpu:               3.7 elap:               0.5
 (Enter /gpfs/software/gaussian16/sse4/tar/g16/l303.exe)
 DipDrv:  MaxL=1.
 Leave Link  303 at Mon Apr  4 13:27:58 2022, MaxMem=  1879048192 cpu:               0.3 elap:               0.1
 (Enter /gpfs/software/gaussian16/sse4/tar/g16/l401.exe)
 Initial guess from the checkpoint file:  "checkpoint.chk"
 B after Tr=    -0.000000    0.000000    0.000000
         Rot=    0.999942    0.000052    0.000011    0.010771 Ang=   1.23 deg.
 Guess basis will be translated and rotated to current coordinates.
 JPrj=2 DoOrth=T DoCkMO=T.
 Generating alternative initial guess.
 ExpMin= 4.38D-02 ExpMax= 1.06D+05 ExpMxC= 3.62D+03 IAcc=2 IRadAn=         4 AccDes= 0.00D+00
 Harris functional with IExCor= 1009 and IRadAn=       4 diagonalized for initial guess.
 HarFok:  IExCor= 1009 AccDes= 0.00D+00 IRadAn=         4 IDoV= 1 UseB2=F ITyADJ=14
 ICtDFT=  3500011 ScaDFX=  1.000000  1.000000  1.000000  1.000000
 FoFCou: FMM=F IPFlag=           0 FMFlag=      100000 FMFlg1=           0
         NFxFlg=           0 DoJE=T BraDBF=F KetDBF=T FulRan=T
         wScrn=  0.000000 ICntrl=       500 IOpCl=  0 I1Cent=   200000004 NGrid=           0
         NMat0=    1 NMatS0=      1 NMatT0=    0 NMatD0=    1 NMtDS0=    0 NMtDT0=    0
 Petite list used in FoFCou.
 Harris En= -2373.84248833930    
 Leave Link  401 at Mon Apr  4 13:28:00 2022, MaxMem=  1879048192 cpu:              12.6 elap:               1.8
 (Enter /gpfs/software/gaussian16/sse4/tar/g16/l502.exe)
 Integral symmetry usage will be decided dynamically.
 Closed shell SCF:
 Using DIIS extrapolation, IDIIS=  1040.
 NGot=  1879048192 LenX=  1878652179 LenY=  1878457257
 Requested convergence on RMS density matrix=1.00D-08 within 128 cycles.
 Requested convergence on MAX density matrix=1.00D-06.
 Requested convergence on             energy=1.00D-06.
 No special actions if energy rises.
 Fock matrices will be formed incrementally for  20 cycles.

 Cycle   1  Pass 1  IDiag  1:
 FoFJK:  IHMeth= 1 ICntrl=       0 DoSepK=F KAlg= 0 I1Cent=           0 FoldK=F
 IRaf= 800000000 NMat=       1 IRICut=       1 DoRegI=T DoRafI=F ISym2E= 0 IDoP0=0 IntGTp=1.
 FoFCou: FMM=F IPFlag=           0 FMFlag=      100000 FMFlg1=           0
         NFxFlg=           0 DoJE=F BraDBF=F KetDBF=F FulRan=T
         wScrn=  0.000000 ICntrl=         0 IOpCl=  0 I1Cent=           0 NGrid=           0
         NMat0=    1 NMatS0=      1 NMatT0=    0 NMatD0=    1 NMtDS0=    0 NMtDT0=    0
 Symmetry not used in FoFCou.
 E= -2374.93001173326    
 DIIS: error= 2.79D-03 at cycle   1 NSaved=   1.
 NSaved= 1 IEnMin= 1 EnMin= -2374.93001173326     IErMin= 1 ErrMin= 2.79D-03
 ErrMax= 2.79D-03  0.00D+00 EMaxC= 1.00D-01 BMatC= 1.49D-02 BMatP= 1.49D-02
 IDIUse=3 WtCom= 9.72D-01 WtEn= 2.79D-02
 Coeff-Com:  0.100D+01
 Coeff-En:   0.100D+01
 Coeff:      0.100D+01
 Gap=     0.391 Goal=   None    Shift=    0.000
 GapD=    0.391 DampG=1.000 DampE=1.000 DampFc=1.0000 IDamp=-1.
 RMSDP=2.22D-02 MaxDP=2.31D+00              OVMax= 3.97D-02

 Cycle   2  Pass 1  IDiag  1:
 RMSU=  2.10D-02    CP:  1.06D+00
 E= -2374.94950870643     Delta-E=       -0.019496973168 Rises=F Damp=F
 DIIS: error= 2.50D-03 at cycle   2 NSaved=   2.
 NSaved= 2 IEnMin= 2 EnMin= -2374.94950870643     IErMin= 2 ErrMin= 2.50D-03
 ErrMax= 2.50D-03  0.00D+00 EMaxC= 1.00D-01 BMatC= 1.68D-03 BMatP= 1.49D-02
 IDIUse=3 WtCom= 9.75D-01 WtEn= 2.50D-02
 Coeff-Com:  0.120D+00 0.880D+00
 Coeff-En:   0.000D+00 0.100D+01
 Coeff:      0.117D+00 0.883D+00
 Gap=     0.131 Goal=   None    Shift=    0.000
 RMSDP=3.92D-03 MaxDP=7.57D-01 DE=-1.95D-02 OVMax= 2.35D-02

 Cycle   3  Pass 1  IDiag  1:
 RMSU=  2.20D-03    CP:  1.08D+00  1.07D+00
 E= -2374.94985002128     Delta-E=       -0.000341314856 Rises=F Damp=F
 DIIS: error= 3.42D-03 at cycle   3 NSaved=   3.
 NSaved= 3 IEnMin= 3 EnMin= -2374.94985002128     IErMin= 2 ErrMin= 2.50D-03
 ErrMax= 3.42D-03  0.00D+00 EMaxC= 1.00D-01 BMatC= 1.50D-03 BMatP= 1.68D-03
 IDIUse=3 WtCom= 9.66D-01 WtEn= 3.42D-02
 Coeff-Com: -0.278D-01 0.491D+00 0.537D+00
 Coeff-En:   0.000D+00 0.450D+00 0.550D+00
 Coeff:     -0.268D-01 0.489D+00 0.538D+00
 Gap=     0.121 Goal=   None    Shift=    0.000
 RMSDP=1.42D-03 MaxDP=1.17D-01 DE=-3.41D-04 OVMax= 1.30D-02

 Cycle   4  Pass 1  IDiag  1:
 RMSU=  1.16D-03    CP:  1.08D+00  1.10D+00  1.05D+00
 E= -2374.95141043010     Delta-E=       -0.001560408820 Rises=F Damp=F
 DIIS: error= 9.02D-04 at cycle   4 NSaved=   4.
 NSaved= 4 IEnMin= 4 EnMin= -2374.95141043010     IErMin= 4 ErrMin= 9.02D-04
 ErrMax= 9.02D-04  0.00D+00 EMaxC= 1.00D-01 BMatC= 1.27D-04 BMatP= 1.50D-03
 IDIUse=3 WtCom= 9.91D-01 WtEn= 9.02D-03
 Coeff-Com: -0.218D-01 0.209D+00 0.304D+00 0.508D+00
 Coeff-En:   0.000D+00 0.000D+00 0.000D+00 0.100D+01
 Coeff:     -0.216D-01 0.208D+00 0.301D+00 0.513D+00
 Gap=     0.121 Goal=   None    Shift=    0.000
 RMSDP=3.36D-04 MaxDP=2.02D-02 DE=-1.56D-03 OVMax= 4.37D-03

 Cycle   5  Pass 1  IDiag  1:
 RMSU=  3.12D-04    CP:  1.08D+00  1.10D+00  1.08D+00  9.36D-01
 E= -2374.95153371475     Delta-E=       -0.000123284650 Rises=F Damp=F
 DIIS: error= 3.47D-04 at cycle   5 NSaved=   5.
 NSaved= 5 IEnMin= 5 EnMin= -2374.95153371475     IErMin= 5 ErrMin= 3.47D-04
 ErrMax= 3.47D-04  0.00D+00 EMaxC= 1.00D-01 BMatC= 1.85D-05 BMatP= 1.27D-04
 IDIUse=3 WtCom= 9.97D-01 WtEn= 3.47D-03
 Coeff-Com: -0.534D-02 0.122D-01 0.622D-01 0.292D+00 0.639D+00
 Coeff-En:   0.000D+00 0.000D+00 0.000D+00 0.743D-01 0.926D+00
 Coeff:     -0.532D-02 0.121D-01 0.620D-01 0.291D+00 0.640D+00
 Gap=     0.122 Goal=   None    Shift=    0.000
 RMSDP=2.14D-04 MaxDP=2.61D-02 DE=-1.23D-04 OVMax= 2.48D-03

 Cycle   6  Pass 1  IDiag  1:
 RMSU=  1.74D-04    CP:  1.08D+00  1.10D+00  1.10D+00  9.20D-01  1.01D+00
 E= -2374.95155460199     Delta-E=       -0.000020887231 Rises=F Damp=F
 DIIS: error= 2.19D-04 at cycle   6 NSaved=   6.
 NSaved= 6 IEnMin= 6 EnMin= -2374.95155460199     IErMin= 6 ErrMin= 2.19D-04
 ErrMax= 2.19D-04  0.00D+00 EMaxC= 1.00D-01 BMatC= 4.36D-06 BMatP= 1.85D-05
 IDIUse=3 WtCom= 9.98D-01 WtEn= 2.19D-03
 Coeff-Com:  0.279D-03-0.293D-01-0.135D-01 0.874D-01 0.399D+00 0.556D+00
 Coeff-En:   0.000D+00 0.000D+00 0.000D+00 0.000D+00 0.306D-01 0.969D+00
 Coeff:      0.278D-03-0.293D-01-0.135D-01 0.872D-01 0.398D+00 0.557D+00
 Gap=     0.122 Goal=   None    Shift=    0.000
 RMSDP=7.22D-05 MaxDP=6.91D-03 DE=-2.09D-05 OVMax= 8.53D-04

 Cycle   7  Pass 1  IDiag  1:
 RMSU=  4.50D-05    CP:  1.08D+00  1.10D+00  1.11D+00  9.47D-01  1.01D+00
                    CP:  9.09D-01
 E= -2374.95155994987     Delta-E=       -0.000005347883 Rises=F Damp=F
 DIIS: error= 5.05D-05 at cycle   7 NSaved=   7.
 NSaved= 7 IEnMin= 7 EnMin= -2374.95155994987     IErMin= 7 ErrMin= 5.05D-05
 ErrMax= 5.05D-05  0.00D+00 EMaxC= 1.00D-01 BMatC= 3.57D-07 BMatP= 4.36D-06
 IDIUse=1 WtCom= 1.00D+00 WtEn= 0.00D+00
 Coeff-Com:  0.107D-02-0.174D-01-0.184D-01-0.875D-02 0.999D-01 0.246D+00
 Coeff-Com:  0.697D+00
 Coeff:      0.107D-02-0.174D-01-0.184D-01-0.875D-02 0.999D-01 0.246D+00
 Coeff:      0.697D+00
 Gap=     0.122 Goal=   None    Shift=    0.000
 RMSDP=3.75D-05 MaxDP=5.61D-03 DE=-5.35D-06 OVMax= 5.09D-04

 Cycle   8  Pass 1  IDiag  1:
 RMSU=  2.09D-05    CP:  1.08D+00  1.10D+00  1.12D+00  9.60D-01  1.03D+00
                    CP:  9.14D-01  9.78D-01
 E= -2374.95156063437     Delta-E=       -0.000000684502 Rises=F Damp=F
 DIIS: error= 2.44D-05 at cycle   8 NSaved=   8.
 NSaved= 8 IEnMin= 8 EnMin= -2374.95156063437     IErMin= 8 ErrMin= 2.44D-05
 ErrMax= 2.44D-05  0.00D+00 EMaxC= 1.00D-01 BMatC= 9.48D-08 BMatP= 3.57D-07
 IDIUse=1 WtCom= 1.00D+00 WtEn= 0.00D+00
 Coeff-Com:  0.550D-03-0.342D-02-0.766D-02-0.246D-01-0.263D-01 0.407D-02
 Coeff-Com:  0.349D+00 0.708D+00
 Coeff:      0.550D-03-0.342D-02-0.766D-02-0.246D-01-0.263D-01 0.407D-02
 Coeff:      0.349D+00 0.708D+00
 Gap=     0.122 Goal=   None    Shift=    0.000
 RMSDP=2.84D-05 MaxDP=5.49D-03 DE=-6.85D-07 OVMax= 2.76D-04

 Cycle   9  Pass 1  IDiag  1:
 RMSU=  1.02D-05    CP:  1.08D+00  1.10D+00  1.12D+00  9.57D-01  1.04D+00
                    CP:  9.87D-01  1.02D+00  8.34D-01
 E= -2374.95156081686     Delta-E=       -0.000000182490 Rises=F Damp=F
 DIIS: error= 1.15D-05 at cycle   9 NSaved=   9.
 NSaved= 9 IEnMin= 9 EnMin= -2374.95156081686     IErMin= 9 ErrMin= 1.15D-05
 ErrMax= 1.15D-05  0.00D+00 EMaxC= 1.00D-01 BMatC= 1.62D-08 BMatP= 9.48D-08
 IDIUse=1 WtCom= 1.00D+00 WtEn= 0.00D+00
 Coeff-Com:  0.317D-05 0.255D-02 0.884D-03-0.904D-02-0.331D-01-0.572D-01
 Coeff-Com: -0.629D-02 0.340D+00 0.762D+00
 Coeff:      0.317D-05 0.255D-02 0.884D-03-0.904D-02-0.331D-01-0.572D-01
 Coeff:     -0.629D-02 0.340D+00 0.762D+00
 Gap=     0.122 Goal=   None    Shift=    0.000
 RMSDP=9.66D-06 MaxDP=8.14D-04 DE=-1.82D-07 OVMax= 1.53D-04

 Cycle  10  Pass 1  IDiag  1:
 RMSU=  5.38D-06    CP:  1.08D+00  1.10D+00  1.12D+00  9.54D-01  1.04D+00
                    CP:  9.75D-01  1.05D+00  1.04D+00  9.91D-01
 E= -2374.95156084956     Delta-E=       -0.000000032696 Rises=F Damp=F
 DIIS: error= 2.29D-06 at cycle  10 NSaved=  10.
 NSaved=10 IEnMin=10 EnMin= -2374.95156084956     IErMin=10 ErrMin= 2.29D-06
 ErrMax= 2.29D-06  0.00D+00 EMaxC= 1.00D-01 BMatC= 1.72D-09 BMatP= 1.62D-08
 IDIUse=1 WtCom= 1.00D+00 WtEn= 0.00D+00
 Coeff-Com: -0.476D-04 0.142D-02 0.115D-02-0.156D-02-0.117D-01-0.232D-01
 Coeff-Com: -0.356D-01 0.653D-01 0.319D+00 0.686D+00
 Coeff:     -0.476D-04 0.142D-02 0.115D-02-0.156D-02-0.117D-01-0.232D-01
 Coeff:     -0.356D-01 0.653D-01 0.319D+00 0.686D+00
 Gap=     0.122 Goal=   None    Shift=    0.000
 RMSDP=3.27D-06 MaxDP=3.43D-04 DE=-3.27D-08 OVMax= 2.96D-05

 Cycle  11  Pass 1  IDiag  1:
 RMSU=  1.94D-06    CP:  1.08D+00  1.10D+00  1.12D+00  9.53D-01  1.04D+00
                    CP:  9.70D-01  1.05D+00  1.03D+00  1.02D+00  1.02D+00
 E= -2374.95156085170     Delta-E=       -0.000000002145 Rises=F Damp=F
 DIIS: error= 8.71D-07 at cycle  11 NSaved=  11.
 NSaved=11 IEnMin=11 EnMin= -2374.95156085170     IErMin=11 ErrMin= 8.71D-07
 ErrMax= 8.71D-07  0.00D+00 EMaxC= 1.00D-01 BMatC= 3.98D-10 BMatP= 1.72D-09
 IDIUse=1 WtCom= 1.00D+00 WtEn= 0.00D+00
 Coeff-Com: -0.280D-04 0.396D-03 0.519D-03 0.533D-03-0.153D-02-0.398D-02
 Coeff-Com: -0.188D-01-0.164D-01 0.632D-01 0.368D+00 0.608D+00
 Coeff:     -0.280D-04 0.396D-03 0.519D-03 0.533D-03-0.153D-02-0.398D-02
 Coeff:     -0.188D-01-0.164D-01 0.632D-01 0.368D+00 0.608D+00
 Gap=     0.122 Goal=   None    Shift=    0.000
 RMSDP=8.75D-07 MaxDP=1.37D-04 DE=-2.14D-09 OVMax= 9.98D-06

 Cycle  12  Pass 1  IDiag  1:
 RMSU=  3.92D-07    CP:  1.08D+00  1.10D+00  1.12D+00  9.53D-01  1.04D+00
                    CP:  9.68D-01  1.05D+00  1.04D+00  1.02D+00  1.09D+00
                    CP:  9.78D-01
 E= -2374.95156085217     Delta-E=       -0.000000000465 Rises=F Damp=F
 DIIS: error= 2.97D-07 at cycle  12 NSaved=  12.
 NSaved=12 IEnMin=12 EnMin= -2374.95156085217     IErMin=12 ErrMin= 2.97D-07
 ErrMax= 2.97D-07  0.00D+00 EMaxC= 1.00D-01 BMatC= 3.25D-11 BMatP= 3.98D-10
 IDIUse=1 WtCom= 1.00D+00 WtEn= 0.00D+00
 Coeff-Com: -0.301D-05-0.645D-04 0.217D-04 0.424D-03 0.112D-02 0.214D-02
 Coeff-Com: -0.183D-02-0.157D-01-0.204D-01 0.416D-01 0.245D+00 0.748D+00
 Coeff:     -0.301D-05-0.645D-04 0.217D-04 0.424D-03 0.112D-02 0.214D-02
 Coeff:     -0.183D-02-0.157D-01-0.204D-01 0.416D-01 0.245D+00 0.748D+00
 Gap=     0.122 Goal=   None    Shift=    0.000
 RMSDP=4.16D-07 MaxDP=6.60D-05 DE=-4.65D-10 OVMax= 3.58D-06

 Cycle  13  Pass 1  IDiag  1:
 RMSU=  1.79D-07    CP:  1.08D+00  1.10D+00  1.12D+00  9.53D-01  1.04D+00
                    CP:  9.67D-01  1.05D+00  1.03D+00  1.02D+00  1.11D+00
                    CP:  1.06D+00  1.24D+00
 E= -2374.95156085207     Delta-E=        0.000000000099 Rises=F Damp=F
 DIIS: error= 1.22D-07 at cycle  13 NSaved=  13.
 NSaved=13 IEnMin=12 EnMin= -2374.95156085217     IErMin=13 ErrMin= 1.22D-07
 ErrMax= 1.22D-07  0.00D+00 EMaxC= 1.00D-01 BMatC= 4.94D-12 BMatP= 3.25D-11
 IDIUse=1 WtCom= 1.00D+00 WtEn= 0.00D+00
 Coeff-Com:  0.141D-05-0.753D-04-0.459D-04 0.166D-03 0.723D-03 0.149D-02
 Coeff-Com:  0.748D-03-0.642D-02-0.175D-01-0.217D-01 0.532D-01 0.355D+00
 Coeff-Com:  0.634D+00
 Coeff:      0.141D-05-0.753D-04-0.459D-04 0.166D-03 0.723D-03 0.149D-02
 Coeff:      0.748D-03-0.642D-02-0.175D-01-0.217D-01 0.532D-01 0.355D+00
 Coeff:      0.634D+00
 Gap=     0.122 Goal=   None    Shift=    0.000
 RMSDP=1.48D-07 MaxDP=8.50D-06 DE= 9.91D-11 OVMax= 1.33D-06

 Cycle  14  Pass 1  IDiag  1:
 RMSU=  6.82D-08    CP:  1.08D+00  1.10D+00  1.12D+00  9.53D-01  1.04D+00
                    CP:  9.67D-01  1.05D+00  1.03D+00  1.02D+00  1.11D+00
                    CP:  1.09D+00  1.31D+00  1.00D+00
 E= -2374.95156085208     Delta-E=       -0.000000000013 Rises=F Damp=F
 DIIS: error= 3.10D-08 at cycle  14 NSaved=  14.
 NSaved=14 IEnMin=12 EnMin= -2374.95156085217     IErMin=14 ErrMin= 3.10D-08
 ErrMax= 3.10D-08  0.00D+00 EMaxC= 1.00D-01 BMatC= 3.15D-13 BMatP= 4.94D-12
 IDIUse=1 WtCom= 1.00D+00 WtEn= 0.00D+00
 Coeff-Com:  0.652D-06-0.108D-04-0.147D-04-0.808D-05 0.470D-04 0.111D-03
 Coeff-Com:  0.386D-03 0.572D-03-0.153D-02-0.106D-01-0.152D-01-0.253D-02
 Coeff-Com:  0.181D+00 0.848D+00
 Coeff:      0.652D-06-0.108D-04-0.147D-04-0.808D-05 0.470D-04 0.111D-03
 Coeff:      0.386D-03 0.572D-03-0.153D-02-0.106D-01-0.152D-01-0.253D-02
 Coeff:      0.181D+00 0.848D+00
 Gap=     0.122 Goal=   None    Shift=    0.000
 RMSDP=5.75D-08 MaxDP=9.51D-06 DE=-1.27D-11 OVMax= 9.30D-07

 Cycle  15  Pass 1  IDiag  1:
 RMSU=  2.29D-08    CP:  1.08D+00  1.10D+00  1.12D+00  9.53D-01  1.04D+00
                    CP:  9.66D-01  1.05D+00  1.03D+00  1.02D+00  1.10D+00
                    CP:  1.10D+00  1.34D+00  1.03D+00  1.16D+00
 E= -2374.95156085212     Delta-E=       -0.000000000041 Rises=F Damp=F
 DIIS: error= 1.03D-08 at cycle  15 NSaved=  15.
 NSaved=15 IEnMin=12 EnMin= -2374.95156085217     IErMin=15 ErrMin= 1.03D-08
 ErrMax= 1.03D-08  0.00D+00 EMaxC= 1.00D-01 BMatC= 5.71D-14 BMatP= 3.15D-13
 IDIUse=1 WtCom= 1.00D+00 WtEn= 0.00D+00
 Coeff-Com:  0.652D-07 0.513D-05 0.802D-06-0.207D-04-0.725D-04-0.133D-03
 Coeff-Com:  0.236D-04 0.886D-03 0.151D-02-0.985D-03-0.104D-01-0.479D-01
 Coeff-Com: -0.206D-01 0.266D+00 0.812D+00
 Coeff:      0.652D-07 0.513D-05 0.802D-06-0.207D-04-0.725D-04-0.133D-03
 Coeff:      0.236D-04 0.886D-03 0.151D-02-0.985D-03-0.104D-01-0.479D-01
 Coeff:     -0.206D-01 0.266D+00 0.812D+00
 Gap=     0.122 Goal=   None    Shift=    0.000
 RMSDP=3.36D-08 MaxDP=5.80D-06 DE=-4.09D-11 OVMax= 5.20D-07

 Cycle  16  Pass 1  IDiag  1:
 RMSU=  7.61D-09    CP:  1.08D+00  1.10D+00  1.12D+00  9.53D-01  1.04D+00
                    CP:  9.67D-01  1.05D+00  1.03D+00  1.02D+00  1.10D+00
                    CP:  1.10D+00  1.34D+00  1.06D+00  1.26D+00  9.78D-01
 E= -2374.95156085214     Delta-E=       -0.000000000021 Rises=F Damp=F
 DIIS: error= 5.95D-09 at cycle  16 NSaved=  16.
 NSaved=16 IEnMin=12 EnMin= -2374.95156085217     IErMin=16 ErrMin= 5.95D-09
 ErrMax= 5.95D-09  0.00D+00 EMaxC= 1.00D-01 BMatC= 1.32D-14 BMatP= 5.71D-14
 IDIUse=1 WtCom= 1.00D+00 WtEn= 0.00D+00
 Coeff-Com: -0.120D-06 0.432D-05 0.372D-05-0.589D-05-0.400D-04-0.720D-04
 Coeff-Com: -0.660D-04 0.207D-03 0.917D-03 0.197D-02 0.273D-03-0.173D-01
 Coeff-Com: -0.425D-01-0.750D-01 0.281D+00 0.850D+00
 Coeff:     -0.120D-06 0.432D-05 0.372D-05-0.589D-05-0.400D-04-0.720D-04
 Coeff:     -0.660D-04 0.207D-03 0.917D-03 0.197D-02 0.273D-03-0.173D-01
 Coeff:     -0.425D-01-0.750D-01 0.281D+00 0.850D+00
 Gap=     0.122 Goal=   None    Shift=    0.000
 RMSDP=1.26D-08 MaxDP=2.07D-06 DE=-2.09D-11 OVMax= 3.47D-07

 Cycle  17  Pass 1  IDiag  1:
 RMSU=  3.07D-09    CP:  1.08D+00  1.10D+00  1.12D+00  9.53D-01  1.04D+00
                    CP:  9.67D-01  1.05D+00  1.03D+00  1.02D+00  1.10D+00
                    CP:  1.10D+00  1.34D+00  1.06D+00  1.28D+00  1.05D+00
                    CP:  1.31D+00
 E= -2374.95156085206     Delta-E=        0.000000000076 Rises=F Damp=F
 DIIS: error= 3.06D-09 at cycle  17 NSaved=  17.
 NSaved=17 IEnMin=12 EnMin= -2374.95156085217     IErMin=17 ErrMin= 3.06D-09
 ErrMax= 3.06D-09  0.00D+00 EMaxC= 1.00D-01 BMatC= 2.98D-15 BMatP= 1.32D-14
 IDIUse=1 WtCom= 1.00D+00 WtEn= 0.00D+00
 Coeff-Com: -0.568D-07 0.273D-06 0.110D-05 0.286D-05 0.369D-05 0.584D-05
 Coeff-Com: -0.253D-04-0.139D-03-0.567D-04 0.835D-03 0.240D-02 0.560D-02
 Coeff-Com: -0.987D-02-0.975D-01-0.111D+00 0.268D+00 0.942D+00
 Coeff:     -0.568D-07 0.273D-06 0.110D-05 0.286D-05 0.369D-05 0.584D-05
 Coeff:     -0.253D-04-0.139D-03-0.567D-04 0.835D-03 0.240D-02 0.560D-02
 Coeff:     -0.987D-02-0.975D-01-0.111D+00 0.268D+00 0.942D+00
 Gap=     0.122 Goal=   None    Shift=    0.000
 RMSDP=8.08D-09 MaxDP=1.50D-06 DE= 7.64D-11 OVMax= 2.35D-07

 Cycle  18  Pass 1  IDiag  1:
 RMSU=  1.94D-09    CP:  1.08D+00  1.10D+00  1.12D+00  9.53D-01  1.04D+00
                    CP:  9.67D-01  1.05D+00  1.03D+00  1.02D+00  1.10D+00
                    CP:  1.10D+00  1.34D+00  1.06D+00  1.29D+00  1.10D+00
                    CP:  1.54D+00  1.23D+00
 E= -2374.95156085220     Delta-E=       -0.000000000136 Rises=F Damp=F
 DIIS: error= 1.07D-09 at cycle  18 NSaved=  18.
 NSaved=18 IEnMin=18 EnMin= -2374.95156085220     IErMin=18 ErrMin= 1.07D-09
 ErrMax= 1.07D-09  0.00D+00 EMaxC= 1.00D-01 BMatC= 6.37D-16 BMatP= 2.98D-15
 IDIUse=1 WtCom= 1.00D+00 WtEn= 0.00D+00
 Large coefficients: NSaved= 18 BigCof=    0.00 CofMax=   10.00 Det=-2.03D-15
 Inversion failed.  Reducing to 17 matrices.
 Large coefficients: NSaved= 17 BigCof=    0.00 CofMax=   10.00 Det=-2.04D-15
 Inversion failed.  Reducing to 16 matrices.
 Large coefficients: NSaved= 16 BigCof=    0.00 CofMax=   10.00 Det=-2.06D-15
 Inversion failed.  Reducing to 15 matrices.
 Coeff-Com:  0.430D-06 0.215D-05 0.177D-05-0.313D-05-0.296D-04-0.580D-04
 Coeff-Com: -0.445D-06 0.211D-03 0.301D-02 0.258D-02-0.145D-01-0.675D-01
 Coeff-Com: -0.908D-01 0.316D+00 0.851D+00
 Coeff:      0.430D-06 0.215D-05 0.177D-05-0.313D-05-0.296D-04-0.580D-04
 Coeff:     -0.445D-06 0.211D-03 0.301D-02 0.258D-02-0.145D-01-0.675D-01
 Coeff:     -0.908D-01 0.316D+00 0.851D+00
 Gap=     0.122 Goal=   None    Shift=    0.000
 RMSDP=4.19D-09 MaxDP=6.95D-07 DE=-1.36D-10 OVMax= 8.55D-08

 SCF Done:  E(RM062X) =  -2374.95156085     A.U. after   18 cycles
            NFock= 18  Conv=0.42D-08     -V/T= 2.0025
 KE= 2.368933497643D+03 PE=-8.685954517009D+03 EE= 2.418098071463D+03
 Leave Link  502 at Mon Apr  4 13:32:41 2022, MaxMem=  1879048192 cpu:            1963.5 elap:             281.2
 (Enter /gpfs/software/gaussian16/sse4/tar/g16/l701.exe)
 ... and contract with generalized density number  0.
 Compute integral first derivatives.
 Leave Link  701 at Mon Apr  4 13:32:41 2022, MaxMem=  1879048192 cpu:               1.6 elap:               0.2
 (Enter /gpfs/software/gaussian16/sse4/tar/g16/l702.exe)
 L702 exits ... SP integral derivatives will be done elsewhere.
 Leave Link  702 at Mon Apr  4 13:32:41 2022, MaxMem=  1879048192 cpu:               0.1 elap:               0.0
 (Enter /gpfs/software/gaussian16/sse4/tar/g16/l703.exe)
 Integral derivatives from FoFJK, PRISM(SPDF).
 Compute integral first derivatives, UseDBF=F ICtDFT=           0.
 Calling FoFJK, ICntrl=      2127 FMM=F ISym2X=0 I1Cent= 0 IOpClX= 0 NMat=1 NMatS=1 NMatT=0.
 FoFJK:  IHMeth= 1 ICntrl=    2127 DoSepK=F KAlg= 0 I1Cent=           0 FoldK=F
 IRaf=         0 NMat=       1 IRICut=       1 DoRegI=T DoRafI=F ISym2E= 0 IDoP0=0 IntGTp=1.
 FoFCou: FMM=F IPFlag=           0 FMFlag=      100000 FMFlg1=         800
         NFxFlg=           0 DoJE=F BraDBF=F KetDBF=F FulRan=T
         wScrn=  0.000000 ICntrl=      2127 IOpCl=  0 I1Cent=           0 NGrid=           0
         NMat0=    1 NMatS0=      1 NMatT0=    0 NMatD0=    1 NMtDS0=    0 NMtDT0=    0
 Symmetry not used in FoFCou.
 Leave Link  703 at Mon Apr  4 13:33:17 2022, MaxMem=  1879048192 cpu:             249.9 elap:              35.8
 (Enter /gpfs/software/gaussian16/sse4/tar/g16/l716.exe)
 Dipole        =-2.67247740D+00 2.56661436D-01 6.11274785D-03
 ***** Axes restored to original set *****
 -------------------------------------------------------------------
 Center     Atomic                   Forces (Hartrees/Bohr)
 Number     Number              X              Y              Z
 -------------------------------------------------------------------
      1        6           0.003924023    0.002068745   -0.004736790
      2        6          -0.012204810    0.012541380   -0.005139346
      3        6           0.020480625    0.006544925   -0.019698056
      4        6           0.027519077   -0.023795974    0.007077568
      5        6          -0.039058366    0.025954690   -0.001935532
      6        6           0.014606950   -0.022180495    0.013723826
      7       17          -0.004642883   -0.002900077    0.005592639
      8        1           0.003777028   -0.002975617    0.000694119
      9       17          -0.004493985    0.005899616   -0.003015501
     10        8          -0.005297274    0.000013928    0.003375408
     11       17           0.001755145   -0.000877109   -0.000299808
     12        6          -0.004727304   -0.004199164    0.007405759
     13        6           0.011542409   -0.004605257   -0.002180180
     14        6           0.005834551   -0.000847118   -0.002932015
     15        6          -0.000597948    0.027217322   -0.028802004
     16        6           0.022948066   -0.056753133    0.045622206
     17        6          -0.040004110    0.045827115   -0.023035436
     18       17           0.002691960   -0.006539810    0.005391799
     19        1          -0.004117087   -0.003071925    0.005669358
     20        1           0.000063932    0.002677958   -0.002778011
 -------------------------------------------------------------------
 Cartesian Forces:  Max     0.056753133 RMS     0.017305230
 Leave Link  716 at Mon Apr  4 13:33:17 2022, MaxMem=  1879048192 cpu:               0.1 elap:               0.0
 (Enter /gpfs/software/gaussian16/sse4/tar/g16/l103.exe)

 GradGradGradGradGradGradGradGradGradGradGradGradGradGradGradGradGradGrad
 Berny optimization.
 Using GEDIIS/GDIIS optimizer.
 FormGI is forming the generalized inverse of G from B-inverse, IUseBI=4.
 Internal  Forces:  Max     0.055843032 RMS     0.008992294
 Search for a local minimum.
 Step number   2 out of a maximum of  108
 All quantities printed in internal units (Hartrees-Bohrs-Radians)
 RMS Force = .89923D-02 SwitMx=.10000D-02 MixMth= 1
 Mixed Optimization -- RFO/linear search
 Update second derivatives using D2CorX and points    1    2
 DE= -3.93D-02 DEPred=-3.73D-02 R= 1.05D+00
 TightC=F SS=  1.41D+00  RLast= 3.00D-01 DXNew= 5.0454D-01 9.0019D-01
 Trust test= 1.05D+00 RLast= 3.00D-01 DXMaxT set to 5.05D-01
 ITU=  1  0
 Use linear search instead of GDIIS.
     Eigenvalues ---    0.00230   0.01049   0.01053   0.01079   0.01358
     Eigenvalues ---    0.01400   0.01523   0.01642   0.01889   0.01929
     Eigenvalues ---    0.01979   0.01997   0.02039   0.02109   0.02158
     Eigenvalues ---    0.02241   0.02260   0.15456   0.16000   0.16007
     Eigenvalues ---    0.18741   0.23446   0.23532   0.24503   0.25000
     Eigenvalues ---    0.25000   0.25000   0.25000   0.25000   0.25000
     Eigenvalues ---    0.25000   0.25000   0.26400   0.29141   0.31084
     Eigenvalues ---    0.31169   0.32332   0.33015   0.33737   0.33833
     Eigenvalues ---    0.35435   0.35838   0.35966   0.36403   0.38719
     Eigenvalues ---    0.40665   0.41120   0.43841   0.44912   0.48038
     Eigenvalues ---    0.50590   0.51294   0.54705   0.92973
 RFO step:  Lambda=-1.32709454D-02 EMin= 2.29949959D-03
 Quartic linear search produced a step of  0.58841.
 Iteration  1 RMS(Cart)=  0.12211587 RMS(Int)=  0.00489801
 Iteration  2 RMS(Cart)=  0.00638403 RMS(Int)=  0.00041576
 Iteration  3 RMS(Cart)=  0.00001194 RMS(Int)=  0.00041567
 Iteration  4 RMS(Cart)=  0.00000000 RMS(Int)=  0.00041567
 ITry= 1 IFail=0 DXMaxC= 4.77D-01 DCOld= 1.00D+10 DXMaxT= 5.05D-01 DXLimC= 3.00D+00 Rises=F
 Variable       Old X    -DE/DX   Delta X   Delta X   Delta X     New X
                                 (Linear)    (Quad)   (Total)
    R1        2.79077  -0.00892  -0.01175  -0.02383  -0.03562   2.75515
    R2        2.73448  -0.00951  -0.02378  -0.00886  -0.03276   2.70172
    R3        2.32299   0.00590   0.00433   0.00505   0.00938   2.33237
    R4        2.57730   0.01033   0.00868   0.01976   0.02852   2.60582
    R5        3.28329  -0.00065  -0.00619   0.00619  -0.00000   3.28329
    R6        2.75974  -0.01600  -0.05310   0.00612  -0.04686   2.71289
    R7        3.30634   0.00284   0.00644   0.00407   0.01051   3.31685
    R8        2.64904  -0.02261  -0.03912  -0.03370  -0.07289   2.57615
    R9        3.26191   0.00792   0.00945   0.02168   0.03113   3.29304
   R10        2.60542   0.02081   0.02351   0.03090   0.05444   2.65986
   R11        2.04273  -0.00083  -0.00024  -0.00319  -0.00343   2.03930
   R12        2.84669  -0.00734  -0.04022   0.02406  -0.01616   2.83052
   R13        2.66169   0.00880   0.00223   0.03202   0.03352   2.69522
   R14        2.68107   0.00327  -0.00067   0.01572   0.01530   2.69637
   R15        2.64735  -0.00400  -0.00717  -0.00260  -0.01069   2.63666
   R16        2.03445  -0.00374  -0.00025  -0.01527  -0.01553   2.01892
   R17        2.59604  -0.00263  -0.00807  -0.00063  -0.00886   2.58718
   R18        3.29029   0.00830   0.02212   0.00510   0.02721   3.31750
   R19        2.61811  -0.00911  -0.02044  -0.00553  -0.02502   2.59309
   R20        2.04666  -0.00267  -0.00135  -0.00950  -0.01085   2.03581
   R21        2.43094  -0.05584  -0.10392  -0.04450  -0.14769   2.28325
    A1        1.96734  -0.00649  -0.01517  -0.01994  -0.03529   1.93206
    A2        2.15068   0.00074  -0.00156   0.01009   0.00862   2.15930
    A3        2.16516   0.00575   0.01673   0.00984   0.02666   2.19183
    A4        2.15356   0.00682   0.01440   0.01763   0.03205   2.18561
    A5        1.98478  -0.00034  -0.00278   0.00225  -0.00054   1.98424
    A6        2.14484  -0.00648  -0.01162  -0.01988  -0.03151   2.11333
    A7        2.13487  -0.00294  -0.00896   0.00292  -0.00585   2.12902
    A8        2.04043  -0.01058   0.00925  -0.08160  -0.07246   1.96797
    A9        2.10788   0.01353  -0.00029   0.07865   0.07825   2.18613
   A10        2.13174   0.00656   0.01011   0.01597   0.02589   2.15763
   A11        2.06495  -0.00516  -0.00941  -0.01207  -0.02138   2.04356
   A12        2.08650  -0.00140  -0.00070  -0.00390  -0.00451   2.08199
   A13        2.17595   0.00348   0.00140   0.01985   0.02121   2.19716
   A14        1.96482   0.00315   0.01226   0.00808   0.02035   1.98516
   A15        2.14242  -0.00663  -0.01365  -0.02793  -0.04157   2.10085
   A16        2.00289  -0.00742  -0.00177  -0.03642  -0.03802   1.96487
   A17        2.22688   0.01234  -0.01457   0.09550   0.08083   2.30772
   A18        2.05341  -0.00492   0.01635  -0.05907  -0.04282   2.01059
   A19        2.17544   0.01190   0.00198   0.05907   0.06134   2.23678
   A20        2.09534  -0.01226  -0.01936  -0.05041  -0.06948   2.02587
   A21        2.01241   0.00036   0.01738  -0.00865   0.00813   2.02053
   A22        2.13918   0.00013  -0.00349   0.02366   0.01844   2.15762
   A23        2.14233  -0.00102  -0.00351  -0.00981  -0.01246   2.12987
   A24        2.00168   0.00090   0.00700  -0.01385  -0.00599   1.99569
   A25        2.06455  -0.01273  -0.03156  -0.02371  -0.05654   2.00801
   A26        2.09762   0.00107   0.00194   0.00304   0.00561   2.10323
   A27        2.12101   0.01166   0.02962   0.02068   0.05093   2.17194
   A28        2.07220  -0.02059  -0.04955  -0.04635  -0.09483   1.97737
   A29        2.15836   0.00296   0.00262   0.00177   0.00385   2.16221
   A30        2.05262   0.01763   0.04693   0.04458   0.09097   2.14359
   A31        2.18036   0.02563   0.04467   0.06636   0.11299   2.29335
   A32        2.09767   0.00720   0.02256  -0.01129   0.01181   2.10948
    D1       -0.00039   0.00004   0.00014   0.00207   0.00214   0.00175
    D2       -3.13993   0.00006   0.00011   0.00389   0.00389  -3.13604
    D3        3.13995   0.00006   0.00037   0.00068   0.00105   3.14100
    D4        0.00041   0.00009   0.00034   0.00250   0.00280   0.00320
    D5       -0.00436   0.00003   0.00026  -0.00086  -0.00055  -0.00491
    D6        3.13611   0.00013   0.00072   0.00084   0.00160   3.13771
    D7        3.13850   0.00002   0.00005   0.00054   0.00058   3.13908
    D8       -0.00422   0.00011   0.00051   0.00224   0.00273  -0.00149
    D9        0.00469  -0.00007  -0.00037  -0.00115  -0.00146   0.00323
   D10       -3.13298   0.00009  -0.00008   0.00682   0.00640  -3.12658
   D11       -3.13914  -0.00009  -0.00032  -0.00310  -0.00329   3.14076
   D12        0.00638   0.00007  -0.00003   0.00487   0.00457   0.01095
   D13       -0.00404   0.00003   0.00016  -0.00102  -0.00083  -0.00487
   D14        3.13720   0.00001   0.00001  -0.00115  -0.00107   3.13613
   D15        3.13348  -0.00020  -0.00012  -0.00966  -0.01007   3.12341
   D16       -0.00846  -0.00021  -0.00027  -0.00979  -0.01031  -0.01877
   D17        0.00519  -0.00009  -0.00049  -0.00135  -0.00183   0.00336
   D18       -3.13510   0.00003  -0.00002   0.00162   0.00162  -3.13348
   D19       -3.13527  -0.00019  -0.00095  -0.00306  -0.00401  -3.13928
   D20        0.00763  -0.00006  -0.00048  -0.00010  -0.00056   0.00707
   D21       -0.00082   0.00010   0.00034   0.00235   0.00263   0.00180
   D22        3.14108   0.00011   0.00049   0.00244   0.00279  -3.13931
   D23        3.13934  -0.00003  -0.00017  -0.00087  -0.00099   3.13835
   D24       -0.00194  -0.00002  -0.00003  -0.00079  -0.00082  -0.00276
   D25       -0.01982  -0.00056  -0.00147  -0.03480  -0.03629  -0.05611
   D26        3.12197  -0.00050  -0.00156  -0.03046  -0.03205   3.08992
   D27        3.12142  -0.00058  -0.00163  -0.03493  -0.03653   3.08488
   D28       -0.01998  -0.00052  -0.00172  -0.03059  -0.03230  -0.05227
   D29        3.13874   0.00012   0.00042   0.00285   0.00337  -3.14108
   D30       -0.00465  -0.00003  -0.00003  -0.00076  -0.00069  -0.00534
   D31       -0.00305   0.00006   0.00050  -0.00131  -0.00087  -0.00391
   D32        3.13675  -0.00009   0.00005  -0.00493  -0.00492   3.13183
   D33       -3.14153  -0.00002  -0.00011  -0.00101  -0.00105   3.14061
   D34       -0.00102  -0.00015  -0.00049  -0.00463  -0.00498  -0.00600
   D35        0.00025   0.00003  -0.00019   0.00294   0.00264   0.00289
   D36        3.14075  -0.00010  -0.00057  -0.00069  -0.00129   3.13946
   D37        0.00392  -0.00007  -0.00029  -0.00102  -0.00129   0.00263
   D38       -3.13773  -0.00017  -0.00083  -0.00175  -0.00255  -3.14028
   D39       -3.13601   0.00007   0.00014   0.00233   0.00249  -3.13352
   D40        0.00552  -0.00003  -0.00041   0.00160   0.00123   0.00676
   D41       -0.00181  -0.00003  -0.00037   0.00171   0.00138  -0.00043
   D42        3.13984   0.00007   0.00017   0.00246   0.00270  -3.14065
   D43        0.00183  -0.00009  -0.00035  -0.00247  -0.00286  -0.00103
   D44       -3.13874   0.00003   0.00001   0.00096   0.00108  -3.13767
   D45       -0.00102   0.00009   0.00062   0.00001   0.00072  -0.00030
         Item               Value     Threshold  Converged?
 Maximum Force            0.055843     0.000450     NO 
 RMS     Force            0.008992     0.000300     NO 
 Maximum Displacement     0.476813     0.001800     NO 
 RMS     Displacement     0.123029     0.001200     NO 
 Predicted change in Energy=-1.729181D-02
 Lowest energy point so far.  Saving SCF results.
 GradGradGradGradGradGradGradGradGradGradGradGradGradGradGradGradGradGrad

 Leave Link  103 at Mon Apr  4 13:33:17 2022, MaxMem=  1879048192 cpu:               0.2 elap:               0.0
 (Enter /gpfs/software/gaussian16/sse4/tar/g16/l202.exe)
                          Input orientation:                          
 ---------------------------------------------------------------------
 Center     Atomic      Atomic             Coordinates (Angstroms)
 Number     Number       Type             X           Y           Z
 ---------------------------------------------------------------------
      1          6           0       -8.055684   -1.429041    6.631524
      2          6           0       -7.323826   -2.522546    7.259444
      3          6           0       -6.066575   -2.952974    6.891300
      4          6           0       -7.291619   -0.854300    5.568563
      5          6           0       -6.047552   -1.284959    5.214652
      6          6           0       -5.335994   -2.338173    5.819287
      7         17           0       -5.504915   -4.309793    7.852714
      8          1           0       -5.613264   -0.732629    4.395571
      9         17           0       -8.015834    0.469057    4.696267
     10          8           0       -9.181813   -1.066966    6.983769
     11         17           0       -8.187780   -3.284641    8.560019
     12          6           0       -3.981456   -2.608045    5.239678
     13          6           0       -3.009678   -3.556780    5.675261
     14          6           0       -1.768837   -3.729249    5.060997
     15          6           0       -3.611944   -1.814345    4.112991
     16          6           0       -2.361737   -2.107498    3.629268
     17          6           0       -1.533393   -2.909825    3.989791
     18         17           0       -0.633928   -4.924710    5.664981
     19          1           0       -4.245584   -1.061100    3.675154
     20          1           0       -3.178408   -4.196252    6.514318
 ---------------------------------------------------------------------
                    Distance matrix (angstroms):
                    1          2          3          4          5
     1  C    0.000000
     2  C    1.457962   0.000000
     3  C    2.519208   1.378941   0.000000
     4  C    1.429688   2.375534   2.766730   0.000000
     5  C    2.461886   2.709552   2.365118   1.363240   0.000000
     6  C    2.980430   2.461610   1.435597   2.467633   1.407536
     7  Cl   4.036887   2.618140   1.755203   4.511107   4.050117
     8  H    3.383768   3.785709   3.371065   2.051241   1.079151
     9  Cl   2.711012   3.999805   4.508667   1.742602   2.686900
    10  O    1.234238   2.376305   3.642840   2.370838   3.605675
    11  Cl   2.679513   1.737440   2.719216   3.957078   4.446435
    12  C    4.463925   3.906175   2.682267   3.760448   2.453556
    13  C    5.559126   4.710748   3.344839   5.064563   3.821257
    14  C    6.876187   6.094851   4.735310   6.246925   4.930067
    15  C    5.122333   4.917295   3.878233   4.071902   2.725085
    16  C    6.472625   6.162205   5.008144   5.443813   4.095759
    17  C    7.191088   6.661061   5.382412   6.314655   4.951575
    18  Cl   8.260531   7.284740   5.908067   7.803998   6.538953
    19  H    4.836565   4.945557   4.151962   3.592505   2.380599
    20  H    5.608834   4.532218   3.166917   5.383456   4.289143
                    6          7          8          9         10
     6  C    0.000000
     7  Cl   2.837366   0.000000
     8  H    2.163704   4.975909   0.000000
     9  Cl   4.040206   6.253421   2.703111   0.000000
    10  O    4.214536   4.979013   4.420983   2.991913   0.000000
    11  Cl   4.066951   2.957867   5.521188   5.389656   2.896678
    12  C    1.497849   3.470567   2.625357   5.102947   5.697412
    13  C    2.630112   3.396254   4.048715   6.498260   6.782818
    14  C    3.903166   4.699893   4.919567   7.535501   8.107837
    15  C    2.481570   4.878128   2.292432   4.994836   6.310578
    16  C    3.700757   5.706765   3.612466   6.304438   7.671299
    17  C    4.258358   5.714462   4.642218   7.344249   8.417741
    18  Cl   5.368744   5.375018   6.631646   9.193676   9.470361
    19  H    2.723457   5.439846   1.580330   4.195097   5.942502
    20  H    2.930990   2.686417   4.734374   6.962120   6.786287
                   11         12         13         14         15
    11  Cl   0.000000
    12  C    5.401445   0.000000
    13  C    5.933686   1.426247   0.000000
    14  C    7.324183   2.486907   1.395261   0.000000
    15  C    6.547985   1.426858   2.416504   2.821811   0.000000
    16  C    7.722742   2.338259   2.589659   2.243090   1.372204
    17  C    8.081357   2.765194   2.332118   1.369077   2.352792
    18  Cl   8.254196   4.093136   2.741447   1.755547   4.577295
    19  H    6.659350   2.215973   3.428747   3.895363   1.077302
    20  H    5.487234   2.189062   1.068368   2.077769   3.409957
                   16         17         18         19         20
    16  C    0.000000
    17  C    1.208247   0.000000
    18  Cl   3.881512   2.770390   0.000000
    19  H    2.155443   3.297387   5.650748   0.000000
    20  H    3.654225   3.276309   2.779641   4.362212   0.000000
 Stoichiometry    C12H3Cl4O(1-)
 Framework group  C1[X(C12H3Cl4O)]
 Deg. of freedom    54
 Full point group                 C1      NOp   1
 RotChk:  IX=0 Diff= 3.73D-02
 Largest Abelian subgroup         C1      NOp   1
 Largest concise Abelian subgroup C1      NOp   1
                         Standard orientation:                         
 ---------------------------------------------------------------------
 Center     Atomic      Atomic             Coordinates (Angstroms)
 Number     Number       Type             X           Y           Z
 ---------------------------------------------------------------------
      1          6           0        3.007981    0.084006   -0.021645
      2          6           0        2.079127   -1.039622   -0.003088
      3          6           0        0.704278   -0.934860    0.014057
      4          6           0        2.299241    1.325649   -0.017401
      5          6           0        0.939232    1.418490   -0.004012
      6          6           0        0.038492    0.337013    0.011301
      7         17           0       -0.095158   -2.496821    0.057801
      8          1           0        0.572948    2.433556   -0.010690
      9         17           0        3.253178    2.783887   -0.031867
     10          8           0        4.235673   -0.042104   -0.036155
     11         17           0        2.860670   -2.591351    0.001925
     12          6           0       -1.411001    0.714414    0.020901
     13          6           0       -2.546319   -0.147530   -0.026927
     14          6           0       -3.864500    0.309600   -0.013345
     15          6           0       -1.694918    2.111474    0.080353
     16          6           0       -3.038017    2.392556    0.085018
     17          6           0       -4.005687    1.670039    0.047016
     18         17           0       -5.202134   -0.825773   -0.073391
     19          1           0       -0.938042    2.876937    0.122595
     20          1           0       -2.449197   -1.210048   -0.082007
 ---------------------------------------------------------------------
 Rotational constants (GHZ):           0.5067730           0.1833195           0.1346649
 Leave Link  202 at Mon Apr  4 13:33:17 2022, MaxMem=  1879048192 cpu:               0.1 elap:               0.0
 (Enter /gpfs/software/gaussian16/sse4/tar/g16/l301.exe)
 Standard basis: 6-311+G(d,p) (5D, 7F)
 Ernie: Thresh=  0.10000D-02 Tol=  0.10000D-05 Strict=F.
 There are   441 symmetry adapted cartesian basis functions of A   symmetry.
 There are   424 symmetry adapted basis functions of A   symmetry.
   424 basis functions,   704 primitive gaussians,   441 cartesian basis functions
    76 alpha electrons       76 beta electrons
       nuclear repulsion energy      1521.3750739348 Hartrees.
 IExCor= 4336 DFT=T Ex+Corr=M062X ExCW=0 ScaHFX=  0.540000
 ScaDFX=  1.000000  1.000000  1.000000  1.000000 ScalE2=  1.000000  1.000000
 IRadAn=      5 IRanWt=     -1 IRanGd=            0 ICorTp=0 IEmpDi=  4
 NAtoms=   20 NActive=   20 NUniq=   20 SFac= 1.00D+00 NAtFMM=   60 NAOKFM=F Big=F
 Integral buffers will be    131072 words long.
 Raffenetti 2 integral format.
 Two-electron integral symmetry is turned on.
 Leave Link  301 at Mon Apr  4 13:33:17 2022, MaxMem=  1879048192 cpu:               0.4 elap:               0.1
 (Enter /gpfs/software/gaussian16/sse4/tar/g16/l302.exe)
 NPDir=0 NMtPBC=     1 NCelOv=     1 NCel=       1 NClECP=     1 NCelD=      1
         NCelK=      1 NCelE2=     1 NClLst=     1 CellRange=     0.0.
 One-electron integrals computed using PRISM.
 One-electron integral symmetry used in STVInt
 NBasis=   424 RedAO= T EigKep=  1.68D-06  NBF=   424
 NBsUse=   418 1.00D-06 EigRej=  9.23D-07 NBFU=   418
 Precomputing XC quadrature grid using
 IXCGrd= 4 IRadAn=           5 IRanWt=          -1 IRanGd=           0 AccXCQ= 0.00D+00.
 Generated NRdTot=       0 NPtTot=           0 NUsed=           0 NTot=          32
 NSgBfM=   431   431   431   431   431 MxSgAt=    20 MxSgA2=    20.
 Leave Link  302 at Mon Apr  4 13:33:17 2022, MaxMem=  1879048192 cpu:               2.9 elap:               0.4
 (Enter /gpfs/software/gaussian16/sse4/tar/g16/l303.exe)
 DipDrv:  MaxL=1.
 Leave Link  303 at Mon Apr  4 13:33:18 2022, MaxMem=  1879048192 cpu:               0.3 elap:               0.1
 (Enter /gpfs/software/gaussian16/sse4/tar/g16/l401.exe)
 Initial guess from the checkpoint file:  "checkpoint.chk"
 B after Tr=     0.000000   -0.000000    0.000000
         Rot=    0.999887   -0.000705   -0.000352   -0.015021 Ang=  -1.72 deg.
 Guess basis will be translated and rotated to current coordinates.
 JPrj=2 DoOrth=T DoCkMO=T.
 Generating alternative initial guess.
 ExpMin= 4.38D-02 ExpMax= 1.06D+05 ExpMxC= 3.62D+03 IAcc=2 IRadAn=         4 AccDes= 0.00D+00
 Harris functional with IExCor= 1009 and IRadAn=       4 diagonalized for initial guess.
 HarFok:  IExCor= 1009 AccDes= 0.00D+00 IRadAn=         4 IDoV= 1 UseB2=F ITyADJ=14
 ICtDFT=  3500011 ScaDFX=  1.000000  1.000000  1.000000  1.000000
 FoFCou: FMM=F IPFlag=           0 FMFlag=      100000 FMFlg1=           0
         NFxFlg=           0 DoJE=T BraDBF=F KetDBF=T FulRan=T
         wScrn=  0.000000 ICntrl=       500 IOpCl=  0 I1Cent=   200000004 NGrid=           0
         NMat0=    1 NMatS0=      1 NMatT0=    0 NMatD0=    1 NMtDS0=    0 NMtDT0=    0
 Petite list used in FoFCou.
 Harris En= -2373.85772296223    
 Leave Link  401 at Mon Apr  4 13:33:19 2022, MaxMem=  1879048192 cpu:              12.5 elap:               1.8
 (Enter /gpfs/software/gaussian16/sse4/tar/g16/l502.exe)
 Integral symmetry usage will be decided dynamically.
 Closed shell SCF:
 Using DIIS extrapolation, IDIIS=  1040.
 NGot=  1879048192 LenX=  1878652179 LenY=  1878457257
 Requested convergence on RMS density matrix=1.00D-08 within 128 cycles.
 Requested convergence on MAX density matrix=1.00D-06.
 Requested convergence on             energy=1.00D-06.
 No special actions if energy rises.
 Fock matrices will be formed incrementally for  20 cycles.

 Cycle   1  Pass 1  IDiag  1:
 FoFJK:  IHMeth= 1 ICntrl=       0 DoSepK=F KAlg= 0 I1Cent=           0 FoldK=F
 IRaf= 800000000 NMat=       1 IRICut=       1 DoRegI=T DoRafI=F ISym2E= 0 IDoP0=0 IntGTp=1.
 FoFCou: FMM=F IPFlag=           0 FMFlag=      100000 FMFlg1=           0
         NFxFlg=           0 DoJE=F BraDBF=F KetDBF=F FulRan=T
         wScrn=  0.000000 ICntrl=         0 IOpCl=  0 I1Cent=           0 NGrid=           0
         NMat0=    1 NMatS0=      1 NMatT0=    0 NMatD0=    1 NMtDS0=    0 NMtDT0=    0
 Symmetry not used in FoFCou.
 E= -2374.74750373158    
 DIIS: error= 1.18D-02 at cycle   1 NSaved=   1.
 NSaved= 1 IEnMin= 1 EnMin= -2374.74750373158     IErMin= 1 ErrMin= 1.18D-02
 ErrMax= 1.18D-02  0.00D+00 EMaxC= 1.00D-01 BMatC= 1.27D-01 BMatP= 1.27D-01
 IDIUse=3 WtCom= 8.82D-01 WtEn= 1.18D-01
 Coeff-Com:  0.100D+01
 Coeff-En:   0.100D+01
 Coeff:      0.100D+01
 Recover alternate guess density for next cycle.
 RMSDP=4.78D-02 MaxDP=7.42D+00              OVMax= 0.00D+00

 Cycle   2  Pass 1  IDiag  1:
 RMSU=  3.89D-02    CP:  7.26D-01
 E= -2374.42246836026     Delta-E=        0.325035371314 Rises=F Damp=F
 Switch densities from cycles 1 and 2 for lowest energy.
 DIIS: error= 3.31D-02 at cycle   2 NSaved=   2.
 NSaved= 2 IEnMin= 1 EnMin= -2374.74750373158     IErMin= 1 ErrMin= 1.18D-02
 ErrMax= 3.31D-02  0.00D+00 EMaxC= 1.00D+00 BMatC= 7.27D-01 BMatP= 1.27D-01
 IDIUse=1 WtCom= 1.00D+00 WtEn= 0.00D+00
 Coeff-Com:  0.845D+00 0.155D+00
 Coeff:      0.845D+00 0.155D+00
 Gap=     0.210 Goal=   None    Shift=    0.000
 RMSDP=2.88D-02 MaxDP=2.76D+00 DE= 3.25D-01 OVMax= 1.78D-01

 Cycle   3  Pass 1  IDiag  1:
 RMSU=  2.46D-02    CP:  1.04D+00  3.71D-01
 E= -2374.93144587550     Delta-E=       -0.508977515236 Rises=F Damp=F
 DIIS: error= 5.82D-03 at cycle   3 NSaved=   3.
 NSaved= 3 IEnMin= 3 EnMin= -2374.93144587550     IErMin= 3 ErrMin= 5.82D-03
 ErrMax= 5.82D-03  0.00D+00 EMaxC= 1.00D+00 BMatC= 1.93D-02 BMatP= 1.27D-01
 IDIUse=1 WtCom= 1.00D+00 WtEn= 0.00D+00
 Coeff-Com:  0.303D-01 0.109D+00 0.860D+00
 Coeff:      0.303D-01 0.109D+00 0.860D+00
 Gap=     0.149 Goal=   None    Shift=    0.000
 RMSDP=6.75D-03 MaxDP=5.14D-01 DE=-5.09D-01 OVMax= 5.02D-02

 Cycle   4  Pass 1  IDiag  1:
 RMSU=  5.64D-03    CP:  1.03D+00  4.57D-01  1.06D+00
 E= -2374.94548535589     Delta-E=       -0.014039480385 Rises=F Damp=F
 DIIS: error= 5.28D-03 at cycle   4 NSaved=   4.
 NSaved= 4 IEnMin= 4 EnMin= -2374.94548535589     IErMin= 4 ErrMin= 5.28D-03
 ErrMax= 5.28D-03  0.00D+00 EMaxC= 1.00D+00 BMatC= 7.06D-03 BMatP= 1.93D-02
 IDIUse=1 WtCom= 1.00D+00 WtEn= 0.00D+00
 Coeff-Com: -0.213D-01 0.316D-01 0.435D+00 0.555D+00
 Coeff:     -0.213D-01 0.316D-01 0.435D+00 0.555D+00
 Gap=     0.150 Goal=   None    Shift=    0.000
 RMSDP=3.61D-03 MaxDP=7.96D-01 DE=-1.40D-02 OVMax= 3.45D-02

 Cycle   5  Pass 1  IDiag  1:
 RMSU=  1.41D-03    CP:  1.01D+00  4.81D-01  1.01D+00  8.40D-01
 E= -2374.95136376658     Delta-E=       -0.005878410696 Rises=F Damp=F
 DIIS: error= 2.49D-03 at cycle   5 NSaved=   5.
 NSaved= 5 IEnMin= 5 EnMin= -2374.95136376658     IErMin= 5 ErrMin= 2.49D-03
 ErrMax= 2.49D-03  0.00D+00 EMaxC= 1.00D+00 BMatC= 1.63D-03 BMatP= 7.06D-03
 IDIUse=1 WtCom= 1.00D+00 WtEn= 0.00D+00
 Coeff-Com: -0.143D-01 0.265D-02 0.169D+00 0.356D+00 0.487D+00
 Coeff:     -0.143D-01 0.265D-02 0.169D+00 0.356D+00 0.487D+00
 Gap=     0.151 Goal=   None    Shift=    0.000
 RMSDP=8.53D-04 MaxDP=1.24D-01 DE=-5.88D-03 OVMax= 1.37D-02

 Cycle   6  Pass 1  IDiag  1:
 RMSU=  4.94D-04    CP:  1.01D+00  4.68D-01  1.02D+00  8.51D-01  8.52D-01
 E= -2374.95299564465     Delta-E=       -0.001631878069 Rises=F Damp=F
 DIIS: error= 3.84D-04 at cycle   6 NSaved=   6.
 NSaved= 6 IEnMin= 6 EnMin= -2374.95299564465     IErMin= 6 ErrMin= 3.84D-04
 ErrMax= 3.84D-04  0.00D+00 EMaxC= 1.00D+00 BMatC= 4.48D-05 BMatP= 1.63D-03
 IDIUse=1 WtCom= 1.00D+00 WtEn= 0.00D+00
 Coeff-Com: -0.425D-02-0.130D-02 0.364D-01 0.102D+00 0.193D+00 0.674D+00
 Coeff:     -0.425D-02-0.130D-02 0.364D-01 0.102D+00 0.193D+00 0.674D+00
 Gap=     0.151 Goal=   None    Shift=    0.000
 RMSDP=2.86D-04 MaxDP=2.30D-02 DE=-1.63D-03 OVMax= 3.32D-03

 Cycle   7  Pass 1  IDiag  1:
 RMSU=  2.20D-04    CP:  1.01D+00  4.69D-01  1.01D+00  8.78D-01  8.83D-01
                    CP:  1.08D+00
 E= -2374.95303418709     Delta-E=       -0.000038542440 Rises=F Damp=F
 DIIS: error= 1.64D-04 at cycle   7 NSaved=   7.
 NSaved= 7 IEnMin= 7 EnMin= -2374.95303418709     IErMin= 7 ErrMin= 1.64D-04
 ErrMax= 1.64D-04  0.00D+00 EMaxC= 1.00D+00 BMatC= 1.55D-05 BMatP= 4.48D-05
 IDIUse=1 WtCom= 1.00D+00 WtEn= 0.00D+00
 Coeff-Com:  0.424D-04-0.863D-03-0.130D-01-0.125D-01 0.102D-01 0.387D+00
 Coeff-Com:  0.630D+00
 Coeff:      0.424D-04-0.863D-03-0.130D-01-0.125D-01 0.102D-01 0.387D+00
 Coeff:      0.630D+00
 Gap=     0.151 Goal=   None    Shift=    0.000
 RMSDP=3.03D-04 MaxDP=6.54D-02 DE=-3.85D-05 OVMax= 9.74D-04

 Cycle   8  Pass 1  IDiag  1:
 RMSU=  9.43D-05    CP:  1.01D+00  4.71D-01  1.01D+00  8.83D-01  9.28D-01
                    CP:  1.22D+00  9.33D-01
 E= -2374.95305040633     Delta-E=       -0.000016219243 Rises=F Damp=F
 DIIS: error= 4.57D-05 at cycle   8 NSaved=   8.
 NSaved= 8 IEnMin= 8 EnMin= -2374.95305040633     IErMin= 8 ErrMin= 4.57D-05
 ErrMax= 4.57D-05  0.00D+00 EMaxC= 1.00D+00 BMatC= 1.17D-06 BMatP= 1.55D-05
 IDIUse=1 WtCom= 1.00D+00 WtEn= 0.00D+00
 Coeff-Com:  0.398D-03-0.144D-03-0.105D-01-0.160D-01-0.162D-01 0.106D+00
 Coeff-Com:  0.271D+00 0.665D+00
 Coeff:      0.398D-03-0.144D-03-0.105D-01-0.160D-01-0.162D-01 0.106D+00
 Coeff:      0.271D+00 0.665D+00
 Gap=     0.151 Goal=   None    Shift=    0.000
 RMSDP=6.30D-05 MaxDP=1.11D-02 DE=-1.62D-05 OVMax= 3.94D-04

 Cycle   9  Pass 1  IDiag  1:
 RMSU=  2.10D-05    CP:  1.01D+00  4.72D-01  1.01D+00  8.85D-01  9.38D-01
                    CP:  1.26D+00  1.04D+00  1.02D+00
 E= -2374.95305167866     Delta-E=       -0.000001272331 Rises=F Damp=F
 DIIS: error= 2.42D-05 at cycle   9 NSaved=   9.
 NSaved= 9 IEnMin= 9 EnMin= -2374.95305167866     IErMin= 9 ErrMin= 2.42D-05
 ErrMax= 2.42D-05  0.00D+00 EMaxC= 1.00D+00 BMatC= 1.56D-07 BMatP= 1.17D-06
 IDIUse=1 WtCom= 1.00D+00 WtEn= 0.00D+00
 Coeff-Com:  0.183D-03 0.253D-04-0.269D-02-0.443D-02-0.845D-02-0.800D-02
 Coeff-Com:  0.175D-01 0.268D+00 0.738D+00
 Coeff:      0.183D-03 0.253D-04-0.269D-02-0.443D-02-0.845D-02-0.800D-02
 Coeff:      0.175D-01 0.268D+00 0.738D+00
 Gap=     0.151 Goal=   None    Shift=    0.000
 RMSDP=3.56D-05 MaxDP=7.98D-03 DE=-1.27D-06 OVMax= 2.36D-04

 Cycle  10  Pass 1  IDiag  1:
 RMSU=  1.10D-05    CP:  1.01D+00  4.72D-01  1.01D+00  8.85D-01  9.44D-01
                    CP:  1.28D+00  1.09D+00  1.09D+00  1.19D+00
 E= -2374.95305191000     Delta-E=       -0.000000231335 Rises=F Damp=F
 DIIS: error= 9.16D-06 at cycle  10 NSaved=  10.
 NSaved=10 IEnMin=10 EnMin= -2374.95305191000     IErMin=10 ErrMin= 9.16D-06
 ErrMax= 9.16D-06  0.00D+00 EMaxC= 1.00D+00 BMatC= 2.91D-08 BMatP= 1.56D-07
 IDIUse=1 WtCom= 1.00D+00 WtEn= 0.00D+00
 Coeff-Com:  0.162D-04 0.274D-04 0.739D-03 0.108D-02-0.790D-03-0.209D-01
 Coeff-Com: -0.423D-01-0.213D-01 0.320D+00 0.764D+00
 Coeff:      0.162D-04 0.274D-04 0.739D-03 0.108D-02-0.790D-03-0.209D-01
 Coeff:     -0.423D-01-0.213D-01 0.320D+00 0.764D+00
 Gap=     0.151 Goal=   None    Shift=    0.000
 RMSDP=9.13D-06 MaxDP=1.33D-03 DE=-2.31D-07 OVMax= 1.23D-04

 Cycle  11  Pass 1  IDiag  1:
 RMSU=  4.91D-06    CP:  1.01D+00  4.72D-01  1.01D+00  8.85D-01  9.45D-01
                    CP:  1.28D+00  1.10D+00  1.10D+00  1.34D+00  9.29D-01
 E= -2374.95305195401     Delta-E=       -0.000000044007 Rises=F Damp=F
 DIIS: error= 3.88D-06 at cycle  11 NSaved=  11.
 NSaved=11 IEnMin=11 EnMin= -2374.95305195401     IErMin=11 ErrMin= 3.88D-06
 ErrMax= 3.88D-06  0.00D+00 EMaxC= 1.00D+00 BMatC= 3.08D-09 BMatP= 2.91D-08
 IDIUse=1 WtCom= 1.00D+00 WtEn= 0.00D+00
 Coeff-Com: -0.118D-04 0.109D-04 0.613D-03 0.917D-03 0.485D-03-0.828D-02
 Coeff-Com: -0.208D-01-0.402D-01 0.692D-01 0.311D+00 0.687D+00
 Coeff:     -0.118D-04 0.109D-04 0.613D-03 0.917D-03 0.485D-03-0.828D-02
 Coeff:     -0.208D-01-0.402D-01 0.692D-01 0.311D+00 0.687D+00
 Gap=     0.151 Goal=   None    Shift=    0.000
 RMSDP=2.27D-06 MaxDP=2.23D-04 DE=-4.40D-08 OVMax= 3.35D-05

 Cycle  12  Pass 1  IDiag  1:
 RMSU=  1.45D-06    CP:  1.01D+00  4.72D-01  1.01D+00  8.85D-01  9.45D-01
                    CP:  1.28D+00  1.10D+00  1.10D+00  1.37D+00  9.79D-01
                    CP:  1.13D+00
 E= -2374.95305195856     Delta-E=       -0.000000004558 Rises=F Damp=F
 DIIS: error= 2.42D-06 at cycle  12 NSaved=  12.
 NSaved=12 IEnMin=12 EnMin= -2374.95305195856     IErMin=12 ErrMin= 2.42D-06
 ErrMax= 2.42D-06  0.00D+00 EMaxC= 1.00D+00 BMatC= 6.85D-10 BMatP= 3.08D-09
 IDIUse=1 WtCom= 1.00D+00 WtEn= 0.00D+00
 Coeff-Com: -0.671D-05 0.654D-06 0.122D-03 0.184D-03 0.341D-03 0.303D-03
 Coeff-Com: -0.133D-02-0.127D-01-0.219D-01-0.104D-01 0.329D+00 0.716D+00
 Coeff:     -0.671D-05 0.654D-06 0.122D-03 0.184D-03 0.341D-03 0.303D-03
 Coeff:     -0.133D-02-0.127D-01-0.219D-01-0.104D-01 0.329D+00 0.716D+00
 Gap=     0.151 Goal=   None    Shift=    0.000
 RMSDP=1.77D-06 MaxDP=1.67D-04 DE=-4.56D-09 OVMax= 2.47D-05

 Cycle  13  Pass 1  IDiag  1:
 RMSU=  6.94D-07    CP:  1.01D+00  4.72D-01  1.01D+00  8.85D-01  9.45D-01
                    CP:  1.28D+00  1.10D+00  1.09D+00  1.38D+00  9.87D-01
                    CP:  1.25D+00  8.69D-01
 E= -2374.95305195962     Delta-E=       -0.000000001060 Rises=F Damp=F
 DIIS: error= 7.67D-07 at cycle  13 NSaved=  13.
 NSaved=13 IEnMin=13 EnMin= -2374.95305195962     IErMin=13 ErrMin= 7.67D-07
 ErrMax= 7.67D-07  0.00D+00 EMaxC= 1.00D+00 BMatC= 9.22D-11 BMatP= 6.85D-10
 IDIUse=1 WtCom= 1.00D+00 WtEn= 0.00D+00
 Coeff-Com: -0.231D-05-0.969D-06-0.194D-04-0.241D-04 0.122D-03 0.120D-02
 Coeff-Com:  0.199D-02-0.135D-02-0.201D-01-0.506D-01 0.469D-01 0.305D+00
 Coeff-Com:  0.717D+00
 Coeff:     -0.231D-05-0.969D-06-0.194D-04-0.241D-04 0.122D-03 0.120D-02
 Coeff:      0.199D-02-0.135D-02-0.201D-01-0.506D-01 0.469D-01 0.305D+00
 Coeff:      0.717D+00
 Gap=     0.151 Goal=   None    Shift=    0.000
 RMSDP=8.19D-07 MaxDP=8.40D-05 DE=-1.06D-09 OVMax= 6.71D-06

 Cycle  14  Pass 1  IDiag  1:
 RMSU=  2.84D-07    CP:  1.01D+00  4.72D-01  1.01D+00  8.85D-01  9.45D-01
                    CP:  1.28D+00  1.10D+00  1.09D+00  1.39D+00  9.89D-01
                    CP:  1.33D+00  1.05D+00  1.03D+00
 E= -2374.95305195980     Delta-E=       -0.000000000176 Rises=F Damp=F
 DIIS: error= 3.34D-07 at cycle  14 NSaved=  14.
 NSaved=14 IEnMin=14 EnMin= -2374.95305195980     IErMin=14 ErrMin= 3.34D-07
 ErrMax= 3.34D-07  0.00D+00 EMaxC= 1.00D+00 BMatC= 2.46D-11 BMatP= 9.22D-11
 IDIUse=1 WtCom= 1.00D+00 WtEn= 0.00D+00
 Coeff-Com:  0.265D-07-0.534D-06-0.310D-04-0.452D-04 0.737D-06 0.525D-03
 Coeff-Com:  0.126D-02 0.188D-02-0.485D-02-0.238D-01-0.338D-01 0.364D-01
 Coeff-Com:  0.396D+00 0.626D+00
 Coeff:      0.265D-07-0.534D-06-0.310D-04-0.452D-04 0.737D-06 0.525D-03
 Coeff:      0.126D-02 0.188D-02-0.485D-02-0.238D-01-0.338D-01 0.364D-01
 Coeff:      0.396D+00 0.626D+00
 Gap=     0.151 Goal=   None    Shift=    0.000
 RMSDP=3.33D-07 MaxDP=7.00D-05 DE=-1.76D-10 OVMax= 3.43D-06

 Cycle  15  Pass 1  IDiag  1:
 RMSU=  6.56D-08    CP:  1.01D+00  4.72D-01  1.01D+00  8.85D-01  9.45D-01
                    CP:  1.28D+00  1.10D+00  1.09D+00  1.38D+00  9.85D-01
                    CP:  1.33D+00  1.06D+00  1.14D+00  9.65D-01
 E= -2374.95305195980     Delta-E=        0.000000000000 Rises=F Damp=F
 DIIS: error= 1.23D-07 at cycle  15 NSaved=  15.
 NSaved=15 IEnMin=14 EnMin= -2374.95305195980     IErMin=15 ErrMin= 1.23D-07
 ErrMax= 1.23D-07  0.00D+00 EMaxC= 1.00D+00 BMatC= 2.23D-12 BMatP= 2.46D-11
 IDIUse=1 WtCom= 1.00D+00 WtEn= 0.00D+00
 Coeff-Com:  0.261D-06-0.111D-06-0.896D-05-0.145D-04-0.106D-04 0.397D-04
 Coeff-Com:  0.224D-03 0.740D-03 0.711D-03-0.258D-02-0.193D-01-0.291D-01
 Coeff-Com:  0.492D-01 0.253D+00 0.747D+00
 Coeff:      0.261D-06-0.111D-06-0.896D-05-0.145D-04-0.106D-04 0.397D-04
 Coeff:      0.224D-03 0.740D-03 0.711D-03-0.258D-02-0.193D-01-0.291D-01
 Coeff:      0.492D-01 0.253D+00 0.747D+00
 Gap=     0.151 Goal=   None    Shift=    0.000
 RMSDP=1.10D-07 MaxDP=9.58D-06 DE= 4.55D-13 OVMax= 1.36D-06

 Cycle  16  Pass 1  IDiag  1:
 RMSU=  4.53D-08    CP:  1.01D+00  4.72D-01  1.01D+00  8.85D-01  9.45D-01
                    CP:  1.28D+00  1.10D+00  1.09D+00  1.38D+00  9.82D-01
                    CP:  1.33D+00  1.07D+00  1.21D+00  1.03D+00  1.09D+00
 E= -2374.95305195989     Delta-E=       -0.000000000091 Rises=F Damp=F
 DIIS: error= 2.54D-08 at cycle  16 NSaved=  16.
 NSaved=16 IEnMin=16 EnMin= -2374.95305195989     IErMin=16 ErrMin= 2.54D-08
 ErrMax= 2.54D-08  0.00D+00 EMaxC= 1.00D+00 BMatC= 4.03D-13 BMatP= 2.23D-12
 IDIUse=1 WtCom= 1.00D+00 WtEn= 0.00D+00
 Coeff-Com:  0.122D-06 0.182D-07 0.628D-06-0.380D-06-0.442D-05-0.685D-04
 Coeff-Com: -0.895D-04 0.733D-04 0.119D-02 0.254D-02-0.443D-02-0.208D-01
 Coeff-Com: -0.385D-01 0.250D-01 0.350D+00 0.685D+00
 Coeff:      0.122D-06 0.182D-07 0.628D-06-0.380D-06-0.442D-05-0.685D-04
 Coeff:     -0.895D-04 0.733D-04 0.119D-02 0.254D-02-0.443D-02-0.208D-01
 Coeff:     -0.385D-01 0.250D-01 0.350D+00 0.685D+00
 Gap=     0.151 Goal=   None    Shift=    0.000
 RMSDP=6.10D-08 MaxDP=1.19D-05 DE=-9.09D-11 OVMax= 3.43D-07

 Cycle  17  Pass 1  IDiag  1:
 RMSU=  1.65D-08    CP:  1.01D+00  4.72D-01  1.01D+00  8.85D-01  9.45D-01
                    CP:  1.28D+00  1.10D+00  1.09D+00  1.38D+00  9.82D-01
                    CP:  1.33D+00  1.07D+00  1.20D+00  1.06D+00  1.14D+00
                    CP:  9.44D-01
 E= -2374.95305195986     Delta-E=        0.000000000030 Rises=F Damp=F
 DIIS: error= 1.11D-08 at cycle  17 NSaved=  17.
 NSaved=17 IEnMin=16 EnMin= -2374.95305195989     IErMin=17 ErrMin= 1.11D-08
 ErrMax= 1.11D-08  0.00D+00 EMaxC= 1.00D+00 BMatC= 3.35D-14 BMatP= 4.03D-13
 IDIUse=1 WtCom= 1.00D+00 WtEn= 0.00D+00
 Coeff-Com:  0.624D-08 0.236D-07 0.169D-05 0.194D-05 0.460D-06-0.340D-04
 Coeff-Com: -0.692D-04-0.835D-04 0.363D-03 0.135D-02 0.123D-02-0.333D-02
 Coeff-Com: -0.200D-01-0.279D-01 0.276D-01 0.228D+00 0.793D+00
 Coeff:      0.624D-08 0.236D-07 0.169D-05 0.194D-05 0.460D-06-0.340D-04
 Coeff:     -0.692D-04-0.835D-04 0.363D-03 0.135D-02 0.123D-02-0.333D-02
 Coeff:     -0.200D-01-0.279D-01 0.276D-01 0.228D+00 0.793D+00
 Gap=     0.151 Goal=   None    Shift=    0.000
 RMSDP=9.24D-09 MaxDP=1.24D-06 DE= 2.96D-11 OVMax= 1.59D-07

 Cycle  18  Pass 1  IDiag  1:
 RMSU=  3.30D-09    CP:  1.01D+00  4.72D-01  1.01D+00  8.85D-01  9.45D-01
                    CP:  1.28D+00  1.10D+00  1.09D+00  1.38D+00  9.82D-01
                    CP:  1.33D+00  1.07D+00  1.20D+00  1.07D+00  1.16D+00
                    CP:  1.01D+00  1.03D+00
 E= -2374.95305195992     Delta-E=       -0.000000000057 Rises=F Damp=F
 DIIS: error= 3.54D-09 at cycle  18 NSaved=  18.
 NSaved=18 IEnMin=18 EnMin= -2374.95305195992     IErMin=18 ErrMin= 3.54D-09
 ErrMax= 3.54D-09  0.00D+00 EMaxC= 1.00D+00 BMatC= 4.71D-15 BMatP= 3.35D-14
 IDIUse=1 WtCom= 1.00D+00 WtEn= 0.00D+00
 Coeff-Com: -0.112D-07 0.581D-08 0.277D-06 0.351D-06 0.675D-06 0.755D-06
 Coeff-Com: -0.287D-05-0.236D-04-0.771D-04-0.499D-04 0.858D-03 0.194D-02
 Coeff-Com:  0.189D-03-0.121D-01-0.392D-01-0.501D-01 0.233D+00 0.866D+00
 Coeff:     -0.112D-07 0.581D-08 0.277D-06 0.351D-06 0.675D-06 0.755D-06
 Coeff:     -0.287D-05-0.236D-04-0.771D-04-0.499D-04 0.858D-03 0.194D-02
 Coeff:      0.189D-03-0.121D-01-0.392D-01-0.501D-01 0.233D+00 0.866D+00
 Gap=     0.151 Goal=   None    Shift=    0.000
 RMSDP=3.48D-09 MaxDP=5.42D-07 DE=-5.73D-11 OVMax= 6.62D-08

 SCF Done:  E(RM062X) =  -2374.95305196     A.U. after   18 cycles
            NFock= 18  Conv=0.35D-08     -V/T= 2.0024
 KE= 2.369318076277D+03 PE=-8.681129784710D+03 EE= 2.415483582537D+03
 Leave Link  502 at Mon Apr  4 13:38:00 2022, MaxMem=  1879048192 cpu:            1956.5 elap:             280.2
 (Enter /gpfs/software/gaussian16/sse4/tar/g16/l701.exe)
 ... and contract with generalized density number  0.
 Compute integral first derivatives.
 Leave Link  701 at Mon Apr  4 13:38:00 2022, MaxMem=  1879048192 cpu:               1.3 elap:               0.2
 (Enter /gpfs/software/gaussian16/sse4/tar/g16/l702.exe)
 L702 exits ... SP integral derivatives will be done elsewhere.
 Leave Link  702 at Mon Apr  4 13:38:00 2022, MaxMem=  1879048192 cpu:               0.1 elap:               0.0
 (Enter /gpfs/software/gaussian16/sse4/tar/g16/l703.exe)
 Integral derivatives from FoFJK, PRISM(SPDF).
 Compute integral first derivatives, UseDBF=F ICtDFT=           0.
 Calling FoFJK, ICntrl=      2127 FMM=F ISym2X=0 I1Cent= 0 IOpClX= 0 NMat=1 NMatS=1 NMatT=0.
 FoFJK:  IHMeth= 1 ICntrl=    2127 DoSepK=F KAlg= 0 I1Cent=           0 FoldK=F
 IRaf=         0 NMat=       1 IRICut=       1 DoRegI=T DoRafI=F ISym2E= 0 IDoP0=0 IntGTp=1.
 FoFCou: FMM=F IPFlag=           0 FMFlag=      100000 FMFlg1=         800
         NFxFlg=           0 DoJE=F BraDBF=F KetDBF=F FulRan=T
         wScrn=  0.000000 ICntrl=      2127 IOpCl=  0 I1Cent=           0 NGrid=           0
         NMat0=    1 NMatS0=      1 NMatT0=    0 NMatD0=    1 NMtDS0=    0 NMtDT0=    0
 Symmetry not used in FoFCou.
 Leave Link  703 at Mon Apr  4 13:38:36 2022, MaxMem=  1879048192 cpu:             249.8 elap:              35.8
 (Enter /gpfs/software/gaussian16/sse4/tar/g16/l716.exe)
 Dipole        =-2.78678382D+00 2.52713002D-01 2.42488481D-02
 ***** Axes restored to original set *****
 -------------------------------------------------------------------
 Center     Atomic                   Forces (Hartrees/Bohr)
 Number     Number              X              Y              Z
 -------------------------------------------------------------------
      1        6          -0.004713152   -0.003403737    0.006198644
      2        6          -0.004931444    0.004134024   -0.000962321
      3        6           0.004248763    0.001074417   -0.004106738
      4        6           0.001491030   -0.001422344    0.000355129
      5        6          -0.004332922    0.006587243   -0.003068896
      6        6           0.002300429   -0.005387140    0.004653567
      7       17           0.018769114   -0.002012395   -0.009531452
      8        1          -0.004784654   -0.000655673    0.004991844
      9       17          -0.001664914    0.003064732   -0.001842352
     10        8           0.000332912    0.000814769   -0.000923995
     11       17          -0.004542268    0.001230459    0.001700597
     12        6          -0.000939452    0.000797420   -0.000802923
     13        6          -0.002975463   -0.000043654    0.002018431
     14        6          -0.000396752   -0.003783567    0.004296136
     15        6           0.003394842    0.007538816   -0.011928700
     16        6          -0.043959408    0.033100917   -0.008508996
     17        6           0.047172183   -0.035199668    0.009116297
     18       17          -0.001619088    0.000963641    0.000012205
     19        1           0.005209514   -0.004025750   -0.000409747
     20        1          -0.008059270   -0.003372509    0.008743271
 -------------------------------------------------------------------
 Cartesian Forces:  Max     0.047172183 RMS     0.011493875
 Leave Link  716 at Mon Apr  4 13:38:36 2022, MaxMem=  1879048192 cpu:               0.1 elap:               0.0
 (Enter /gpfs/software/gaussian16/sse4/tar/g16/l103.exe)

 GradGradGradGradGradGradGradGradGradGradGradGradGradGradGradGradGradGrad
 Berny optimization.
 Using GEDIIS/GDIIS optimizer.
 FormGI is forming the generalized inverse of G from B-inverse, IUseBI=4.
 Internal  Forces:  Max     0.057851078 RMS     0.013771750
 Search for a local minimum.
 Step number   3 out of a maximum of  108
 All quantities printed in internal units (Hartrees-Bohrs-Radians)
 RMS Force = .13772D-01 SwitMx=.10000D-02 MixMth= 1
 Mixed Optimization -- RFO/linear search
 Update second derivatives using D2CorX and points    2    3
 DE= -1.49D-03 DEPred=-1.73D-02 R= 8.62D-02
 Trust test= 8.62D-02 RLast= 3.46D-01 DXMaxT set to 2.52D-01
 ITU= -1  1  0
 Use linear search instead of GDIIS.
     Eigenvalues ---    0.00229   0.00978   0.01052   0.01081   0.01365
     Eigenvalues ---    0.01401   0.01477   0.01655   0.01892   0.01935
     Eigenvalues ---    0.01972   0.01998   0.02043   0.02115   0.02138
     Eigenvalues ---    0.02225   0.02260   0.14845   0.16001   0.16098
     Eigenvalues ---    0.17185   0.23452   0.23567   0.24682   0.24999
     Eigenvalues ---    0.25000   0.25000   0.25000   0.25000   0.25000
     Eigenvalues ---    0.25000   0.25726   0.28870   0.30907   0.31087
     Eigenvalues ---    0.31323   0.32499   0.33487   0.33662   0.35209
     Eigenvalues ---    0.35656   0.35879   0.36173   0.37758   0.40307
     Eigenvalues ---    0.40959   0.43649   0.44694   0.47853   0.49343
     Eigenvalues ---    0.51055   0.53025   0.84776   0.92944
 RFO step:  Lambda=-1.27067228D-02 EMin= 2.29277158D-03
 Quartic linear search produced a step of -0.47404.
 Iteration  1 RMS(Cart)=  0.15045077 RMS(Int)=  0.00512791
 Iteration  2 RMS(Cart)=  0.01448590 RMS(Int)=  0.00020734
 Iteration  3 RMS(Cart)=  0.00006997 RMS(Int)=  0.00020460
 Iteration  4 RMS(Cart)=  0.00000002 RMS(Int)=  0.00020460
 ITry= 1 IFail=0 DXMaxC= 5.38D-01 DCOld= 1.00D+10 DXMaxT= 2.52D-01 DXLimC= 3.00D+00 Rises=F
 Variable       Old X    -DE/DX   Delta X   Delta X   Delta X     New X
                                 (Linear)    (Quad)   (Total)
    R1        2.75515   0.00012   0.01688  -0.02727  -0.01036   2.74479
    R2        2.70172   0.00768   0.01553  -0.01132   0.00427   2.70599
    R3        2.33237  -0.00033  -0.00445   0.00643   0.00198   2.33435
    R4        2.60582   0.01029  -0.01352   0.03111   0.01757   2.62339
    R5        3.28329   0.00299   0.00000   0.00602   0.00602   3.28931
    R6        2.71289  -0.01880   0.02221  -0.05760  -0.03544   2.67744
    R7        3.31685   0.00234  -0.00498   0.01117   0.00619   3.32304
    R8        2.57615   0.00506   0.03455  -0.04524  -0.01067   2.56548
    R9        3.29304   0.00394  -0.01476   0.02977   0.01501   3.30805
   R10        2.65986   0.00807  -0.02581   0.04723   0.02139   2.68125
   R11        2.03930  -0.00605   0.00162  -0.01119  -0.00956   2.02973
   R12        2.83052  -0.00222   0.00766  -0.00963  -0.00197   2.82856
   R13        2.69522   0.00040  -0.01589   0.02658   0.01089   2.70611
   R14        2.69637   0.00856  -0.00725   0.02288   0.01552   2.71189
   R15        2.63666   0.00138   0.00507  -0.00691  -0.00155   2.63512
   R16        2.01892   0.01016   0.00736   0.00087   0.00824   2.02716
   R17        2.58718   0.00426   0.00420  -0.00065   0.00363   2.59081
   R18        3.31750  -0.00170  -0.01290   0.01545   0.00255   3.32005
   R19        2.59309  -0.00121   0.01186  -0.01583  -0.00427   2.58882
   R20        2.03581  -0.00571   0.00514  -0.01678  -0.01163   2.02417
   R21        2.28325   0.05785   0.07001  -0.03659   0.03321   2.31647
    A1        1.93206   0.00005   0.01673  -0.02653  -0.00970   1.92235
    A2        2.15930   0.00141  -0.00409   0.01012   0.00598   2.16528
    A3        2.19183  -0.00146  -0.01264   0.01642   0.00372   2.19555
    A4        2.18561  -0.00595  -0.01519   0.01222  -0.00296   2.18265
    A5        1.98424  -0.00361   0.00026  -0.00685  -0.00660   1.97764
    A6        2.11333   0.00956   0.01494  -0.00536   0.00957   2.12290
    A7        2.12902   0.00726   0.00277   0.01062   0.01332   2.14234
    A8        1.96797   0.03122   0.03435  -0.00065   0.03374   2.00171
    A9        2.18613  -0.03848  -0.03709  -0.01000  -0.04705   2.13908
   A10        2.15763   0.00201  -0.01227   0.02455   0.01236   2.16999
   A11        2.04356  -0.00116   0.01014  -0.01885  -0.00876   2.03480
   A12        2.08199  -0.00085   0.00214  -0.00570  -0.00361   2.07838
   A13        2.19716  -0.00694  -0.01006   0.00303  -0.00704   2.19012
   A14        1.98516   0.00011  -0.00965   0.01297   0.00332   1.98849
   A15        2.10085   0.00683   0.01971  -0.01603   0.00368   2.10453
   A16        1.96487   0.00358   0.01802  -0.02386  -0.00596   1.95892
   A17        2.30772  -0.05711  -0.03832  -0.04219  -0.08046   2.22726
   A18        2.01059   0.05353   0.02030   0.06604   0.08636   2.09696
   A19        2.23678  -0.05336  -0.02908  -0.05178  -0.08092   2.15586
   A20        2.02587   0.04506   0.03293   0.03544   0.06830   2.09416
   A21        2.02053   0.00830  -0.00385   0.01637   0.01261   2.03314
   A22        2.15762   0.00837  -0.00874   0.02770   0.01946   2.17707
   A23        2.12987  -0.01129   0.00591  -0.03729  -0.03164   2.09823
   A24        1.99569   0.00292   0.00284   0.00958   0.01217   2.00786
   A25        2.00801  -0.00063   0.02680  -0.04532  -0.01809   1.98993
   A26        2.10323  -0.00104  -0.00266   0.00352   0.00064   2.10387
   A27        2.17194   0.00167  -0.02414   0.04180   0.01744   2.18938
   A28        1.97737  -0.00897   0.04495  -0.08889  -0.04433   1.93304
   A29        2.16221   0.00769  -0.00183   0.01975   0.01812   2.18033
   A30        2.14359   0.00127  -0.04312   0.06909   0.02615   2.16974
   A31        2.29335   0.00356  -0.05356   0.10039   0.04625   2.33960
   A32        2.10948  -0.01063  -0.00560  -0.01023  -0.01591   2.09357
    D1        0.00175  -0.00007  -0.00102  -0.00202  -0.00308  -0.00133
    D2       -3.13604  -0.00018  -0.00184  -0.00379  -0.00555  -3.14159
    D3        3.14100   0.00015  -0.00050   0.00377   0.00322  -3.13897
    D4        0.00320   0.00003  -0.00133   0.00201   0.00075   0.00395
    D5       -0.00491   0.00018   0.00026   0.00478   0.00497   0.00006
    D6        3.13771   0.00033  -0.00076   0.00928   0.00856  -3.13692
    D7        3.13908  -0.00005  -0.00028  -0.00114  -0.00146   3.13762
    D8       -0.00149   0.00010  -0.00129   0.00337   0.00212   0.00064
    D9        0.00323  -0.00020   0.00069  -0.00399  -0.00324  -0.00002
   D10       -3.12658  -0.00003  -0.00303  -0.00114  -0.00385  -3.13043
   D11        3.14076  -0.00010   0.00156  -0.00211  -0.00061   3.14014
   D12        0.01095   0.00007  -0.00217   0.00074  -0.00122   0.00973
   D13       -0.00487   0.00033   0.00039   0.00696   0.00733   0.00246
   D14        3.13613  -0.00020   0.00051  -0.00474  -0.00373   3.13240
   D15        3.12341   0.00068   0.00477   0.00384   0.00859   3.13200
   D16       -0.01877   0.00015   0.00489  -0.00787  -0.00247  -0.02125
   D17        0.00336  -0.00001   0.00087  -0.00161  -0.00065   0.00271
   D18       -3.13348   0.00040  -0.00077   0.00644   0.00586  -3.12761
   D19       -3.13928  -0.00016   0.00190  -0.00622  -0.00432   3.13958
   D20        0.00707   0.00024   0.00026   0.00183   0.00219   0.00926
   D21        0.00180  -0.00026  -0.00124  -0.00435  -0.00563  -0.00382
   D22       -3.13931   0.00021  -0.00132   0.00527   0.00457  -3.13474
   D23        3.13835  -0.00071   0.00047  -0.01282  -0.01254   3.12581
   D24       -0.00276  -0.00024   0.00039  -0.00320  -0.00235  -0.00511
   D25       -0.05611  -0.00058   0.01720  -0.04787  -0.03071  -0.08682
   D26        3.08992  -0.00124   0.01519  -0.05787  -0.04262   3.04730
   D27        3.08488  -0.00114   0.01732  -0.05985  -0.04259   3.04230
   D28       -0.05227  -0.00180   0.01531  -0.06984  -0.05449  -0.10676
   D29       -3.14108  -0.00029  -0.00160  -0.00137  -0.00250   3.13960
   D30       -0.00534  -0.00027   0.00033  -0.00528  -0.00457  -0.00991
   D31       -0.00391   0.00045   0.00041   0.00864   0.00915   0.00523
   D32        3.13183   0.00047   0.00233   0.00473   0.00708   3.13891
   D33        3.14061  -0.00002   0.00050   0.00190   0.00301  -3.13957
   D34       -0.00600  -0.00041   0.00236  -0.00744  -0.00470  -0.01070
   D35        0.00289  -0.00042  -0.00125  -0.00664  -0.00782  -0.00493
   D36        3.13946  -0.00081   0.00061  -0.01598  -0.01553   3.12394
   D37        0.00263  -0.00015   0.00061  -0.00379  -0.00301  -0.00038
   D38       -3.14028  -0.00016   0.00121  -0.00564  -0.00442   3.13848
   D39       -3.13352  -0.00012  -0.00118  -0.00001  -0.00090  -3.13442
   D40        0.00676  -0.00013  -0.00058  -0.00185  -0.00231   0.00444
   D41       -0.00043  -0.00022  -0.00065  -0.00339  -0.00410  -0.00454
   D42       -3.14065  -0.00021  -0.00128  -0.00143  -0.00259   3.13995
   D43       -0.00103   0.00007   0.00135  -0.00023   0.00118   0.00015
   D44       -3.13767   0.00043  -0.00051   0.00915   0.00886  -3.12881
   D45       -0.00030   0.00029  -0.00034   0.00574   0.00537   0.00507
         Item               Value     Threshold  Converged?
 Maximum Force            0.057851     0.000450     NO 
 RMS     Force            0.013772     0.000300     NO 
 Maximum Displacement     0.537895     0.001800     NO 
 RMS     Displacement     0.161800     0.001200     NO 
 Predicted change in Energy=-1.283196D-02
 Lowest energy point so far.  Saving SCF results.
 GradGradGradGradGradGradGradGradGradGradGradGradGradGradGradGradGradGrad

 Leave Link  103 at Mon Apr  4 13:38:36 2022, MaxMem=  1879048192 cpu:               0.2 elap:               0.0
 (Enter /gpfs/software/gaussian16/sse4/tar/g16/l202.exe)
                          Input orientation:                          
 ---------------------------------------------------------------------
 Center     Atomic      Atomic             Coordinates (Angstroms)
 Number     Number       Type             X           Y           Z
 ---------------------------------------------------------------------
      1          6           0       -8.056436   -1.477111    6.693559
      2          6           0       -7.251983   -2.559866    7.232263
      3          6           0       -5.989984   -2.917919    6.777987
      4          6           0       -7.358295   -0.828784    5.624566
      5          6           0       -6.123185   -1.186146    5.188840
      6          6           0       -5.339421   -2.246072    5.713644
      7         17           0       -5.267798   -4.284413    7.616665
      8          1           0       -5.751482   -0.577457    4.385719
      9         17           0       -8.176754    0.513559    4.854725
     10          8           0       -9.177275   -1.172512    7.114121
     11         17           0       -8.025380   -3.407147    8.541367
     12          6           0       -3.984062   -2.531165    5.146051
     13          6           0       -3.085427   -3.502121    5.694095
     14          6           0       -1.819428   -3.789584    5.185095
     15          6           0       -3.528318   -1.820212    3.985761
     16          6           0       -2.270671   -2.229451    3.628547
     17          6           0       -1.481007   -3.050665    4.080963
     18         17           0       -0.804042   -5.002500    5.949622
     19          1           0       -4.094459   -1.078885    3.459195
     20          1           0       -3.364412   -4.066319    6.562766
 ---------------------------------------------------------------------
                    Distance matrix (angstroms):
                    1          2          3          4          5
     1  C    0.000000
     2  C    1.452482   0.000000
     3  C    2.520571   1.388239   0.000000
     4  C    1.431948   2.364876   2.750844   0.000000
     5  C    2.467042   2.708666   2.354182   1.357594   0.000000
     6  C    2.988930   2.462228   1.416841   2.468298   1.418854
     7  Cl   4.063197   2.656843   1.758476   4.503333   4.028061
     8  H    3.383535   3.779452   3.355234   2.044444   1.074089
     9  Cl   2.712665   3.994224   4.500660   1.750547   2.686592
    10  O    1.235287   2.376017   3.649418   2.376049   3.610313
    11  Cl   2.672153   1.740627   2.737094   3.949771   4.448666
    12  C    4.482191   3.877165   2.614674   3.809531   2.527202
    13  C    5.459901   4.540263   3.154769   5.040730   3.853179
    14  C    6.820796   5.934287   4.548698   6.295913   5.029933
    15  C    5.287129   4.995252   3.880888   4.282211   2.929636
    16  C    6.590553   6.157062   4.922018   5.641797   4.285424
    17  C    7.248309   6.593613   5.255705   6.470083   5.123830
    18  Cl   8.098088   7.013386   5.650281   7.777134   6.590647
    19  H    5.130004   5.138025   4.241397   3.924793   2.668127
    20  H    5.360615   4.222657   2.873808   5.226180   4.218281
                    6          7          8          9         10
     6  C    0.000000
     7  Cl   2.789526   0.000000
     8  H    2.171970   4.941101   0.000000
     9  Cl   4.050156   6.253868   2.700412   0.000000
    10  O    4.224096   5.022001   4.419765   2.991446   0.000000
    11  Cl   4.069213   3.037915   5.517895   5.383882   2.890933
    12  C    1.496809   3.290257   2.742053   5.189786   5.717403
    13  C    2.580412   3.011810   4.168136   6.538488   6.674890
    14  C    3.879709   4.248370   5.139826   7.683865   8.044136
    15  C    2.539100   4.720332   2.578152   5.273475   6.489751
    16  C    3.710139   5.395435   3.926632   6.626419   7.808170
    17  C    4.266189   5.325702   4.944349   7.624659   8.482927
    18  Cl   5.312556   4.818693   6.819382   9.272680   9.280943
    19  H    2.827506   5.379283   1.963568   4.598751   6.261171
    20  H    2.816908   2.186583   4.754976   6.859397   6.516709
                   11         12         13         14         15
    11  Cl   0.000000
    12  C    5.350492   0.000000
    13  C    5.702553   1.432010   0.000000
    14  C    7.065739   2.504154   1.394443   0.000000
    15  C    6.595110   1.435071   2.437903   2.870040   0.000000
    16  C    7.657640   2.308584   2.559298   2.249550   1.369947
    17  C    7.927868   2.769400   2.319519   1.370998   2.390515
    18  Cl   7.836454   4.106794   2.742472   1.756894   4.626596
    19  H    6.833843   2.228629   3.447462   3.937307   1.071146
    20  H    5.106270   2.178933   1.072726   2.088429   3.422399
                   16         17         18         19         20
    16  C    0.000000
    17  C    1.225823   0.000000
    18  Cl   3.902332   2.785647   0.000000
    19  H    2.163027   3.332363   5.694193   0.000000
    20  H    3.630426   3.276906   2.794258   4.369197   0.000000
 Stoichiometry    C12H3Cl4O(1-)
 Framework group  C1[X(C12H3Cl4O)]
 Deg. of freedom    54
 Full point group                 C1      NOp   1
 RotChk:  IX=0 Diff= 6.27D-02
 Largest Abelian subgroup         C1      NOp   1
 Largest concise Abelian subgroup C1      NOp   1
                         Standard orientation:                         
 ---------------------------------------------------------------------
 Center     Atomic      Atomic             Coordinates (Angstroms)
 Number     Number       Type             X           Y           Z
 ---------------------------------------------------------------------
      1          6           0        3.015290   -0.098619   -0.024356
      2          6           0        1.960956   -1.097084    0.009599
      3          6           0        0.600868   -0.820019    0.034170
      4          6           0        2.448929    1.216550   -0.030652
      5          6           0        1.116665    1.476579   -0.007846
      6          6           0        0.087507    0.500537    0.028524
      7         17           0       -0.436803   -2.238564    0.090780
      8          1           0        0.876569    2.523239   -0.030736
      9         17           0        3.576385    2.554843   -0.077859
     10          8           0        4.221011   -0.366175   -0.048551
     11         17           0        2.560031   -2.731340    0.019483
     12          6           0       -1.348539    0.922471    0.041973
     13          6           0       -2.443634    0.003414   -0.040216
     14          6           0       -3.789530    0.367938   -0.027625
     15          6           0       -1.686580    2.312920    0.150638
     16          6           0       -3.045827    2.483779    0.147294
     17          6           0       -4.000794    1.718804    0.073189
     18         17           0       -5.046642   -0.854295   -0.139410
     19          1           0       -0.977771    3.111486    0.235701
     20          1           0       -2.259273   -1.049896   -0.125596
 ---------------------------------------------------------------------
 Rotational constants (GHZ):           0.5230801           0.1859709           0.1373428
 Leave Link  202 at Mon Apr  4 13:38:36 2022, MaxMem=  1879048192 cpu:               0.1 elap:               0.0
 (Enter /gpfs/software/gaussian16/sse4/tar/g16/l301.exe)
 Standard basis: 6-311+G(d,p) (5D, 7F)
 Ernie: Thresh=  0.10000D-02 Tol=  0.10000D-05 Strict=F.
 There are   441 symmetry adapted cartesian basis functions of A   symmetry.
 There are   424 symmetry adapted basis functions of A   symmetry.
   424 basis functions,   704 primitive gaussians,   441 cartesian basis functions
    76 alpha electrons       76 beta electrons
       nuclear repulsion energy      1528.2600977124 Hartrees.
 IExCor= 4336 DFT=T Ex+Corr=M062X ExCW=0 ScaHFX=  0.540000
 ScaDFX=  1.000000  1.000000  1.000000  1.000000 ScalE2=  1.000000  1.000000
 IRadAn=      5 IRanWt=     -1 IRanGd=            0 ICorTp=0 IEmpDi=  4
 NAtoms=   20 NActive=   20 NUniq=   20 SFac= 1.00D+00 NAtFMM=   60 NAOKFM=F Big=F
 Integral buffers will be    131072 words long.
 Raffenetti 2 integral format.
 Two-electron integral symmetry is turned on.
 Leave Link  301 at Mon Apr  4 13:38:36 2022, MaxMem=  1879048192 cpu:               0.4 elap:               0.1
 (Enter /gpfs/software/gaussian16/sse4/tar/g16/l302.exe)
 NPDir=0 NMtPBC=     1 NCelOv=     1 NCel=       1 NClECP=     1 NCelD=      1
         NCelK=      1 NCelE2=     1 NClLst=     1 CellRange=     0.0.
 One-electron integrals computed using PRISM.
 One-electron integral symmetry used in STVInt
 NBasis=   424 RedAO= T EigKep=  1.50D-06  NBF=   424
 NBsUse=   418 1.00D-06 EigRej=  9.96D-07 NBFU=   418
 Precomputing XC quadrature grid using
 IXCGrd= 4 IRadAn=           5 IRanWt=          -1 IRanGd=           0 AccXCQ= 0.00D+00.
 Generated NRdTot=       0 NPtTot=           0 NUsed=           0 NTot=          32
 NSgBfM=   432   432   432   432   432 MxSgAt=    20 MxSgA2=    20.
 Leave Link  302 at Mon Apr  4 13:38:36 2022, MaxMem=  1879048192 cpu:               3.0 elap:               0.4
 (Enter /gpfs/software/gaussian16/sse4/tar/g16/l303.exe)
 DipDrv:  MaxL=1.
 Leave Link  303 at Mon Apr  4 13:38:36 2022, MaxMem=  1879048192 cpu:               0.3 elap:               0.1
 (Enter /gpfs/software/gaussian16/sse4/tar/g16/l401.exe)
 Initial guess from the checkpoint file:  "checkpoint.chk"
 B after Tr=    -0.000000    0.000000    0.000000
         Rot=    0.999699    0.002061    0.000852    0.024432 Ang=   2.81 deg.
 Guess basis will be translated and rotated to current coordinates.
 JPrj=2 DoOrth=T DoCkMO=T.
 Generating alternative initial guess.
 ExpMin= 4.38D-02 ExpMax= 1.06D+05 ExpMxC= 3.62D+03 IAcc=2 IRadAn=         4 AccDes= 0.00D+00
 Harris functional with IExCor= 1009 and IRadAn=       4 diagonalized for initial guess.
 HarFok:  IExCor= 1009 AccDes= 0.00D+00 IRadAn=         4 IDoV= 1 UseB2=F ITyADJ=14
 ICtDFT=  3500011 ScaDFX=  1.000000  1.000000  1.000000  1.000000
 FoFCou: FMM=F IPFlag=           0 FMFlag=      100000 FMFlg1=           0
         NFxFlg=           0 DoJE=T BraDBF=F KetDBF=T FulRan=T
         wScrn=  0.000000 ICntrl=       500 IOpCl=  0 I1Cent=   200000004 NGrid=           0
         NMat0=    1 NMatS0=      1 NMatT0=    0 NMatD0=    1 NMtDS0=    0 NMtDT0=    0
 Petite list used in FoFCou.
 Harris En= -2373.86510439175    
 Leave Link  401 at Mon Apr  4 13:38:38 2022, MaxMem=  1879048192 cpu:              12.5 elap:               1.8
 (Enter /gpfs/software/gaussian16/sse4/tar/g16/l502.exe)
 Integral symmetry usage will be decided dynamically.
 Closed shell SCF:
 Using DIIS extrapolation, IDIIS=  1040.
 NGot=  1879048192 LenX=  1878652179 LenY=  1878457257
 Requested convergence on RMS density matrix=1.00D-08 within 128 cycles.
 Requested convergence on MAX density matrix=1.00D-06.
 Requested convergence on             energy=1.00D-06.
 No special actions if energy rises.
 Fock matrices will be formed incrementally for  20 cycles.

 Cycle   1  Pass 1  IDiag  1:
 FoFJK:  IHMeth= 1 ICntrl=       0 DoSepK=F KAlg= 0 I1Cent=           0 FoldK=F
 IRaf= 800000000 NMat=       1 IRICut=       1 DoRegI=T DoRafI=F ISym2E= 0 IDoP0=0 IntGTp=1.
 FoFCou: FMM=F IPFlag=           0 FMFlag=      100000 FMFlg1=           0
         NFxFlg=           0 DoJE=F BraDBF=F KetDBF=F FulRan=T
         wScrn=  0.000000 ICntrl=         0 IOpCl=  0 I1Cent=           0 NGrid=           0
         NMat0=    1 NMatS0=      1 NMatT0=    0 NMatD0=    1 NMtDS0=    0 NMtDT0=    0
 Symmetry not used in FoFCou.
 E= -2374.70073283111    
 DIIS: error= 1.69D-02 at cycle   1 NSaved=   1.
 NSaved= 1 IEnMin= 1 EnMin= -2374.70073283111     IErMin= 1 ErrMin= 1.69D-02
 ErrMax= 1.69D-02  0.00D+00 EMaxC= 1.00D-01 BMatC= 1.75D-01 BMatP= 1.75D-01
 IDIUse=3 WtCom= 8.31D-01 WtEn= 1.69D-01
 Coeff-Com:  0.100D+01
 Coeff-En:   0.100D+01
 Coeff:      0.100D+01
 Recover alternate guess density for next cycle.
 RMSDP=3.92D-02 MaxDP=8.11D+00              OVMax= 0.00D+00

 Cycle   2  Pass 1  IDiag  1:
 RMSU=  3.45D-02    CP:  8.16D-01
 E= -2374.43221072279     Delta-E=        0.268522108315 Rises=F Damp=F
 Switch densities from cycles 1 and 2 for lowest energy.
 DIIS: error= 3.11D-02 at cycle   2 NSaved=   2.
 NSaved= 2 IEnMin= 1 EnMin= -2374.70073283111     IErMin= 1 ErrMin= 1.69D-02
 ErrMax= 3.11D-02  0.00D+00 EMaxC= 1.00D+00 BMatC= 7.26D-01 BMatP= 1.75D-01
 IDIUse=1 WtCom= 1.00D+00 WtEn= 0.00D+00
 Coeff-Com:  0.807D+00 0.193D+00
 Coeff:      0.807D+00 0.193D+00
 Gap=     0.214 Goal=   None    Shift=    0.000
 RMSDP=3.67D-02 MaxDP=2.55D+00 DE= 2.69D-01 OVMax= 1.76D-01

 Cycle   3  Pass 1  IDiag  1:
 RMSU=  3.00D-02    CP:  1.15D+00  4.29D-01
 E= -2374.92975920675     Delta-E=       -0.497548483951 Rises=F Damp=F
 DIIS: error= 7.57D-03 at cycle   3 NSaved=   3.
 NSaved= 3 IEnMin= 3 EnMin= -2374.92975920675     IErMin= 3 ErrMin= 7.57D-03
 ErrMax= 7.57D-03  0.00D+00 EMaxC= 1.00D+00 BMatC= 3.01D-02 BMatP= 1.75D-01
 IDIUse=1 WtCom= 1.00D+00 WtEn= 0.00D+00
 Coeff-Com:  0.274D-01 0.139D+00 0.834D+00
 Coeff:      0.274D-01 0.139D+00 0.834D+00
 Gap=     0.149 Goal=   None    Shift=    0.000
 RMSDP=7.00D-03 MaxDP=3.31D-01 DE=-4.98D-01 OVMax= 5.86D-02

 Cycle   4  Pass 1  IDiag  1:
 RMSU=  6.72D-03    CP:  1.14D+00  4.19D-01  9.40D-01
 E= -2374.95405973995     Delta-E=       -0.024300533206 Rises=F Damp=F
 DIIS: error= 6.14D-03 at cycle   4 NSaved=   4.
 NSaved= 4 IEnMin= 4 EnMin= -2374.95405973995     IErMin= 4 ErrMin= 6.14D-03
 ErrMax= 6.14D-03  0.00D+00 EMaxC= 1.00D+00 BMatC= 7.53D-03 BMatP= 3.01D-02
 IDIUse=1 WtCom= 1.00D+00 WtEn= 0.00D+00
 Coeff-Com: -0.161D-01 0.359D-01 0.388D+00 0.592D+00
 Coeff:     -0.161D-01 0.359D-01 0.388D+00 0.592D+00
 Gap=     0.152 Goal=   None    Shift=    0.000
 RMSDP=3.29D-03 MaxDP=4.81D-01 DE=-2.43D-02 OVMax= 3.47D-02

 Cycle   5  Pass 1  IDiag  1:
 RMSU=  1.83D-03    CP:  1.12D+00  4.18D-01  9.19D-01  7.48D-01
 E= -2374.95949367390     Delta-E=       -0.005433933946 Rises=F Damp=F
 DIIS: error= 2.88D-03 at cycle   5 NSaved=   5.
 NSaved= 5 IEnMin= 5 EnMin= -2374.95949367390     IErMin= 5 ErrMin= 2.88D-03
 ErrMax= 2.88D-03  0.00D+00 EMaxC= 1.00D+00 BMatC= 2.52D-03 BMatP= 7.53D-03
 IDIUse=1 WtCom= 1.00D+00 WtEn= 0.00D+00
 Coeff-Com: -0.121D-01 0.329D-02 0.156D+00 0.397D+00 0.456D+00
 Coeff:     -0.121D-01 0.329D-02 0.156D+00 0.397D+00 0.456D+00
 Gap=     0.153 Goal=   None    Shift=    0.000
 RMSDP=9.00D-04 MaxDP=1.33D-01 DE=-5.43D-03 OVMax= 1.85D-02

 Cycle   6  Pass 1  IDiag  1:
 RMSU=  5.46D-04    CP:  1.13D+00  4.10D-01  9.33D-01  7.54D-01  8.38D-01
 E= -2374.96202587836     Delta-E=       -0.002532204465 Rises=F Damp=F
 DIIS: error= 2.89D-04 at cycle   6 NSaved=   6.
 NSaved= 6 IEnMin= 6 EnMin= -2374.96202587836     IErMin= 6 ErrMin= 2.89D-04
 ErrMax= 2.89D-04  0.00D+00 EMaxC= 1.00D+00 BMatC= 3.95D-05 BMatP= 2.52D-03
 IDIUse=1 WtCom= 1.00D+00 WtEn= 0.00D+00
 Coeff-Com: -0.305D-02-0.114D-02 0.260D-01 0.908D-01 0.155D+00 0.733D+00
 Coeff:     -0.305D-02-0.114D-02 0.260D-01 0.908D-01 0.155D+00 0.733D+00
 Gap=     0.153 Goal=   None    Shift=    0.000
 RMSDP=3.67D-04 MaxDP=6.41D-02 DE=-2.53D-03 OVMax= 2.17D-03

 Cycle   7  Pass 1  IDiag  1:
 RMSU=  2.25D-04    CP:  1.13D+00  4.10D-01  9.37D-01  7.69D-01  8.35D-01
                    CP:  1.14D+00
 E= -2374.96205811843     Delta-E=       -0.000032240069 Rises=F Damp=F
 DIIS: error= 2.08D-04 at cycle   7 NSaved=   7.
 NSaved= 7 IEnMin= 7 EnMin= -2374.96205811843     IErMin= 7 ErrMin= 2.08D-04
 ErrMax= 2.08D-04  0.00D+00 EMaxC= 1.00D+00 BMatC= 1.52D-05 BMatP= 3.95D-05
 IDIUse=1 WtCom= 1.00D+00 WtEn= 0.00D+00
 Coeff-Com: -0.173D-03-0.845D-03-0.889D-02-0.722D-02 0.188D-01 0.413D+00
 Coeff-Com:  0.586D+00
 Coeff:     -0.173D-03-0.845D-03-0.889D-02-0.722D-02 0.188D-01 0.413D+00
 Coeff:      0.586D+00
 Gap=     0.153 Goal=   None    Shift=    0.000
 RMSDP=2.68D-04 MaxDP=3.41D-02 DE=-3.22D-05 OVMax= 1.44D-03

 Cycle   8  Pass 1  IDiag  1:
 RMSU=  1.25D-04    CP:  1.13D+00  4.09D-01  9.32D-01  7.66D-01  8.92D-01
                    CP:  1.18D+00  7.25D-01
 E= -2374.96207460260     Delta-E=       -0.000016484169 Rises=F Damp=F
 DIIS: error= 4.78D-05 at cycle   8 NSaved=   8.
 NSaved= 8 IEnMin= 8 EnMin= -2374.96207460260     IErMin= 8 ErrMin= 4.78D-05
 ErrMax= 4.78D-05  0.00D+00 EMaxC= 1.00D+00 BMatC= 1.29D-06 BMatP= 1.52D-05
 IDIUse=1 WtCom= 1.00D+00 WtEn= 0.00D+00
 Coeff-Com:  0.239D-03-0.190D-03-0.808D-02-0.141D-01-0.990D-02 0.976D-01
 Coeff-Com:  0.266D+00 0.668D+00
 Coeff:      0.239D-03-0.190D-03-0.808D-02-0.141D-01-0.990D-02 0.976D-01
 Coeff:      0.266D+00 0.668D+00
 Gap=     0.153 Goal=   None    Shift=    0.000
 RMSDP=7.35D-05 MaxDP=1.07D-02 DE=-1.65D-05 OVMax= 3.28D-04

 Cycle   9  Pass 1  IDiag  1:
 RMSU=  3.10D-05    CP:  1.13D+00  4.10D-01  9.31D-01  7.64D-01  8.98D-01
                    CP:  1.22D+00  8.50D-01  1.09D+00
 E= -2374.96207585656     Delta-E=       -0.000001253962 Rises=F Damp=F
 DIIS: error= 3.25D-05 at cycle   9 NSaved=   9.
 NSaved= 9 IEnMin= 9 EnMin= -2374.96207585656     IErMin= 9 ErrMin= 3.25D-05
 ErrMax= 3.25D-05  0.00D+00 EMaxC= 1.00D+00 BMatC= 1.39D-07 BMatP= 1.29D-06
 IDIUse=1 WtCom= 1.00D+00 WtEn= 0.00D+00
 Coeff-Com:  0.145D-03-0.814D-05-0.250D-02-0.495D-02-0.643D-02-0.702D-02
 Coeff-Com:  0.522D-01 0.276D+00 0.692D+00
 Coeff:      0.145D-03-0.814D-05-0.250D-02-0.495D-02-0.643D-02-0.702D-02
 Coeff:      0.522D-01 0.276D+00 0.692D+00
 Gap=     0.153 Goal=   None    Shift=    0.000
 RMSDP=1.86D-05 MaxDP=1.02D-03 DE=-1.25D-06 OVMax= 2.96D-04

 Cycle  10  Pass 1  IDiag  1:
 RMSU=  1.06D-05    CP:  1.13D+00  4.10D-01  9.31D-01  7.64D-01  8.98D-01
                    CP:  1.23D+00  8.58D-01  1.19D+00  1.08D+00
 E= -2374.96207602521     Delta-E=       -0.000000168642 Rises=F Damp=F
 DIIS: error= 1.04D-05 at cycle  10 NSaved=  10.
 NSaved=10 IEnMin=10 EnMin= -2374.96207602521     IErMin=10 ErrMin= 1.04D-05
 ErrMax= 1.04D-05  0.00D+00 EMaxC= 1.00D+00 BMatC= 4.10D-08 BMatP= 1.39D-07
 IDIUse=1 WtCom= 1.00D+00 WtEn= 0.00D+00
 Coeff-Com:  0.288D-04 0.269D-04 0.294D-03 0.346D-03-0.115D-02-0.220D-01
 Coeff-Com: -0.244D-01-0.127D-01 0.370D+00 0.690D+00
 Coeff:      0.288D-04 0.269D-04 0.294D-03 0.346D-03-0.115D-02-0.220D-01
 Coeff:     -0.244D-01-0.127D-01 0.370D+00 0.690D+00
 Gap=     0.153 Goal=   None    Shift=    0.000
 RMSDP=1.66D-05 MaxDP=2.13D-03 DE=-1.69D-07 OVMax= 7.82D-05

 Cycle  11  Pass 1  IDiag  1:
 RMSU=  4.49D-06    CP:  1.13D+00  4.10D-01  9.30D-01  7.64D-01  8.99D-01
                    CP:  1.23D+00  8.74D-01  1.26D+00  1.26D+00  7.06D-01
 E= -2374.96207607301     Delta-E=       -0.000000047807 Rises=F Damp=F
 DIIS: error= 4.47D-06 at cycle  11 NSaved=  11.
 NSaved=11 IEnMin=11 EnMin= -2374.96207607301     IErMin=11 ErrMin= 4.47D-06
 ErrMax= 4.47D-06  0.00D+00 EMaxC= 1.00D+00 BMatC= 3.59D-09 BMatP= 4.10D-08
 IDIUse=1 WtCom= 1.00D+00 WtEn= 0.00D+00
 Coeff-Com: -0.134D-05 0.153D-04 0.415D-03 0.688D-03 0.178D-03-0.969D-02
 Coeff-Com: -0.168D-01-0.390D-01 0.105D+00 0.295D+00 0.664D+00
 Coeff:     -0.134D-05 0.153D-04 0.415D-03 0.688D-03 0.178D-03-0.969D-02
 Coeff:     -0.168D-01-0.390D-01 0.105D+00 0.295D+00 0.664D+00
 Gap=     0.153 Goal=   None    Shift=    0.000
 RMSDP=3.79D-06 MaxDP=6.10D-04 DE=-4.78D-08 OVMax= 4.83D-05

 Cycle  12  Pass 1  IDiag  1:
 RMSU=  1.32D-06    CP:  1.13D+00  4.10D-01  9.30D-01  7.64D-01  8.99D-01
                    CP:  1.23D+00  8.75D-01  1.27D+00  1.30D+00  7.64D-01
                    CP:  9.57D-01
 E= -2374.96207607834     Delta-E=       -0.000000005329 Rises=F Damp=F
 DIIS: error= 2.04D-06 at cycle  12 NSaved=  12.
 NSaved=12 IEnMin=12 EnMin= -2374.96207607834     IErMin=12 ErrMin= 2.04D-06
 ErrMax= 2.04D-06  0.00D+00 EMaxC= 1.00D+00 BMatC= 7.72D-10 BMatP= 3.59D-09
 IDIUse=1 WtCom= 1.00D+00 WtEn= 0.00D+00
 Coeff-Com: -0.508D-05 0.186D-05 0.136D-03 0.252D-03 0.349D-03-0.309D-03
 Coeff-Com: -0.309D-02-0.166D-01-0.196D-01-0.153D-01 0.306D+00 0.748D+00
 Coeff:     -0.508D-05 0.186D-05 0.136D-03 0.252D-03 0.349D-03-0.309D-03
 Coeff:     -0.309D-02-0.166D-01-0.196D-01-0.153D-01 0.306D+00 0.748D+00
 Gap=     0.153 Goal=   None    Shift=    0.000
 RMSDP=3.53D-06 MaxDP=7.75D-04 DE=-5.33D-09 OVMax= 1.77D-05

 Cycle  13  Pass 1  IDiag  1:
 RMSU=  5.98D-07    CP:  1.13D+00  4.10D-01  9.30D-01  7.64D-01  8.99D-01
                    CP:  1.23D+00  8.74D-01  1.27D+00  1.31D+00  7.52D-01
                    CP:  1.05D+00  1.12D+00
 E= -2374.96207607963     Delta-E=       -0.000000001288 Rises=F Damp=F
 DIIS: error= 5.03D-07 at cycle  13 NSaved=  13.
 NSaved=13 IEnMin=13 EnMin= -2374.96207607963     IErMin=13 ErrMin= 5.03D-07
 ErrMax= 5.03D-07  0.00D+00 EMaxC= 1.00D+00 BMatC= 8.85D-11 BMatP= 7.72D-10
 IDIUse=1 WtCom= 1.00D+00 WtEn= 0.00D+00
 Coeff-Com: -0.203D-05-0.821D-06-0.279D-05 0.827D-05 0.123D-03 0.121D-02
 Coeff-Com:  0.110D-02-0.108D-02-0.199D-01-0.504D-01 0.364D-01 0.297D+00
 Coeff-Com:  0.736D+00
 Coeff:     -0.203D-05-0.821D-06-0.279D-05 0.827D-05 0.123D-03 0.121D-02
 Coeff:      0.110D-02-0.108D-02-0.199D-01-0.504D-01 0.364D-01 0.297D+00
 Coeff:      0.736D+00
 Gap=     0.153 Goal=   None    Shift=    0.000
 RMSDP=3.67D-07 MaxDP=3.88D-05 DE=-1.29D-09 OVMax= 9.23D-06

 Cycle  14  Pass 1  IDiag  1:
 RMSU=  2.45D-07    CP:  1.13D+00  4.10D-01  9.30D-01  7.64D-01  8.99D-01
                    CP:  1.23D+00  8.74D-01  1.27D+00  1.32D+00  7.47D-01
                    CP:  1.07D+00  1.19D+00  1.10D+00
 E= -2374.96207608001     Delta-E=       -0.000000000381 Rises=F Damp=F
 DIIS: error= 3.05D-07 at cycle  14 NSaved=  14.
 NSaved=14 IEnMin=14 EnMin= -2374.96207608001     IErMin=14 ErrMin= 3.05D-07
 ErrMax= 3.05D-07  0.00D+00 EMaxC= 1.00D+00 BMatC= 2.74D-11 BMatP= 8.85D-11
 IDIUse=1 WtCom= 1.00D+00 WtEn= 0.00D+00
 Coeff-Com:  0.262D-07-0.881D-06-0.295D-04-0.487D-04-0.775D-05 0.683D-03
 Coeff-Com:  0.121D-02 0.287D-02-0.539D-02-0.248D-01-0.420D-01 0.545D-02
 Coeff-Com:  0.406D+00 0.656D+00
 Coeff:      0.262D-07-0.881D-06-0.295D-04-0.487D-04-0.775D-05 0.683D-03
 Coeff:      0.121D-02 0.287D-02-0.539D-02-0.248D-01-0.420D-01 0.545D-02
 Coeff:      0.406D+00 0.656D+00
 Gap=     0.153 Goal=   None    Shift=    0.000
 RMSDP=3.92D-07 MaxDP=7.31D-05 DE=-3.81D-10 OVMax= 4.11D-06

 Cycle  15  Pass 1  IDiag  1:
 RMSU=  9.99D-08    CP:  1.13D+00  4.10D-01  9.30D-01  7.64D-01  8.98D-01
                    CP:  1.23D+00  8.74D-01  1.27D+00  1.32D+00  7.42D-01
                    CP:  1.07D+00  1.20D+00  1.25D+00  1.05D+00
 E= -2374.96207608001     Delta-E=        0.000000000001 Rises=F Damp=F
 DIIS: error= 5.56D-08 at cycle  15 NSaved=  15.
 NSaved=15 IEnMin=14 EnMin= -2374.96207608001     IErMin=15 ErrMin= 5.56D-08
 ErrMax= 5.56D-08  0.00D+00 EMaxC= 1.00D+00 BMatC= 1.80D-12 BMatP= 2.74D-11
 IDIUse=1 WtCom= 1.00D+00 WtEn= 0.00D+00
 Coeff-Com:  0.289D-06-0.137D-06-0.721D-05-0.149D-04-0.188D-04 0.566D-05
 Coeff-Com:  0.132D-03 0.806D-03 0.157D-02 0.403D-03-0.169D-01-0.451D-01
 Coeff-Com: -0.799D-02 0.178D+00 0.889D+00
 Coeff:      0.289D-06-0.137D-06-0.721D-05-0.149D-04-0.188D-04 0.566D-05
 Coeff:      0.132D-03 0.806D-03 0.157D-02 0.403D-03-0.169D-01-0.451D-01
 Coeff:     -0.799D-02 0.178D+00 0.889D+00
 Gap=     0.153 Goal=   None    Shift=    0.000
 RMSDP=6.91D-08 MaxDP=4.54D-06 DE= 9.09D-13 OVMax= 2.27D-06

 Cycle  16  Pass 1  IDiag  1:
 RMSU=  2.94D-08    CP:  1.13D+00  4.10D-01  9.30D-01  7.64D-01  8.98D-01
                    CP:  1.23D+00  8.74D-01  1.27D+00  1.32D+00  7.39D-01
                    CP:  1.07D+00  1.20D+00  1.25D+00  1.16D+00  1.12D+00
 E= -2374.96207607996     Delta-E=        0.000000000049 Rises=F Damp=F
 DIIS: error= 2.23D-08 at cycle  16 NSaved=  16.
 NSaved=16 IEnMin=14 EnMin= -2374.96207608001     IErMin=16 ErrMin= 2.23D-08
 ErrMax= 2.23D-08  0.00D+00 EMaxC= 1.00D+00 BMatC= 3.55D-13 BMatP= 1.80D-12
 IDIUse=1 WtCom= 1.00D+00 WtEn= 0.00D+00
 Coeff-Com:  0.846D-07 0.747D-07 0.111D-05 0.345D-06-0.618D-05-0.822D-04
 Coeff-Com: -0.111D-03-0.462D-04 0.128D-02 0.348D-02-0.127D-02-0.177D-01
 Coeff-Com: -0.550D-01-0.180D-01 0.350D+00 0.738D+00
 Coeff:      0.846D-07 0.747D-07 0.111D-05 0.345D-06-0.618D-05-0.822D-04
 Coeff:     -0.111D-03-0.462D-04 0.128D-02 0.348D-02-0.127D-02-0.177D-01
 Coeff:     -0.550D-01-0.180D-01 0.350D+00 0.738D+00
 Gap=     0.153 Goal=   None    Shift=    0.000
 RMSDP=4.18D-08 MaxDP=9.10D-06 DE= 4.91D-11 OVMax= 7.92D-07

 Cycle  17  Pass 1  IDiag  1:
 RMSU=  1.22D-08    CP:  1.13D+00  4.10D-01  9.30D-01  7.64D-01  8.98D-01
                    CP:  1.23D+00  8.74D-01  1.27D+00  1.32D+00  7.39D-01
                    CP:  1.07D+00  1.19D+00  1.26D+00  1.17D+00  1.26D+00
                    CP:  1.02D+00
 E= -2374.96207607992     Delta-E=        0.000000000041 Rises=F Damp=F
 DIIS: error= 8.12D-09 at cycle  17 NSaved=  17.
 NSaved=17 IEnMin=14 EnMin= -2374.96207608001     IErMin=17 ErrMin= 8.12D-09
 ErrMax= 8.12D-09  0.00D+00 EMaxC= 1.00D+00 BMatC= 5.93D-14 BMatP= 3.55D-13
 IDIUse=1 WtCom= 1.00D+00 WtEn= 0.00D+00
 Coeff-Com: -0.448D-08 0.422D-07 0.163D-05 0.257D-05 0.608D-06-0.327D-04
 Coeff-Com: -0.682D-04-0.140D-03 0.187D-03 0.136D-02 0.238D-02 0.174D-02
 Coeff-Com: -0.196D-01-0.401D-01-0.294D-01 0.259D+00 0.825D+00
 Coeff:     -0.448D-08 0.422D-07 0.163D-05 0.257D-05 0.608D-06-0.327D-04
 Coeff:     -0.682D-04-0.140D-03 0.187D-03 0.136D-02 0.238D-02 0.174D-02
 Coeff:     -0.196D-01-0.401D-01-0.294D-01 0.259D+00 0.825D+00
 Gap=     0.153 Goal=   None    Shift=    0.000
 RMSDP=2.57D-08 MaxDP=2.25D-06 DE= 4.09D-11 OVMax= 3.75D-07

 Cycle  18  Pass 1  IDiag  1:
 RMSU=  6.59D-09    CP:  1.13D+00  4.10D-01  9.30D-01  7.64D-01  8.98D-01
                    CP:  1.23D+00  8.74D-01  1.27D+00  1.32D+00  7.40D-01
                    CP:  1.07D+00  1.19D+00  1.26D+00  1.18D+00  1.31D+00
                    CP:  1.11D+00  1.13D+00
 E= -2374.96207607995     Delta-E=       -0.000000000031 Rises=F Damp=F
 DIIS: error= 4.49D-09 at cycle  18 NSaved=  18.
 NSaved=18 IEnMin=14 EnMin= -2374.96207608001     IErMin=18 ErrMin= 4.49D-09
 ErrMax= 4.49D-09  0.00D+00 EMaxC= 1.00D+00 BMatC= 1.09D-14 BMatP= 5.93D-14
 IDIUse=1 WtCom= 1.00D+00 WtEn= 0.00D+00
 Coeff-Com: -0.178D-07 0.383D-08 0.404D-06 0.846D-06 0.121D-05 0.318D-05
 Coeff-Com: -0.457D-05-0.362D-04-0.196D-03-0.120D-03 0.958D-03 0.386D-02
 Coeff-Com:  0.279D-02-0.110D-01-0.710D-01-0.406D-01 0.320D+00 0.795D+00
 Coeff:     -0.178D-07 0.383D-08 0.404D-06 0.846D-06 0.121D-05 0.318D-05
 Coeff:     -0.457D-05-0.362D-04-0.196D-03-0.120D-03 0.958D-03 0.386D-02
 Coeff:      0.279D-02-0.110D-01-0.710D-01-0.406D-01 0.320D+00 0.795D+00
 Gap=     0.153 Goal=   None    Shift=    0.000
 RMSDP=1.16D-08 MaxDP=2.45D-06 DE=-3.09D-11 OVMax= 1.65D-07

 Cycle  19  Pass 1  IDiag  1:
 RMSU=  3.11D-09    CP:  1.13D+00  4.10D-01  9.30D-01  7.64D-01  8.98D-01
                    CP:  1.23D+00  8.74D-01  1.27D+00  1.32D+00  7.40D-01
                    CP:  1.07D+00  1.19D+00  1.25D+00  1.17D+00  1.31D+00
                    CP:  1.16D+00  1.20D+00  1.04D+00
 E= -2374.96207607994     Delta-E=        0.000000000005 Rises=F Damp=F
 DIIS: error= 1.69D-09 at cycle  19 NSaved=  19.
 NSaved=19 IEnMin=14 EnMin= -2374.96207608001     IErMin=19 ErrMin= 1.69D-09
 ErrMax= 1.69D-09  0.00D+00 EMaxC= 1.00D+00 BMatC= 1.21D-15 BMatP= 1.09D-14
 IDIUse=1 WtCom= 1.00D+00 WtEn= 0.00D+00
 Large coefficients: NSaved= 19 BigCof=    0.00 CofMax=   10.00 Det=-6.78D-15
 Inversion failed.  Reducing to 18 matrices.
 Large coefficients: NSaved= 18 BigCof=    0.00 CofMax=   10.00 Det=-6.78D-15
 Inversion failed.  Reducing to 17 matrices.
 Large coefficients: NSaved= 17 BigCof=    0.00 CofMax=   10.00 Det=-6.83D-15
 Inversion failed.  Reducing to 16 matrices.
 Large coefficients: NSaved= 16 BigCof=    0.00 CofMax=   10.00 Det=-6.92D-15
 Inversion failed.  Reducing to 15 matrices.
 Coeff-Com:  0.205D-06 0.287D-05 0.382D-05-0.284D-05-0.754D-04-0.125D-03
 Coeff-Com:  0.101D-03 0.101D-02 0.261D-02 0.789D-03-0.172D-01-0.461D-01
 Coeff-Com: -0.394D-02 0.228D+00 0.834D+00
 Coeff:      0.205D-06 0.287D-05 0.382D-05-0.284D-05-0.754D-04-0.125D-03
 Coeff:      0.101D-03 0.101D-02 0.261D-02 0.789D-03-0.172D-01-0.461D-01
 Coeff:     -0.394D-02 0.228D+00 0.834D+00
 Gap=     0.153 Goal=   None    Shift=    0.000
 RMSDP=3.24D-09 MaxDP=5.91D-07 DE= 4.55D-12 OVMax= 6.41D-08

 SCF Done:  E(RM062X) =  -2374.96207608     A.U. after   19 cycles
            NFock= 19  Conv=0.32D-08     -V/T= 2.0024
 KE= 2.369218526807D+03 PE=-8.694850919143D+03 EE= 2.422410218544D+03
 Leave Link  502 at Mon Apr  4 13:43:35 2022, MaxMem=  1879048192 cpu:            2069.7 elap:             296.4
 (Enter /gpfs/software/gaussian16/sse4/tar/g16/l701.exe)
 ... and contract with generalized density number  0.
 Compute integral first derivatives.
 Leave Link  701 at Mon Apr  4 13:43:35 2022, MaxMem=  1879048192 cpu:               1.3 elap:               0.2
 (Enter /gpfs/software/gaussian16/sse4/tar/g16/l702.exe)
 L702 exits ... SP integral derivatives will be done elsewhere.
 Leave Link  702 at Mon Apr  4 13:43:35 2022, MaxMem=  1879048192 cpu:               0.1 elap:               0.0
 (Enter /gpfs/software/gaussian16/sse4/tar/g16/l703.exe)
 Integral derivatives from FoFJK, PRISM(SPDF).
 Compute integral first derivatives, UseDBF=F ICtDFT=           0.
 Calling FoFJK, ICntrl=      2127 FMM=F ISym2X=0 I1Cent= 0 IOpClX= 0 NMat=1 NMatS=1 NMatT=0.
 FoFJK:  IHMeth= 1 ICntrl=    2127 DoSepK=F KAlg= 0 I1Cent=           0 FoldK=F
 IRaf=         0 NMat=       1 IRICut=       1 DoRegI=T DoRafI=F ISym2E= 0 IDoP0=0 IntGTp=1.
 FoFCou: FMM=F IPFlag=           0 FMFlag=      100000 FMFlg1=         800
         NFxFlg=           0 DoJE=F BraDBF=F KetDBF=F FulRan=T
         wScrn=  0.000000 ICntrl=      2127 IOpCl=  0 I1Cent=           0 NGrid=           0
         NMat0=    1 NMatS0=      1 NMatT0=    0 NMatD0=    1 NMtDS0=    0 NMtDT0=    0
 Symmetry not used in FoFCou.
 Leave Link  703 at Mon Apr  4 13:44:11 2022, MaxMem=  1879048192 cpu:             250.9 elap:              35.9
 (Enter /gpfs/software/gaussian16/sse4/tar/g16/l716.exe)
 Dipole        =-2.70860336D+00 5.26469570D-01 4.34339427D-02
 ***** Axes restored to original set *****
 -------------------------------------------------------------------
 Center     Atomic                   Forces (Hartrees/Bohr)
 Number     Number              X              Y              Z
 -------------------------------------------------------------------
      1        6          -0.003185836   -0.003102496    0.005548899
      2        6           0.000553696   -0.001762870    0.001204822
      3        6          -0.004114946   -0.002455355    0.004557786
      4        6          -0.005101977    0.003647298   -0.000640347
      5        6           0.011880357   -0.002782082   -0.004589153
      6        6           0.003116523    0.001544115   -0.001655235
      7       17          -0.004271115   -0.002026602    0.002535577
      8        1           0.005733787    0.001178649   -0.004312217
      9       17          -0.000208408    0.000902200   -0.000679539
     10        8           0.001906593    0.000652223   -0.002089975
     11       17          -0.000020657   -0.000742849    0.000693922
     12        6          -0.000362211   -0.002239246    0.000512059
     13        6          -0.001127936   -0.000182049    0.003710802
     14        6          -0.004643513    0.000487703    0.002036742
     15        6           0.001342569   -0.002637085    0.001707175
     16        6          -0.019475124    0.016738288   -0.006891499
     17        6           0.024602551   -0.014254199    0.000981366
     18       17          -0.001832117    0.002472721   -0.001686107
     19        1          -0.005282598    0.002779995   -0.000293720
     20        1           0.000490364    0.001781641   -0.000651358
 -------------------------------------------------------------------
 Cartesian Forces:  Max     0.024602551 RMS     0.005834467
 Leave Link  716 at Mon Apr  4 13:44:11 2022, MaxMem=  1879048192 cpu:               0.2 elap:               0.0
 (Enter /gpfs/software/gaussian16/sse4/tar/g16/l103.exe)

 GradGradGradGradGradGradGradGradGradGradGradGradGradGradGradGradGradGrad
 Berny optimization.
 Using GEDIIS/GDIIS optimizer.
 FormGI is forming the generalized inverse of G from B-inverse, IUseBI=4.
 GSVD:  received Info=                   1 from GESDD.
 Internal  Forces:  Max     0.029943132 RMS     0.006339842
 Search for a local minimum.
 Step number   4 out of a maximum of  108
 All quantities printed in internal units (Hartrees-Bohrs-Radians)
 RMS Force = .63398D-02 SwitMx=.10000D-02 MixMth= 1
 Mixed Optimization -- RFO/linear search
 Update second derivatives using D2CorX and points    2    3    4
 DE= -9.02D-03 DEPred=-1.28D-02 R= 7.03D-01
 TightC=F SS=  1.41D+00  RLast= 2.24D-01 DXNew= 4.2426D-01 6.7200D-01
 Trust test= 7.03D-01 RLast= 2.24D-01 DXMaxT set to 4.24D-01
 ITU=  1 -1  1  0
 Use linear search instead of GDIIS.
     Eigenvalues ---    0.00221   0.01049   0.01053   0.01083   0.01371
     Eigenvalues ---    0.01402   0.01502   0.01659   0.01893   0.01938
     Eigenvalues ---    0.01973   0.01997   0.02044   0.02118   0.02145
     Eigenvalues ---    0.02228   0.02257   0.13495   0.16007   0.16091
     Eigenvalues ---    0.18346   0.23465   0.23836   0.24784   0.24999
     Eigenvalues ---    0.24999   0.25000   0.25000   0.25000   0.25000
     Eigenvalues ---    0.25716   0.26133   0.29641   0.30712   0.31087
     Eigenvalues ---    0.31347   0.33061   0.33451   0.33697   0.35520
     Eigenvalues ---    0.35661   0.35903   0.36426   0.38408   0.40993
     Eigenvalues ---    0.41411   0.44248   0.45248   0.47886   0.50429
     Eigenvalues ---    0.51335   0.69388   0.92926   0.97374
 RFO step:  Lambda=-5.92685438D-03 EMin= 2.20640120D-03
 Quartic linear search produced a step of -0.23046.
 Iteration  1 RMS(Cart)=  0.14977733 RMS(Int)=  0.02011964
 Iteration  2 RMS(Cart)=  0.06683353 RMS(Int)=  0.00109290
 Iteration  3 RMS(Cart)=  0.00174116 RMS(Int)=  0.00004891
 Iteration  4 RMS(Cart)=  0.00000096 RMS(Int)=  0.00004890
 ITry= 1 IFail=0 DXMaxC= 6.61D-01 DCOld= 1.00D+10 DXMaxT= 4.24D-01 DXLimC= 3.00D+00 Rises=F
 Variable       Old X    -DE/DX   Delta X   Delta X   Delta X     New X
                                 (Linear)    (Quad)   (Total)
    R1        2.74479   0.00230   0.00239  -0.00089   0.00148   2.74627
    R2        2.70599   0.00572  -0.00098   0.00955   0.00854   2.71453
    R3        2.33435  -0.00228  -0.00046  -0.00039  -0.00085   2.33350
    R4        2.62339   0.00028  -0.00405   0.00891   0.00487   2.62826
    R5        3.28931   0.00089  -0.00139   0.00362   0.00223   3.29154
    R6        2.67744   0.01220   0.00817  -0.00505   0.00314   2.68058
    R7        3.32304   0.00103  -0.00143   0.00595   0.00452   3.32756
    R8        2.56548   0.00643   0.00246   0.00169   0.00414   2.56962
    R9        3.30805   0.00109  -0.00346   0.00948   0.00602   3.31408
   R10        2.68125  -0.00552  -0.00493   0.00526   0.00034   2.68158
   R11        2.02973   0.00588   0.00220   0.00474   0.00695   2.03668
   R12        2.82856  -0.00642   0.00045  -0.02253  -0.02207   2.80649
   R13        2.70611  -0.00345  -0.00251  -0.00248  -0.00498   2.70112
   R14        2.71189  -0.00199  -0.00358   0.00324  -0.00035   2.71154
   R15        2.63512   0.00283   0.00036   0.00205   0.00243   2.63754
   R16        2.02716  -0.00159  -0.00190   0.00339   0.00149   2.02865
   R17        2.59081   0.00672  -0.00084   0.00984   0.00901   2.59982
   R18        3.32005  -0.00350  -0.00059  -0.00222  -0.00281   3.31724
   R19        2.58882  -0.00341   0.00098  -0.00879  -0.00783   2.58100
   R20        2.02417   0.00486   0.00268   0.00244   0.00512   2.02929
   R21        2.31647   0.02275  -0.00765   0.03685   0.02918   2.34565
    A1        1.92235   0.00210   0.00224  -0.00038   0.00184   1.92419
    A2        2.16528   0.00104  -0.00138   0.00447   0.00309   2.16837
    A3        2.19555  -0.00314  -0.00086  -0.00407  -0.00493   2.19062
    A4        2.18265   0.00004   0.00068  -0.00092  -0.00022   2.18242
    A5        1.97764   0.00078   0.00152  -0.00272  -0.00122   1.97643
    A6        2.12290  -0.00081  -0.00220   0.00364   0.00142   2.12432
    A7        2.14234  -0.00351  -0.00307  -0.00240  -0.00555   2.13679
    A8        2.00171  -0.00668  -0.00777   0.01257   0.00463   2.00634
    A9        2.13908   0.01019   0.01084  -0.01047   0.00021   2.13929
   A10        2.16999  -0.00135  -0.00285   0.00423   0.00137   2.17136
   A11        2.03480   0.00128   0.00202  -0.00241  -0.00040   2.03440
   A12        2.07838   0.00006   0.00083  -0.00184  -0.00101   2.07736
   A13        2.19012  -0.00143   0.00162  -0.00972  -0.00810   2.18202
   A14        1.98849   0.00506  -0.00077   0.02091   0.02010   2.00858
   A15        2.10453  -0.00363  -0.00085  -0.01134  -0.01223   2.09229
   A16        1.95892   0.00415   0.00137   0.00921   0.01065   1.96957
   A17        2.22726   0.02580   0.01854   0.00373   0.02224   2.24950
   A18        2.09696  -0.02994  -0.01990  -0.01298  -0.03290   2.06405
   A19        2.15586   0.01870   0.01865  -0.00599   0.01265   2.16851
   A20        2.09416  -0.02342  -0.01574  -0.01236  -0.02811   2.06605
   A21        2.03314   0.00473  -0.00291   0.01838   0.01548   2.04862
   A22        2.17707  -0.00350  -0.00448  -0.00295  -0.00742   2.16965
   A23        2.09823   0.00135   0.00729  -0.01459  -0.00734   2.09090
   A24        2.00786   0.00216  -0.00280   0.01746   0.01461   2.02247
   A25        1.98993   0.00665   0.00417   0.00402   0.00821   1.99814
   A26        2.10387  -0.00290  -0.00015  -0.00702  -0.00720   2.09668
   A27        2.18938  -0.00375  -0.00402   0.00298  -0.00106   2.18832
   A28        1.93304   0.00342   0.01022  -0.02144  -0.01127   1.92177
   A29        2.18033  -0.00522  -0.00417  -0.00618  -0.01037   2.16995
   A30        2.16974   0.00180  -0.00603   0.02745   0.02140   2.19115
   A31        2.33960  -0.00265  -0.01066   0.02305   0.01237   2.35197
   A32        2.09357  -0.00864   0.00367  -0.02108  -0.01740   2.07617
    D1       -0.00133   0.00029   0.00071   0.00673   0.00746   0.00613
    D2       -3.14159   0.00044   0.00128   0.01062   0.01188  -3.12971
    D3       -3.13897  -0.00004  -0.00074   0.00281   0.00210  -3.13687
    D4        0.00395   0.00012  -0.00017   0.00670   0.00652   0.01047
    D5        0.00006  -0.00015  -0.00114  -0.00128  -0.00237  -0.00231
    D6       -3.13692  -0.00016  -0.00197   0.00634   0.00442  -3.13251
    D7        3.13762   0.00019   0.00034   0.00275   0.00309   3.14071
    D8        0.00064   0.00018  -0.00049   0.01036   0.00988   0.01052
    D9       -0.00002  -0.00009   0.00075  -0.00704  -0.00633  -0.00635
   D10       -3.13043   0.00086   0.00089   0.02271   0.02358  -3.10685
   D11        3.14014  -0.00026   0.00014  -0.01124  -0.01112   3.12902
   D12        0.00973   0.00069   0.00028   0.01851   0.01880   0.02853
   D13        0.00246  -0.00024  -0.00169   0.00117  -0.00051   0.00195
   D14        3.13240   0.00003   0.00086  -0.00287  -0.00213   3.13027
   D15        3.13200  -0.00138  -0.00198  -0.03076  -0.03267   3.09933
   D16       -0.02125  -0.00111   0.00057  -0.03479  -0.03430  -0.05554
   D17        0.00271  -0.00019   0.00015  -0.00431  -0.00420  -0.00149
   D18       -3.12761   0.00005  -0.00135   0.01173   0.01044  -3.11718
   D19        3.13958  -0.00018   0.00100  -0.01211  -0.01114   3.12844
   D20        0.00926   0.00007  -0.00050   0.00393   0.00350   0.01276
   D21       -0.00382   0.00038   0.00130   0.00431   0.00562   0.00180
   D22       -3.13474  -0.00026  -0.00105   0.00790   0.00668  -3.12806
   D23        3.12581   0.00017   0.00289  -0.01253  -0.00948   3.11632
   D24       -0.00511  -0.00047   0.00054  -0.00894  -0.00842  -0.01353
   D25       -0.08682  -0.00291   0.00708  -0.30168  -0.29457  -0.38139
   D26        3.04730  -0.00216   0.00982  -0.29669  -0.28693   2.76038
   D27        3.04230  -0.00239   0.00981  -0.30586  -0.29599   2.74631
   D28       -0.10676  -0.00164   0.01256  -0.30088  -0.28835  -0.39511
   D29        3.13960   0.00025   0.00058   0.00643   0.00700  -3.13659
   D30       -0.00991  -0.00018   0.00105  -0.00668  -0.00558  -0.01549
   D31        0.00523  -0.00036  -0.00211   0.00173  -0.00040   0.00483
   D32        3.13891  -0.00079  -0.00163  -0.01139  -0.01297   3.12593
   D33       -3.13957  -0.00044  -0.00069  -0.00563  -0.00639   3.13722
   D34       -0.01070  -0.00058   0.00108  -0.02030  -0.01919  -0.02989
   D35       -0.00493   0.00033   0.00180  -0.00108   0.00073  -0.00421
   D36        3.12394   0.00019   0.00358  -0.01575  -0.01207   3.11186
   D37       -0.00038   0.00018   0.00069   0.00098   0.00165   0.00128
   D38        3.13848  -0.00006   0.00102  -0.00683  -0.00583   3.13265
   D39       -3.13442   0.00059   0.00021   0.01361   0.01387  -3.12055
   D40        0.00444   0.00035   0.00053   0.00580   0.00638   0.01082
   D41       -0.00454   0.00005   0.00095  -0.00425  -0.00329  -0.00782
   D42        3.13995   0.00030   0.00060   0.00403   0.00466  -3.13858
   D43        0.00015  -0.00020  -0.00027  -0.00291  -0.00326  -0.00310
   D44       -3.12881   0.00000  -0.00204   0.01194   0.01002  -3.11879
   D45        0.00507  -0.00004  -0.00124   0.00590   0.00471   0.00978
         Item               Value     Threshold  Converged?
 Maximum Force            0.029943     0.000450     NO 
 RMS     Force            0.006340     0.000300     NO 
 Maximum Displacement     0.661285     0.001800     NO 
 RMS     Displacement     0.213653     0.001200     NO 
 Predicted change in Energy=-4.171905D-03
 Lowest energy point so far.  Saving SCF results.
 GradGradGradGradGradGradGradGradGradGradGradGradGradGradGradGradGradGrad

 Leave Link  103 at Mon Apr  4 13:44:11 2022, MaxMem=  1879048192 cpu:               0.2 elap:               0.0
 (Enter /gpfs/software/gaussian16/sse4/tar/g16/l202.exe)
                          Input orientation:                          
 ---------------------------------------------------------------------
 Center     Atomic      Atomic             Coordinates (Angstroms)
 Number     Number       Type             X           Y           Z
 ---------------------------------------------------------------------
      1          6           0       -8.025443   -1.434585    6.711928
      2          6           0       -7.313590   -2.618472    7.163216
      3          6           0       -6.063607   -3.021622    6.705639
      4          6           0       -7.256144   -0.741195    5.716524
      5          6           0       -6.036138   -1.143207    5.270453
      6          6           0       -5.344927   -2.298293    5.719516
      7         17           0       -5.471282   -4.529996    7.394565
      8          1           0       -5.581964   -0.496845    4.537294
      9         17           0       -7.958660    0.727711    5.065087
     10          8           0       -9.133574   -1.087831    7.132201
     11         17           0       -8.188018   -3.531102    8.361706
     12          6           0       -4.008088   -2.587221    5.140734
     13          6           0       -3.012976   -3.392204    5.777023
     14          6           0       -1.754117   -3.659926    5.236973
     15          6           0       -3.683765   -2.026804    3.860247
     16          6           0       -2.420010   -2.393002    3.493853
     17          6           0       -1.523871   -3.078229    4.011675
     18         17           0       -0.609253   -4.654300    6.121261
     19          1           0       -4.355338   -1.428822    3.273241
     20          1           0       -3.209055   -3.818826    6.742415
 ---------------------------------------------------------------------
                    Distance matrix (angstroms):
                    1          2          3          4          5
     1  C    0.000000
     2  C    1.453266   0.000000
     3  C    2.523396   1.390815   0.000000
     4  C    1.436468   2.370735   2.756962   0.000000
     5  C    2.473881   2.718610   2.364097   1.359783   0.000000
     6  C    2.985974   2.462199   1.418501   2.465222   1.419032
     7  Cl   4.070786   2.664873   1.760869   4.511825   4.037480
     8  H    3.402790   3.794113   3.362766   2.062322   1.077766
     9  Cl   2.718836   4.001899   4.510004   1.753734   2.690465
    10  O    1.234837   2.378269   3.653245   2.376771   3.614316
    11  Cl   2.672747   1.741808   2.741396   3.955876   4.459649
    12  C    4.465015   3.875275   2.619693   3.780108   2.492988
    13  C    5.461789   4.584264   3.210297   5.003597   3.801855
    14  C    6.815949   5.975181   4.597403   6.246700   4.966960
    15  C    5.228095   4.943209   3.840517   4.226163   2.881507
    16  C    6.534176   6.120637   4.897604   5.572874   4.218373
    17  C    7.229340   6.607907   5.279189   6.420840   5.068469
    18  Cl   8.106499   7.083672   5.723383   7.723818   6.519411
    19  H    5.029341   5.029754   4.151692   3.854496   2.625932
    20  H    5.374303   4.297108   2.964010   5.186829   4.161490
                    6          7          8          9         10
     6  C    0.000000
     7  Cl   2.793251   0.000000
     8  H    2.167729   4.943941   0.000000
     9  Cl   4.051738   6.265541   2.725214   0.000000
    10  O    4.220752   5.032864   4.438101   2.991584   0.000000
    11  Cl   4.072365   3.051852   5.533928   5.390528   2.894017
    12  C    1.485128   3.315881   2.685311   5.157666   5.699537
    13  C    2.576420   3.155041   4.064446   6.476136   6.678949
    14  C    3.870504   4.385150   5.014682   7.601136   8.041390
    15  C    2.507996   4.685360   2.530281   5.226253   6.425556
    16  C    3.676640   5.393752   3.831727   6.548609   7.746805
    17  C    4.257403   5.397557   4.838174   7.549925   8.462088
    18  Cl   5.304599   5.027532   6.672423   9.170351   9.295469
    19  H    2.778403   5.277113   1.992742   4.565663   6.151372
    20  H    2.814301   2.459418   4.639915   6.785512   6.535304
                   11         12         13         14         15
    11  Cl   0.000000
    12  C    5.360726   0.000000
    13  C    5.786271   1.429373   0.000000
    14  C    7.153715   2.498068   1.395728   0.000000
    15  C    6.543267   1.434887   2.447101   2.878542   0.000000
    16  C    7.632901   2.296068   2.561811   2.255433   1.365805
    17  C    7.971117   2.772579   2.330765   1.375768   2.406983
    18  Cl   7.982408   4.097112   2.736653   1.755409   4.633416
    19  H    6.708315   2.224860   3.453364   3.949736   1.073856
    20  H    5.243564   2.172714   1.073516   2.099631   3.426892
                   16         17         18         19         20
    16  C    0.000000
    17  C    1.241266   0.000000
    18  Cl   3.910957   2.787629   0.000000
    19  H    2.173432   3.359023   5.705092   0.000000
    20  H    3.634380   3.293215   2.800503   4.365919   0.000000
 Stoichiometry    C12H3Cl4O(1-)
 Framework group  C1[X(C12H3Cl4O)]
 Deg. of freedom    54
 Full point group                 C1      NOp   1
 RotChk:  IX=3 Diff= 1.02D-01
 Largest Abelian subgroup         C1      NOp   1
 Largest concise Abelian subgroup C1      NOp   1
                         Standard orientation:                         
 ---------------------------------------------------------------------
 Center     Atomic      Atomic             Coordinates (Angstroms)
 Number     Number       Type             X           Y           Z
 ---------------------------------------------------------------------
      1          6           0        3.003538   -0.031891   -0.106823
      2          6           0        2.000692   -1.075195    0.026578
      3          6           0        0.629984   -0.858286    0.118640
      4          6           0        2.377174    1.260733   -0.122038
      5          6           0        1.036317    1.466047   -0.027382
      6          6           0        0.062457    0.441571    0.097908
      7         17           0       -0.339977   -2.312958    0.327847
      8          1           0        0.727271    2.497294   -0.078364
      9         17           0        3.440075    2.645284   -0.291870
     10          8           0        4.217399   -0.241827   -0.192208
     11         17           0        2.679087   -2.678806    0.072481
     12          6           0       -1.367411    0.835907    0.172624
     13          6           0       -2.457986   -0.026027   -0.160278
     14          6           0       -3.801977    0.344939   -0.096037
     15          6           0       -1.686197    2.166228    0.605663
     16          6           0       -3.039833    2.348135    0.606331
     17          6           0       -4.017230    1.638166    0.321057
     18         17           0       -5.054601   -0.800320   -0.544117
     19          1           0       -0.958156    2.895684    0.907355
     20          1           0       -2.263413   -1.024731   -0.502574
 ---------------------------------------------------------------------
 Rotational constants (GHZ):           0.5123133           0.1849437           0.1381451
 Leave Link  202 at Mon Apr  4 13:44:11 2022, MaxMem=  1879048192 cpu:               0.1 elap:               0.0
 (Enter /gpfs/software/gaussian16/sse4/tar/g16/l301.exe)
 Standard basis: 6-311+G(d,p) (5D, 7F)
 Ernie: Thresh=  0.10000D-02 Tol=  0.10000D-05 Strict=F.
 There are   441 symmetry adapted cartesian basis functions of A   symmetry.
 There are   424 symmetry adapted basis functions of A   symmetry.
   424 basis functions,   704 primitive gaussians,   441 cartesian basis functions
    76 alpha electrons       76 beta electrons
       nuclear repulsion energy      1524.8834955146 Hartrees.
 IExCor= 4336 DFT=T Ex+Corr=M062X ExCW=0 ScaHFX=  0.540000
 ScaDFX=  1.000000  1.000000  1.000000  1.000000 ScalE2=  1.000000  1.000000
 IRadAn=      5 IRanWt=     -1 IRanGd=            0 ICorTp=0 IEmpDi=  4
 NAtoms=   20 NActive=   20 NUniq=   20 SFac= 1.00D+00 NAtFMM=   60 NAOKFM=F Big=F
 Integral buffers will be    131072 words long.
 Raffenetti 2 integral format.
 Two-electron integral symmetry is turned on.
 Leave Link  301 at Mon Apr  4 13:44:11 2022, MaxMem=  1879048192 cpu:               0.4 elap:               0.1
 (Enter /gpfs/software/gaussian16/sse4/tar/g16/l302.exe)
 NPDir=0 NMtPBC=     1 NCelOv=     1 NCel=       1 NClECP=     1 NCelD=      1
         NCelK=      1 NCelE2=     1 NClLst=     1 CellRange=     0.0.
 One-electron integrals computed using PRISM.
 One-electron integral symmetry used in STVInt
 NBasis=   424 RedAO= T EigKep=  1.94D-06  NBF=   424
 NBsUse=   419 1.00D-06 EigRej=  9.93D-07 NBFU=   419
 Precomputing XC quadrature grid using
 IXCGrd= 4 IRadAn=           5 IRanWt=          -1 IRanGd=           0 AccXCQ= 0.00D+00.
 Generated NRdTot=       0 NPtTot=           0 NUsed=           0 NTot=          32
 NSgBfM=   432   432   432   432   432 MxSgAt=    20 MxSgA2=    20.
 Leave Link  302 at Mon Apr  4 13:44:11 2022, MaxMem=  1879048192 cpu:               3.0 elap:               0.4
 (Enter /gpfs/software/gaussian16/sse4/tar/g16/l303.exe)
 DipDrv:  MaxL=1.
 Leave Link  303 at Mon Apr  4 13:44:11 2022, MaxMem=  1879048192 cpu:               0.3 elap:               0.1
 (Enter /gpfs/software/gaussian16/sse4/tar/g16/l401.exe)
 Initial guess from the checkpoint file:  "checkpoint.chk"
 B after Tr=     0.000000    0.000000   -0.000000
         Rot=    0.999946   -0.003966   -0.000745   -0.009563 Ang=  -1.19 deg.
 Guess basis will be translated and rotated to current coordinates.
 JPrj=2 DoOrth=T DoCkMO=T.
 Generating alternative initial guess.
 ExpMin= 4.38D-02 ExpMax= 1.06D+05 ExpMxC= 3.62D+03 IAcc=2 IRadAn=         4 AccDes= 0.00D+00
 Harris functional with IExCor= 1009 and IRadAn=       4 diagonalized for initial guess.
 HarFok:  IExCor= 1009 AccDes= 0.00D+00 IRadAn=         4 IDoV= 1 UseB2=F ITyADJ=14
 ICtDFT=  3500011 ScaDFX=  1.000000  1.000000  1.000000  1.000000
 FoFCou: FMM=F IPFlag=           0 FMFlag=      100000 FMFlg1=           0
         NFxFlg=           0 DoJE=T BraDBF=F KetDBF=T FulRan=T
         wScrn=  0.000000 ICntrl=       500 IOpCl=  0 I1Cent=   200000004 NGrid=           0
         NMat0=    1 NMatS0=      1 NMatT0=    0 NMatD0=    1 NMtDS0=    0 NMtDT0=    0
 Petite list used in FoFCou.
 Harris En= -2373.86462428209    
 Leave Link  401 at Mon Apr  4 13:44:13 2022, MaxMem=  1879048192 cpu:              13.1 elap:               1.9
 (Enter /gpfs/software/gaussian16/sse4/tar/g16/l502.exe)
 Integral symmetry usage will be decided dynamically.
 Closed shell SCF:
 Using DIIS extrapolation, IDIIS=  1040.
 NGot=  1879048192 LenX=  1878652179 LenY=  1878457257
 Requested convergence on RMS density matrix=1.00D-08 within 128 cycles.
 Requested convergence on MAX density matrix=1.00D-06.
 Requested convergence on             energy=1.00D-06.
 No special actions if energy rises.
 Fock matrices will be formed incrementally for  20 cycles.

 Cycle   1  Pass 1  IDiag  1:
 FoFJK:  IHMeth= 1 ICntrl=       0 DoSepK=F KAlg= 0 I1Cent=           0 FoldK=F
 IRaf= 800000000 NMat=       1 IRICut=       1 DoRegI=T DoRafI=F ISym2E= 0 IDoP0=0 IntGTp=1.
 FoFCou: FMM=F IPFlag=           0 FMFlag=      100000 FMFlg1=           0
         NFxFlg=           0 DoJE=F BraDBF=F KetDBF=F FulRan=T
         wScrn=  0.000000 ICntrl=         0 IOpCl=  0 I1Cent=           0 NGrid=           0
         NMat0=    1 NMatS0=      1 NMatT0=    0 NMatD0=    1 NMtDS0=    0 NMtDT0=    0
 Symmetry not used in FoFCou.
 E= -2374.55326116463    
 DIIS: error= 2.31D-02 at cycle   1 NSaved=   1.
 NSaved= 1 IEnMin= 1 EnMin= -2374.55326116463     IErMin= 1 ErrMin= 2.31D-02
 ErrMax= 2.31D-02  0.00D+00 EMaxC= 1.00D-01 BMatC= 2.11D-01 BMatP= 2.11D-01
 IDIUse=3 WtCom= 7.69D-01 WtEn= 2.31D-01
 Coeff-Com:  0.100D+01
 Coeff-En:   0.100D+01
 Coeff:      0.100D+01
 Recover alternate guess density for next cycle.
 RMSDP=5.72D-02 MaxDP=9.06D+00              OVMax= 0.00D+00

 Cycle   2  Pass 1  IDiag  1:
 RMSU=  4.37D-02    CP:  6.44D-01
 E= -2374.45119101274     Delta-E=        0.102070151892 Rises=F Damp=F
 Switch densities from cycles 1 and 2 for lowest energy.
 DIIS: error= 2.04D-02 at cycle   2 NSaved=   2.
 NSaved= 2 IEnMin= 1 EnMin= -2374.55326116463     IErMin= 2 ErrMin= 2.04D-02
 ErrMax= 2.04D-02  0.00D+00 EMaxC= 1.00D+00 BMatC= 7.14D-01 BMatP= 2.11D-01
 IDIUse=1 WtCom= 1.00D+00 WtEn= 0.00D+00
 Coeff-Com:  0.775D+00 0.225D+00
 Coeff:      0.775D+00 0.225D+00
 Gap=     0.216 Goal=   None    Shift=    0.000
 RMSDP=3.32D-02 MaxDP=2.52D+00 DE= 1.02D-01 OVMax= 1.81D-01

 Cycle   3  Pass 1  IDiag  1:
 RMSU=  2.68D-02    CP:  9.99D-01  4.47D-01
 E= -2374.91692684117     Delta-E=       -0.465735828431 Rises=F Damp=F
 DIIS: error= 6.81D-03 at cycle   3 NSaved=   3.
 NSaved= 3 IEnMin= 3 EnMin= -2374.91692684117     IErMin= 3 ErrMin= 6.81D-03
 ErrMax= 6.81D-03  0.00D+00 EMaxC= 1.00D+00 BMatC= 4.57D-02 BMatP= 2.11D-01
 IDIUse=1 WtCom= 1.00D+00 WtEn= 0.00D+00
 Coeff-Com:  0.410D-01 0.165D+00 0.794D+00
 Coeff:      0.410D-01 0.165D+00 0.794D+00
 Gap=     0.143 Goal=   None    Shift=    0.000
 RMSDP=1.83D-02 MaxDP=1.16D+00 DE=-4.66D-01 OVMax= 6.69D-02

 Cycle   4  Pass 1  IDiag  1:
 RMSU=  1.54D-02    CP:  9.48D-01  6.22D-01  8.70D-01
 E= -2374.95737886686     Delta-E=       -0.040452025684 Rises=F Damp=F
 DIIS: error= 4.98D-03 at cycle   4 NSaved=   4.
 NSaved= 4 IEnMin= 4 EnMin= -2374.95737886686     IErMin= 4 ErrMin= 4.98D-03
 ErrMax= 4.98D-03  0.00D+00 EMaxC= 1.00D+00 BMatC= 1.04D-02 BMatP= 4.57D-02
 IDIUse=1 WtCom= 1.00D+00 WtEn= 0.00D+00
 Coeff-Com: -0.231D-01 0.422D-01 0.369D+00 0.612D+00
 Coeff:     -0.231D-01 0.422D-01 0.369D+00 0.612D+00
 Gap=     0.151 Goal=   None    Shift=    0.000
 RMSDP=5.97D-03 MaxDP=6.55D-01 DE=-4.05D-02 OVMax= 4.23D-02

 Cycle   5  Pass 1  IDiag  1:
 RMSU=  3.35D-03    CP:  9.31D-01  6.08D-01  8.84D-01  7.03D-01
 E= -2374.96538773525     Delta-E=       -0.008008868391 Rises=F Damp=F
 DIIS: error= 2.69D-03 at cycle   5 NSaved=   5.
 NSaved= 5 IEnMin= 5 EnMin= -2374.96538773525     IErMin= 5 ErrMin= 2.69D-03
 ErrMax= 2.69D-03  0.00D+00 EMaxC= 1.00D+00 BMatC= 3.55D-03 BMatP= 1.04D-02
 IDIUse=1 WtCom= 1.00D+00 WtEn= 0.00D+00
 Coeff-Com: -0.174D-01 0.471D-02 0.151D+00 0.401D+00 0.461D+00
 Coeff:     -0.174D-01 0.471D-02 0.151D+00 0.401D+00 0.461D+00
 Gap=     0.150 Goal=   None    Shift=    0.000
 RMSDP=1.38D-03 MaxDP=8.35D-02 DE=-8.01D-03 OVMax= 2.28D-02

 Cycle   6  Pass 1  IDiag  1:
 RMSU=  8.41D-04    CP:  9.29D-01  5.94D-01  8.85D-01  7.23D-01  7.51D-01
 E= -2374.96898504752     Delta-E=       -0.003597312270 Rises=F Damp=F
 DIIS: error= 4.70D-04 at cycle   6 NSaved=   6.
 NSaved= 6 IEnMin= 6 EnMin= -2374.96898504752     IErMin= 6 ErrMin= 4.70D-04
 ErrMax= 4.70D-04  0.00D+00 EMaxC= 1.00D+00 BMatC= 1.08D-04 BMatP= 3.55D-03
 IDIUse=1 WtCom= 1.00D+00 WtEn= 0.00D+00
 Coeff-Com: -0.522D-02-0.171D-02 0.296D-01 0.105D+00 0.186D+00 0.687D+00
 Coeff:     -0.522D-02-0.171D-02 0.296D-01 0.105D+00 0.186D+00 0.687D+00
 Gap=     0.149 Goal=   None    Shift=    0.000
 RMSDP=6.02D-04 MaxDP=3.12D-02 DE=-3.60D-03 OVMax= 5.32D-03

 Cycle   7  Pass 1  IDiag  1:
 RMSU=  4.77D-04    CP:  9.28D-01  5.92D-01  8.80D-01  7.40D-01  7.21D-01
                    CP:  1.12D+00
 E= -2374.96908151372     Delta-E=       -0.000096466207 Rises=F Damp=F
 DIIS: error= 2.16D-04 at cycle   7 NSaved=   7.
 NSaved= 7 IEnMin= 7 EnMin= -2374.96908151372     IErMin= 7 ErrMin= 2.16D-04
 ErrMax= 2.16D-04  0.00D+00 EMaxC= 1.00D+00 BMatC= 3.76D-05 BMatP= 1.08D-04
 IDIUse=1 WtCom= 1.00D+00 WtEn= 0.00D+00
 Coeff-Com: -0.230D-03-0.130D-02-0.121D-01-0.162D-01 0.184D-01 0.398D+00
 Coeff-Com:  0.613D+00
 Coeff:     -0.230D-03-0.130D-02-0.121D-01-0.162D-01 0.184D-01 0.398D+00
 Coeff:      0.613D+00
 Gap=     0.150 Goal=   None    Shift=    0.000
 RMSDP=2.92D-04 MaxDP=5.38D-02 DE=-9.65D-05 OVMax= 1.82D-03

 Cycle   8  Pass 1  IDiag  1:
 RMSU=  1.48D-04    CP:  9.27D-01  5.94D-01  8.78D-01  7.32D-01  7.50D-01
                    CP:  1.12D+00  7.51D-01
 E= -2374.96912558195     Delta-E=       -0.000044068226 Rises=F Damp=F
 DIIS: error= 5.49D-05 at cycle   8 NSaved=   8.
 NSaved= 8 IEnMin= 8 EnMin= -2374.96912558195     IErMin= 8 ErrMin= 5.49D-05
 ErrMax= 5.49D-05  0.00D+00 EMaxC= 1.00D+00 BMatC= 2.36D-06 BMatP= 3.76D-05
 IDIUse=1 WtCom= 1.00D+00 WtEn= 0.00D+00
 Coeff-Com:  0.426D-03-0.220D-03-0.952D-02-0.187D-01-0.141D-01 0.819D-01
 Coeff-Com:  0.241D+00 0.719D+00
 Coeff:      0.426D-03-0.220D-03-0.952D-02-0.187D-01-0.141D-01 0.819D-01
 Coeff:      0.241D+00 0.719D+00
 Gap=     0.150 Goal=   None    Shift=    0.000
 RMSDP=1.19D-04 MaxDP=2.19D-02 DE=-4.41D-05 OVMax= 5.56D-04

 Cycle   9  Pass 1  IDiag  1:
 RMSU=  3.93D-05    CP:  9.26D-01  5.95D-01  8.76D-01  7.31D-01  7.54D-01
                    CP:  1.15D+00  8.18D-01  1.03D+00
 E= -2374.96912863987     Delta-E=       -0.000003057917 Rises=F Damp=F
 DIIS: error= 3.95D-05 at cycle   9 NSaved=   9.
 NSaved= 9 IEnMin= 9 EnMin= -2374.96912863987     IErMin= 9 ErrMin= 3.95D-05
 ErrMax= 3.95D-05  0.00D+00 EMaxC= 1.00D+00 BMatC= 4.41D-07 BMatP= 2.36D-06
 IDIUse=1 WtCom= 1.00D+00 WtEn= 0.00D+00
 Coeff-Com:  0.228D-03 0.152D-04-0.313D-02-0.647D-02-0.867D-02-0.609D-02
 Coeff-Com:  0.457D-01 0.342D+00 0.636D+00
 Coeff:      0.228D-03 0.152D-04-0.313D-02-0.647D-02-0.867D-02-0.609D-02
 Coeff:      0.457D-01 0.342D+00 0.636D+00
 Gap=     0.150 Goal=   None    Shift=    0.000
 RMSDP=3.09D-05 MaxDP=2.11D-03 DE=-3.06D-06 OVMax= 4.69D-04

 Cycle  10  Pass 1  IDiag  1:
 RMSU=  2.22D-05    CP:  9.26D-01  5.95D-01  8.76D-01  7.31D-01  7.50D-01
                    CP:  1.14D+00  8.07D-01  1.10D+00  8.88D-01
 E= -2374.96912925050     Delta-E=       -0.000000610637 Rises=F Damp=F
 DIIS: error= 1.87D-05 at cycle  10 NSaved=  10.
 NSaved=10 IEnMin=10 EnMin= -2374.96912925050     IErMin=10 ErrMin= 1.87D-05
 ErrMax= 1.87D-05  0.00D+00 EMaxC= 1.00D+00 BMatC= 1.12D-07 BMatP= 4.41D-07
 IDIUse=1 WtCom= 1.00D+00 WtEn= 0.00D+00
 Coeff-Com:  0.319D-04 0.337D-04 0.664D-03 0.132D-02-0.948D-03-0.225D-01
 Coeff-Com: -0.368D-01-0.214D-01 0.349D+00 0.731D+00
 Coeff:      0.319D-04 0.337D-04 0.664D-03 0.132D-02-0.948D-03-0.225D-01
 Coeff:     -0.368D-01-0.214D-01 0.349D+00 0.731D+00
 Gap=     0.150 Goal=   None    Shift=    0.000
 RMSDP=2.81D-05 MaxDP=3.03D-03 DE=-6.11D-07 OVMax= 1.77D-04

 Cycle  11  Pass 1  IDiag  1:
 RMSU=  1.23D-05    CP:  9.26D-01  5.95D-01  8.76D-01  7.31D-01  7.49D-01
                    CP:  1.14D+00  8.32D-01  1.12D+00  1.03D+00  8.37D-01
 E= -2374.96912944414     Delta-E=       -0.000000193639 Rises=F Damp=F
 DIIS: error= 3.01D-06 at cycle  11 NSaved=  11.
 NSaved=11 IEnMin=11 EnMin= -2374.96912944414     IErMin=11 ErrMin= 3.01D-06
 ErrMax= 3.01D-06  0.00D+00 EMaxC= 1.00D+00 BMatC= 6.58D-09 BMatP= 1.12D-07
 IDIUse=1 WtCom= 1.00D+00 WtEn= 0.00D+00
 Coeff-Com: -0.134D-04 0.151D-04 0.578D-03 0.110D-02 0.649D-03-0.636D-02
 Coeff-Com: -0.170D-01-0.474D-01 0.442D-01 0.220D+00 0.804D+00
 Coeff:     -0.134D-04 0.151D-04 0.578D-03 0.110D-02 0.649D-03-0.636D-02
 Coeff:     -0.170D-01-0.474D-01 0.442D-01 0.220D+00 0.804D+00
 Gap=     0.150 Goal=   None    Shift=    0.000
 RMSDP=5.93D-06 MaxDP=2.87D-04 DE=-1.94D-07 OVMax= 8.27D-05

 Cycle  12  Pass 1  IDiag  1:
 RMSU=  3.17D-06    CP:  9.26D-01  5.95D-01  8.76D-01  7.31D-01  7.49D-01
                    CP:  1.14D+00  8.29D-01  1.13D+00  1.06D+00  9.47D-01
                    CP:  1.00D+00
 E= -2374.96912946408     Delta-E=       -0.000000019935 Rises=F Damp=F
 DIIS: error= 1.84D-06 at cycle  12 NSaved=  12.
 NSaved=12 IEnMin=12 EnMin= -2374.96912946408     IErMin=12 ErrMin= 1.84D-06
 ErrMax= 1.84D-06  0.00D+00 EMaxC= 1.00D+00 BMatC= 2.47D-09 BMatP= 6.58D-09
 IDIUse=1 WtCom= 1.00D+00 WtEn= 0.00D+00
 Coeff-Com: -0.100D-04 0.232D-05 0.144D-03 0.249D-03 0.492D-03 0.129D-02
 Coeff-Com: -0.137D-02-0.192D-01-0.456D-01-0.365D-01 0.401D+00 0.699D+00
 Coeff:     -0.100D-04 0.232D-05 0.144D-03 0.249D-03 0.492D-03 0.129D-02
 Coeff:     -0.137D-02-0.192D-01-0.456D-01-0.365D-01 0.401D+00 0.699D+00
 Gap=     0.150 Goal=   None    Shift=    0.000
 RMSDP=5.06D-06 MaxDP=9.43D-04 DE=-1.99D-08 OVMax= 4.36D-05

 Cycle  13  Pass 1  IDiag  1:
 RMSU=  2.08D-06    CP:  9.26D-01  5.95D-01  8.76D-01  7.31D-01  7.49D-01
                    CP:  1.14D+00  8.29D-01  1.12D+00  1.07D+00  9.49D-01
                    CP:  1.09D+00  9.38D-01
 E= -2374.96912946904     Delta-E=       -0.000000004966 Rises=F Damp=F
 DIIS: error= 6.60D-07 at cycle  13 NSaved=  13.
 NSaved=13 IEnMin=13 EnMin= -2374.96912946904     IErMin=13 ErrMin= 6.60D-07
 ErrMax= 6.60D-07  0.00D+00 EMaxC= 1.00D+00 BMatC= 2.85D-10 BMatP= 2.47D-09
 IDIUse=1 WtCom= 1.00D+00 WtEn= 0.00D+00
 Coeff-Com: -0.266D-05-0.152D-05-0.425D-04-0.823D-04 0.101D-03 0.167D-02
 Coeff-Com:  0.242D-02 0.120D-02-0.265D-01-0.544D-01 0.162D-01 0.283D+00
 Coeff-Com:  0.777D+00
 Coeff:     -0.266D-05-0.152D-05-0.425D-04-0.823D-04 0.101D-03 0.167D-02
 Coeff:      0.242D-02 0.120D-02-0.265D-01-0.544D-01 0.162D-01 0.283D+00
 Coeff:      0.777D+00
 Gap=     0.150 Goal=   None    Shift=    0.000
 RMSDP=8.16D-07 MaxDP=5.46D-05 DE=-4.97D-09 OVMax= 2.06D-05

 Cycle  14  Pass 1  IDiag  1:
 RMSU=  5.33D-07    CP:  9.26D-01  5.95D-01  8.76D-01  7.31D-01  7.49D-01
                    CP:  1.14D+00  8.29D-01  1.13D+00  1.07D+00  9.58D-01
                    CP:  1.11D+00  9.92D-01  8.12D-01
 E= -2374.96912947001     Delta-E=       -0.000000000963 Rises=F Damp=F
 DIIS: error= 2.57D-07 at cycle  14 NSaved=  14.
 NSaved=14 IEnMin=14 EnMin= -2374.96912947001     IErMin=14 ErrMin= 2.57D-07
 ErrMax= 2.57D-07  0.00D+00 EMaxC= 1.00D+00 BMatC= 4.29D-11 BMatP= 2.85D-10
 IDIUse=1 WtCom= 1.00D+00 WtEn= 0.00D+00
 Coeff-Com:  0.327D-06-0.123D-05-0.334D-04-0.630D-04-0.174D-04 0.512D-03
 Coeff-Com:  0.113D-02 0.288D-02-0.583D-02-0.182D-01-0.398D-01 0.356D-01
 Coeff-Com:  0.319D+00 0.704D+00
 Coeff:      0.327D-06-0.123D-05-0.334D-04-0.630D-04-0.174D-04 0.512D-03
 Coeff:      0.113D-02 0.288D-02-0.583D-02-0.182D-01-0.398D-01 0.356D-01
 Coeff:      0.319D+00 0.704D+00
 Gap=     0.150 Goal=   None    Shift=    0.000
 RMSDP=4.03D-07 MaxDP=3.32D-05 DE=-9.63D-10 OVMax= 7.33D-06

 Cycle  15  Pass 1  IDiag  1:
 RMSU=  1.55D-07    CP:  9.26D-01  5.95D-01  8.76D-01  7.31D-01  7.49D-01
                    CP:  1.14D+00  8.29D-01  1.13D+00  1.07D+00  9.53D-01
                    CP:  1.10D+00  1.00D+00  9.17D-01  9.77D-01
 E= -2374.96912947004     Delta-E=       -0.000000000038 Rises=F Damp=F
 DIIS: error= 1.25D-07 at cycle  15 NSaved=  15.
 NSaved=15 IEnMin=15 EnMin= -2374.96912947004     IErMin=15 ErrMin= 1.25D-07
 ErrMax= 1.25D-07  0.00D+00 EMaxC= 1.00D+00 BMatC= 1.00D-11 BMatP= 4.29D-11
 IDIUse=1 WtCom= 1.00D+00 WtEn= 0.00D+00
 Coeff-Com:  0.360D-06-0.280D-06-0.853D-05-0.163D-04-0.219D-04-0.205D-04
 Coeff-Com:  0.136D-03 0.113D-02 0.130D-02 0.554D-03-0.219D-01-0.326D-01
 Coeff-Com:  0.150D-01 0.344D+00 0.693D+00
 Coeff:      0.360D-06-0.280D-06-0.853D-05-0.163D-04-0.219D-04-0.205D-04
 Coeff:      0.136D-03 0.113D-02 0.130D-02 0.554D-03-0.219D-01-0.326D-01
 Coeff:      0.150D-01 0.344D+00 0.693D+00
 Gap=     0.150 Goal=   None    Shift=    0.000
 RMSDP=1.44D-07 MaxDP=2.00D-05 DE=-3.82D-11 OVMax= 3.59D-06

 Cycle  16  Pass 1  IDiag  1:
 RMSU=  7.18D-08    CP:  9.26D-01  5.95D-01  8.76D-01  7.31D-01  7.49D-01
                    CP:  1.14D+00  8.29D-01  1.12D+00  1.07D+00  9.54D-01
                    CP:  1.10D+00  1.01D+00  9.41D-01  1.01D+00  1.08D+00
 E= -2374.96912947002     Delta-E=        0.000000000029 Rises=F Damp=F
 DIIS: error= 5.25D-08 at cycle  16 NSaved=  16.
 NSaved=16 IEnMin=15 EnMin= -2374.96912947004     IErMin=16 ErrMin= 5.25D-08
 ErrMax= 5.25D-08  0.00D+00 EMaxC= 1.00D+00 BMatC= 1.48D-12 BMatP= 1.00D-11
 IDIUse=1 WtCom= 1.00D+00 WtEn= 0.00D+00
 Coeff-Com:  0.131D-06 0.765D-07 0.300D-05 0.466D-05-0.703D-05-0.116D-03
 Coeff-Com: -0.177D-03-0.713D-04 0.177D-02 0.434D-02-0.127D-02-0.200D-01
 Coeff-Com: -0.582D-01-0.697D-02 0.281D+00 0.799D+00
 Coeff:      0.131D-06 0.765D-07 0.300D-05 0.466D-05-0.703D-05-0.116D-03
 Coeff:     -0.177D-03-0.713D-04 0.177D-02 0.434D-02-0.127D-02-0.200D-01
 Coeff:     -0.582D-01-0.697D-02 0.281D+00 0.799D+00
 Gap=     0.150 Goal=   None    Shift=    0.000
 RMSDP=1.13D-07 MaxDP=1.78D-05 DE= 2.86D-11 OVMax= 1.73D-06

 Cycle  17  Pass 1  IDiag  1:
 RMSU=  3.71D-08    CP:  9.26D-01  5.95D-01  8.76D-01  7.31D-01  7.49D-01
                    CP:  1.14D+00  8.29D-01  1.12D+00  1.07D+00  9.54D-01
                    CP:  1.10D+00  1.01D+00  9.42D-01  1.03D+00  1.23D+00
                    CP:  9.03D-01
 E= -2374.96912946995     Delta-E=        0.000000000065 Rises=F Damp=F
 DIIS: error= 2.04D-08 at cycle  17 NSaved=  17.
 NSaved=17 IEnMin=15 EnMin= -2374.96912947004     IErMin=17 ErrMin= 2.04D-08
 ErrMax= 2.04D-08  0.00D+00 EMaxC= 1.00D+00 BMatC= 2.04D-13 BMatP= 1.48D-12
 IDIUse=1 WtCom= 1.00D+00 WtEn= 0.00D+00
 Coeff-Com:  0.299D-08 0.777D-07 0.228D-05 0.366D-05-0.404D-07-0.390D-04
 Coeff-Com: -0.835D-04-0.173D-03 0.404D-03 0.156D-02 0.217D-02-0.284D-02
 Coeff-Com: -0.238D-01-0.476D-01 0.190D-01 0.295D+00 0.757D+00
 Coeff:      0.299D-08 0.777D-07 0.228D-05 0.366D-05-0.404D-07-0.390D-04
 Coeff:     -0.835D-04-0.173D-03 0.404D-03 0.156D-02 0.217D-02-0.284D-02
 Coeff:     -0.238D-01-0.476D-01 0.190D-01 0.295D+00 0.757D+00
 Gap=     0.150 Goal=   None    Shift=    0.000
 RMSDP=5.72D-08 MaxDP=1.18D-05 DE= 6.55D-11 OVMax= 6.66D-07

 Cycle  18  Pass 1  IDiag  1:
 RMSU=  1.44D-08    CP:  9.26D-01  5.95D-01  8.76D-01  7.31D-01  7.49D-01
                    CP:  1.14D+00  8.29D-01  1.12D+00  1.07D+00  9.54D-01
                    CP:  1.10D+00  1.00D+00  9.40D-01  1.03D+00  1.32D+00
                    CP:  1.04D+00  1.00D+00
 E= -2374.96912946996     Delta-E=       -0.000000000005 Rises=F Damp=F
 DIIS: error= 8.42D-09 at cycle  18 NSaved=  18.
 NSaved=18 IEnMin=15 EnMin= -2374.96912947004     IErMin=18 ErrMin= 8.42D-09
 ErrMax= 8.42D-09  0.00D+00 EMaxC= 1.00D+00 BMatC= 5.06D-14 BMatP= 2.04D-13
 IDIUse=1 WtCom= 1.00D+00 WtEn= 0.00D+00
 Coeff-Com: -0.228D-07 0.170D-07 0.907D-07 0.163D-06 0.130D-05 0.128D-04
 Coeff-Com:  0.106D-04-0.469D-04-0.262D-03-0.357D-03 0.123D-02 0.391D-02
 Coeff-Com:  0.351D-02-0.198D-01-0.597D-01-0.731D-01 0.325D+00 0.820D+00
 Coeff:     -0.228D-07 0.170D-07 0.907D-07 0.163D-06 0.130D-05 0.128D-04
 Coeff:      0.106D-04-0.469D-04-0.262D-03-0.357D-03 0.123D-02 0.391D-02
 Coeff:      0.351D-02-0.198D-01-0.597D-01-0.731D-01 0.325D+00 0.820D+00
 Gap=     0.150 Goal=   None    Shift=    0.000
 RMSDP=1.26D-08 MaxDP=7.48D-07 DE=-5.00D-12 OVMax= 4.00D-07

 Cycle  19  Pass 1  IDiag  1:
 RMSU=  5.42D-09    CP:  9.26D-01  5.95D-01  8.76D-01  7.31D-01  7.49D-01
                    CP:  1.14D+00  8.29D-01  1.12D+00  1.07D+00  9.55D-01
                    CP:  1.10D+00  1.00D+00  9.40D-01  1.03D+00  1.33D+00
                    CP:  1.08D+00  1.18D+00  1.09D+00
 E= -2374.96912947007     Delta-E=       -0.000000000119 Rises=F Damp=F
 DIIS: error= 2.69D-09 at cycle  19 NSaved=  19.
 NSaved=19 IEnMin=19 EnMin= -2374.96912947007     IErMin=19 ErrMin= 2.69D-09
 ErrMax= 2.69D-09  0.00D+00 EMaxC= 1.00D+00 BMatC= 3.45D-15 BMatP= 5.06D-14
 IDIUse=1 WtCom= 1.00D+00 WtEn= 0.00D+00
 Coeff-Com: -0.444D-08-0.621D-08-0.217D-06-0.223D-06 0.236D-06 0.577D-05
 Coeff-Com:  0.107D-04 0.777D-05-0.807D-04-0.220D-03-0.475D-04 0.970D-03
 Coeff-Com:  0.291D-02 0.270D-02-0.120D-01-0.489D-01-0.373D-01 0.155D+00
 Coeff-Com:  0.937D+00
 Coeff:     -0.444D-08-0.621D-08-0.217D-06-0.223D-06 0.236D-06 0.577D-05
 Coeff:      0.107D-04 0.777D-05-0.807D-04-0.220D-03-0.475D-04 0.970D-03
 Coeff:      0.291D-02 0.270D-02-0.120D-01-0.489D-01-0.373D-01 0.155D+00
 Coeff:      0.937D+00
 Gap=     0.150 Goal=   None    Shift=    0.000
 RMSDP=4.85D-09 MaxDP=4.45D-07 DE=-1.19D-10 OVMax= 1.49D-07

 SCF Done:  E(RM062X) =  -2374.96912947     A.U. after   19 cycles
            NFock= 19  Conv=0.49D-08     -V/T= 2.0025
 KE= 2.369095011635D+03 PE=-8.687987379947D+03 EE= 2.419039743328D+03
 Leave Link  502 at Mon Apr  4 13:49:12 2022, MaxMem=  1879048192 cpu:            2086.6 elap:             298.8
 (Enter /gpfs/software/gaussian16/sse4/tar/g16/l701.exe)
 ... and contract with generalized density number  0.
 Compute integral first derivatives.
 Leave Link  701 at Mon Apr  4 13:49:12 2022, MaxMem=  1879048192 cpu:               1.3 elap:               0.2
 (Enter /gpfs/software/gaussian16/sse4/tar/g16/l702.exe)
 L702 exits ... SP integral derivatives will be done elsewhere.
 Leave Link  702 at Mon Apr  4 13:49:12 2022, MaxMem=  1879048192 cpu:               0.1 elap:               0.0
 (Enter /gpfs/software/gaussian16/sse4/tar/g16/l703.exe)
 Integral derivatives from FoFJK, PRISM(SPDF).
 Compute integral first derivatives, UseDBF=F ICtDFT=           0.
 Calling FoFJK, ICntrl=      2127 FMM=F ISym2X=0 I1Cent= 0 IOpClX= 0 NMat=1 NMatS=1 NMatT=0.
 FoFJK:  IHMeth= 1 ICntrl=    2127 DoSepK=F KAlg= 0 I1Cent=           0 FoldK=F
 IRaf=         0 NMat=       1 IRICut=       1 DoRegI=T DoRafI=F ISym2E= 0 IDoP0=0 IntGTp=1.
 FoFCou: FMM=F IPFlag=           0 FMFlag=      100000 FMFlg1=         800
         NFxFlg=           0 DoJE=F BraDBF=F KetDBF=F FulRan=T
         wScrn=  0.000000 ICntrl=      2127 IOpCl=  0 I1Cent=           0 NGrid=           0
         NMat0=    1 NMatS0=      1 NMatT0=    0 NMatD0=    1 NMtDS0=    0 NMtDT0=    0
 Symmetry not used in FoFCou.
 Leave Link  703 at Mon Apr  4 13:49:48 2022, MaxMem=  1879048192 cpu:             250.8 elap:              35.9
 (Enter /gpfs/software/gaussian16/sse4/tar/g16/l716.exe)
 Dipole        =-2.72367544D+00 4.51470012D-01 1.77563045D-01
 ***** Axes restored to original set *****
 -------------------------------------------------------------------
 Center     Atomic                   Forces (Hartrees/Bohr)
 Number     Number              X              Y              Z
 -------------------------------------------------------------------
      1        6          -0.001636292   -0.001846640    0.002081348
      2        6           0.001989619   -0.001902737    0.000447563
      3        6          -0.005250073   -0.001940637    0.003561945
      4        6          -0.004661120    0.003799498   -0.000446795
      5        6           0.008398143   -0.002322590   -0.002566097
      6        6          -0.002181125    0.004301184    0.001486227
      7       17           0.003984394    0.000646294   -0.004794904
      8        1           0.004149779    0.001133470   -0.001100629
      9       17           0.000305696   -0.000201334   -0.000045192
     10        8           0.001932903    0.000348328   -0.001248721
     11       17           0.000703085   -0.000808137    0.000276286
     12        6           0.001827039   -0.004639415   -0.000843626
     13        6          -0.004754108    0.002931948    0.003501781
     14        6          -0.004623939    0.000858987   -0.000645214
     15        6           0.001886618   -0.002782100    0.001164905
     16        6          -0.001308223   -0.000086049    0.001600811
     17        6           0.007220466    0.000500559   -0.004138873
     18       17          -0.001293749    0.001512783   -0.001904412
     19        1          -0.004087411    0.000021503   -0.000436722
     20        1          -0.002601703    0.000475087    0.004050319
 -------------------------------------------------------------------
 Cartesian Forces:  Max     0.008398143 RMS     0.002881664
 Leave Link  716 at Mon Apr  4 13:49:48 2022, MaxMem=  1879048192 cpu:               0.1 elap:               0.0
 (Enter /gpfs/software/gaussian16/sse4/tar/g16/l103.exe)

 GradGradGradGradGradGradGradGradGradGradGradGradGradGradGradGradGradGrad
 Berny optimization.
 Using GEDIIS/GDIIS optimizer.
 FormGI is forming the generalized inverse of G from B-inverse, IUseBI=4.
 GSVD:  received Info=                   1 from GESDD.
 Internal  Forces:  Max     0.010233302 RMS     0.003198462
 Search for a local minimum.
 Step number   5 out of a maximum of  108
 All quantities printed in internal units (Hartrees-Bohrs-Radians)
 RMS Force = .31985D-02 SwitMx=.10000D-02 MixMth= 1
 Mixed Optimization -- RFO/linear search
 Update second derivatives using D2CorX and points    4    5
 DE= -7.05D-03 DEPred=-4.17D-03 R= 1.69D+00
 TightC=F SS=  1.41D+00  RLast= 5.94D-01 DXNew= 7.1352D-01 1.7805D+00
 Trust test= 1.69D+00 RLast= 5.94D-01 DXMaxT set to 7.14D-01
 ITU=  1  1 -1  1  0
 Use linear search instead of GDIIS.
     Eigenvalues ---    0.00021   0.01027   0.01051   0.01079   0.01380
     Eigenvalues ---    0.01402   0.01489   0.01660   0.01873   0.01940
     Eigenvalues ---    0.01972   0.01990   0.02047   0.02117   0.02143
     Eigenvalues ---    0.02207   0.02255   0.12974   0.15994   0.16085
     Eigenvalues ---    0.17588   0.20636   0.23480   0.24271   0.24799
     Eigenvalues ---    0.24994   0.24999   0.24999   0.24999   0.25000
     Eigenvalues ---    0.25312   0.25733   0.28488   0.30647   0.31094
     Eigenvalues ---    0.31268   0.32573   0.33459   0.33704   0.34988
     Eigenvalues ---    0.35646   0.35855   0.36259   0.38004   0.40731
     Eigenvalues ---    0.41056   0.43855   0.44830   0.47917   0.50071
     Eigenvalues ---    0.51301   0.76110   0.92907   3.77010
 RFO step:  Lambda=-4.37448118D-03 EMin= 2.08660615D-04
 Quartic linear search produced a step of  0.62278.
 Iteration  1 RMS(Cart)=  0.16720749 RMS(Int)=  0.02185484
 Iteration  2 RMS(Cart)=  0.07155412 RMS(Int)=  0.00134790
 Iteration  3 RMS(Cart)=  0.00201490 RMS(Int)=  0.00045691
 Iteration  4 RMS(Cart)=  0.00000135 RMS(Int)=  0.00045691
 Iteration  5 RMS(Cart)=  0.00000000 RMS(Int)=  0.00045691
 ITry= 1 IFail=0 DXMaxC= 8.34D-01 DCOld= 1.00D+10 DXMaxT= 7.14D-01 DXLimC= 3.00D+00 Rises=F
 Variable       Old X    -DE/DX   Delta X   Delta X   Delta X     New X
                                 (Linear)    (Quad)   (Total)
    R1        2.74627   0.00326   0.00092   0.01194   0.01274   2.75901
    R2        2.71453   0.00565   0.00532   0.02353   0.02867   2.74320
    R3        2.33350  -0.00206  -0.00053  -0.00333  -0.00386   2.32964
    R4        2.62826  -0.00404   0.00303  -0.00833  -0.00524   2.62302
    R5        3.29154   0.00026   0.00139   0.00211   0.00350   3.29504
    R6        2.68058  -0.00361   0.00195  -0.00383  -0.00169   2.67889
    R7        3.32756  -0.00109   0.00282  -0.00260   0.00022   3.32778
    R8        2.56962   0.00542   0.00258   0.01989   0.02241   2.59203
    R9        3.31408  -0.00027   0.00375   0.00127   0.00502   3.31910
   R10        2.68158  -0.00563   0.00021  -0.01448  -0.01416   2.66743
   R11        2.03668   0.00318   0.00433   0.01479   0.01911   2.05580
   R12        2.80649  -0.00764  -0.01375  -0.03723  -0.05097   2.75551
   R13        2.70112  -0.00793  -0.00310  -0.02212  -0.02519   2.67593
   R14        2.71154  -0.00267  -0.00022  -0.00881  -0.00900   2.70254
   R15        2.63754   0.00143   0.00151   0.00584   0.00736   2.64490
   R16        2.02865   0.00393   0.00093   0.01051   0.01144   2.04009
   R17        2.59982   0.00388   0.00561   0.01439   0.01999   2.61981
   R18        3.31724  -0.00266  -0.00175  -0.01176  -0.01351   3.30373
   R19        2.58100   0.00007  -0.00487  -0.00240  -0.00730   2.57370
   R20        2.02929   0.00281   0.00319   0.01259   0.01578   2.04507
   R21        2.34565   0.00063   0.01817   0.01679   0.03493   2.38058
    A1        1.92419   0.00269   0.00115   0.01577   0.01676   1.94095
    A2        2.16837  -0.00010   0.00193  -0.00004   0.00196   2.17033
    A3        2.19062  -0.00259  -0.00307  -0.01572  -0.01872   2.17190
    A4        2.18242  -0.00355  -0.00014  -0.01525  -0.01527   2.16715
    A5        1.97643   0.00354  -0.00076   0.01691   0.01606   1.99248
    A6        2.12432   0.00001   0.00089  -0.00171  -0.00090   2.12342
    A7        2.13679   0.00040  -0.00346  -0.00490  -0.00879   2.12800
    A8        2.00634   0.00979   0.00288   0.03470   0.03632   2.04266
    A9        2.13929  -0.01023   0.00013  -0.03177  -0.03258   2.10672
   A10        2.17136  -0.00186   0.00085  -0.00507  -0.00429   2.16707
   A11        2.03440   0.00134  -0.00025   0.00466   0.00439   2.03880
   A12        2.07736   0.00052  -0.00063   0.00033  -0.00030   2.07706
   A13        2.18202  -0.00567  -0.00504  -0.02843  -0.03352   2.14850
   A14        2.00858   0.00555   0.01252   0.04210   0.05410   2.06268
   A15        2.09229   0.00010  -0.00762  -0.01446  -0.02245   2.06984
   A16        1.96957   0.00799   0.00663   0.03785   0.04500   2.01457
   A17        2.24950  -0.00803   0.01385  -0.00415   0.00945   2.25894
   A18        2.06405   0.00004  -0.02049  -0.03371  -0.05448   2.00957
   A19        2.16851  -0.00468   0.00788   0.00244   0.01022   2.17873
   A20        2.06605  -0.00002  -0.01751  -0.02687  -0.04445   2.02161
   A21        2.04862   0.00470   0.00964   0.02443   0.03411   2.08273
   A22        2.16965  -0.00490  -0.00462  -0.02887  -0.03357   2.13608
   A23        2.09090  -0.00015  -0.00457  -0.00582  -0.01053   2.08037
   A24        2.02247   0.00503   0.00910   0.03431   0.04320   2.06566
   A25        1.99814   0.00492   0.00511   0.02985   0.03480   2.03294
   A26        2.09668  -0.00128  -0.00448  -0.01028  -0.01493   2.08175
   A27        2.18832  -0.00364  -0.00066  -0.01985  -0.02069   2.16762
   A28        1.92177   0.00050  -0.00702  -0.00090  -0.00812   1.91366
   A29        2.16995  -0.00284  -0.00646  -0.02686  -0.03354   2.13641
   A30        2.19115   0.00232   0.01333   0.02705   0.04005   2.23119
   A31        2.35197  -0.00056   0.00771   0.00190   0.00960   2.36157
   A32        2.07617  -0.00467  -0.01084  -0.02660  -0.03745   2.03872
    D1        0.00613   0.00009   0.00464   0.00522   0.01004   0.01617
    D2       -3.12971   0.00027   0.00740   0.01376   0.02158  -3.10813
    D3       -3.13687   0.00011   0.00131   0.00833   0.00975  -3.12713
    D4        0.01047   0.00029   0.00406   0.01687   0.02129   0.03177
    D5       -0.00231  -0.00000  -0.00148  -0.00156  -0.00293  -0.00524
    D6       -3.13251   0.00019   0.00275   0.00727   0.01029  -3.12222
    D7        3.14071  -0.00003   0.00193  -0.00474  -0.00266   3.13805
    D8        0.01052   0.00016   0.00615   0.00409   0.01056   0.02108
    D9       -0.00635  -0.00012  -0.00395  -0.00524  -0.00943  -0.01578
   D10       -3.10685   0.00121   0.01469   0.04840   0.06441  -3.04244
   D11        3.12902  -0.00031  -0.00692  -0.01441  -0.02176   3.10727
   D12        0.02853   0.00103   0.01171   0.03923   0.05209   0.08061
   D13        0.00195   0.00007  -0.00032   0.00108   0.00084   0.00280
   D14        3.13027   0.00008  -0.00133  -0.00048  -0.00190   3.12837
   D15        3.09933  -0.00088  -0.02035  -0.05502  -0.07403   3.02530
   D16       -0.05554  -0.00086  -0.02136  -0.05658  -0.07677  -0.13231
   D17       -0.00149  -0.00006  -0.00262  -0.00228  -0.00507  -0.00656
   D18       -3.11718   0.00079   0.00650   0.03327   0.04079  -3.07639
   D19        3.12844  -0.00025  -0.00694  -0.01128  -0.01853   3.10991
   D20        0.01276   0.00060   0.00218   0.02426   0.02733   0.04008
   D21        0.00180   0.00003   0.00350   0.00257   0.00621   0.00801
   D22       -3.12806   0.00009   0.00416   0.00378   0.00814  -3.11992
   D23        3.11632  -0.00079  -0.00591  -0.03380  -0.03877   3.07755
   D24       -0.01353  -0.00072  -0.00525  -0.03259  -0.03684  -0.05037
   D25       -0.38139  -0.00405  -0.18345  -0.12056  -0.30378  -0.68517
   D26        2.76038  -0.00383  -0.17869  -0.10863  -0.28751   2.47287
   D27        2.74631  -0.00399  -0.18433  -0.12172  -0.30587   2.44044
   D28       -0.39511  -0.00376  -0.17958  -0.10979  -0.28960  -0.68471
   D29       -3.13659   0.00019   0.00436   0.01006   0.01498  -3.12160
   D30       -0.01549  -0.00028  -0.00347  -0.01243  -0.01504  -0.03053
   D31        0.00483  -0.00004  -0.00025  -0.00177  -0.00183   0.00301
   D32        3.12593  -0.00050  -0.00808  -0.02426  -0.03185   3.09408
   D33        3.13722  -0.00048  -0.00398  -0.02327  -0.02686   3.11036
   D34       -0.02989  -0.00107  -0.01195  -0.05190  -0.06312  -0.09301
   D35       -0.00421  -0.00028   0.00045  -0.01216  -0.01154  -0.01574
   D36        3.11186  -0.00086  -0.00752  -0.04079  -0.04779   3.06407
   D37        0.00128   0.00052   0.00103   0.02280   0.02406   0.02533
   D38        3.13265  -0.00011  -0.00363  -0.00495  -0.00877   3.12388
   D39       -3.12055   0.00102   0.00864   0.04488   0.05440  -3.06615
   D40        0.01082   0.00039   0.00398   0.01713   0.02158   0.03240
   D41       -0.00782  -0.00065  -0.00205  -0.02897  -0.03102  -0.03884
   D42       -3.13858  -0.00000   0.00290   0.00038   0.00354  -3.13504
   D43       -0.00310   0.00008  -0.00203   0.00539   0.00266  -0.00044
   D44       -3.11879   0.00077   0.00624   0.03541   0.04280  -3.07599
   D45        0.00978   0.00038   0.00293   0.01670   0.01953   0.02931
         Item               Value     Threshold  Converged?
 Maximum Force            0.010233     0.000450     NO 
 RMS     Force            0.003198     0.000300     NO 
 Maximum Displacement     0.834410     0.001800     NO 
 RMS     Displacement     0.233556     0.001200     NO 
 Predicted change in Energy=-7.638338D-03
 Lowest energy point so far.  Saving SCF results.
 GradGradGradGradGradGradGradGradGradGradGradGradGradGradGradGradGradGrad

 Leave Link  103 at Mon Apr  4 13:49:49 2022, MaxMem=  1879048192 cpu:               0.2 elap:               0.1
 (Enter /gpfs/software/gaussian16/sse4/tar/g16/l202.exe)
                          Input orientation:                          
 ---------------------------------------------------------------------
 Center     Atomic      Atomic             Coordinates (Angstroms)
 Number     Number       Type             X           Y           Z
 ---------------------------------------------------------------------
      1          6           0       -7.970146   -1.397804    6.722590
      2          6           0       -7.369080   -2.676085    7.091830
      3          6           0       -6.136813   -3.119824    6.632177
      4          6           0       -7.122387   -0.666207    5.798836
      5          6           0       -5.911438   -1.119295    5.340892
      6          6           0       -5.353432   -2.355790    5.730970
      7         17           0       -5.659740   -4.756396    7.073881
      8          1           0       -5.327230   -0.463981    4.698437
      9         17           0       -7.692925    0.911801    5.279907
     10          8           0       -9.057486   -0.993960    7.140181
     11         17           0       -8.349847   -3.643686    8.160562
     12          6           0       -4.044726   -2.652361    5.160404
     13          6           0       -2.974593   -3.257937    5.862734
     14          6           0       -1.729648   -3.498390    5.270086
     15          6           0       -3.859737   -2.271568    3.794378
     16          6           0       -2.589138   -2.568693    3.404271
     17          6           0       -1.580168   -3.083194    3.955848
     18         17           0       -0.456460   -4.226936    6.221199
     19          1           0       -4.662991   -1.870373    3.190232
     20          1           0       -3.101836   -3.504093    6.906136
 ---------------------------------------------------------------------
                    Distance matrix (angstroms):
                    1          2          3          4          5
     1  C    0.000000
     2  C    1.460007   0.000000
     3  C    2.516870   1.388044   0.000000
     4  C    1.451637   2.402562   2.772373   0.000000
     5  C    2.494982   2.759366   2.391720   1.371642   0.000000
     6  C    2.957742   2.453031   1.417606   2.447141   1.411542
     7  Cl   4.091641   2.692556   1.760986   4.527110   4.036720
     8  H    3.457488   3.845892   3.383531   2.115269   1.087881
     9  Cl   2.737236   4.032477   4.528147   1.756391   2.702364
    10  O    1.232794   2.383820   3.647971   2.377233   3.626399
    11  Cl   2.693682   1.743658   2.740057   3.993719   4.502102
    12  C    4.407183   3.844776   2.600283   3.718118   2.422288
    13  C    5.399536   4.600080   3.257415   4.891354   3.670308
    14  C    6.742851   5.983153   4.628359   6.114120   4.811701
    15  C    5.121851   4.832423   3.736003   4.152099   2.815833
    16  C    6.429422   6.038002   4.827953   5.468432   4.109614
    17  C    7.164301   6.596333   5.284609   6.320967   4.953296
    18  Cl   8.044306   7.137748   5.801811   7.569133   6.339492
    19  H    4.861908   4.816072   3.947185   3.781991   2.597705
    20  H    5.307596   4.350798   3.071449   5.044258   4.003886
                    6          7          8          9         10
     6  C    0.000000
     7  Cl   2.767697   0.000000
     8  H    2.155401   4.917126   0.000000
     9  Cl   4.043988   6.283363   2.797748   0.000000
    10  O    4.190521   5.070010   4.489744   2.992419   0.000000
    11  Cl   4.066951   3.107359   5.588653   5.429749   2.926256
    12  C    1.458154   3.270571   2.578224   5.101656   5.638934
    13  C    2.547568   3.304885   3.833625   6.323690   6.615062
    14  C    3.827500   4.503540   4.740993   7.416909   7.966594
    15  C    2.447163   4.491049   2.497645   5.199420   6.312153
    16  C    3.619418   5.261244   3.688066   6.456043   7.633894
    17  C    4.232930   5.400429   4.631651   7.421517   8.391373
    18  Cl   5.265154   5.299199   6.340587   8.925193   9.234409
    19  H    2.677254   4.940179   2.166525   4.613863   5.973423
    20  H    2.787346   2.852941   4.366760   6.574407   6.467248
                   11         12         13         14         15
    11  Cl   0.000000
    12  C    5.340201   0.000000
    13  C    5.858512   1.416042   0.000000
    14  C    7.225164   2.467261   1.399620   0.000000
    15  C    6.411502   1.430122   2.456522   2.867068   0.000000
    16  C    7.547429   2.282485   2.582185   2.254845   1.361943
    17  C    7.988887   2.776799   2.368791   1.386345   2.425127
    18  Cl   8.149041   4.059584   2.721847   1.748257   4.614674
    19  H    6.437525   2.208015   3.452287   3.947243   1.082205
    20  H    5.397656   2.159182   1.079569   2.135320   3.431700
                   16         17         18         19         20
    16  C    0.000000
    17  C    1.259749   0.000000
    18  Cl   3.902969   2.775370   0.000000
    19  H    2.198711   3.400132   5.695178   0.000000
    20  H    3.660723   3.346166   2.826598   4.349044   0.000000
 Stoichiometry    C12H3Cl4O(1-)
 Framework group  C1[X(C12H3Cl4O)]
 Deg. of freedom    54
 Full point group                 C1      NOp   1
 RotChk:  IX=3 Diff= 1.48D-01
 Largest Abelian subgroup         C1      NOp   1
 Largest concise Abelian subgroup C1      NOp   1
                         Standard orientation:                         
 ---------------------------------------------------------------------
 Center     Atomic      Atomic             Coordinates (Angstroms)
 Number     Number       Type             X           Y           Z
 ---------------------------------------------------------------------
      1          6           0        2.964544    0.076349   -0.192988
      2          6           0        2.053173   -1.047726    0.000607
      3          6           0        0.680062   -0.919825    0.158314
      4          6           0        2.250500    1.340127   -0.176939
      5          6           0        0.894281    1.456469   -0.008016
      6          6           0        0.040561    0.345336    0.162268
      7         17           0       -0.222547   -2.384803    0.532757
      8          1           0        0.451511    2.447990   -0.073782
      9         17           0        3.205255    2.792846   -0.427852
     10          8           0        4.182538   -0.034361   -0.347954
     11         17           0        2.838832   -2.603654    0.047226
     12          6           0       -1.375091    0.667013    0.298894
     13          6           0       -2.432176   -0.068849   -0.289537
     14          6           0       -3.774415    0.300046   -0.143773
     15          6           0       -1.677885    1.829094    1.075510
     16          6           0       -3.024321    2.033672    1.087578
     17          6           0       -4.023127    1.451506    0.587141
     18         17           0       -5.012873   -0.652628   -0.928018
     19          1           0       -0.916808    2.387403    1.604868
     20          1           0       -2.198968   -0.919710   -0.911727
 ---------------------------------------------------------------------
 Rotational constants (GHZ):           0.4967774           0.1851579           0.1415179
 Leave Link  202 at Mon Apr  4 13:49:49 2022, MaxMem=  1879048192 cpu:               0.1 elap:               0.0
 (Enter /gpfs/software/gaussian16/sse4/tar/g16/l301.exe)
 Standard basis: 6-311+G(d,p) (5D, 7F)
 Ernie: Thresh=  0.10000D-02 Tol=  0.10000D-05 Strict=F.
 There are   441 symmetry adapted cartesian basis functions of A   symmetry.
 There are   424 symmetry adapted basis functions of A   symmetry.
   424 basis functions,   704 primitive gaussians,   441 cartesian basis functions
    76 alpha electrons       76 beta electrons
       nuclear repulsion energy      1524.4517125960 Hartrees.
 IExCor= 4336 DFT=T Ex+Corr=M062X ExCW=0 ScaHFX=  0.540000
 ScaDFX=  1.000000  1.000000  1.000000  1.000000 ScalE2=  1.000000  1.000000
 IRadAn=      5 IRanWt=     -1 IRanGd=            0 ICorTp=0 IEmpDi=  4
 NAtoms=   20 NActive=   20 NUniq=   20 SFac= 1.00D+00 NAtFMM=   60 NAOKFM=F Big=F
 Integral buffers will be    131072 words long.
 Raffenetti 2 integral format.
 Two-electron integral symmetry is turned on.
 Leave Link  301 at Mon Apr  4 13:49:49 2022, MaxMem=  1879048192 cpu:               0.4 elap:               0.1
 (Enter /gpfs/software/gaussian16/sse4/tar/g16/l302.exe)
 NPDir=0 NMtPBC=     1 NCelOv=     1 NCel=       1 NClECP=     1 NCelD=      1
         NCelK=      1 NCelE2=     1 NClLst=     1 CellRange=     0.0.
 One-electron integrals computed using PRISM.
 One-electron integral symmetry used in STVInt
 NBasis=   424 RedAO= T EigKep=  1.21D-06  NBF=   424
 NBsUse=   420 1.00D-06 EigRej=  9.05D-07 NBFU=   420
 Precomputing XC quadrature grid using
 IXCGrd= 4 IRadAn=           5 IRanWt=          -1 IRanGd=           0 AccXCQ= 0.00D+00.
 Generated NRdTot=       0 NPtTot=           0 NUsed=           0 NTot=          32
 NSgBfM=   432   432   432   432   432 MxSgAt=    20 MxSgA2=    20.
 Leave Link  302 at Mon Apr  4 13:49:49 2022, MaxMem=  1879048192 cpu:               3.6 elap:               0.5
 (Enter /gpfs/software/gaussian16/sse4/tar/g16/l303.exe)
 DipDrv:  MaxL=1.
 Leave Link  303 at Mon Apr  4 13:49:49 2022, MaxMem=  1879048192 cpu:               0.3 elap:               0.1
 (Enter /gpfs/software/gaussian16/sse4/tar/g16/l401.exe)
 Initial guess from the checkpoint file:  "checkpoint.chk"
 B after Tr=     0.000000   -0.000000   -0.000000
         Rot=    0.999737   -0.017413   -0.001719   -0.014825 Ang=  -2.63 deg.
 Guess basis will be translated and rotated to current coordinates.
 JPrj=2 DoOrth=T DoCkMO=T.
 Generating alternative initial guess.
 ExpMin= 4.38D-02 ExpMax= 1.06D+05 ExpMxC= 3.62D+03 IAcc=2 IRadAn=         4 AccDes= 0.00D+00
 Harris functional with IExCor= 1009 and IRadAn=       4 diagonalized for initial guess.
 HarFok:  IExCor= 1009 AccDes= 0.00D+00 IRadAn=         4 IDoV= 1 UseB2=F ITyADJ=14
 ICtDFT=  3500011 ScaDFX=  1.000000  1.000000  1.000000  1.000000
 FoFCou: FMM=F IPFlag=           0 FMFlag=      100000 FMFlg1=           0
         NFxFlg=           0 DoJE=T BraDBF=F KetDBF=T FulRan=T
         wScrn=  0.000000 ICntrl=       500 IOpCl=  0 I1Cent=   200000004 NGrid=           0
         NMat0=    1 NMatS0=      1 NMatT0=    0 NMatD0=    1 NMtDS0=    0 NMtDT0=    0
 Petite list used in FoFCou.
 Harris En= -2373.86278490323    
 Leave Link  401 at Mon Apr  4 13:49:51 2022, MaxMem=  1879048192 cpu:              13.0 elap:               1.9
 (Enter /gpfs/software/gaussian16/sse4/tar/g16/l502.exe)
 Integral symmetry usage will be decided dynamically.
 Closed shell SCF:
 Using DIIS extrapolation, IDIIS=  1040.
 NGot=  1879048192 LenX=  1878652179 LenY=  1878457257
 Requested convergence on RMS density matrix=1.00D-08 within 128 cycles.
 Requested convergence on MAX density matrix=1.00D-06.
 Requested convergence on             energy=1.00D-06.
 No special actions if energy rises.
 Fock matrices will be formed incrementally for  20 cycles.

 Cycle   1  Pass 1  IDiag  1:
 FoFJK:  IHMeth= 1 ICntrl=       0 DoSepK=F KAlg= 0 I1Cent=           0 FoldK=F
 IRaf= 800000000 NMat=       1 IRICut=       1 DoRegI=T DoRafI=F ISym2E= 0 IDoP0=0 IntGTp=1.
 FoFCou: FMM=F IPFlag=           0 FMFlag=      100000 FMFlg1=           0
         NFxFlg=           0 DoJE=F BraDBF=F KetDBF=F FulRan=T
         wScrn=  0.000000 ICntrl=         0 IOpCl=  0 I1Cent=           0 NGrid=           0
         NMat0=    1 NMatS0=      1 NMatT0=    0 NMatD0=    1 NMtDS0=    0 NMtDT0=    0
 Symmetry not used in FoFCou.
 E= -2374.56533033566    
 DIIS: error= 1.69D-02 at cycle   1 NSaved=   1.
 NSaved= 1 IEnMin= 1 EnMin= -2374.56533033566     IErMin= 1 ErrMin= 1.69D-02
 ErrMax= 1.69D-02  0.00D+00 EMaxC= 1.00D-01 BMatC= 1.91D-01 BMatP= 1.91D-01
 IDIUse=3 WtCom= 8.31D-01 WtEn= 1.69D-01
 Coeff-Com:  0.100D+01
 Coeff-En:   0.100D+01
 Coeff:      0.100D+01
 Recover alternate guess density for next cycle.
 RMSDP=1.50D-01 MaxDP=3.49D+01              OVMax= 0.00D+00

 Cycle   2  Pass 1  IDiag  1:
 RMSU=  1.47D-01    CP:  6.89D-01
 E= -2374.46316085246     Delta-E=        0.102169483196 Rises=F Damp=F
 Switch densities from cycles 1 and 2 for lowest energy.
 DIIS: error= 2.46D-02 at cycle   2 NSaved=   2.
 NSaved= 2 IEnMin= 1 EnMin= -2374.56533033566     IErMin= 1 ErrMin= 1.69D-02
 ErrMax= 2.46D-02  0.00D+00 EMaxC= 1.00D+00 BMatC= 7.06D-01 BMatP= 1.91D-01
 IDIUse=1 WtCom= 1.00D+00 WtEn= 0.00D+00
 Coeff-Com:  0.784D+00 0.216D+00
 Coeff:      0.784D+00 0.216D+00
 Gap=     0.214 Goal=   None    Shift=    0.000
 RMSDP=8.47D-02 MaxDP=2.06D+01 DE= 1.02D-01 OVMax= 1.78D-01

 Cycle   3  Pass 1  IDiag  1:
 RMSU=  2.89D-02    CP:  9.58D-01  5.42D-01
 E= -2374.93041349551     Delta-E=       -0.467252643052 Rises=F Damp=F
 DIIS: error= 5.82D-03 at cycle   3 NSaved=   3.
 NSaved= 3 IEnMin= 3 EnMin= -2374.93041349551     IErMin= 3 ErrMin= 5.82D-03
 ErrMax= 5.82D-03  0.00D+00 EMaxC= 1.00D+00 BMatC= 3.72D-02 BMatP= 1.91D-01
 IDIUse=1 WtCom= 1.00D+00 WtEn= 0.00D+00
 Coeff-Com:  0.385D-01 0.148D+00 0.814D+00
 Coeff:      0.385D-01 0.148D+00 0.814D+00
 Gap=     0.128 Goal=   None    Shift=    0.000
 RMSDP=3.04D-02 MaxDP=6.62D+00 DE=-4.67D-01 OVMax= 8.16D-02

 Cycle   4  Pass 1  IDiag  1:
 RMSU=  1.33D-02    CP:  9.55D-01  7.25D-01  1.17D+00
 E= -2374.96286375121     Delta-E=       -0.032450255697 Rises=F Damp=F
 DIIS: error= 3.97D-03 at cycle   4 NSaved=   4.
 NSaved= 4 IEnMin= 4 EnMin= -2374.96286375121     IErMin= 4 ErrMin= 3.97D-03
 ErrMax= 3.97D-03  0.00D+00 EMaxC= 1.00D+00 BMatC= 9.63D-03 BMatP= 3.72D-02
 IDIUse=1 WtCom= 1.00D+00 WtEn= 0.00D+00
 Coeff-Com: -0.321D-01 0.396D-01 0.384D+00 0.609D+00
 Coeff:     -0.321D-01 0.396D-01 0.384D+00 0.609D+00
 Gap=     0.148 Goal=   None    Shift=    0.000
 RMSDP=1.09D-02 MaxDP=2.26D+00 DE=-3.25D-02 OVMax= 3.90D-02

 Cycle   5  Pass 1  IDiag  1:
 RMSU=  4.50D-03    CP:  9.36D-01  7.91D-01  1.19D+00  1.07D+00
 E= -2374.97075264692     Delta-E=       -0.007888895715 Rises=F Damp=F
 DIIS: error= 2.07D-03 at cycle   5 NSaved=   5.
 NSaved= 5 IEnMin= 5 EnMin= -2374.97075264692     IErMin= 5 ErrMin= 2.07D-03
 ErrMax= 2.07D-03  0.00D+00 EMaxC= 1.00D+00 BMatC= 2.32D-03 BMatP= 9.63D-03
 IDIUse=1 WtCom= 1.00D+00 WtEn= 0.00D+00
 Coeff-Com: -0.198D-01 0.479D-02 0.152D+00 0.371D+00 0.492D+00
 Coeff:     -0.198D-01 0.479D-02 0.152D+00 0.371D+00 0.492D+00
 Gap=     0.144 Goal=   None    Shift=    0.000
 RMSDP=6.22D-03 MaxDP=1.23D+00 DE=-7.89D-03 OVMax= 1.53D-02

 Cycle   6  Pass 1  IDiag  1:
 RMSU=  1.31D-03    CP:  9.26D-01  7.54D-01  1.16D+00  9.69D-01  5.60D-01
 E= -2374.97311325591     Delta-E=       -0.002360608981 Rises=F Damp=F
 DIIS: error= 4.04D-04 at cycle   6 NSaved=   6.
 NSaved= 6 IEnMin= 6 EnMin= -2374.97311325591     IErMin= 6 ErrMin= 4.04D-04
 ErrMax= 4.04D-04  0.00D+00 EMaxC= 1.00D+00 BMatC= 9.63D-05 BMatP= 2.32D-03
 IDIUse=1 WtCom= 1.00D+00 WtEn= 0.00D+00
 Coeff-Com: -0.524D-02-0.215D-02 0.264D-01 0.903D-01 0.199D+00 0.692D+00
 Coeff:     -0.524D-02-0.215D-02 0.264D-01 0.903D-01 0.199D+00 0.692D+00
 Gap=     0.142 Goal=   None    Shift=    0.000
 RMSDP=1.10D-03 MaxDP=2.35D-01 DE=-2.36D-03 OVMax= 6.20D-03

 Cycle   7  Pass 1  IDiag  1:
 RMSU=  5.15D-04    CP:  9.27D-01  7.48D-01  1.16D+00  9.67D-01  5.19D-01
                    CP:  1.07D+00
 E= -2374.97319107733     Delta-E=       -0.000077821422 Rises=F Damp=F
 DIIS: error= 2.47D-04 at cycle   7 NSaved=   7.
 NSaved= 7 IEnMin= 7 EnMin= -2374.97319107733     IErMin= 7 ErrMin= 2.47D-04
 ErrMax= 2.47D-04  0.00D+00 EMaxC= 1.00D+00 BMatC= 4.00D-05 BMatP= 9.63D-05
 IDIUse=1 WtCom= 1.00D+00 WtEn= 0.00D+00
 Coeff-Com: -0.480D-03-0.126D-02-0.106D-01-0.100D-01 0.310D-01 0.418D+00
 Coeff-Com:  0.573D+00
 Coeff:     -0.480D-03-0.126D-02-0.106D-01-0.100D-01 0.310D-01 0.418D+00
 Coeff:      0.573D+00
 Gap=     0.143 Goal=   None    Shift=    0.000
 RMSDP=8.93D-04 MaxDP=2.02D-01 DE=-7.78D-05 OVMax= 2.59D-03

 Cycle   8  Pass 1  IDiag  1:
 RMSU=  1.66D-04    CP:  9.26D-01  7.53D-01  1.16D+00  9.81D-01  5.61D-01
                    CP:  1.13D+00  8.84D-01
 E= -2374.97323508780     Delta-E=       -0.000044010476 Rises=F Damp=F
 DIIS: error= 1.21D-04 at cycle   8 NSaved=   8.
 NSaved= 8 IEnMin= 8 EnMin= -2374.97323508780     IErMin= 8 ErrMin= 1.21D-04
 ErrMax= 1.21D-04  0.00D+00 EMaxC= 1.00D+00 BMatC= 5.17D-06 BMatP= 4.00D-05
 IDIUse=1 WtCom= 1.00D+00 WtEn= 0.00D+00
 Coeff-Com:  0.548D-03-0.344D-03-0.114D-01-0.194D-01-0.133D-01 0.129D+00
 Coeff-Com:  0.317D+00 0.599D+00
 Coeff:      0.548D-03-0.344D-03-0.114D-01-0.194D-01-0.133D-01 0.129D+00
 Coeff:      0.317D+00 0.599D+00
 Gap=     0.144 Goal=   None    Shift=    0.000
 RMSDP=2.13D-04 MaxDP=2.68D-02 DE=-4.40D-05 OVMax= 7.98D-04

 Cycle   9  Pass 1  IDiag  1:
 RMSU=  6.06D-05    CP:  9.25D-01  7.53D-01  1.16D+00  9.76D-01  5.51D-01
                    CP:  1.17D+00  9.25D-01  7.97D-01
 E= -2374.97324087052     Delta-E=       -0.000005782718 Rises=F Damp=F
 DIIS: error= 2.97D-05 at cycle   9 NSaved=   9.
 NSaved= 9 IEnMin= 9 EnMin= -2374.97324087052     IErMin= 9 ErrMin= 2.97D-05
 ErrMax= 2.97D-05  0.00D+00 EMaxC= 1.00D+00 BMatC= 6.58D-07 BMatP= 5.17D-06
 IDIUse=1 WtCom= 1.00D+00 WtEn= 0.00D+00
 Coeff-Com:  0.307D-03 0.176D-04-0.392D-02-0.686D-02-0.118D-01-0.288D-02
 Coeff-Com:  0.643D-01 0.301D+00 0.660D+00
 Coeff:      0.307D-03 0.176D-04-0.392D-02-0.686D-02-0.118D-01-0.288D-02
 Coeff:      0.643D-01 0.301D+00 0.660D+00
 Gap=     0.143 Goal=   None    Shift=    0.000
 RMSDP=4.53D-05 MaxDP=6.80D-03 DE=-5.78D-06 OVMax= 4.95D-04

 Cycle  10  Pass 1  IDiag  1:
 RMSU=  2.11D-05    CP:  9.25D-01  7.53D-01  1.16D+00  9.76D-01  5.49D-01
                    CP:  1.17D+00  9.63D-01  8.78D-01  8.67D-01
 E= -2374.97324188243     Delta-E=       -0.000001011912 Rises=F Damp=F
 DIIS: error= 1.58D-05 at cycle  10 NSaved=  10.
 NSaved=10 IEnMin=10 EnMin= -2374.97324188243     IErMin=10 ErrMin= 1.58D-05
 ErrMax= 1.58D-05  0.00D+00 EMaxC= 1.00D+00 BMatC= 7.24D-08 BMatP= 6.58D-07
 IDIUse=1 WtCom= 1.00D+00 WtEn= 0.00D+00
 Coeff-Com:  0.450D-04 0.253D-04 0.452D-03 0.103D-02-0.247D-02-0.221D-01
 Coeff-Com: -0.327D-01-0.196D-02 0.241D+00 0.817D+00
 Coeff:      0.450D-04 0.253D-04 0.452D-03 0.103D-02-0.247D-02-0.221D-01
 Coeff:     -0.327D-01-0.196D-02 0.241D+00 0.817D+00
 Gap=     0.143 Goal=   None    Shift=    0.000
 RMSDP=4.50D-05 MaxDP=9.45D-03 DE=-1.01D-06 OVMax= 2.16D-04

 Cycle  11  Pass 1  IDiag  1:
 RMSU=  9.97D-06    CP:  9.25D-01  7.52D-01  1.16D+00  9.75D-01  5.48D-01
                    CP:  1.18D+00  9.74D-01  8.81D-01  9.67D-01  9.38D-01
 E= -2374.97324206213     Delta-E=       -0.000000179692 Rises=F Damp=F
 DIIS: error= 3.85D-06 at cycle  11 NSaved=  11.
 NSaved=11 IEnMin=11 EnMin= -2374.97324206213     IErMin=11 ErrMin= 3.85D-06
 ErrMax= 3.85D-06  0.00D+00 EMaxC= 1.00D+00 BMatC= 1.45D-08 BMatP= 7.24D-08
 IDIUse=1 WtCom= 1.00D+00 WtEn= 0.00D+00
 Coeff-Com: -0.232D-04 0.175D-04 0.776D-03 0.141D-02 0.389D-03-0.888D-02
 Coeff-Com: -0.239D-01-0.456D-01 0.167D-01 0.365D+00 0.694D+00
 Coeff:     -0.232D-04 0.175D-04 0.776D-03 0.141D-02 0.389D-03-0.888D-02
 Coeff:     -0.239D-01-0.456D-01 0.167D-01 0.365D+00 0.694D+00
 Gap=     0.143 Goal=   None    Shift=    0.000
 RMSDP=8.38D-06 MaxDP=1.03D-03 DE=-1.80D-07 OVMax= 9.79D-05

 Cycle  12  Pass 1  IDiag  1:
 RMSU=  3.65D-06    CP:  9.25D-01  7.52D-01  1.16D+00  9.75D-01  5.47D-01
                    CP:  1.18D+00  9.73D-01  8.82D-01  9.86D-01  1.11D+00
                    CP:  9.02D-01
 E= -2374.97324209691     Delta-E=       -0.000000034783 Rises=F Damp=F
 DIIS: error= 1.88D-06 at cycle  12 NSaved=  12.
 NSaved=12 IEnMin=12 EnMin= -2374.97324209691     IErMin=12 ErrMin= 1.88D-06
 ErrMax= 1.88D-06  0.00D+00 EMaxC= 1.00D+00 BMatC= 1.91D-09 BMatP= 1.45D-08
 IDIUse=1 WtCom= 1.00D+00 WtEn= 0.00D+00
 Coeff-Com: -0.131D-04 0.244D-05 0.138D-03 0.175D-03 0.596D-03 0.198D-02
 Coeff-Com: -0.111D-02-0.147D-01-0.441D-01-0.581D-01 0.220D+00 0.895D+00
 Coeff:     -0.131D-04 0.244D-05 0.138D-03 0.175D-03 0.596D-03 0.198D-02
 Coeff:     -0.111D-02-0.147D-01-0.441D-01-0.581D-01 0.220D+00 0.895D+00
 Gap=     0.143 Goal=   None    Shift=    0.000
 RMSDP=3.52D-06 MaxDP=4.06D-04 DE=-3.48D-08 OVMax= 6.68D-05

 Cycle  13  Pass 1  IDiag  1:
 RMSU=  1.50D-06    CP:  9.25D-01  7.52D-01  1.16D+00  9.75D-01  5.47D-01
                    CP:  1.18D+00  9.71D-01  8.78D-01  9.86D-01  1.13D+00
                    CP:  1.04D+00  9.80D-01
 E= -2374.97324210420     Delta-E=       -0.000000007296 Rises=F Damp=F
 DIIS: error= 7.01D-07 at cycle  13 NSaved=  13.
 NSaved=13 IEnMin=13 EnMin= -2374.97324210420     IErMin=13 ErrMin= 7.01D-07
 ErrMax= 7.01D-07  0.00D+00 EMaxC= 1.00D+00 BMatC= 3.08D-10 BMatP= 1.91D-09
 IDIUse=1 WtCom= 1.00D+00 WtEn= 0.00D+00
 Coeff-Com: -0.298D-05-0.899D-06-0.415D-04-0.102D-03 0.194D-03 0.183D-02
 Coeff-Com:  0.235D-02 0.475D-03-0.188D-01-0.675D-01-0.800D-02 0.341D+00
 Coeff-Com:  0.748D+00
 Coeff:     -0.298D-05-0.899D-06-0.415D-04-0.102D-03 0.194D-03 0.183D-02
 Coeff:      0.235D-02 0.475D-03-0.188D-01-0.675D-01-0.800D-02 0.341D+00
 Coeff:      0.748D+00
 Gap=     0.143 Goal=   None    Shift=    0.000
 RMSDP=1.27D-06 MaxDP=1.18D-04 DE=-7.30D-09 OVMax= 2.33D-05

 Cycle  14  Pass 1  IDiag  1:
 RMSU=  7.90D-07    CP:  9.25D-01  7.52D-01  1.16D+00  9.75D-01  5.47D-01
                    CP:  1.18D+00  9.71D-01  8.79D-01  9.89D-01  1.14D+00
                    CP:  1.05D+00  1.10D+00  9.27D-01
 E= -2374.97324210484     Delta-E=       -0.000000000633 Rises=F Damp=F
 DIIS: error= 2.78D-07 at cycle  14 NSaved=  14.
 NSaved=14 IEnMin=14 EnMin= -2374.97324210484     IErMin=14 ErrMin= 2.78D-07
 ErrMax= 2.78D-07  0.00D+00 EMaxC= 1.00D+00 BMatC= 7.12D-11 BMatP= 3.08D-10
 IDIUse=1 WtCom= 1.00D+00 WtEn= 0.00D+00
 Coeff-Com:  0.571D-06-0.118D-05-0.381D-04-0.686D-04 0.429D-05 0.519D-03
 Coeff-Com:  0.123D-02 0.269D-02-0.161D-02-0.227D-01-0.421D-01 0.144D-01
 Coeff-Com:  0.358D+00 0.689D+00
 Coeff:      0.571D-06-0.118D-05-0.381D-04-0.686D-04 0.429D-05 0.519D-03
 Coeff:      0.123D-02 0.269D-02-0.161D-02-0.227D-01-0.421D-01 0.144D-01
 Coeff:      0.358D+00 0.689D+00
 Gap=     0.143 Goal=   None    Shift=    0.000
 RMSDP=1.20D-06 MaxDP=2.31D-04 DE=-6.33D-10 OVMax= 1.00D-05

 Cycle  15  Pass 1  IDiag  1:
 RMSU=  3.17D-07    CP:  9.25D-01  7.52D-01  1.16D+00  9.75D-01  5.47D-01
                    CP:  1.18D+00  9.70D-01  8.79D-01  9.86D-01  1.13D+00
                    CP:  1.04D+00  1.05D+00  1.10D+00  6.98D-01
 E= -2374.97324210516     Delta-E=       -0.000000000324 Rises=F Damp=F
 DIIS: error= 1.33D-07 at cycle  15 NSaved=  15.
 NSaved=15 IEnMin=15 EnMin= -2374.97324210516     IErMin=15 ErrMin= 1.33D-07
 ErrMax= 1.33D-07  0.00D+00 EMaxC= 1.00D+00 BMatC= 7.29D-12 BMatP= 7.12D-11
 IDIUse=1 WtCom= 1.00D+00 WtEn= 0.00D+00
 Coeff-Com:  0.491D-06-0.301D-06-0.593D-05-0.875D-05-0.232D-04-0.970D-04
 Coeff-Com:  0.443D-04 0.780D-03 0.232D-02 0.254D-02-0.131D-01-0.439D-01
 Coeff-Com:  0.486D-02 0.235D+00 0.812D+00
 Coeff:      0.491D-06-0.301D-06-0.593D-05-0.875D-05-0.232D-04-0.970D-04
 Coeff:      0.443D-04 0.780D-03 0.232D-02 0.254D-02-0.131D-01-0.439D-01
 Coeff:      0.486D-02 0.235D+00 0.812D+00
 Gap=     0.143 Goal=   None    Shift=    0.000
 RMSDP=2.78D-07 MaxDP=3.26D-05 DE=-3.24D-10 OVMax= 4.35D-06

 Cycle  16  Pass 1  IDiag  1:
 RMSU=  9.74D-08    CP:  9.25D-01  7.52D-01  1.16D+00  9.75D-01  5.47D-01
                    CP:  1.18D+00  9.71D-01  8.79D-01  9.86D-01  1.14D+00
                    CP:  1.04D+00  1.07D+00  1.11D+00  7.73D-01  9.09D-01
 E= -2374.97324210510     Delta-E=        0.000000000063 Rises=F Damp=F
 DIIS: error= 4.21D-08 at cycle  16 NSaved=  16.
 NSaved=16 IEnMin=15 EnMin= -2374.97324210516     IErMin=16 ErrMin= 4.21D-08
 ErrMax= 4.21D-08  0.00D+00 EMaxC= 1.00D+00 BMatC= 1.78D-12 BMatP= 7.29D-12
 IDIUse=1 WtCom= 1.00D+00 WtEn= 0.00D+00
 Coeff-Com:  0.204D-06 0.629D-07 0.308D-05 0.472D-05-0.112D-04-0.127D-03
 Coeff-Com: -0.188D-03-0.793D-04 0.135D-02 0.494D-02 0.934D-03-0.214D-01
 Coeff-Com: -0.605D-01-0.150D-01 0.351D+00 0.739D+00
 Coeff:      0.204D-06 0.629D-07 0.308D-05 0.472D-05-0.112D-04-0.127D-03
 Coeff:     -0.188D-03-0.793D-04 0.135D-02 0.494D-02 0.934D-03-0.214D-01
 Coeff:     -0.605D-01-0.150D-01 0.351D+00 0.739D+00
 Gap=     0.143 Goal=   None    Shift=    0.000
 RMSDP=3.80D-07 MaxDP=7.59D-05 DE= 6.28D-11 OVMax= 1.87D-06

 Cycle  17  Pass 1  IDiag  1:
 RMSU=  5.08D-08    CP:  9.25D-01  7.52D-01  1.16D+00  9.75D-01  5.47D-01
                    CP:  1.18D+00  9.71D-01  8.79D-01  9.86D-01  1.14D+00
                    CP:  1.04D+00  1.06D+00  1.13D+00  7.56D-01  1.05D+00
                    CP:  8.87D-01
 E= -2374.97324210524     Delta-E=       -0.000000000146 Rises=F Damp=F
 DIIS: error= 2.26D-08 at cycle  17 NSaved=  17.
 NSaved=17 IEnMin=17 EnMin= -2374.97324210524     IErMin=17 ErrMin= 2.26D-08
 ErrMax= 2.26D-08  0.00D+00 EMaxC= 1.00D+00 BMatC= 2.69D-13 BMatP= 1.78D-12
 IDIUse=1 WtCom= 1.00D+00 WtEn= 0.00D+00
 Coeff-Com: -0.361D-07 0.105D-06 0.240D-05 0.322D-05 0.774D-06-0.317D-04
 Coeff-Com: -0.884D-04-0.166D-03 0.126D-03 0.153D-02 0.241D-02-0.987D-03
 Coeff-Com: -0.247D-01-0.419D-01-0.281D-02 0.272D+00 0.794D+00
 Coeff:     -0.361D-07 0.105D-06 0.240D-05 0.322D-05 0.774D-06-0.317D-04
 Coeff:     -0.884D-04-0.166D-03 0.126D-03 0.153D-02 0.241D-02-0.987D-03
 Coeff:     -0.247D-01-0.419D-01-0.281D-02 0.272D+00 0.794D+00
 Gap=     0.143 Goal=   None    Shift=    0.000
 RMSDP=6.11D-08 MaxDP=1.07D-05 DE=-1.46D-10 OVMax= 8.05D-07

 Cycle  18  Pass 1  IDiag  1:
 RMSU=  1.64D-08    CP:  9.25D-01  7.52D-01  1.16D+00  9.75D-01  5.47D-01
                    CP:  1.18D+00  9.71D-01  8.79D-01  9.86D-01  1.14D+00
                    CP:  1.04D+00  1.05D+00  1.13D+00  7.40D-01  1.10D+00
                    CP:  1.02D+00  1.03D+00
 E= -2374.97324210515     Delta-E=        0.000000000096 Rises=F Damp=F
 DIIS: error= 1.08D-08 at cycle  18 NSaved=  18.
 NSaved=18 IEnMin=17 EnMin= -2374.97324210524     IErMin=18 ErrMin= 1.08D-08
 ErrMax= 1.08D-08  0.00D+00 EMaxC= 1.00D+00 BMatC= 8.26D-14 BMatP= 2.69D-13
 IDIUse=1 WtCom= 1.00D+00 WtEn= 0.00D+00
 Coeff-Com: -0.282D-07 0.324D-07 0.430D-06 0.347D-06 0.221D-05 0.952D-05
 Coeff-Com: -0.463D-05-0.549D-04-0.193D-03-0.226D-03 0.995D-03 0.400D-02
 Coeff-Com: -0.577D-04-0.172D-01-0.789D-01-0.182D-01 0.399D+00 0.710D+00
 Coeff:     -0.282D-07 0.324D-07 0.430D-06 0.347D-06 0.221D-05 0.952D-05
 Coeff:     -0.463D-05-0.549D-04-0.193D-03-0.226D-03 0.995D-03 0.400D-02
 Coeff:     -0.577D-04-0.172D-01-0.789D-01-0.182D-01 0.399D+00 0.710D+00
 Gap=     0.143 Goal=   None    Shift=    0.000
 RMSDP=1.98D-08 MaxDP=2.59D-06 DE= 9.60D-11 OVMax= 3.74D-07

 Cycle  19  Pass 1  IDiag  1:
 RMSU=  5.98D-09    CP:  9.25D-01  7.52D-01  1.16D+00  9.75D-01  5.47D-01
                    CP:  1.18D+00  9.71D-01  8.79D-01  9.86D-01  1.14D+00
                    CP:  1.04D+00  1.06D+00  1.13D+00  7.40D-01  1.11D+00
                    CP:  1.05D+00  1.17D+00  1.10D+00
 E= -2374.97324210505     Delta-E=        0.000000000099 Rises=F Damp=F
 DIIS: error= 4.60D-09 at cycle  19 NSaved=  19.
 NSaved=19 IEnMin=17 EnMin= -2374.97324210524     IErMin=19 ErrMin= 4.60D-09
 ErrMax= 4.60D-09  0.00D+00 EMaxC= 1.00D+00 BMatC= 1.25D-14 BMatP= 8.26D-14
 IDIUse=1 WtCom= 1.00D+00 WtEn= 0.00D+00
 Coeff-Com: -0.857D-08-0.237D-08-0.305D-06-0.432D-06 0.872D-06 0.105D-04
 Coeff-Com:  0.158D-04 0.828D-05-0.111D-03-0.407D-03-0.661D-04 0.184D-02
 Coeff-Com:  0.466D-02 0.183D-02-0.313D-01-0.594D-01 0.719D-03 0.311D+00
 Coeff-Com:  0.771D+00
 Coeff:     -0.857D-08-0.237D-08-0.305D-06-0.432D-06 0.872D-06 0.105D-04
 Coeff:      0.158D-04 0.828D-05-0.111D-03-0.407D-03-0.661D-04 0.184D-02
 Coeff:      0.466D-02 0.183D-02-0.313D-01-0.594D-01 0.719D-03 0.311D+00
 Coeff:      0.771D+00
 Gap=     0.143 Goal=   None    Shift=    0.000
 RMSDP=1.48D-08 MaxDP=2.18D-06 DE= 9.87D-11 OVMax= 1.72D-07

 Cycle  20  Pass 1  IDiag  1:
 RMSU=  3.62D-09    CP:  9.25D-01  7.52D-01  1.16D+00  9.75D-01  5.47D-01
                    CP:  1.18D+00  9.71D-01  8.79D-01  9.86D-01  1.14D+00
                    CP:  1.04D+00  1.06D+00  1.13D+00  7.37D-01  1.10D+00
                    CP:  1.07D+00  1.19D+00  1.23D+00  1.10D+00
 E= -2374.97324210514     Delta-E=       -0.000000000094 Rises=F Damp=F
 DIIS: error= 1.08D-09 at cycle  20 NSaved=  20.
 NSaved=20 IEnMin=17 EnMin= -2374.97324210524     IErMin=20 ErrMin= 1.08D-09
 ErrMax= 1.08D-09  0.00D+00 EMaxC= 1.00D+00 BMatC= 1.14D-15 BMatP= 1.25D-14
 IDIUse=1 WtCom= 1.00D+00 WtEn= 0.00D+00
 Large coefficients: NSaved= 20 BigCof=    0.00 CofMax=   10.00 Det=-7.50D-15
 Inversion failed.  Reducing to 19 matrices.
 Large coefficients: NSaved= 19 BigCof=    0.00 CofMax=   10.00 Det=-7.50D-15
 Inversion failed.  Reducing to 18 matrices.
 Large coefficients: NSaved= 18 BigCof=    0.00 CofMax=   10.00 Det=-7.51D-15
 Inversion failed.  Reducing to 17 matrices.
 Large coefficients: NSaved= 17 BigCof=    0.00 CofMax=   10.00 Det=-8.01D-15
 Inversion failed.  Reducing to 16 matrices.
 Large coefficients: NSaved= 16 BigCof=    0.00 CofMax=   10.00 Det=-8.08D-15
 Inversion failed.  Reducing to 15 matrices.
 Coeff-Com:  0.551D-06 0.160D-05 0.187D-06-0.105D-04-0.532D-04-0.578D-04
 Coeff-Com:  0.206D-04 0.914D-03 0.227D-02 0.212D-02-0.109D-01-0.557D-01
 Coeff-Com: -0.794D-02 0.199D+00 0.870D+00
 Coeff:      0.551D-06 0.160D-05 0.187D-06-0.105D-04-0.532D-04-0.578D-04
 Coeff:      0.206D-04 0.914D-03 0.227D-02 0.212D-02-0.109D-01-0.557D-01
 Coeff:     -0.794D-02 0.199D+00 0.870D+00
 Gap=     0.143 Goal=   None    Shift=    0.000
 RMSDP=3.68D-09 MaxDP=4.60D-07 DE=-9.37D-11 OVMax= 6.15D-08

 SCF Done:  E(RM062X) =  -2374.97324211     A.U. after   20 cycles
            NFock= 20  Conv=0.37D-08     -V/T= 2.0025
 KE= 2.368999415326D+03 PE=-8.687078187816D+03 EE= 2.418653817789D+03
 Leave Link  502 at Mon Apr  4 13:55:05 2022, MaxMem=  1879048192 cpu:            2188.3 elap:             313.4
 (Enter /gpfs/software/gaussian16/sse4/tar/g16/l701.exe)
 ... and contract with generalized density number  0.
 Compute integral first derivatives.
 Leave Link  701 at Mon Apr  4 13:55:05 2022, MaxMem=  1879048192 cpu:               1.3 elap:               0.2
 (Enter /gpfs/software/gaussian16/sse4/tar/g16/l702.exe)
 L702 exits ... SP integral derivatives will be done elsewhere.
 Leave Link  702 at Mon Apr  4 13:55:05 2022, MaxMem=  1879048192 cpu:               0.1 elap:               0.0
 (Enter /gpfs/software/gaussian16/sse4/tar/g16/l703.exe)
 Integral derivatives from FoFJK, PRISM(SPDF).
 Compute integral first derivatives, UseDBF=F ICtDFT=           0.
 Calling FoFJK, ICntrl=      2127 FMM=F ISym2X=0 I1Cent= 0 IOpClX= 0 NMat=1 NMatS=1 NMatT=0.
 FoFJK:  IHMeth= 1 ICntrl=    2127 DoSepK=F KAlg= 0 I1Cent=           0 FoldK=F
 IRaf=         0 NMat=       1 IRICut=       1 DoRegI=T DoRafI=F ISym2E= 0 IDoP0=0 IntGTp=1.
 FoFCou: FMM=F IPFlag=           0 FMFlag=      100000 FMFlg1=         800
         NFxFlg=           0 DoJE=F BraDBF=F KetDBF=F FulRan=T
         wScrn=  0.000000 ICntrl=      2127 IOpCl=  0 I1Cent=           0 NGrid=           0
         NMat0=    1 NMatS0=      1 NMatT0=    0 NMatD0=    1 NMtDS0=    0 NMtDT0=    0
 Symmetry not used in FoFCou.
 Leave Link  703 at Mon Apr  4 13:55:41 2022, MaxMem=  1879048192 cpu:             251.8 elap:              36.1
 (Enter /gpfs/software/gaussian16/sse4/tar/g16/l716.exe)
 Dipole        =-2.67397050D+00 2.63957337D-01 3.37472705D-01
 ***** Axes restored to original set *****
 -------------------------------------------------------------------
 Center     Atomic                   Forces (Hartrees/Bohr)
 Number     Number              X              Y              Z
 -------------------------------------------------------------------
      1        6           0.004331582    0.002343853   -0.003409555
      2        6           0.001471300    0.000746390   -0.000779989
      3        6          -0.003891725   -0.001095378   -0.003272066
      4        6           0.000805596   -0.001185801    0.000186180
      5        6          -0.005123462    0.004901284    0.004877913
      6        6          -0.009530272    0.006877394    0.007491410
      7       17           0.005899473    0.004123165   -0.002603054
      8        1          -0.002625366   -0.001465704    0.002464126
      9       17           0.000485968   -0.002596445    0.000827507
     10        8          -0.000382737   -0.000987829    0.000655931
     11       17           0.001875993    0.000624378   -0.001118086
     12        6           0.006439964   -0.008907786   -0.005061660
     13        6          -0.001406631    0.002862219   -0.001909664
     14        6          -0.002901100    0.002380125   -0.003813848
     15        6          -0.000231762   -0.001566455   -0.005053544
     16        6           0.019088115   -0.011309271    0.012491485
     17        6          -0.016606872    0.008691598   -0.005789372
     18       17           0.002193281   -0.001523553    0.000580006
     19        1           0.001599413   -0.001521485    0.001719316
     20        1          -0.001490761   -0.001390699    0.001516964
 -------------------------------------------------------------------
 Cartesian Forces:  Max     0.019088115 RMS     0.005317521
 Leave Link  716 at Mon Apr  4 13:55:41 2022, MaxMem=  1879048192 cpu:               0.2 elap:               0.0
 (Enter /gpfs/software/gaussian16/sse4/tar/g16/l103.exe)

 GradGradGradGradGradGradGradGradGradGradGradGradGradGradGradGradGradGrad
 Berny optimization.
 Using GEDIIS/GDIIS optimizer.
 FormGI is forming the generalized inverse of G from B-inverse, IUseBI=4.
 Internal  Forces:  Max     0.022625592 RMS     0.005162966
 Search for a local minimum.
 Step number   6 out of a maximum of  108
 All quantities printed in internal units (Hartrees-Bohrs-Radians)
 RMS Force = .51630D-02 SwitMx=.10000D-02 MixMth= 1
 Mixed Optimization -- RFO/linear search
 Update second derivatives using D2CorX and points    5    6
 DE= -4.11D-03 DEPred=-7.64D-03 R= 5.38D-01
 TightC=F SS=  1.41D+00  RLast= 6.54D-01 DXNew= 1.2000D+00 1.9618D+00
 Trust test= 5.38D-01 RLast= 6.54D-01 DXMaxT set to 1.20D+00
 ITU=  1  1  1 -1  1  0
 Use linear search instead of GDIIS.
     Eigenvalues ---    0.00079   0.01028   0.01056   0.01119   0.01402
     Eigenvalues ---    0.01408   0.01586   0.01680   0.01889   0.01950
     Eigenvalues ---    0.01969   0.02031   0.02050   0.02137   0.02139
     Eigenvalues ---    0.02228   0.02307   0.10674   0.14541   0.15981
     Eigenvalues ---    0.16142   0.19418   0.23494   0.24134   0.24818
     Eigenvalues ---    0.24960   0.24992   0.24993   0.24999   0.25103
     Eigenvalues ---    0.25355   0.25716   0.30395   0.30807   0.31126
     Eigenvalues ---    0.31289   0.32673   0.33482   0.33725   0.34922
     Eigenvalues ---    0.35637   0.35867   0.36272   0.37898   0.40593
     Eigenvalues ---    0.41113   0.43661   0.44813   0.47931   0.49970
     Eigenvalues ---    0.51416   0.77025   0.92862   3.80769
 RFO step:  Lambda=-3.04080745D-03 EMin= 7.93466745D-04
 Quartic linear search produced a step of -0.15152.
 Iteration  1 RMS(Cart)=  0.12105054 RMS(Int)=  0.01765205
 Iteration  2 RMS(Cart)=  0.05846606 RMS(Int)=  0.00093018
 Iteration  3 RMS(Cart)=  0.00134661 RMS(Int)=  0.00033907
 Iteration  4 RMS(Cart)=  0.00000056 RMS(Int)=  0.00033907
 ITry= 1 IFail=0 DXMaxC= 6.80D-01 DCOld= 1.00D+10 DXMaxT= 1.20D+00 DXLimC= 3.00D+00 Rises=F
 Variable       Old X    -DE/DX   Delta X   Delta X   Delta X     New X
                                 (Linear)    (Quad)   (Total)
    R1        2.75901  -0.00154  -0.00193  -0.01419  -0.01615   2.74286
    R2        2.74320  -0.00357  -0.00434  -0.01915  -0.02369   2.71951
    R3        2.32964   0.00024   0.00059   0.00242   0.00301   2.33265
    R4        2.62302  -0.00557   0.00079   0.00725   0.00819   2.63121
    R5        3.29504  -0.00209  -0.00053  -0.00373  -0.00426   3.29077
    R6        2.67889  -0.01136   0.00026  -0.00209  -0.00164   2.67725
    R7        3.32778  -0.00289  -0.00003   0.00193   0.00190   3.32968
    R8        2.59203  -0.00360  -0.00340  -0.02013  -0.02367   2.56835
    R9        3.31910  -0.00273  -0.00076   0.00098   0.00022   3.31932
   R10        2.66743   0.00183   0.00214   0.01669   0.01888   2.68630
   R11        2.05580  -0.00375  -0.00290  -0.01073  -0.01362   2.04217
   R12        2.75551   0.01058   0.00772   0.04087   0.04859   2.80410
   R13        2.67593  -0.00336   0.00382   0.01353   0.01738   2.69331
   R14        2.70254   0.00034   0.00136   0.00902   0.01041   2.71295
   R15        2.64490  -0.00167  -0.00111  -0.00440  -0.00551   2.63939
   R16        2.04009   0.00196  -0.00173  -0.00978  -0.01151   2.02858
   R17        2.61981  -0.00458  -0.00303  -0.00879  -0.01184   2.60797
   R18        3.30373   0.00255   0.00205   0.01216   0.01421   3.31794
   R19        2.57370   0.00260   0.00111  -0.00423  -0.00313   2.57057
   R20        2.04507  -0.00271  -0.00239  -0.00950  -0.01189   2.03318
   R21        2.38058  -0.02123  -0.00529  -0.00746  -0.01278   2.36780
    A1        1.94095   0.00015  -0.00254  -0.01259  -0.01521   1.92574
    A2        2.17033  -0.00149  -0.00030   0.00063   0.00037   2.17070
    A3        2.17190   0.00134   0.00284   0.01197   0.01484   2.18674
    A4        2.16715  -0.00140   0.00231   0.01333   0.01588   2.18303
    A5        1.99248   0.00213  -0.00243  -0.01151  -0.01414   1.97834
    A6        2.12342  -0.00073   0.00014  -0.00155  -0.00161   2.12181
    A7        2.12800   0.00292   0.00133   0.00267   0.00342   2.13142
    A8        2.04266   0.00972  -0.00550  -0.02110  -0.02802   2.01464
    A9        2.10672  -0.01245   0.00494   0.02660   0.03017   2.13689
   A10        2.16707  -0.00018   0.00065   0.00657   0.00707   2.17414
   A11        2.03880  -0.00050  -0.00067  -0.00632  -0.00692   2.03187
   A12        2.07706   0.00068   0.00005  -0.00010   0.00001   2.07707
   A13        2.14850  -0.00175   0.00508   0.01859   0.02358   2.17208
   A14        2.06268  -0.00015  -0.00820  -0.01612  -0.02458   2.03810
   A15        2.06984   0.00191   0.00340  -0.00041   0.00275   2.07259
   A16        2.01457   0.00027  -0.00682  -0.02829  -0.03467   1.97990
   A17        2.25894  -0.02263  -0.00143   0.01356   0.01188   2.27083
   A18        2.00957   0.02235   0.00825   0.01455   0.02253   2.03211
   A19        2.17873  -0.01248  -0.00155   0.01174   0.00994   2.18867
   A20        2.02161   0.01557   0.00673   0.00306   0.00955   2.03116
   A21        2.08273  -0.00307  -0.00517  -0.01432  -0.01956   2.06318
   A22        2.13608   0.00028   0.00509   0.02134   0.02641   2.16249
   A23        2.08037  -0.00101   0.00160  -0.00236  -0.00091   2.07946
   A24        2.06566   0.00076  -0.00655  -0.01793  -0.02462   2.04104
   A25        2.03294  -0.00058  -0.00527  -0.01689  -0.02230   2.01063
   A26        2.08175   0.00162   0.00226   0.00493   0.00700   2.08875
   A27        2.16762  -0.00103   0.00314   0.01322   0.01616   2.18378
   A28        1.91366  -0.00226   0.00123  -0.01312  -0.01186   1.90180
   A29        2.13641   0.00067   0.00508   0.00890   0.01390   2.15031
   A30        2.23119   0.00159  -0.00607   0.00525  -0.00091   2.23028
   A31        2.36157   0.00453  -0.00145   0.02209   0.02068   2.38225
   A32        2.03872   0.00107   0.00567   0.00089   0.00657   2.04529
    D1        0.01617  -0.00032  -0.00152  -0.01583  -0.01714  -0.00097
    D2       -3.10813  -0.00051  -0.00327  -0.03370  -0.03655   3.13851
    D3       -3.12713  -0.00014  -0.00148  -0.01500  -0.01643   3.13963
    D4        0.03177  -0.00034  -0.00323  -0.03288  -0.03584  -0.00407
    D5       -0.00524   0.00000   0.00044   0.00575   0.00618   0.00094
    D6       -3.12222   0.00005  -0.00156  -0.00136  -0.00289  -3.12511
    D7        3.13805  -0.00017   0.00040   0.00494   0.00548  -3.13965
    D8        0.02108  -0.00012  -0.00160  -0.00217  -0.00359   0.01749
    D9       -0.01578   0.00018   0.00143   0.00879   0.00996  -0.00582
   D10       -3.04244  -0.00087  -0.00976  -0.07344  -0.08206  -3.12449
   D11        3.10727   0.00042   0.00330   0.02787   0.03078   3.13805
   D12        0.08061  -0.00064  -0.00789  -0.05436  -0.06124   0.01938
   D13        0.00280   0.00026  -0.00013   0.00912   0.00882   0.01161
   D14        3.12837  -0.00030   0.00029  -0.00553  -0.00539   3.12297
   D15        3.02530   0.00283   0.01122   0.09116   0.10339   3.12869
   D16       -0.13231   0.00227   0.01163   0.07652   0.08917  -0.04314
   D17       -0.00656   0.00045   0.00077   0.01186   0.01259   0.00603
   D18       -3.07639   0.00028  -0.00618  -0.02211  -0.02801  -3.10440
   D19        3.10991   0.00038   0.00281   0.01904   0.02179   3.13170
   D20        0.04008   0.00021  -0.00414  -0.01493  -0.01881   0.02128
   D21        0.00801  -0.00055  -0.00094  -0.01929  -0.01996  -0.01196
   D22       -3.11992   0.00032  -0.00123  -0.00686  -0.00781  -3.12773
   D23        3.07755  -0.00046   0.00587   0.01421   0.02034   3.09789
   D24       -0.05037   0.00041   0.00558   0.02664   0.03249  -0.01788
   D25       -0.68517  -0.00044   0.04603  -0.30317  -0.25679  -0.94196
   D26        2.47287  -0.00152   0.04356  -0.33757  -0.29397   2.17890
   D27        2.44044  -0.00116   0.04635  -0.31810  -0.27178   2.16865
   D28       -0.68471  -0.00224   0.04388  -0.35250  -0.30897  -0.99367
   D29       -3.12160  -0.00049  -0.00227  -0.01299  -0.01514  -3.13675
   D30       -0.03053   0.00020   0.00228   0.01142   0.01385  -0.01668
   D31        0.00301   0.00079   0.00028   0.02268   0.02292   0.02593
   D32        3.09408   0.00148   0.00483   0.04709   0.05191  -3.13720
   D33        3.11036   0.00001   0.00407   0.01925   0.02334   3.13370
   D34       -0.09301   0.00008   0.00956   0.03584   0.04532  -0.04768
   D35       -0.01574  -0.00091   0.00175  -0.01339  -0.01132  -0.02707
   D36        3.06407  -0.00083   0.00724   0.00320   0.01066   3.07473
   D37        0.02533   0.00004  -0.00364  -0.01731  -0.02102   0.00431
   D38        3.12388   0.00046   0.00133   0.01388   0.01500   3.13888
   D39       -3.06615  -0.00060  -0.00824  -0.04194  -0.05004  -3.11619
   D40        0.03240  -0.00017  -0.00327  -0.01075  -0.01402   0.01838
   D41       -0.03884  -0.00073   0.00470   0.00419   0.00878  -0.03006
   D42       -3.13504  -0.00126  -0.00054  -0.02842  -0.02916   3.11899
   D43       -0.00044   0.00026  -0.00040   0.00019  -0.00009  -0.00053
   D44       -3.07599   0.00023  -0.00649  -0.01765  -0.02401  -3.09999
   D45        0.02931   0.00064  -0.00296   0.00508   0.00208   0.03139
         Item               Value     Threshold  Converged?
 Maximum Force            0.022626     0.000450     NO 
 RMS     Force            0.005163     0.000300     NO 
 Maximum Displacement     0.680233     0.001800     NO 
 RMS     Displacement     0.176246     0.001200     NO 
 Predicted change in Energy=-2.169629D-03
 Lowest energy point so far.  Saving SCF results.
 GradGradGradGradGradGradGradGradGradGradGradGradGradGradGradGradGradGrad

 Leave Link  103 at Mon Apr  4 13:55:41 2022, MaxMem=  1879048192 cpu:               0.2 elap:               0.0
 (Enter /gpfs/software/gaussian16/sse4/tar/g16/l202.exe)
                          Input orientation:                          
 ---------------------------------------------------------------------
 Center     Atomic      Atomic             Coordinates (Angstroms)
 Number     Number       Type             X           Y           Z
 ---------------------------------------------------------------------
      1          6           0       -7.982685   -1.374829    6.741718
      2          6           0       -7.439965   -2.697769    6.990754
      3          6           0       -6.217685   -3.164034    6.513951
      4          6           0       -7.075971   -0.606978    5.929754
      5          6           0       -5.882935   -1.062419    5.464533
      6          6           0       -5.368117   -2.364491    5.710137
      7         17           0       -5.819643   -4.824532    6.948599
      8          1           0       -5.284859   -0.366019    4.894285
      9         17           0       -7.566415    1.036673    5.551338
     10          8           0       -9.069522   -0.975559    7.169591
     11         17           0       -8.475507   -3.694842    7.973597
     12          6           0       -4.036371   -2.668374    5.130507
     13          6           0       -2.901022   -3.121793    5.863101
     14          6           0       -1.658767   -3.393453    5.285354
     15          6           0       -3.907948   -2.509537    3.709482
     16          6           0       -2.633992   -2.815594    3.343779
     17          6           0       -1.586738   -3.187236    3.922672
     18         17           0       -0.332127   -3.943927    6.295185
     19          1           0       -4.727954   -2.230336    3.071337
     20          1           0       -2.981597   -3.249721    6.925877
 ---------------------------------------------------------------------
                    Distance matrix (angstroms):
                    1          2          3          4          5
     1  C    0.000000
     2  C    1.451459   0.000000
     3  C    2.523560   1.392376   0.000000
     4  C    1.439102   2.372683   2.759797   0.000000
     5  C    2.477449   2.725447   2.372788   1.359114   0.000000
     6  C    2.979858   2.458375   1.416740   2.460457   1.421531
     7  Cl   4.077009   2.674012   1.761990   4.517097   4.044744
     8  H    3.421837   3.804829   3.364873   2.082867   1.080671
     9  Cl   2.721328   4.004243   4.515710   1.756508   2.692179
    10  O    1.234385   2.377698   3.654074   2.376404   3.615121
    11  Cl   2.672612   1.741402   2.740453   3.958649   4.466149
    12  C    4.454509   3.878896   2.630157   3.758632   2.469911
    13  C    5.444920   4.696105   3.380184   4.874314   3.645776
    14  C    6.796159   6.067504   4.727136   6.125829   4.827982
    15  C    5.204373   4.824657   3.691652   4.311114   3.012462
    16  C    6.498485   6.034209   4.797318   5.594321   4.257563
    17  C    7.220802   6.626686   5.306687   6.388880   5.034827
    18  Cl   8.082741   7.249695   5.941034   7.533140   6.309084
    19  H    4.979645   4.789084   3.865576   4.039681   2.902653
    20  H    5.344158   4.492873   3.263325   4.973957   3.916322
                    6          7          8          9         10
     6  C    0.000000
     7  Cl   2.790961   0.000000
     8  H    2.160194   4.938070   0.000000
     9  Cl   4.052857   6.273537   2.757673   0.000000
    10  O    4.214206   5.042335   4.457827   2.987833   0.000000
    11  Cl   4.068041   3.062750   5.544678   5.392681   2.897202
    12  C    1.483868   3.336845   2.629708   5.134752   5.688241
    13  C    2.585239   3.549081   3.770355   6.257470   6.660603
    14  C    3.872787   4.703962   4.739919   7.388982   8.019716
    15  C    2.481079   4.416521   2.809682   5.417787   6.400569
    16  C    3.643979   5.213342   3.928305   6.636420   7.709644
    17  C    4.262718   5.454764   4.751778   7.500033   8.451393
    18  Cl   5.310188   5.596003   6.268453   8.814454   9.269189
    19  H    2.718652   4.791116   2.666264   4.988047   6.100767
    20  H    2.820839   3.245774   4.212852   6.425192   6.503387
                   11         12         13         14         15
    11  Cl   0.000000
    12  C    5.370543   0.000000
    13  C    5.988111   1.425237   0.000000
    14  C    7.333855   2.490525   1.396706   0.000000
    15  C    6.360049   1.435631   2.454961   2.885047   0.000000
    16  C    7.505438   2.276124   2.551871   2.248266   1.360285
    17  C    8.007671   2.780069   2.344544   1.380078   2.427497
    18  Cl   8.318278   4.087167   2.731633   1.755778   4.640025
    19  H    6.342009   2.215930   3.453450   3.959118   1.075914
    20  H    5.610606   2.161913   1.073476   2.112310   3.428002
                   16         17         18         19         20
    16  C    0.000000
    17  C    1.252987   0.000000
    18  Cl   3.909286   2.788449   0.000000
    19  H    2.191215   3.392295   5.714270   0.000000
    20  H    3.625014   3.311914   2.810584   4.352745   0.000000
 Stoichiometry    C12H3Cl4O(1-)
 Framework group  C1[X(C12H3Cl4O)]
 Deg. of freedom    54
 Full point group                 C1      NOp   1
 RotChk:  IX=3 Diff= 1.37D-01
 Largest Abelian subgroup         C1      NOp   1
 Largest concise Abelian subgroup C1      NOp   1
                         Standard orientation:                         
 ---------------------------------------------------------------------
 Center     Atomic      Atomic             Coordinates (Angstroms)
 Number     Number       Type             X           Y           Z
 ---------------------------------------------------------------------
      1          6           0        2.970232    0.168486   -0.213954
      2          6           0        2.108648   -0.976288    0.018207
      3          6           0        0.732611   -0.913982    0.221563
      4          6           0        2.199881    1.384015   -0.205996
      5          6           0        0.856700    1.444462   -0.007493
      6          6           0        0.026796    0.314409    0.227009
      7         17           0       -0.060922   -2.461121    0.506649
      8          1           0        0.400014    2.422361   -0.062279
      9         17           0        3.085476    2.872416   -0.498747
     10          8           0        4.189858    0.098278   -0.390840
     11         17           0        2.962665   -2.493896    0.019536
     12          6           0       -1.421778    0.583846    0.402801
     13          6           0       -2.469898   -0.004280   -0.363261
     14          6           0       -3.824951    0.276681   -0.174368
     15          6           0       -1.778021    1.496571    1.452114
     16          6           0       -3.130512    1.640535    1.472555
     17          6           0       -4.102445    1.188541    0.823692
     18         17           0       -5.025102   -0.509997   -1.186065
     19          1           0       -1.057783    1.939642    2.117347
     20          1           0       -2.220664   -0.692026   -1.148907
 ---------------------------------------------------------------------
 Rotational constants (GHZ):           0.4906305           0.1796064           0.1418639
 Leave Link  202 at Mon Apr  4 13:55:41 2022, MaxMem=  1879048192 cpu:               0.1 elap:               0.0
 (Enter /gpfs/software/gaussian16/sse4/tar/g16/l301.exe)
 Standard basis: 6-311+G(d,p) (5D, 7F)
 Ernie: Thresh=  0.10000D-02 Tol=  0.10000D-05 Strict=F.
 There are   441 symmetry adapted cartesian basis functions of A   symmetry.
 There are   424 symmetry adapted basis functions of A   symmetry.
   424 basis functions,   704 primitive gaussians,   441 cartesian basis functions
    76 alpha electrons       76 beta electrons
       nuclear repulsion energy      1518.3035021310 Hartrees.
 IExCor= 4336 DFT=T Ex+Corr=M062X ExCW=0 ScaHFX=  0.540000
 ScaDFX=  1.000000  1.000000  1.000000  1.000000 ScalE2=  1.000000  1.000000
 IRadAn=      5 IRanWt=     -1 IRanGd=            0 ICorTp=0 IEmpDi=  4
 NAtoms=   20 NActive=   20 NUniq=   20 SFac= 1.00D+00 NAtFMM=   60 NAOKFM=F Big=F
 Integral buffers will be    131072 words long.
 Raffenetti 2 integral format.
 Two-electron integral symmetry is turned on.
 Leave Link  301 at Mon Apr  4 13:55:41 2022, MaxMem=  1879048192 cpu:               0.4 elap:               0.1
 (Enter /gpfs/software/gaussian16/sse4/tar/g16/l302.exe)
 NPDir=0 NMtPBC=     1 NCelOv=     1 NCel=       1 NClECP=     1 NCelD=      1
         NCelK=      1 NCelE2=     1 NClLst=     1 CellRange=     0.0.
 One-electron integrals computed using PRISM.
 One-electron integral symmetry used in STVInt
 NBasis=   424 RedAO= T EigKep=  1.04D-06  NBF=   424
 NBsUse=   422 1.00D-06 EigRej=  6.96D-07 NBFU=   422
 Precomputing XC quadrature grid using
 IXCGrd= 4 IRadAn=           5 IRanWt=          -1 IRanGd=           0 AccXCQ= 0.00D+00.
 Generated NRdTot=       0 NPtTot=           0 NUsed=           0 NTot=          32
 NSgBfM=   432   432   432   432   432 MxSgAt=    20 MxSgA2=    20.
 Leave Link  302 at Mon Apr  4 13:55:41 2022, MaxMem=  1879048192 cpu:               2.9 elap:               0.4
 (Enter /gpfs/software/gaussian16/sse4/tar/g16/l303.exe)
 DipDrv:  MaxL=1.
 Leave Link  303 at Mon Apr  4 13:55:42 2022, MaxMem=  1879048192 cpu:               0.3 elap:               0.1
 (Enter /gpfs/software/gaussian16/sse4/tar/g16/l401.exe)
 Initial guess from the checkpoint file:  "checkpoint.chk"
 B after Tr=     0.000000   -0.000000    0.000000
         Rot=    0.999619   -0.024465   -0.000461   -0.012802 Ang=  -3.16 deg.
 Guess basis will be translated and rotated to current coordinates.
 JPrj=2 DoOrth=T DoCkMO=T.
 Generating alternative initial guess.
 ExpMin= 4.38D-02 ExpMax= 1.06D+05 ExpMxC= 3.62D+03 IAcc=2 IRadAn=         4 AccDes= 0.00D+00
 Harris functional with IExCor= 1009 and IRadAn=       4 diagonalized for initial guess.
 HarFok:  IExCor= 1009 AccDes= 0.00D+00 IRadAn=         4 IDoV= 1 UseB2=F ITyADJ=14
 ICtDFT=  3500011 ScaDFX=  1.000000  1.000000  1.000000  1.000000
 FoFCou: FMM=F IPFlag=           0 FMFlag=      100000 FMFlg1=           0
         NFxFlg=           0 DoJE=T BraDBF=F KetDBF=T FulRan=T
         wScrn=  0.000000 ICntrl=       500 IOpCl=  0 I1Cent=   200000004 NGrid=           0
         NMat0=    1 NMatS0=      1 NMatT0=    0 NMatD0=    1 NMtDS0=    0 NMtDT0=    0
 Petite list used in FoFCou.
 Harris En= -2373.86214219863    
 Leave Link  401 at Mon Apr  4 13:55:43 2022, MaxMem=  1879048192 cpu:              12.7 elap:               1.8
 (Enter /gpfs/software/gaussian16/sse4/tar/g16/l502.exe)
 Integral symmetry usage will be decided dynamically.
 Closed shell SCF:
 Using DIIS extrapolation, IDIIS=  1040.
 NGot=  1879048192 LenX=  1878652179 LenY=  1878457257
 Requested convergence on RMS density matrix=1.00D-08 within 128 cycles.
 Requested convergence on MAX density matrix=1.00D-06.
 Requested convergence on             energy=1.00D-06.
 No special actions if energy rises.
 Fock matrices will be formed incrementally for  20 cycles.

 Cycle   1  Pass 1  IDiag  1:
 FoFJK:  IHMeth= 1 ICntrl=       0 DoSepK=F KAlg= 0 I1Cent=           0 FoldK=F
 IRaf= 800000000 NMat=       1 IRICut=       1 DoRegI=T DoRafI=F ISym2E= 0 IDoP0=0 IntGTp=1.
 FoFCou: FMM=F IPFlag=           0 FMFlag=      100000 FMFlg1=           0
         NFxFlg=           0 DoJE=F BraDBF=F KetDBF=F FulRan=T
         wScrn=  0.000000 ICntrl=         0 IOpCl=  0 I1Cent=           0 NGrid=           0
         NMat0=    1 NMatS0=      1 NMatT0=    0 NMatD0=    1 NMtDS0=    0 NMtDT0=    0
 Symmetry not used in FoFCou.
 E= -2374.55330850053    
 DIIS: error= 1.99D-02 at cycle   1 NSaved=   1.
 NSaved= 1 IEnMin= 1 EnMin= -2374.55330850053     IErMin= 1 ErrMin= 1.99D-02
 ErrMax= 1.99D-02  0.00D+00 EMaxC= 1.00D-01 BMatC= 1.77D-01 BMatP= 1.77D-01
 IDIUse=3 WtCom= 8.01D-01 WtEn= 1.99D-01
 Coeff-Com:  0.100D+01
 Coeff-En:   0.100D+01
 Coeff:      0.100D+01
 Recover alternate guess density for next cycle.
 RMSDP=2.13D-01 MaxDP=3.95D+01              OVMax= 0.00D+00

 Cycle   2  Pass 1  IDiag  1:
 RMSU=  2.13D-01    CP:  1.09D+00
 E= -2374.46304140540     Delta-E=        0.090267095131 Rises=F Damp=F
 Switch densities from cycles 1 and 2 for lowest energy.
 DIIS: error= 2.75D-02 at cycle   2 NSaved=   2.
 NSaved= 2 IEnMin= 1 EnMin= -2374.55330850053     IErMin= 1 ErrMin= 1.99D-02
 ErrMax= 2.75D-02  0.00D+00 EMaxC= 1.00D+00 BMatC= 7.04D-01 BMatP= 1.77D-01
 IDIUse=1 WtCom= 1.00D+00 WtEn= 0.00D+00
 Coeff-Com:  0.791D+00 0.209D+00
 Coeff:      0.791D+00 0.209D+00
 Gap=     0.236 Goal=   None    Shift=    0.000
 RMSDP=1.86D-01 MaxDP=2.87D+01 DE= 9.03D-02 OVMax= 1.67D-01

 Cycle   3  Pass 1  IDiag  1:
 RMSU=  8.47D-02    CP:  9.48D-01  7.78D-01
 E= -2374.92975789214     Delta-E=       -0.466716486747 Rises=F Damp=F
 DIIS: error= 7.51D-03 at cycle   3 NSaved=   3.
 NSaved= 3 IEnMin= 3 EnMin= -2374.92975789214     IErMin= 3 ErrMin= 7.51D-03
 ErrMax= 7.51D-03  0.00D+00 EMaxC= 1.00D+00 BMatC= 3.29D-02 BMatP= 1.77D-01
 IDIUse=1 WtCom= 1.00D+00 WtEn= 0.00D+00
 Coeff-Com:  0.581D-01 0.131D+00 0.811D+00
 Coeff:      0.581D-01 0.131D+00 0.811D+00
 Gap=     0.121 Goal=   None    Shift=    0.000
 RMSDP=3.50D-02 MaxDP=2.85D+00 DE=-4.67D-01 OVMax= 8.72D-02

 Cycle   4  Pass 1  IDiag  1:
 RMSU=  3.01D-02    CP:  1.08D+00  7.87D-01  9.29D-01
 E= -2374.95788017068     Delta-E=       -0.028122278538 Rises=F Damp=F
 DIIS: error= 6.83D-03 at cycle   4 NSaved=   4.
 NSaved= 4 IEnMin= 4 EnMin= -2374.95788017068     IErMin= 4 ErrMin= 6.83D-03
 ErrMax= 6.83D-03  0.00D+00 EMaxC= 1.00D+00 BMatC= 1.12D-02 BMatP= 3.29D-02
 IDIUse=1 WtCom= 1.00D+00 WtEn= 0.00D+00
 Coeff-Com: -0.265D-01 0.403D-01 0.408D+00 0.579D+00
 Coeff:     -0.265D-01 0.403D-01 0.408D+00 0.579D+00
 Gap=     0.147 Goal=   None    Shift=    0.000
 RMSDP=1.29D-02 MaxDP=1.86D+00 DE=-2.81D-02 OVMax= 3.91D-02

 Cycle   5  Pass 1  IDiag  1:
 RMSU=  7.90D-03    CP:  1.09D+00  8.00D-01  8.33D-01  8.20D-01
 E= -2374.96812016907     Delta-E=       -0.010239998391 Rises=F Damp=F
 DIIS: error= 2.07D-03 at cycle   5 NSaved=   5.
 NSaved= 5 IEnMin= 5 EnMin= -2374.96812016907     IErMin= 5 ErrMin= 2.07D-03
 ErrMax= 2.07D-03  0.00D+00 EMaxC= 1.00D+00 BMatC= 2.41D-03 BMatP= 1.12D-02
 IDIUse=1 WtCom= 1.00D+00 WtEn= 0.00D+00
 Coeff-Com: -0.193D-01 0.709D-02 0.171D+00 0.348D+00 0.493D+00
 Coeff:     -0.193D-01 0.709D-02 0.171D+00 0.348D+00 0.493D+00
 Gap=     0.146 Goal=   None    Shift=    0.000
 RMSDP=5.47D-03 MaxDP=7.39D-01 DE=-1.02D-02 OVMax= 2.05D-02

 Cycle   6  Pass 1  IDiag  1:
 RMSU=  3.22D-03    CP:  1.07D+00  7.85D-01  8.30D-01  8.75D-01  8.03D-01
 E= -2374.97039439937     Delta-E=       -0.002274230299 Rises=F Damp=F
 DIIS: error= 9.20D-04 at cycle   6 NSaved=   6.
 NSaved= 6 IEnMin= 6 EnMin= -2374.97039439937     IErMin= 6 ErrMin= 9.20D-04
 ErrMax= 9.20D-04  0.00D+00 EMaxC= 1.00D+00 BMatC= 2.02D-04 BMatP= 2.41D-03
 IDIUse=1 WtCom= 1.00D+00 WtEn= 0.00D+00
 Coeff-Com: -0.696D-02-0.156D-02 0.461D-01 0.109D+00 0.258D+00 0.595D+00
 Coeff:     -0.696D-02-0.156D-02 0.461D-01 0.109D+00 0.258D+00 0.595D+00
 Gap=     0.143 Goal=   None    Shift=    0.000
 RMSDP=2.57D-03 MaxDP=4.54D-01 DE=-2.27D-03 OVMax= 6.60D-03

 Cycle   7  Pass 1  IDiag  1:
 RMSU=  1.78D-03    CP:  1.06D+00  7.85D-01  8.45D-01  8.82D-01  7.44D-01
                    CP:  9.04D-01
 E= -2374.97059392817     Delta-E=       -0.000199528795 Rises=F Damp=F
 DIIS: error= 2.13D-04 at cycle   7 NSaved=   7.
 NSaved= 7 IEnMin= 7 EnMin= -2374.97059392817     IErMin= 7 ErrMin= 2.13D-04
 ErrMax= 2.13D-04  0.00D+00 EMaxC= 1.00D+00 BMatC= 2.72D-05 BMatP= 2.02D-04
 IDIUse=1 WtCom= 1.00D+00 WtEn= 0.00D+00
 Coeff-Com: -0.492D-03-0.108D-02-0.921D-02-0.120D-01 0.303D-01 0.288D+00
 Coeff-Com:  0.704D+00
 Coeff:     -0.492D-03-0.108D-02-0.921D-02-0.120D-01 0.303D-01 0.288D+00
 Coeff:      0.704D+00
 Gap=     0.145 Goal=   None    Shift=    0.000
 RMSDP=1.24D-03 MaxDP=2.33D-01 DE=-2.00D-04 OVMax= 2.07D-03

 Cycle   8  Pass 1  IDiag  1:
 RMSU=  3.14D-04    CP:  1.07D+00  7.85D-01  8.36D-01  8.85D-01  8.17D-01
                    CP:  9.53D-01  7.97D-01
 E= -2374.97062817088     Delta-E=       -0.000034242714 Rises=F Damp=F
 DIIS: error= 5.43D-05 at cycle   8 NSaved=   8.
 NSaved= 8 IEnMin= 8 EnMin= -2374.97062817088     IErMin= 8 ErrMin= 5.43D-05
 ErrMax= 5.43D-05  0.00D+00 EMaxC= 1.00D+00 BMatC= 3.43D-06 BMatP= 2.72D-05
 IDIUse=1 WtCom= 1.00D+00 WtEn= 0.00D+00
 Coeff-Com:  0.376D-03-0.199D-03-0.102D-01-0.164D-01-0.125D-01 0.710D-01
 Coeff-Com:  0.332D+00 0.636D+00
 Coeff:      0.376D-03-0.199D-03-0.102D-01-0.164D-01-0.125D-01 0.710D-01
 Coeff:      0.332D+00 0.636D+00
 Gap=     0.145 Goal=   None    Shift=    0.000
 RMSDP=2.64D-04 MaxDP=3.26D-02 DE=-3.42D-05 OVMax= 6.32D-04

 Cycle   9  Pass 1  IDiag  1:
 RMSU=  1.04D-04    CP:  1.07D+00  7.84D-01  8.36D-01  8.84D-01  8.10D-01
                    CP:  9.60D-01  8.78D-01  1.12D+00
 E= -2374.97063209741     Delta-E=       -0.000003926531 Rises=F Damp=F
 DIIS: error= 2.30D-05 at cycle   9 NSaved=   9.
 NSaved= 9 IEnMin= 9 EnMin= -2374.97063209741     IErMin= 9 ErrMin= 2.30D-05
 ErrMax= 2.30D-05  0.00D+00 EMaxC= 1.00D+00 BMatC= 5.34D-07 BMatP= 3.43D-06
 IDIUse=1 WtCom= 1.00D+00 WtEn= 0.00D+00
 Coeff-Com:  0.245D-03 0.202D-04-0.326D-02-0.452D-02-0.107D-01-0.171D-01
 Coeff-Com:  0.428D-01 0.304D+00 0.688D+00
 Coeff:      0.245D-03 0.202D-04-0.326D-02-0.452D-02-0.107D-01-0.171D-01
 Coeff:      0.428D-01 0.304D+00 0.688D+00
 Gap=     0.145 Goal=   None    Shift=    0.000
 RMSDP=7.51D-05 MaxDP=8.18D-03 DE=-3.93D-06 OVMax= 3.98D-04

 Cycle  10  Pass 1  IDiag  1:
 RMSU=  3.28D-05    CP:  1.07D+00  7.84D-01  8.35D-01  8.85D-01  8.10D-01
                    CP:  9.57D-01  8.65D-01  1.15D+00  7.54D-01
 E= -2374.97063287465     Delta-E=       -0.000000777233 Rises=F Damp=F
 DIIS: error= 9.20D-06 at cycle  10 NSaved=  10.
 NSaved=10 IEnMin=10 EnMin= -2374.97063287465     IErMin=10 ErrMin= 9.20D-06
 ErrMax= 9.20D-06  0.00D+00 EMaxC= 1.00D+00 BMatC= 7.43D-08 BMatP= 5.34D-07
 IDIUse=1 WtCom= 1.00D+00 WtEn= 0.00D+00
 Coeff-Com:  0.633D-04 0.408D-05 0.136D-03 0.701D-03-0.241D-02-0.175D-01
 Coeff-Com: -0.326D-01 0.116D-01 0.291D+00 0.749D+00
 Coeff:      0.633D-04 0.408D-05 0.136D-03 0.701D-03-0.241D-02-0.175D-01
 Coeff:     -0.326D-01 0.116D-01 0.291D+00 0.749D+00
 Gap=     0.145 Goal=   None    Shift=    0.000
 RMSDP=6.30D-05 MaxDP=1.34D-02 DE=-7.77D-07 OVMax= 2.02D-04

 Cycle  11  Pass 1  IDiag  1:
 RMSU=  2.36D-05    CP:  1.07D+00  7.84D-01  8.36D-01  8.85D-01  8.07D-01
                    CP:  9.58D-01  8.71D-01  1.13D+00  7.76D-01  1.30D+00
 E= -2374.97063300882     Delta-E=       -0.000000134172 Rises=F Damp=F
 DIIS: error= 6.26D-06 at cycle  11 NSaved=  11.
 NSaved=11 IEnMin=11 EnMin= -2374.97063300882     IErMin=11 ErrMin= 6.26D-06
 ErrMax= 6.26D-06  0.00D+00 EMaxC= 1.00D+00 BMatC= 1.81D-08 BMatP= 7.43D-08
 IDIUse=1 WtCom= 1.00D+00 WtEn= 0.00D+00
 Coeff-Com: -0.694D-05 0.528D-05 0.645D-03 0.111D-02 0.453D-03-0.632D-02
 Coeff-Com: -0.241D-01-0.477D-01 0.427D-01 0.393D+00 0.641D+00
 Coeff:     -0.694D-05 0.528D-05 0.645D-03 0.111D-02 0.453D-03-0.632D-02
 Coeff:     -0.241D-01-0.477D-01 0.427D-01 0.393D+00 0.641D+00
 Gap=     0.145 Goal=   None    Shift=    0.000
 RMSDP=1.28D-05 MaxDP=1.17D-03 DE=-1.34D-07 OVMax= 9.94D-05

 Cycle  12  Pass 1  IDiag  1:
 RMSU=  5.88D-06    CP:  1.07D+00  7.84D-01  8.36D-01  8.85D-01  8.07D-01
                    CP:  9.58D-01  8.67D-01  1.15D+00  7.98D-01  1.40D+00
                    CP:  8.63D-01
 E= -2374.97063304081     Delta-E=       -0.000000031994 Rises=F Damp=F
 DIIS: error= 2.32D-06 at cycle  12 NSaved=  12.
 NSaved=12 IEnMin=12 EnMin= -2374.97063304081     IErMin=12 ErrMin= 2.32D-06
 ErrMax= 2.32D-06  0.00D+00 EMaxC= 1.00D+00 BMatC= 1.86D-09 BMatP= 1.81D-08
 IDIUse=1 WtCom= 1.00D+00 WtEn= 0.00D+00
 Coeff-Com: -0.104D-04 0.498D-05 0.175D-03 0.174D-03 0.561D-03 0.119D-02
 Coeff-Com: -0.231D-02-0.198D-01-0.389D-01-0.748D-02 0.218D+00 0.848D+00
 Coeff:     -0.104D-04 0.498D-05 0.175D-03 0.174D-03 0.561D-03 0.119D-02
 Coeff:     -0.231D-02-0.198D-01-0.389D-01-0.748D-02 0.218D+00 0.848D+00
 Gap=     0.145 Goal=   None    Shift=    0.000
 RMSDP=7.08D-06 MaxDP=1.10D-03 DE=-3.20D-08 OVMax= 5.78D-05

 Cycle  13  Pass 1  IDiag  1:
 RMSU=  2.94D-06    CP:  1.07D+00  7.84D-01  8.36D-01  8.85D-01  8.07D-01
                    CP:  9.57D-01  8.67D-01  1.14D+00  7.97D-01  1.40D+00
                    CP:  9.35D-01  8.05D-01
 E= -2374.97063304574     Delta-E=       -0.000000004929 Rises=F Damp=F
 DIIS: error= 1.12D-06 at cycle  13 NSaved=  13.
 NSaved=13 IEnMin=13 EnMin= -2374.97063304574     IErMin=13 ErrMin= 1.12D-06
 ErrMax= 1.12D-06  0.00D+00 EMaxC= 1.00D+00 BMatC= 4.95D-10 BMatP= 1.86D-09
 IDIUse=1 WtCom= 1.00D+00 WtEn= 0.00D+00
 Coeff-Com: -0.486D-05 0.253D-05-0.418D-06-0.601D-04 0.209D-03 0.144D-02
 Coeff-Com:  0.217D-02-0.279D-02-0.254D-01-0.567D-01 0.170D-01 0.428D+00
 Coeff-Com:  0.636D+00
 Coeff:     -0.486D-05 0.253D-05-0.418D-06-0.601D-04 0.209D-03 0.144D-02
 Coeff:      0.217D-02-0.279D-02-0.254D-01-0.567D-01 0.170D-01 0.428D+00
 Coeff:      0.636D+00
 Gap=     0.145 Goal=   None    Shift=    0.000
 RMSDP=2.53D-06 MaxDP=2.39D-04 DE=-4.93D-09 OVMax= 1.92D-05

 Cycle  14  Pass 1  IDiag  1:
 RMSU=  1.18D-06    CP:  1.07D+00  7.84D-01  8.36D-01  8.85D-01  8.07D-01
                    CP:  9.57D-01  8.67D-01  1.14D+00  7.92D-01  1.43D+00
                    CP:  9.52D-01  8.38D-01  8.66D-01
 E= -2374.97063304662     Delta-E=       -0.000000000877 Rises=F Damp=F
 DIIS: error= 4.60D-07 at cycle  14 NSaved=  14.
 NSaved=14 IEnMin=14 EnMin= -2374.97063304662     IErMin=14 ErrMin= 4.60D-07
 ErrMax= 4.60D-07  0.00D+00 EMaxC= 1.00D+00 BMatC= 6.94D-11 BMatP= 4.95D-10
 IDIUse=1 WtCom= 1.00D+00 WtEn= 0.00D+00
 Coeff-Com: -0.448D-06-0.460D-06-0.273D-04-0.434D-04-0.159D-04 0.343D-03
 Coeff-Com:  0.131D-02 0.287D-02-0.351D-02-0.225D-01-0.381D-01 0.130D-01
 Coeff-Com:  0.283D+00 0.763D+00
 Coeff:     -0.448D-06-0.460D-06-0.273D-04-0.434D-04-0.159D-04 0.343D-03
 Coeff:      0.131D-02 0.287D-02-0.351D-02-0.225D-01-0.381D-01 0.130D-01
 Coeff:      0.283D+00 0.763D+00
 Gap=     0.145 Goal=   None    Shift=    0.000
 RMSDP=1.15D-06 MaxDP=1.32D-04 DE=-8.77D-10 OVMax= 8.57D-06

 Cycle  15  Pass 1  IDiag  1:
 RMSU=  5.05D-07    CP:  1.07D+00  7.84D-01  8.36D-01  8.85D-01  8.07D-01
                    CP:  9.57D-01  8.67D-01  1.14D+00  7.93D-01  1.41D+00
                    CP:  9.30D-01  8.22D-01  9.51D-01  9.49D-01
 E= -2374.97063304678     Delta-E=       -0.000000000163 Rises=F Damp=F
 DIIS: error= 1.14D-07 at cycle  15 NSaved=  15.
 NSaved=15 IEnMin=15 EnMin= -2374.97063304678     IErMin=15 ErrMin= 1.14D-07
 ErrMax= 1.14D-07  0.00D+00 EMaxC= 1.00D+00 BMatC= 7.93D-12 BMatP= 6.94D-11
 IDIUse=1 WtCom= 1.00D+00 WtEn= 0.00D+00
 Coeff-Com:  0.132D-06-0.547D-06-0.994D-05-0.111D-04-0.237D-04 0.265D-05
 Coeff-Com:  0.312D-03 0.143D-02 0.836D-03-0.381D-02-0.179D-01-0.372D-01
 Coeff-Com:  0.546D-01 0.321D+00 0.681D+00
 Coeff:      0.132D-06-0.547D-06-0.994D-05-0.111D-04-0.237D-04 0.265D-05
 Coeff:      0.312D-03 0.143D-02 0.836D-03-0.381D-02-0.179D-01-0.372D-01
 Coeff:      0.546D-01 0.321D+00 0.681D+00
 Gap=     0.145 Goal=   None    Shift=    0.000
 RMSDP=4.34D-07 MaxDP=5.25D-05 DE=-1.63D-10 OVMax= 2.26D-06

 Cycle  16  Pass 1  IDiag  1:
 RMSU=  1.54D-07    CP:  1.07D+00  7.84D-01  8.36D-01  8.85D-01  8.07D-01
                    CP:  9.57D-01  8.67D-01  1.14D+00  7.92D-01  1.41D+00
                    CP:  9.29D-01  8.28D-01  9.57D-01  9.65D-01  9.10D-01
 E= -2374.97063304682     Delta-E=       -0.000000000039 Rises=F Damp=F
 DIIS: error= 4.39D-08 at cycle  16 NSaved=  16.
 NSaved=16 IEnMin=16 EnMin= -2374.97063304682     IErMin=16 ErrMin= 4.39D-08
 ErrMax= 4.39D-08  0.00D+00 EMaxC= 1.00D+00 BMatC= 1.65D-12 BMatP= 7.93D-12
 IDIUse=1 WtCom= 1.00D+00 WtEn= 0.00D+00
 Coeff-Com:  0.130D-06-0.160D-06 0.605D-06 0.187D-05-0.874D-05-0.627D-04
 Coeff-Com: -0.114D-03 0.152D-03 0.104D-02 0.262D-02-0.113D-02-0.184D-01
 Coeff-Com: -0.289D-01-0.297D-02 0.322D+00 0.726D+00
 Coeff:      0.130D-06-0.160D-06 0.605D-06 0.187D-05-0.874D-05-0.627D-04
 Coeff:     -0.114D-03 0.152D-03 0.104D-02 0.262D-02-0.113D-02-0.184D-01
 Coeff:     -0.289D-01-0.297D-02 0.322D+00 0.726D+00
 Gap=     0.145 Goal=   None    Shift=    0.000
 RMSDP=2.35D-07 MaxDP=4.24D-05 DE=-3.91D-11 OVMax= 8.07D-07

 Cycle  17  Pass 1  IDiag  1:
 RMSU=  4.79D-08    CP:  1.07D+00  7.84D-01  8.36D-01  8.85D-01  8.07D-01
                    CP:  9.57D-01  8.67D-01  1.14D+00  7.93D-01  1.41D+00
                    CP:  9.25D-01  8.20D-01  9.59D-01  9.83D-01  1.00D+00
                    CP:  8.04D-01
 E= -2374.97063304666     Delta-E=        0.000000000158 Rises=F Damp=F
 DIIS: error= 1.61D-08 at cycle  17 NSaved=  17.
 NSaved=17 IEnMin=16 EnMin= -2374.97063304682     IErMin=17 ErrMin= 1.61D-08
 ErrMax= 1.61D-08  0.00D+00 EMaxC= 1.00D+00 BMatC= 1.52D-13 BMatP= 1.65D-12
 IDIUse=1 WtCom= 1.00D+00 WtEn= 0.00D+00
 Coeff-Com:  0.392D-07 0.203D-07 0.109D-05 0.109D-05-0.131D-05-0.203D-04
 Coeff-Com: -0.757D-04-0.680D-04 0.290D-03 0.142D-02 0.123D-02-0.283D-02
 Coeff-Com: -0.174D-01-0.374D-01 0.555D-01 0.267D+00 0.732D+00
 Coeff:      0.392D-07 0.203D-07 0.109D-05 0.109D-05-0.131D-05-0.203D-04
 Coeff:     -0.757D-04-0.680D-04 0.290D-03 0.142D-02 0.123D-02-0.283D-02
 Coeff:     -0.174D-01-0.374D-01 0.555D-01 0.267D+00 0.732D+00
 Gap=     0.145 Goal=   None    Shift=    0.000
 RMSDP=7.05D-08 MaxDP=1.38D-05 DE= 1.58D-10 OVMax= 2.97D-07

 Cycle  18  Pass 1  IDiag  1:
 RMSU=  1.30D-08    CP:  1.07D+00  7.84D-01  8.36D-01  8.85D-01  8.07D-01
                    CP:  9.57D-01  8.67D-01  1.14D+00  7.92D-01  1.41D+00
                    CP:  9.24D-01  8.20D-01  9.58D-01  9.75D-01  1.03D+00
                    CP:  8.63D-01  9.95D-01
 E= -2374.97063304684     Delta-E=       -0.000000000176 Rises=F Damp=F
 DIIS: error= 6.82D-09 at cycle  18 NSaved=  18.
 NSaved=18 IEnMin=18 EnMin= -2374.97063304684     IErMin=18 ErrMin= 6.82D-09
 ErrMax= 6.82D-09  0.00D+00 EMaxC= 1.00D+00 BMatC= 3.07D-14 BMatP= 1.52D-13
 IDIUse=1 WtCom= 1.00D+00 WtEn= 0.00D+00
 Coeff-Com:  0.326D-08 0.321D-07 0.396D-06 0.114D-06 0.649D-06 0.123D-05
 Coeff-Com: -0.175D-04-0.525D-04-0.393D-04 0.239D-03 0.705D-03 0.183D-02
 Coeff-Com: -0.338D-02-0.164D-01-0.254D-01-0.404D-02 0.334D+00 0.713D+00
 Coeff:      0.326D-08 0.321D-07 0.396D-06 0.114D-06 0.649D-06 0.123D-05
 Coeff:     -0.175D-04-0.525D-04-0.393D-04 0.239D-03 0.705D-03 0.183D-02
 Coeff:     -0.338D-02-0.164D-01-0.254D-01-0.404D-02 0.334D+00 0.713D+00
 Gap=     0.145 Goal=   None    Shift=    0.000
 RMSDP=2.31D-08 MaxDP=3.82D-06 DE=-1.76D-10 OVMax= 1.36D-07

 Cycle  19  Pass 1  IDiag  1:
 RMSU=  9.18D-09    CP:  1.07D+00  7.84D-01  8.36D-01  8.85D-01  8.07D-01
                    CP:  9.57D-01  8.67D-01  1.14D+00  7.92D-01  1.41D+00
                    CP:  9.24D-01  8.20D-01  9.56D-01  9.74D-01  1.04D+00
                    CP:  8.81D-01  1.05D+00  9.47D-01
 E= -2374.97063304685     Delta-E=       -0.000000000013 Rises=F Damp=F
 DIIS: error= 1.86D-09 at cycle  19 NSaved=  19.
 NSaved=19 IEnMin=19 EnMin= -2374.97063304685     IErMin=19 ErrMin= 1.86D-09
 ErrMax= 1.86D-09  0.00D+00 EMaxC= 1.00D+00 BMatC= 2.57D-15 BMatP= 3.07D-14
 IDIUse=1 WtCom= 1.00D+00 WtEn= 0.00D+00
 Coeff-Com: -0.325D-08 0.883D-08 0.260D-07-0.467D-07 0.297D-06 0.245D-05
 Coeff-Com:  0.258D-05-0.910D-05-0.489D-04-0.808D-04 0.683D-04 0.952D-03
 Coeff-Com:  0.776D-03-0.756D-03-0.133D-01-0.337D-01 0.212D-01 0.230D+00
 Coeff-Com:  0.795D+00
 Coeff:     -0.325D-08 0.883D-08 0.260D-07-0.467D-07 0.297D-06 0.245D-05
 Coeff:      0.258D-05-0.910D-05-0.489D-04-0.808D-04 0.683D-04 0.952D-03
 Coeff:      0.776D-03-0.756D-03-0.133D-01-0.337D-01 0.212D-01 0.230D+00
 Coeff:      0.795D+00
 Gap=     0.145 Goal=   None    Shift=    0.000
 RMSDP=1.06D-08 MaxDP=1.16D-06 DE=-1.27D-11 OVMax= 6.10D-08

 Cycle  20  Pass 1  IDiag  1:
 RMSU=  2.97D-09    CP:  1.07D+00  7.84D-01  8.36D-01  8.85D-01  8.07D-01
                    CP:  9.57D-01  8.67D-01  1.14D+00  7.92D-01  1.41D+00
                    CP:  9.24D-01  8.20D-01  9.56D-01  9.73D-01  1.04D+00
                    CP:  8.79D-01  1.07D+00  1.00D+00  1.05D+00
 E= -2374.97063304694     Delta-E=       -0.000000000094 Rises=F Damp=F
 DIIS: error= 9.62D-10 at cycle  20 NSaved=  20.
 NSaved=20 IEnMin=20 EnMin= -2374.97063304694     IErMin=20 ErrMin= 9.62D-10
 ErrMax= 9.62D-10  0.00D+00 EMaxC= 1.00D+00 BMatC= 5.07D-16 BMatP= 2.57D-15
 IDIUse=1 WtCom= 1.00D+00 WtEn= 0.00D+00
 Large coefficients: NSaved= 20 BigCof=    0.00 CofMax=   10.00 Det=-2.61D-15
 Inversion failed.  Reducing to 19 matrices.
 Large coefficients: NSaved= 19 BigCof=    0.00 CofMax=   10.00 Det=-2.62D-15
 Inversion failed.  Reducing to 18 matrices.
 Large coefficients: NSaved= 18 BigCof=    0.00 CofMax=   10.00 Det=-2.62D-15
 Inversion failed.  Reducing to 17 matrices.
 Large coefficients: NSaved= 17 BigCof=    0.00 CofMax=   10.00 Det=-2.63D-15
 Inversion failed.  Reducing to 16 matrices.
 Large coefficients: NSaved= 16 BigCof=    0.00 CofMax=   10.00 Det=-2.64D-15
 Inversion failed.  Reducing to 15 matrices.
 Coeff-Com:  0.364D-06 0.177D-05-0.617D-07-0.124D-04-0.363D-04-0.308D-04
 Coeff-Com:  0.152D-03 0.475D-03 0.141D-02-0.156D-02-0.116D-01-0.338D-01
 Coeff-Com: -0.127D-01 0.297D+00 0.760D+00
 Coeff:      0.364D-06 0.177D-05-0.617D-07-0.124D-04-0.363D-04-0.308D-04
 Coeff:      0.152D-03 0.475D-03 0.141D-02-0.156D-02-0.116D-01-0.338D-01
 Coeff:     -0.127D-01 0.297D+00 0.760D+00
 Gap=     0.145 Goal=   None    Shift=    0.000
 RMSDP=2.65D-09 MaxDP=2.12D-07 DE=-9.37D-11 OVMax= 2.66D-08

 SCF Done:  E(RM062X) =  -2374.97063305     A.U. after   20 cycles
            NFock= 20  Conv=0.26D-08     -V/T= 2.0025
 KE= 2.369011121124D+03 PE=-8.674853286928D+03 EE= 2.412568030627D+03
 Leave Link  502 at Mon Apr  4 14:00:57 2022, MaxMem=  1879048192 cpu:            2189.5 elap:             313.6
 (Enter /gpfs/software/gaussian16/sse4/tar/g16/l701.exe)
 ... and contract with generalized density number  0.
 Compute integral first derivatives.
 Leave Link  701 at Mon Apr  4 14:00:57 2022, MaxMem=  1879048192 cpu:               1.3 elap:               0.2
 (Enter /gpfs/software/gaussian16/sse4/tar/g16/l702.exe)
 L702 exits ... SP integral derivatives will be done elsewhere.
 Leave Link  702 at Mon Apr  4 14:00:57 2022, MaxMem=  1879048192 cpu:               0.1 elap:               0.0
 (Enter /gpfs/software/gaussian16/sse4/tar/g16/l703.exe)
 Integral derivatives from FoFJK, PRISM(SPDF).
 Compute integral first derivatives, UseDBF=F ICtDFT=           0.
 Calling FoFJK, ICntrl=      2127 FMM=F ISym2X=0 I1Cent= 0 IOpClX= 0 NMat=1 NMatS=1 NMatT=0.
 FoFJK:  IHMeth= 1 ICntrl=    2127 DoSepK=F KAlg= 0 I1Cent=           0 FoldK=F
 IRaf=         0 NMat=       1 IRICut=       1 DoRegI=T DoRafI=F ISym2E= 0 IDoP0=0 IntGTp=1.
 FoFCou: FMM=F IPFlag=           0 FMFlag=      100000 FMFlg1=         800
         NFxFlg=           0 DoJE=F BraDBF=F KetDBF=F FulRan=T
         wScrn=  0.000000 ICntrl=      2127 IOpCl=  0 I1Cent=           0 NGrid=           0
         NMat0=    1 NMatS0=      1 NMatT0=    0 NMatD0=    1 NMtDS0=    0 NMtDT0=    0
 Symmetry not used in FoFCou.
 Leave Link  703 at Mon Apr  4 14:01:33 2022, MaxMem=  1879048192 cpu:             249.9 elap:              35.8
 (Enter /gpfs/software/gaussian16/sse4/tar/g16/l716.exe)
 Dipole        =-2.93068230D+00 2.24544395D-01 4.42265666D-01
 ***** Axes restored to original set *****
 -------------------------------------------------------------------
 Center     Atomic                   Forces (Hartrees/Bohr)
 Number     Number              X              Y              Z
 -------------------------------------------------------------------
      1        6           0.000751775   -0.000615743   -0.000991985
      2        6           0.002222895   -0.002463088    0.000194162
      3        6          -0.002774421   -0.000412967    0.003231420
      4        6          -0.007085709    0.006119502    0.001653685
      5        6           0.011126910   -0.007462539   -0.005167302
      6        6          -0.007551791    0.011155092    0.008462139
      7       17           0.011060448    0.003816233   -0.007026369
      8        1           0.003558736   -0.000064635   -0.002394572
      9       17           0.000681340   -0.001009188   -0.000029552
     10        8           0.000123657    0.000539081   -0.000000402
     11       17           0.000219678   -0.001404159    0.000046642
     12        6           0.004238235   -0.013288942   -0.006108770
     13        6          -0.010755641    0.003523417    0.000433053
     14        6          -0.004036180   -0.000942500   -0.001977466
     15        6          -0.000410893    0.000480889    0.006377120
     16        6           0.015004453   -0.003949796    0.004664530
     17        6          -0.007706226    0.004430912   -0.007366932
     18       17          -0.000808988    0.000790492   -0.002141031
     19        1          -0.003681928    0.000941302    0.000724774
     20        1          -0.004176350   -0.000183364    0.007416856
 -------------------------------------------------------------------
 Cartesian Forces:  Max     0.015004453 RMS     0.005324231
 Leave Link  716 at Mon Apr  4 14:01:33 2022, MaxMem=  1879048192 cpu:               0.2 elap:               0.0
 (Enter /gpfs/software/gaussian16/sse4/tar/g16/l103.exe)

 GradGradGradGradGradGradGradGradGradGradGradGradGradGradGradGradGradGrad
 Berny optimization.
 Using GEDIIS/GDIIS optimizer.
 FormGI is forming the generalized inverse of G from B-inverse, IUseBI=4.
 Internal  Forces:  Max     0.023370934 RMS     0.006053978
 Search for a local minimum.
 Step number   7 out of a maximum of  108
 All quantities printed in internal units (Hartrees-Bohrs-Radians)
 RMS Force = .60540D-02 SwitMx=.10000D-02 MixMth= 1
 Mixed Optimization -- RFO/linear search
 Update second derivatives using D2CorX and points    7    6
 DE=  2.61D-03 DEPred=-2.17D-03 R=-1.20D+00
 Trust test=-1.20D+00 RLast= 6.21D-01 DXMaxT set to 6.00D-01
 ITU= -1  1  1  1 -1  1  0
 Use linear search instead of GDIIS.
     Eigenvalues ---    0.00581   0.00899   0.01048   0.01061   0.01341
     Eigenvalues ---    0.01402   0.01422   0.01657   0.01887   0.01915
     Eigenvalues ---    0.01959   0.01982   0.02052   0.02109   0.02135
     Eigenvalues ---    0.02198   0.02229   0.12904   0.15607   0.16019
     Eigenvalues ---    0.17126   0.20452   0.23353   0.23521   0.24726
     Eigenvalues ---    0.24893   0.24997   0.24998   0.25000   0.25161
     Eigenvalues ---    0.25325   0.25734   0.28302   0.30866   0.31226
     Eigenvalues ---    0.31817   0.33394   0.33498   0.33837   0.35279
     Eigenvalues ---    0.35636   0.35952   0.36425   0.38682   0.40999
     Eigenvalues ---    0.41841   0.43873   0.44798   0.47878   0.50258
     Eigenvalues ---    0.51761   0.72966   0.92870   2.81407
 RFO step:  Lambda=-5.32911605D-03 EMin= 5.81116651D-03
 Quartic linear search produced a step of -0.75188.
 Iteration  1 RMS(Cart)=  0.17338765 RMS(Int)=  0.03508949
 Iteration  2 RMS(Cart)=  0.11466361 RMS(Int)=  0.00346011
 Iteration  3 RMS(Cart)=  0.00537983 RMS(Int)=  0.00078793
 Iteration  4 RMS(Cart)=  0.00001038 RMS(Int)=  0.00078791
 Iteration  5 RMS(Cart)=  0.00000000 RMS(Int)=  0.00078791
 ITry= 1 IFail=0 DXMaxC= 1.05D+00 DCOld= 1.00D+10 DXMaxT= 6.00D-01 DXLimC= 3.00D+00 Rises=F
 Variable       Old X    -DE/DX   Delta X   Delta X   Delta X     New X
                                 (Linear)    (Quad)   (Total)
    R1        2.74286   0.00567   0.01215  -0.00340   0.00873   2.75159
    R2        2.71951   0.00619   0.01781  -0.00907   0.00866   2.72817
    R3        2.33265   0.00007  -0.00226  -0.00170  -0.00396   2.32869
    R4        2.63121  -0.00471  -0.00616  -0.02575  -0.03181   2.59940
    R5        3.29077   0.00070   0.00320  -0.01306  -0.00985   3.28092
    R6        2.67725  -0.01559   0.00123  -0.01488  -0.01354   2.66371
    R7        3.32968  -0.00283  -0.00143  -0.02022  -0.02165   3.30803
    R8        2.56835   0.00811   0.01780   0.00194   0.01967   2.58802
    R9        3.31932  -0.00113  -0.00017  -0.02020  -0.02037   3.29895
   R10        2.68630  -0.01013  -0.01419  -0.00892  -0.02314   2.66317
   R11        2.04217   0.00319   0.01024  -0.00549   0.00475   2.04692
   R12        2.80410  -0.01018  -0.03653   0.08743   0.05089   2.85500
   R13        2.69331  -0.01370  -0.01306  -0.02177  -0.03483   2.65847
   R14        2.71295  -0.00650  -0.00783  -0.00556  -0.01341   2.69954
   R15        2.63939   0.00110   0.00414  -0.00038   0.00376   2.64315
   R16        2.02858   0.00768   0.00866  -0.00149   0.00717   2.03575
   R17        2.60797   0.00254   0.00891  -0.00949  -0.00059   2.60738
   R18        3.31794  -0.00209  -0.01069   0.00536  -0.00532   3.31261
   R19        2.57057   0.00398   0.00236   0.00925   0.01162   2.58219
   R20        2.03318   0.00262   0.00894  -0.00160   0.00734   2.04052
   R21        2.36780  -0.01257   0.00961  -0.04189  -0.03226   2.33555
    A1        1.92574   0.00318   0.01144   0.01205   0.02331   1.94905
    A2        2.17070  -0.00101  -0.00028  -0.01056  -0.01080   2.15990
    A3        2.18674  -0.00217  -0.01116  -0.00147  -0.01262   2.17413
    A4        2.18303  -0.00622  -0.01194  -0.00913  -0.02099   2.16204
    A5        1.97834   0.00506   0.01063   0.02131   0.03186   2.01020
    A6        2.12181   0.00115   0.00121  -0.01224  -0.01107   2.11074
    A7        2.13142   0.00151  -0.00257   0.00415   0.00118   2.13259
    A8        2.01464   0.02144   0.02107   0.02738   0.04744   2.06208
    A9        2.13689  -0.02295  -0.02269  -0.02802  -0.05113   2.08576
   A10        2.17414  -0.00317  -0.00531  -0.00798  -0.01347   2.16067
   A11        2.03187   0.00235   0.00521   0.00235   0.00763   2.03950
   A12        2.07707   0.00083  -0.00001   0.00587   0.00593   2.08300
   A13        2.17208  -0.00867  -0.01773  -0.00950  -0.02725   2.14483
   A14        2.03810   0.00722   0.01848   0.01740   0.03608   2.07418
   A15        2.07259   0.00145  -0.00207  -0.00656  -0.00845   2.06414
   A16        1.97990   0.01337   0.02607   0.01003   0.03623   2.01612
   A17        2.27083  -0.02337  -0.00893  -0.03173  -0.04074   2.23008
   A18        2.03211   0.01001  -0.01694   0.02131   0.00438   2.03648
   A19        2.18867  -0.01317  -0.00748   0.01818   0.01081   2.19948
   A20        2.03116   0.00573  -0.00718  -0.00137  -0.00838   2.02277
   A21        2.06318   0.00745   0.01470  -0.01797  -0.00374   2.05944
   A22        2.16249  -0.00697  -0.01986  -0.00831  -0.02856   2.13393
   A23        2.07946  -0.00022   0.00068   0.00486   0.00566   2.08512
   A24        2.04104   0.00720   0.01851   0.00441   0.02304   2.06408
   A25        2.01063   0.00330   0.01677   0.02858   0.04517   2.05581
   A26        2.08875   0.00035  -0.00526   0.00378  -0.00117   2.08758
   A27        2.18378  -0.00365  -0.01215  -0.03216  -0.04399   2.13979
   A28        1.90180  -0.00075   0.00892   0.01440   0.02299   1.92479
   A29        2.15031  -0.00251  -0.01045  -0.03197  -0.04221   2.10811
   A30        2.23028   0.00328   0.00069   0.01854   0.01949   2.24977
   A31        2.38225  -0.00252  -0.01555   0.00829  -0.00774   2.37451
   A32        2.04529  -0.00053  -0.00494  -0.02767  -0.03303   2.01226
    D1       -0.00097  -0.00002   0.01289  -0.04149  -0.02924  -0.03022
    D2        3.13851   0.00027   0.02748  -0.07489  -0.04882   3.08969
    D3        3.13963   0.00004   0.01235  -0.02529  -0.01306   3.12657
    D4       -0.00407   0.00033   0.02695  -0.05868  -0.03263  -0.03671
    D5        0.00094   0.00008  -0.00465   0.01110   0.00648   0.00742
    D6       -3.12511  -0.00006   0.00217  -0.00677  -0.00467  -3.12977
    D7       -3.13965   0.00002  -0.00412  -0.00528  -0.00986   3.13367
    D8        0.01749  -0.00012   0.00270  -0.02315  -0.02101  -0.00352
    D9       -0.00582  -0.00003  -0.00749   0.02762   0.02078   0.01496
   D10       -3.12449   0.00025   0.06170  -0.14051  -0.08226   3.07643
   D11        3.13805  -0.00034  -0.02315   0.06357   0.04138  -3.10375
   D12        0.01938  -0.00007   0.04604  -0.10455  -0.06166  -0.04229
   D13        0.01161   0.00012  -0.00663   0.01861   0.01239   0.02400
   D14        3.12297   0.00086   0.00406   0.00258   0.00737   3.13034
   D15        3.12869   0.00043  -0.07774   0.19927   0.11809  -3.03641
   D16       -0.04314   0.00118  -0.06705   0.18324   0.11307   0.06993
   D17        0.00603  -0.00016  -0.00946   0.03505   0.02571   0.03173
   D18       -3.10440  -0.00025   0.02106  -0.01611   0.00409  -3.10031
   D19        3.13170  -0.00000  -0.01638   0.05332   0.03712  -3.11436
   D20        0.02128  -0.00010   0.01414   0.00216   0.01550   0.03678
   D21       -0.01196   0.00002   0.01501  -0.04910  -0.03491  -0.04687
   D22       -3.12773   0.00002   0.00587  -0.03445  -0.02955   3.12591
   D23        3.09789   0.00021  -0.01529   0.00339  -0.01266   3.08523
   D24       -0.01788   0.00021  -0.02443   0.01804  -0.00730  -0.02518
   D25       -0.94196   0.00158   0.19308   0.19318   0.38586  -0.55610
   D26        2.17890   0.00227   0.22103   0.12577   0.34648   2.52537
   D27        2.16865   0.00236   0.20435   0.17656   0.38124   2.54989
   D28       -0.99367   0.00305   0.23231   0.10915   0.34185  -0.65182
   D29       -3.13675   0.00034   0.01139  -0.02079  -0.00987   3.13657
   D30       -0.01668   0.00078  -0.01041   0.03403   0.02316   0.00648
   D31        0.02593  -0.00034  -0.01723   0.04756   0.03030   0.05623
   D32       -3.13720   0.00011  -0.03903   0.10237   0.06333  -3.07386
   D33        3.13370  -0.00089  -0.01755  -0.00043  -0.01839   3.11531
   D34       -0.04768  -0.00015  -0.03408   0.02448  -0.01013  -0.05781
   D35       -0.02707  -0.00051   0.00851  -0.06235  -0.05428  -0.08134
   D36        3.07473   0.00023  -0.00801  -0.03744  -0.04602   3.02871
   D37        0.00431   0.00105   0.01581   0.01467   0.03072   0.03502
   D38        3.13888   0.00001  -0.01128   0.04508   0.03422  -3.11009
   D39       -3.11619   0.00070   0.03763  -0.03904  -0.00174  -3.11793
   D40        0.01838  -0.00035   0.01054  -0.00863   0.00176   0.02014
   D41       -0.03006  -0.00091  -0.00660  -0.05436  -0.06085  -0.09091
   D42        3.11899   0.00018   0.02192  -0.08685  -0.06468   3.05432
   D43       -0.00053   0.00054   0.00007   0.02421   0.02370   0.02316
   D44       -3.09999  -0.00007   0.01805  -0.00068   0.01638  -3.08362
   D45        0.03139   0.00001  -0.00156   0.03765   0.03537   0.06676
         Item               Value     Threshold  Converged?
 Maximum Force            0.023371     0.000450     NO 
 RMS     Force            0.006054     0.000300     NO 
 Maximum Displacement     1.051550     0.001800     NO 
 RMS     Displacement     0.282411     0.001200     NO 
 Predicted change in Energy=-3.228131D-03
 GradGradGradGradGradGradGradGradGradGradGradGradGradGradGradGradGradGrad

 Leave Link  103 at Mon Apr  4 14:01:33 2022, MaxMem=  1879048192 cpu:               0.2 elap:               0.1
 (Enter /gpfs/software/gaussian16/sse4/tar/g16/l202.exe)
                          Input orientation:                          
 ---------------------------------------------------------------------
 Center     Atomic      Atomic             Coordinates (Angstroms)
 Number     Number       Type             X           Y           Z
 ---------------------------------------------------------------------
      1          6           0       -8.022564   -1.430883    6.674534
      2          6           0       -7.372118   -2.666033    7.088643
      3          6           0       -6.136415   -3.069876    6.639119
      4          6           0       -7.194298   -0.669518    5.769811
      5          6           0       -5.954185   -1.072091    5.350708
      6          6           0       -5.376499   -2.298119    5.737003
      7         17           0       -5.451088   -4.533801    7.311144
      8          1           0       -5.384878   -0.419055    4.700537
      9         17           0       -7.837973    0.850312    5.201154
     10          8           0       -9.136341   -1.078696    7.066964
     11         17           0       -8.255997   -3.615197    8.242851
     12          6           0       -4.009447   -2.610872    5.174983
     13          6           0       -2.986868   -3.318901    5.832343
     14          6           0       -1.748129   -3.569695    5.233200
     15          6           0       -3.780890   -2.201064    3.825714
     16          6           0       -2.504542   -2.508705    3.446980
     17          6           0       -1.529857   -3.060400    3.969585
     18         17           0       -0.540318   -4.500383    6.098002
     19          1           0       -4.570055   -1.747802    3.244566
     20          1           0       -3.157360   -3.693991    6.827708
 ---------------------------------------------------------------------
                    Distance matrix (angstroms):
                    1          2          3          4          5
     1  C    0.000000
     2  C    1.456078   0.000000
     3  C    2.499022   1.375545   0.000000
     4  C    1.443684   2.399377   2.763427   0.000000
     5  C    2.481821   2.751655   2.384189   1.369523   0.000000
     6  C    2.938150   2.438194   1.409573   2.440863   1.409287
     7  Cl   4.079934   2.688572   1.750534   4.510784   4.009969
     8  H    3.446425   3.834199   3.368940   2.116620   1.083184
     9  Cl   2.721906   4.017999   4.508982   1.745730   2.695674
    10  O    1.232289   2.373308   3.625935   2.370984   3.615480
    11  Cl   2.699137   1.736188   2.713293   3.990007   4.486671
    12  C    4.443662   3.869457   2.622665   3.777030   2.486108
    13  C    5.443540   4.608139   3.260759   4.972485   3.753012
    14  C    6.783841   5.990704   4.635028   6.193524   4.893132
    15  C    5.167277   4.874405   3.770754   4.216219   2.885030
    16  C    6.482851   6.081098   4.867768   5.547248   4.193814
    17  C    7.219925   6.634461   5.324179   6.406483   5.043367
    18  Cl   8.107911   7.142808   5.801333   7.684965   6.451480
    19  H    4.876980   4.844753   3.965394   3.798185   2.609259
    20  H    5.367991   4.346144   3.049566   5.153974   4.108298
                    6          7          8          9         10
     6  C    0.000000
     7  Cl   2.735281   0.000000
     8  H    2.145975   4.873478   0.000000
     9  Cl   4.032196   6.256034   2.807060   0.000000
    10  O    4.170396   5.057516   4.484259   2.981288   0.000000
    11  Cl   4.038005   3.095065   5.568360   5.419173   2.931135
    12  C    1.510798   3.215458   2.630774   5.161211   5.675579
    13  C    2.600273   3.120130   3.929446   6.427594   6.660242
    14  C    3.877601   4.354223   4.841095   7.524872   8.009585
    15  C    2.491669   4.514360   2.552186   5.259531   6.359739
    16  C    3.679223   5.264495   3.772847   6.542600   7.689601
    17  C    4.301336   5.358450   4.729924   7.523481   8.448640
    18  Cl   5.326250   5.058507   6.486903   9.093407   9.302604
    19  H    2.676834   5.007501   2.132922   4.610610   5.992445
    20  H    2.839485   2.490016   4.495764   6.723430   6.530331
                   11         12         13         14         15
    11  Cl   0.000000
    12  C    5.334198   0.000000
    13  C    5.801901   1.406803   0.000000
    14  C    7.170245   2.456886   1.398694   0.000000
    15  C    6.444956   1.428534   2.430348   2.826002   0.000000
    16  C    7.569936   2.293724   2.564959   2.210982   1.366435
    17  C    7.988089   2.793461   2.378986   1.379764   2.413774
    18  Cl   8.057024   4.056732   2.729850   1.752960   4.577277
    19  H    6.485074   2.187620   3.416346   3.903488   1.079796
    20  H    5.291969   2.151906   1.077270   2.131628   3.410218
                   16         17         18         19         20
    16  C    0.000000
    17  C    1.235918   0.000000
    18  Cl   3.853943   2.753706   0.000000
    19  H    2.210494   3.389892   5.653103   0.000000
    20  H    3.641482   3.349488   2.834017   4.315352   0.000000
 Stoichiometry    C12H3Cl4O(1-)
 Framework group  C1[X(C12H3Cl4O)]
 Deg. of freedom    54
 Full point group                 C1      NOp   1
 RotChk:  IX=3 Diff= 2.23D-01
 Largest Abelian subgroup         C1      NOp   1
 Largest concise Abelian subgroup C1      NOp   1
                         Standard orientation:                         
 ---------------------------------------------------------------------
 Center     Atomic      Atomic             Coordinates (Angstroms)
 Number     Number       Type             X           Y           Z
 ---------------------------------------------------------------------
      1          6           0        3.000047    0.008377   -0.087283
      2          6           0        2.039807   -1.072894    0.082871
      3          6           0        0.681435   -0.882727    0.186727
      4          6           0        2.346809    1.292955   -0.173095
      5          6           0        0.990410    1.464657   -0.093768
      6          6           0        0.095008    0.397239    0.118276
      7         17           0       -0.345096   -2.297064    0.287976
      8          1           0        0.582429    2.461671   -0.206920
      9         17           0        3.373980    2.686593   -0.397293
     10          8           0        4.217855   -0.163302   -0.164798
     11         17           0        2.722733   -2.668789    0.115731
     12          6           0       -1.371853    0.748872    0.203047
     13          6           0       -2.440901   -0.048017   -0.245506
     14          6           0       -3.774899    0.353903   -0.122002
     15          6           0       -1.682014    1.975944    0.865469
     16          6           0       -3.030427    2.196389    0.847251
     17          6           0       -4.024544    1.596010    0.424438
     18         17           0       -5.055064   -0.715073   -0.661759
     19          1           0       -0.903662    2.571174    1.319154
     20          1           0       -2.236284   -1.007034   -0.691520
 ---------------------------------------------------------------------
 Rotational constants (GHZ):           0.5148365           0.1844360           0.1394830
 Leave Link  202 at Mon Apr  4 14:01:33 2022, MaxMem=  1879048192 cpu:               0.1 elap:               0.0
 (Enter /gpfs/software/gaussian16/sse4/tar/g16/l301.exe)
 Standard basis: 6-311+G(d,p) (5D, 7F)
 Ernie: Thresh=  0.10000D-02 Tol=  0.10000D-05 Strict=F.
 There are   441 symmetry adapted cartesian basis functions of A   symmetry.
 There are   424 symmetry adapted basis functions of A   symmetry.
   424 basis functions,   704 primitive gaussians,   441 cartesian basis functions
    76 alpha electrons       76 beta electrons
       nuclear repulsion energy      1527.8436099248 Hartrees.
 IExCor= 4336 DFT=T Ex+Corr=M062X ExCW=0 ScaHFX=  0.540000
 ScaDFX=  1.000000  1.000000  1.000000  1.000000 ScalE2=  1.000000  1.000000
 IRadAn=      5 IRanWt=     -1 IRanGd=            0 ICorTp=0 IEmpDi=  4
 NAtoms=   20 NActive=   20 NUniq=   20 SFac= 1.00D+00 NAtFMM=   60 NAOKFM=F Big=F
 Integral buffers will be    131072 words long.
 Raffenetti 2 integral format.
 Two-electron integral symmetry is turned on.
 Leave Link  301 at Mon Apr  4 14:01:33 2022, MaxMem=  1879048192 cpu:               0.4 elap:               0.1
 (Enter /gpfs/software/gaussian16/sse4/tar/g16/l302.exe)
 NPDir=0 NMtPBC=     1 NCelOv=     1 NCel=       1 NClECP=     1 NCelD=      1
         NCelK=      1 NCelE2=     1 NClLst=     1 CellRange=     0.0.
 One-electron integrals computed using PRISM.
 One-electron integral symmetry used in STVInt
 NBasis=   424 RedAO= T EigKep=  1.19D-06  NBF=   424
 NBsUse=   420 1.00D-06 EigRej=  9.81D-07 NBFU=   420
 Precomputing XC quadrature grid using
 IXCGrd= 4 IRadAn=           5 IRanWt=          -1 IRanGd=           0 AccXCQ= 0.00D+00.
 Generated NRdTot=       0 NPtTot=           0 NUsed=           0 NTot=          32
 NSgBfM=   431   431   431   431   431 MxSgAt=    20 MxSgA2=    20.
 Leave Link  302 at Mon Apr  4 14:01:34 2022, MaxMem=  1879048192 cpu:               3.0 elap:               0.4
 (Enter /gpfs/software/gaussian16/sse4/tar/g16/l303.exe)
 DipDrv:  MaxL=1.
 Leave Link  303 at Mon Apr  4 14:01:34 2022, MaxMem=  1879048192 cpu:               0.4 elap:               0.1
 (Enter /gpfs/software/gaussian16/sse4/tar/g16/l401.exe)
 Lowest energy guess from the checkpoint file:  "checkpoint.chk"
 B after Tr=     0.000000   -0.000000   -0.000000
         Rot=    0.999878    0.010451    0.001367    0.011529 Ang=   1.79 deg.
 Guess basis will be translated and rotated to current coordinates.
 B after Tr=    -0.000000   -0.000000   -0.000000
         Rot=    0.999114    0.034302    0.001788    0.024320 Ang=   4.82 deg.
 Guess basis will be translated and rotated to current coordinates.
 CkInt1:  FT= 2.48D-01
 Max alpha theta= 25.613 degrees.
 JPrj=2 DoOrth=T DoCkMO=T.
 Leave Link  401 at Mon Apr  4 14:01:34 2022, MaxMem=  1879048192 cpu:               3.9 elap:               0.6
 (Enter /gpfs/software/gaussian16/sse4/tar/g16/l502.exe)
 Integral symmetry usage will be decided dynamically.
 Closed shell SCF:
 Using DIIS extrapolation, IDIIS=  1040.
 NGot=  1879048192 LenX=  1878652179 LenY=  1878457257
 Requested convergence on RMS density matrix=1.00D-08 within 128 cycles.
 Requested convergence on MAX density matrix=1.00D-06.
 Requested convergence on             energy=1.00D-06.
 No special actions if energy rises.
 Fock matrices will be formed incrementally for  20 cycles.

 Cycle   1  Pass 1  IDiag  1:
 FoFJK:  IHMeth= 1 ICntrl=       0 DoSepK=F KAlg= 0 I1Cent=           0 FoldK=F
 IRaf= 800000000 NMat=       1 IRICut=       1 DoRegI=T DoRafI=F ISym2E= 0 IDoP0=0 IntGTp=1.
 FoFCou: FMM=F IPFlag=           0 FMFlag=      100000 FMFlg1=           0
         NFxFlg=           0 DoJE=F BraDBF=F KetDBF=F FulRan=T
         wScrn=  0.000000 ICntrl=         0 IOpCl=  0 I1Cent=           0 NGrid=           0
         NMat0=    1 NMatS0=      1 NMatT0=    0 NMatD0=    1 NMtDS0=    0 NMtDT0=    0
 Symmetry not used in FoFCou.
 E= -2374.66820574403    
 DIIS: error= 1.55D-02 at cycle   1 NSaved=   1.
 NSaved= 1 IEnMin= 1 EnMin= -2374.66820574403     IErMin= 1 ErrMin= 1.55D-02
 ErrMax= 1.55D-02  0.00D+00 EMaxC= 1.00D-01 BMatC= 1.41D-01 BMatP= 1.41D-01
 IDIUse=3 WtCom= 8.45D-01 WtEn= 1.55D-01
 Coeff-Com:  0.100D+01
 Coeff-En:   0.100D+01
 Coeff:      0.100D+01
 Gap=   102.066 Goal=   None    Shift=    0.000
 GapD=  102.066 DampG=2.000 DampE=0.500 DampFc=1.0000 IDamp=-1.
 RMSDP=2.90D-02 MaxDP=5.03D+00              OVMax= 2.03D-01

 Cycle   2  Pass 1  IDiag  1:
 RMSU=  2.79D-02    CP:  1.06D+00
 E= -2374.95310067226     Delta-E=       -0.284894928224 Rises=F Damp=F
 DIIS: error= 3.38D-03 at cycle   2 NSaved=   2.
 NSaved= 2 IEnMin= 2 EnMin= -2374.95310067226     IErMin= 2 ErrMin= 3.38D-03
 ErrMax= 3.38D-03  0.00D+00 EMaxC= 1.00D-01 BMatC= 9.95D-03 BMatP= 1.41D-01
 IDIUse=3 WtCom= 9.66D-01 WtEn= 3.38D-02
 Coeff-Com:  0.680D-02 0.993D+00
 Coeff-En:   0.000D+00 0.100D+01
 Coeff:      0.657D-02 0.993D+00
 Gap=     0.122 Goal=   None    Shift=    0.000
 RMSDP=1.83D-02 MaxDP=3.33D+00 DE=-2.85D-01 OVMax= 7.46D-02

 Cycle   3  Pass 1  IDiag  1:
 RMSU=  1.21D-02    CP:  1.16D+00  7.77D-01
 E= -2374.95787766248     Delta-E=       -0.004776990220 Rises=F Damp=F
 DIIS: error= 4.50D-03 at cycle   3 NSaved=   3.
 NSaved= 3 IEnMin= 3 EnMin= -2374.95787766248     IErMin= 2 ErrMin= 3.38D-03
 ErrMax= 4.50D-03  0.00D+00 EMaxC= 1.00D-01 BMatC= 1.29D-02 BMatP= 9.95D-03
 IDIUse=3 WtCom= 1.30D-01 WtEn= 8.70D-01
 Coeff-Com: -0.491D-01 0.567D+00 0.482D+00
 Coeff-En:   0.000D+00 0.386D+00 0.614D+00
 Coeff:     -0.637D-02 0.409D+00 0.597D+00
 Gap=     0.154 Goal=   None    Shift=    0.000
 RMSDP=1.31D-02 MaxDP=1.84D+00 DE=-4.78D-03 OVMax= 5.91D-02

 Cycle   4  Pass 1  IDiag  1:
 RMSU=  5.60D-03    CP:  1.08D+00  7.55D-01  5.67D-01
 E= -2374.96695545812     Delta-E=       -0.009077795640 Rises=F Damp=F
 DIIS: error= 2.81D-03 at cycle   4 NSaved=   4.
 NSaved= 4 IEnMin= 4 EnMin= -2374.96695545812     IErMin= 4 ErrMin= 2.81D-03
 ErrMax= 2.81D-03  0.00D+00 EMaxC= 1.00D-01 BMatC= 4.28D-03 BMatP= 9.95D-03
 IDIUse=3 WtCom= 9.72D-01 WtEn= 2.81D-02
 Coeff-Com: -0.276D-01 0.202D+00 0.382D+00 0.444D+00
 Coeff-En:   0.000D+00 0.000D+00 0.257D+00 0.743D+00
 Coeff:     -0.268D-01 0.196D+00 0.378D+00 0.452D+00
 Gap=     0.147 Goal=   None    Shift=    0.000
 RMSDP=3.40D-03 MaxDP=4.67D-01 DE=-9.08D-03 OVMax= 2.19D-02

 Cycle   5  Pass 1  IDiag  1:
 RMSU=  1.68D-03    CP:  1.10D+00  7.60D-01  6.59D-01  8.58D-01
 E= -2374.97118611301     Delta-E=       -0.004230654898 Rises=F Damp=F
 DIIS: error= 6.16D-04 at cycle   5 NSaved=   5.
 NSaved= 5 IEnMin= 5 EnMin= -2374.97118611301     IErMin= 5 ErrMin= 6.16D-04
 ErrMax= 6.16D-04  0.00D+00 EMaxC= 1.00D-01 BMatC= 1.82D-04 BMatP= 4.28D-03
 IDIUse=3 WtCom= 9.94D-01 WtEn= 6.16D-03
 Coeff-Com: -0.588D-02-0.325D-02 0.909D-01 0.236D+00 0.683D+00
 Coeff-En:   0.000D+00 0.000D+00 0.000D+00 0.000D+00 0.100D+01
 Coeff:     -0.584D-02-0.323D-02 0.903D-01 0.234D+00 0.685D+00
 Gap=     0.145 Goal=   None    Shift=    0.000
 RMSDP=1.80D-03 MaxDP=3.93D-01 DE=-4.23D-03 OVMax= 5.79D-03

 Cycle   6  Pass 1  IDiag  1:
 RMSU=  5.93D-04    CP:  1.09D+00  7.22D-01  6.90D-01  9.75D-01  7.48D-01
 E= -2374.97137303067     Delta-E=       -0.000186917659 Rises=F Damp=F
 DIIS: error= 2.29D-04 at cycle   6 NSaved=   6.
 NSaved= 6 IEnMin= 6 EnMin= -2374.97137303067     IErMin= 6 ErrMin= 2.29D-04
 ErrMax= 2.29D-04  0.00D+00 EMaxC= 1.00D-01 BMatC= 3.30D-05 BMatP= 1.82D-04
 IDIUse=3 WtCom= 9.98D-01 WtEn= 2.29D-03
 Coeff-Com:  0.493D-03-0.302D-01-0.529D-02 0.619D-01 0.377D+00 0.596D+00
 Coeff-En:   0.000D+00 0.000D+00 0.000D+00 0.000D+00 0.271D-01 0.973D+00
 Coeff:      0.492D-03-0.302D-01-0.528D-02 0.618D-01 0.377D+00 0.596D+00
 Gap=     0.146 Goal=   None    Shift=    0.000
 RMSDP=4.07D-04 MaxDP=4.92D-02 DE=-1.87D-04 OVMax= 1.92D-03

 Cycle   7  Pass 1  IDiag  1:
 RMSU=  2.15D-04    CP:  1.09D+00  7.27D-01  6.79D-01  1.00D+00  8.68D-01
                    CP:  7.71D-01
 E= -2374.97140818095     Delta-E=       -0.000035150274 Rises=F Damp=F
 DIIS: error= 5.00D-05 at cycle   7 NSaved=   7.
 NSaved= 7 IEnMin= 7 EnMin= -2374.97140818095     IErMin= 7 ErrMin= 5.00D-05
 ErrMax= 5.00D-05  0.00D+00 EMaxC= 1.00D-01 BMatC= 2.31D-06 BMatP= 3.30D-05
 IDIUse=1 WtCom= 1.00D+00 WtEn= 0.00D+00
 Coeff-Com:  0.719D-03-0.131D-01-0.839D-02 0.615D-02 0.892D-01 0.254D+00
 Coeff-Com:  0.671D+00
 Coeff:      0.719D-03-0.131D-01-0.839D-02 0.615D-02 0.892D-01 0.254D+00
 Coeff:      0.671D+00
 Gap=     0.146 Goal=   None    Shift=    0.000
 RMSDP=1.12D-04 MaxDP=1.41D-02 DE=-3.52D-05 OVMax= 5.80D-04

 Cycle   8  Pass 1  IDiag  1:
 RMSU=  5.52D-05    CP:  1.09D+00  7.26D-01  6.82D-01  1.00D+00  8.78D-01
                    CP:  7.81D-01  1.08D+00
 E= -2374.97141059719     Delta-E=       -0.000002416247 Rises=F Damp=F
 DIIS: error= 2.97D-05 at cycle   8 NSaved=   8.
 NSaved= 8 IEnMin= 8 EnMin= -2374.97141059719     IErMin= 8 ErrMin= 2.97D-05
 ErrMax= 2.97D-05  0.00D+00 EMaxC= 1.00D-01 BMatC= 4.78D-07 BMatP= 2.31D-06
 IDIUse=1 WtCom= 1.00D+00 WtEn= 0.00D+00
 Coeff-Com:  0.277D-03-0.192D-02-0.262D-02-0.608D-02-0.184D-01 0.276D-01
 Coeff-Com:  0.341D+00 0.660D+00
 Coeff:      0.277D-03-0.192D-02-0.262D-02-0.608D-02-0.184D-01 0.276D-01
 Coeff:      0.341D+00 0.660D+00
 Gap=     0.146 Goal=   None    Shift=    0.000
 RMSDP=8.30D-05 MaxDP=1.64D-02 DE=-2.42D-06 OVMax= 3.13D-04

 Cycle   9  Pass 1  IDiag  1:
 RMSU=  2.30D-05    CP:  1.09D+00  7.25D-01  6.83D-01  1.00D+00  8.60D-01
                    CP:  8.31D-01  1.16D+00  8.40D-01
 E= -2374.97141119926     Delta-E=       -0.000000602064 Rises=F Damp=F
 DIIS: error= 9.06D-06 at cycle   9 NSaved=   9.
 NSaved= 9 IEnMin= 9 EnMin= -2374.97141119926     IErMin= 9 ErrMin= 9.06D-06
 ErrMax= 9.06D-06  0.00D+00 EMaxC= 1.00D-01 BMatC= 6.64D-08 BMatP= 4.78D-07
 IDIUse=1 WtCom= 1.00D+00 WtEn= 0.00D+00
 Coeff-Com:  0.563D-04 0.627D-03-0.326D-03-0.352D-02-0.194D-01-0.194D-01
 Coeff-Com:  0.770D-01 0.320D+00 0.645D+00
 Coeff:      0.563D-04 0.627D-03-0.326D-03-0.352D-02-0.194D-01-0.194D-01
 Coeff:      0.770D-01 0.320D+00 0.645D+00
 Gap=     0.146 Goal=   None    Shift=    0.000
 RMSDP=5.87D-05 MaxDP=1.23D-02 DE=-6.02D-07 OVMax= 1.30D-04

 Cycle  10  Pass 1  IDiag  1:
 RMSU=  1.63D-05    CP:  1.09D+00  7.26D-01  6.82D-01  1.00D+00  8.66D-01
                    CP:  7.85D-01  1.19D+00  1.04D+00  6.00D-01
 E= -2374.97141129890     Delta-E=       -0.000000099640 Rises=F Damp=F
 DIIS: error= 3.56D-06 at cycle  10 NSaved=  10.
 NSaved=10 IEnMin=10 EnMin= -2374.97141129890     IErMin=10 ErrMin= 3.56D-06
 ErrMax= 3.56D-06  0.00D+00 EMaxC= 1.00D-01 BMatC= 9.84D-09 BMatP= 6.64D-08
 IDIUse=1 WtCom= 1.00D+00 WtEn= 0.00D+00
 Coeff-Com: -0.255D-04 0.643D-03 0.143D-03-0.264D-03-0.368D-02-0.136D-01
 Coeff-Com: -0.375D-01-0.851D-02 0.270D+00 0.793D+00
 Coeff:     -0.255D-04 0.643D-03 0.143D-03-0.264D-03-0.368D-02-0.136D-01
 Coeff:     -0.375D-01-0.851D-02 0.270D+00 0.793D+00
 Gap=     0.146 Goal=   None    Shift=    0.000
 RMSDP=1.25D-05 MaxDP=1.59D-03 DE=-9.96D-08 OVMax= 9.30D-05

 Cycle  11  Pass 1  IDiag  1:
 RMSU=  3.66D-06    CP:  1.09D+00  7.26D-01  6.82D-01  1.00D+00  8.64D-01
                    CP:  7.94D-01  1.20D+00  1.05D+00  8.27D-01  8.35D-01
 E= -2374.97141132092     Delta-E=       -0.000000022023 Rises=F Damp=F
 DIIS: error= 1.08D-06 at cycle  11 NSaved=  11.
 NSaved=11 IEnMin=11 EnMin= -2374.97141132092     IErMin=11 ErrMin= 1.08D-06
 ErrMax= 1.08D-06  0.00D+00 EMaxC= 1.00D-01 BMatC= 1.19D-09 BMatP= 9.84D-09
 IDIUse=1 WtCom= 1.00D+00 WtEn= 0.00D+00
 Coeff-Com: -0.171D-04 0.214D-03 0.652D-04 0.226D-03 0.422D-03-0.340D-02
 Coeff-Com: -0.219D-01-0.378D-01 0.261D-01 0.288D+00 0.748D+00
 Coeff:     -0.171D-04 0.214D-03 0.652D-04 0.226D-03 0.422D-03-0.340D-02
 Coeff:     -0.219D-01-0.378D-01 0.261D-01 0.288D+00 0.748D+00
 Gap=     0.146 Goal=   None    Shift=    0.000
 RMSDP=3.83D-06 MaxDP=5.12D-04 DE=-2.20D-08 OVMax= 3.58D-05

 Cycle  12  Pass 1  IDiag  1:
 RMSU=  1.90D-06    CP:  1.09D+00  7.26D-01  6.82D-01  1.00D+00  8.64D-01
                    CP:  7.96D-01  1.20D+00  1.07D+00  8.68D-01  8.54D-01
                    CP:  1.15D+00
 E= -2374.97141132354     Delta-E=       -0.000000002618 Rises=F Damp=F
 DIIS: error= 8.09D-07 at cycle  12 NSaved=  12.
 NSaved=12 IEnMin=12 EnMin= -2374.97141132354     IErMin=12 ErrMin= 8.09D-07
 ErrMax= 8.09D-07  0.00D+00 EMaxC= 1.00D-01 BMatC= 3.17D-10 BMatP= 1.19D-09
 IDIUse=1 WtCom= 1.00D+00 WtEn= 0.00D+00
 Coeff-Com: -0.203D-05-0.560D-04 0.984D-06 0.160D-03 0.102D-02 0.184D-02
 Coeff-Com:  0.341D-03-0.136D-01-0.608D-01-0.736D-01 0.363D+00 0.782D+00
 Coeff:     -0.203D-05-0.560D-04 0.984D-06 0.160D-03 0.102D-02 0.184D-02
 Coeff:      0.341D-03-0.136D-01-0.608D-01-0.736D-01 0.363D+00 0.782D+00
 Gap=     0.146 Goal=   None    Shift=    0.000
 RMSDP=2.28D-06 MaxDP=4.04D-04 DE=-2.62D-09 OVMax= 2.12D-05

 Cycle  13  Pass 1  IDiag  1:
 RMSU=  8.69D-07    CP:  1.09D+00  7.26D-01  6.82D-01  1.00D+00  8.64D-01
                    CP:  7.95D-01  1.20D+00  1.06D+00  8.44D-01  8.55D-01
                    CP:  1.20D+00  7.02D-01
 E= -2374.97141132419     Delta-E=       -0.000000000652 Rises=F Damp=F
 DIIS: error= 1.70D-07 at cycle  13 NSaved=  13.
 NSaved=13 IEnMin=13 EnMin= -2374.97141132419     IErMin=13 ErrMin= 1.70D-07
 ErrMax= 1.70D-07  0.00D+00 EMaxC= 1.00D-01 BMatC= 2.17D-11 BMatP= 3.17D-10
 IDIUse=1 WtCom= 1.00D+00 WtEn= 0.00D+00
 Coeff-Com:  0.656D-06-0.370D-04-0.697D-07 0.332D-04 0.278D-03 0.892D-03
 Coeff-Com:  0.225D-02-0.550D-03-0.228D-01-0.512D-01 0.348D-01 0.245D+00
 Coeff-Com:  0.791D+00
 Coeff:      0.656D-06-0.370D-04-0.697D-07 0.332D-04 0.278D-03 0.892D-03
 Coeff:      0.225D-02-0.550D-03-0.228D-01-0.512D-01 0.348D-01 0.245D+00
 Coeff:      0.791D+00
 Gap=     0.146 Goal=   None    Shift=    0.000
 RMSDP=5.21D-07 MaxDP=5.29D-05 DE=-6.52D-10 OVMax= 5.69D-06

 Cycle  14  Pass 1  IDiag  1:
 RMSU=  1.90D-07    CP:  1.09D+00  7.26D-01  6.82D-01  1.00D+00  8.64D-01
                    CP:  7.95D-01  1.20D+00  1.06D+00  8.43D-01  8.51D-01
                    CP:  1.25D+00  8.27D-01  9.70D-01
 E= -2374.97141132437     Delta-E=       -0.000000000177 Rises=F Damp=F
 DIIS: error= 1.28D-07 at cycle  14 NSaved=  14.
 NSaved=14 IEnMin=14 EnMin= -2374.97141132437     IErMin=14 ErrMin= 1.28D-07
 ErrMax= 1.28D-07  0.00D+00 EMaxC= 1.00D-01 BMatC= 5.68D-12 BMatP= 2.17D-11
 IDIUse=1 WtCom= 1.00D+00 WtEn= 0.00D+00
 Coeff-Com:  0.518D-06-0.103D-04 0.114D-07-0.200D-05 0.558D-05 0.170D-03
 Coeff-Com:  0.920D-03 0.138D-02-0.251D-02-0.136D-01-0.324D-01 0.851D-02
 Coeff-Com:  0.381D+00 0.656D+00
 Coeff:      0.518D-06-0.103D-04 0.114D-07-0.200D-05 0.558D-05 0.170D-03
 Coeff:      0.920D-03 0.138D-02-0.251D-02-0.136D-01-0.324D-01 0.851D-02
 Coeff:      0.381D+00 0.656D+00
 Gap=     0.146 Goal=   None    Shift=    0.000
 RMSDP=3.12D-07 MaxDP=5.62D-05 DE=-1.77D-10 OVMax= 1.67D-06

 Cycle  15  Pass 1  IDiag  1:
 RMSU=  8.03D-08    CP:  1.09D+00  7.26D-01  6.82D-01  1.00D+00  8.64D-01
                    CP:  7.95D-01  1.20D+00  1.06D+00  8.43D-01  8.47D-01
                    CP:  1.25D+00  8.23D-01  1.00D+00  1.02D+00
 E= -2374.97141132432     Delta-E=        0.000000000041 Rises=F Damp=F
 DIIS: error= 4.18D-08 at cycle  15 NSaved=  15.
 NSaved=15 IEnMin=14 EnMin= -2374.97141132437     IErMin=15 ErrMin= 4.18D-08
 ErrMax= 4.18D-08  0.00D+00 EMaxC= 1.00D-01 BMatC= 6.38D-13 BMatP= 5.68D-12
 IDIUse=1 WtCom= 1.00D+00 WtEn= 0.00D+00
 Coeff-Com:  0.139D-06 0.119D-05-0.704D-06-0.586D-05-0.361D-04-0.630D-04
 Coeff-Com:  0.364D-04 0.651D-03 0.236D-02 0.214D-02-0.180D-01-0.358D-01
 Coeff-Com:  0.347D-01 0.274D+00 0.740D+00
 Coeff:      0.139D-06 0.119D-05-0.704D-06-0.586D-05-0.361D-04-0.630D-04
 Coeff:      0.364D-04 0.651D-03 0.236D-02 0.214D-02-0.180D-01-0.358D-01
 Coeff:      0.347D-01 0.274D+00 0.740D+00
 Gap=     0.146 Goal=   None    Shift=    0.000
 RMSDP=7.95D-08 MaxDP=9.51D-06 DE= 4.09D-11 OVMax= 7.95D-07

 Cycle  16  Pass 1  IDiag  1:
 RMSU=  3.09D-08    CP:  1.09D+00  7.26D-01  6.82D-01  1.00D+00  8.64D-01
                    CP:  7.95D-01  1.20D+00  1.06D+00  8.42D-01  8.47D-01
                    CP:  1.25D+00  8.24D-01  1.02D+00  1.09D+00  1.12D+00
 E= -2374.97141132458     Delta-E=       -0.000000000256 Rises=F Damp=F
 DIIS: error= 8.32D-09 at cycle  16 NSaved=  16.
 NSaved=16 IEnMin=16 EnMin= -2374.97141132458     IErMin=16 ErrMin= 8.32D-09
 ErrMax= 8.32D-09  0.00D+00 EMaxC= 1.00D-01 BMatC= 8.37D-14 BMatP= 6.38D-13
 IDIUse=1 WtCom= 1.00D+00 WtEn= 0.00D+00
 Coeff-Com:  0.115D-07 0.159D-05-0.467D-06-0.270D-05-0.163D-04-0.447D-04
 Coeff-Com: -0.669D-04 0.164D-03 0.122D-02 0.221D-02-0.419D-02-0.167D-01
 Coeff-Com: -0.238D-01 0.513D-01 0.319D+00 0.671D+00
 Coeff:      0.115D-07 0.159D-05-0.467D-06-0.270D-05-0.163D-04-0.447D-04
 Coeff:     -0.669D-04 0.164D-03 0.122D-02 0.221D-02-0.419D-02-0.167D-01
 Coeff:     -0.238D-01 0.513D-01 0.319D+00 0.671D+00
 Gap=     0.146 Goal=   None    Shift=    0.000
 RMSDP=3.45D-08 MaxDP=6.00D-06 DE=-2.56D-10 OVMax= 2.80D-07

 Cycle  17  Pass 1  IDiag  1:
 RMSU=  1.24D-08    CP:  1.09D+00  7.26D-01  6.82D-01  1.00D+00  8.64D-01
                    CP:  7.95D-01  1.20D+00  1.06D+00  8.42D-01  8.47D-01
                    CP:  1.25D+00  8.23D-01  1.02D+00  1.13D+00  1.18D+00
                    CP:  9.78D-01
 E= -2374.97141132453     Delta-E=        0.000000000052 Rises=F Damp=F
 DIIS: error= 4.08D-09 at cycle  17 NSaved=  17.
 NSaved=17 IEnMin=16 EnMin= -2374.97141132458     IErMin=17 ErrMin= 4.08D-09
 ErrMax= 4.08D-09  0.00D+00 EMaxC= 1.00D-01 BMatC= 1.68D-14 BMatP= 8.37D-14
 IDIUse=1 WtCom= 1.00D+00 WtEn= 0.00D+00
 Coeff-Com: -0.113D-07 0.499D-06-0.211D-06-0.429D-06-0.108D-05-0.934D-05
 Coeff-Com: -0.319D-04-0.324D-04 0.125D-03 0.644D-03 0.140D-02-0.197D-02
 Coeff-Com: -0.178D-01-0.236D-01 0.214D-01 0.324D+00 0.696D+00
 Coeff:     -0.113D-07 0.499D-06-0.211D-06-0.429D-06-0.108D-05-0.934D-05
 Coeff:     -0.319D-04-0.324D-04 0.125D-03 0.644D-03 0.140D-02-0.197D-02
 Coeff:     -0.178D-01-0.236D-01 0.214D-01 0.324D+00 0.696D+00
 Gap=     0.146 Goal=   None    Shift=    0.000
 RMSDP=1.31D-08 MaxDP=1.65D-06 DE= 5.18D-11 OVMax= 1.39D-07

 Cycle  18  Pass 1  IDiag  1:
 RMSU=  4.97D-09    CP:  1.09D+00  7.26D-01  6.82D-01  1.00D+00  8.64D-01
                    CP:  7.95D-01  1.20D+00  1.06D+00  8.42D-01  8.47D-01
                    CP:  1.25D+00  8.24D-01  1.01D+00  1.13D+00  1.22D+00
                    CP:  1.05D+00  8.48D-01
 E= -2374.97141132441     Delta-E=        0.000000000115 Rises=F Damp=F
 DIIS: error= 1.39D-09 at cycle  18 NSaved=  18.
 NSaved=18 IEnMin=16 EnMin= -2374.97141132458     IErMin=18 ErrMin= 1.39D-09
 ErrMax= 1.39D-09  0.00D+00 EMaxC= 1.00D-01 BMatC= 1.94D-15 BMatP= 1.68D-14
 IDIUse=1 WtCom= 1.00D+00 WtEn= 0.00D+00
 Coeff-Com: -0.768D-08-0.230D-07 0.125D-07 0.122D-06 0.161D-05 0.314D-05
 Coeff-Com:  0.185D-05-0.323D-04-0.157D-03-0.134D-03 0.126D-02 0.183D-02
 Coeff-Com: -0.255D-02-0.175D-01-0.434D-01 0.208D-01 0.276D+00 0.763D+00
 Coeff:     -0.768D-08-0.230D-07 0.125D-07 0.122D-06 0.161D-05 0.314D-05
 Coeff:      0.185D-05-0.323D-04-0.157D-03-0.134D-03 0.126D-02 0.183D-02
 Coeff:     -0.255D-02-0.175D-01-0.434D-01 0.208D-01 0.276D+00 0.763D+00
 Gap=     0.146 Goal=   None    Shift=    0.000
 RMSDP=5.98D-09 MaxDP=1.23D-06 DE= 1.15D-10 OVMax= 6.88D-08

 Cycle  19  Pass 1  IDiag  1:
 RMSU=  1.30D-09    CP:  1.09D+00  7.26D-01  6.82D-01  1.00D+00  8.64D-01
                    CP:  7.95D-01  1.20D+00  1.06D+00  8.42D-01  8.47D-01
                    CP:  1.25D+00  8.24D-01  1.01D+00  1.14D+00  1.23D+00
                    CP:  1.09D+00  9.59D-01  9.68D-01
 E= -2374.97141132438     Delta-E=        0.000000000037 Rises=F Damp=F
 DIIS: error= 8.56D-10 at cycle  19 NSaved=  19.
 NSaved=19 IEnMin=16 EnMin= -2374.97141132458     IErMin=19 ErrMin= 8.56D-10
 ErrMax= 8.56D-10  0.00D+00 EMaxC= 1.00D-01 BMatC= 2.76D-16 BMatP= 1.94D-15
 IDIUse=1 WtCom= 1.00D+00 WtEn= 0.00D+00
 Large coefficients: NSaved= 19 BigCof=    0.00 CofMax=   10.00 Det=-1.42D-15
 Inversion failed.  Reducing to 18 matrices.
 Large coefficients: NSaved= 18 BigCof=    0.00 CofMax=   10.00 Det=-1.42D-15
 Inversion failed.  Reducing to 17 matrices.
 Large coefficients: NSaved= 17 BigCof=    0.00 CofMax=   10.00 Det=-1.44D-15
 Inversion failed.  Reducing to 16 matrices.
 Large coefficients: NSaved= 16 BigCof=    0.00 CofMax=   10.00 Det=-1.44D-15
 Inversion failed.  Reducing to 15 matrices.
 Coeff-Com:  0.343D-06 0.953D-06 0.105D-05-0.937D-05-0.481D-04-0.560D-04
 Coeff-Com:  0.310D-03 0.604D-03 0.452D-03-0.387D-02-0.158D-01-0.257D-01
 Coeff-Com:  0.170D-01 0.267D+00 0.760D+00
 Coeff:      0.343D-06 0.953D-06 0.105D-05-0.937D-05-0.481D-04-0.560D-04
 Coeff:      0.310D-03 0.604D-03 0.452D-03-0.387D-02-0.158D-01-0.257D-01
 Coeff:      0.170D-01 0.267D+00 0.760D+00
 Gap=     0.146 Goal=   None    Shift=    0.000
 RMSDP=1.67D-09 MaxDP=1.22D-07 DE= 3.73D-11 OVMax= 2.47D-08

 SCF Done:  E(RM062X) =  -2374.97141132     A.U. after   19 cycles
            NFock= 19  Conv=0.17D-08     -V/T= 2.0024
 KE= 2.369195564297D+03 PE=-8.694040228327D+03 EE= 2.422029642780D+03
 Leave Link  502 at Mon Apr  4 14:06:32 2022, MaxMem=  1879048192 cpu:            2076.1 elap:             297.3
 (Enter /gpfs/software/gaussian16/sse4/tar/g16/l701.exe)
 ... and contract with generalized density number  0.
 Compute integral first derivatives.
 Leave Link  701 at Mon Apr  4 14:06:32 2022, MaxMem=  1879048192 cpu:               1.3 elap:               0.2
 (Enter /gpfs/software/gaussian16/sse4/tar/g16/l702.exe)
 L702 exits ... SP integral derivatives will be done elsewhere.
 Leave Link  702 at Mon Apr  4 14:06:32 2022, MaxMem=  1879048192 cpu:               0.1 elap:               0.0
 (Enter /gpfs/software/gaussian16/sse4/tar/g16/l703.exe)
 Integral derivatives from FoFJK, PRISM(SPDF).
 Compute integral first derivatives, UseDBF=F ICtDFT=           0.
 Calling FoFJK, ICntrl=      2127 FMM=F ISym2X=0 I1Cent= 0 IOpClX= 0 NMat=1 NMatS=1 NMatT=0.
 FoFJK:  IHMeth= 1 ICntrl=    2127 DoSepK=F KAlg= 0 I1Cent=           0 FoldK=F
 IRaf=         0 NMat=       1 IRICut=       1 DoRegI=T DoRafI=F ISym2E= 0 IDoP0=0 IntGTp=1.
 FoFCou: FMM=F IPFlag=           0 FMFlag=      100000 FMFlg1=         800
         NFxFlg=           0 DoJE=F BraDBF=F KetDBF=F FulRan=T
         wScrn=  0.000000 ICntrl=      2127 IOpCl=  0 I1Cent=           0 NGrid=           0
         NMat0=    1 NMatS0=      1 NMatT0=    0 NMatD0=    1 NMtDS0=    0 NMtDT0=    0
 Symmetry not used in FoFCou.
 Leave Link  703 at Mon Apr  4 14:07:08 2022, MaxMem=  1879048192 cpu:             252.4 elap:              36.2
 (Enter /gpfs/software/gaussian16/sse4/tar/g16/l716.exe)
 Dipole        =-2.70819847D+00 3.79017119D-01 2.28264333D-01
 ***** Axes restored to original set *****
 -------------------------------------------------------------------
 Center     Atomic                   Forces (Hartrees/Bohr)
 Number     Number              X              Y              Z
 -------------------------------------------------------------------
      1        6           0.000074760   -0.000451573   -0.000991898
      2        6          -0.003045694    0.001019476    0.000735342
      3        6           0.009413391    0.001612068    0.002584725
      4        6           0.002406171   -0.002076554   -0.000959174
      5        6          -0.001101465   -0.002457758   -0.001843670
      6        6           0.019206931    0.002185386   -0.003713582
      7       17          -0.002173909   -0.005354742   -0.001952528
      8        1          -0.001273484    0.001527890    0.000672516
      9       17          -0.000208636    0.002017304    0.000242563
     10        8          -0.003176295    0.000854939    0.001314461
     11       17          -0.002263547   -0.000364318    0.000449641
     12        6          -0.019820218   -0.001525425   -0.004412827
     13        6           0.004870143   -0.000609445    0.003636567
     14        6           0.001522452   -0.002974053    0.004225303
     15        6          -0.001752030    0.004087995   -0.001774787
     16        6          -0.016865526    0.009357487   -0.004800448
     17        6           0.009085858   -0.006533506    0.003946615
     18       17           0.001160804   -0.000808385    0.002706407
     19        1           0.001959796   -0.001048861   -0.001857719
     20        1           0.001980501    0.001542074    0.001792491
 -------------------------------------------------------------------
 Cartesian Forces:  Max     0.019820218 RMS     0.005243867
 Leave Link  716 at Mon Apr  4 14:07:08 2022, MaxMem=  1879048192 cpu:               0.1 elap:               0.0
 (Enter /gpfs/software/gaussian16/sse4/tar/g16/l103.exe)

 GradGradGradGradGradGradGradGradGradGradGradGradGradGradGradGradGradGrad
 Berny optimization.
 Using GEDIIS/GDIIS optimizer.
 FormGI is forming the generalized inverse of G from B-inverse, IUseBI=4.
 Internal  Forces:  Max     0.017755940 RMS     0.003486195
 Search for a local minimum.
 Step number   8 out of a maximum of  108
 All quantities printed in internal units (Hartrees-Bohrs-Radians)
 RMS Force = .34862D-02 SwitMx=.10000D-02 MixMth= 1
 Mixed Optimization -- RFO/linear search
 Update second derivatives using D2CorX and points    8    6
 DE=  1.83D-03 DEPred=-3.23D-03 R=-5.67D-01
 Trust test=-5.67D-01 RLast= 5.14D-01 DXMaxT set to 3.00D-01
 ITU= -1 -1  1  1  1 -1  1  0
 Use linear search instead of GDIIS.
 Energy rises -- skip Quadratic/GDIIS search.
 Quartic linear search produced a step of -0.61364.
 Iteration  1 RMS(Cart)=  0.07794690 RMS(Int)=  0.00301089
 Iteration  2 RMS(Cart)=  0.00343645 RMS(Int)=  0.00027910
 Iteration  3 RMS(Cart)=  0.00000759 RMS(Int)=  0.00027906
 Iteration  4 RMS(Cart)=  0.00000000 RMS(Int)=  0.00027906
 ITry= 1 IFail=0 DXMaxC= 3.09D-01 DCOld= 1.00D+10 DXMaxT= 3.00D-01 DXLimC= 3.00D+00 Rises=T
 Variable       Old X    -DE/DX   Delta X   Delta X   Delta X     New X
                                 (Linear)    (Quad)   (Total)
    R1        2.75159   0.00077   0.00456   0.00000   0.00454   2.75613
    R2        2.72817   0.00076   0.00922   0.00000   0.00940   2.73757
    R3        2.32869   0.00353   0.00058   0.00000   0.00058   2.32927
    R4        2.59940   0.00689   0.01449   0.00000   0.01433   2.61373
    R5        3.28092   0.00165   0.00866   0.00000   0.00866   3.28958
    R6        2.66371   0.00274   0.00932   0.00000   0.00914   2.67285
    R7        3.30803   0.00288   0.01212   0.00000   0.01212   3.32015
    R8        2.58802  -0.00077   0.00246   0.00000   0.00262   2.59065
    R9        3.29895   0.00176   0.01236   0.00000   0.01236   3.31131
   R10        2.66317   0.00060   0.00262   0.00000   0.00262   2.66579
   R11        2.04692  -0.00015   0.00545   0.00000   0.00545   2.05237
   R12        2.85500  -0.01776  -0.06105   0.00000  -0.06105   2.79395
   R13        2.65847   0.00843   0.01071   0.00000   0.01068   2.66916
   R14        2.69954   0.00117   0.00184   0.00000   0.00183   2.70137
   R15        2.64315  -0.00214   0.00107   0.00000   0.00105   2.64420
   R16        2.03575   0.00081   0.00267   0.00000   0.00267   2.03841
   R17        2.60738   0.00370   0.00763   0.00000   0.00764   2.61502
   R18        3.31261   0.00257  -0.00545   0.00000  -0.00545   3.30716
   R19        2.58219  -0.00461  -0.00521   0.00000  -0.00519   2.57700
   R20        2.04052  -0.00087   0.00279   0.00000   0.00279   2.04331
   R21        2.33555   0.01736   0.02763   0.00000   0.02766   2.36321
    A1        1.94905  -0.00073  -0.00497   0.00000  -0.00496   1.94409
    A2        2.15990   0.00008   0.00640   0.00000   0.00641   2.16631
    A3        2.17413   0.00065  -0.00136   0.00000  -0.00135   2.17277
    A4        2.16204   0.00035   0.00313   0.00000   0.00283   2.16488
    A5        2.01020  -0.00247  -0.01087   0.00000  -0.01064   1.99956
    A6        2.11074   0.00214   0.00778   0.00000   0.00801   2.11875
    A7        2.13259  -0.00185  -0.00282   0.00000  -0.00204   2.13056
    A8        2.06208  -0.00134  -0.01192   0.00000  -0.01036   2.05172
    A9        2.08576   0.00352   0.01286   0.00000   0.01445   2.10021
   A10        2.16067   0.00134   0.00393   0.00000   0.00409   2.16476
   A11        2.03950  -0.00066  -0.00043   0.00000  -0.00050   2.03901
   A12        2.08300  -0.00068  -0.00365   0.00000  -0.00371   2.07930
   A13        2.14483   0.00107   0.00225   0.00000   0.00236   2.14719
   A14        2.07418  -0.00256  -0.00706   0.00000  -0.00692   2.06725
   A15        2.06414   0.00148   0.00350   0.00000   0.00364   2.06778
   A16        2.01612  -0.00014  -0.00095   0.00000  -0.00131   2.01482
   A17        2.23008  -0.00130   0.01771   0.00000   0.01791   2.24799
   A18        2.03648   0.00147  -0.01651   0.00000  -0.01632   2.02016
   A19        2.19948  -0.00573  -0.01274   0.00000  -0.01254   2.18694
   A20        2.02277   0.00091  -0.00072   0.00000  -0.00052   2.02225
   A21        2.05944   0.00492   0.01429   0.00000   0.01448   2.07392
   A22        2.13393   0.00139   0.00132   0.00000   0.00143   2.13536
   A23        2.08512   0.00059  -0.00292   0.00000  -0.00278   2.08234
   A24        2.06408  -0.00197   0.00097   0.00000   0.00111   2.06519
   A25        2.05581  -0.00461  -0.01403   0.00000  -0.01395   2.04185
   A26        2.08758  -0.00009  -0.00358   0.00000  -0.00353   2.08405
   A27        2.13979   0.00469   0.01708   0.00000   0.01713   2.15692
   A28        1.92479  -0.00441  -0.00683   0.00000  -0.00675   1.91804
   A29        2.10811   0.00483   0.01737   0.00000   0.01739   2.12550
   A30        2.24977  -0.00046  -0.01140   0.00000  -0.01139   2.23838
   A31        2.37451   0.00034  -0.00794   0.00000  -0.00783   2.36668
   A32        2.01226   0.00255   0.01624   0.00000   0.01633   2.02859
    D1       -0.03022   0.00085   0.02846   0.00000   0.02857  -0.00165
    D2        3.08969   0.00189   0.05239   0.00000   0.05264  -3.14086
    D3        3.12657   0.00040   0.01810   0.00000   0.01812  -3.13850
    D4       -0.03671   0.00143   0.04202   0.00000   0.04219   0.00548
    D5        0.00742   0.00025  -0.00777   0.00000  -0.00778  -0.00036
    D6       -3.12977   0.00049   0.00464   0.00000   0.00460  -3.12517
    D7        3.13367   0.00070   0.00269   0.00000   0.00280   3.13647
    D8       -0.00352   0.00095   0.01509   0.00000   0.01518   0.01165
    D9        0.01496  -0.00111  -0.01886   0.00000  -0.01894  -0.00398
   D10        3.07643   0.00393   0.10084   0.00000   0.10131  -3.10545
   D11       -3.10375  -0.00214  -0.04428   0.00000  -0.04436   3.13507
   D12       -0.04229   0.00290   0.07542   0.00000   0.07589   0.03360
   D13        0.02400   0.00021  -0.01301   0.00000  -0.01301   0.01099
   D14        3.13034   0.00146  -0.00121   0.00000  -0.00136   3.12899
   D15       -3.03641  -0.00468  -0.13591   0.00000  -0.13540   3.11137
   D16        0.06993  -0.00343  -0.12411   0.00000  -0.12375  -0.05382
   D17        0.03173  -0.00108  -0.02350   0.00000  -0.02356   0.00817
   D18       -3.10031  -0.00002   0.01468   0.00000   0.01476  -3.08555
   D19       -3.11436  -0.00133  -0.03615   0.00000  -0.03620   3.13262
   D20        0.03678  -0.00027   0.00203   0.00000   0.00212   0.03890
   D21       -0.04687   0.00084   0.03367   0.00000   0.03377  -0.01310
   D22        3.12591  -0.00021   0.02293   0.00000   0.02300  -3.13428
   D23        3.08523  -0.00024  -0.00471   0.00000  -0.00462   3.08061
   D24       -0.02518  -0.00129  -0.01546   0.00000  -0.01539  -0.04057
   D25       -0.55610  -0.00558  -0.07920   0.00000  -0.07929  -0.63539
   D26        2.52537  -0.00332  -0.03222   0.00000  -0.03204   2.49333
   D27        2.54989  -0.00434  -0.06716   0.00000  -0.06734   2.48255
   D28       -0.65182  -0.00208  -0.02018   0.00000  -0.02010  -0.67192
   D29        3.13657   0.00081   0.01535   0.00000   0.01544  -3.13117
   D30        0.00648  -0.00044  -0.02271   0.00000  -0.02270  -0.01622
   D31        0.05623  -0.00136  -0.03266   0.00000  -0.03258   0.02365
   D32       -3.07386  -0.00260  -0.07072   0.00000  -0.07072   3.13860
   D33        3.11531   0.00002  -0.00304   0.00000  -0.00287   3.11244
   D34       -0.05781  -0.00134  -0.02160   0.00000  -0.02137  -0.07919
   D35       -0.08134   0.00171   0.04025   0.00000   0.04020  -0.04114
   D36        3.02871   0.00035   0.02170   0.00000   0.02169   3.05041
   D37        0.03502   0.00005  -0.00595   0.00000  -0.00593   0.02910
   D38       -3.11009  -0.00078  -0.03020   0.00000  -0.03028  -3.14037
   D39       -3.11793   0.00130   0.03178   0.00000   0.03183  -3.08610
   D40        0.02014   0.00047   0.00752   0.00000   0.00748   0.02761
   D41       -0.09091   0.00115   0.03195   0.00000   0.03194  -0.05897
   D42        3.05432   0.00201   0.05758   0.00000   0.05745   3.11177
   D43        0.02316  -0.00073  -0.01448   0.00000  -0.01447   0.00869
   D44       -3.08362   0.00067   0.00468   0.00000   0.00488  -3.07873
   D45        0.06676  -0.00066  -0.02298   0.00000  -0.02294   0.04381
         Item               Value     Threshold  Converged?
 Maximum Force            0.017756     0.000450     NO 
 RMS     Force            0.003486     0.000300     NO 
 Maximum Displacement     0.309034     0.001800     NO 
 RMS     Displacement     0.078934     0.001200     NO 
 Predicted change in Energy=-1.210312D-03
 GradGradGradGradGradGradGradGradGradGradGradGradGradGradGradGradGradGrad

 Leave Link  103 at Mon Apr  4 14:07:08 2022, MaxMem=  1879048192 cpu:               0.1 elap:               0.0
 (Enter /gpfs/software/gaussian16/sse4/tar/g16/l202.exe)
                          Input orientation:                          
 ---------------------------------------------------------------------
 Center     Atomic      Atomic             Coordinates (Angstroms)
 Number     Number       Type             X           Y           Z
 ---------------------------------------------------------------------
      1          6           0       -7.990633   -1.409003    6.705219
      2          6           0       -7.370187   -2.671236    7.091204
      3          6           0       -6.136756   -3.099169    6.634523
      4          6           0       -7.150388   -0.665857    5.788523
      5          6           0       -5.928053   -1.099785    5.344676
      6          6           0       -5.362444   -2.332453    5.732778
      7         17           0       -5.575492   -4.676606    7.167009
      8          1           0       -5.349953   -0.445230    4.699000
      9         17           0       -7.749848    0.890510    5.251097
     10          8           0       -9.088265   -1.024731    7.113679
     11         17           0       -8.312817   -3.633692    8.193663
     12          6           0       -4.031551   -2.635634    5.164669
     13          6           0       -2.979405   -3.282165    5.850251
     14          6           0       -1.737261   -3.527817    5.254732
     15          6           0       -3.829869   -2.243575    3.804855
     16          6           0       -2.557337   -2.545531    3.418677
     17          6           0       -1.561696   -3.075533    3.958761
     18         17           0       -0.487928   -4.336849    6.175272
     19          1           0       -4.627751   -1.821544    3.209516
     20          1           0       -3.122184   -3.578870    6.877447
 ---------------------------------------------------------------------
                    Distance matrix (angstroms):
                    1          2          3          4          5
     1  C    0.000000
     2  C    1.458482   0.000000
     3  C    2.509685   1.383126   0.000000
     4  C    1.448657   2.401423   2.768425   0.000000
     5  C    2.490167   2.756731   2.388472   1.370911   0.000000
     6  C    2.950556   2.447678   1.414411   2.444871   1.410675
     7  Cl   4.089424   2.692246   1.756947   4.524005   4.029744
     8  H    3.453544   3.841756   3.377677   2.115964   1.086066
     9  Cl   2.731338   4.026930   4.520340   1.752272   2.699809
    10  O    1.232599   2.379763   3.639270   2.374909   3.622423
    11  Cl   2.696017   1.740772   2.729811   3.992991   4.497166
    12  C    4.421793   3.854776   2.609066   3.741171   2.447030
    13  C    5.417759   4.603496   3.258441   4.924021   3.703095
    14  C    6.760026   5.986336   4.630671   6.146356   4.844188
    15  C    5.140095   4.849416   3.749773   4.177317   2.842829
    16  C    6.450873   6.055311   4.843596   5.499588   4.142629
    17  C    7.186904   6.611674   5.300136   6.355159   4.988929
    18  Cl   8.071166   7.139937   5.801037   7.616701   6.384624
    19  H    4.868172   4.828088   3.954756   3.788217   2.602043
    20  H    5.332896   4.349141   3.062151   5.088991   4.045757
                    6          7          8          9         10
     6  C    0.000000
     7  Cl   2.756350   0.000000
     8  H    2.151851   4.903721   0.000000
     9  Cl   4.039703   6.276250   2.801519   0.000000
    10  O    4.183153   5.067406   4.487925   2.988096   0.000000
    11  Cl   4.056338   3.103971   5.581892   5.426235   2.928201
    12  C    1.478494   3.249413   2.598635   5.125124   5.653672
    13  C    2.568001   3.227691   3.872089   6.366108   6.634036
    14  C    3.846995   4.439429   4.781498   7.461422   7.984884
    15  C    2.464462   4.502324   2.518768   5.223058   6.331242
    16  C    3.642676   5.263149   3.721451   6.490478   7.656298
    17  C    4.259694   5.382086   4.670903   7.462764   8.414781
    18  Cl   5.289075   5.194448   6.400263   8.995269   9.263721
    19  H    2.677247   4.971050   2.152760   4.612025   5.981102
    20  H    2.807595   2.703256   4.419082   6.635936   6.494117
                   11         12         13         14         15
    11  Cl   0.000000
    12  C    5.338555   0.000000
    13  C    5.836132   1.412457   0.000000
    14  C    7.203225   2.463304   1.399252   0.000000
    15  C    6.425798   1.429504   2.446549   2.851391   0.000000
    16  C    7.557125   2.286900   2.575523   2.237970   1.363690
    17  C    7.988966   2.783506   2.372832   1.383809   2.420837
    18  Cl   8.111549   4.058659   2.724969   1.750074   4.601005
    19  H    6.457965   2.200186   3.438595   3.930548   1.081274
    20  H    5.355194   2.156444   1.078681   2.133968   3.424128
                   16         17         18         19         20
    16  C    0.000000
    17  C    1.250557   0.000000
    18  Cl   3.884596   2.767096   0.000000
    19  H    2.203298   3.396255   5.679842   0.000000
    20  H    3.653756   3.347716   2.829644   4.336893   0.000000
 Stoichiometry    C12H3Cl4O(1-)
 Framework group  C1[X(C12H3Cl4O)]
 Deg. of freedom    54
 Full point group                 C1      NOp   1
 RotChk:  IX=3 Diff= 5.07D-02
 Largest Abelian subgroup         C1      NOp   1
 Largest concise Abelian subgroup C1      NOp   1
                         Standard orientation:                         
 ---------------------------------------------------------------------
 Center     Atomic      Atomic             Coordinates (Angstroms)
 Number     Number       Type             X           Y           Z
 ---------------------------------------------------------------------
      1          6           0        2.980216    0.046676   -0.152444
      2          6           0        2.047728   -1.059178    0.033895
      3          6           0        0.680176   -0.904011    0.170868
      4          6           0        2.290844    1.320549   -0.177352
      5          6           0        0.933843    1.461330   -0.042712
      6          6           0        0.062377    0.368087    0.145359
      7         17           0       -0.278739   -2.350829    0.443014
      8          1           0        0.505957    2.455909   -0.127949
      9         17           0        3.276753    2.748614   -0.420396
     10          8           0        4.198773   -0.090093   -0.277795
     11         17           0        2.790713   -2.632823    0.077525
     12          6           0       -1.372847    0.703482    0.261919
     13          6           0       -2.435185   -0.058401   -0.272877
     14          6           0       -3.774086    0.324269   -0.135714
     15          6           0       -1.677903    1.892992    0.993690
     16          6           0       -3.024995    2.105106    0.993883
     17          6           0       -4.022488    1.514997    0.524127
     18         17           0       -5.029824   -0.679164   -0.827817
     19          1           0       -0.909835    2.466752    1.493714
     20          1           0       -2.213743   -0.955885   -0.828789
 ---------------------------------------------------------------------
 Rotational constants (GHZ):           0.5038012           0.1849047           0.1406514
 Leave Link  202 at Mon Apr  4 14:07:08 2022, MaxMem=  1879048192 cpu:               0.1 elap:               0.0
 (Enter /gpfs/software/gaussian16/sse4/tar/g16/l301.exe)
 Standard basis: 6-311+G(d,p) (5D, 7F)
 Ernie: Thresh=  0.10000D-02 Tol=  0.10000D-05 Strict=F.
 There are   441 symmetry adapted cartesian basis functions of A   symmetry.
 There are   424 symmetry adapted basis functions of A   symmetry.
   424 basis functions,   704 primitive gaussians,   441 cartesian basis functions
    76 alpha electrons       76 beta electrons
       nuclear repulsion energy      1525.6441085117 Hartrees.
 IExCor= 4336 DFT=T Ex+Corr=M062X ExCW=0 ScaHFX=  0.540000
 ScaDFX=  1.000000  1.000000  1.000000  1.000000 ScalE2=  1.000000  1.000000
 IRadAn=      5 IRanWt=     -1 IRanGd=            0 ICorTp=0 IEmpDi=  4
 NAtoms=   20 NActive=   20 NUniq=   20 SFac= 1.00D+00 NAtFMM=   60 NAOKFM=F Big=F
 Integral buffers will be    131072 words long.
 Raffenetti 2 integral format.
 Two-electron integral symmetry is turned on.
 Leave Link  301 at Mon Apr  4 14:07:08 2022, MaxMem=  1879048192 cpu:               0.4 elap:               0.1
 (Enter /gpfs/software/gaussian16/sse4/tar/g16/l302.exe)
 NPDir=0 NMtPBC=     1 NCelOv=     1 NCel=       1 NClECP=     1 NCelD=      1
         NCelK=      1 NCelE2=     1 NClLst=     1 CellRange=     0.0.
 One-electron integrals computed using PRISM.
 One-electron integral symmetry used in STVInt
 NBasis=   424 RedAO= T EigKep=  1.20D-06  NBF=   424
 NBsUse=   420 1.00D-06 EigRej=  8.46D-07 NBFU=   420
 Precomputing XC quadrature grid using
 IXCGrd= 4 IRadAn=           5 IRanWt=          -1 IRanGd=           0 AccXCQ= 0.00D+00.
 Generated NRdTot=       0 NPtTot=           0 NUsed=           0 NTot=          32
 NSgBfM=   432   432   432   432   432 MxSgAt=    20 MxSgA2=    20.
 Leave Link  302 at Mon Apr  4 14:07:09 2022, MaxMem=  1879048192 cpu:               3.0 elap:               0.4
 (Enter /gpfs/software/gaussian16/sse4/tar/g16/l303.exe)
 DipDrv:  MaxL=1.
 Leave Link  303 at Mon Apr  4 14:07:09 2022, MaxMem=  1879048192 cpu:               0.3 elap:               0.1
 (Enter /gpfs/software/gaussian16/sse4/tar/g16/l401.exe)
 Lowest energy guess from the checkpoint file:  "checkpoint.chk"
 B after Tr=    -0.000000    0.000000   -0.000000
         Rot=    0.999976    0.004824    0.000625    0.005020 Ang=   0.80 deg.
 Guess basis will be translated and rotated to current coordinates.
 B after Tr=    -0.000000    0.000000    0.000000
         Rot=    0.999962   -0.005663   -0.000758   -0.006512 Ang=  -0.99 deg.
 Guess basis will be translated and rotated to current coordinates.
 CkInt1:  FT= 3.86D-01
 Max alpha theta= 16.220 degrees.
 JPrj=2 DoOrth=T DoCkMO=T.
 Leave Link  401 at Mon Apr  4 14:07:09 2022, MaxMem=  1879048192 cpu:               3.9 elap:               0.6
 (Enter /gpfs/software/gaussian16/sse4/tar/g16/l502.exe)
 Integral symmetry usage will be decided dynamically.
 Closed shell SCF:
 Using DIIS extrapolation, IDIIS=  1040.
 NGot=  1879048192 LenX=  1878652179 LenY=  1878457257
 Requested convergence on RMS density matrix=1.00D-08 within 128 cycles.
 Requested convergence on MAX density matrix=1.00D-06.
 Requested convergence on             energy=1.00D-06.
 No special actions if energy rises.
 Fock matrices will be formed incrementally for  20 cycles.

 Cycle   1  Pass 1  IDiag  1:
 FoFJK:  IHMeth= 1 ICntrl=       0 DoSepK=F KAlg= 0 I1Cent=           0 FoldK=F
 IRaf= 800000000 NMat=       1 IRICut=       1 DoRegI=T DoRafI=F ISym2E= 0 IDoP0=0 IntGTp=1.
 FoFCou: FMM=F IPFlag=           0 FMFlag=      100000 FMFlg1=           0
         NFxFlg=           0 DoJE=F BraDBF=F KetDBF=F FulRan=T
         wScrn=  0.000000 ICntrl=         0 IOpCl=  0 I1Cent=           0 NGrid=           0
         NMat0=    1 NMatS0=      1 NMatT0=    0 NMatD0=    1 NMtDS0=    0 NMtDT0=    0
 Symmetry not used in FoFCou.
 E= -2374.97338100658    
 DIIS: error= 1.12D-03 at cycle   1 NSaved=   1.
 NSaved= 1 IEnMin= 1 EnMin= -2374.97338100658     IErMin= 1 ErrMin= 1.12D-03
 ErrMax= 1.12D-03  0.00D+00 EMaxC= 1.00D-01 BMatC= 5.34D-04 BMatP= 5.34D-04
 IDIUse=3 WtCom= 9.89D-01 WtEn= 1.12D-02
 Coeff-Com:  0.100D+01
 Coeff-En:   0.100D+01
 Coeff:      0.100D+01
 Gap=   102.303 Goal=   None    Shift=    0.000
 GapD=  102.303 DampG=2.000 DampE=1.000 DampFc=2.0000 IDamp=-1.
 RMSDP=1.01D-02 MaxDP=2.37D+00              OVMax= 9.63D-03

 Cycle   2  Pass 1  IDiag  1:
 RMSU=  5.83D-03    CP:  1.06D+00
 E= -2374.97439755259     Delta-E=       -0.001016546012 Rises=F Damp=F
 DIIS: error= 1.82D-04 at cycle   2 NSaved=   2.
 NSaved= 2 IEnMin= 2 EnMin= -2374.97439755259     IErMin= 2 ErrMin= 1.82D-04
 ErrMax= 1.82D-04  0.00D+00 EMaxC= 1.00D-01 BMatC= 3.15D-05 BMatP= 5.34D-04
 IDIUse=3 WtCom= 9.98D-01 WtEn= 1.82D-03
 Coeff-Com:  0.345D-01 0.965D+00
 Coeff-En:   0.000D+00 0.100D+01
 Coeff:      0.345D-01 0.966D+00
 Gap=     0.144 Goal=   None    Shift=    0.000
 RMSDP=7.95D-04 MaxDP=8.27D-02 DE=-1.02D-03 OVMax= 2.19D-03

 Cycle   3  Pass 1  IDiag  1:
 RMSU=  7.89D-04    CP:  1.06D+00  1.00D+00
 E= -2374.97440728107     Delta-E=       -0.000009728473 Rises=F Damp=F
 DIIS: error= 1.71D-04 at cycle   3 NSaved=   3.
 NSaved= 3 IEnMin= 3 EnMin= -2374.97440728107     IErMin= 3 ErrMin= 1.71D-04
 ErrMax= 1.71D-04  0.00D+00 EMaxC= 1.00D-01 BMatC= 3.37D-05 BMatP= 3.15D-05
 IDIUse=3 WtCom= 9.98D-01 WtEn= 1.71D-03
 Coeff-Com: -0.316D-01 0.522D+00 0.509D+00
 Coeff-En:   0.000D+00 0.414D+00 0.586D+00
 Coeff:     -0.315D-01 0.522D+00 0.510D+00
 Gap=     0.145 Goal=   None    Shift=    0.000
 RMSDP=5.51D-04 MaxDP=1.15D-01 DE=-9.73D-06 OVMax= 1.83D-03

 Cycle   4  Pass 1  IDiag  1:
 RMSU=  1.94D-04    CP:  1.06D+00  1.05D+00  6.72D-01
 E= -2374.97443683876     Delta-E=       -0.000029557693 Rises=F Damp=F
 DIIS: error= 9.92D-05 at cycle   4 NSaved=   4.
 NSaved= 4 IEnMin= 4 EnMin= -2374.97443683876     IErMin= 4 ErrMin= 9.92D-05
 ErrMax= 9.92D-05  0.00D+00 EMaxC= 1.00D-01 BMatC= 3.84D-06 BMatP= 3.15D-05
 IDIUse=1 WtCom= 1.00D+00 WtEn= 0.00D+00
 Coeff-Com: -0.204D-01 0.228D+00 0.305D+00 0.487D+00
 Coeff:     -0.204D-01 0.228D+00 0.305D+00 0.487D+00
 Gap=     0.145 Goal=   None    Shift=    0.000
 RMSDP=1.21D-04 MaxDP=2.58D-02 DE=-2.96D-05 OVMax= 8.16D-04

 Cycle   5  Pass 1  IDiag  1:
 RMSU=  7.49D-05    CP:  1.06D+00  1.06D+00  6.48D-01  8.94D-01
 E= -2374.97444072812     Delta-E=       -0.000003889365 Rises=F Damp=F
 DIIS: error= 2.47D-05 at cycle   5 NSaved=   5.
 NSaved= 5 IEnMin= 5 EnMin= -2374.97444072812     IErMin= 5 ErrMin= 2.47D-05
 ErrMax= 2.47D-05  0.00D+00 EMaxC= 1.00D-01 BMatC= 2.69D-07 BMatP= 3.84D-06
 IDIUse=1 WtCom= 1.00D+00 WtEn= 0.00D+00
 Coeff-Com: -0.427D-02 0.177D-01 0.583D-01 0.228D+00 0.700D+00
 Coeff:     -0.427D-02 0.177D-01 0.583D-01 0.228D+00 0.700D+00
 Gap=     0.145 Goal=   None    Shift=    0.000
 RMSDP=7.00D-05 MaxDP=1.10D-02 DE=-3.89D-06 OVMax= 2.29D-04

 Cycle   6  Pass 1  IDiag  1:
 RMSU=  3.60D-05    CP:  1.06D+00  1.05D+00  7.07D-01  8.65D-01  1.08D+00
 E= -2374.97444097567     Delta-E=       -0.000000247548 Rises=F Damp=F
 DIIS: error= 1.05D-05 at cycle   6 NSaved=   6.
 NSaved= 6 IEnMin= 6 EnMin= -2374.97444097567     IErMin= 6 ErrMin= 1.05D-05
 ErrMax= 1.05D-05  0.00D+00 EMaxC= 1.00D-01 BMatC= 6.85D-08 BMatP= 2.69D-07
 IDIUse=1 WtCom= 1.00D+00 WtEn= 0.00D+00
 Coeff-Com:  0.821D-03-0.274D-01-0.160D-01 0.537D-01 0.407D+00 0.581D+00
 Coeff:      0.821D-03-0.274D-01-0.160D-01 0.537D-01 0.407D+00 0.581D+00
 Gap=     0.145 Goal=   None    Shift=    0.000
 RMSDP=3.48D-05 MaxDP=7.68D-03 DE=-2.48D-07 OVMax= 9.19D-05

 Cycle   7  Pass 1  IDiag  1:
 RMSU=  7.39D-06    CP:  1.06D+00  1.06D+00  7.00D-01  9.48D-01  1.12D+00
                    CP:  6.73D-01
 E= -2374.97444104867     Delta-E=       -0.000000072996 Rises=F Damp=F
 DIIS: error= 2.04D-06 at cycle   7 NSaved=   7.
 NSaved= 7 IEnMin= 7 EnMin= -2374.97444104867     IErMin= 7 ErrMin= 2.04D-06
 ErrMax= 2.04D-06  0.00D+00 EMaxC= 1.00D-01 BMatC= 2.52D-09 BMatP= 6.85D-08
 IDIUse=1 WtCom= 1.00D+00 WtEn= 0.00D+00
 Coeff-Com:  0.631D-03-0.128D-01-0.103D-01 0.837D-02 0.121D+00 0.240D+00
 Coeff-Com:  0.653D+00
 Coeff:      0.631D-03-0.128D-01-0.103D-01 0.837D-02 0.121D+00 0.240D+00
 Coeff:      0.653D+00
 Gap=     0.145 Goal=   None    Shift=    0.000
 RMSDP=4.18D-06 MaxDP=5.06D-04 DE=-7.30D-08 OVMax= 2.01D-05

 Cycle   8  Pass 1  IDiag  1:
 RMSU=  2.40D-06    CP:  1.06D+00  1.06D+00  7.01D-01  9.50D-01  1.13D+00
                    CP:  7.17D-01  9.48D-01
 E= -2374.97444105148     Delta-E=       -0.000000002807 Rises=F Damp=F
 DIIS: error= 5.91D-07 at cycle   8 NSaved=   8.
 NSaved= 8 IEnMin= 8 EnMin= -2374.97444105148     IErMin= 8 ErrMin= 5.91D-07
 ErrMax= 5.91D-07  0.00D+00 EMaxC= 1.00D-01 BMatC= 2.65D-10 BMatP= 2.52D-09
 IDIUse=1 WtCom= 1.00D+00 WtEn= 0.00D+00
 Coeff-Com:  0.156D-03-0.190D-02-0.210D-02-0.254D-02-0.237D-03 0.268D-01
 Coeff-Com:  0.253D+00 0.727D+00
 Coeff:      0.156D-03-0.190D-02-0.210D-02-0.254D-02-0.237D-03 0.268D-01
 Coeff:      0.253D+00 0.727D+00
 Gap=     0.145 Goal=   None    Shift=    0.000
 RMSDP=1.89D-06 MaxDP=2.67D-04 DE=-2.81D-09 OVMax= 8.02D-06

 Cycle   9  Pass 1  IDiag  1:
 RMSU=  7.37D-07    CP:  1.06D+00  1.06D+00  7.02D-01  9.50D-01  1.14D+00
                    CP:  7.38D-01  1.04D+00  9.85D-01
 E= -2374.97444105183     Delta-E=       -0.000000000356 Rises=F Damp=F
 DIIS: error= 2.87D-07 at cycle   9 NSaved=   9.
 NSaved= 9 IEnMin= 9 EnMin= -2374.97444105183     IErMin= 9 ErrMin= 2.87D-07
 ErrMax= 2.87D-07  0.00D+00 EMaxC= 1.00D-01 BMatC= 7.37D-11 BMatP= 2.65D-10
 IDIUse=1 WtCom= 1.00D+00 WtEn= 0.00D+00
 Coeff-Com:  0.869D-06 0.701D-03 0.251D-03-0.250D-02-0.165D-01-0.182D-01
 Coeff-Com:  0.494D-01 0.399D+00 0.588D+00
 Coeff:      0.869D-06 0.701D-03 0.251D-03-0.250D-02-0.165D-01-0.182D-01
 Coeff:      0.494D-01 0.399D+00 0.588D+00
 Gap=     0.145 Goal=   None    Shift=    0.000
 RMSDP=1.21D-06 MaxDP=2.37D-04 DE=-3.56D-10 OVMax= 4.00D-06

 Cycle  10  Pass 1  IDiag  1:
 RMSU=  3.98D-07    CP:  1.06D+00  1.06D+00  7.03D-01  9.49D-01  1.14D+00
                    CP:  7.47D-01  1.07D+00  1.05D+00  1.09D+00
 E= -2374.97444105185     Delta-E=       -0.000000000015 Rises=F Damp=F
 DIIS: error= 1.44D-07 at cycle  10 NSaved=  10.
 NSaved=10 IEnMin=10 EnMin= -2374.97444105185     IErMin=10 ErrMin= 1.44D-07
 ErrMax= 1.44D-07  0.00D+00 EMaxC= 1.00D-01 BMatC= 8.27D-12 BMatP= 7.37D-11
 IDIUse=1 WtCom= 1.00D+00 WtEn= 0.00D+00
 Coeff-Com: -0.222D-04 0.623D-03 0.401D-03-0.933D-03-0.783D-02-0.123D-01
 Coeff-Com: -0.122D-01 0.834D-01 0.288D+00 0.661D+00
 Coeff:     -0.222D-04 0.623D-03 0.401D-03-0.933D-03-0.783D-02-0.123D-01
 Coeff:     -0.122D-01 0.834D-01 0.288D+00 0.661D+00
 Gap=     0.145 Goal=   None    Shift=    0.000
 RMSDP=5.84D-07 MaxDP=1.15D-04 DE=-1.46D-11 OVMax= 1.48D-06

 Cycle  11  Pass 1  IDiag  1:
 RMSU=  1.68D-07    CP:  1.06D+00  1.06D+00  7.03D-01  9.50D-01  1.14D+00
                    CP:  7.43D-01  1.08D+00  1.04D+00  1.05D+00  6.74D-01
 E= -2374.97444105185     Delta-E=        0.000000000000 Rises=F Damp=F
 DIIS: error= 3.05D-08 at cycle  11 NSaved=  11.
 NSaved=11 IEnMin=10 EnMin= -2374.97444105185     IErMin=11 ErrMin= 3.05D-08
 ErrMax= 3.05D-08  0.00D+00 EMaxC= 1.00D-01 BMatC= 6.96D-13 BMatP= 8.27D-12
 IDIUse=1 WtCom= 1.00D+00 WtEn= 0.00D+00
 Coeff-Com: -0.623D-05 0.624D-04 0.574D-04 0.111D-03 0.506D-03-0.508D-03
 Coeff-Com: -0.113D-01-0.398D-01-0.123D-01 0.188D+00 0.876D+00
 Coeff:     -0.623D-05 0.624D-04 0.574D-04 0.111D-03 0.506D-03-0.508D-03
 Coeff:     -0.113D-01-0.398D-01-0.123D-01 0.188D+00 0.876D+00
 Gap=     0.145 Goal=   None    Shift=    0.000
 RMSDP=1.42D-07 MaxDP=2.87D-05 DE= 0.00D+00 OVMax= 7.81D-07

 Cycle  12  Pass 1  IDiag  1:
 RMSU=  3.75D-08    CP:  1.06D+00  1.06D+00  7.03D-01  9.50D-01  1.14D+00
                    CP:  7.44D-01  1.08D+00  1.04D+00  1.10D+00  7.95D-01
                    CP:  1.11D+00
 E= -2374.97444105195     Delta-E=       -0.000000000107 Rises=F Damp=F
 DIIS: error= 1.60D-08 at cycle  12 NSaved=  12.
 NSaved=12 IEnMin=12 EnMin= -2374.97444105195     IErMin=12 ErrMin= 1.60D-08
 ErrMax= 1.60D-08  0.00D+00 EMaxC= 1.00D-01 BMatC= 1.28D-13 BMatP= 6.96D-13
 IDIUse=1 WtCom= 1.00D+00 WtEn= 0.00D+00
 Coeff-Com:  0.120D-05-0.778D-04-0.425D-04 0.194D-03 0.147D-02 0.177D-02
 Coeff-Com: -0.246D-02-0.288D-01-0.480D-01-0.228D-01 0.347D+00 0.752D+00
 Coeff:      0.120D-05-0.778D-04-0.425D-04 0.194D-03 0.147D-02 0.177D-02
 Coeff:     -0.246D-02-0.288D-01-0.480D-01-0.228D-01 0.347D+00 0.752D+00
 Gap=     0.145 Goal=   None    Shift=    0.000
 RMSDP=3.15D-08 MaxDP=5.11D-06 DE=-1.07D-10 OVMax= 3.36D-07

 Cycle  13  Pass 1  IDiag  1:
 RMSU=  1.07D-08    CP:  1.06D+00  1.06D+00  7.03D-01  9.50D-01  1.14D+00
                    CP:  7.44D-01  1.08D+00  1.04D+00  1.10D+00  7.95D-01
                    CP:  1.17D+00  1.11D+00
 E= -2374.97444105195     Delta-E=        0.000000000005 Rises=F Damp=F
 DIIS: error= 5.07D-09 at cycle  13 NSaved=  13.
 NSaved=13 IEnMin=12 EnMin= -2374.97444105195     IErMin=13 ErrMin= 5.07D-09
 ErrMax= 5.07D-09  0.00D+00 EMaxC= 1.00D-01 BMatC= 2.22D-14 BMatP= 1.28D-13
 IDIUse=1 WtCom= 1.00D+00 WtEn= 0.00D+00
 Coeff-Com:  0.144D-05-0.418D-04-0.234D-04 0.662D-04 0.518D-03 0.772D-03
 Coeff-Com:  0.717D-03-0.579D-02-0.180D-01-0.401D-01-0.586D-02 0.304D+00
 Coeff-Com:  0.763D+00
 Coeff:      0.144D-05-0.418D-04-0.234D-04 0.662D-04 0.518D-03 0.772D-03
 Coeff:      0.717D-03-0.579D-02-0.180D-01-0.401D-01-0.586D-02 0.304D+00
 Coeff:      0.763D+00
 Gap=     0.145 Goal=   None    Shift=    0.000
 RMSDP=1.52D-08 MaxDP=1.71D-06 DE= 5.46D-12 OVMax= 1.39D-07

 Cycle  14  Pass 1  IDiag  1:
 RMSU=  6.61D-09    CP:  1.06D+00  1.06D+00  7.03D-01  9.50D-01  1.14D+00
                    CP:  7.44D-01  1.08D+00  1.04D+00  1.10D+00  7.98D-01
                    CP:  1.20D+00  1.27D+00  7.56D-01
 E= -2374.97444105195     Delta-E=       -0.000000000004 Rises=F Damp=F
 DIIS: error= 2.50D-09 at cycle  14 NSaved=  14.
 NSaved=14 IEnMin=12 EnMin= -2374.97444105195     IErMin=14 ErrMin= 2.50D-09
 ErrMax= 2.50D-09  0.00D+00 EMaxC= 1.00D-01 BMatC= 1.95D-15 BMatP= 2.22D-14
 IDIUse=1 WtCom= 1.00D+00 WtEn= 0.00D+00
 Coeff-Com:  0.275D-06-0.240D-05-0.675D-06-0.592D-05-0.335D-04-0.880D-05
 Coeff-Com:  0.513D-03 0.193D-02 0.129D-02-0.835D-02-0.444D-01-0.799D-02
 Coeff-Com:  0.223D+00 0.834D+00
 Coeff:      0.275D-06-0.240D-05-0.675D-06-0.592D-05-0.335D-04-0.880D-05
 Coeff:      0.513D-03 0.193D-02 0.129D-02-0.835D-02-0.444D-01-0.799D-02
 Coeff:      0.223D+00 0.834D+00
 Gap=     0.145 Goal=   None    Shift=    0.000
 RMSDP=5.37D-09 MaxDP=6.76D-07 DE=-3.64D-12 OVMax= 4.91D-08

 SCF Done:  E(RM062X) =  -2374.97444105     A.U. after   14 cycles
            NFock= 14  Conv=0.54D-08     -V/T= 2.0025
 KE= 2.369067485160D+03 PE=-8.689527092416D+03 EE= 2.419841057692D+03
 Leave Link  502 at Mon Apr  4 14:10:47 2022, MaxMem=  1879048192 cpu:            1523.0 elap:             218.1
 (Enter /gpfs/software/gaussian16/sse4/tar/g16/l701.exe)
 ... and contract with generalized density number  0.
 Compute integral first derivatives.
 Leave Link  701 at Mon Apr  4 14:10:48 2022, MaxMem=  1879048192 cpu:               1.3 elap:               0.2
 (Enter /gpfs/software/gaussian16/sse4/tar/g16/l702.exe)
 L702 exits ... SP integral derivatives will be done elsewhere.
 Leave Link  702 at Mon Apr  4 14:10:48 2022, MaxMem=  1879048192 cpu:               0.1 elap:               0.0
 (Enter /gpfs/software/gaussian16/sse4/tar/g16/l703.exe)
 Integral derivatives from FoFJK, PRISM(SPDF).
 Compute integral first derivatives, UseDBF=F ICtDFT=           0.
 Calling FoFJK, ICntrl=      2127 FMM=F ISym2X=0 I1Cent= 0 IOpClX= 0 NMat=1 NMatS=1 NMatT=0.
 FoFJK:  IHMeth= 1 ICntrl=    2127 DoSepK=F KAlg= 0 I1Cent=           0 FoldK=F
 IRaf=         0 NMat=       1 IRICut=       1 DoRegI=T DoRafI=F ISym2E= 0 IDoP0=0 IntGTp=1.
 FoFCou: FMM=F IPFlag=           0 FMFlag=      100000 FMFlg1=         800
         NFxFlg=           0 DoJE=F BraDBF=F KetDBF=F FulRan=T
         wScrn=  0.000000 ICntrl=      2127 IOpCl=  0 I1Cent=           0 NGrid=           0
         NMat0=    1 NMatS0=      1 NMatT0=    0 NMatD0=    1 NMtDS0=    0 NMtDT0=    0
 Symmetry not used in FoFCou.
 Leave Link  703 at Mon Apr  4 14:11:24 2022, MaxMem=  1879048192 cpu:             252.2 elap:              36.1
 (Enter /gpfs/software/gaussian16/sse4/tar/g16/l716.exe)
 Dipole        =-2.69231031D+00 3.11442246D-01 2.97503176D-01
 ***** Axes restored to original set *****
 -------------------------------------------------------------------
 Center     Atomic                   Forces (Hartrees/Bohr)
 Number     Number              X              Y              Z
 -------------------------------------------------------------------
      1        6           0.002733268    0.001270809   -0.002520228
      2        6          -0.000179952    0.000890516   -0.000268227
      3        6           0.001509645   -0.000558551   -0.000777542
      4        6           0.001504493   -0.001570129   -0.000347222
      5        6          -0.003723941    0.002107927    0.002303752
      6        6           0.002478446    0.004778450    0.002831100
      7       17           0.002938032    0.000983301   -0.002971038
      8        1          -0.002074548   -0.000327373    0.001781211
      9       17           0.000268624   -0.000835174    0.000653257
     10        8          -0.001416568   -0.000253212    0.000925351
     11       17           0.000292557    0.000296061   -0.000561486
     12        6          -0.004544374   -0.005994429   -0.004345836
     13        6           0.000780451    0.001828049    0.000310524
     14        6          -0.001055956    0.000543706   -0.000536359
     15        6          -0.000891401    0.000635769   -0.003751334
     16        6           0.005506773   -0.004055906    0.006006742
     17        6          -0.007154958    0.003255750   -0.002126743
     18       17           0.001747607   -0.001245228    0.001269117
     19        1           0.001728545   -0.001400622    0.000332960
     20        1          -0.000446742   -0.000349712    0.001791998
 -------------------------------------------------------------------
 Cartesian Forces:  Max     0.007154958 RMS     0.002503597
 Leave Link  716 at Mon Apr  4 14:11:24 2022, MaxMem=  1879048192 cpu:               0.1 elap:               0.0
 (Enter /gpfs/software/gaussian16/sse4/tar/g16/l103.exe)

 GradGradGradGradGradGradGradGradGradGradGradGradGradGradGradGradGradGrad
 Berny optimization.
 Using GEDIIS/GDIIS optimizer.
 FormGI is forming the generalized inverse of G from B-inverse, IUseBI=4.
 Internal  Forces:  Max     0.015864553 RMS     0.003245232
 Search for a local minimum.
 Step number   9 out of a maximum of  108
 All quantities printed in internal units (Hartrees-Bohrs-Radians)
 RMS Force = .32452D-02 SwitMx=.10000D-02 MixMth= 1
 Mixed Optimization -- RFO/linear search
 Update second derivatives using D2CorX and points    5    8    6    9
 ITU=  0 -1 -1  1  1  1 -1  1  0
 Use linear search instead of GDIIS.
     Eigenvalues ---    0.00729   0.01056   0.01093   0.01188   0.01402
     Eigenvalues ---    0.01443   0.01634   0.01834   0.01876   0.01963
     Eigenvalues ---    0.01971   0.02041   0.02078   0.02133   0.02161
     Eigenvalues ---    0.02213   0.02584   0.11982   0.15789   0.16006
     Eigenvalues ---    0.19310   0.19930   0.23499   0.23715   0.24797
     Eigenvalues ---    0.24959   0.24996   0.24999   0.25005   0.25165
     Eigenvalues ---    0.25363   0.26181   0.29774   0.30845   0.31219
     Eigenvalues ---    0.31784   0.33216   0.33445   0.34175   0.35363
     Eigenvalues ---    0.35747   0.36031   0.36376   0.38575   0.41108
     Eigenvalues ---    0.41335   0.44052   0.45110   0.47893   0.50123
     Eigenvalues ---    0.51645   0.74480   0.93087   2.32944
 RFO step:  Lambda=-1.99655382D-03 EMin= 7.28934671D-03
 Quartic linear search produced a step of  0.00408.
 Iteration  1 RMS(Cart)=  0.11126284 RMS(Int)=  0.00330299
 Iteration  2 RMS(Cart)=  0.00584014 RMS(Int)=  0.00005119
 Iteration  3 RMS(Cart)=  0.00001329 RMS(Int)=  0.00005072
 Iteration  4 RMS(Cart)=  0.00000000 RMS(Int)=  0.00005072
 ITry= 1 IFail=0 DXMaxC= 4.26D-01 DCOld= 1.00D+10 DXMaxT= 3.00D-01 DXLimC= 3.00D+00 Rises=F
 Variable       Old X    -DE/DX   Delta X   Delta X   Delta X     New X
                                 (Linear)    (Quad)   (Total)
    R1        2.75613  -0.00060  -0.00001  -0.00601  -0.00604   2.75009
    R2        2.73757  -0.00177  -0.00002  -0.00756  -0.00759   2.72998
    R3        2.32927   0.00149  -0.00000   0.00230   0.00230   2.33157
    R4        2.61373  -0.00100  -0.00004  -0.00077  -0.00081   2.61291
    R5        3.28958  -0.00068  -0.00002  -0.00404  -0.00406   3.28552
    R6        2.67285  -0.00679  -0.00002  -0.01314  -0.01315   2.65970
[truncated: 571,542 more chars]
