# Supplementary material for: Gas Phase Reactivity of Isomeric Hydroxylated Polychlorinated Biphenyls
Source: J Am Soc Mass Spectrom. 2024 Apr 19;35(5):1021–9. doi: 10.1021/jasms.4c00035 (PMC11066962; doi:10.1021/jasms.4c00035)
Supplement: Supplementary file 3 — js4c00035_si_003.zip [file js4c00035_si_003.zip › Claculated geometries/4-OH-CB35_d2.out]

 Entering Gaussian System, Link 0=/gpfs/software/gaussian16/sse4/tar/g16/g16
 Initial command:
 /gpfs/software/gaussian16/sse4/tar/g16/l1.exe "/tmp/Gau-167133.inp" -scrdir="/tmp/"
 Entering Link 1 = /gpfs/software/gaussian16/sse4/tar/g16/l1.exe PID=    167134.
  
 Copyright (c) 1988,1990,1992,1993,1995,1998,2003,2009,2016,
            Gaussian, Inc.  All Rights Reserved.
  
 This is part of the Gaussian(R) 16 program.  It is based on
 the Gaussian(R) 09 system (copyright 2009, Gaussian, Inc.),
 the Gaussian(R) 03 system (copyright 2003, Gaussian, Inc.),
 the Gaussian(R) 98 system (copyright 1998, Gaussian, Inc.),
 the Gaussian(R) 94 system (copyright 1995, Gaussian, Inc.),
 the Gaussian 92(TM) system (copyright 1992, Gaussian, Inc.),
 the Gaussian 90(TM) system (copyright 1990, Gaussian, Inc.),
 the Gaussian 88(TM) system (copyright 1988, Gaussian, Inc.),
 the Gaussian 86(TM) system (copyright 1986, Carnegie Mellon
 University), and the Gaussian 82(TM) system (copyright 1983,
 Carnegie Mellon University). Gaussian is a federally registered
 trademark of Gaussian, Inc.
  
 This software contains proprietary and confidential information,
 including trade secrets, belonging to Gaussian, Inc.
  
 This software is provided under written license and may be
 used, copied, transmitted, or stored only in accord with that
 written license.
  
 The following legend is applicable only to US Government
 contracts under FAR:
  
                    RESTRICTED RIGHTS LEGEND
  
 Use, reproduction and disclosure by the US Government is
 subject to restrictions as set forth in subparagraphs (a)
 and (c) of the Commercial Computer Software - Restricted
 Rights clause in FAR 52.227-19.
  
 Gaussian, Inc.
 340 Quinnipiac St., Bldg. 40, Wallingford CT 06492
  
  
 ---------------------------------------------------------------
 Warning -- This program may not be used in any manner that
 competes with the business of Gaussian, Inc. or will provide
 assistance to any competitor of Gaussian, Inc.  The licensee
 of this program is prohibited from giving any competitor of
 Gaussian, Inc. access to this program.  By using this program,
 the user acknowledges that Gaussian, Inc. is engaged in the
 business of creating and licensing software in the field of
 computational chemistry and represents and warrants to the
 licensee that it is not a competitor of Gaussian, Inc. and that
 it will not use this program in any manner prohibited above.
 ---------------------------------------------------------------
  

 Cite this work as:
 Gaussian 16, Revision A.03,
 M. J. Frisch, G. W. Trucks, H. B. Schlegel, G. E. Scuseria, 
 M. A. Robb, J. R. Cheeseman, G. Scalmani, V. Barone, 
 G. A. Petersson, H. Nakatsuji, X. Li, M. Caricato, A. V. Marenich, 
 J. Bloino, B. G. Janesko, R. Gomperts, B. Mennucci, H. P. Hratchian, 
 J. V. Ortiz, A. F. Izmaylov, J. L. Sonnenberg, D. Williams-Young, 
 F. Ding, F. Lipparini, F. Egidi, J. Goings, B. Peng, A. Petrone, 
 T. Henderson, D. Ranasinghe, V. G. Zakrzewski, J. Gao, N. Rega, 
 G. Zheng, W. Liang, M. Hada, M. Ehara, K. Toyota, R. Fukuda, 
 J. Hasegawa, M. Ishida, T. Nakajima, Y. Honda, O. Kitao, H. Nakai, 
 T. Vreven, K. Throssell, J. A. Montgomery, Jr., J. E. Peralta, 
 F. Ogliaro, M. J. Bearpark, J. J. Heyd, E. N. Brothers, K. N. Kudin, 
 V. N. Staroverov, T. A. Keith, R. Kobayashi, J. Normand, 
 K. Raghavachari, A. P. Rendell, J. C. Burant, S. S. Iyengar, 
 J. Tomasi, M. Cossi, J. M. Millam, M. Klene, C. Adamo, R. Cammi, 
 J. W. Ochterski, R. L. Martin, K. Morokuma, O. Farkas, 
 J. B. Foresman, and D. J. Fox, Gaussian, Inc., Wallingford CT, 2016.
 
 ******************************************
 Gaussian 16:  ES64L-G16RevA.03 25-Dec-2016
                 4-Apr-2022 
 ******************************************
 %Chk=checkpoint
 %Mem=14gb
 %NProc=7
 Will use up to    7 processors via shared memory.
 -----------------------------------------
 #p M062X/6-311+G** opt int=ultrafine freq
 -----------------------------------------
 1/18=20,19=15,26=4,38=1/1,3;
 2/9=110,12=2,17=6,18=5,40=1/2;
 3/5=4,6=6,7=111,11=2,25=1,30=1,71=1,74=-55,75=-5/1,2,3;
 4//1;
 5/5=2,38=5/2;
 6/7=2,8=2,9=2,10=2,28=1/1;
 7//1,2,3,16;
 1/18=20,19=15,26=4/3(2);
 2/9=110/2;
 99//99;
 2/9=110/2;
 3/5=4,6=6,7=111,11=2,25=1,30=1,71=1,74=-55,75=-5/1,2,3;
 4/5=5,16=3,69=1/1;
 5/5=2,38=5/2;
 7//1,2,3,16;
 1/18=20,19=15,26=4/3(-5);
 2/9=110/2;
 6/7=2,8=2,9=2,10=2,19=2,28=1/1;
 99/9=1/99;
 Leave Link    1 at Mon Apr  4 20:10:13 2022, MaxMem=  1879048192 cpu:               0.6 elap:               0.1
 (Enter /gpfs/software/gaussian16/sse4/tar/g16/l101.exe)
 ---
 ...
 ---
 Symbolic Z-matrix:
 Charge = -1 Multiplicity = 1
 C                    -6.01819   2.42376  -0.00189 
 C                    -6.11067   1.02344  -0.00413 
 C                    -4.7059    2.90761  -0.00103 
 C                    -3.58332   2.07338  -0.00229 
 C                    -3.68468   0.67856  -0.00452 
 C                    -4.98881   0.1704   -0.00542 
 H                    -5.19388  -0.89344  -0.00712 
 O                    -7.03761   3.18663  -0.00073 
 H                    -7.10508   0.57657  -0.00491 
 C                    -2.45841  -0.16408  -0.00577 
 C                    -2.46975  -1.54734   0.25954 
 C                    -1.19233   0.45734  -0.03728 
 C                    -0.00727  -0.25563   0.1823 
 C                    -0.05245  -1.62226   0.44207 
 C                    -1.28727  -2.2705    0.4809 
 Cl                   -1.4278   -3.96609   0.79732 
 H                    -1.10918   1.52545  -0.23698 
 H                    -3.4093   -2.09113   0.29881 
 
 ITRead=  0  0  0  0  0  0  0  0  0  0  0  0  0  0  0  0  0  0
 MicOpt= -1 -1 -1 -1 -1 -1 -1 -1 -1 -1 -1 -1 -1 -1 -1 -1 -1 -1
 NAtoms=     18 NQM=       18 NQMF=       0 NMMI=      0 NMMIF=      0
                NMic=       0 NMicF=      0.
                    Isotopes and Nuclear Properties:
 (Nuclear quadrupole moments (NQMom) in fm**2, nuclear magnetic moments (NMagM)
  in nuclear magnetons)

  Atom         1           2           3           4           5           6           7           8           9          10
 IAtWgt=          12          12          12          12          12          12           1          16           1          12
 AtmWgt=  12.0000000  12.0000000  12.0000000  12.0000000  12.0000000  12.0000000   1.0078250  15.9949146   1.0078250  12.0000000
 NucSpn=           0           0           0           0           0           0           1           0           1           0
 AtZEff=  -0.0000000  -0.0000000  -0.0000000  -0.0000000  -0.0000000  -0.0000000  -0.0000000  -0.0000000  -0.0000000  -0.0000000
 NQMom=    0.0000000   0.0000000   0.0000000   0.0000000   0.0000000   0.0000000   0.0000000   0.0000000   0.0000000   0.0000000
 NMagM=    0.0000000   0.0000000   0.0000000   0.0000000   0.0000000   0.0000000   2.7928460   0.0000000   2.7928460   0.0000000
 AtZNuc=   6.0000000   6.0000000   6.0000000   6.0000000   6.0000000   6.0000000   1.0000000   8.0000000   1.0000000   6.0000000

  Atom        11          12          13          14          15          16          17          18
 IAtWgt=          12          12          12          12          12          35           1           1
 AtmWgt=  12.0000000  12.0000000  12.0000000  12.0000000  12.0000000  34.9688527   1.0078250   1.0078250
 NucSpn=           0           0           0           0           0           3           1           1
 AtZEff=  -0.0000000  -0.0000000  -0.0000000  -0.0000000  -0.0000000  -0.0000000  -0.0000000  -0.0000000
 NQMom=    0.0000000   0.0000000   0.0000000   0.0000000   0.0000000  -8.1650000   0.0000000   0.0000000
 NMagM=    0.0000000   0.0000000   0.0000000   0.0000000   0.0000000   0.8218740   2.7928460   2.7928460
 AtZNuc=   6.0000000   6.0000000   6.0000000   6.0000000   6.0000000  17.0000000   1.0000000   1.0000000
 Leave Link  101 at Mon Apr  4 20:10:13 2022, MaxMem=  1879048192 cpu:               2.0 elap:               0.3
 (Enter /gpfs/software/gaussian16/sse4/tar/g16/l103.exe)

 GradGradGradGradGradGradGradGradGradGradGradGradGradGradGradGradGradGrad
 Berny optimization.
 Initialization pass.
                           ----------------------------
                           !    Initial Parameters    !
                           ! (Angstroms and Degrees)  !
 --------------------------                            --------------------------
 ! Name  Definition              Value          Derivative Info.                !
 --------------------------------------------------------------------------------
 ! R1    R(1,2)                  1.4034         estimate D2E/DX2                !
 ! R2    R(1,3)                  1.3986         estimate D2E/DX2                !
 ! R3    R(1,8)                  1.2733         estimate D2E/DX2                !
 ! R4    R(2,6)                  1.4093         estimate D2E/DX2                !
 ! R5    R(2,9)                  1.0902         estimate D2E/DX2                !
 ! R6    R(3,4)                  1.3986         estimate D2E/DX2                !
 ! R7    R(4,5)                  1.3985         estimate D2E/DX2                !
 ! R8    R(5,6)                  1.3996         estimate D2E/DX2                !
 ! R9    R(5,10)                 1.4879         estimate D2E/DX2                !
 ! R10   R(6,7)                  1.0834         estimate D2E/DX2                !
 ! R11   R(10,11)                1.4085         estimate D2E/DX2                !
 ! R12   R(10,12)                1.4107         estimate D2E/DX2                !
 ! R13   R(11,15)                1.4036         estimate D2E/DX2                !
 ! R14   R(11,18)                1.0863         estimate D2E/DX2                !
 ! R15   R(12,13)                1.4003         estimate D2E/DX2                !
 ! R16   R(12,17)                1.0898         estimate D2E/DX2                !
 ! R17   R(13,14)                1.3918         estimate D2E/DX2                !
 ! R18   R(14,15)                1.3952         estimate D2E/DX2                !
 ! R19   R(15,16)                1.7306         estimate D2E/DX2                !
 ! A1    A(2,1,3)              114.0177         estimate D2E/DX2                !
 ! A2    A(2,1,8)              123.0305         estimate D2E/DX2                !
 ! A3    A(3,1,8)              122.9518         estimate D2E/DX2                !
 ! A4    A(1,2,6)              123.4702         estimate D2E/DX2                !
 ! A5    A(1,2,9)              117.9768         estimate D2E/DX2                !
 ! A6    A(6,2,9)              118.553          estimate D2E/DX2                !
 ! A7    A(1,3,4)              123.1433         estimate D2E/DX2                !
 ! A8    A(3,4,5)              122.4611         estimate D2E/DX2                !
 ! A9    A(4,5,6)              115.4449         estimate D2E/DX2                !
 ! A10   A(4,5,10)             120.3389         estimate D2E/DX2                !
 ! A11   A(6,5,10)             124.2162         estimate D2E/DX2                !
 ! A12   A(2,6,5)              121.4627         estimate D2E/DX2                !
 ! A13   A(2,6,7)              116.3379         estimate D2E/DX2                !
 ! A14   A(5,6,7)              122.1993         estimate D2E/DX2                !
 ! A15   A(5,10,11)            123.325          estimate D2E/DX2                !
 ! A16   A(5,10,12)            119.3552         estimate D2E/DX2                !
 ! A17   A(11,10,12)           116.3615         estimate D2E/DX2                !
 ! A18   A(10,11,15)           121.9302         estimate D2E/DX2                !
 ! A19   A(10,11,18)           120.3575         estimate D2E/DX2                !
 ! A20   A(15,11,18)           117.7123         estimate D2E/DX2                !
 ! A21   A(10,12,13)           122.1223         estimate D2E/DX2                !
 ! A22   A(10,12,17)           120.2852         estimate D2E/DX2                !
 ! A23   A(13,12,17)           117.5925         estimate D2E/DX2                !
 ! A24   A(12,13,14)           120.114          estimate D2E/DX2                !
 ! A25   A(13,14,15)           119.3499         estimate D2E/DX2                !
 ! A26   A(11,15,14)           120.1221         estimate D2E/DX2                !
 ! A27   A(11,15,16)           117.7239         estimate D2E/DX2                !
 ! A28   A(14,15,16)           122.1541         estimate D2E/DX2                !
 ! D1    D(3,1,2,6)             -0.0002         estimate D2E/DX2                !
 ! D2    D(3,1,2,9)           -180.0            estimate D2E/DX2                !
 ! D3    D(8,1,2,6)           -179.9996         estimate D2E/DX2                !
 ! D4    D(8,1,2,9)              0.0006         estimate D2E/DX2                !
 ! D5    D(2,1,3,4)              0.0002         estimate D2E/DX2                !
 ! D6    D(8,1,3,4)            179.9996         estimate D2E/DX2                !
 ! D7    D(1,2,6,5)              0.0003         estimate D2E/DX2                !
 ! D8    D(1,2,6,7)            179.9994         estimate D2E/DX2                !
 ! D9    D(9,2,6,5)           -179.9999         estimate D2E/DX2                !
 ! D10   D(9,2,6,7)             -0.0009         estimate D2E/DX2                !
 ! D11   D(1,3,4,5)             -0.0003         estimate D2E/DX2                !
 ! D12   D(3,4,5,6)              0.0004         estimate D2E/DX2                !
 ! D13   D(3,4,5,10)          -179.9992         estimate D2E/DX2                !
 ! D14   D(4,5,6,2)             -0.0004         estimate D2E/DX2                !
 ! D15   D(4,5,6,7)           -179.9994         estimate D2E/DX2                !
 ! D16   D(10,5,6,2)           179.9992         estimate D2E/DX2                !
 ! D17   D(10,5,6,7)             0.0002         estimate D2E/DX2                !
 ! D18   D(4,5,10,11)          166.8617         estimate D2E/DX2                !
 ! D19   D(4,5,10,12)           -1.5191         estimate D2E/DX2                !
 ! D20   D(6,5,10,11)          -13.1379         estimate D2E/DX2                !
 ! D21   D(6,5,10,12)          178.4813         estimate D2E/DX2                !
 ! D22   D(5,10,11,15)        -168.7004         estimate D2E/DX2                !
 ! D23   D(5,10,11,18)          11.299          estimate D2E/DX2                !
 ! D24   D(12,10,11,15)          0.0012         estimate D2E/DX2                !
 ! D25   D(12,10,11,18)       -179.9994         estimate D2E/DX2                !
 ! D26   D(5,10,12,13)         169.1732         estimate D2E/DX2                !
 ! D27   D(5,10,12,17)         -10.8261         estimate D2E/DX2                !
 ! D28   D(11,10,12,13)         -0.0012         estimate D2E/DX2                !
 ! D29   D(11,10,12,17)        179.9995         estimate D2E/DX2                !
 ! D30   D(10,11,15,14)         -0.0006         estimate D2E/DX2                !
 ! D31   D(10,11,15,16)        179.9995         estimate D2E/DX2                !
 ! D32   D(18,11,15,14)        179.9999         estimate D2E/DX2                !
 ! D33   D(18,11,15,16)          0.0001         estimate D2E/DX2                !
 ! D34   D(10,12,13,14)          0.0007         estimate D2E/DX2                !
 ! D35   D(17,12,13,14)        180.0            estimate D2E/DX2                !
 ! D36   D(12,13,14,15)         -0.0001         estimate D2E/DX2                !
 ! D37   D(13,14,15,11)          0.0            estimate D2E/DX2                !
 ! D38   D(13,14,15,16)        179.9998         estimate D2E/DX2                !
 --------------------------------------------------------------------------------
 Trust Radius=3.00D-01 FncErr=1.00D-07 GrdErr=1.00D-06 EigMax=2.50D+02 EigMin=1.00D-04
 Number of steps in this run=     95 maximum allowed number of steps=    108.
 GradGradGradGradGradGradGradGradGradGradGradGradGradGradGradGradGradGrad

 Leave Link  103 at Mon Apr  4 20:10:13 2022, MaxMem=  1879048192 cpu:               0.1 elap:               0.0
 (Enter /gpfs/software/gaussian16/sse4/tar/g16/l202.exe)
                          Input orientation:                          
 ---------------------------------------------------------------------
 Center     Atomic      Atomic             Coordinates (Angstroms)
 Number     Number       Type             X           Y           Z
 ---------------------------------------------------------------------
      1          6           0       -6.018190    2.423760   -0.001890
      2          6           0       -6.110670    1.023440   -0.004130
      3          6           0       -4.705900    2.907610   -0.001030
      4          6           0       -3.583320    2.073380   -0.002290
      5          6           0       -3.684680    0.678560   -0.004520
      6          6           0       -4.988810    0.170400   -0.005420
      7          1           0       -5.193880   -0.893440   -0.007120
      8          8           0       -7.037610    3.186630   -0.000730
      9          1           0       -7.105080    0.576570   -0.004910
     10          6           0       -2.458410   -0.164080   -0.005770
     11          6           0       -2.469750   -1.547340    0.259540
     12          6           0       -1.192330    0.457340   -0.037280
     13          6           0       -0.007270   -0.255630    0.182300
     14          6           0       -0.052450   -1.622260    0.442070
     15          6           0       -1.287270   -2.270500    0.480900
     16         17           0       -1.427800   -3.966090    0.797320
     17          1           0       -1.109180    1.525450   -0.236980
     18          1           0       -3.409300   -2.091130    0.298810
 ---------------------------------------------------------------------
                    Distance matrix (angstroms):
                    1          2          3          4          5
     1  C    0.000000
     2  C    1.403372   0.000000
     3  C    1.398648   2.350210   0.000000
     4  C    2.459951   2.736764   1.398616   0.000000
     5  C    2.913932   2.450382   2.451850   1.398500   0.000000
     6  C    2.477351   1.409343   2.751795   2.365744   1.399637
     7  H    3.418089   2.124839   3.832250   3.375788   2.179191
     8  O    1.273259   2.353427   2.348345   3.629249   4.187191
     9  H    2.143234   1.090204   3.345120   3.826649   3.421920
    10  C    4.401019   3.840470   3.806115   2.504329   1.487878
    11  C    5.331923   4.464833   4.991477   3.797131   2.549591
    12  C    5.211236   4.950923   4.283726   2.886112   2.502363
    13  C    6.583632   6.238771   5.667170   4.271592   3.798810
    14  C    7.222010   6.625772   6.509275   5.130522   4.322766
    15  C    6.682123   5.860928   6.223513   4.937065   3.831470
    16  Cl   7.908262   6.889630   7.657092   6.462263   5.225823
    17  H    4.996059   5.032011   3.860367   2.544931   2.721114
    18  H    5.223118   4.133971   5.172860   4.179006   2.799826
                    6          7          8          9         10
     6  C    0.000000
     7  H    1.083426   0.000000
     8  O    3.646265   4.477315   0.000000
     9  H    2.154895   2.411145   2.610935   0.000000
    10  C    2.552411   2.831036   5.674183   4.705327   0.000000
    11  C    3.060473   2.814174   6.583582   5.105606   1.408519
    12  C    3.807441   4.223496   6.451175   5.914041   1.410714
    13  C    5.003247   5.229111   7.829964   7.148882   2.460049
    14  C    5.270818   5.212221   8.491994   7.400962   2.848770
    15  C    4.460482   4.170858   7.942207   6.495285   2.458744
    16  Cl   5.516859   4.926628   9.125144   7.315110   4.020248
    17  H    4.115982   4.752751   6.161300   6.074952   2.174486
    18  H    2.775234   2.170894   6.411639   4.568113   2.170365
                   11         12         13         14         15
    11  C    0.000000
    12  C    2.395547   0.000000
    13  C    2.781778   1.400325   0.000000
    14  C    2.425339   2.419471   1.391833   0.000000
    15  C    1.403645   2.778243   2.405673   1.395171   0.000000
    16  Cl   2.687977   4.507631   4.020407   2.740680   1.730577
    17  H    3.397017   1.089795   2.135942   3.389080   3.867338
    18  H    1.086280   3.394497   3.867356   3.392463   2.137368
                   16         17         18
    16  Cl   0.000000
    17  H    5.597170   0.000000
    18  H    2.773144   4.319407   0.000000
 Stoichiometry    C12H4ClO(1-)
 Framework group  C1[X(C12H4ClO)]
 Deg. of freedom    48
 Full point group                 C1      NOp   1
 Largest Abelian subgroup         C1      NOp   1
 Largest concise Abelian subgroup C1      NOp   1
                         Standard orientation:                         
 ---------------------------------------------------------------------
 Center     Atomic      Atomic             Coordinates (Angstroms)
 Number     Number       Type             X           Y           Z
 ---------------------------------------------------------------------
      1          6           0        3.887013   -0.296345   -0.081962
      2          6           0        2.939108   -1.314081    0.105505
      3          6           0        3.335709    0.986134   -0.168731
      4          6           0        1.962639    1.236012   -0.077276
      5          6           0        1.024801    0.215554    0.109612
      6          6           0        1.552946   -1.077494    0.199470
      7          1           0        0.925346   -1.948691    0.344196
      8          8           0        5.137734   -0.519663   -0.165724
      9          1           0        3.298926   -2.340355    0.181905
     10          6           0       -0.425519    0.535106    0.200386
     11          6           0       -1.439199   -0.439451    0.119028
     12          6           0       -0.843015    1.880705    0.128449
     13          6           0       -2.189868    2.235724   -0.015968
     14          6           0       -3.167843    1.248423   -0.093437
     15          6           0       -2.791791   -0.093408   -0.025774
     16         17           0       -3.946697   -1.379174   -0.114617
     17          1           0       -0.111780    2.686784    0.184880
     18          1           0       -1.190404   -1.495744    0.167503
 ---------------------------------------------------------------------
 Rotational constants (GHZ):           1.7660886           0.2812837           0.2434149
 Leave Link  202 at Mon Apr  4 20:10:13 2022, MaxMem=  1879048192 cpu:               0.1 elap:               0.0
 (Enter /gpfs/software/gaussian16/sse4/tar/g16/l301.exe)
 Standard basis: 6-311+G(d,p) (5D, 7F)
 Ernie: Thresh=  0.10000D-02 Tol=  0.10000D-05 Strict=F.
 There are   354 symmetry adapted cartesian basis functions of A   symmetry.
 There are   340 symmetry adapted basis functions of A   symmetry.
   340 basis functions,   553 primitive gaussians,   354 cartesian basis functions
    51 alpha electrons       51 beta electrons
       nuclear repulsion energy       783.5059436522 Hartrees.
 IExCor= 4336 DFT=T Ex+Corr=M062X ExCW=0 ScaHFX=  0.540000
 ScaDFX=  1.000000  1.000000  1.000000  1.000000 ScalE2=  1.000000  1.000000
 IRadAn=      5 IRanWt=     -1 IRanGd=            0 ICorTp=0 IEmpDi=  4
 NAtoms=   18 NActive=   18 NUniq=   18 SFac= 1.00D+00 NAtFMM=   60 NAOKFM=F Big=F
 Integral buffers will be    131072 words long.
 Raffenetti 2 integral format.
 Two-electron integral symmetry is turned on.
 Leave Link  301 at Mon Apr  4 20:10:13 2022, MaxMem=  1879048192 cpu:               0.4 elap:               0.1
 (Enter /gpfs/software/gaussian16/sse4/tar/g16/l302.exe)
 NPDir=0 NMtPBC=     1 NCelOv=     1 NCel=       1 NClECP=     1 NCelD=      1
         NCelK=      1 NCelE2=     1 NClLst=     1 CellRange=     0.0.
 One-electron integrals computed using PRISM.
 One-electron integral symmetry used in STVInt
 NBasis=   340 RedAO= T EigKep=  1.79D-06  NBF=   340
 NBsUse=   337 1.00D-06 EigRej=  9.38D-07 NBFU=   337
 Precomputing XC quadrature grid using
 IXCGrd= 4 IRadAn=           5 IRanWt=          -1 IRanGd=           0 AccXCQ= 0.00D+00.
 Generated NRdTot=       0 NPtTot=           0 NUsed=           0 NTot=          32
 NSgBfM=   351   351   351   351   351 MxSgAt=    18 MxSgA2=    18.
 Leave Link  302 at Mon Apr  4 20:10:14 2022, MaxMem=  1879048192 cpu:               2.0 elap:               0.3
 (Enter /gpfs/software/gaussian16/sse4/tar/g16/l303.exe)
 DipDrv:  MaxL=1.
 Leave Link  303 at Mon Apr  4 20:10:14 2022, MaxMem=  1879048192 cpu:               0.3 elap:               0.1
 (Enter /gpfs/software/gaussian16/sse4/tar/g16/l401.exe)
 ExpMin= 4.38D-02 ExpMax= 1.06D+05 ExpMxC= 3.62D+03 IAcc=3 IRadAn=         5 AccDes= 0.00D+00
 Harris functional with IExCor= 1009 and IRadAn=       5 diagonalized for initial guess.
 HarFok:  IExCor= 1009 AccDes= 0.00D+00 IRadAn=         5 IDoV= 1 UseB2=F ITyADJ=14
 ICtDFT=  3500011 ScaDFX=  1.000000  1.000000  1.000000  1.000000
 FoFCou: FMM=F IPFlag=           0 FMFlag=      100000 FMFlg1=           0
         NFxFlg=           0 DoJE=T BraDBF=F KetDBF=T FulRan=T
         wScrn=  0.000000 ICntrl=       500 IOpCl=  0 I1Cent=   200000004 NGrid=           0
         NMat0=    1 NMatS0=      1 NMatT0=    0 NMatD0=    1 NMtDS0=    0 NMtDT0=    0
 Petite list used in FoFCou.
 Harris En= -994.402917510990    
 JPrj=0 DoOrth=F DoCkMO=F.
 Leave Link  401 at Mon Apr  4 20:10:16 2022, MaxMem=  1879048192 cpu:              15.5 elap:               2.2
 (Enter /gpfs/software/gaussian16/sse4/tar/g16/l502.exe)
 Integral symmetry usage will be decided dynamically.
 Closed shell SCF:
 Using DIIS extrapolation, IDIIS=  1040.
 NGot=  1879048192 LenX=  1878791817 LenY=  1878666060
 Requested convergence on RMS density matrix=1.00D-08 within 128 cycles.
 Requested convergence on MAX density matrix=1.00D-06.
 Requested convergence on             energy=1.00D-06.
 No special actions if energy rises.
 Fock matrices will be formed incrementally for  20 cycles.

 Cycle   1  Pass 1  IDiag  1:
 FoFJK:  IHMeth= 1 ICntrl=       0 DoSepK=F KAlg= 0 I1Cent=           0 FoldK=F
 IRaf= 860000000 NMat=       1 IRICut=       1 DoRegI=T DoRafI=F ISym2E= 0 IDoP0=0 IntGTp=1.
 FoFCou: FMM=F IPFlag=           0 FMFlag=      100000 FMFlg1=           0
         NFxFlg=           0 DoJE=F BraDBF=F KetDBF=F FulRan=T
         wScrn=  0.000000 ICntrl=         0 IOpCl=  0 I1Cent=           0 NGrid=           0
         NMat0=    1 NMatS0=      1 NMatT0=    0 NMatD0=    1 NMtDS0=    0 NMtDT0=    0
 Symmetry not used in FoFCou.
 E= -994.362878059592    
 DIIS: error= 2.85D-02 at cycle   1 NSaved=   1.
 NSaved= 1 IEnMin= 1 EnMin= -994.362878059592     IErMin= 1 ErrMin= 2.85D-02
 ErrMax= 2.85D-02  0.00D+00 EMaxC= 1.00D-01 BMatC= 4.83D-01 BMatP= 4.83D-01
 IDIUse=3 WtCom= 7.15D-01 WtEn= 2.85D-01
 Coeff-Com:  0.100D+01
 Coeff-En:   0.100D+01
 Coeff:      0.100D+01
 Gap=     0.280 Goal=   None    Shift=    0.000
 GapD=    0.280 DampG=1.000 DampE=0.500 DampFc=0.5000 IDamp=-1.
 Damping current iteration by 5.00D-01
 RMSDP=3.72D+00 MaxDP=1.41D+02              OVMax= 9.98D-01

 Cycle   2  Pass 1  IDiag  1:
 RMSU=  1.81D+00    CP:  3.00D+00
 E= -993.463612990411     Delta-E=        0.899265069181 Rises=F Damp=T
 DIIS: error= 3.93D-02 at cycle   2 NSaved=   2.
 NSaved= 2 IEnMin= 1 EnMin= -994.362878059592     IErMin= 1 ErrMin= 2.85D-02
 ErrMax= 3.93D-02  0.00D+00 EMaxC= 1.00D-01 BMatC= 3.29D-01 BMatP= 4.83D-01
 IDIUse=3 WtCom= 6.07D-01 WtEn= 3.93D-01
 Coeff-Com:  0.420D+00 0.580D+00
 Coeff-En:   0.822D+00 0.178D+00
 Coeff:      0.578D+00 0.422D+00
 Gap=    -0.267 Goal=   None    Shift=    0.000
 RMSDP=1.87D+00 MaxDP=7.04D+01 DE= 8.99D-01 OVMax= 8.99D-01

 Cycle   3  Pass 1  IDiag  1:
 RMSU=  2.08D-02    CP:  9.57D-01 -4.00D-03
 E= -994.451061967968     Delta-E=       -0.987448977557 Rises=F Damp=F
 DIIS: error= 3.55D-02 at cycle   3 NSaved=   3.
 NSaved= 3 IEnMin= 3 EnMin= -994.451061967968     IErMin= 1 ErrMin= 2.85D-02
 ErrMax= 3.55D-02  0.00D+00 EMaxC= 1.00D-01 BMatC= 2.53D-01 BMatP= 3.29D-01
 IDIUse=3 WtCom= 6.45D-01 WtEn= 3.55D-01
 EnCoef did     2 forward-backward iterations
 Coeff-Com:  0.135D+00 0.409D+00 0.456D+00
 Coeff-En:   0.237D+00 0.153D+00 0.610D+00
 Coeff:      0.171D+00 0.318D+00 0.511D+00
 Gap=     0.211 Goal=   None    Shift=    0.000
 RMSDP=1.79D-02 MaxDP=8.30D-01 DE=-9.87D-01 OVMax= 2.06D-01

 Cycle   4  Pass 1  IDiag  1:
 RMSU=  1.55D-02    CP:  9.99D-01 -2.40D-03  6.08D-01
 E= -994.716051259749     Delta-E=       -0.264989291780 Rises=F Damp=F
 DIIS: error= 1.09D-02 at cycle   4 NSaved=   4.
 NSaved= 4 IEnMin= 4 EnMin= -994.716051259749     IErMin= 4 ErrMin= 1.09D-02
 ErrMax= 1.09D-02  0.00D+00 EMaxC= 1.00D-01 BMatC= 3.96D-02 BMatP= 2.53D-01
 IDIUse=3 WtCom= 8.91D-01 WtEn= 1.09D-01
 Coeff-Com: -0.750D-02 0.232D+00 0.241D+00 0.534D+00
 Coeff-En:   0.000D+00 0.000D+00 0.000D+00 0.100D+01
 Coeff:     -0.669D-02 0.207D+00 0.215D+00 0.585D+00
 Gap=     0.107 Goal=   None    Shift=    0.000
 RMSDP=8.22D-03 MaxDP=3.85D-01 DE=-2.65D-01 OVMax= 9.93D-02

 Cycle   5  Pass 1  IDiag  1:
 RMSU=  5.81D-03    CP:  9.36D-01 -1.77D-03  5.37D-01  7.63D-01
 E= -994.709814981755     Delta-E=        0.006236277993 Rises=F Damp=F
 DIIS: error= 1.75D-02 at cycle   5 NSaved=   5.
 NSaved= 5 IEnMin= 4 EnMin= -994.716051259749     IErMin= 4 ErrMin= 1.09D-02
 ErrMax= 1.75D-02  0.00D+00 EMaxC= 1.00D-01 BMatC= 4.54D-02 BMatP= 3.96D-02
 IDIUse=2 WtCom= 0.00D+00 WtEn= 1.00D+00
 Coeff-En:   0.000D+00 0.000D+00 0.000D+00 0.537D+00 0.463D+00
 Coeff:      0.000D+00 0.000D+00 0.000D+00 0.537D+00 0.463D+00
 Gap=     0.014 Goal=   None    Shift=    0.000
 RMSDP=4.19D-02 MaxDP=3.10D+00 DE= 6.24D-03 OVMax= 2.06D-01

 Cycle   6  Pass 1  IDiag  1:
 RMSU=  2.10D-02    CP:  1.24D+00 -2.05D-03  9.33D-01  2.66D+00  8.88D-01
 E= -994.723222002123     Delta-E=       -0.013407020368 Rises=F Damp=F
 DIIS: error= 1.30D-02 at cycle   6 NSaved=   6.
 NSaved= 6 IEnMin= 6 EnMin= -994.723222002123     IErMin= 4 ErrMin= 1.09D-02
 ErrMax= 1.30D-02  0.00D+00 EMaxC= 1.00D-01 BMatC= 4.63D-02 BMatP= 3.96D-02
 IDIUse=2 WtCom= 0.00D+00 WtEn= 1.00D+00
 EnCoef did     2 forward-backward iterations
 Coeff-En:   0.000D+00 0.000D+00 0.000D+00 0.221D+00 0.342D+00 0.437D+00
 Coeff:      0.000D+00 0.000D+00 0.000D+00 0.221D+00 0.342D+00 0.437D+00
 Gap=     0.090 Goal=   None    Shift=    0.000
 RMSDP=2.41D-02 MaxDP=2.04D+00 DE=-1.34D-02 OVMax= 1.03D-01

 Cycle   7  Pass 1  IDiag  1:
 RMSU=  4.45D-03    CP:  1.07D+00 -2.45D-03  7.20D-01  1.63D+00  1.12D+00
                    CP:  3.81D-01
 E= -994.763709665177     Delta-E=       -0.040487663053 Rises=F Damp=F
 DIIS: error= 3.40D-03 at cycle   7 NSaved=   7.
 NSaved= 7 IEnMin= 7 EnMin= -994.763709665177     IErMin= 7 ErrMin= 3.40D-03
 ErrMax= 3.40D-03  0.00D+00 EMaxC= 1.00D-01 BMatC= 3.50D-03 BMatP= 3.96D-02
 IDIUse=3 WtCom= 9.66D-01 WtEn= 3.40D-02
 Coeff-Com: -0.128D-03-0.133D-02-0.163D-01 0.460D-01 0.196D+00 0.217D+00
 Coeff-Com:  0.559D+00
 Coeff-En:   0.000D+00 0.000D+00 0.000D+00 0.000D+00 0.000D+00 0.000D+00
 Coeff-En:   0.100D+01
 Coeff:     -0.124D-03-0.129D-02-0.157D-01 0.444D-01 0.189D+00 0.210D+00
 Coeff:      0.574D+00
 Gap=     0.087 Goal=   None    Shift=    0.000
 RMSDP=1.77D-03 MaxDP=1.58D-01 DE=-4.05D-02 OVMax= 2.03D-02

 Cycle   8  Pass 1  IDiag  1:
 RMSU=  8.95D-04    CP:  1.08D+00 -2.35D-03  7.31D-01  1.68D+00  1.16D+00
                    CP:  4.15D-01  8.26D-01
 E= -994.766501451164     Delta-E=       -0.002791785987 Rises=F Damp=F
 DIIS: error= 9.16D-04 at cycle   8 NSaved=   8.
 NSaved= 8 IEnMin= 8 EnMin= -994.766501451164     IErMin= 8 ErrMin= 9.16D-04
 ErrMax= 9.16D-04  0.00D+00 EMaxC= 1.00D-01 BMatC= 3.13D-04 BMatP= 3.50D-03
 IDIUse=3 WtCom= 9.91D-01 WtEn= 9.16D-03
 Coeff-Com: -0.159D-02-0.264D-03-0.126D-01-0.492D-02 0.743D-01 0.592D-01
 Coeff-Com:  0.329D+00 0.557D+00
 Coeff-En:   0.000D+00 0.000D+00 0.000D+00 0.000D+00 0.000D+00 0.000D+00
 Coeff-En:   0.128D-01 0.987D+00
 Coeff:     -0.157D-02-0.261D-03-0.124D-01-0.488D-02 0.736D-01 0.586D-01
 Coeff:      0.326D+00 0.560D+00
 Gap=     0.088 Goal=   None    Shift=    0.000
 RMSDP=1.04D-03 MaxDP=7.73D-02 DE=-2.79D-03 OVMax= 1.02D-02

 Cycle   9  Pass 1  IDiag  1:
 RMSU=  3.69D-04    CP:  1.08D+00 -2.41D-03  7.24D-01  1.63D+00  1.17D+00
                    CP:  3.93D-01  8.55D-01  9.07D-01
 E= -994.766751569052     Delta-E=       -0.000250117888 Rises=F Damp=F
 DIIS: error= 4.96D-04 at cycle   9 NSaved=   9.
 NSaved= 9 IEnMin= 9 EnMin= -994.766751569052     IErMin= 9 ErrMin= 4.96D-04
 ErrMax= 4.96D-04  0.00D+00 EMaxC= 1.00D-01 BMatC= 7.20D-05 BMatP= 3.13D-04
 IDIUse=3 WtCom= 9.95D-01 WtEn= 4.96D-03
 Coeff-Com: -0.238D-02 0.159D-02-0.585D-02-0.429D-02 0.216D-01-0.211D-02
 Coeff-Com:  0.111D+00 0.373D+00 0.507D+00
 Coeff-En:   0.000D+00 0.000D+00 0.000D+00 0.000D+00 0.000D+00 0.000D+00
 Coeff-En:   0.000D+00 0.152D+00 0.848D+00
 Coeff:     -0.237D-02 0.158D-02-0.582D-02-0.427D-02 0.215D-01-0.210D-02
 Coeff:      0.111D+00 0.372D+00 0.509D+00
 Gap=     0.088 Goal=   None    Shift=    0.000
 RMSDP=6.03D-04 MaxDP=4.40D-02 DE=-2.50D-04 OVMax= 5.29D-03

 Cycle  10  Pass 1  IDiag  1:
 RMSU=  2.41D-04    CP:  1.07D+00 -2.36D-03  7.15D-01  1.62D+00  1.17D+00
                    CP:  3.80D-01  8.72D-01  7.96D-01  5.20D-01
 E= -994.766829246677     Delta-E=       -0.000077677625 Rises=F Damp=F
 DIIS: error= 2.97D-04 at cycle  10 NSaved=  10.
 NSaved=10 IEnMin=10 EnMin= -994.766829246677     IErMin=10 ErrMin= 2.97D-04
 ErrMax= 2.97D-04  0.00D+00 EMaxC= 1.00D-01 BMatC= 1.29D-05 BMatP= 7.20D-05
 IDIUse=3 WtCom= 9.97D-01 WtEn= 2.97D-03
 Coeff-Com:  0.348D-04-0.489D-03 0.341D-03-0.534D-02-0.118D-01-0.115D-01
 Coeff-Com: -0.265D-01 0.506D-01 0.304D+00 0.700D+00
 Coeff-En:   0.000D+00 0.000D+00 0.000D+00 0.000D+00 0.000D+00 0.000D+00
 Coeff-En:   0.000D+00 0.000D+00 0.714D-01 0.929D+00
 Coeff:      0.347D-04-0.487D-03 0.340D-03-0.532D-02-0.118D-01-0.115D-01
 Coeff:     -0.264D-01 0.505D-01 0.304D+00 0.701D+00
 Gap=     0.089 Goal=   None    Shift=    0.000
 RMSDP=1.36D-04 MaxDP=9.85D-03 DE=-7.77D-05 OVMax= 3.70D-03

 Cycle  11  Pass 1  IDiag  1:
 RMSU=  6.80D-05    CP:  1.07D+00 -2.38D-03  7.16D-01  1.62D+00  1.18D+00
                    CP:  3.82D-01  8.85D-01  8.49D-01  6.42D-01  1.10D+00
 E= -994.766847687958     Delta-E=       -0.000018441281 Rises=F Damp=F
 DIIS: error= 8.64D-05 at cycle  11 NSaved=  11.
 NSaved=11 IEnMin=11 EnMin= -994.766847687958     IErMin=11 ErrMin= 8.64D-05
 ErrMax= 8.64D-05  0.00D+00 EMaxC= 1.00D-01 BMatC= 2.83D-06 BMatP= 1.29D-05
 IDIUse=1 WtCom= 1.00D+00 WtEn= 0.00D+00
 Coeff-Com:  0.448D-03-0.190D-03 0.209D-02-0.188D-02-0.104D-01-0.759D-02
 Coeff-Com: -0.348D-01-0.285D-01 0.111D+00 0.405D+00 0.564D+00
 Coeff:      0.448D-03-0.190D-03 0.209D-02-0.188D-02-0.104D-01-0.759D-02
 Coeff:     -0.348D-01-0.285D-01 0.111D+00 0.405D+00 0.564D+00
 Gap=     0.089 Goal=   None    Shift=    0.000
 RMSDP=1.52D-04 MaxDP=1.31D-02 DE=-1.84D-05 OVMax= 1.07D-03

 Cycle  12  Pass 1  IDiag  1:
 RMSU=  4.48D-05    CP:  1.07D+00 -2.37D-03  7.14D-01  1.61D+00  1.18D+00
                    CP:  3.79D-01  8.83D-01  8.83D-01  6.98D-01  1.07D+00
                    CP:  9.42D-01
 E= -994.766851332389     Delta-E=       -0.000003644431 Rises=F Damp=F
 DIIS: error= 5.29D-05 at cycle  12 NSaved=  12.
 NSaved=12 IEnMin=12 EnMin= -994.766851332389     IErMin=12 ErrMin= 5.29D-05
 ErrMax= 5.29D-05  0.00D+00 EMaxC= 1.00D-01 BMatC= 3.84D-07 BMatP= 2.83D-06
 IDIUse=1 WtCom= 1.00D+00 WtEn= 0.00D+00
 Coeff-Com:  0.907D-04-0.421D-04 0.974D-03 0.456D-03-0.124D-02-0.158D-02
 Coeff-Com: -0.922D-02-0.271D-01-0.264D-01-0.114D-01 0.165D+00 0.910D+00
 Coeff:      0.907D-04-0.421D-04 0.974D-03 0.456D-03-0.124D-02-0.158D-02
 Coeff:     -0.922D-02-0.271D-01-0.264D-01-0.114D-01 0.165D+00 0.910D+00
 Gap=     0.089 Goal=   None    Shift=    0.000
 RMSDP=1.21D-04 MaxDP=8.23D-03 DE=-3.64D-06 OVMax= 1.12D-03

 Cycle  13  Pass 1  IDiag  1:
 RMSU=  2.15D-05    CP:  1.07D+00 -2.36D-03  7.13D-01  1.60D+00  1.18D+00
                    CP:  3.77D-01  8.82D-01  8.79D-01  7.10D-01  1.14D+00
                    CP:  1.22D+00  1.20D+00
 E= -994.766852463467     Delta-E=       -0.000001131078 Rises=F Damp=F
 DIIS: error= 1.58D-05 at cycle  13 NSaved=  13.
 NSaved=13 IEnMin=13 EnMin= -994.766852463467     IErMin=13 ErrMin= 1.58D-05
 ErrMax= 1.58D-05  0.00D+00 EMaxC= 1.00D-01 BMatC= 6.57D-08 BMatP= 3.84D-07
 IDIUse=1 WtCom= 1.00D+00 WtEn= 0.00D+00
 Coeff-Com: -0.454D-04 0.457D-04 0.195D-03 0.458D-03 0.934D-03 0.420D-05
 Coeff-Com:  0.403D-03-0.674D-02-0.227D-01-0.538D-01-0.268D-01 0.376D+00
 Coeff-Com:  0.732D+00
 Coeff:     -0.454D-04 0.457D-04 0.195D-03 0.458D-03 0.934D-03 0.420D-05
 Coeff:      0.403D-03-0.674D-02-0.227D-01-0.538D-01-0.268D-01 0.376D+00
 Coeff:      0.732D+00
 Gap=     0.089 Goal=   None    Shift=    0.000
 RMSDP=4.71D-05 MaxDP=3.71D-03 DE=-1.13D-06 OVMax= 4.98D-04

 Cycle  14  Pass 1  IDiag  1:
 RMSU=  8.38D-06    CP:  1.07D+00 -2.36D-03  7.12D-01  1.60D+00  1.18D+00
                    CP:  3.76D-01  8.82D-01  8.83D-01  7.19D-01  1.14D+00
                    CP:  1.29D+00  1.48D+00  1.11D+00
 E= -994.766852681781     Delta-E=       -0.000000218315 Rises=F Damp=F
 DIIS: error= 7.53D-06 at cycle  14 NSaved=  14.
 NSaved=14 IEnMin=14 EnMin= -994.766852681781     IErMin=14 ErrMin= 7.53D-06
 ErrMax= 7.53D-06  0.00D+00 EMaxC= 1.00D-01 BMatC= 1.40D-08 BMatP= 6.57D-08
 IDIUse=1 WtCom= 1.00D+00 WtEn= 0.00D+00
 Coeff-Com: -0.341D-04 0.270D-04-0.170D-03-0.196D-04 0.539D-03 0.372D-03
 Coeff-Com:  0.193D-02 0.401D-02-0.192D-02-0.139D-01-0.548D-01-0.859D-01
 Coeff-Com:  0.310D+00 0.840D+00
 Coeff:     -0.341D-04 0.270D-04-0.170D-03-0.196D-04 0.539D-03 0.372D-03
 Coeff:      0.193D-02 0.401D-02-0.192D-02-0.139D-01-0.548D-01-0.859D-01
 Coeff:      0.310D+00 0.840D+00
 Gap=     0.089 Goal=   None    Shift=    0.000
 RMSDP=1.30D-05 MaxDP=5.92D-04 DE=-2.18D-07 OVMax= 4.22D-04

 Cycle  15  Pass 1  IDiag  1:
 RMSU=  4.30D-06    CP:  1.07D+00 -2.36D-03  7.12D-01  1.60D+00  1.18D+00
                    CP:  3.76D-01  8.82D-01  8.85D-01  7.20D-01  1.15D+00
                    CP:  1.34D+00  1.56D+00  1.32D+00  1.45D+00
 E= -994.766852769578     Delta-E=       -0.000000087796 Rises=F Damp=F
 DIIS: error= 4.47D-06 at cycle  15 NSaved=  15.
 NSaved=15 IEnMin=15 EnMin= -994.766852769578     IErMin=15 ErrMin= 4.47D-06
 ErrMax= 4.47D-06  0.00D+00 EMaxC= 1.00D-01 BMatC= 4.25D-09 BMatP= 1.40D-08
 IDIUse=1 WtCom= 1.00D+00 WtEn= 0.00D+00
 Coeff-Com: -0.438D-05 0.913D-05-0.980D-04-0.128D-03-0.960D-04 0.122D-03
 Coeff-Com:  0.135D-03 0.208D-02 0.337D-02 0.786D-02-0.598D-02-0.973D-01
 Coeff-Com: -0.608D-01 0.236D+00 0.915D+00
 Coeff:     -0.438D-05 0.913D-05-0.980D-04-0.128D-03-0.960D-04 0.122D-03
 Coeff:      0.135D-03 0.208D-02 0.337D-02 0.786D-02-0.598D-02-0.973D-01
 Coeff:     -0.608D-01 0.236D+00 0.915D+00
 Gap=     0.089 Goal=   None    Shift=    0.000
 RMSDP=6.59D-06 MaxDP=2.79D-04 DE=-8.78D-08 OVMax= 2.82D-04

 Cycle  16  Pass 1  IDiag  1:
 RMSU=  1.53D-06    CP:  1.07D+00 -2.36D-03  7.12D-01  1.60D+00  1.18D+00
                    CP:  3.76D-01  8.82D-01  8.85D-01  7.21D-01  1.16D+00
                    CP:  1.36D+00  1.61D+00  1.41D+00  1.89D+00  1.58D+00
 E= -994.766852804121     Delta-E=       -0.000000034544 Rises=F Damp=F
 DIIS: error= 2.77D-06 at cycle  16 NSaved=  16.
 NSaved=16 IEnMin=16 EnMin= -994.766852804121     IErMin=16 ErrMin= 2.77D-06
 ErrMax= 2.77D-06  0.00D+00 EMaxC= 1.00D-01 BMatC= 1.35D-09 BMatP= 4.25D-09
 IDIUse=1 WtCom= 1.00D+00 WtEn= 0.00D+00
 Coeff-Com:  0.694D-05-0.188D-05 0.251D-04-0.364D-04-0.224D-03-0.520D-04
 Coeff-Com: -0.717D-03-0.718D-03 0.208D-02 0.896D-02 0.229D-01 0.101D-02
 Coeff-Com: -0.151D+00-0.254D+00 0.289D+00 0.108D+01
 Coeff:      0.694D-05-0.188D-05 0.251D-04-0.364D-04-0.224D-03-0.520D-04
 Coeff:     -0.717D-03-0.718D-03 0.208D-02 0.896D-02 0.229D-01 0.101D-02
 Coeff:     -0.151D+00-0.254D+00 0.289D+00 0.108D+01
 Gap=     0.089 Goal=   None    Shift=    0.000
 RMSDP=6.53D-06 MaxDP=2.87D-04 DE=-3.45D-08 OVMax= 2.70D-04

 Cycle  17  Pass 1  IDiag  1:
 RMSU=  1.04D-06    CP:  1.07D+00 -2.36D-03  7.12D-01  1.60D+00  1.18D+00
                    CP:  3.76D-01  8.82D-01  8.84D-01  7.20D-01  1.17D+00
                    CP:  1.38D+00  1.65D+00  1.53D+00  2.24D+00  2.20D+00
                    CP:  1.90D+00
 E= -994.766852823027     Delta-E=       -0.000000018905 Rises=F Damp=F
 DIIS: error= 1.61D-06 at cycle  17 NSaved=  17.
 NSaved=17 IEnMin=17 EnMin= -994.766852823027     IErMin=17 ErrMin= 1.61D-06
 ErrMax= 1.61D-06  0.00D+00 EMaxC= 1.00D-01 BMatC= 2.93D-10 BMatP= 1.35D-09
 IDIUse=1 WtCom= 1.00D+00 WtEn= 0.00D+00
 Coeff-Com:  0.359D-05-0.452D-05 0.393D-04 0.280D-04 0.811D-07-0.618D-04
 Coeff-Com: -0.123D-03-0.831D-03-0.938D-03-0.222D-02 0.423D-02 0.344D-01
 Coeff-Com:  0.188D-02-0.105D+00-0.290D+00 0.229D+00 0.113D+01
 Coeff:      0.359D-05-0.452D-05 0.393D-04 0.280D-04 0.811D-07-0.618D-04
 Coeff:     -0.123D-03-0.831D-03-0.938D-03-0.222D-02 0.423D-02 0.344D-01
 Coeff:      0.188D-02-0.105D+00-0.290D+00 0.229D+00 0.113D+01
 Gap=     0.089 Goal=   None    Shift=    0.000
 RMSDP=5.21D-06 MaxDP=3.08D-04 DE=-1.89D-08 OVMax= 1.73D-04

 Cycle  18  Pass 1  IDiag  1:
 RMSU=  5.31D-07    CP:  1.07D+00 -2.36D-03  7.12D-01  1.60D+00  1.18D+00
                    CP:  3.76D-01  8.82D-01  8.84D-01  7.18D-01  1.18D+00
                    CP:  1.40D+00  1.67D+00  1.57D+00  2.48D+00  2.57D+00
                    CP:  2.70D+00  1.65D+00
 E= -994.766852828826     Delta-E=       -0.000000005799 Rises=F Damp=F
 DIIS: error= 7.99D-07 at cycle  18 NSaved=  18.
 NSaved=18 IEnMin=18 EnMin= -994.766852828826     IErMin=18 ErrMin= 7.99D-07
 ErrMax= 7.99D-07  0.00D+00 EMaxC= 1.00D-01 BMatC= 1.12D-10 BMatP= 2.93D-10
 IDIUse=1 WtCom= 1.00D+00 WtEn= 0.00D+00
 Coeff-Com: -0.344D-06-0.189D-05 0.695D-05 0.217D-04 0.558D-04-0.212D-04
 Coeff-Com:  0.168D-03-0.604D-04-0.617D-03-0.268D-02-0.524D-02 0.108D-01
 Coeff-Com:  0.373D-01 0.330D-01-0.164D+00-0.172D+00 0.219D+00 0.104D+01
 Coeff:     -0.344D-06-0.189D-05 0.695D-05 0.217D-04 0.558D-04-0.212D-04
 Coeff:      0.168D-03-0.604D-04-0.617D-03-0.268D-02-0.524D-02 0.108D-01
 Coeff:      0.373D-01 0.330D-01-0.164D+00-0.172D+00 0.219D+00 0.104D+01
 Gap=     0.089 Goal=   None    Shift=    0.000
 RMSDP=2.91D-06 MaxDP=2.02D-04 DE=-5.80D-09 OVMax= 8.45D-05

 Cycle  19  Pass 1  IDiag  1:
 RMSU=  3.33D-07    CP:  1.07D+00 -2.36D-03  7.12D-01  1.60D+00  1.18D+00
                    CP:  3.76D-01  8.82D-01  8.84D-01  7.17D-01  1.18D+00
                    CP:  1.41D+00  1.67D+00  1.60D+00  2.57D+00  2.74D+00
                    CP:  3.00D+00  2.09D+00  1.59D+00
 E= -994.766852830095     Delta-E=       -0.000000001269 Rises=F Damp=F
 DIIS: error= 3.72D-07 at cycle  19 NSaved=  19.
 NSaved=19 IEnMin=19 EnMin= -994.766852830095     IErMin=19 ErrMin= 3.72D-07
 ErrMax= 3.72D-07  0.00D+00 EMaxC= 1.00D-01 BMatC= 2.93D-11 BMatP= 1.12D-10
 IDIUse=1 WtCom= 1.00D+00 WtEn= 0.00D+00
 Coeff-Com: -0.475D-06-0.695D-06-0.583D-05 0.441D-05 0.227D-04 0.822D-05
 Coeff-Com:  0.114D-03 0.181D-03 0.594D-04-0.293D-03-0.339D-02-0.357D-02
 Coeff-Com:  0.134D-01 0.380D-01 0.110D-01-0.121D+00-0.259D+00 0.477D+00
 Coeff-Com:  0.848D+00
 Coeff:     -0.475D-06-0.695D-06-0.583D-05 0.441D-05 0.227D-04 0.822D-05
 Coeff:      0.114D-03 0.181D-03 0.594D-04-0.293D-03-0.339D-02-0.357D-02
 Coeff:      0.134D-01 0.380D-01 0.110D-01-0.121D+00-0.259D+00 0.477D+00
 Coeff:      0.848D+00
 Gap=     0.089 Goal=   None    Shift=    0.000
 RMSDP=1.34D-06 MaxDP=1.00D-04 DE=-1.27D-09 OVMax= 3.71D-05

 Cycle  20  Pass 1  IDiag  1:
 RMSU=  1.83D-07    CP:  1.07D+00 -2.36D-03  7.12D-01  1.60D+00  1.18D+00
                    CP:  3.76D-01  8.82D-01  8.83D-01  7.17D-01  1.18D+00
                    CP:  1.41D+00  1.68D+00  1.62D+00  2.61D+00  2.81D+00
                    CP:  3.00D+00  2.29D+00  2.03D+00  1.89D+00
 E= -994.766852830342     Delta-E=       -0.000000000247 Rises=F Damp=F
 DIIS: error= 1.59D-07 at cycle  20 NSaved=  20.
 NSaved=20 IEnMin=20 EnMin= -994.766852830342     IErMin=20 ErrMin= 1.59D-07
 ErrMax= 1.59D-07  0.00D+00 EMaxC= 1.00D-01 BMatC= 3.47D-12 BMatP= 2.93D-11
 IDIUse=1 WtCom= 1.00D+00 WtEn= 0.00D+00
 Coeff-Com:  0.322D-06-0.413D-06-0.173D-05-0.131D-05-0.116D-05 0.625D-05
 Coeff-Com:  0.169D-04 0.529D-04 0.871D-04 0.239D-03-0.535D-03-0.214D-02
 Coeff-Com: -0.558D-03 0.737D-02 0.271D-01-0.145D-01-0.121D+00 0.106D-01
 Coeff-Com:  0.290D+00 0.803D+00
 Coeff:      0.322D-06-0.413D-06-0.173D-05-0.131D-05-0.116D-05 0.625D-05
 Coeff:      0.169D-04 0.529D-04 0.871D-04 0.239D-03-0.535D-03-0.214D-02
 Coeff:     -0.558D-03 0.737D-02 0.271D-01-0.145D-01-0.121D+00 0.106D-01
 Coeff:      0.290D+00 0.803D+00
 Gap=     0.089 Goal=   None    Shift=    0.000
 RMSDP=2.65D-07 MaxDP=2.01D-05 DE=-2.47D-10 OVMax= 8.25D-06

 Cycle  21  Pass 1  IDiag  1:
 Restarting incremental Fock formation.
 E= -994.766852830311     Delta-E=        0.000000000032 Rises=F Damp=F
 DIIS: error= 9.64D-08 at cycle  21 NSaved=  20.
 NSaved=20 IEnMin=19 EnMin= -994.766852830342     IErMin=20 ErrMin= 9.64D-08
 ErrMax= 9.64D-08  0.00D+00 EMaxC= 1.00D-01 BMatC= 7.55D-13 BMatP= 3.47D-12
 IDIUse=1 WtCom= 1.00D+00 WtEn= 0.00D+00
 Coeff-Com:  0.811D-07 0.322D-06-0.150D-05-0.489D-05-0.313D-06-0.162D-04
 Coeff-Com: -0.129D-04 0.368D-04 0.179D-03 0.418D-03-0.241D-03-0.306D-02
 Coeff-Com: -0.479D-02 0.944D-02 0.188D-01 0.388D-02-0.935D-01-0.553D-01
 Coeff-Com:  0.280D+00 0.844D+00
 Coeff:      0.811D-07 0.322D-06-0.150D-05-0.489D-05-0.313D-06-0.162D-04
 Coeff:     -0.129D-04 0.368D-04 0.179D-03 0.418D-03-0.241D-03-0.306D-02
 Coeff:     -0.479D-02 0.944D-02 0.188D-01 0.388D-02-0.935D-01-0.553D-01
 Coeff:      0.280D+00 0.844D+00
 Gap=     0.089 Goal=   None    Shift=    0.000
 RMSDP=1.62D-07 MaxDP=1.48D-05 DE= 3.16D-11 OVMax= 4.01D-06

 Cycle  22  Pass 1  IDiag  1:
 RMSU=  1.47D-07    CP:  1.00D+00
 E= -994.766852830358     Delta-E=       -0.000000000047 Rises=F Damp=F
 DIIS: error= 5.99D-08 at cycle  22 NSaved=  20.
 NSaved=20 IEnMin=20 EnMin= -994.766852830358     IErMin=20 ErrMin= 5.99D-08
 ErrMax= 5.99D-08  0.00D+00 EMaxC= 1.00D-01 BMatC= 2.05D-13 BMatP= 7.55D-13
 IDIUse=1 WtCom= 1.00D+00 WtEn= 0.00D+00
 Coeff-Com:  0.574D-06-0.356D-06-0.134D-05-0.151D-05-0.939D-05-0.157D-04
 Coeff-Com: -0.422D-05 0.227D-05 0.273D-03 0.494D-03-0.759D-03-0.360D-02
 Coeff-Com: -0.428D-02 0.928D-02 0.328D-01-0.335D-01-0.873D-01-0.934D-01
 Coeff-Com:  0.305D+00 0.875D+00
 Coeff:      0.574D-06-0.356D-06-0.134D-05-0.151D-05-0.939D-05-0.157D-04
 Coeff:     -0.422D-05 0.227D-05 0.273D-03 0.494D-03-0.759D-03-0.360D-02
 Coeff:     -0.428D-02 0.928D-02 0.328D-01-0.335D-01-0.873D-01-0.934D-01
 Coeff:      0.305D+00 0.875D+00
 Gap=     0.089 Goal=   None    Shift=    0.000
 RMSDP=6.89D-08 MaxDP=6.25D-06 DE=-4.73D-11 OVMax= 2.45D-06

 Cycle  23  Pass 1  IDiag  1:
 RMSU=  4.25D-08    CP:  1.00D+00  1.34D+00
 E= -994.766852830333     Delta-E=        0.000000000025 Rises=F Damp=F
 DIIS: error= 3.77D-08 at cycle  23 NSaved=  20.
 NSaved=20 IEnMin=19 EnMin= -994.766852830358     IErMin=20 ErrMin= 3.77D-08
 ErrMax= 3.77D-08  0.00D+00 EMaxC= 1.00D-01 BMatC= 6.86D-14 BMatP= 2.05D-13
 IDIUse=1 WtCom= 1.00D+00 WtEn= 0.00D+00
 Coeff-Com:  0.327D-06 0.134D-05-0.310D-06 0.247D-05 0.800D-06-0.154D-04
 Coeff-Com: -0.654D-04-0.794D-04 0.158D-03 0.101D-02 0.108D-02-0.474D-02
 Coeff-Com: -0.523D-02 0.706D-02 0.291D-01-0.815D-03-0.145D+00-0.292D+00
 Coeff-Com:  0.141D+00 0.127D+01
 Coeff:      0.327D-06 0.134D-05-0.310D-06 0.247D-05 0.800D-06-0.154D-04
 Coeff:     -0.654D-04-0.794D-04 0.158D-03 0.101D-02 0.108D-02-0.474D-02
 Coeff:     -0.523D-02 0.706D-02 0.291D-01-0.815D-03-0.145D+00-0.292D+00
 Coeff:      0.141D+00 0.127D+01
 Gap=     0.089 Goal=   None    Shift=    0.000
 RMSDP=8.22D-08 MaxDP=7.29D-06 DE= 2.52D-11 OVMax= 2.65D-06

 Cycle  24  Pass 1  IDiag  1:
 RMSU=  2.66D-08    CP:  1.00D+00  1.73D+00  2.18D+00
 E= -994.766852830326     Delta-E=        0.000000000007 Rises=F Damp=F
 DIIS: error= 1.37D-08 at cycle  24 NSaved=  20.
 NSaved=20 IEnMin=18 EnMin= -994.766852830358     IErMin=20 ErrMin= 1.37D-08
 ErrMax= 1.37D-08  0.00D+00 EMaxC= 1.00D-01 BMatC= 1.84D-14 BMatP= 6.86D-14
 IDIUse=1 WtCom= 1.00D+00 WtEn= 0.00D+00
 Coeff-Com:  0.655D-07-0.250D-06-0.630D-07-0.217D-06 0.298D-06 0.389D-05
 Coeff-Com: -0.236D-04-0.539D-04 0.152D-03 0.719D-03-0.199D-03-0.221D-02
 Coeff-Com: -0.433D-02 0.127D-01 0.152D-01-0.170D-01-0.124D+00-0.232D+00
 Coeff-Com:  0.354D+00 0.998D+00
 Coeff:      0.655D-07-0.250D-06-0.630D-07-0.217D-06 0.298D-06 0.389D-05
 Coeff:     -0.236D-04-0.539D-04 0.152D-03 0.719D-03-0.199D-03-0.221D-02
 Coeff:     -0.433D-02 0.127D-01 0.152D-01-0.170D-01-0.124D+00-0.232D+00
 Coeff:      0.354D+00 0.998D+00
 Gap=     0.089 Goal=   None    Shift=    0.000
 RMSDP=3.60D-08 MaxDP=3.47D-06 DE= 7.05D-12 OVMax= 1.17D-06

 Cycle  25  Pass 1  IDiag  1:
 RMSU=  8.35D-09    CP:  1.00D+00  1.86D+00  2.74D+00  1.49D+00
 E= -994.766852830339     Delta-E=       -0.000000000013 Rises=F Damp=F
 DIIS: error= 4.76D-09 at cycle  25 NSaved=  20.
 NSaved=20 IEnMin=17 EnMin= -994.766852830358     IErMin=20 ErrMin= 4.76D-09
 ErrMax= 4.76D-09  0.00D+00 EMaxC= 1.00D-01 BMatC= 7.10D-15 BMatP= 1.84D-14
 IDIUse=1 WtCom= 1.00D+00 WtEn= 0.00D+00
 Coeff-Com:  0.580D-07 0.478D-06 0.575D-06 0.120D-05 0.689D-05-0.145D-04
 Coeff-Com: -0.511D-04-0.331D-04 0.354D-03 0.694D-03-0.512D-03-0.404D-02
 Coeff-Com:  0.156D-02 0.909D-02 0.234D-01 0.406D-02-0.175D+00-0.946D-01
 Coeff-Com:  0.547D+00 0.688D+00
 Coeff:      0.580D-07 0.478D-06 0.575D-06 0.120D-05 0.689D-05-0.145D-04
 Coeff:     -0.511D-04-0.331D-04 0.354D-03 0.694D-03-0.512D-03-0.404D-02
 Coeff:      0.156D-02 0.909D-02 0.234D-01 0.406D-02-0.175D+00-0.946D-01
 Coeff:      0.547D+00 0.688D+00
 Gap=     0.089 Goal=   None    Shift=    0.000
 RMSDP=1.18D-08 MaxDP=8.87D-07 DE=-1.34D-11 OVMax= 3.73D-07

 Cycle  26  Pass 1  IDiag  1:
 RMSU=  3.03D-09    CP:  1.00D+00  1.90D+00  2.93D+00  1.64D+00  8.18D-01
 E= -994.766852830350     Delta-E=       -0.000000000011 Rises=F Damp=F
 DIIS: error= 1.50D-09 at cycle  26 NSaved=  20.
 NSaved=20 IEnMin=16 EnMin= -994.766852830358     IErMin=20 ErrMin= 1.50D-09
 ErrMax= 1.50D-09  0.00D+00 EMaxC= 1.00D-01 BMatC= 5.16D-16 BMatP= 7.10D-15
 IDIUse=1 WtCom= 1.00D+00 WtEn= 0.00D+00
 Large coefficients: NSaved= 20 BigCof=    0.00 CofMax=   10.00 Det=-2.71D-15
 Inversion failed.  Reducing to 19 matrices.
 Large coefficients: NSaved= 19 BigCof=    0.00 CofMax=   10.00 Det=-2.78D-15
 Inversion failed.  Reducing to 18 matrices.
 Large coefficients: NSaved= 18 BigCof=    0.00 CofMax=   10.00 Det=-2.93D-15
 Inversion failed.  Reducing to 17 matrices.
 Large coefficients: NSaved= 17 BigCof=    0.00 CofMax=   10.00 Det=-3.05D-15
 Inversion failed.  Reducing to 16 matrices.
 Large coefficients: NSaved= 16 BigCof=    0.00 CofMax=   10.00 Det=-3.49D-15
 Inversion failed.  Reducing to 15 matrices.
 Coeff-Com:  0.506D-05-0.248D-04-0.465D-04 0.546D-04 0.298D-03 0.261D-03
 Coeff-Com: -0.126D-02-0.165D-02 0.227D-02 0.188D-01 0.202D-02-0.489D-01
 Coeff-Com: -0.532D-01 0.869D-01 0.994D+00
 Coeff:      0.506D-05-0.248D-04-0.465D-04 0.546D-04 0.298D-03 0.261D-03
 Coeff:     -0.126D-02-0.165D-02 0.227D-02 0.188D-01 0.202D-02-0.489D-01
 Coeff:     -0.532D-01 0.869D-01 0.994D+00
 Gap=     0.089 Goal=   None    Shift=    0.000
 RMSDP=3.91D-09 MaxDP=1.65D-07 DE=-1.07D-11 OVMax= 1.03D-07

 SCF Done:  E(RM062X) =  -994.766852830     A.U. after   26 cycles
            NFock= 26  Conv=0.39D-08     -V/T= 2.0038
 KE= 9.909810419523D+02 PE=-3.917690830669D+03 EE= 1.148436992234D+03
 Leave Link  502 at Mon Apr  4 20:13:36 2022, MaxMem=  1879048192 cpu:            1394.2 elap:             199.7
 (Enter /gpfs/software/gaussian16/sse4/tar/g16/l601.exe)
 Copying SCF densities to generalized density rwf, IOpCl= 0 IROHF=0.

 **********************************************************************

            Population analysis using the SCF density.

 **********************************************************************

 Orbital symmetries:
       Occupied  (A) (A) (A) (A) (A) (A) (A) (A) (A) (A) (A) (A)
                 (A) (A) (A) (A) (A) (A) (A) (A) (A) (A) (A) (A)
                 (A) (A) (A) (A) (A) (A) (A) (A) (A) (A) (A) (A)
                 (A) (A) (A) (A) (A) (A) (A) (A) (A) (A) (A) (A)
                 (A) (A) (A)
       Virtual   (A) (A) (A) (A) (A) (A) (A) (A) (A) (A) (A) (A)
                 (A) (A) (A) (A) (A) (A) (A) (A) (A) (A) (A) (A)
                 (A) (A) (A) (A) (A) (A) (A) (A) (A) (A) (A) (A)
                 (A) (A) (A) (A) (A) (A) (A) (A) (A) (A) (A) (A)
                 (A) (A) (A) (A) (A) (A) (A) (A) (A) (A) (A) (A)
                 (A) (A) (A) (A) (A) (A) (A) (A) (A) (A) (A) (A)
                 (A) (A) (A) (A) (A) (A) (A) (A) (A) (A) (A) (A)
                 (A) (A) (A) (A) (A) (A) (A) (A) (A) (A) (A) (A)
                 (A) (A) (A) (A) (A) (A) (A) (A) (A) (A) (A) (A)
                 (A) (A) (A) (A) (A) (A) (A) (A) (A) (A) (A) (A)
                 (A) (A) (A) (A) (A) (A) (A) (A) (A) (A) (A) (A)
                 (A) (A) (A) (A) (A) (A) (A) (A) (A) (A) (A) (A)
                 (A) (A) (A) (A) (A) (A) (A) (A) (A) (A) (A) (A)
                 (A) (A) (A) (A) (A) (A) (A) (A) (A) (A) (A) (A)
                 (A) (A) (A) (A) (A) (A) (A) (A) (A) (A) (A) (A)
                 (A) (A) (A) (A) (A) (A) (A) (A) (A) (A) (A) (A)
                 (A) (A) (A) (A) (A) (A) (A) (A) (A) (A) (A) (A)
                 (A) (A) (A) (A) (A) (A) (A) (A) (A) (A) (A) (A)
                 (A) (A) (A) (A) (A) (A) (A) (A) (A) (A) (A) (A)
                 (A) (A) (A) (A) (A) (A) (A) (A) (A) (A) (A) (A)
                 (A) (A) (A) (A) (A) (A) (A) (A) (A) (A) (A) (A)
                 (A) (A) (A) (A) (A) (A) (A) (A) (A) (A) (A) (A)
                 (A) (A) (A) (A) (A) (A) (A) (A) (A) (A) (A) (A)
                 (A) (A) (A) (A) (A) (A) (A) (A) (A) (A)
 The electronic state is 1-A.
 Alpha  occ. eigenvalues -- -102.58961 -19.40597 -10.54370 -10.50294 -10.49449
 Alpha  occ. eigenvalues --  -10.47598 -10.47473 -10.46916 -10.46549 -10.44166
 Alpha  occ. eigenvalues --  -10.43710 -10.42963 -10.42830 -10.40556  -9.73293
 Alpha  occ. eigenvalues --   -7.45790  -7.45140  -7.45130  -0.95018  -0.91046
 Alpha  occ. eigenvalues --   -0.85525  -0.81581  -0.75351  -0.73709  -0.68816
 Alpha  occ. eigenvalues --   -0.67961  -0.59062  -0.58186  -0.53503  -0.51136
 Alpha  occ. eigenvalues --   -0.47147  -0.44976  -0.42471  -0.40267  -0.38880
 Alpha  occ. eigenvalues --   -0.38341  -0.36788  -0.34517  -0.33601  -0.32715
 Alpha  occ. eigenvalues --   -0.31321  -0.30182  -0.29491  -0.26674  -0.22694
 Alpha  occ. eigenvalues --   -0.21656  -0.20540  -0.17267  -0.17207  -0.15451
 Alpha  occ. eigenvalues --   -0.09883
 Alpha virt. eigenvalues --   -0.01008   0.05525   0.09635   0.09722   0.09813
 Alpha virt. eigenvalues --    0.11704   0.12171   0.13603   0.14388   0.14500
 Alpha virt. eigenvalues --    0.14988   0.15523   0.16213   0.16979   0.17097
 Alpha virt. eigenvalues --    0.17199   0.17910   0.18588   0.18737   0.19310
 Alpha virt. eigenvalues --    0.20369   0.20479   0.21062   0.21625   0.22022
 Alpha virt. eigenvalues --    0.22526   0.22733   0.24131   0.24588   0.24686
 Alpha virt. eigenvalues --    0.25249   0.25485   0.25682   0.26951   0.27650
 Alpha virt. eigenvalues --    0.28067   0.28549   0.29098   0.29439   0.29597
 Alpha virt. eigenvalues --    0.29949   0.30711   0.31300   0.31535   0.32121
 Alpha virt. eigenvalues --    0.32685   0.33026   0.33357   0.33876   0.34787
 Alpha virt. eigenvalues --    0.35348   0.36035   0.36765   0.37394   0.37930
 Alpha virt. eigenvalues --    0.38414   0.39346   0.40092   0.41105   0.41121
 Alpha virt. eigenvalues --    0.41764   0.42889   0.43664   0.44297   0.44442
 Alpha virt. eigenvalues --    0.45835   0.47026   0.47419   0.48181   0.50551
 Alpha virt. eigenvalues --    0.50746   0.51569   0.53583   0.54530   0.56121
 Alpha virt. eigenvalues --    0.56764   0.56975   0.59900   0.61925   0.62731
 Alpha virt. eigenvalues --    0.65585   0.65830   0.66997   0.68122   0.68768
 Alpha virt. eigenvalues --    0.69119   0.70060   0.71266   0.71334   0.72449
 Alpha virt. eigenvalues --    0.72854   0.72970   0.74781   0.75648   0.76454
 Alpha virt. eigenvalues --    0.77157   0.77794   0.78258   0.79116   0.79715
 Alpha virt. eigenvalues --    0.80718   0.81890   0.82120   0.82872   0.83728
 Alpha virt. eigenvalues --    0.84873   0.85212   0.85725   0.87853   0.88507
 Alpha virt. eigenvalues --    0.89667   0.91007   0.93008   0.94330   0.96794
 Alpha virt. eigenvalues --    0.97175   0.98318   0.99221   1.01037   1.01677
 Alpha virt. eigenvalues --    1.02040   1.02750   1.03453   1.03596   1.04840
 Alpha virt. eigenvalues --    1.05759   1.06929   1.07715   1.09021   1.10320
 Alpha virt. eigenvalues --    1.10790   1.11480   1.13465   1.14950   1.16161
 Alpha virt. eigenvalues --    1.18777   1.19301   1.20712   1.24254   1.25698
 Alpha virt. eigenvalues --    1.26204   1.28917   1.31123   1.32880   1.33564
 Alpha virt. eigenvalues --    1.34738   1.35103   1.37638   1.38530   1.39782
 Alpha virt. eigenvalues --    1.39866   1.42608   1.46230   1.46929   1.49400
 Alpha virt. eigenvalues --    1.52126   1.59168   1.61244   1.62422   1.64122
 Alpha virt. eigenvalues --    1.66829   1.69940   1.71641   1.71826   1.72762
 Alpha virt. eigenvalues --    1.73287   1.75701   1.77418   1.80164   1.83050
 Alpha virt. eigenvalues --    1.85251   1.87974   1.88722   1.89726   1.92243
 Alpha virt. eigenvalues --    1.93484   1.94832   1.96511   1.98486   1.99375
 Alpha virt. eigenvalues --    2.00743   2.03980   2.04592   2.04909   2.06704
 Alpha virt. eigenvalues --    2.08535   2.09349   2.10427   2.11320   2.12060
 Alpha virt. eigenvalues --    2.13398   2.16569   2.17762   2.19270   2.22768
 Alpha virt. eigenvalues --    2.24628   2.30280   2.33909   2.37566   2.39092
 Alpha virt. eigenvalues --    2.40525   2.40849   2.44139   2.44940   2.45808
 Alpha virt. eigenvalues --    2.51890   2.52261   2.53432   2.57411   2.59398
 Alpha virt. eigenvalues --    2.62077   2.65737   2.72902   2.76701   2.78214
 Alpha virt. eigenvalues --    2.79234   2.79955   2.82700   2.83423   2.84255
 Alpha virt. eigenvalues --    2.84620   2.87011   2.91177   2.91740   2.92436
 Alpha virt. eigenvalues --    2.95474   2.98551   3.02089   3.03822   3.06299
 Alpha virt. eigenvalues --    3.08811   3.10203   3.12432   3.14542   3.18733
 Alpha virt. eigenvalues --    3.19778   3.20625   3.21914   3.26646   3.29355
 Alpha virt. eigenvalues --    3.31538   3.33389   3.36180   3.39039   3.42860
 Alpha virt. eigenvalues --    3.50351   3.51636   3.55988   3.56290   3.61732
 Alpha virt. eigenvalues --    3.70155   3.72284   3.77685   3.82215   3.83483
 Alpha virt. eigenvalues --    3.84758   3.97742   4.11303   4.15301   4.23299
 Alpha virt. eigenvalues --    4.26890   4.38198   4.64600   4.88198   4.96248
 Alpha virt. eigenvalues --    5.37944   5.52100   6.00537  10.06475  23.55992
 Alpha virt. eigenvalues --   23.74654  24.00851  24.05849  24.10393  24.11697
 Alpha virt. eigenvalues --   24.15967  24.19131  24.23933  24.24554  24.25276
 Alpha virt. eigenvalues --   24.32792  26.02781  26.30238  26.74248  50.30422
 Alpha virt. eigenvalues --  216.16606
          Condensed to atoms (all electrons):
               1          2          3          4          5          6
     1  C    8.197750  -0.503402  -1.365480   0.601492  -1.239787   0.944525
     2  C   -0.503402  11.981968  -2.362124   0.557901  -0.331303  -3.270840
     3  C   -1.365480  -2.362124  18.126959  -6.591810   1.569715  -0.298039
     4  C    0.601492   0.557901  -6.591810  14.659788  -0.306893  -2.414109
     5  C   -1.239787  -0.331303   1.569715  -0.306893   9.539867  -2.297117
     6  C    0.944525  -3.270840  -0.298039  -2.414109  -2.297117  14.702544
     7  H   -0.071300  -0.025887   0.039574  -0.051508   0.158574   0.183825
     8  O    0.493450  -0.158521  -0.134011  -0.103073   0.000916  -0.052246
     9  H    0.102692   0.357131  -0.051139   0.023003  -0.020993  -0.060746
    10  C    0.049222   0.490997  -2.014393   0.599768  -0.016757  -0.357423
    11  C   -0.117397  -1.172577   0.708106  -2.496799  -0.742572   2.954641
    12  C   -0.053025   0.129487  -1.405357   2.469071  -0.735166  -2.273052
    13  C    0.014587   0.199179  -1.245986  -0.424376  -1.221389   0.252118
    14  C   -0.019056  -0.009917   0.201965   0.289340   0.459387  -0.301739
    15  C   -0.173116   0.002933   0.346369  -0.403030   0.335650  -0.988743
    16  Cl  -0.002306  -0.005360  -0.004271  -0.058727  -0.141529  -0.009357
    17  H   -0.005631   0.000665  -0.027375  -0.049791   0.036100   0.019753
    18  H    0.000097   0.041040  -0.008691  -0.006383   0.001962   0.044410
               7          8          9         10         11         12
     1  C   -0.071300   0.493450   0.102692   0.049222  -0.117397  -0.053025
     2  C   -0.025887  -0.158521   0.357131   0.490997  -1.172577   0.129487
     3  C    0.039574  -0.134011  -0.051139  -2.014393   0.708106  -1.405357
     4  C   -0.051508  -0.103073   0.023003   0.599768  -2.496799   2.469071
     5  C    0.158574   0.000916  -0.020993  -0.016757  -0.742572  -0.735166
     6  C    0.183825  -0.052246  -0.060746  -0.357423   2.954641  -2.273052
     7  H    0.546726   0.000197  -0.005295   0.035132   0.009791   0.009365
     8  O    0.000197   8.429422  -0.008671  -0.009609   0.000364  -0.001539
     9  H   -0.005295  -0.008671   0.517827   0.003506   0.004518   0.000085
    10  C    0.035132  -0.009609   0.003506  12.011611  -0.907291  -0.158652
    11  C    0.009791   0.000364   0.004518  -0.907291  14.115087  -2.434988
    12  C    0.009365  -0.001539   0.000085  -0.158652  -2.434988  13.225970
    13  C    0.001668  -0.000038   0.000069   0.577490  -0.646114  -2.969674
    14  C   -0.003834   0.000027   0.000027  -1.604142  -3.980737   1.014393
    15  C    0.033566   0.000658  -0.000890  -2.598908   0.644926  -1.011786
    16  Cl   0.000227   0.000001   0.000009  -0.333265   0.725610   0.116703
    17  H   -0.000021   0.000006   0.000002   0.028345   0.056530   0.351267
    18  H    0.001280  -0.000002   0.000004   0.063634   0.292288  -0.042793
              13         14         15         16         17         18
     1  C    0.014587  -0.019056  -0.173116  -0.002306  -0.005631   0.000097
     2  C    0.199179  -0.009917   0.002933  -0.005360   0.000665   0.041040
     3  C   -1.245986   0.201965   0.346369  -0.004271  -0.027375  -0.008691
     4  C   -0.424376   0.289340  -0.403030  -0.058727  -0.049791  -0.006383
     5  C   -1.221389   0.459387   0.335650  -0.141529   0.036100   0.001962
     6  C    0.252118  -0.301739  -0.988743  -0.009357   0.019753   0.044410
     7  H    0.001668  -0.003834   0.033566   0.000227  -0.000021   0.001280
     8  O   -0.000038   0.000027   0.000658   0.000001   0.000006  -0.000002
     9  H    0.000069   0.000027  -0.000890   0.000009   0.000002   0.000004
    10  C    0.577490  -1.604142  -2.598908  -0.333265   0.028345   0.063634
    11  C   -0.646114  -3.980737   0.644926   0.725610   0.056530   0.292288
    12  C   -2.969674   1.014393  -1.011786   0.116703   0.351267  -0.042793
    13  C   13.254747  -0.378338  -1.129516   0.108942  -0.123363   0.034777
    14  C   -0.378338  14.165583  -3.195362  -0.580149   0.009387   0.031336
    15  C   -1.129516  -3.195362  14.729973  -0.805590   0.000793  -0.107125
    16  Cl   0.108942  -0.580149  -0.805590  17.650182   0.001029  -0.027780
    17  H   -0.123363   0.009387   0.000793   0.001029   0.505285   0.000070
    18  H    0.034777   0.031336  -0.107125  -0.027780   0.000070   0.497567
 Mulliken charges:
               1
     1  C   -0.853313
     2  C    0.078632
     3  C    0.515989
     4  C   -0.293862
     5  C    0.951335
     6  C   -0.778406
     7  H    0.137918
     8  O   -0.457330
     9  H    0.138862
    10  C    0.140733
    11  C   -1.013384
    12  C   -0.230308
    13  C   -0.304783
    14  C   -0.098170
    15  C    0.319199
    16  Cl   0.365631
    17  H    0.196949
    18  H    0.184310
 Sum of Mulliken charges =  -1.00000
 Mulliken charges with hydrogens summed into heavy atoms:
               1
     1  C   -0.853313
     2  C    0.217494
     3  C    0.515989
     4  C   -0.293862
     5  C    0.951335
     6  C   -0.640488
     8  O   -0.457330
    10  C    0.140733
    11  C   -0.829074
    12  C   -0.033360
    13  C   -0.304783
    14  C   -0.098170
    15  C    0.319199
    16  Cl   0.365631
 Electronic spatial extent (au):  <R**2>=           4017.2335
 Charge=             -1.0000 electrons
 Dipole moment (field-independent basis, Debye):
    X=            -10.7538    Y=             -1.1323    Z=              0.6766  Tot=             10.8344
 Quadrupole moment (field-independent basis, Debye-Ang):
   XX=           -183.0946   YY=            -94.0902   ZZ=            -95.1974
   XY=              4.0736   XZ=              2.3328   YZ=             -0.4110
 Traceless Quadrupole moment (field-independent basis, Debye-Ang):
   XX=            -58.9672   YY=             30.0372   ZZ=             28.9300
   XY=              4.0736   XZ=              2.3328   YZ=             -0.4110
 Octapole moment (field-independent basis, Debye-Ang**2):
  XXX=           -336.1682  YYY=            -35.3701  ZZZ=             -1.3436  XYY=             -2.5467
  XXY=             16.2370  XXZ=             13.0015  XZZ=             -6.3425  YZZ=             -8.8389
  YYZ=              2.2537  XYZ=             -0.7723
 Hexadecapole moment (field-independent basis, Debye-Ang**3):
 XXXX=          -7000.5022 YYYY=           -909.7344 ZZZZ=           -127.1711 XXXY=            216.2706
 XXXZ=             68.2409 YYYX=             32.9246 YYYZ=              1.5149 ZZZX=              1.1446
 ZZZY=              3.5171 XXYY=          -1012.6304 XXZZ=           -837.0381 YYZZ=           -186.1523
 XXYZ=             -6.7703 YYXZ=              4.2609 ZZXY=             15.2240
 N-N= 7.835059436522D+02 E-N=-3.917690830656D+03  KE= 9.909810419523D+02
 No NMR shielding tensors so no spin-rotation constants.
 Leave Link  601 at Mon Apr  4 20:13:36 2022, MaxMem=  1879048192 cpu:               1.0 elap:               0.2
 (Enter /gpfs/software/gaussian16/sse4/tar/g16/l701.exe)
 ... and contract with generalized density number  0.
 Compute integral first derivatives.
 Leave Link  701 at Mon Apr  4 20:13:36 2022, MaxMem=  1879048192 cpu:               1.0 elap:               0.2
 (Enter /gpfs/software/gaussian16/sse4/tar/g16/l702.exe)
 L702 exits ... SP integral derivatives will be done elsewhere.
 Leave Link  702 at Mon Apr  4 20:13:37 2022, MaxMem=  1879048192 cpu:               0.1 elap:               0.0
 (Enter /gpfs/software/gaussian16/sse4/tar/g16/l703.exe)
 Integral derivatives from FoFJK, PRISM(SPDF).
 Compute integral first derivatives, UseDBF=F ICtDFT=           0.
 Calling FoFJK, ICntrl=      2127 FMM=F ISym2X=0 I1Cent= 0 IOpClX= 0 NMat=1 NMatS=1 NMatT=0.
 FoFJK:  IHMeth= 1 ICntrl=    2127 DoSepK=F KAlg= 0 I1Cent=           0 FoldK=F
 IRaf=         0 NMat=       1 IRICut=       1 DoRegI=T DoRafI=F ISym2E= 0 IDoP0=0 IntGTp=1.
 FoFCou: FMM=F IPFlag=           0 FMFlag=      100000 FMFlg1=         800
         NFxFlg=           0 DoJE=F BraDBF=F KetDBF=F FulRan=T
         wScrn=  0.000000 ICntrl=      2127 IOpCl=  0 I1Cent=           0 NGrid=           0
         NMat0=    1 NMatS0=      1 NMatT0=    0 NMatD0=    1 NMtDS0=    0 NMtDT0=    0
 Symmetry not used in FoFCou.
 Leave Link  703 at Mon Apr  4 20:13:54 2022, MaxMem=  1879048192 cpu:             119.8 elap:              17.2
 (Enter /gpfs/software/gaussian16/sse4/tar/g16/l716.exe)
 Dipole        =-4.23088394D+00-4.45474211D-01 2.66213575D-01
 ***** Axes restored to original set *****
 -------------------------------------------------------------------
 Center     Atomic                   Forces (Hartrees/Bohr)
 Number     Number              X              Y              Z
 -------------------------------------------------------------------
      1        6          -0.077529258    0.084054200    0.000459468
      2        6           0.029908944   -0.057353183   -0.000047959
      3        6           0.175945628   -0.120470643   -0.000055330
      4        6          -0.146130840    0.098915289   -0.001015913
      5        6           0.045729166   -0.008654060   -0.006802298
      6        6          -0.035204495    0.022572886   -0.000644452
      7        1           0.004225369   -0.002031357   -0.000319025
      8        8           0.011822071   -0.025039547   -0.000112222
      9        1           0.002618005    0.006138486    0.000257140
     10        6          -0.003056450   -0.013227016    0.019873466
     11        6           0.004378360    0.007070571   -0.005175571
     12        6           0.040024177    0.035794516   -0.008454634
     13        6          -0.049378714   -0.160918536    0.027497636
     14        6          -0.016834681    0.144017886   -0.031043387
     15        6           0.019613950    0.005992901   -0.000322807
     16       17          -0.000439948   -0.015231087    0.003100427
     17        1          -0.008929212   -0.002008531    0.001423967
     18        1           0.003237929    0.000377224    0.001381494
 -------------------------------------------------------------------
 Cartesian Forces:  Max     0.175945628 RMS     0.053425744
 Leave Link  716 at Mon Apr  4 20:13:54 2022, MaxMem=  1879048192 cpu:               0.2 elap:               0.0
 (Enter /gpfs/software/gaussian16/sse4/tar/g16/l103.exe)

 GradGradGradGradGradGradGradGradGradGradGradGradGradGradGradGradGradGrad
 Berny optimization.
 FormGI is forming the generalized inverse of G from B-inverse, IUseBI=4.
 Internal  Forces:  Max     0.157194686 RMS     0.026608249
 Search for a local minimum.
 Step number   1 out of a maximum of   95
 All quantities printed in internal units (Hartrees-Bohrs-Radians)
 RMS Force = .26608D-01 SwitMx=.10000D-02 MixMth= 1
 Mixed Optimization -- RFO/linear search
 Second derivative matrix not updated -- first step.
 ITU=  0
     Eigenvalues ---    0.00926   0.01625   0.01714   0.01972   0.01992
     Eigenvalues ---    0.01999   0.02008   0.02017   0.02037   0.02048
     Eigenvalues ---    0.02064   0.02080   0.02087   0.02106   0.02143
     Eigenvalues ---    0.16000   0.16000   0.16000   0.16000   0.22436
     Eigenvalues ---    0.23280   0.23382   0.24465   0.24481   0.24981
     Eigenvalues ---    0.25000   0.25000   0.25000   0.25000   0.32448
     Eigenvalues ---    0.33683   0.34789   0.34836   0.35246   0.35584
     Eigenvalues ---    0.41427   0.41464   0.41982   0.42428   0.44363
     Eigenvalues ---    0.44729   0.45319   0.45439   0.45729   0.45753
     Eigenvalues ---    0.45855   0.46601   0.75202
 RFO step:  Lambda=-1.14104115D-01 EMin= 9.26294336D-03
 Linear search not attempted -- first point.
 Maximum step size (   0.300) exceeded in Quadratic search.
    -- Step size scaled by   0.637
 Iteration  1 RMS(Cart)=  0.02619285 RMS(Int)=  0.00072219
 Iteration  2 RMS(Cart)=  0.00090546 RMS(Int)=  0.00016918
 Iteration  3 RMS(Cart)=  0.00000052 RMS(Int)=  0.00016918
 ITry= 1 IFail=0 DXMaxC= 9.42D-02 DCOld= 1.00D+10 DXMaxT= 3.00D-01 DXLimC= 3.00D+00 Rises=F
 Variable       Old X    -DE/DX   Delta X   Delta X   Delta X     New X
                                 (Linear)    (Quad)   (Total)
    R1        2.65199   0.03397   0.00000   0.04093   0.04105   2.69304
    R2        2.64306   0.04024   0.00000   0.04415   0.04434   2.68740
    R3        2.40611  -0.02447   0.00000  -0.01799  -0.01799   2.38813
    R4        2.66327  -0.02462   0.00000  -0.02520  -0.02526   2.63801
    R5        2.06019  -0.00490   0.00000  -0.00676  -0.00676   2.05343
    R6        2.64300  -0.15719   0.00000  -0.17771  -0.17765   2.46535
    R7        2.64278   0.00089   0.00000  -0.00159  -0.00171   2.64107
    R8        2.64493   0.01000   0.00000   0.01169   0.01150   2.65643
    R9        2.81168  -0.01045   0.00000  -0.01475  -0.01475   2.79693
   R10        2.04738   0.00120   0.00000   0.00162   0.00162   2.04900
   R11        2.66172  -0.00368   0.00000  -0.00070  -0.00094   2.66077
   R12        2.66586   0.00022   0.00000   0.00247   0.00252   2.66839
   R13        2.65250  -0.00622   0.00000  -0.00578  -0.00607   2.64644
   R14        2.05277  -0.00294   0.00000  -0.00401  -0.00401   2.04876
   R15        2.64623  -0.02034   0.00000  -0.02392  -0.02363   2.62260
   R16        2.05941  -0.00291   0.00000  -0.00401  -0.00401   2.05541
   R17        2.63018  -0.14235   0.00000  -0.15852  -0.15828   2.47190
   R18        2.63649  -0.02357   0.00000  -0.02813  -0.02817   2.60832
   R19        3.27032   0.01553   0.00000   0.02254   0.02254   3.29285
    A1        1.98998  -0.03865   0.00000  -0.06331  -0.06297   1.92701
    A2        2.14729   0.00373   0.00000   0.00438   0.00421   2.15150
    A3        2.14591   0.03492   0.00000   0.05893   0.05876   2.20468
    A4        2.15496  -0.00267   0.00000   0.00505   0.00512   2.16008
    A5        2.05908  -0.00333   0.00000  -0.01336  -0.01339   2.04570
    A6        2.06914   0.00599   0.00000   0.00830   0.00827   2.07741
    A7        2.14926   0.03338   0.00000   0.05187   0.05221   2.20146
    A8        2.13735   0.02462   0.00000   0.03155   0.03143   2.16878
    A9        2.01489  -0.01701   0.00000  -0.03236  -0.03272   1.98218
   A10        2.10031   0.01667   0.00000   0.03046   0.03064   2.13095
   A11        2.16798   0.00034   0.00000   0.00190   0.00207   2.17006
   A12        2.11992   0.00033   0.00000   0.00720   0.00694   2.12686
   A13        2.03048   0.00448   0.00000   0.00718   0.00731   2.03779
   A14        2.13278  -0.00481   0.00000  -0.01438  -0.01425   2.11853
   A15        2.15243   0.00185   0.00000  -0.00149  -0.00146   2.15097
   A16        2.08314   0.00138   0.00000  -0.00236  -0.00230   2.08084
   A17        2.03089  -0.00253   0.00000   0.00739   0.00711   2.03800
   A18        2.12808  -0.00530   0.00000  -0.00014  -0.00069   2.12739
   A19        2.10063   0.00426   0.00000   0.00380   0.00407   2.10471
   A20        2.05447   0.00105   0.00000  -0.00366  -0.00338   2.05109
   A21        2.13144  -0.03357   0.00000  -0.06026  -0.05996   2.07148
   A22        2.09937   0.00789   0.00000   0.00946   0.00931   2.10868
   A23        2.05238   0.02568   0.00000   0.05080   0.05065   2.10302
   A24        2.09638   0.04045   0.00000   0.06227   0.06295   2.15934
   A25        2.08305   0.02030   0.00000   0.02451   0.02473   2.10778
   A26        2.09653  -0.01936   0.00000  -0.03377  -0.03415   2.06238
   A27        2.05467   0.01105   0.00000   0.01928   0.01947   2.07414
   A28        2.13199   0.00831   0.00000   0.01449   0.01467   2.14666
    D1       -0.00000   0.00018   0.00000   0.00083   0.00081   0.00081
    D2       -3.14159   0.00010   0.00000   0.00045   0.00044  -3.14115
    D3       -3.14159  -0.00004   0.00000  -0.00019  -0.00019   3.14140
    D4        0.00001  -0.00012   0.00000  -0.00057  -0.00056  -0.00055
    D5        0.00000  -0.00023   0.00000  -0.00109  -0.00112  -0.00111
    D6        3.14159  -0.00002   0.00000  -0.00007  -0.00007   3.14151
    D7        0.00001   0.00023   0.00000   0.00108   0.00109   0.00109
    D8        3.14158   0.00003   0.00000   0.00014   0.00014  -3.14146
    D9       -3.14159   0.00031   0.00000   0.00146   0.00146  -3.14013
   D10       -0.00001   0.00011   0.00000   0.00052   0.00052   0.00050
   D11       -0.00001  -0.00012   0.00000  -0.00055  -0.00055  -0.00055
   D12        0.00001   0.00050   0.00000   0.00239   0.00240   0.00241
   D13       -3.14158   0.00025   0.00000   0.00118   0.00119  -3.14039
   D14       -0.00001  -0.00055   0.00000  -0.00263  -0.00260  -0.00261
   D15       -3.14158  -0.00034   0.00000  -0.00163  -0.00162   3.13998
   D16        3.14158  -0.00029   0.00000  -0.00136  -0.00136   3.14022
   D17        0.00000  -0.00008   0.00000  -0.00036  -0.00037  -0.00037
   D18        2.91229   0.00223   0.00000   0.01237   0.01233   2.92462
   D19       -0.02651  -0.00169   0.00000  -0.00968  -0.00963  -0.03614
   D20       -0.22930   0.00195   0.00000   0.01104   0.01098  -0.21832
   D21        3.11509  -0.00196   0.00000  -0.01101  -0.01098   3.10411
   D22       -2.94438  -0.00401   0.00000  -0.01935  -0.01933  -2.96370
   D23        0.19721  -0.00368   0.00000  -0.01777  -0.01777   0.17944
   D24        0.00002   0.00020   0.00000   0.00108   0.00115   0.00117
   D25       -3.14158   0.00053   0.00000   0.00266   0.00271  -3.13887
   D26        2.95263   0.00388   0.00000   0.01840   0.01848   2.97111
   D27       -0.18895   0.00378   0.00000   0.01800   0.01804  -0.17091
   D28       -0.00002  -0.00024   0.00000  -0.00121  -0.00118  -0.00120
   D29        3.14158  -0.00033   0.00000  -0.00162  -0.00162   3.13996
   D30       -0.00001  -0.00040   0.00000  -0.00195  -0.00192  -0.00194
   D31        3.14158  -0.00001   0.00000  -0.00007  -0.00009   3.14150
   D32        3.14159  -0.00072   0.00000  -0.00349  -0.00344   3.13815
   D33        0.00000  -0.00033   0.00000  -0.00161  -0.00160  -0.00160
   D34        0.00001   0.00047   0.00000   0.00222   0.00221   0.00222
   D35        3.14159   0.00056   0.00000   0.00261   0.00265  -3.13894
   D36       -0.00000  -0.00065   0.00000  -0.00300  -0.00306  -0.00306
   D37        0.00000   0.00061   0.00000   0.00287   0.00282   0.00282
   D38        3.14159   0.00021   0.00000   0.00091   0.00090  -3.14069
         Item               Value     Threshold  Converged?
 Maximum Force            0.157195     0.000450     NO 
 RMS     Force            0.026608     0.000300     NO 
 Maximum Displacement     0.094159     0.001800     NO 
 RMS     Displacement     0.026400     0.001200     NO 
 Predicted change in Energy=-5.477048D-02
 Lowest energy point so far.  Saving SCF results.
 GradGradGradGradGradGradGradGradGradGradGradGradGradGradGradGradGradGrad

 Leave Link  103 at Mon Apr  4 20:13:54 2022, MaxMem=  1879048192 cpu:               0.4 elap:               0.1
 (Enter /gpfs/software/gaussian16/sse4/tar/g16/l202.exe)
                          Input orientation:                          
 ---------------------------------------------------------------------
 Center     Atomic      Atomic             Coordinates (Angstroms)
 Number     Number       Type             X           Y           Z
 ---------------------------------------------------------------------
      1          6           0       -6.021960    2.437370   -0.007951
      2          6           0       -6.101310    1.014486   -0.005843
      3          6           0       -4.663581    2.858321   -0.005753
      4          6           0       -3.616875    2.079616   -0.001122
      5          6           0       -3.675067    0.683240    0.003092
      6          6           0       -4.985785    0.175242   -0.001205
      7          1           0       -5.177764   -0.891910   -0.000139
      8          8           0       -7.038299    3.188421   -0.012353
      9          1           0       -7.093854    0.572203   -0.007662
     10          6           0       -2.455026   -0.154655    0.009777
     11          6           0       -2.470686   -1.538780    0.267608
     12          6           0       -1.189415    0.470102   -0.032529
     13          6           0       -0.057097   -0.303606    0.180246
     14          6           0       -0.090337   -1.589528    0.417639
     15          6           0       -1.292002   -2.266215    0.474388
     16         17           0       -1.403939   -3.976679    0.787599
     17          1           0       -1.100580    1.536341   -0.228177
     18          1           0       -3.408324   -2.081299    0.311255
 ---------------------------------------------------------------------
                    Distance matrix (angstroms):
                    1          2          3          4          5
     1  C    0.000000
     2  C    1.425096   0.000000
     3  C    1.422111   2.338118   0.000000
     4  C    2.431556   2.703136   1.304606   0.000000
     5  C    2.930017   2.448767   2.389188   1.397594   0.000000
     6  C    2.488158   1.395976   2.702360   2.345326   1.405725
     7  H    3.434652   2.118329   3.785321   3.356537   2.176972
     8  O    1.263741   2.367274   2.397560   3.596625   4.193745
     9  H    2.151233   1.086628   3.336550   3.789685   3.420606
    10  C    4.409300   3.829168   3.735771   2.518329   1.480072
    11  C    5.338281   4.446951   4.921180   3.805096   2.541235
    12  C    5.217686   4.942043   4.215939   2.912746   2.495028
    13  C    6.567188   6.189064   5.590355   4.287734   3.754325
    14  C    7.182004   6.564452   6.393527   5.106315   4.264694
    15  C    6.687964   5.841495   6.152963   4.951504   3.821047
    16  Cl   7.943491   6.899752   7.613929   6.495990   5.242931
    17  H    5.008027   5.032800   3.806847   2.584269   2.721994
    18  H    5.229853   4.115412   5.106468   4.177833   2.794422
                    6          7          8          9         10
     6  C    0.000000
     7  H    1.084283   0.000000
     8  O    3.645845   4.484512   0.000000
     9  H    2.145128   2.411448   2.616813   0.000000
    10  C    2.552193   2.820805   5.673010   4.695460   0.000000
    11  C    3.055463   2.796140   6.579354   5.089764   1.408021
    12  C    3.807933   4.214624   6.449737   5.905374   1.412050
    13  C    4.955218   5.157506   7.808234   7.093539   2.408591
    14  C    5.220656   5.152002   8.443214   7.341880   2.795884
    15  C    4.453193   4.148860   7.937878   6.476918   2.455030
    16  Cl   5.539881   4.937417   9.150115   7.328021   4.039512
    17  H    4.122975   4.750983   6.167046   6.074333   2.179591
    18  H    2.770919   2.154654   6.407136   4.552572   2.170627
                   11         12         13         14         15
    11  C    0.000000
    12  C    2.401530   0.000000
    13  C    2.712693   1.387818   0.000000
    14  C    2.385612   2.377541   1.308074   0.000000
    15  C    1.400434   2.784766   2.337380   1.380262   0.000000
    16  Cl   2.711401   4.526863   3.959082   2.749710   1.742503
    17  H    3.402847   1.087675   2.154314   3.347944   3.871650
    18  H    1.084157   3.398734   3.795797   3.355919   2.130639
                   16         17         18
    16  Cl   0.000000
    17  H    5.614020   0.000000
    18  H    2.799451   4.324811   0.000000
 Stoichiometry    C12H4ClO(1-)
 Framework group  C1[X(C12H4ClO)]
 Deg. of freedom    48
 Full point group                 C1      NOp   1
 RotChk:  IX=0 Diff= 2.23D-03
 Largest Abelian subgroup         C1      NOp   1
 Largest concise Abelian subgroup C1      NOp   1
                         Standard orientation:                         
 ---------------------------------------------------------------------
 Center     Atomic      Atomic             Coordinates (Angstroms)
 Number     Number       Type             X           Y           Z
 ---------------------------------------------------------------------
      1          6           0        3.901297   -0.294416   -0.078870
      2          6           0        2.926123   -1.316996    0.106239
      3          6           0        3.274726    0.979686   -0.159325
      4          6           0        1.993662    1.213362   -0.080163
      5          6           0        1.022989    0.223942    0.099032
      6          6           0        1.554098   -1.074257    0.192119
      7          1           0        0.913551   -1.937573    0.333732
      8          8           0        5.141525   -0.524754   -0.155167
      9          1           0        3.286516   -2.339254    0.182830
     10          6           0       -0.419857    0.543478    0.180915
     11          6           0       -1.431981   -0.432519    0.106374
     12          6           0       -0.831696    1.892740    0.119549
     13          6           0       -2.185188    2.170921   -0.009741
     14          6           0       -3.112515    1.250780   -0.076546
     15          6           0       -2.783273   -0.088602   -0.023812
     16         17           0       -3.970128   -1.361567   -0.108977
     17          1           0       -0.104882    2.700175    0.172711
     18          1           0       -1.185527   -1.487388    0.150045
 ---------------------------------------------------------------------
 Rotational constants (GHZ):           1.8011127           0.2815773           0.2441959
 Leave Link  202 at Mon Apr  4 20:13:54 2022, MaxMem=  1879048192 cpu:               0.1 elap:               0.0
 (Enter /gpfs/software/gaussian16/sse4/tar/g16/l301.exe)
 Standard basis: 6-311+G(d,p) (5D, 7F)
 Ernie: Thresh=  0.10000D-02 Tol=  0.10000D-05 Strict=F.
 There are   354 symmetry adapted cartesian basis functions of A   symmetry.
 There are   340 symmetry adapted basis functions of A   symmetry.
   340 basis functions,   553 primitive gaussians,   354 cartesian basis functions
    51 alpha electrons       51 beta electrons
       nuclear repulsion energy       787.0009342017 Hartrees.
 IExCor= 4336 DFT=T Ex+Corr=M062X ExCW=0 ScaHFX=  0.540000
 ScaDFX=  1.000000  1.000000  1.000000  1.000000 ScalE2=  1.000000  1.000000
 IRadAn=      5 IRanWt=     -1 IRanGd=            0 ICorTp=0 IEmpDi=  4
 NAtoms=   18 NActive=   18 NUniq=   18 SFac= 1.00D+00 NAtFMM=   60 NAOKFM=F Big=F
 Integral buffers will be    131072 words long.
 Raffenetti 2 integral format.
 Two-electron integral symmetry is turned on.
 Leave Link  301 at Mon Apr  4 20:13:54 2022, MaxMem=  1879048192 cpu:               0.4 elap:               0.1
 (Enter /gpfs/software/gaussian16/sse4/tar/g16/l302.exe)
 NPDir=0 NMtPBC=     1 NCelOv=     1 NCel=       1 NClECP=     1 NCelD=      1
         NCelK=      1 NCelE2=     1 NClLst=     1 CellRange=     0.0.
 One-electron integrals computed using PRISM.
 One-electron integral symmetry used in STVInt
 NBasis=   340 RedAO= T EigKep=  1.29D-06  NBF=   340
 NBsUse=   337 1.00D-06 EigRej=  8.26D-07 NBFU=   337
 Precomputing XC quadrature grid using
 IXCGrd= 4 IRadAn=           5 IRanWt=          -1 IRanGd=           0 AccXCQ= 0.00D+00.
 Generated NRdTot=       0 NPtTot=           0 NUsed=           0 NTot=          32
 NSgBfM=   351   351   351   351   351 MxSgAt=    18 MxSgA2=    18.
 Leave Link  302 at Mon Apr  4 20:13:54 2022, MaxMem=  1879048192 cpu:               1.9 elap:               0.3
 (Enter /gpfs/software/gaussian16/sse4/tar/g16/l303.exe)
 DipDrv:  MaxL=1.
 Leave Link  303 at Mon Apr  4 20:13:55 2022, MaxMem=  1879048192 cpu:               0.3 elap:               0.1
 (Enter /gpfs/software/gaussian16/sse4/tar/g16/l401.exe)
 Initial guess from the checkpoint file:  "checkpoint.chk"
 B after Tr=     0.000000   -0.000000    0.000000
         Rot=    0.999999    0.000202   -0.000062    0.001081 Ang=   0.13 deg.
 Guess basis will be translated and rotated to current coordinates.
 JPrj=2 DoOrth=T DoCkMO=T.
 Generating alternative initial guess.
 ExpMin= 4.38D-02 ExpMax= 1.06D+05 ExpMxC= 3.62D+03 IAcc=2 IRadAn=         4 AccDes= 0.00D+00
 Harris functional with IExCor= 1009 and IRadAn=       4 diagonalized for initial guess.
 HarFok:  IExCor= 1009 AccDes= 0.00D+00 IRadAn=         4 IDoV= 1 UseB2=F ITyADJ=14
 ICtDFT=  3500011 ScaDFX=  1.000000  1.000000  1.000000  1.000000
 FoFCou: FMM=F IPFlag=           0 FMFlag=      100000 FMFlg1=           0
         NFxFlg=           0 DoJE=T BraDBF=F KetDBF=T FulRan=T
         wScrn=  0.000000 ICntrl=       500 IOpCl=  0 I1Cent=   200000004 NGrid=           0
         NMat0=    1 NMatS0=      1 NMatT0=    0 NMatD0=    1 NMtDS0=    0 NMtDT0=    0
 Petite list used in FoFCou.
 Harris En= -994.474410193431    
 Leave Link  401 at Mon Apr  4 20:13:56 2022, MaxMem=  1879048192 cpu:               8.2 elap:               1.2
 (Enter /gpfs/software/gaussian16/sse4/tar/g16/l502.exe)
 Integral symmetry usage will be decided dynamically.
 Closed shell SCF:
 Using DIIS extrapolation, IDIIS=  1040.
 NGot=  1879048192 LenX=  1878791817 LenY=  1878666060
 Requested convergence on RMS density matrix=1.00D-08 within 128 cycles.
 Requested convergence on MAX density matrix=1.00D-06.
 Requested convergence on             energy=1.00D-06.
 No special actions if energy rises.
 Fock matrices will be formed incrementally for  20 cycles.

 Cycle   1  Pass 1  IDiag  1:
 FoFJK:  IHMeth= 1 ICntrl=       0 DoSepK=F KAlg= 0 I1Cent=           0 FoldK=F
 IRaf= 870000000 NMat=       1 IRICut=       1 DoRegI=T DoRafI=F ISym2E= 0 IDoP0=0 IntGTp=1.
 FoFCou: FMM=F IPFlag=           0 FMFlag=      100000 FMFlg1=           0
         NFxFlg=           0 DoJE=F BraDBF=F KetDBF=F FulRan=T
         wScrn=  0.000000 ICntrl=         0 IOpCl=  0 I1Cent=           0 NGrid=           0
         NMat0=    1 NMatS0=      1 NMatT0=    0 NMatD0=    1 NMtDS0=    0 NMtDT0=    0
 Symmetry not used in FoFCou.
 E= -994.809770735690    
 DIIS: error= 3.55D-03 at cycle   1 NSaved=   1.
 NSaved= 1 IEnMin= 1 EnMin= -994.809770735690     IErMin= 1 ErrMin= 3.55D-03
 ErrMax= 3.55D-03  0.00D+00 EMaxC= 1.00D-01 BMatC= 1.16D-02 BMatP= 1.16D-02
 IDIUse=3 WtCom= 9.65D-01 WtEn= 3.55D-02
 Coeff-Com:  0.100D+01
 Coeff-En:   0.100D+01
 Coeff:      0.100D+01
 Gap=     0.387 Goal=   None    Shift=    0.000
 GapD=    0.387 DampG=1.000 DampE=1.000 DampFc=1.0000 IDamp=-1.
 RMSDP=4.49D-02 MaxDP=4.64D+00              OVMax= 5.13D-02

 Cycle   2  Pass 1  IDiag  1:
 RMSU=  3.50D-02    CP:  1.37D+00
 E= -994.823255780110     Delta-E=       -0.013485044420 Rises=F Damp=F
 DIIS: error= 2.33D-03 at cycle   2 NSaved=   2.
 NSaved= 2 IEnMin= 2 EnMin= -994.823255780110     IErMin= 2 ErrMin= 2.33D-03
 ErrMax= 2.33D-03  0.00D+00 EMaxC= 1.00D-01 BMatC= 1.88D-03 BMatP= 1.16D-02
 IDIUse=3 WtCom= 9.77D-01 WtEn= 2.33D-02
 Coeff-Com:  0.182D+00 0.818D+00
 Coeff-En:   0.000D+00 0.100D+01
 Coeff:      0.178D+00 0.822D+00
 Gap=     0.116 Goal=   None    Shift=    0.000
 RMSDP=7.42D-03 MaxDP=8.12D-01 DE=-1.35D-02 OVMax= 2.14D-02

 Cycle   3  Pass 1  IDiag  1:
 RMSU=  3.74D-03    CP:  1.42D+00  1.16D+00
 E= -994.824025406939     Delta-E=       -0.000769626829 Rises=F Damp=F
 DIIS: error= 2.36D-03 at cycle   3 NSaved=   3.
 NSaved= 3 IEnMin= 3 EnMin= -994.824025406939     IErMin= 2 ErrMin= 2.33D-03
 ErrMax= 2.36D-03  0.00D+00 EMaxC= 1.00D-01 BMatC= 1.20D-03 BMatP= 1.88D-03
 IDIUse=3 WtCom= 9.76D-01 WtEn= 2.36D-02
 Coeff-Com: -0.223D-01 0.441D+00 0.581D+00
 Coeff-En:   0.000D+00 0.371D+00 0.629D+00
 Coeff:     -0.218D-01 0.439D+00 0.582D+00
 Gap=     0.109 Goal=   None    Shift=    0.000
 RMSDP=2.77D-03 MaxDP=1.69D-01 DE=-7.70D-04 OVMax= 1.03D-02

 Cycle   4  Pass 1  IDiag  1:
 RMSU=  1.84D-03    CP:  1.41D+00  1.14D+00  5.46D-01
 E= -994.825214035303     Delta-E=       -0.001188628364 Rises=F Damp=F
 DIIS: error= 7.05D-04 at cycle   4 NSaved=   4.
 NSaved= 4 IEnMin= 4 EnMin= -994.825214035303     IErMin= 4 ErrMin= 7.05D-04
 ErrMax= 7.05D-04  0.00D+00 EMaxC= 1.00D-01 BMatC= 9.92D-05 BMatP= 1.20D-03
 IDIUse=3 WtCom= 9.93D-01 WtEn= 7.05D-03
 Coeff-Com: -0.202D-01 0.150D+00 0.299D+00 0.571D+00
 Coeff-En:   0.000D+00 0.000D+00 0.000D+00 0.100D+01
 Coeff:     -0.201D-01 0.149D+00 0.297D+00 0.574D+00
 Gap=     0.111 Goal=   None    Shift=    0.000
 RMSDP=5.33D-04 MaxDP=2.29D-02 DE=-1.19D-03 OVMax= 4.78D-03

 Cycle   5  Pass 1  IDiag  1:
 RMSU=  4.46D-04    CP:  1.41D+00  1.14D+00  6.19D-01  9.53D-01
 E= -994.825316256356     Delta-E=       -0.000102221052 Rises=F Damp=F
 DIIS: error= 3.38D-04 at cycle   5 NSaved=   5.
 NSaved= 5 IEnMin= 5 EnMin= -994.825316256356     IErMin= 5 ErrMin= 3.38D-04
 ErrMax= 3.38D-04  0.00D+00 EMaxC= 1.00D-01 BMatC= 1.85D-05 BMatP= 9.92D-05
 IDIUse=3 WtCom= 9.97D-01 WtEn= 3.38D-03
 Coeff-Com: -0.805D-02 0.238D-01 0.927D-01 0.336D+00 0.556D+00
 Coeff-En:   0.000D+00 0.000D+00 0.000D+00 0.401D-01 0.960D+00
 Coeff:     -0.803D-02 0.237D-01 0.924D-01 0.335D+00 0.557D+00
 Gap=     0.111 Goal=   None    Shift=    0.000
 RMSDP=6.20D-04 MaxDP=3.54D-02 DE=-1.02D-04 OVMax= 2.23D-03

 Cycle   6  Pass 1  IDiag  1:
 RMSU=  2.70D-04    CP:  1.40D+00  1.14D+00  6.77D-01  1.02D+00  1.11D+00
 E= -994.825335821748     Delta-E=       -0.000019565392 Rises=F Damp=F
 DIIS: error= 2.24D-04 at cycle   6 NSaved=   6.
 NSaved= 6 IEnMin= 6 EnMin= -994.825335821748     IErMin= 6 ErrMin= 2.24D-04
 ErrMax= 2.24D-04  0.00D+00 EMaxC= 1.00D-01 BMatC= 5.92D-06 BMatP= 1.85D-05
 IDIUse=3 WtCom= 9.98D-01 WtEn= 2.24D-03
 Coeff-Com: -0.736D-03-0.212D-01-0.850D-02 0.101D+00 0.393D+00 0.537D+00
 Coeff-En:   0.000D+00 0.000D+00 0.000D+00 0.000D+00 0.127D+00 0.873D+00
 Coeff:     -0.734D-03-0.212D-01-0.848D-02 0.101D+00 0.392D+00 0.537D+00
 Gap=     0.111 Goal=   None    Shift=    0.000
 RMSDP=3.00D-04 MaxDP=2.97D-02 DE=-1.96D-05 OVMax= 1.76D-03

 Cycle   7  Pass 1  IDiag  1:
 RMSU=  7.63D-05    CP:  1.40D+00  1.13D+00  6.66D-01  1.07D+00  1.25D+00
                    CP:  9.63D-01
 E= -994.825344129128     Delta-E=       -0.000008307380 Rises=F Damp=F
 DIIS: error= 4.99D-05 at cycle   7 NSaved=   7.
 NSaved= 7 IEnMin= 7 EnMin= -994.825344129128     IErMin= 7 ErrMin= 4.99D-05
 ErrMax= 4.99D-05  0.00D+00 EMaxC= 1.00D-01 BMatC= 4.99D-07 BMatP= 5.92D-06
 IDIUse=1 WtCom= 1.00D+00 WtEn= 0.00D+00
 Coeff-Com:  0.112D-02-0.158D-01-0.234D-01-0.101D-01 0.918D-01 0.244D+00
 Coeff-Com:  0.712D+00
 Coeff:      0.112D-02-0.158D-01-0.234D-01-0.101D-01 0.918D-01 0.244D+00
 Coeff:      0.712D+00
 Gap=     0.111 Goal=   None    Shift=    0.000
 RMSDP=1.88D-04 MaxDP=1.63D-02 DE=-8.31D-06 OVMax= 1.22D-03

 Cycle   8  Pass 1  IDiag  1:
 RMSU=  2.61D-05    CP:  1.40D+00  1.13D+00  6.66D-01  1.10D+00  1.33D+00
                    CP:  1.09D+00  1.26D+00
 E= -994.825345695240     Delta-E=       -0.000001566112 Rises=F Damp=F
 DIIS: error= 2.96D-05 at cycle   8 NSaved=   8.
 NSaved= 8 IEnMin= 8 EnMin= -994.825345695240     IErMin= 8 ErrMin= 2.96D-05
 ErrMax= 2.96D-05  0.00D+00 EMaxC= 1.00D-01 BMatC= 1.59D-07 BMatP= 4.99D-07
 IDIUse=1 WtCom= 1.00D+00 WtEn= 0.00D+00
 Coeff-Com:  0.922D-03-0.414D-02-0.126D-01-0.305D-01-0.408D-01 0.111D-02
 Coeff-Com:  0.376D+00 0.710D+00
 Coeff:      0.922D-03-0.414D-02-0.126D-01-0.305D-01-0.408D-01 0.111D-02
 Coeff:      0.376D+00 0.710D+00
 Gap=     0.111 Goal=   None    Shift=    0.000
 RMSDP=1.32D-04 MaxDP=1.29D-02 DE=-1.57D-06 OVMax= 8.93D-04

 Cycle   9  Pass 1  IDiag  1:
 RMSU=  1.43D-05    CP:  1.39D+00  1.12D+00  6.69D-01  1.11D+00  1.37D+00
                    CP:  1.21D+00  1.49D+00  1.61D+00
 E= -994.825346299112     Delta-E=       -0.000000603872 Rises=F Damp=F
 DIIS: error= 1.75D-05 at cycle   9 NSaved=   9.
 NSaved= 9 IEnMin= 9 EnMin= -994.825346299112     IErMin= 9 ErrMin= 1.75D-05
 ErrMax= 1.75D-05  0.00D+00 EMaxC= 1.00D-01 BMatC= 3.69D-08 BMatP= 1.59D-07
 IDIUse=1 WtCom= 1.00D+00 WtEn= 0.00D+00
 Coeff-Com:  0.356D-04 0.325D-02 0.165D-02-0.999D-02-0.458D-01-0.773D-01
 Coeff-Com: -0.505D-01 0.332D+00 0.847D+00
 Coeff:      0.356D-04 0.325D-02 0.165D-02-0.999D-02-0.458D-01-0.773D-01
 Coeff:     -0.505D-01 0.332D+00 0.847D+00
 Gap=     0.111 Goal=   None    Shift=    0.000
 RMSDP=7.42D-05 MaxDP=7.35D-03 DE=-6.04D-07 OVMax= 6.68D-04

 Cycle  10  Pass 1  IDiag  1:
 RMSU=  8.40D-06    CP:  1.39D+00  1.12D+00  6.69D-01  1.11D+00  1.39D+00
                    CP:  1.25D+00  1.62D+00  2.16D+00  1.37D+00
 E= -994.825346507890     Delta-E=       -0.000000208778 Rises=F Damp=F
 DIIS: error= 9.52D-06 at cycle  10 NSaved=  10.
 NSaved=10 IEnMin=10 EnMin= -994.825346507890     IErMin=10 ErrMin= 9.52D-06
 ErrMax= 9.52D-06  0.00D+00 EMaxC= 1.00D-01 BMatC= 1.76D-08 BMatP= 3.69D-08
 IDIUse=1 WtCom= 1.00D+00 WtEn= 0.00D+00
 Coeff-Com: -0.161D-03 0.299D-02 0.389D-02 0.648D-03-0.192D-01-0.473D-01
 Coeff-Com: -0.109D+00 0.530D-01 0.553D+00 0.562D+00
 Coeff:     -0.161D-03 0.299D-02 0.389D-02 0.648D-03-0.192D-01-0.473D-01
 Coeff:     -0.109D+00 0.530D-01 0.553D+00 0.562D+00
 Gap=     0.111 Goal=   None    Shift=    0.000
 RMSDP=1.11D-05 MaxDP=5.26D-04 DE=-2.09D-07 OVMax= 2.55D-04

 Cycle  11  Pass 1  IDiag  1:
 RMSU=  4.47D-06    CP:  1.39D+00  1.12D+00  6.70D-01  1.11D+00  1.39D+00
                    CP:  1.26D+00  1.67D+00  2.39D+00  1.59D+00  1.18D+00
 E= -994.825346559114     Delta-E=       -0.000000051224 Rises=F Damp=F
 DIIS: error= 4.57D-06 at cycle  11 NSaved=  11.
 NSaved=11 IEnMin=11 EnMin= -994.825346559114     IErMin=11 ErrMin= 4.57D-06
 ErrMax= 4.57D-06  0.00D+00 EMaxC= 1.00D-01 BMatC= 2.99D-09 BMatP= 1.76D-08
 IDIUse=1 WtCom= 1.00D+00 WtEn= 0.00D+00
 Coeff-Com: -0.890D-04 0.495D-03 0.145D-02 0.302D-02 0.383D-02 0.124D-02
 Coeff-Com: -0.359D-01-0.909D-01 0.762D-02 0.282D+00 0.828D+00
 Coeff:     -0.890D-04 0.495D-03 0.145D-02 0.302D-02 0.383D-02 0.124D-02
 Coeff:     -0.359D-01-0.909D-01 0.762D-02 0.282D+00 0.828D+00
 Gap=     0.111 Goal=   None    Shift=    0.000
 RMSDP=1.17D-05 MaxDP=7.96D-04 DE=-5.12D-08 OVMax= 1.99D-04

 Cycle  12  Pass 1  IDiag  1:
 RMSU=  2.28D-06    CP:  1.39D+00  1.12D+00  6.71D-01  1.11D+00  1.39D+00
                    CP:  1.27D+00  1.70D+00  2.52D+00  1.77D+00  1.68D+00
                    CP:  1.31D+00
 E= -994.825346576936     Delta-E=       -0.000000017822 Rises=F Damp=F
 DIIS: error= 2.06D-06 at cycle  12 NSaved=  12.
 NSaved=12 IEnMin=12 EnMin= -994.825346576936     IErMin=12 ErrMin= 2.06D-06
 ErrMax= 2.06D-06  0.00D+00 EMaxC= 1.00D-01 BMatC= 1.24D-09 BMatP= 2.99D-09
 IDIUse=1 WtCom= 1.00D+00 WtEn= 0.00D+00
 Coeff-Com: -0.936D-05-0.689D-03-0.316D-03 0.192D-02 0.904D-02 0.172D-01
 Coeff-Com:  0.165D-01-0.733D-01-0.179D+00-0.946D-02 0.522D+00 0.697D+00
 Coeff:     -0.936D-05-0.689D-03-0.316D-03 0.192D-02 0.904D-02 0.172D-01
 Coeff:      0.165D-01-0.733D-01-0.179D+00-0.946D-02 0.522D+00 0.697D+00
 Gap=     0.111 Goal=   None    Shift=    0.000
 RMSDP=4.10D-06 MaxDP=2.00D-04 DE=-1.78D-08 OVMax= 9.48D-05

 Cycle  13  Pass 1  IDiag  1:
 RMSU=  1.47D-06    CP:  1.39D+00  1.12D+00  6.71D-01  1.11D+00  1.38D+00
                    CP:  1.27D+00  1.70D+00  2.58D+00  1.85D+00  1.81D+00
                    CP:  1.66D+00  1.14D+00
 E= -994.825346581445     Delta-E=       -0.000000004510 Rises=F Damp=F
 DIIS: error= 8.26D-07 at cycle  13 NSaved=  13.
 NSaved=13 IEnMin=13 EnMin= -994.825346581445     IErMin=13 ErrMin= 8.26D-07
 ErrMax= 8.26D-07  0.00D+00 EMaxC= 1.00D-01 BMatC= 1.09D-10 BMatP= 1.24D-09
 IDIUse=1 WtCom= 1.00D+00 WtEn= 0.00D+00
 Coeff-Com:  0.158D-04-0.370D-03-0.448D-03 0.120D-04 0.238D-02 0.618D-02
 Coeff-Com:  0.129D-01-0.101D-01-0.757D-01-0.566D-01 0.414D-01 0.238D+00
 Coeff-Com:  0.842D+00
 Coeff:      0.158D-04-0.370D-03-0.448D-03 0.120D-04 0.238D-02 0.618D-02
 Coeff:      0.129D-01-0.101D-01-0.757D-01-0.566D-01 0.414D-01 0.238D+00
 Coeff:      0.842D+00
 Gap=     0.111 Goal=   None    Shift=    0.000
 RMSDP=2.37D-06 MaxDP=1.33D-04 DE=-4.51D-09 OVMax= 4.49D-05

 Cycle  14  Pass 1  IDiag  1:
 RMSU=  5.68D-07    CP:  1.39D+00  1.12D+00  6.71D-01  1.11D+00  1.39D+00
                    CP:  1.27D+00  1.71D+00  2.59D+00  1.86D+00  1.88D+00
                    CP:  1.79D+00  1.23D+00  1.32D+00
 E= -994.825346582085     Delta-E=       -0.000000000639 Rises=F Damp=F
 DIIS: error= 2.81D-07 at cycle  14 NSaved=  14.
 NSaved=14 IEnMin=14 EnMin= -994.825346582085     IErMin=14 ErrMin= 2.81D-07
 ErrMax= 2.81D-07  0.00D+00 EMaxC= 1.00D-01 BMatC= 3.28D-11 BMatP= 1.09D-10
 IDIUse=1 WtCom= 1.00D+00 WtEn= 0.00D+00
 Coeff-Com:  0.751D-05-0.429D-04-0.132D-03-0.277D-03-0.448D-03-0.602D-04
 Coeff-Com:  0.306D-02 0.922D-02-0.361D-02-0.207D-01-0.792D-01-0.301D-01
 Coeff-Com:  0.393D+00 0.729D+00
 Coeff:      0.751D-05-0.429D-04-0.132D-03-0.277D-03-0.448D-03-0.602D-04
 Coeff:      0.306D-02 0.922D-02-0.361D-02-0.207D-01-0.792D-01-0.301D-01
 Coeff:      0.393D+00 0.729D+00
 Gap=     0.111 Goal=   None    Shift=    0.000
 RMSDP=9.21D-07 MaxDP=5.81D-05 DE=-6.39D-10 OVMax= 1.17D-05

 Cycle  15  Pass 1  IDiag  1:
 RMSU=  1.94D-07    CP:  1.39D+00  1.12D+00  6.71D-01  1.11D+00  1.39D+00
                    CP:  1.27D+00  1.71D+00  2.59D+00  1.86D+00  1.90D+00
                    CP:  1.84D+00  1.28D+00  1.54D+00  1.27D+00
 E= -994.825346582208     Delta-E=       -0.000000000123 Rises=F Damp=F
 DIIS: error= 8.97D-08 at cycle  15 NSaved=  15.
 NSaved=15 IEnMin=15 EnMin= -994.825346582208     IErMin=15 ErrMin= 8.97D-08
 ErrMax= 8.97D-08  0.00D+00 EMaxC= 1.00D-01 BMatC= 3.80D-12 BMatP= 3.28D-11
 IDIUse=1 WtCom= 1.00D+00 WtEn= 0.00D+00
 Coeff-Com:  0.679D-06 0.435D-04 0.204D-04-0.132D-03-0.611D-03-0.997D-03
 Coeff-Com: -0.771D-03 0.553D-02 0.990D-02 0.217D-02-0.411D-01-0.492D-01
 Coeff-Com:  0.327D-01 0.300D+00 0.742D+00
 Coeff:      0.679D-06 0.435D-04 0.204D-04-0.132D-03-0.611D-03-0.997D-03
 Coeff:     -0.771D-03 0.553D-02 0.990D-02 0.217D-02-0.411D-01-0.492D-01
 Coeff:      0.327D-01 0.300D+00 0.742D+00
 Gap=     0.111 Goal=   None    Shift=    0.000
 RMSDP=6.09D-07 MaxDP=4.90D-05 DE=-1.23D-10 OVMax= 3.49D-06

 Cycle  16  Pass 1  IDiag  1:
 RMSU=  7.87D-08    CP:  1.39D+00  1.12D+00  6.70D-01  1.11D+00  1.39D+00
                    CP:  1.27D+00  1.71D+00  2.59D+00  1.85D+00  1.90D+00
                    CP:  1.83D+00  1.30D+00  1.60D+00  1.37D+00  1.08D+00
 E= -994.825346582219     Delta-E=       -0.000000000011 Rises=F Damp=F
 DIIS: error= 4.55D-08 at cycle  16 NSaved=  16.
 NSaved=16 IEnMin=16 EnMin= -994.825346582219     IErMin=16 ErrMin= 4.55D-08
 ErrMax= 4.55D-08  0.00D+00 EMaxC= 1.00D-01 BMatC= 3.88D-13 BMatP= 3.80D-12
 IDIUse=1 WtCom= 1.00D+00 WtEn= 0.00D+00
 Coeff-Com: -0.782D-06 0.201D-04 0.258D-04-0.832D-05-0.152D-03-0.278D-03
 Coeff-Com: -0.665D-03 0.458D-03 0.340D-02 0.407D-02-0.315D-02-0.980D-02
 Coeff-Com: -0.436D-01 0.430D-02 0.210D+00 0.835D+00
 Coeff:     -0.782D-06 0.201D-04 0.258D-04-0.832D-05-0.152D-03-0.278D-03
 Coeff:     -0.665D-03 0.458D-03 0.340D-02 0.407D-02-0.315D-02-0.980D-02
 Coeff:     -0.436D-01 0.430D-02 0.210D+00 0.835D+00
 Gap=     0.111 Goal=   None    Shift=    0.000
 RMSDP=1.22D-07 MaxDP=7.88D-06 DE=-1.07D-11 OVMax= 1.35D-06

 Cycle  17  Pass 1  IDiag  1:
 RMSU=  3.20D-08    CP:  1.39D+00  1.12D+00  6.70D-01  1.11D+00  1.39D+00
                    CP:  1.27D+00  1.71D+00  2.59D+00  1.85D+00  1.90D+00
                    CP:  1.83D+00  1.29D+00  1.62D+00  1.41D+00  1.17D+00
                    CP:  1.28D+00
 E= -994.825346582193     Delta-E=        0.000000000025 Rises=F Damp=F
 DIIS: error= 2.65D-08 at cycle  17 NSaved=  17.
 NSaved=17 IEnMin=16 EnMin= -994.825346582219     IErMin=17 ErrMin= 2.65D-08
 ErrMax= 2.65D-08  0.00D+00 EMaxC= 1.00D-01 BMatC= 8.45D-14 BMatP= 3.88D-13
 IDIUse=1 WtCom= 1.00D+00 WtEn= 0.00D+00
 Coeff-Com: -0.329D-06 0.138D-05 0.616D-05 0.129D-04 0.252D-04 0.452D-04
 Coeff-Com: -0.122D-03-0.469D-03-0.129D-03 0.133D-02 0.374D-02 0.287D-02
 Coeff-Com: -0.221D-01-0.344D-01-0.293D-01 0.303D+00 0.776D+00
 Coeff:     -0.329D-06 0.138D-05 0.616D-05 0.129D-04 0.252D-04 0.452D-04
 Coeff:     -0.122D-03-0.469D-03-0.129D-03 0.133D-02 0.374D-02 0.287D-02
 Coeff:     -0.221D-01-0.344D-01-0.293D-01 0.303D+00 0.776D+00
 Gap=     0.111 Goal=   None    Shift=    0.000
 RMSDP=3.45D-08 MaxDP=2.07D-06 DE= 2.55D-11 OVMax= 6.98D-07

 Cycle  18  Pass 1  IDiag  1:
 RMSU=  1.43D-08    CP:  1.39D+00  1.12D+00  6.70D-01  1.11D+00  1.39D+00
                    CP:  1.27D+00  1.71D+00  2.59D+00  1.85D+00  1.90D+00
                    CP:  1.83D+00  1.29D+00  1.62D+00  1.42D+00  1.18D+00
                    CP:  1.44D+00  1.24D+00
 E= -994.825346582204     Delta-E=       -0.000000000010 Rises=F Damp=F
 DIIS: error= 1.76D-08 at cycle  18 NSaved=  18.
 NSaved=18 IEnMin=16 EnMin= -994.825346582219     IErMin=18 ErrMin= 1.76D-08
 ErrMax= 1.76D-08  0.00D+00 EMaxC= 1.00D-01 BMatC= 2.17D-14 BMatP= 8.45D-14
 IDIUse=1 WtCom= 1.00D+00 WtEn= 0.00D+00
 Coeff-Com:  0.868D-07-0.471D-05-0.471D-05 0.624D-05 0.470D-04 0.856D-04
 Coeff-Com:  0.101D-03-0.249D-03-0.975D-03-0.489D-03 0.204D-02 0.361D-02
 Coeff-Com:  0.376D-02-0.965D-02-0.669D-01-0.116D+00 0.285D+00 0.900D+00
 Coeff:      0.868D-07-0.471D-05-0.471D-05 0.624D-05 0.470D-04 0.856D-04
 Coeff:      0.101D-03-0.249D-03-0.975D-03-0.489D-03 0.204D-02 0.361D-02
 Coeff:      0.376D-02-0.965D-02-0.669D-01-0.116D+00 0.285D+00 0.900D+00
 Gap=     0.111 Goal=   None    Shift=    0.000
 RMSDP=3.85D-08 MaxDP=2.61D-06 DE=-1.02D-11 OVMax= 5.63D-07

 Cycle  19  Pass 1  IDiag  1:
 RMSU=  5.92D-09    CP:  1.39D+00  1.12D+00  6.70D-01  1.11D+00  1.39D+00
                    CP:  1.27D+00  1.71D+00  2.59D+00  1.85D+00  1.90D+00
                    CP:  1.83D+00  1.29D+00  1.61D+00  1.42D+00  1.18D+00
                    CP:  1.53D+00  1.52D+00  1.72D+00
 E= -994.825346582265     Delta-E=       -0.000000000062 Rises=F Damp=F
 DIIS: error= 9.52D-09 at cycle  19 NSaved=  19.
 NSaved=19 IEnMin=19 EnMin= -994.825346582265     IErMin=19 ErrMin= 9.52D-09
 ErrMax= 9.52D-09  0.00D+00 EMaxC= 1.00D-01 BMatC= 3.74D-15 BMatP= 2.17D-14
 IDIUse=1 WtCom= 1.00D+00 WtEn= 0.00D+00
 Large coefficients: NSaved= 19 BigCof=    0.00 CofMax=   10.00 Det=-9.44D-15
 Inversion failed.  Reducing to 18 matrices.
 Large coefficients: NSaved= 18 BigCof=    0.00 CofMax=   10.00 Det=-9.51D-15
 Inversion failed.  Reducing to 17 matrices.
 Coeff-Com: -0.792D-06-0.111D-05-0.296D-05-0.114D-04 0.526D-05 0.106D-03
 Coeff-Com:  0.126D-04-0.264D-03-0.634D-03-0.464D-03 0.456D-02 0.665D-02
 Coeff-Com: -0.146D-02-0.856D-01-0.117D+00 0.155D+00 0.104D+01
 Coeff:     -0.792D-06-0.111D-05-0.296D-05-0.114D-04 0.526D-05 0.106D-03
 Coeff:      0.126D-04-0.264D-03-0.634D-03-0.464D-03 0.456D-02 0.665D-02
 Coeff:     -0.146D-02-0.856D-01-0.117D+00 0.155D+00 0.104D+01
 Gap=     0.111 Goal=   None    Shift=    0.000
 RMSDP=2.27D-08 MaxDP=1.55D-06 DE=-6.16D-11 OVMax= 3.55D-07

 Cycle  20  Pass 1  IDiag  1:
 RMSU=  3.90D-09    CP:  1.39D+00  1.12D+00  6.70D-01  1.11D+00  1.39D+00
                    CP:  1.27D+00  1.71D+00  2.59D+00  1.85D+00  1.90D+00
                    CP:  1.83D+00  1.29D+00  1.61D+00  1.41D+00  1.16D+00
                    CP:  1.56D+00  1.71D+00  2.19D+00  1.48D+00
 E= -994.825346582256     Delta-E=        0.000000000009 Rises=F Damp=F
 DIIS: error= 4.34D-09 at cycle  20 NSaved=  18.
 NSaved=18 IEnMin=17 EnMin= -994.825346582265     IErMin=18 ErrMin= 4.34D-09
 ErrMax= 4.34D-09  0.00D+00 EMaxC= 1.00D-01 BMatC= 1.24D-15 BMatP= 3.74D-15
 IDIUse=1 WtCom= 1.00D+00 WtEn= 0.00D+00
 Large coefficients: NSaved= 18 BigCof=    0.00 CofMax=   10.00 Det=-2.77D-15
 Inversion failed.  Reducing to 17 matrices.
 Large coefficients: NSaved= 17 BigCof=    0.00 CofMax=   10.00 Det=-2.93D-15
 Inversion failed.  Reducing to 16 matrices.
 Large coefficients: NSaved= 16 BigCof=    0.00 CofMax=   10.00 Det=-3.04D-15
 Inversion failed.  Reducing to 15 matrices.
 Coeff-Com: -0.317D-05 0.270D-05 0.205D-04 0.486D-04-0.708D-04-0.246D-03
 Coeff-Com: -0.374D-03 0.944D-03 0.232D-02 0.967D-02-0.892D-02-0.100D+00
 Coeff-Com: -0.138D+00 0.378D+00 0.857D+00
 Coeff:     -0.317D-05 0.270D-05 0.205D-04 0.486D-04-0.708D-04-0.246D-03
 Coeff:     -0.374D-03 0.944D-03 0.232D-02 0.967D-02-0.892D-02-0.100D+00
 Coeff:     -0.138D+00 0.378D+00 0.857D+00
 Gap=     0.111 Goal=   None    Shift=    0.000
 RMSDP=1.12D-08 MaxDP=7.71D-07 DE= 9.32D-12 OVMax= 1.80D-07

 Cycle  21  Pass 1  IDiag  1:
 Restarting incremental Fock formation.
 E= -994.825346582199     Delta-E=        0.000000000057 Rises=F Damp=F
 DIIS: error= 1.66D-09 at cycle  21 NSaved=  16.
 NSaved=16 IEnMin=14 EnMin= -994.825346582265     IErMin=16 ErrMin= 1.66D-09
 ErrMax= 1.66D-09  0.00D+00 EMaxC= 1.00D-01 BMatC= 2.66D-16 BMatP= 1.24D-15
 IDIUse=1 WtCom= 1.00D+00 WtEn= 0.00D+00
 Large coefficients: NSaved= 16 BigCof=    0.00 CofMax=   10.00 Det=-8.70D-16
 Inversion failed.  Reducing to 15 matrices.
 Coeff-Com:  0.363D-05-0.744D-05 0.193D-04-0.103D-05-0.138D-04-0.651D-04
 Coeff-Com: -0.195D-03-0.302D-03 0.357D-02 0.118D-01-0.892D-02-0.619D-01
 Coeff-Com: -0.122D+00 0.245D+00 0.932D+00
 Coeff:      0.363D-05-0.744D-05 0.193D-04-0.103D-05-0.138D-04-0.651D-04
 Coeff:     -0.195D-03-0.302D-03 0.357D-02 0.118D-01-0.892D-02-0.619D-01
 Coeff:     -0.122D+00 0.245D+00 0.932D+00
 Gap=     0.111 Goal=   None    Shift=    0.000
 RMSDP=5.44D-09 MaxDP=4.77D-07 DE= 5.66D-11 OVMax= 7.88D-08

 SCF Done:  E(RM062X) =  -994.825346582     A.U. after   21 cycles
            NFock= 21  Conv=0.54D-08     -V/T= 2.0034
 KE= 9.914607203394D+02 PE=-3.925341509306D+03 EE= 1.152054508183D+03
 Leave Link  502 at Mon Apr  4 20:16:34 2022, MaxMem=  1879048192 cpu:            1107.8 elap:             158.7
 (Enter /gpfs/software/gaussian16/sse4/tar/g16/l701.exe)
 ... and contract with generalized density number  0.
 Compute integral first derivatives.
 Leave Link  701 at Mon Apr  4 20:16:35 2022, MaxMem=  1879048192 cpu:               0.9 elap:               0.2
 (Enter /gpfs/software/gaussian16/sse4/tar/g16/l702.exe)
 L702 exits ... SP integral derivatives will be done elsewhere.
 Leave Link  702 at Mon Apr  4 20:16:35 2022, MaxMem=  1879048192 cpu:               0.1 elap:               0.0
 (Enter /gpfs/software/gaussian16/sse4/tar/g16/l703.exe)
 Integral derivatives from FoFJK, PRISM(SPDF).
 Compute integral first derivatives, UseDBF=F ICtDFT=           0.
 Calling FoFJK, ICntrl=      2127 FMM=F ISym2X=0 I1Cent= 0 IOpClX= 0 NMat=1 NMatS=1 NMatT=0.
 FoFJK:  IHMeth= 1 ICntrl=    2127 DoSepK=F KAlg= 0 I1Cent=           0 FoldK=F
 IRaf=         0 NMat=       1 IRICut=       1 DoRegI=T DoRafI=F ISym2E= 0 IDoP0=0 IntGTp=1.
 FoFCou: FMM=F IPFlag=           0 FMFlag=      100000 FMFlg1=         800
         NFxFlg=           0 DoJE=F BraDBF=F KetDBF=F FulRan=T
         wScrn=  0.000000 ICntrl=      2127 IOpCl=  0 I1Cent=           0 NGrid=           0
         NMat0=    1 NMatS0=      1 NMatT0=    0 NMatD0=    1 NMtDS0=    0 NMtDT0=    0
 Symmetry not used in FoFCou.
 Leave Link  703 at Mon Apr  4 20:16:52 2022, MaxMem=  1879048192 cpu:             119.8 elap:              17.2
 (Enter /gpfs/software/gaussian16/sse4/tar/g16/l716.exe)
 Dipole        =-4.06323949D+00-3.45924027D-01 2.39310555D-01
 ***** Axes restored to original set *****
 -------------------------------------------------------------------
 Center     Atomic                   Forces (Hartrees/Bohr)
 Number     Number              X              Y              Z
 -------------------------------------------------------------------
      1        6          -0.056176922    0.058889682   -0.000283344
      2        6           0.019320356   -0.032624644    0.000203938
      3        6           0.093190538   -0.069576560    0.000705443
      4        6          -0.083843672    0.057076149   -0.001609857
      5        6           0.035840057   -0.015943459   -0.005943301
      6        6          -0.019639033    0.015300189   -0.000588778
      7        1           0.003254679   -0.001376118   -0.000299764
      8        8           0.016547014   -0.019165083    0.000108152
      9        1           0.000458566    0.004286445    0.000186336
     10        6          -0.003205395   -0.003266171    0.016547543
     11        6           0.004117383   -0.001547731   -0.003216936
     12        6           0.027301865    0.031122073   -0.008052695
     13        6          -0.034211697   -0.093255386    0.014702140
     14        6          -0.002291967    0.080615771   -0.016197434
     15        6           0.005576611   -0.000905340   -0.000817962
     16       17          -0.000498916   -0.008657169    0.001787714
     17        1          -0.007147234   -0.001540602    0.001434070
     18        1           0.001407766    0.000567953    0.001334733
 -------------------------------------------------------------------
 Cartesian Forces:  Max     0.093255386 RMS     0.031583963
 Leave Link  716 at Mon Apr  4 20:16:52 2022, MaxMem=  1879048192 cpu:               0.1 elap:               0.0
 (Enter /gpfs/software/gaussian16/sse4/tar/g16/l103.exe)

 GradGradGradGradGradGradGradGradGradGradGradGradGradGradGradGradGradGrad
 Berny optimization.
 Using GEDIIS/GDIIS optimizer.
 FormGI is forming the generalized inverse of G from B-inverse, IUseBI=4.
 GSVD:  received Info=                   1 from GESDD.
 Internal  Forces:  Max     0.084157382 RMS     0.015222038
 Search for a local minimum.
 Step number   2 out of a maximum of   95
 All quantities printed in internal units (Hartrees-Bohrs-Radians)
 RMS Force = .15222D-01 SwitMx=.10000D-02 MixMth= 1
 Mixed Optimization -- RFO/linear search
 Update second derivatives using D2CorX and points    1    2
 DE= -5.85D-02 DEPred=-5.48D-02 R= 1.07D+00
 TightC=F SS=  1.41D+00  RLast= 3.03D-01 DXNew= 5.0454D-01 9.0946D-01
 Trust test= 1.07D+00 RLast= 3.03D-01 DXMaxT set to 5.05D-01
 ITU=  1  0
 Use linear search instead of GDIIS.
     Eigenvalues ---    0.00926   0.01610   0.01698   0.01972   0.01993
     Eigenvalues ---    0.01999   0.02008   0.02016   0.02037   0.02050
     Eigenvalues ---    0.02065   0.02079   0.02088   0.02106   0.02145
     Eigenvalues ---    0.15856   0.16000   0.16000   0.16005   0.20607
     Eigenvalues ---    0.22442   0.23400   0.23994   0.24585   0.24984
     Eigenvalues ---    0.24997   0.25000   0.25000   0.25289   0.32444
     Eigenvalues ---    0.33536   0.34794   0.34828   0.35247   0.35583
     Eigenvalues ---    0.39882   0.41411   0.41602   0.42520   0.44033
     Eigenvalues ---    0.44643   0.45024   0.45339   0.45537   0.45755
     Eigenvalues ---    0.46342   0.48880   0.75364
 RFO step:  Lambda=-4.75395369D-03 EMin= 9.26289173D-03
 Quartic linear search produced a step of  0.89020.
 Iteration  1 RMS(Cart)=  0.03422578 RMS(Int)=  0.00140748
 Iteration  2 RMS(Cart)=  0.00172153 RMS(Int)=  0.00045808
 Iteration  3 RMS(Cart)=  0.00000138 RMS(Int)=  0.00045808
 Iteration  4 RMS(Cart)=  0.00000000 RMS(Int)=  0.00045808
 ITry= 1 IFail=0 DXMaxC= 1.08D-01 DCOld= 1.00D+10 DXMaxT= 5.05D-01 DXLimC= 3.00D+00 Rises=F
 Variable       Old X    -DE/DX   Delta X   Delta X   Delta X     New X
                                 (Linear)    (Quad)   (Total)
    R1        2.69304   0.02110   0.03654   0.00934   0.04598   2.73903
    R2        2.68740   0.02028   0.03947  -0.00677   0.03306   2.72046
    R3        2.38813  -0.02470  -0.01601  -0.03057  -0.04658   2.34155
    R4        2.63801  -0.00943  -0.02249   0.01585  -0.00687   2.63114
    R5        2.05343  -0.00216  -0.00602   0.00324  -0.00277   2.05065
    R6        2.46535  -0.08416  -0.15815   0.00491  -0.15301   2.31233
    R7        2.64107   0.00465  -0.00152   0.01859   0.01698   2.65805
    R8        2.65643   0.00614   0.01024   0.00361   0.01349   2.66992
    R9        2.79693  -0.00912  -0.01313  -0.01762  -0.03075   2.76618
   R10        2.04900   0.00078   0.00144   0.00055   0.00199   2.05099
   R11        2.66077   0.00419  -0.00084   0.02573   0.02433   2.68510
   R12        2.66839   0.00176   0.00225   0.00636   0.00894   2.67733
   R13        2.64644  -0.00450  -0.00540  -0.00448  -0.01076   2.63568
   R14        2.04876  -0.00145  -0.00357   0.00111  -0.00247   2.04629
   R15        2.62260  -0.00918  -0.02104   0.00737  -0.01278   2.60982
   R16        2.05541  -0.00235  -0.00357  -0.00379  -0.00736   2.04805
   R17        2.47190  -0.07643  -0.14090   0.00191  -0.13842   2.33348
   R18        2.60832  -0.00805  -0.02508   0.01941  -0.00595   2.60236
   R19        3.29285   0.00885   0.02006  -0.00009   0.01997   3.31282
    A1        1.92701  -0.02598  -0.05606  -0.02798  -0.08354   1.84347
    A2        2.15150   0.00633   0.00375   0.03365   0.03714   2.18864
    A3        2.20468   0.01965   0.05231  -0.00566   0.04639   2.25106
    A4        2.16008   0.00115   0.00456   0.01397   0.01839   2.17847
    A5        2.04570  -0.00440  -0.01192  -0.01628  -0.02813   2.01756
    A6        2.07741   0.00325   0.00736   0.00231   0.00974   2.08715
    A7        2.20146   0.02154   0.04647   0.01285   0.06007   2.26154
    A8        2.16878   0.01701   0.02798   0.02553   0.05359   2.22237
    A9        1.98218  -0.01647  -0.02912  -0.04247  -0.07217   1.91001
   A10        2.13095   0.01308   0.02728   0.02098   0.04853   2.17948
   A11        2.17006   0.00339   0.00185   0.02148   0.02360   2.19365
   A12        2.12686   0.00275   0.00617   0.01810   0.02364   2.15050
   A13        2.03779   0.00215   0.00651  -0.00301   0.00381   2.04160
   A14        2.11853  -0.00491  -0.01268  -0.01508  -0.02745   2.09108
   A15        2.15097  -0.00016  -0.00130  -0.00651  -0.00798   2.14299
   A16        2.08084  -0.00027  -0.00205  -0.00519  -0.00744   2.07340
   A17        2.03800   0.00102   0.00633   0.01518   0.02097   2.05897
   A18        2.12739  -0.00155  -0.00062   0.01068   0.00856   2.13595
   A19        2.10471   0.00126   0.00363  -0.01169  -0.00731   2.09740
   A20        2.05109   0.00029  -0.00301   0.00101  -0.00125   2.04983
   A21        2.07148  -0.02542  -0.05337  -0.04410  -0.09628   1.97520
   A22        2.10868   0.00562   0.00829   0.00679   0.01448   2.12316
   A23        2.10302   0.01980   0.04509   0.03731   0.08180   2.18482
   A24        2.15934   0.03007   0.05604   0.04645   0.10429   2.26363
   A25        2.10778   0.00951   0.02201  -0.01418   0.00806   2.11583
   A26        2.06238  -0.01363  -0.03040  -0.01398  -0.04573   2.01665
   A27        2.07414   0.00695   0.01733   0.00191   0.01986   2.09400
   A28        2.14666   0.00668   0.01306   0.01210   0.02577   2.17243
    D1        0.00081   0.00010   0.00072  -0.00304  -0.00222  -0.00141
    D2       -3.14115   0.00005   0.00039  -0.00161  -0.00111   3.14093
    D3        3.14140   0.00002  -0.00017   0.00447   0.00429  -3.13749
    D4       -0.00055  -0.00002  -0.00050   0.00589   0.00540   0.00484
    D5       -0.00111  -0.00013  -0.00099   0.00635   0.00529   0.00418
    D6        3.14151  -0.00004  -0.00006  -0.00146  -0.00152   3.13999
    D7        0.00109   0.00020   0.00097   0.00007   0.00113   0.00222
    D8       -3.14146   0.00008   0.00013   0.00420   0.00441  -3.13705
    D9       -3.14013   0.00024   0.00130  -0.00137  -0.00001  -3.14014
   D10        0.00050   0.00013   0.00046   0.00275   0.00327   0.00377
   D11       -0.00055  -0.00019  -0.00049  -0.00668  -0.00734  -0.00789
   D12        0.00241   0.00047   0.00214   0.00268   0.00468   0.00709
   D13       -3.14039   0.00017   0.00106  -0.00527  -0.00417   3.13862
   D14       -0.00261  -0.00044  -0.00232   0.00046  -0.00167  -0.00428
   D15        3.13998  -0.00033  -0.00144  -0.00386  -0.00506   3.13493
   D16        3.14022  -0.00014  -0.00121   0.00863   0.00726  -3.13570
   D17       -0.00037  -0.00003  -0.00033   0.00431   0.00387   0.00351
   D18        2.92462   0.00236   0.01098   0.02191   0.03277   2.95739
   D19       -0.03614  -0.00171  -0.00857  -0.00295  -0.01114  -0.04728
   D20       -0.21832   0.00202   0.00978   0.01303   0.02243  -0.19589
   D21        3.10411  -0.00205  -0.00977  -0.01183  -0.02149   3.08262
   D22       -2.96370  -0.00369  -0.01720  -0.02299  -0.04049  -3.00420
   D23        0.17944  -0.00344  -0.01581  -0.02506  -0.04105   0.13839
   D24        0.00117   0.00016   0.00102  -0.00060   0.00037   0.00155
   D25       -3.13887   0.00042   0.00241  -0.00267  -0.00018  -3.13905
   D26        2.97111   0.00355   0.01645   0.01966   0.03601   3.00712
   D27       -0.17091   0.00340   0.01606   0.01660   0.03280  -0.13811
   D28       -0.00120  -0.00015  -0.00105  -0.00154  -0.00297  -0.00418
   D29        3.13996  -0.00029  -0.00144  -0.00459  -0.00618   3.13378
   D30       -0.00194  -0.00014  -0.00171   0.01239   0.01064   0.00870
   D31        3.14150  -0.00008  -0.00008  -0.00540  -0.00532   3.13618
   D32        3.13815  -0.00039  -0.00306   0.01439   0.01117  -3.13386
   D33       -0.00160  -0.00032  -0.00143  -0.00340  -0.00478  -0.00638
   D34        0.00222   0.00025   0.00197  -0.00904  -0.00700  -0.00478
   D35       -3.13894   0.00039   0.00236  -0.00599  -0.00364   3.14060
   D36       -0.00306  -0.00030  -0.00273   0.02166   0.01941   0.01634
   D37        0.00282   0.00020   0.00251  -0.02278  -0.01996  -0.01714
   D38       -3.14069   0.00013   0.00080  -0.00421  -0.00320   3.13929
         Item               Value     Threshold  Converged?
 Maximum Force            0.084157     0.000450     NO 
 RMS     Force            0.015222     0.000300     NO 
 Maximum Displacement     0.108184     0.001800     NO 
 RMS     Displacement     0.034417     0.001200     NO 
 Predicted change in Energy=-2.961750D-02
 Lowest energy point so far.  Saving SCF results.
 GradGradGradGradGradGradGradGradGradGradGradGradGradGradGradGradGradGrad

 Leave Link  103 at Mon Apr  4 20:16:52 2022, MaxMem=  1879048192 cpu:               0.1 elap:               0.0
 (Enter /gpfs/software/gaussian16/sse4/tar/g16/l202.exe)
                          Input orientation:                          
 ---------------------------------------------------------------------
 Center     Atomic      Atomic             Coordinates (Angstroms)
 Number     Number       Type             X           Y           Z
 ---------------------------------------------------------------------
      1          6           0       -6.051885    2.462312   -0.028182
      2          6           0       -6.094087    1.013635   -0.008089
      3          6           0       -4.654854    2.809660   -0.017072
      4          6           0       -3.670859    2.082527    0.000617
      5          6           0       -3.649683    0.676299    0.023941
      6          6           0       -4.974697    0.185957    0.014913
      7          1           0       -5.153968   -0.884433    0.023872
      8          8           0       -7.040560    3.209041   -0.044579
      9          1           0       -7.085915    0.573376   -0.012573
     10          6           0       -2.436314   -0.142336    0.040894
     11          6           0       -2.456071   -1.542343    0.282828
     12          6           0       -1.176718    0.502921   -0.024928
     13          6           0       -0.114345   -0.358046    0.168499
     14          6           0       -0.113810   -1.573134    0.388396
     15          6           0       -1.289538   -2.286916    0.456347
     16         17           0       -1.387654   -4.010737    0.759778
     17          1           0       -1.091941    1.566791   -0.213545
     18          1           0       -3.399001   -2.071904    0.337751
 ---------------------------------------------------------------------
                    Distance matrix (angstroms):
                    1          2          3          4          5
     1  C    0.000000
     2  C    1.449430   0.000000
     3  C    1.439608   2.301560   0.000000
     4  C    2.411296   2.648517   1.223634   0.000000
     5  C    2.993849   2.467779   2.358661   1.406581   0.000000
     6  C    2.518726   1.392341   2.643320   2.301559   1.412862
     7  H    3.465496   2.118374   3.727884   3.317079   2.167663
     8  O    1.239094   2.391014   2.419061   3.553303   4.232910
     9  H    2.153495   1.085160   3.303188   3.733674   3.437967
    10  C    4.456603   3.836401   3.693177   2.544747   1.463801
    11  C    5.391091   4.455650   4.885132   3.833411   2.532608
    12  C    5.254186   4.943848   4.173552   2.952380   2.479517
    13  C    6.576281   6.137589   5.539406   4.316639   3.686377
    14  C    7.191599   6.527809   6.324111   5.115353   4.206563
    15  C    6.743135   5.847481   6.125730   4.997041   3.812860
    16  Cl   8.017249   6.927081   7.602362   6.551124   5.256095
    17  H    5.043546   5.036831   3.778581   2.638687   2.718717
    18  H    5.266005   4.111404   5.052993   4.176945   2.777398
                    6          7          8          9         10
     6  C    0.000000
     7  H    1.085336   0.000000
     8  O    3.662016   4.507820   0.000000
     9  H    2.146646   2.420527   2.636250   0.000000
    10  C    2.559656   2.817205   5.695447   4.704667   0.000000
    11  C    3.066313   2.789006   6.610626   5.098919   1.420895
    12  C    3.811391   4.212560   6.458182   5.909630   1.416783
    13  C    4.893112   5.069103   7.793713   7.035845   2.335456
    14  C    5.182868   5.100038   8.428318   7.306061   2.749903
    15  C    4.459861   4.133741   7.970616   6.480675   2.467169
    16  Cl   5.570812   4.949793   9.204756   7.353964   4.071979
    17  H    4.127310   4.750257   6.173460   6.079062   2.189336
    18  H    2.772180   2.142082   6.426158   4.551216   2.176724
                   11         12         13         14         15
    11  C    0.000000
    12  C    2.431988   0.000000
    13  C    2.626654   1.381055   0.000000
    14  C    2.344842   2.368674   1.234826   0.000000
    15  C    1.394739   2.833292   2.276944   1.377112   0.000000
    16  Cl   2.731660   4.586215   3.913193   2.775340   1.753071
    17  H    3.431319   1.083781   2.192407   3.343382   3.916485
    18  H    1.082852   3.420498   3.708763   3.323224   2.123707
                   16         17         18
    16  Cl   0.000000
    17  H    5.669535   0.000000
    18  H    2.825367   4.343565   0.000000
 Stoichiometry    C12H4ClO(1-)
 Framework group  C1[X(C12H4ClO)]
 Deg. of freedom    48
 Full point group                 C1      NOp   1
 RotChk:  IX=0 Diff= 6.33D-03
 Largest Abelian subgroup         C1      NOp   1
 Largest concise Abelian subgroup C1      NOp   1
                         Standard orientation:                         
 ---------------------------------------------------------------------
 Center     Atomic      Atomic             Coordinates (Angstroms)
 Number     Number       Type             X           Y           Z
 ---------------------------------------------------------------------
      1          6           0        3.943632   -0.307377   -0.064049
      2          6           0        2.919001   -1.318986    0.102161
      3          6           0        3.241146    0.946750   -0.142464
      4          6           0        2.039989    1.172533   -0.083080
      5          6           0        1.002642    0.235581    0.073452
      6          6           0        1.551973   -1.062755    0.166925
      7          1           0        0.896484   -1.917804    0.298003
      8          8           0        5.162105   -0.523467   -0.127147
      9          1           0        3.276851   -2.340540    0.179247
     10          6           0       -0.421482    0.567174    0.141514
     11          6           0       -1.444385   -0.417187    0.081140
     12          6           0       -0.807509    1.929823    0.103509
     13          6           0       -2.173826    2.104985    0.004471
     14          6           0       -3.074510    1.262575   -0.058055
     15          6           0       -2.795666   -0.085316   -0.014766
     16         17           0       -4.005242   -1.351809   -0.093386
     17          1           0       -0.077436    2.729279    0.152973
     18          1           0       -1.189649   -1.469256    0.109945
 ---------------------------------------------------------------------
 Rotational constants (GHZ):           1.8331486           0.2796786           0.2431489
 Leave Link  202 at Mon Apr  4 20:16:52 2022, MaxMem=  1879048192 cpu:               0.1 elap:               0.0
 (Enter /gpfs/software/gaussian16/sse4/tar/g16/l301.exe)
 Standard basis: 6-311+G(d,p) (5D, 7F)
 Ernie: Thresh=  0.10000D-02 Tol=  0.10000D-05 Strict=F.
 There are   354 symmetry adapted cartesian basis functions of A   symmetry.
 There are   340 symmetry adapted basis functions of A   symmetry.
   340 basis functions,   553 primitive gaussians,   354 cartesian basis functions
    51 alpha electrons       51 beta electrons
       nuclear repulsion energy       788.9468817165 Hartrees.
 IExCor= 4336 DFT=T Ex+Corr=M062X ExCW=0 ScaHFX=  0.540000
 ScaDFX=  1.000000  1.000000  1.000000  1.000000 ScalE2=  1.000000  1.000000
 IRadAn=      5 IRanWt=     -1 IRanGd=            0 ICorTp=0 IEmpDi=  4
 NAtoms=   18 NActive=   18 NUniq=   18 SFac= 1.00D+00 NAtFMM=   60 NAOKFM=F Big=F
 Integral buffers will be    131072 words long.
 Raffenetti 2 integral format.
 Two-electron integral symmetry is turned on.
 Leave Link  301 at Mon Apr  4 20:16:52 2022, MaxMem=  1879048192 cpu:               0.4 elap:               0.1
 (Enter /gpfs/software/gaussian16/sse4/tar/g16/l302.exe)
 NPDir=0 NMtPBC=     1 NCelOv=     1 NCel=       1 NClECP=     1 NCelD=      1
         NCelK=      1 NCelE2=     1 NClLst=     1 CellRange=     0.0.
 One-electron integrals computed using PRISM.
 One-electron integral symmetry used in STVInt
 NBasis=   340 RedAO= T EigKep=  2.24D-06  NBF=   340
 NBsUse=   336 1.00D-06 EigRej=  8.45D-07 NBFU=   336
 Precomputing XC quadrature grid using
 IXCGrd= 4 IRadAn=           5 IRanWt=          -1 IRanGd=           0 AccXCQ= 0.00D+00.
 Generated NRdTot=       0 NPtTot=           0 NUsed=           0 NTot=          32
 NSgBfM=   351   351   351   351   351 MxSgAt=    18 MxSgA2=    18.
 Leave Link  302 at Mon Apr  4 20:16:52 2022, MaxMem=  1879048192 cpu:               1.9 elap:               0.3
 (Enter /gpfs/software/gaussian16/sse4/tar/g16/l303.exe)
 DipDrv:  MaxL=1.
 Leave Link  303 at Mon Apr  4 20:16:52 2022, MaxMem=  1879048192 cpu:               0.3 elap:               0.1
 (Enter /gpfs/software/gaussian16/sse4/tar/g16/l401.exe)
 Initial guess from the checkpoint file:  "checkpoint.chk"
 B after Tr=     0.000000   -0.000000   -0.000000
         Rot=    0.999998    0.000811    0.000000    0.001633 Ang=   0.21 deg.
 Guess basis will be translated and rotated to current coordinates.
 JPrj=2 DoOrth=T DoCkMO=T.
 Generating alternative initial guess.
 ExpMin= 4.38D-02 ExpMax= 1.06D+05 ExpMxC= 3.62D+03 IAcc=2 IRadAn=         4 AccDes= 0.00D+00
 Harris functional with IExCor= 1009 and IRadAn=       4 diagonalized for initial guess.
 HarFok:  IExCor= 1009 AccDes= 0.00D+00 IRadAn=         4 IDoV= 1 UseB2=F ITyADJ=14
 ICtDFT=  3500011 ScaDFX=  1.000000  1.000000  1.000000  1.000000
 FoFCou: FMM=F IPFlag=           0 FMFlag=      100000 FMFlg1=           0
         NFxFlg=           0 DoJE=T BraDBF=F KetDBF=T FulRan=T
         wScrn=  0.000000 ICntrl=       500 IOpCl=  0 I1Cent=   200000004 NGrid=           0
         NMat0=    1 NMatS0=      1 NMatT0=    0 NMatD0=    1 NMtDS0=    0 NMtDT0=    0
 Petite list used in FoFCou.
 Harris En= -994.519042237819    
 Leave Link  401 at Mon Apr  4 20:16:54 2022, MaxMem=  1879048192 cpu:               8.1 elap:               1.2
 (Enter /gpfs/software/gaussian16/sse4/tar/g16/l502.exe)
 Integral symmetry usage will be decided dynamically.
 Closed shell SCF:
 Using DIIS extrapolation, IDIIS=  1040.
 NGot=  1879048192 LenX=  1878791817 LenY=  1878666060
 Requested convergence on RMS density matrix=1.00D-08 within 128 cycles.
 Requested convergence on MAX density matrix=1.00D-06.
 Requested convergence on             energy=1.00D-06.
 No special actions if energy rises.
 Fock matrices will be formed incrementally for  20 cycles.

 Cycle   1  Pass 1  IDiag  1:
 FoFJK:  IHMeth= 1 ICntrl=       0 DoSepK=F KAlg= 0 I1Cent=           0 FoldK=F
 IRaf= 870000000 NMat=       1 IRICut=       1 DoRegI=T DoRafI=F ISym2E= 0 IDoP0=0 IntGTp=1.
 FoFCou: FMM=F IPFlag=           0 FMFlag=      100000 FMFlg1=           0
         NFxFlg=           0 DoJE=F BraDBF=F KetDBF=F FulRan=T
         wScrn=  0.000000 ICntrl=         0 IOpCl=  0 I1Cent=           0 NGrid=           0
         NMat0=    1 NMatS0=      1 NMatT0=    0 NMatD0=    1 NMtDS0=    0 NMtDT0=    0
 Symmetry not used in FoFCou.
 E= -994.826079953678    
 DIIS: error= 3.46D-03 at cycle   1 NSaved=   1.
 NSaved= 1 IEnMin= 1 EnMin= -994.826079953678     IErMin= 1 ErrMin= 3.46D-03
 ErrMax= 3.46D-03  0.00D+00 EMaxC= 1.00D-01 BMatC= 1.68D-02 BMatP= 1.68D-02
 IDIUse=3 WtCom= 9.65D-01 WtEn= 3.46D-02
 Coeff-Com:  0.100D+01
 Coeff-En:   0.100D+01
 Coeff:      0.100D+01
 Gap=     0.388 Goal=   None    Shift=    0.000
 GapD=    0.388 DampG=1.000 DampE=1.000 DampFc=1.0000 IDamp=-1.
 RMSDP=1.50D-02 MaxDP=6.76D-01              OVMax= 6.25D-02

 Cycle   2  Pass 1  IDiag  1:
 RMSU=  1.49D-02    CP:  9.80D-01
 E= -994.846901021365     Delta-E=       -0.020821067687 Rises=F Damp=F
 DIIS: error= 2.61D-03 at cycle   2 NSaved=   2.
 NSaved= 2 IEnMin= 2 EnMin= -994.846901021365     IErMin= 2 ErrMin= 2.61D-03
 ErrMax= 2.61D-03  0.00D+00 EMaxC= 1.00D-01 BMatC= 2.57D-03 BMatP= 1.68D-02
 IDIUse=3 WtCom= 9.74D-01 WtEn= 2.61D-02
 Coeff-Com:  0.168D+00 0.832D+00
 Coeff-En:   0.000D+00 0.100D+01
 Coeff:      0.164D+00 0.836D+00
 Gap=     0.140 Goal=   None    Shift=    0.000
 RMSDP=2.32D-03 MaxDP=1.36D-01 DE=-2.08D-02 OVMax= 2.89D-02

 Cycle   3  Pass 1  IDiag  1:
 RMSU=  2.13D-03    CP:  9.71D-01  1.05D+00
 E= -994.847807810914     Delta-E=       -0.000906789549 Rises=F Damp=F
 DIIS: error= 3.87D-03 at cycle   3 NSaved=   3.
 NSaved= 3 IEnMin= 3 EnMin= -994.847807810914     IErMin= 2 ErrMin= 2.61D-03
 ErrMax= 3.87D-03  0.00D+00 EMaxC= 1.00D-01 BMatC= 1.89D-03 BMatP= 2.57D-03
 IDIUse=3 WtCom= 9.61D-01 WtEn= 3.87D-02
 Coeff-Com: -0.255D-01 0.461D+00 0.565D+00
 Coeff-En:   0.000D+00 0.391D+00 0.609D+00
 Coeff:     -0.245D-01 0.458D+00 0.566D+00
 Gap=     0.135 Goal=   None    Shift=    0.000
 RMSDP=1.57D-03 MaxDP=1.03D-01 DE=-9.07D-04 OVMax= 1.46D-02

 Cycle   4  Pass 1  IDiag  1:
 RMSU=  1.10D-03    CP:  9.60D-01  1.09D+00  6.59D-01
 E= -994.849521633700     Delta-E=       -0.001713822786 Rises=F Damp=F
 DIIS: error= 1.27D-03 at cycle   4 NSaved=   4.
 NSaved= 4 IEnMin= 4 EnMin= -994.849521633700     IErMin= 4 ErrMin= 1.27D-03
 ErrMax= 1.27D-03  0.00D+00 EMaxC= 1.00D-01 BMatC= 2.19D-04 BMatP= 1.89D-03
 IDIUse=3 WtCom= 9.87D-01 WtEn= 1.27D-02
 Coeff-Com: -0.238D-01 0.185D+00 0.329D+00 0.510D+00
 Coeff-En:   0.000D+00 0.000D+00 0.221D-01 0.978D+00
 Coeff:     -0.235D-01 0.183D+00 0.325D+00 0.516D+00
 Gap=     0.136 Goal=   None    Shift=    0.000
 RMSDP=3.80D-04 MaxDP=2.34D-02 DE=-1.71D-03 OVMax= 6.88D-03

 Cycle   5  Pass 1  IDiag  1:
 RMSU=  2.79D-04    CP:  9.62D-01  1.09D+00  7.60D-01  8.87D-01
 E= -994.849740998091     Delta-E=       -0.000219364390 Rises=F Damp=F
 DIIS: error= 5.91D-04 at cycle   5 NSaved=   5.
 NSaved= 5 IEnMin= 5 EnMin= -994.849740998091     IErMin= 5 ErrMin= 5.91D-04
 ErrMax= 5.91D-04  0.00D+00 EMaxC= 1.00D-01 BMatC= 3.21D-05 BMatP= 2.19D-04
 IDIUse=3 WtCom= 9.94D-01 WtEn= 5.91D-03
 Coeff-Com: -0.845D-02 0.200D-01 0.870D-01 0.303D+00 0.598D+00
 Coeff-En:   0.000D+00 0.000D+00 0.000D+00 0.601D-01 0.940D+00
 Coeff:     -0.840D-02 0.198D-01 0.865D-01 0.302D+00 0.600D+00
 Gap=     0.137 Goal=   None    Shift=    0.000
 RMSDP=3.00D-04 MaxDP=2.10D-02 DE=-2.19D-04 OVMax= 2.74D-03

 Cycle   6  Pass 1  IDiag  1:
 RMSU=  2.09D-04    CP:  9.60D-01  1.09D+00  8.50D-01  8.71D-01  9.32D-01
 E= -994.849778427339     Delta-E=       -0.000037429248 Rises=F Damp=F
 DIIS: error= 1.78D-04 at cycle   6 NSaved=   6.
 NSaved= 6 IEnMin= 6 EnMin= -994.849778427339     IErMin= 6 ErrMin= 1.78D-04
 ErrMax= 1.78D-04  0.00D+00 EMaxC= 1.00D-01 BMatC= 5.93D-06 BMatP= 3.21D-05
 IDIUse=3 WtCom= 9.98D-01 WtEn= 1.78D-03
 Coeff-Com: -0.215D-03-0.260D-01-0.168D-01 0.738D-01 0.351D+00 0.618D+00
 Coeff-En:   0.000D+00 0.000D+00 0.000D+00 0.000D+00 0.000D+00 0.100D+01
 Coeff:     -0.214D-03-0.260D-01-0.168D-01 0.737D-01 0.350D+00 0.619D+00
 Gap=     0.136 Goal=   None    Shift=    0.000
 RMSDP=7.49D-05 MaxDP=4.22D-03 DE=-3.74D-05 OVMax= 1.87D-03

 Cycle   7  Pass 1  IDiag  1:
 RMSU=  4.95D-05    CP:  9.60D-01  1.09D+00  8.59D-01  9.12D-01  9.98D-01
                    CP:  9.55D-01
 E= -994.849787033541     Delta-E=       -0.000008606203 Rises=F Damp=F
 DIIS: error= 4.92D-05 at cycle   7 NSaved=   7.
 NSaved= 7 IEnMin= 7 EnMin= -994.849787033541     IErMin= 7 ErrMin= 4.92D-05
 ErrMax= 4.92D-05  0.00D+00 EMaxC= 1.00D-01 BMatC= 5.85D-07 BMatP= 5.93D-06
 IDIUse=1 WtCom= 1.00D+00 WtEn= 0.00D+00
 Coeff-Com:  0.131D-02-0.162D-01-0.237D-01-0.132D-01 0.684D-01 0.265D+00
 Coeff-Com:  0.718D+00
 Coeff:      0.131D-02-0.162D-01-0.237D-01-0.132D-01 0.684D-01 0.265D+00
 Coeff:      0.718D+00
 Gap=     0.136 Goal=   None    Shift=    0.000
 RMSDP=3.16D-05 MaxDP=1.47D-03 DE=-8.61D-06 OVMax= 9.66D-04

 Cycle   8  Pass 1  IDiag  1:
 RMSU=  1.89D-05    CP:  9.59D-01  1.09D+00  8.62D-01  9.28D-01  1.03D+00
                    CP:  1.01D+00  1.14D+00
 E= -994.849788440723     Delta-E=       -0.000001407182 Rises=F Damp=F
 DIIS: error= 2.33D-05 at cycle   8 NSaved=   8.
 NSaved= 8 IEnMin= 8 EnMin= -994.849788440723     IErMin= 8 ErrMin= 2.33D-05
 ErrMax= 2.33D-05  0.00D+00 EMaxC= 1.00D-01 BMatC= 1.56D-07 BMatP= 5.85D-07
 IDIUse=1 WtCom= 1.00D+00 WtEn= 0.00D+00
 Coeff-Com:  0.815D-03-0.372D-02-0.107D-01-0.238D-01-0.351D-01 0.854D-02
 Coeff-Com:  0.351D+00 0.713D+00
 Coeff:      0.815D-03-0.372D-02-0.107D-01-0.238D-01-0.351D-01 0.854D-02
 Coeff:      0.351D+00 0.713D+00
 Gap=     0.137 Goal=   None    Shift=    0.000
 RMSDP=2.31D-05 MaxDP=1.76D-03 DE=-1.41D-06 OVMax= 6.02D-04

 Cycle   9  Pass 1  IDiag  1:
 RMSU=  1.27D-05    CP:  9.59D-01  1.09D+00  8.65D-01  9.26D-01  1.03D+00
                    CP:  1.09D+00  1.27D+00  1.08D+00
 E= -994.849788830099     Delta-E=       -0.000000389376 Rises=F Damp=F
 DIIS: error= 8.82D-06 at cycle   9 NSaved=   9.
 NSaved= 9 IEnMin= 9 EnMin= -994.849788830099     IErMin= 9 ErrMin= 8.82D-06
 ErrMax= 8.82D-06  0.00D+00 EMaxC= 1.00D-01 BMatC= 2.89D-08 BMatP= 1.56D-07
 IDIUse=1 WtCom= 1.00D+00 WtEn= 0.00D+00
 Coeff-Com:  0.116D-04 0.256D-02 0.162D-02-0.547D-02-0.281D-01-0.589D-01
 Coeff-Com: -0.276D-01 0.327D+00 0.789D+00
 Coeff:      0.116D-04 0.256D-02 0.162D-02-0.547D-02-0.281D-01-0.589D-01
 Coeff:     -0.276D-01 0.327D+00 0.789D+00
 Gap=     0.137 Goal=   None    Shift=    0.000
 RMSDP=8.25D-06 MaxDP=6.31D-04 DE=-3.89D-07 OVMax= 3.35D-04

 Cycle  10  Pass 1  IDiag  1:
 RMSU=  3.85D-06    CP:  9.59D-01  1.09D+00  8.66D-01  9.24D-01  1.02D+00
                    CP:  1.10D+00  1.31D+00  1.34D+00  1.15D+00
 E= -994.849788916540     Delta-E=       -0.000000086441 Rises=F Damp=F
 DIIS: error= 5.05D-06 at cycle  10 NSaved=  10.
 NSaved=10 IEnMin=10 EnMin= -994.849788916540     IErMin=10 ErrMin= 5.05D-06
 ErrMax= 5.05D-06  0.00D+00 EMaxC= 1.00D-01 BMatC= 9.20D-09 BMatP= 2.89D-08
 IDIUse=1 WtCom= 1.00D+00 WtEn= 0.00D+00
 Coeff-Com: -0.111D-03 0.214D-02 0.256D-02-0.230D-03-0.131D-01-0.378D-01
 Coeff-Com: -0.691D-01 0.903D-01 0.460D+00 0.566D+00
 Coeff:     -0.111D-03 0.214D-02 0.256D-02-0.230D-03-0.131D-01-0.378D-01
 Coeff:     -0.691D-01 0.903D-01 0.460D+00 0.566D+00
 Gap=     0.137 Goal=   None    Shift=    0.000
 RMSDP=4.71D-06 MaxDP=3.18D-04 DE=-8.64D-08 OVMax= 1.17D-04

 Cycle  11  Pass 1  IDiag  1:
 RMSU=  2.28D-06    CP:  9.59D-01  1.09D+00  8.66D-01  9.23D-01  1.02D+00
                    CP:  1.11D+00  1.34D+00  1.33D+00  1.38D+00  9.74D-01
 E= -994.849788934928     Delta-E=       -0.000000018388 Rises=F Damp=F
 DIIS: error= 1.98D-06 at cycle  11 NSaved=  11.
 NSaved=11 IEnMin=11 EnMin= -994.849788934928     IErMin=11 ErrMin= 1.98D-06
 ErrMax= 1.98D-06  0.00D+00 EMaxC= 1.00D-01 BMatC= 1.41D-09 BMatP= 9.20D-09
 IDIUse=1 WtCom= 1.00D+00 WtEn= 0.00D+00
 Coeff-Com: -0.449D-04 0.237D-03 0.695D-03 0.136D-02 0.190D-02 0.371D-03
 Coeff-Com: -0.225D-01-0.473D-01-0.129D-01 0.270D+00 0.809D+00
 Coeff:     -0.449D-04 0.237D-03 0.695D-03 0.136D-02 0.190D-02 0.371D-03
 Coeff:     -0.225D-01-0.473D-01-0.129D-01 0.270D+00 0.809D+00
 Gap=     0.137 Goal=   None    Shift=    0.000
 RMSDP=2.57D-06 MaxDP=2.16D-04 DE=-1.84D-08 OVMax= 7.60D-05

 Cycle  12  Pass 1  IDiag  1:
 RMSU=  1.03D-06    CP:  9.59D-01  1.09D+00  8.67D-01  9.23D-01  1.01D+00
                    CP:  1.11D+00  1.34D+00  1.36D+00  1.48D+00  1.16D+00
                    CP:  1.26D+00
 E= -994.849788939553     Delta-E=       -0.000000004624 Rises=F Damp=F
 DIIS: error= 9.86D-07 at cycle  12 NSaved=  12.
 NSaved=12 IEnMin=12 EnMin= -994.849788939553     IErMin=12 ErrMin= 9.86D-07
 ErrMax= 9.86D-07  0.00D+00 EMaxC= 1.00D-01 BMatC= 3.76D-10 BMatP= 1.41D-09
 IDIUse=1 WtCom= 1.00D+00 WtEn= 0.00D+00
 Coeff-Com: -0.943D-06-0.366D-03-0.212D-03 0.764D-03 0.391D-02 0.895D-02
 Coeff-Com:  0.461D-02-0.432D-01-0.115D+00 0.301D-01 0.449D+00 0.662D+00
 Coeff:     -0.943D-06-0.366D-03-0.212D-03 0.764D-03 0.391D-02 0.895D-02
 Coeff:      0.461D-02-0.432D-01-0.115D+00 0.301D-01 0.449D+00 0.662D+00
 Gap=     0.137 Goal=   None    Shift=    0.000
 RMSDP=9.82D-07 MaxDP=4.87D-05 DE=-4.62D-09 OVMax= 3.24D-05

 Cycle  13  Pass 1  IDiag  1:
 RMSU=  4.05D-07    CP:  9.59D-01  1.09D+00  8.66D-01  9.23D-01  1.01D+00
                    CP:  1.11D+00  1.34D+00  1.37D+00  1.51D+00  1.23D+00
                    CP:  1.34D+00  1.18D+00
 E= -994.849788940560     Delta-E=       -0.000000001008 Rises=F Damp=F
 DIIS: error= 4.70D-07 at cycle  13 NSaved=  13.
 NSaved=13 IEnMin=13 EnMin= -994.849788940560     IErMin=13 ErrMin= 4.70D-07
 ErrMax= 4.70D-07  0.00D+00 EMaxC= 1.00D-01 BMatC= 3.82D-11 BMatP= 3.76D-10
 IDIUse=1 WtCom= 1.00D+00 WtEn= 0.00D+00
 Coeff-Com:  0.937D-05-0.186D-03-0.230D-03-0.112D-04 0.101D-02 0.315D-02
 Coeff-Com:  0.579D-02-0.611D-02-0.440D-01-0.409D-01-0.812D-02 0.201D+00
 Coeff-Com:  0.889D+00
 Coeff:      0.937D-05-0.186D-03-0.230D-03-0.112D-04 0.101D-02 0.315D-02
 Coeff:      0.579D-02-0.611D-02-0.440D-01-0.409D-01-0.812D-02 0.201D+00
 Coeff:      0.889D+00
 Gap=     0.137 Goal=   None    Shift=    0.000
 RMSDP=4.55D-07 MaxDP=1.70D-05 DE=-1.01D-09 OVMax= 2.01D-05

 Cycle  14  Pass 1  IDiag  1:
 RMSU=  1.94D-07    CP:  9.59D-01  1.09D+00  8.67D-01  9.23D-01  1.01D+00
                    CP:  1.11D+00  1.34D+00  1.37D+00  1.51D+00  1.27D+00
                    CP:  1.39D+00  1.21D+00  1.35D+00
 E= -994.849788940734     Delta-E=       -0.000000000174 Rises=F Damp=F
 DIIS: error= 1.72D-07 at cycle  14 NSaved=  14.
 NSaved=14 IEnMin=14 EnMin= -994.849788940734     IErMin=14 ErrMin= 1.72D-07
 ErrMax= 1.72D-07  0.00D+00 EMaxC= 1.00D-01 BMatC= 1.09D-11 BMatP= 3.82D-11
 IDIUse=1 WtCom= 1.00D+00 WtEn= 0.00D+00
 Coeff-Com:  0.350D-05-0.849D-05-0.516D-04-0.133D-03-0.288D-03-0.309D-03
 Coeff-Com:  0.166D-02 0.570D-02 0.231D-02-0.218D-01-0.832D-01-0.502D-01
 Coeff-Com:  0.401D+00 0.745D+00
 Coeff:      0.350D-05-0.849D-05-0.516D-04-0.133D-03-0.288D-03-0.309D-03
 Coeff:      0.166D-02 0.570D-02 0.231D-02-0.218D-01-0.832D-01-0.502D-01
 Coeff:      0.401D+00 0.745D+00
 Gap=     0.137 Goal=   None    Shift=    0.000
 RMSDP=2.13D-07 MaxDP=1.48D-05 DE=-1.74D-10 OVMax= 6.30D-06

 Cycle  15  Pass 1  IDiag  1:
 RMSU=  8.25D-08    CP:  9.59D-01  1.09D+00  8.67D-01  9.23D-01  1.01D+00
                    CP:  1.11D+00  1.34D+00  1.37D+00  1.51D+00  1.27D+00
                    CP:  1.39D+00  1.24D+00  1.59D+00  1.22D+00
 E= -994.849788940773     Delta-E=       -0.000000000039 Rises=F Damp=F
 DIIS: error= 7.20D-08 at cycle  15 NSaved=  15.
 NSaved=15 IEnMin=15 EnMin= -994.849788940773     IErMin=15 ErrMin= 7.20D-08
 ErrMax= 7.20D-08  0.00D+00 EMaxC= 1.00D-01 BMatC= 1.52D-12 BMatP= 1.09D-11
 IDIUse=1 WtCom= 1.00D+00 WtEn= 0.00D+00
 Coeff-Com: -0.444D-08 0.297D-04 0.185D-04-0.624D-04-0.319D-03-0.692D-03
 Coeff-Com: -0.174D-03 0.356D-02 0.862D-02-0.286D-02-0.349D-01-0.615D-01
 Coeff-Com:  0.359D-01 0.323D+00 0.729D+00
 Coeff:     -0.444D-08 0.297D-04 0.185D-04-0.624D-04-0.319D-03-0.692D-03
 Coeff:     -0.174D-03 0.356D-02 0.862D-02-0.286D-02-0.349D-01-0.615D-01
 Coeff:      0.359D-01 0.323D+00 0.729D+00
 Gap=     0.137 Goal=   None    Shift=    0.000
 RMSDP=9.32D-08 MaxDP=8.07D-06 DE=-3.89D-11 OVMax= 2.15D-06

 Cycle  16  Pass 1  IDiag  1:
 RMSU=  2.91D-08    CP:  9.59D-01  1.09D+00  8.67D-01  9.23D-01  1.01D+00
                    CP:  1.11D+00  1.34D+00  1.37D+00  1.51D+00  1.27D+00
                    CP:  1.38D+00  1.24D+00  1.64D+00  1.28D+00  1.15D+00
 E= -994.849788940834     Delta-E=       -0.000000000061 Rises=F Damp=F
 DIIS: error= 1.80D-08 at cycle  16 NSaved=  16.
 NSaved=16 IEnMin=16 EnMin= -994.849788940834     IErMin=16 ErrMin= 1.80D-08
 ErrMax= 1.80D-08  0.00D+00 EMaxC= 1.00D-01 BMatC= 1.40D-13 BMatP= 1.52D-12
 IDIUse=1 WtCom= 1.00D+00 WtEn= 0.00D+00
 Coeff-Com: -0.491D-06 0.110D-04 0.135D-04-0.251D-05-0.692D-04-0.176D-03
 Coeff-Com: -0.256D-03 0.218D-03 0.247D-02 0.206D-02 0.117D-02-0.135D-01
 Coeff-Com: -0.428D-01-0.400D-02 0.213D+00 0.841D+00
 Coeff:     -0.491D-06 0.110D-04 0.135D-04-0.251D-05-0.692D-04-0.176D-03
 Coeff:     -0.256D-03 0.218D-03 0.247D-02 0.206D-02 0.117D-02-0.135D-01
 Coeff:     -0.428D-01-0.400D-02 0.213D+00 0.841D+00
 Gap=     0.137 Goal=   None    Shift=    0.000
 RMSDP=3.16D-08 MaxDP=1.89D-06 DE=-6.12D-11 OVMax= 7.88D-07

 Cycle  17  Pass 1  IDiag  1:
 RMSU=  1.48D-08    CP:  9.59D-01  1.09D+00  8.67D-01  9.23D-01  1.01D+00
                    CP:  1.11D+00  1.34D+00  1.37D+00  1.51D+00  1.27D+00
                    CP:  1.38D+00  1.24D+00  1.67D+00  1.31D+00  1.25D+00
                    CP:  1.14D+00
 E= -994.849788940802     Delta-E=        0.000000000032 Rises=F Damp=F
 DIIS: error= 1.09D-08 at cycle  17 NSaved=  17.
 NSaved=17 IEnMin=16 EnMin= -994.849788940834     IErMin=17 ErrMin= 1.09D-08
 ErrMax= 1.09D-08  0.00D+00 EMaxC= 1.00D-01 BMatC= 2.15D-14 BMatP= 1.40D-13
 IDIUse=1 WtCom= 1.00D+00 WtEn= 0.00D+00
 Coeff-Com: -0.125D-06-0.167D-06 0.150D-05 0.627D-05 0.161D-04 0.305D-04
 Coeff-Com: -0.343D-04-0.345D-03-0.185D-03 0.742D-03 0.445D-02 0.212D-02
 Coeff-Com: -0.163D-01-0.374D-01-0.283D-01 0.254D+00 0.822D+00
 Coeff:     -0.125D-06-0.167D-06 0.150D-05 0.627D-05 0.161D-04 0.305D-04
 Coeff:     -0.343D-04-0.345D-03-0.185D-03 0.742D-03 0.445D-02 0.212D-02
 Coeff:     -0.163D-01-0.374D-01-0.283D-01 0.254D+00 0.822D+00
 Gap=     0.137 Goal=   None    Shift=    0.000
 RMSDP=9.45D-09 MaxDP=4.66D-07 DE= 3.16D-11 OVMax= 3.02D-07

 SCF Done:  E(RM062X) =  -994.849788941     A.U. after   17 cycles
            NFock= 17  Conv=0.95D-08     -V/T= 2.0029
 KE= 9.919830412305D+02 PE=-3.929844062703D+03 EE= 1.154064350815D+03
 Leave Link  502 at Mon Apr  4 20:19:02 2022, MaxMem=  1879048192 cpu:             897.8 elap:             128.6
 (Enter /gpfs/software/gaussian16/sse4/tar/g16/l701.exe)
 ... and contract with generalized density number  0.
 Compute integral first derivatives.
 Leave Link  701 at Mon Apr  4 20:19:02 2022, MaxMem=  1879048192 cpu:               1.0 elap:               0.2
 (Enter /gpfs/software/gaussian16/sse4/tar/g16/l702.exe)
 L702 exits ... SP integral derivatives will be done elsewhere.
 Leave Link  702 at Mon Apr  4 20:19:02 2022, MaxMem=  1879048192 cpu:               0.1 elap:               0.0
 (Enter /gpfs/software/gaussian16/sse4/tar/g16/l703.exe)
 Integral derivatives from FoFJK, PRISM(SPDF).
 Compute integral first derivatives, UseDBF=F ICtDFT=           0.
 Calling FoFJK, ICntrl=      2127 FMM=F ISym2X=0 I1Cent= 0 IOpClX= 0 NMat=1 NMatS=1 NMatT=0.
 FoFJK:  IHMeth= 1 ICntrl=    2127 DoSepK=F KAlg= 0 I1Cent=           0 FoldK=F
 IRaf=         0 NMat=       1 IRICut=       1 DoRegI=T DoRafI=F ISym2E= 0 IDoP0=0 IntGTp=1.
 FoFCou: FMM=F IPFlag=           0 FMFlag=      100000 FMFlg1=         800
         NFxFlg=           0 DoJE=F BraDBF=F KetDBF=F FulRan=T
         wScrn=  0.000000 ICntrl=      2127 IOpCl=  0 I1Cent=           0 NGrid=           0
         NMat0=    1 NMatS0=      1 NMatT0=    0 NMatD0=    1 NMtDS0=    0 NMtDT0=    0
 Symmetry not used in FoFCou.
 Leave Link  703 at Mon Apr  4 20:19:20 2022, MaxMem=  1879048192 cpu:             120.2 elap:              17.2
 (Enter /gpfs/software/gaussian16/sse4/tar/g16/l716.exe)
 Dipole        =-3.81989249D+00-2.58569518D-01 1.95523431D-01
 ***** Axes restored to original set *****
 -------------------------------------------------------------------
 Center     Atomic                   Forces (Hartrees/Bohr)
 Number     Number              X              Y              Z
 -------------------------------------------------------------------
      1        6          -0.019354460    0.023120989    0.000145885
      2        6           0.007727978   -0.014471771    0.000219955
      3        6          -0.007170954    0.008573090    0.000069825
      4        6           0.013309030   -0.012917272   -0.000915432
      5        6           0.015245575   -0.008034598   -0.004694135
      6        6          -0.009409612    0.007130830   -0.000603725
      7        1           0.000896567   -0.000940260   -0.000174984
      8        8           0.002814486   -0.006816125   -0.000232973
      9        1          -0.000236393    0.000980857    0.000157796
     10        6          -0.001874063    0.000646407    0.012504577
     11        6           0.000943709   -0.002487577   -0.002887722
     12        6           0.014003635    0.012813435   -0.004789317
     13        6          -0.017384295    0.008976005   -0.002719278
     14        6           0.007075828   -0.014682618    0.001635642
     15        6          -0.003009003   -0.000236842   -0.000253093
     16       17           0.000186263   -0.001714617    0.000236927
     17        1          -0.003698139   -0.000975481    0.001306898
     18        1          -0.000066153    0.001035547    0.000993151
 -------------------------------------------------------------------
 Cartesian Forces:  Max     0.023120989 RMS     0.007949090
 Leave Link  716 at Mon Apr  4 20:19:20 2022, MaxMem=  1879048192 cpu:               0.1 elap:               0.0
 (Enter /gpfs/software/gaussian16/sse4/tar/g16/l103.exe)

 GradGradGradGradGradGradGradGradGradGradGradGradGradGradGradGradGradGrad
 Berny optimization.
 Using GEDIIS/GDIIS optimizer.
 FormGI is forming the generalized inverse of G from B-inverse, IUseBI=4.
 GSVD:  received Info=                   1 from GESDD.
 Internal  Forces:  Max     0.021911553 RMS     0.004568666
 Search for a local minimum.
 Step number   3 out of a maximum of   95
 All quantities printed in internal units (Hartrees-Bohrs-Radians)
 RMS Force = .45687D-02 SwitMx=.10000D-02 MixMth= 1
 Mixed Optimization -- RFO/linear search
 Update second derivatives using D2CorX and points    2    3
 DE= -2.44D-02 DEPred=-2.96D-02 R= 8.25D-01
 TightC=F SS=  1.41D+00  RLast= 3.45D-01 DXNew= 8.4853D-01 1.0342D+00
 Trust test= 8.25D-01 RLast= 3.45D-01 DXMaxT set to 8.49D-01
 ITU=  1  1  0
 Use linear search instead of GDIIS.
     Eigenvalues ---    0.00926   0.01581   0.01676   0.01971   0.01996
     Eigenvalues ---    0.01998   0.02009   0.02015   0.02036   0.02053
     Eigenvalues ---    0.02066   0.02081   0.02089   0.02106   0.02147
     Eigenvalues ---    0.15697   0.16000   0.16002   0.16015   0.19270
     Eigenvalues ---    0.22438   0.23435   0.24010   0.24765   0.24988
     Eigenvalues ---    0.24998   0.24999   0.25067   0.25287   0.32446
     Eigenvalues ---    0.33484   0.34795   0.34823   0.35247   0.35582
     Eigenvalues ---    0.41181   0.41532   0.41554   0.42624   0.44228
     Eigenvalues ---    0.44553   0.44989   0.45392   0.45642   0.46103
     Eigenvalues ---    0.46570   0.70070   0.77455
 RFO step:  Lambda=-6.84182561D-03 EMin= 9.26197191D-03
 Quartic linear search produced a step of  0.04452.
 Iteration  1 RMS(Cart)=  0.06188666 RMS(Int)=  0.00187183
 Iteration  2 RMS(Cart)=  0.00317457 RMS(Int)=  0.00057717
 Iteration  3 RMS(Cart)=  0.00000180 RMS(Int)=  0.00057717
 Iteration  4 RMS(Cart)=  0.00000000 RMS(Int)=  0.00057717
 ITry= 1 IFail=0 DXMaxC= 1.91D-01 DCOld= 1.00D+10 DXMaxT= 8.49D-01 DXLimC= 3.00D+00 Rises=F
 Variable       Old X    -DE/DX   Delta X   Delta X   Delta X     New X
                                 (Linear)    (Quad)   (Total)
    R1        2.73903   0.01155   0.00205   0.02916   0.03126   2.77028
    R2        2.72046   0.00896   0.00147   0.02484   0.02638   2.74684
    R3        2.34155  -0.00635  -0.00207  -0.01089  -0.01296   2.32859
    R4        2.63114  -0.00211  -0.00031  -0.00825  -0.00856   2.62258
    R5        2.05065  -0.00018  -0.00012  -0.00097  -0.00109   2.04957
    R6        2.31233   0.02191  -0.00681   0.03679   0.02999   2.34233
    R7        2.65805   0.00030   0.00076   0.00135   0.00206   2.66011
    R8        2.66992   0.00521   0.00060   0.01112   0.01166   2.68158
    R9        2.76618  -0.00499  -0.00137  -0.01639  -0.01776   2.74842
   R10        2.05099   0.00078   0.00009   0.00235   0.00244   2.05343
   R11        2.68510   0.00333   0.00108   0.00702   0.00835   2.69345
   R12        2.67733   0.00266   0.00040   0.00623   0.00698   2.68432
   R13        2.63568  -0.00073  -0.00048  -0.00299  -0.00357   2.63211
   R14        2.04629  -0.00040  -0.00011  -0.00142  -0.00153   2.04476
   R15        2.60982  -0.00511  -0.00057  -0.01230  -0.01283   2.59699
   R16        2.04805  -0.00147  -0.00033  -0.00466  -0.00499   2.04306
   R17        2.33348   0.01447  -0.00616   0.02017   0.01378   2.34726
   R18        2.60236   0.00030  -0.00027  -0.00083  -0.00145   2.60091
   R19        3.31282   0.00172   0.00089   0.00696   0.00785   3.32067
    A1        1.84347  -0.00885  -0.00372  -0.03883  -0.04246   1.80101
    A2        2.18864   0.00004   0.00165   0.00031   0.00187   2.19051
    A3        2.25106   0.00880   0.00206   0.03860   0.04057   2.29163
    A4        2.17847   0.00528   0.00082   0.01942   0.02027   2.19874
    A5        2.01756  -0.00366  -0.00125  -0.01657  -0.01783   1.99973
    A6        2.08715  -0.00163   0.00043  -0.00286  -0.00244   2.08471
    A7        2.26154   0.00121   0.00267   0.01427   0.01703   2.27857
    A8        2.22237   0.00154   0.00239   0.01165   0.01396   2.23633
    A9        1.91001  -0.00561  -0.00321  -0.02885  -0.03222   1.87779
   A10        2.17948   0.00410   0.00216   0.02051   0.02273   2.20220
   A11        2.19365   0.00150   0.00105   0.00824   0.00934   2.20300
   A12        2.15050   0.00642   0.00105   0.02227   0.02322   2.17372
   A13        2.04160  -0.00214   0.00017  -0.00399  -0.00378   2.03783
   A14        2.09108  -0.00427  -0.00122  -0.01827  -0.01945   2.07164
   A15        2.14299  -0.00321  -0.00036  -0.00740  -0.01086   2.13213
   A16        2.07340  -0.00107  -0.00033   0.00129  -0.00214   2.07126
   A17        2.05897   0.00465   0.00093   0.02144   0.02083   2.07980
   A18        2.13595   0.00288   0.00038   0.00908   0.01000   2.14595
   A19        2.09740  -0.00221  -0.00033  -0.00919  -0.00979   2.08761
   A20        2.04983  -0.00067  -0.00006   0.00010  -0.00022   2.04961
   A21        1.97520  -0.00985  -0.00429  -0.04864  -0.05204   1.92315
   A22        2.12316   0.00129   0.00064   0.00071   0.00090   2.12406
   A23        2.18482   0.00856   0.00364   0.04790   0.05108   2.23590
   A24        2.26363   0.01012   0.00464   0.04920   0.05424   2.31787
   A25        2.11583  -0.00503   0.00036  -0.01615  -0.01606   2.09977
   A26        2.01665  -0.00277  -0.00204  -0.01476  -0.01694   1.99972
   A27        2.09400   0.00185   0.00088   0.00947   0.01032   2.10433
   A28        2.17243   0.00093   0.00115   0.00557   0.00669   2.17912
    D1       -0.00141   0.00018  -0.00010   0.00704   0.00697   0.00556
    D2        3.14093   0.00013  -0.00005   0.00529   0.00523  -3.13703
    D3       -3.13749  -0.00020   0.00019  -0.00742  -0.00705   3.13864
    D4        0.00484  -0.00024   0.00024  -0.00917  -0.00879  -0.00395
    D5        0.00418  -0.00020   0.00024  -0.00794  -0.00775  -0.00357
    D6        3.13999   0.00016  -0.00007   0.00703   0.00725  -3.13594
    D7        0.00222   0.00011   0.00005   0.00450   0.00459   0.00681
    D8       -3.13705   0.00000   0.00020  -0.00003   0.00013  -3.13692
    D9       -3.14014   0.00016  -0.00000   0.00631   0.00640  -3.13374
   D10        0.00377   0.00005   0.00015   0.00178   0.00194   0.00571
   D11       -0.00789  -0.00014  -0.00033  -0.00384  -0.00416  -0.01205
   D12        0.00709   0.00039   0.00021   0.01506   0.01514   0.02224
   D13        3.13862   0.00015  -0.00019   0.00510   0.00486  -3.13971
   D14       -0.00428  -0.00038  -0.00007  -0.01475  -0.01479  -0.01906
   D15        3.13493  -0.00026  -0.00023  -0.01008  -0.01022   3.12470
   D16       -3.13570  -0.00016   0.00032  -0.00478  -0.00459  -3.14029
   D17        0.00351  -0.00004   0.00017  -0.00011  -0.00003   0.00347
   D18        2.95739   0.00217   0.00146   0.08627   0.08711   3.04451
   D19       -0.04728  -0.00142  -0.00050  -0.04890  -0.04863  -0.09591
   D20       -0.19589   0.00186   0.00100   0.07452   0.07476  -0.12113
   D21        3.08262  -0.00173  -0.00096  -0.06065  -0.06099   3.02163
   D22       -3.00420  -0.00300  -0.00180  -0.11829  -0.11988  -3.12407
   D23        0.13839  -0.00283  -0.00183  -0.11416  -0.11600   0.02240
   D24        0.00155   0.00015   0.00002   0.01435   0.01480   0.01634
   D25       -3.13905   0.00032  -0.00001   0.01848   0.01868  -3.12038
   D26        3.00712   0.00285   0.00160   0.11893   0.12138   3.12850
   D27       -0.13811   0.00264   0.00146   0.11149   0.11374  -0.02437
   D28       -0.00418   0.00002  -0.00013  -0.00751  -0.00778  -0.01196
   D29        3.13378  -0.00018  -0.00028  -0.01494  -0.01542   3.11836
   D30        0.00870  -0.00033   0.00047  -0.01787  -0.01743  -0.00872
   D31        3.13618   0.00018  -0.00024   0.00335   0.00294   3.13911
   D32       -3.13386  -0.00050   0.00050  -0.02190  -0.02123   3.12809
   D33       -0.00638   0.00001  -0.00021  -0.00068  -0.00087  -0.00725
   D34       -0.00478   0.00003  -0.00031   0.00659   0.00642   0.00165
   D35        3.14060   0.00027  -0.00016   0.01447   0.01484  -3.12775
   D36        0.01634  -0.00030   0.00086  -0.01142  -0.01059   0.00575
   D37       -0.01714   0.00053  -0.00089   0.01641   0.01518  -0.00196
   D38        3.13929  -0.00002  -0.00014  -0.00592  -0.00621   3.13308
         Item               Value     Threshold  Converged?
 Maximum Force            0.021912     0.000450     NO 
 RMS     Force            0.004569     0.000300     NO 
 Maximum Displacement     0.191107     0.001800     NO 
 RMS     Displacement     0.062080     0.001200     NO 
 Predicted change in Energy=-3.945651D-03
 Lowest energy point so far.  Saving SCF results.
 GradGradGradGradGradGradGradGradGradGradGradGradGradGradGradGradGradGrad

 Leave Link  103 at Mon Apr  4 20:19:20 2022, MaxMem=  1879048192 cpu:               0.2 elap:               0.0
 (Enter /gpfs/software/gaussian16/sse4/tar/g16/l202.exe)
                          Input orientation:                          
 ---------------------------------------------------------------------
 Center     Atomic      Atomic             Coordinates (Angstroms)
 Number     Number       Type             X           Y           Z
 ---------------------------------------------------------------------
      1          6           0       -6.092442    2.472381   -0.074081
      2          6           0       -6.079751    1.007705   -0.013803
      3          6           0       -4.680508    2.817315   -0.056418
      4          6           0       -3.675032    2.094612   -0.000808
      5          6           0       -3.617189    0.690247    0.076310
      6          6           0       -4.950110    0.204118    0.050799
      7          1           0       -5.114717   -0.869406    0.085559
      8          8           0       -7.101214    3.177481   -0.134223
      9          1           0       -7.061777    0.547396   -0.021563
     10          6           0       -2.409106   -0.116912    0.142024
     11          6           0       -2.449342   -1.528539    0.334899
     12          6           0       -1.150399    0.528152    0.010459
     13          6           0       -0.133524   -0.390352    0.115009
     14          6           0       -0.121492   -1.619567    0.293159
     15          6           0       -1.302642   -2.314516    0.420640
     16         17           0       -1.425218   -4.050626    0.662991
     17          1           0       -1.072741    1.593215   -0.158301
     18          1           0       -3.404698   -2.030033    0.416218
 ---------------------------------------------------------------------
                    Distance matrix (angstroms):
                    1          2          3          4          5
     1  C    0.000000
     2  C    1.465971   0.000000
     3  C    1.453565   2.287878   0.000000
     4  C    2.447846   2.638978   1.239505   0.000000
     5  C    3.053768   2.484574   2.381739   1.407670   0.000000
     6  C    2.542742   1.387809   2.629254   2.280889   1.419031
     7  H    3.485538   2.112986   3.714917   3.296295   2.162219
     8  O    1.232234   2.401211   2.448590   3.595709   4.285917
     9  H    2.155908   1.084583   3.290014   3.723486   3.448937
    10  C    4.507561   3.842223   3.715956   2.552216   1.454403
    11  C    5.426492   4.442296   4.900783   3.839563   2.520664
    12  C    5.311400   4.952683   4.207899   2.971145   2.472988
    13  C    6.613600   6.109727   5.567187   4.327903   3.647618
    14  C    7.247838   6.519021   6.371244   5.148708   4.195493
    15  C    6.789796   5.834952   6.162244   5.024567   3.808450
    16  Cl   8.054557   6.907202   7.634335   6.577708   5.255931
    17  H    5.096805   5.043198   3.811139   2.654830   2.710094
    18  H    5.266507   4.070463   5.034665   4.154478   2.749656
                    6          7          8          9         10
     6  C    0.000000
     7  H    1.086627   0.000000
     8  O    3.674557   4.513509   0.000000
     9  H    2.140611   2.410362   2.632792   0.000000
    10  C    2.562827   2.808873   5.739792   4.702703   0.000000
    11  C    3.055594   2.756964   6.633748   5.070614   1.425311
    12  C    3.813716   4.204120   6.515526   5.911496   1.420479
    13  C    4.853557   5.004262   7.832001   6.992761   2.292111
    14  C    5.167215   5.053527   8.480026   7.277522   2.741166
    15  C    4.447957   4.090543   8.005832   6.446217   2.476157
    16  Cl   5.559001   4.905710   9.224858   7.306245   4.088221
    17  H    4.123990   4.739360   6.233214   6.081199   2.191027
    18  H    2.741032   2.092977   6.409790   4.495443   2.174033
                   11         12         13         14         15
    11  C    0.000000
    12  C    2.454076   0.000000
    13  C    2.589755   1.374268   0.000000
    14  C    2.330002   2.398179   1.242116   0.000000
    15  C    1.392850   2.876141   2.272147   1.376343   0.000000
    16  Cl   2.741787   4.633198   3.919995   2.783258   1.757224
    17  H    3.447263   1.081143   2.211643   3.380926   3.957068
    18  H    1.082042   3.433775   3.671493   3.311053   2.121224
                   16         17         18
    16  Cl   0.000000
    17  H    5.714166   0.000000
    18  H    2.839373   4.346955   0.000000
 Stoichiometry    C12H4ClO(1-)
 Framework group  C1[X(C12H4ClO)]
 Deg. of freedom    48
 Full point group                 C1      NOp   1
 RotChk:  IX=0 Diff= 1.64D-02
 Largest Abelian subgroup         C1      NOp   1
 Largest concise Abelian subgroup C1      NOp   1
                         Standard orientation:                         
 ---------------------------------------------------------------------
 Center     Atomic      Atomic             Coordinates (Angstroms)
 Number     Number       Type             X           Y           Z
 ---------------------------------------------------------------------
      1          6           0        3.979583   -0.323836   -0.026821
      2          6           0        2.899934   -1.309143    0.085427
      3          6           0        3.267640    0.941227   -0.101689
      4          6           0        2.052328    1.184271   -0.083853
      5          6           0        0.984519    0.271258    0.004044
      6          6           0        1.540465   -1.030626    0.102373
      7          1           0        0.868331   -1.879282    0.196063
      8          8           0        5.184678   -0.580781   -0.038047
      9          1           0        3.234295   -2.338279    0.158927
     10          6           0       -0.431065    0.604691    0.019374
     11          6           0       -1.446397   -0.395302   -0.005656
     12          6           0       -0.808494    1.973530    0.059209
     13          6           0       -2.177936    2.088331    0.051340
     14          6           0       -3.094921    1.251113    0.018859
     15          6           0       -2.806315   -0.094278   -0.011976
     16         17           0       -4.005654   -1.378099   -0.046996
     17          1           0       -0.072835    2.764707    0.100607
     18          1           0       -1.167138   -1.440634   -0.016084
 ---------------------------------------------------------------------
 Rotational constants (GHZ):           1.8154520           0.2783564           0.2415097
 Leave Link  202 at Mon Apr  4 20:19:20 2022, MaxMem=  1879048192 cpu:               0.1 elap:               0.0
 (Enter /gpfs/software/gaussian16/sse4/tar/g16/l301.exe)
 Standard basis: 6-311+G(d,p) (5D, 7F)
 Ernie: Thresh=  0.10000D-02 Tol=  0.10000D-05 Strict=F.
 There are   354 symmetry adapted cartesian basis functions of A   symmetry.
 There are   340 symmetry adapted basis functions of A   symmetry.
   340 basis functions,   553 primitive gaussians,   354 cartesian basis functions
    51 alpha electrons       51 beta electrons
       nuclear repulsion energy       787.2744213865 Hartrees.
 IExCor= 4336 DFT=T Ex+Corr=M062X ExCW=0 ScaHFX=  0.540000
 ScaDFX=  1.000000  1.000000  1.000000  1.000000 ScalE2=  1.000000  1.000000
 IRadAn=      5 IRanWt=     -1 IRanGd=            0 ICorTp=0 IEmpDi=  4
 NAtoms=   18 NActive=   18 NUniq=   18 SFac= 1.00D+00 NAtFMM=   60 NAOKFM=F Big=F
 Integral buffers will be    131072 words long.
 Raffenetti 2 integral format.
 Two-electron integral symmetry is turned on.
 Leave Link  301 at Mon Apr  4 20:19:20 2022, MaxMem=  1879048192 cpu:               0.4 elap:               0.1
 (Enter /gpfs/software/gaussian16/sse4/tar/g16/l302.exe)
 NPDir=0 NMtPBC=     1 NCelOv=     1 NCel=       1 NClECP=     1 NCelD=      1
         NCelK=      1 NCelE2=     1 NClLst=     1 CellRange=     0.0.
 One-electron integrals computed using PRISM.
 One-electron integral symmetry used in STVInt
 NBasis=   340 RedAO= T EigKep=  1.89D-06  NBF=   340
 NBsUse=   336 1.00D-06 EigRej=  6.74D-07 NBFU=   336
 Precomputing XC quadrature grid using
 IXCGrd= 4 IRadAn=           5 IRanWt=          -1 IRanGd=           0 AccXCQ= 0.00D+00.
 Generated NRdTot=       0 NPtTot=           0 NUsed=           0 NTot=          32
 NSgBfM=   351   351   351   351   351 MxSgAt=    18 MxSgA2=    18.
 Leave Link  302 at Mon Apr  4 20:19:20 2022, MaxMem=  1879048192 cpu:               1.9 elap:               0.3
 (Enter /gpfs/software/gaussian16/sse4/tar/g16/l303.exe)
 DipDrv:  MaxL=1.
 Leave Link  303 at Mon Apr  4 20:19:20 2022, MaxMem=  1879048192 cpu:               0.3 elap:               0.1
 (Enter /gpfs/software/gaussian16/sse4/tar/g16/l401.exe)
 Initial guess from the checkpoint file:  "checkpoint.chk"
 B after Tr=    -0.000000    0.000000    0.000000
         Rot=    0.999999    0.001166    0.000099    0.000159 Ang=   0.14 deg.
 Guess basis will be translated and rotated to current coordinates.
 JPrj=2 DoOrth=T DoCkMO=T.
 Generating alternative initial guess.
 ExpMin= 4.38D-02 ExpMax= 1.06D+05 ExpMxC= 3.62D+03 IAcc=2 IRadAn=         4 AccDes= 0.00D+00
 Harris functional with IExCor= 1009 and IRadAn=       4 diagonalized for initial guess.
 HarFok:  IExCor= 1009 AccDes= 0.00D+00 IRadAn=         4 IDoV= 1 UseB2=F ITyADJ=14
 ICtDFT=  3500011 ScaDFX=  1.000000  1.000000  1.000000  1.000000
 FoFCou: FMM=F IPFlag=           0 FMFlag=      100000 FMFlg1=           0
         NFxFlg=           0 DoJE=T BraDBF=F KetDBF=T FulRan=T
         wScrn=  0.000000 ICntrl=       500 IOpCl=  0 I1Cent=   200000004 NGrid=           0
         NMat0=    1 NMatS0=      1 NMatT0=    0 NMatD0=    1 NMtDS0=    0 NMtDT0=    0
 Petite list used in FoFCou.
 Harris En= -994.514678030582    
 Leave Link  401 at Mon Apr  4 20:19:21 2022, MaxMem=  1879048192 cpu:               8.1 elap:               1.2
 (Enter /gpfs/software/gaussian16/sse4/tar/g16/l502.exe)
 Integral symmetry usage will be decided dynamically.
 Closed shell SCF:
 Using DIIS extrapolation, IDIIS=  1040.
 NGot=  1879048192 LenX=  1878791817 LenY=  1878666060
 Requested convergence on RMS density matrix=1.00D-08 within 128 cycles.
 Requested convergence on MAX density matrix=1.00D-06.
 Requested convergence on             energy=1.00D-06.
 No special actions if energy rises.
 Fock matrices will be formed incrementally for  20 cycles.

 Cycle   1  Pass 1  IDiag  1:
 FoFJK:  IHMeth= 1 ICntrl=       0 DoSepK=F KAlg= 0 I1Cent=           0 FoldK=F
 IRaf= 860000000 NMat=       1 IRICut=       1 DoRegI=T DoRafI=F ISym2E= 0 IDoP0=0 IntGTp=1.
 FoFCou: FMM=F IPFlag=           0 FMFlag=      100000 FMFlg1=           0
         NFxFlg=           0 DoJE=F BraDBF=F KetDBF=F FulRan=T
         wScrn=  0.000000 ICntrl=         0 IOpCl=  0 I1Cent=           0 NGrid=           0
         NMat0=    1 NMatS0=      1 NMatT0=    0 NMatD0=    1 NMtDS0=    0 NMtDT0=    0
 Symmetry not used in FoFCou.
 E= -994.814113296334    
 DIIS: error= 4.52D-03 at cycle   1 NSaved=   1.
 NSaved= 1 IEnMin= 1 EnMin= -994.814113296334     IErMin= 1 ErrMin= 4.52D-03
 ErrMax= 4.52D-03  0.00D+00 EMaxC= 1.00D-01 BMatC= 2.01D-02 BMatP= 2.01D-02
 IDIUse=3 WtCom= 9.55D-01 WtEn= 4.52D-02
 Coeff-Com:  0.100D+01
 Coeff-En:   0.100D+01
 Coeff:      0.100D+01
 Gap=     0.389 Goal=   None    Shift=    0.000
 GapD=    0.389 DampG=1.000 DampE=1.000 DampFc=1.0000 IDamp=-1.
 RMSDP=9.99D-03 MaxDP=4.99D-01              OVMax= 6.91D-02

 Cycle   2  Pass 1  IDiag  1:
 RMSU=  9.98D-03    CP:  1.01D+00
 E= -994.851852557067     Delta-E=       -0.037739260733 Rises=F Damp=F
 DIIS: error= 9.70D-04 at cycle   2 NSaved=   2.
 NSaved= 2 IEnMin= 2 EnMin= -994.851852557067     IErMin= 2 ErrMin= 9.70D-04
 ErrMax= 9.70D-04  0.00D+00 EMaxC= 1.00D-01 BMatC= 7.25D-04 BMatP= 2.01D-02
 IDIUse=3 WtCom= 9.90D-01 WtEn= 9.70D-03
 Coeff-Com: -0.610D-01 0.106D+01
 Coeff-En:   0.000D+00 0.100D+01
 Coeff:     -0.604D-01 0.106D+01
 Gap=     0.141 Goal=   None    Shift=    0.000
 RMSDP=1.87D-03 MaxDP=1.19D-01 DE=-3.77D-02 OVMax= 1.73D-02

 Cycle   3  Pass 1  IDiag  1:
 RMSU=  1.38D-03    CP:  9.91D-01  1.09D+00
 E= -994.852351788457     Delta-E=       -0.000499231390 Rises=F Damp=F
 DIIS: error= 2.20D-03 at cycle   3 NSaved=   3.
 NSaved= 3 IEnMin= 3 EnMin= -994.852351788457     IErMin= 2 ErrMin= 9.70D-04
 ErrMax= 2.20D-03  0.00D+00 EMaxC= 1.00D-01 BMatC= 1.17D-03 BMatP= 7.25D-04
 IDIUse=3 WtCom= 1.76D-01 WtEn= 8.24D-01
 Coeff-Com: -0.617D-01 0.635D+00 0.427D+00
 Coeff-En:   0.000D+00 0.311D+00 0.689D+00
 Coeff:     -0.108D-01 0.368D+00 0.643D+00
 Gap=     0.143 Goal=   None    Shift=    0.000
 RMSDP=1.08D-03 MaxDP=5.62D-02 DE=-4.99D-04 OVMax= 2.25D-02

 Cycle   4  Pass 1  IDiag  1:
 RMSU=  1.01D-03    CP:  9.86D-01  1.10D+00  8.17D-01
 E= -994.852607328615     Delta-E=       -0.000255540158 Rises=F Damp=F
 DIIS: error= 2.10D-03 at cycle   4 NSaved=   4.
 NSaved= 4 IEnMin= 4 EnMin= -994.852607328615     IErMin= 2 ErrMin= 9.70D-04
 ErrMax= 2.10D-03  0.00D+00 EMaxC= 1.00D-01 BMatC= 9.13D-04 BMatP= 7.25D-04
 IDIUse=3 WtCom= 1.79D-01 WtEn= 8.21D-01
 Coeff-Com: -0.160D-01 0.602D-01 0.466D+00 0.489D+00
 Coeff-En:   0.000D+00 0.000D+00 0.450D+00 0.550D+00
 Coeff:     -0.287D-02 0.108D-01 0.453D+00 0.539D+00
 Gap=     0.142 Goal=   None    Shift=    0.000
 RMSDP=5.50D-04 MaxDP=2.34D-02 DE=-2.56D-04 OVMax= 1.23D-02

 Cycle   5  Pass 1  IDiag  1:
 RMSU=  2.38D-04    CP:  9.83D-01  1.10D+00  9.69D-01  5.75D-01
 E= -994.853475809732     Delta-E=       -0.000868481117 Rises=F Damp=F
 DIIS: error= 3.64D-04 at cycle   5 NSaved=   5.
 NSaved= 5 IEnMin= 5 EnMin= -994.853475809732     IErMin= 5 ErrMin= 3.64D-04
 ErrMax= 3.64D-04  0.00D+00 EMaxC= 1.00D-01 BMatC= 3.35D-05 BMatP= 7.25D-04
 IDIUse=3 WtCom= 9.96D-01 WtEn= 3.64D-03
 Coeff-Com:  0.101D-02-0.779D-01 0.212D+00 0.333D+00 0.532D+00
 Coeff-En:   0.000D+00 0.000D+00 0.000D+00 0.000D+00 0.100D+01
 Coeff:      0.100D-02-0.776D-01 0.211D+00 0.332D+00 0.534D+00
 Gap=     0.142 Goal=   None    Shift=    0.000
 RMSDP=1.18D-04 MaxDP=6.29D-03 DE=-8.68D-04 OVMax= 2.68D-03

 Cycle   6  Pass 1  IDiag  1:
 RMSU=  6.23D-05    CP:  9.83D-01  1.10D+00  9.93D-01  6.55D-01  8.49D-01
 E= -994.853511136514     Delta-E=       -0.000035326782 Rises=F Damp=F
 DIIS: error= 1.51D-04 at cycle   6 NSaved=   6.
 NSaved= 6 IEnMin= 6 EnMin= -994.853511136514     IErMin= 6 ErrMin= 1.51D-04
 ErrMax= 1.51D-04  0.00D+00 EMaxC= 1.00D-01 BMatC= 3.25D-06 BMatP= 3.35D-05
 IDIUse=3 WtCom= 9.98D-01 WtEn= 1.51D-03
 Coeff-Com:  0.223D-02-0.510D-01 0.675D-01 0.132D+00 0.321D+00 0.529D+00
 Coeff-En:   0.000D+00 0.000D+00 0.000D+00 0.000D+00 0.000D+00 0.100D+01
 Coeff:      0.223D-02-0.509D-01 0.674D-01 0.131D+00 0.320D+00 0.530D+00
 Gap=     0.142 Goal=   None    Shift=    0.000
 RMSDP=3.40D-05 MaxDP=1.78D-03 DE=-3.53D-05 OVMax= 7.74D-04

 Cycle   7  Pass 1  IDiag  1:
 RMSU=  2.98D-05    CP:  9.83D-01  1.10D+00  9.93D-01  6.47D-01  8.95D-01
                    CP:  1.03D+00
 E= -994.853515035045     Delta-E=       -0.000003898531 Rises=F Damp=F
 DIIS: error= 6.59D-05 at cycle   7 NSaved=   7.
 NSaved= 7 IEnMin= 7 EnMin= -994.853515035045     IErMin= 7 ErrMin= 6.59D-05
 ErrMax= 6.59D-05  0.00D+00 EMaxC= 1.00D-01 BMatC= 3.72D-07 BMatP= 3.25D-06
 IDIUse=1 WtCom= 1.00D+00 WtEn= 0.00D+00
 Coeff-Com:  0.104D-02-0.126D-01-0.516D-02 0.413D-02 0.682D-01 0.258D+00
 Coeff-Com:  0.687D+00
 Coeff:      0.104D-02-0.126D-01-0.516D-02 0.413D-02 0.682D-01 0.258D+00
 Coeff:      0.687D+00
 Gap=     0.142 Goal=   None    Shift=    0.000
 RMSDP=2.37D-05 MaxDP=1.75D-03 DE=-3.90D-06 OVMax= 6.29D-04

 Cycle   8  Pass 1  IDiag  1:
 RMSU=  1.81D-05    CP:  9.83D-01  1.10D+00  9.89D-01  6.47D-01  9.09D-01
                    CP:  1.15D+00  1.35D+00
 E= -994.853515845024     Delta-E=       -0.000000809979 Rises=F Damp=F
 DIIS: error= 3.15D-05 at cycle   8 NSaved=   8.
 NSaved= 8 IEnMin= 8 EnMin= -994.853515845024     IErMin= 8 ErrMin= 3.15D-05
 ErrMax= 3.15D-05  0.00D+00 EMaxC= 1.00D-01 BMatC= 1.31D-07 BMatP= 3.72D-07
 IDIUse=1 WtCom= 1.00D+00 WtEn= 0.00D+00
 Coeff-Com:  0.120D-03 0.546D-02-0.205D-01-0.323D-01-0.460D-01 0.409D-02
 Coeff-Com:  0.420D+00 0.669D+00
 Coeff:      0.120D-03 0.546D-02-0.205D-01-0.323D-01-0.460D-01 0.409D-02
 Coeff:      0.420D+00 0.669D+00
 Gap=     0.142 Goal=   None    Shift=    0.000
 RMSDP=1.02D-05 MaxDP=6.53D-04 DE=-8.10D-07 OVMax= 5.00D-04

 Cycle   9  Pass 1  IDiag  1:
 RMSU=  8.22D-06    CP:  9.83D-01  1.10D+00  9.89D-01  6.45D-01  9.25D-01
                    CP:  1.18D+00  1.44D+00  1.15D+00
 E= -994.853516188939     Delta-E=       -0.000000343915 Rises=F Damp=F
 DIIS: error= 1.03D-05 at cycle   9 NSaved=   9.
 NSaved= 9 IEnMin= 9 EnMin= -994.853516188939     IErMin= 9 ErrMin= 1.03D-05
 ErrMax= 1.03D-05  0.00D+00 EMaxC= 1.00D-01 BMatC= 2.19D-08 BMatP= 1.31D-07
 IDIUse=1 WtCom= 1.00D+00 WtEn= 0.00D+00
 Coeff-Com: -0.173D-03 0.558D-02-0.917D-02-0.170D-01-0.375D-01-0.522D-01
 Coeff-Com:  0.445D-01 0.312D+00 0.754D+00
 Coeff:     -0.173D-03 0.558D-02-0.917D-02-0.170D-01-0.375D-01-0.522D-01
 Coeff:      0.445D-01 0.312D+00 0.754D+00
 Gap=     0.142 Goal=   None    Shift=    0.000
 RMSDP=9.97D-06 MaxDP=6.27D-04 DE=-3.44D-07 OVMax= 3.06D-04

 Cycle  10  Pass 1  IDiag  1:
 RMSU=  4.39D-06    CP:  9.83D-01  1.10D+00  9.87D-01  6.41D-01  9.37D-01
                    CP:  1.22D+00  1.59D+00  1.40D+00  1.15D+00
 E= -994.853516274008     Delta-E=       -0.000000085069 Rises=F Damp=F
 DIIS: error= 5.26D-06 at cycle  10 NSaved=  10.
 NSaved=10 IEnMin=10 EnMin= -994.853516274008     IErMin=10 ErrMin= 5.26D-06
 ErrMax= 5.26D-06  0.00D+00 EMaxC= 1.00D-01 BMatC= 4.78D-09 BMatP= 2.19D-08
 IDIUse=1 WtCom= 1.00D+00 WtEn= 0.00D+00
 Coeff-Com: -0.101D-03 0.100D-02 0.137D-02 0.105D-02-0.464D-02-0.236D-01
 Coeff-Com: -0.874D-01-0.361D-01 0.342D+00 0.806D+00
 Coeff:     -0.101D-03 0.100D-02 0.137D-02 0.105D-02-0.464D-02-0.236D-01
 Coeff:     -0.874D-01-0.361D-01 0.342D+00 0.806D+00
 Gap=     0.142 Goal=   None    Shift=    0.000
 RMSDP=4.12D-06 MaxDP=2.93D-04 DE=-8.51D-08 OVMax= 1.83D-04

 Cycle  11  Pass 1  IDiag  1:
 RMSU=  1.55D-06    CP:  9.83D-01  1.10D+00  9.86D-01  6.41D-01  9.40D-01
                    CP:  1.22D+00  1.66D+00  1.52D+00  1.39D+00  1.22D+00
 E= -994.853516294833     Delta-E=       -0.000000020825 Rises=F Damp=F
 DIIS: error= 2.22D-06 at cycle  11 NSaved=  11.
 NSaved=11 IEnMin=11 EnMin= -994.853516294833     IErMin=11 ErrMin= 2.22D-06
 ErrMax= 2.22D-06  0.00D+00 EMaxC= 1.00D-01 BMatC= 7.12D-10 BMatP= 4.78D-09
 IDIUse=1 WtCom= 1.00D+00 WtEn= 0.00D+00
 Coeff-Com: -0.797D-05-0.599D-03 0.209D-02 0.336D-02 0.469D-02-0.188D-03
 Coeff-Com: -0.417D-01-0.714D-01-0.412D-02 0.304D+00 0.804D+00
 Coeff:     -0.797D-05-0.599D-03 0.209D-02 0.336D-02 0.469D-02-0.188D-03
 Coeff:     -0.417D-01-0.714D-01-0.412D-02 0.304D+00 0.804D+00
 Gap=     0.142 Goal=   None    Shift=    0.000
 RMSDP=2.10D-06 MaxDP=1.53D-04 DE=-2.08D-08 OVMax= 7.81D-05

 Cycle  12  Pass 1  IDiag  1:
 RMSU=  8.35D-07    CP:  9.83D-01  1.10D+00  9.86D-01  6.41D-01  9.38D-01
                    CP:  1.22D+00  1.68D+00  1.59D+00  1.53D+00  1.26D+00
                    CP:  1.06D+00
 E= -994.853516298005     Delta-E=       -0.000000003172 Rises=F Damp=F
 DIIS: error= 1.11D-06 at cycle  12 NSaved=  12.
 NSaved=12 IEnMin=12 EnMin= -994.853516298005     IErMin=12 ErrMin= 1.11D-06
 ErrMax= 1.11D-06  0.00D+00 EMaxC= 1.00D-01 BMatC= 2.08D-10 BMatP= 7.12D-10
 IDIUse=1 WtCom= 1.00D+00 WtEn= 0.00D+00
 Coeff-Com:  0.184D-04-0.584D-03 0.100D-02 0.186D-02 0.362D-02 0.403D-02
 Coeff-Com: -0.702D-02-0.333D-01-0.624D-01 0.129D-01 0.422D+00 0.657D+00
 Coeff:      0.184D-04-0.584D-03 0.100D-02 0.186D-02 0.362D-02 0.403D-02
 Coeff:     -0.702D-02-0.333D-01-0.624D-01 0.129D-01 0.422D+00 0.657D+00
 Gap=     0.142 Goal=   None    Shift=    0.000
 RMSDP=7.33D-07 MaxDP=4.41D-05 DE=-3.17D-09 OVMax= 2.72D-05

 Cycle  13  Pass 1  IDiag  1:
 RMSU=  2.30D-07    CP:  9.83D-01  1.10D+00  9.86D-01  6.41D-01  9.39D-01
                    CP:  1.23D+00  1.68D+00  1.60D+00  1.56D+00  1.31D+00
                    CP:  1.24D+00  1.01D+00
 E= -994.853516298493     Delta-E=       -0.000000000488 Rises=F Damp=F
 DIIS: error= 3.11D-07 at cycle  13 NSaved=  13.
 NSaved=13 IEnMin=13 EnMin= -994.853516298493     IErMin=13 ErrMin= 3.11D-07
 ErrMax= 3.11D-07  0.00D+00 EMaxC= 1.00D-01 BMatC= 1.71D-11 BMatP= 2.08D-10
 IDIUse=1 WtCom= 1.00D+00 WtEn= 0.00D+00
 Coeff-Com:  0.634D-05-0.798D-04-0.129D-04 0.571D-04 0.270D-03 0.100D-02
 Coeff-Com:  0.474D-02 0.104D-02-0.172D-01-0.470D-01 0.298D-02 0.193D+00
 Coeff-Com:  0.861D+00
 Coeff:      0.634D-05-0.798D-04-0.129D-04 0.571D-04 0.270D-03 0.100D-02
 Coeff:      0.474D-02 0.104D-02-0.172D-01-0.470D-01 0.298D-02 0.193D+00
 Coeff:      0.861D+00
 Gap=     0.142 Goal=   None    Shift=    0.000
 RMSDP=2.44D-07 MaxDP=1.66D-05 DE=-4.88D-10 OVMax= 1.08D-05

 Cycle  14  Pass 1  IDiag  1:
 RMSU=  1.05D-07    CP:  9.83D-01  1.10D+00  9.86D-01  6.41D-01  9.40D-01
                    CP:  1.23D+00  1.69D+00  1.60D+00  1.58D+00  1.32D+00
                    CP:  1.29D+00  1.08D+00  1.20D+00
 E= -994.853516298561     Delta-E=       -0.000000000068 Rises=F Damp=F
 DIIS: error= 1.03D-07 at cycle  14 NSaved=  14.
 NSaved=14 IEnMin=14 EnMin= -994.853516298561     IErMin=14 ErrMin= 1.03D-07
 ErrMax= 1.03D-07  0.00D+00 EMaxC= 1.00D-01 BMatC= 3.33D-12 BMatP= 1.71D-11
 IDIUse=1 WtCom= 1.00D+00 WtEn= 0.00D+00
 Coeff-Com: -0.916D-06 0.740D-04-0.178D-03-0.301D-03-0.558D-03-0.344D-03
 Coeff-Com:  0.299D-02 0.601D-02 0.583D-02-0.194D-01-0.727D-01-0.591D-01
 Coeff-Com:  0.310D+00 0.828D+00
 Coeff:     -0.916D-06 0.740D-04-0.178D-03-0.301D-03-0.558D-03-0.344D-03
 Coeff:      0.299D-02 0.601D-02 0.583D-02-0.194D-01-0.727D-01-0.591D-01
 Coeff:      0.310D+00 0.828D+00
 Gap=     0.142 Goal=   None    Shift=    0.000
 RMSDP=1.14D-07 MaxDP=6.11D-06 DE=-6.84D-11 OVMax= 3.82D-06

 Cycle  15  Pass 1  IDiag  1:
 RMSU=  3.98D-08    CP:  9.83D-01  1.10D+00  9.86D-01  6.41D-01  9.40D-01
                    CP:  1.23D+00  1.69D+00  1.60D+00  1.58D+00  1.32D+00
                    CP:  1.32D+00  1.10D+00  1.33D+00  1.15D+00
 E= -994.853516298599     Delta-E=       -0.000000000037 Rises=F Damp=F
 DIIS: error= 2.66D-08 at cycle  15 NSaved=  15.
 NSaved=15 IEnMin=15 EnMin= -994.853516298599     IErMin=15 ErrMin= 2.66D-08
 ErrMax= 2.66D-08  0.00D+00 EMaxC= 1.00D-01 BMatC= 2.81D-13 BMatP= 3.33D-12
 IDIUse=1 WtCom= 1.00D+00 WtEn= 0.00D+00
 Coeff-Com: -0.798D-06 0.225D-04-0.330D-04-0.611D-04-0.129D-03-0.151D-03
 Coeff-Com: -0.302D-04 0.931D-03 0.339D-02 0.215D-02-0.152D-01-0.384D-01
 Coeff-Com: -0.388D-01 0.184D+00 0.902D+00
 Coeff:     -0.798D-06 0.225D-04-0.330D-04-0.611D-04-0.129D-03-0.151D-03
 Coeff:     -0.302D-04 0.931D-03 0.339D-02 0.215D-02-0.152D-01-0.384D-01
 Coeff:     -0.388D-01 0.184D+00 0.902D+00
 Gap=     0.142 Goal=   None    Shift=    0.000
 RMSDP=3.27D-08 MaxDP=1.66D-06 DE=-3.73D-11 OVMax= 9.95D-07

 Cycle  16  Pass 1  IDiag  1:
 RMSU=  1.43D-08    CP:  9.83D-01  1.10D+00  9.86D-01  6.41D-01  9.40D-01
                    CP:  1.23D+00  1.69D+00  1.60D+00  1.58D+00  1.32D+00
                    CP:  1.31D+00  1.11D+00  1.38D+00  1.30D+00  1.01D+00
 E= -994.853516298591     Delta-E=        0.000000000007 Rises=F Damp=F
 DIIS: error= 1.99D-08 at cycle  16 NSaved=  16.
 NSaved=16 IEnMin=15 EnMin= -994.853516298599     IErMin=16 ErrMin= 1.99D-08
 ErrMax= 1.99D-08  0.00D+00 EMaxC= 1.00D-01 BMatC= 8.24D-14 BMatP= 2.81D-13
 IDIUse=1 WtCom= 1.00D+00 WtEn= 0.00D+00
 Coeff-Com: -0.261D-06 0.109D-05 0.646D-05 0.908D-05 0.122D-04-0.298D-04
 Coeff-Com: -0.421D-03-0.327D-03 0.833D-03 0.352D-02 0.209D-02-0.970D-02
 Coeff-Com: -0.563D-01-0.230D-01 0.420D+00 0.663D+00
 Coeff:     -0.261D-06 0.109D-05 0.646D-05 0.908D-05 0.122D-04-0.298D-04
 Coeff:     -0.421D-03-0.327D-03 0.833D-03 0.352D-02 0.209D-02-0.970D-02
 Coeff:     -0.563D-01-0.230D-01 0.420D+00 0.663D+00
 Gap=     0.142 Goal=   None    Shift=    0.000
 RMSDP=1.31D-08 MaxDP=7.35D-07 DE= 7.28D-12 OVMax= 2.78D-07

 Cycle  17  Pass 1  IDiag  1:
 RMSU=  5.48D-09    CP:  9.83D-01  1.10D+00  9.86D-01  6.41D-01  9.40D-01
                    CP:  1.23D+00  1.69D+00  1.60D+00  1.58D+00  1.32D+00
                    CP:  1.31D+00  1.10D+00  1.39D+00  1.32D+00  1.09D+00
                    CP:  1.09D+00
 E= -994.853516298585     Delta-E=        0.000000000007 Rises=F Damp=F
 DIIS: error= 5.59D-09 at cycle  17 NSaved=  17.
 NSaved=17 IEnMin=15 EnMin= -994.853516298599     IErMin=17 ErrMin= 5.59D-09
 ErrMax= 5.59D-09  0.00D+00 EMaxC= 1.00D-01 BMatC= 8.59D-15 BMatP= 8.24D-14
 IDIUse=1 WtCom= 1.00D+00 WtEn= 0.00D+00
 Coeff-Com:  0.524D-07-0.373D-05 0.845D-05 0.142D-04 0.292D-04 0.133D-04
 Coeff-Com: -0.147D-03-0.259D-03-0.328D-03 0.778D-03 0.336D-02 0.399D-02
 Coeff-Com: -0.129D-01-0.451D-01-0.165D-01 0.234D+00 0.833D+00
 Coeff:      0.524D-07-0.373D-05 0.845D-05 0.142D-04 0.292D-04 0.133D-04
 Coeff:     -0.147D-03-0.259D-03-0.328D-03 0.778D-03 0.336D-02 0.399D-02
 Coeff:     -0.129D-01-0.451D-01-0.165D-01 0.234D+00 0.833D+00
 Gap=     0.142 Goal=   None    Shift=    0.000
 RMSDP=3.79D-09 MaxDP=1.99D-07 DE= 6.82D-12 OVMax= 1.08D-07

 SCF Done:  E(RM062X) =  -994.853516299     A.U. after   17 cycles
            NFock= 17  Conv=0.38D-08     -V/T= 2.0030
 KE= 9.918586703121D+02 PE=-3.926324237528D+03 EE= 1.152337629531D+03
 Leave Link  502 at Mon Apr  4 20:21:29 2022, MaxMem=  1879048192 cpu:             894.8 elap:             128.2
 (Enter /gpfs/software/gaussian16/sse4/tar/g16/l701.exe)
 ... and contract with generalized density number  0.
 Compute integral first derivatives.
 Leave Link  701 at Mon Apr  4 20:21:30 2022, MaxMem=  1879048192 cpu:               1.0 elap:               0.2
 (Enter /gpfs/software/gaussian16/sse4/tar/g16/l702.exe)
 L702 exits ... SP integral derivatives will be done elsewhere.
 Leave Link  702 at Mon Apr  4 20:21:30 2022, MaxMem=  1879048192 cpu:               0.1 elap:               0.0
 (Enter /gpfs/software/gaussian16/sse4/tar/g16/l703.exe)
 Integral derivatives from FoFJK, PRISM(SPDF).
 Compute integral first derivatives, UseDBF=F ICtDFT=           0.
 Calling FoFJK, ICntrl=      2127 FMM=F ISym2X=0 I1Cent= 0 IOpClX= 0 NMat=1 NMatS=1 NMatT=0.
 FoFJK:  IHMeth= 1 ICntrl=    2127 DoSepK=F KAlg= 0 I1Cent=           0 FoldK=F
 IRaf=         0 NMat=       1 IRICut=       1 DoRegI=T DoRafI=F ISym2E= 0 IDoP0=0 IntGTp=1.
 FoFCou: FMM=F IPFlag=           0 FMFlag=      100000 FMFlg1=         800
         NFxFlg=           0 DoJE=F BraDBF=F KetDBF=F FulRan=T
         wScrn=  0.000000 ICntrl=      2127 IOpCl=  0 I1Cent=           0 NGrid=           0
         NMat0=    1 NMatS0=      1 NMatT0=    0 NMatD0=    1 NMtDS0=    0 NMtDT0=    0
 Symmetry not used in FoFCou.
 Leave Link  703 at Mon Apr  4 20:21:47 2022, MaxMem=  1879048192 cpu:             119.5 elap:              17.1
 (Enter /gpfs/software/gaussian16/sse4/tar/g16/l716.exe)
 Dipole        =-3.70387989D+00-2.30642486D-01 1.00919798D-01
 ***** Axes restored to original set *****
 -------------------------------------------------------------------
 Center     Atomic                   Forces (Hartrees/Bohr)
 Number     Number              X              Y              Z
 -------------------------------------------------------------------
      1        6          -0.002540050    0.006978181   -0.001725589
      2        6           0.003622805   -0.005974484    0.000431041
      3        6           0.004045595   -0.002808664    0.000449192
      4        6          -0.004080892    0.002757365    0.000255184
      5        6           0.001807943    0.001243870   -0.001584814
      6        6          -0.005399847    0.000588614    0.001091604
      7        1          -0.000618047   -0.000182728   -0.000119368
      8        8           0.003623276   -0.002945584    0.000752199
      9        1          -0.000747833   -0.000230807   -0.000082244
     10        6          -0.003307640   -0.002776879    0.000295195
     11        6          -0.002752626   -0.000258926   -0.000112670
     12        6           0.008618676    0.001619126   -0.000644511
     13        6          -0.008746360    0.000933860    0.000343333
     14        6           0.010051500   -0.003125236    0.000777685
     15        6          -0.001843742    0.002463942   -0.001762905
     16       17           0.000039489    0.001070014   -0.000071238
     17        1          -0.001327240   -0.000254240    0.000597397
     18        1          -0.000445007    0.000902577    0.001110511
 -------------------------------------------------------------------
 Cartesian Forces:  Max     0.010051500 RMS     0.003127293
 Leave Link  716 at Mon Apr  4 20:21:47 2022, MaxMem=  1879048192 cpu:               0.1 elap:               0.0
 (Enter /gpfs/software/gaussian16/sse4/tar/g16/l103.exe)

 GradGradGradGradGradGradGradGradGradGradGradGradGradGradGradGradGradGrad
 Berny optimization.
 Using GEDIIS/GDIIS optimizer.
 FormGI is forming the generalized inverse of G from B-inverse, IUseBI=4.
 GSVD:  received Info=                   1 from GESDD.
 Internal  Forces:  Max     0.006488554 RMS     0.001692233
 Search for a local minimum.
 Step number   4 out of a maximum of   95
 All quantities printed in internal units (Hartrees-Bohrs-Radians)
 RMS Force = .16922D-02 SwitMx=.10000D-02 MixMth= 1
 Mixed Optimization -- RFO/linear search
 Update second derivatives using D2CorX and points    2    3    4
 DE= -3.73D-03 DEPred=-3.95D-03 R= 9.45D-01
 TightC=F SS=  1.41D+00  RLast= 3.14D-01 DXNew= 1.4270D+00 9.4313D-01
 Trust test= 9.45D-01 RLast= 3.14D-01 DXMaxT set to 9.43D-01
 ITU=  1  1  1  0
 Use linear search instead of GDIIS.
     Eigenvalues ---    0.00924   0.01567   0.01808   0.01918   0.01998
     Eigenvalues ---    0.01998   0.02014   0.02019   0.02038   0.02061
     Eigenvalues ---    0.02075   0.02083   0.02104   0.02138   0.02208
     Eigenvalues ---    0.13577   0.16000   0.16002   0.16074   0.17485
     Eigenvalues ---    0.22428   0.23525   0.24011   0.24987   0.24999
     Eigenvalues ---    0.24999   0.25016   0.25107   0.28064   0.32596
     Eigenvalues ---    0.33451   0.34814   0.34830   0.35249   0.35579
     Eigenvalues ---    0.40689   0.41421   0.41666   0.42362   0.44032
     Eigenvalues ---    0.44590   0.45300   0.45490   0.45690   0.46424
     Eigenvalues ---    0.47761   0.71232   0.77257
 RFO step:  Lambda=-1.07201238D-03 EMin= 9.24289422D-03
 Quartic linear search produced a step of  0.06253.
 Iteration  1 RMS(Cart)=  0.02368545 RMS(Int)=  0.00027108
 Iteration  2 RMS(Cart)=  0.00035383 RMS(Int)=  0.00007661
 Iteration  3 RMS(Cart)=  0.00000007 RMS(Int)=  0.00007661
 ITry= 1 IFail=0 DXMaxC= 8.44D-02 DCOld= 1.00D+10 DXMaxT= 9.43D-01 DXLimC= 3.00D+00 Rises=F
 Variable       Old X    -DE/DX   Delta X   Delta X   Delta X     New X
                                 (Linear)    (Quad)   (Total)
    R1        2.77028   0.00403   0.00195   0.01477   0.01674   2.78703
    R2        2.74684  -0.00050   0.00165   0.00234   0.00401   2.75085
    R3        2.32859  -0.00469  -0.00081  -0.00990  -0.01071   2.31787
    R4        2.62258  -0.00406  -0.00054  -0.01049  -0.01102   2.61155
    R5        2.04957   0.00078  -0.00007   0.00230   0.00223   2.05179
    R6        2.34233  -0.00533   0.00188  -0.01293  -0.01105   2.33127
    R7        2.66011  -0.00008   0.00013   0.00051   0.00061   2.66072
    R8        2.68158   0.00302   0.00073   0.00912   0.00982   2.69140
    R9        2.74842  -0.00006  -0.00111  -0.00317  -0.00428   2.74415
   R10        2.05343   0.00027   0.00015   0.00116   0.00131   2.05474
   R11        2.69345  -0.00199   0.00052  -0.00295  -0.00247   2.69098
   R12        2.68432   0.00362   0.00044   0.00988   0.01031   2.69462
   R13        2.63211   0.00195  -0.00022   0.00414   0.00387   2.63598
   R14        2.04476   0.00006  -0.00010  -0.00003  -0.00013   2.04464
   R15        2.59699  -0.00284  -0.00080  -0.00858  -0.00933   2.58766
   R16        2.04306  -0.00044  -0.00031  -0.00215  -0.00246   2.04060
   R17        2.34726   0.00098   0.00086   0.00062   0.00153   2.34878
   R18        2.60091   0.00327  -0.00009   0.00776   0.00768   2.60859
   R19        3.32067  -0.00107   0.00049  -0.00230  -0.00181   3.31886
    A1        1.80101   0.00041  -0.00265  -0.00465  -0.00743   1.79358
    A2        2.19051  -0.00061   0.00012  -0.00113  -0.00119   2.18932
    A3        2.29163   0.00021   0.00254   0.00605   0.00841   2.30004
    A4        2.19874  -0.00048   0.00127   0.00199   0.00326   2.20200
    A5        1.99973   0.00013  -0.00112  -0.00298  -0.00409   1.99564
    A6        2.08471   0.00035  -0.00015   0.00098   0.00083   2.08554
    A7        2.27857  -0.00005   0.00107   0.00170   0.00277   2.28134
    A8        2.23633   0.00087   0.00087   0.00566   0.00648   2.24281
    A9        1.87779   0.00060  -0.00201  -0.00266  -0.00478   1.87301
   A10        2.20220  -0.00155   0.00142  -0.00304  -0.00161   2.20059
   A11        2.20300   0.00096   0.00058   0.00597   0.00656   2.20956
   A12        2.17372  -0.00133   0.00145  -0.00157  -0.00019   2.17353
   A13        2.03783   0.00006  -0.00024  -0.00214  -0.00238   2.03544
   A14        2.07164   0.00127  -0.00122   0.00374   0.00252   2.07416
   A15        2.13213   0.00072  -0.00068   0.00129   0.00047   2.13259
   A16        2.07126  -0.00019  -0.00013  -0.00158  -0.00186   2.06940
   A17        2.07980  -0.00053   0.00130   0.00029   0.00136   2.08116
   A18        2.14595  -0.00121   0.00063  -0.00377  -0.00325   2.14271
   A19        2.08761  -0.00029  -0.00061  -0.00492  -0.00549   2.08212
   A20        2.04961   0.00150  -0.00001   0.00872   0.00874   2.05836
   A21        1.92315  -0.00040  -0.00325  -0.01069  -0.01395   1.90920
   A22        2.12406  -0.00114   0.00006  -0.00705  -0.00705   2.11701
   A23        2.23590   0.00154   0.00319   0.01792   0.02106   2.25696
   A24        2.31787   0.00494   0.00339   0.02990   0.03339   2.35126
   A25        2.09977  -0.00649  -0.00100  -0.02946  -0.03041   2.06937
   A26        1.99972   0.00369  -0.00106   0.01399   0.01275   2.01247
   A27        2.10433  -0.00190   0.00065  -0.00711  -0.00657   2.09775
   A28        2.17912  -0.00178   0.00042  -0.00670  -0.00640   2.17272
    D1        0.00556  -0.00031   0.00044  -0.01520  -0.01474  -0.00918
    D2       -3.13703  -0.00026   0.00033  -0.01305  -0.01271   3.13345
    D3        3.13864   0.00032  -0.00044   0.01563   0.01514  -3.12941
    D4       -0.00395   0.00037  -0.00055   0.01778   0.01717   0.01322
    D5       -0.00357   0.00040  -0.00048   0.02036   0.01992   0.01635
    D6       -3.13594  -0.00028   0.00045  -0.01299  -0.01264   3.13460
    D7        0.00681  -0.00010   0.00029  -0.00560  -0.00533   0.00147
    D8       -3.13692   0.00018   0.00001   0.00844   0.00841  -3.12851
    D9       -3.13374  -0.00016   0.00040  -0.00785  -0.00746  -3.14120
   D10        0.00571   0.00013   0.00012   0.00620   0.00628   0.01200
   D11       -0.01205  -0.00006  -0.00026  -0.00309  -0.00342  -0.01547
   D12        0.02224  -0.00037   0.00095  -0.01951  -0.01858   0.00366
   D13       -3.13971  -0.00013   0.00030  -0.00572  -0.00551   3.13797
   D14       -0.01906   0.00045  -0.00092   0.02260   0.02165   0.00259
   D15        3.12470   0.00016  -0.00064   0.00831   0.00764   3.13234
   D16       -3.14029   0.00024  -0.00029   0.00894   0.00862  -3.13167
   D17        0.00347  -0.00005  -0.00000  -0.00535  -0.00540  -0.00192
   D18        3.04451   0.00002   0.00545   0.01452   0.01992   3.06443
   D19       -0.09591   0.00011  -0.00304   0.01329   0.01029  -0.08562
   D20       -0.12113   0.00029   0.00467   0.03068   0.03531  -0.08582
   D21        3.02163   0.00039  -0.00381   0.02945   0.02568   3.04731
   D22       -3.12407  -0.00040  -0.00750  -0.02678  -0.03419   3.12492
   D23        0.02240  -0.00058  -0.00725  -0.03567  -0.04286  -0.02047
   D24        0.01634  -0.00050   0.00093  -0.02554  -0.02450  -0.00815
   D25       -3.12038  -0.00067   0.00117  -0.03443  -0.03317   3.12964
   D26        3.12850  -0.00003   0.00759   0.00650   0.01431  -3.14038
   D27       -0.02437   0.00032   0.00711   0.02269   0.02981   0.00544
   D28       -0.01196   0.00007  -0.00049   0.00530   0.00497  -0.00699
   D29        3.11836   0.00042  -0.00096   0.02149   0.02047   3.13883
   D30       -0.00872   0.00060  -0.00109   0.02989   0.02884   0.02012
   D31        3.13911  -0.00001   0.00018  -0.00001   0.00013   3.13924
   D32        3.12809   0.00077  -0.00133   0.03857   0.03736  -3.11773
   D33       -0.00725   0.00015  -0.00005   0.00867   0.00865   0.00140
   D34        0.00165   0.00021   0.00040   0.01017   0.01065   0.01230
   D35       -3.12775  -0.00015   0.00093  -0.00710  -0.00621  -3.13396
   D36        0.00575  -0.00010  -0.00066  -0.00518  -0.00596  -0.00021
   D37       -0.00196  -0.00031   0.00095  -0.01516  -0.01430  -0.01626
   D38        3.13308   0.00033  -0.00039   0.01621   0.01581  -3.13429
         Item               Value     Threshold  Converged?
 Maximum Force            0.006489     0.000450     NO 
 RMS     Force            0.001692     0.000300     NO 
 Maximum Displacement     0.084353     0.001800     NO 
 RMS     Displacement     0.023731     0.001200     NO 
 Predicted change in Energy=-5.572422D-04
 Lowest energy point so far.  Saving SCF results.
 GradGradGradGradGradGradGradGradGradGradGradGradGradGradGradGradGradGrad

 Leave Link  103 at Mon Apr  4 20:21:47 2022, MaxMem=  1879048192 cpu:               0.1 elap:               0.0
 (Enter /gpfs/software/gaussian16/sse4/tar/g16/l202.exe)
                          Input orientation:                          
 ---------------------------------------------------------------------
 Center     Atomic      Atomic             Coordinates (Angstroms)
 Number     Number       Type             X           Y           Z
 ---------------------------------------------------------------------
      1          6           0       -6.089560    2.478143   -0.107484
      2          6           0       -6.079349    1.006709   -0.007963
      3          6           0       -4.672968    2.812162   -0.080594
      4          6           0       -3.676632    2.087894   -0.012368
      5          6           0       -3.617997    0.684071    0.078707
      6          6           0       -4.958403    0.202691    0.075043
      7          1           0       -5.130806   -0.869458    0.130197
      8          8           0       -7.093697    3.179902   -0.168387
      9          1           0       -7.065117    0.551602   -0.003586
     10          6           0       -2.410046   -0.118517    0.152333
     11          6           0       -2.447243   -1.530233    0.335262
     12          6           0       -1.148733    0.534541    0.026281
     13          6           0       -0.145361   -0.392433    0.121280
     14          6           0       -0.105271   -1.625097    0.275521
     15          6           0       -1.295431   -2.315256    0.388292
     16         17           0       -1.419941   -4.051691    0.620164
     17          1           0       -1.081960    1.602879   -0.116014
     18          1           0       -3.403386   -2.025236    0.442185
 ---------------------------------------------------------------------
                    Distance matrix (angstroms):
                    1          2          3          4          5
     1  C    0.000000
     2  C    1.474831   0.000000
     3  C    1.455687   2.289725   0.000000
     4  C    2.446132   2.634773   1.233656   0.000000
     5  C    3.059736   2.483920   2.380570   1.407995   0.000000
     6  C    2.547649   1.381975   2.629646   2.281352   1.424229
     7  H    3.490291   2.106852   3.715962   3.298617   2.169032
     8  O    1.226566   2.403623   2.450075   3.590704   4.286107
     9  H    2.161959   1.085762   3.292178   3.720497   3.450646
    10  C    4.510983   3.841303   3.709980   2.549434   1.452141
    11  C    5.434112   4.443655   4.897263   3.837067   2.517862
    12  C    5.311050   4.953291   4.197525   2.967267   2.474343
    13  C    6.605001   6.098075   5.550623   4.317378   3.635915
    14  C    7.266016   6.534246   6.378083   5.159825   4.208353
    15  C    6.797510   5.837666   6.157762   5.021790   3.806064
    16  Cl   8.060616   6.905942   7.627957   6.571700   5.249006
    17  H    5.083525   5.033984   3.789323   2.641648   2.704368
    18  H    5.272390   4.068920   5.028475   4.147182   2.741992
                    6          7          8          9         10
     6  C    0.000000
     7  H    1.087321   0.000000
     8  O    3.671855   4.509923   0.000000
     9  H    2.136858   2.403927   2.633617   0.000000
    10  C    2.569683   2.822576   5.737509   4.705640   0.000000
    11  C    3.062134   2.771315   6.635402   5.076771   1.424005
    12  C    3.824407   4.223615   6.509871   5.916484   1.425934
    13  C    4.849916   5.008223   7.818238   6.984970   2.281402
    14  C    5.189787   5.084104   8.492536   7.297628   2.756256
    15  C    4.455956   4.106951   8.007905   6.454589   2.474613
    16  Cl   5.560362   4.912962   9.225467   7.310771   4.082772
    17  H    4.125996   4.750393   6.215362   6.075853   2.190668
    18  H    2.741629   2.101700   6.409731   4.499675   2.169404
                   11         12         13         14         15
    11  C    0.000000
    12  C    2.458636   0.000000
    13  C    2.576634   1.369329   0.000000
    14  C    2.344654   2.411425   1.242923   0.000000
    15  C    1.394900   2.876442   2.256370   1.380405   0.000000
    16  Cl   2.737566   4.632469   3.906867   2.781276   1.756266
    17  H    3.447324   1.079839   2.216934   3.395150   3.956220
    18  H    1.081974   3.436407   3.658381   3.326477   2.128494
                   16         17         18
    16  Cl   0.000000
    17  H    5.712298   0.000000
    18  H    2.841170   4.343250   0.000000
 Stoichiometry    C12H4ClO(1-)
 Framework group  C1[X(C12H4ClO)]
 Deg. of freedom    48
 Full point group                 C1      NOp   1
 RotChk:  IX=0 Diff= 9.39D-03
 Largest Abelian subgroup         C1      NOp   1
 Largest concise Abelian subgroup C1      NOp   1
                         Standard orientation:                         
 ---------------------------------------------------------------------
 Center     Atomic      Atomic             Coordinates (Angstroms)
 Number     Number       Type             X           Y           Z
 ---------------------------------------------------------------------
      1          6           0        3.985720   -0.315731   -0.003072
      2          6           0        2.899939   -1.311632    0.063146
      3          6           0        3.261723    0.944882   -0.078616
      4          6           0        2.050444    1.178716   -0.073066
      5          6           0        0.981541    0.264683   -0.006433
      6          6           0        1.544574   -1.041742    0.061966
      7          1           0        0.877285   -1.897610    0.128905
      8          8           0        5.185364   -0.571101   -0.013308
      9          1           0        3.239873   -2.341361    0.117771
     10          6           0       -0.431337    0.599998    0.000851
     11          6           0       -1.447750   -0.397080   -0.022133
     12          6           0       -0.805549    1.975317    0.042702
     13          6           0       -2.171244    2.074999    0.044350
     14          6           0       -3.107760    1.257953    0.029152
     15          6           0       -2.808013   -0.089282    0.004094
     16         17           0       -4.005089   -1.373919   -0.030372
     17          1           0       -0.062381    2.758461    0.063625
     18          1           0       -1.164913   -1.440546   -0.065162
 ---------------------------------------------------------------------
 Rotational constants (GHZ):           1.8227502           0.2782790           0.2415062
 Leave Link  202 at Mon Apr  4 20:21:55 2022, MaxMem=  1879048192 cpu:               0.1 elap:               0.0
 (Enter /gpfs/software/gaussian16/sse4/tar/g16/l301.exe)
 Standard basis: 6-311+G(d,p) (5D, 7F)
 Ernie: Thresh=  0.10000D-02 Tol=  0.10000D-05 Strict=F.
 There are   354 symmetry adapted cartesian basis functions of A   symmetry.
 There are   340 symmetry adapted basis functions of A   symmetry.
   340 basis functions,   553 primitive gaussians,   354 cartesian basis functions
    51 alpha electrons       51 beta electrons
       nuclear repulsion energy       787.3968182559 Hartrees.
 IExCor= 4336 DFT=T Ex+Corr=M062X ExCW=0 ScaHFX=  0.540000
 ScaDFX=  1.000000  1.000000  1.000000  1.000000 ScalE2=  1.000000  1.000000
 IRadAn=      5 IRanWt=     -1 IRanGd=            0 ICorTp=0 IEmpDi=  4
 NAtoms=   18 NActive=   18 NUniq=   18 SFac= 1.00D+00 NAtFMM=   60 NAOKFM=F Big=F
 Integral buffers will be    131072 words long.
 Raffenetti 2 integral format.
 Two-electron integral symmetry is turned on.
 Leave Link  301 at Mon Apr  4 20:21:55 2022, MaxMem=  1879048192 cpu:               0.4 elap:               0.1
 (Enter /gpfs/software/gaussian16/sse4/tar/g16/l302.exe)
 NPDir=0 NMtPBC=     1 NCelOv=     1 NCel=       1 NClECP=     1 NCelD=      1
         NCelK=      1 NCelE2=     1 NClLst=     1 CellRange=     0.0.
 One-electron integrals computed using PRISM.
 One-electron integral symmetry used in STVInt
 NBasis=   340 RedAO= T EigKep=  1.73D-06  NBF=   340
 NBsUse=   336 1.00D-06 EigRej=  6.67D-07 NBFU=   336
 Precomputing XC quadrature grid using
 IXCGrd= 4 IRadAn=           5 IRanWt=          -1 IRanGd=           0 AccXCQ= 0.00D+00.
 Generated NRdTot=       0 NPtTot=           0 NUsed=           0 NTot=          32
 NSgBfM=   351   351   351   351   351 MxSgAt=    18 MxSgA2=    18.
 Leave Link  302 at Mon Apr  4 20:21:55 2022, MaxMem=  1879048192 cpu:               1.9 elap:               0.3
 (Enter /gpfs/software/gaussian16/sse4/tar/g16/l303.exe)
 DipDrv:  MaxL=1.
 Leave Link  303 at Mon Apr  4 20:21:55 2022, MaxMem=  1879048192 cpu:               0.3 elap:               0.1
 (Enter /gpfs/software/gaussian16/sse4/tar/g16/l401.exe)
 Initial guess from the checkpoint file:  "checkpoint.chk"
 B after Tr=     0.000000    0.000000   -0.000000
         Rot=    1.000000   -0.000121   -0.000010   -0.000080 Ang=  -0.02 deg.
 Guess basis will be translated and rotated to current coordinates.
 JPrj=2 DoOrth=T DoCkMO=T.
 Generating alternative initial guess.
 ExpMin= 4.38D-02 ExpMax= 1.06D+05 ExpMxC= 3.62D+03 IAcc=2 IRadAn=         4 AccDes= 0.00D+00
 Harris functional with IExCor= 1009 and IRadAn=       4 diagonalized for initial guess.
 HarFok:  IExCor= 1009 AccDes= 0.00D+00 IRadAn=         4 IDoV= 1 UseB2=F ITyADJ=14
 ICtDFT=  3500011 ScaDFX=  1.000000  1.000000  1.000000  1.000000
 FoFCou: FMM=F IPFlag=           0 FMFlag=      100000 FMFlg1=           0
         NFxFlg=           0 DoJE=T BraDBF=F KetDBF=T FulRan=T
         wScrn=  0.000000 ICntrl=       500 IOpCl=  0 I1Cent=   200000004 NGrid=           0
         NMat0=    1 NMatS0=      1 NMatT0=    0 NMatD0=    1 NMtDS0=    0 NMtDT0=    0
 Petite list used in FoFCou.
 Harris En= -994.514862237522    
 Leave Link  401 at Mon Apr  4 20:21:57 2022, MaxMem=  1879048192 cpu:               8.1 elap:               1.2
 (Enter /gpfs/software/gaussian16/sse4/tar/g16/l502.exe)
 Integral symmetry usage will be decided dynamically.
 Closed shell SCF:
 Using DIIS extrapolation, IDIIS=  1040.
 NGot=  1879048192 LenX=  1878791817 LenY=  1878666060
 Requested convergence on RMS density matrix=1.00D-08 within 128 cycles.
 Requested convergence on MAX density matrix=1.00D-06.
 Requested convergence on             energy=1.00D-06.
 No special actions if energy rises.
 Fock matrices will be formed incrementally for  20 cycles.

 Cycle   1  Pass 1  IDiag  1:
 FoFJK:  IHMeth= 1 ICntrl=       0 DoSepK=F KAlg= 0 I1Cent=           0 FoldK=F
 IRaf= 860000000 NMat=       1 IRICut=       1 DoRegI=T DoRafI=F ISym2E= 0 IDoP0=0 IntGTp=1.
 FoFCou: FMM=F IPFlag=           0 FMFlag=      100000 FMFlg1=           0
         NFxFlg=           0 DoJE=F BraDBF=F KetDBF=F FulRan=T
         wScrn=  0.000000 ICntrl=         0 IOpCl=  0 I1Cent=           0 NGrid=           0
         NMat0=    1 NMatS0=      1 NMatT0=    0 NMatD0=    1 NMtDS0=    0 NMtDT0=    0
 Symmetry not used in FoFCou.
 E= -994.850359582739    
 DIIS: error= 2.43D-03 at cycle   1 NSaved=   1.
 NSaved= 1 IEnMin= 1 EnMin= -994.850359582739     IErMin= 1 ErrMin= 2.43D-03
 ErrMax= 2.43D-03  0.00D+00 EMaxC= 1.00D-01 BMatC= 1.96D-03 BMatP= 1.96D-03
 IDIUse=3 WtCom= 9.76D-01 WtEn= 2.43D-02
 Coeff-Com:  0.100D+01
 Coeff-En:   0.100D+01
 Coeff:      0.100D+01
 Gap=     0.388 Goal=   None    Shift=    0.000
 GapD=    0.388 DampG=1.000 DampE=1.000 DampFc=1.0000 IDamp=-1.
 RMSDP=5.38D-03 MaxDP=2.85D-01              OVMax= 1.70D-02

 Cycle   2  Pass 1  IDiag  1:
 RMSU=  5.32D-03    CP:  9.86D-01
 E= -994.853931315771     Delta-E=       -0.003571733033 Rises=F Damp=F
 DIIS: error= 3.75D-04 at cycle   2 NSaved=   2.
 NSaved= 2 IEnMin= 2 EnMin= -994.853931315771     IErMin= 2 ErrMin= 3.75D-04
 ErrMax= 3.75D-04  0.00D+00 EMaxC= 1.00D-01 BMatC= 8.09D-05 BMatP= 1.96D-03
 IDIUse=3 WtCom= 9.96D-01 WtEn= 3.75D-03
 Coeff-Com: -0.644D-01 0.106D+01
 Coeff-En:   0.000D+00 0.100D+01
 Coeff:     -0.641D-01 0.106D+01
 Gap=     0.143 Goal=   None    Shift=    0.000
 RMSDP=6.59D-04 MaxDP=3.48D-02 DE=-3.57D-03 OVMax= 4.13D-03

 Cycle   3  Pass 1  IDiag  1:
 RMSU=  4.60D-04    CP:  9.87D-01  1.09D+00
 E= -994.854046938629     Delta-E=       -0.000115622857 Rises=F Damp=F
 DIIS: error= 6.76D-04 at cycle   3 NSaved=   3.
 NSaved= 3 IEnMin= 3 EnMin= -994.854046938629     IErMin= 2 ErrMin= 3.75D-04
 ErrMax= 6.76D-04  0.00D+00 EMaxC= 1.00D-01 BMatC= 7.39D-05 BMatP= 8.09D-05
 IDIUse=3 WtCom= 9.93D-01 WtEn= 6.76D-03
 Coeff-Com: -0.594D-01 0.549D+00 0.511D+00
 Coeff-En:   0.000D+00 0.000D+00 0.100D+01
 Coeff:     -0.590D-01 0.545D+00 0.514D+00
 Gap=     0.144 Goal=   None    Shift=    0.000
 RMSDP=1.36D-04 MaxDP=7.45D-03 DE=-1.16D-04 OVMax= 3.75D-03

 Cycle   4  Pass 1  IDiag  1:
 RMSU=  1.21D-04    CP:  9.86D-01  1.09D+00  9.62D-01
 E= -994.854116260997     Delta-E=       -0.000069322368 Rises=F Damp=F
 DIIS: error= 2.98D-04 at cycle   4 NSaved=   4.
 NSaved= 4 IEnMin= 4 EnMin= -994.854116260997     IErMin= 4 ErrMin= 2.98D-04
 ErrMax= 2.98D-04  0.00D+00 EMaxC= 1.00D-01 BMatC= 1.14D-05 BMatP= 7.39D-05
 IDIUse=3 WtCom= 9.97D-01 WtEn= 2.98D-03
 Coeff-Com: -0.196D-01 0.865D-01 0.280D+00 0.654D+00
 Coeff-En:   0.000D+00 0.000D+00 0.453D-01 0.955D+00
 Coeff:     -0.195D-01 0.863D-01 0.279D+00 0.654D+00
 Gap=     0.144 Goal=   None    Shift=    0.000
 RMSDP=1.11D-04 MaxDP=5.73D-03 DE=-6.93D-05 OVMax= 1.31D-03

 Cycle   5  Pass 1  IDiag  1:
 RMSU=  6.07D-05    CP:  9.85D-01  1.09D+00  1.12D+00  1.24D+00
 E= -994.854127917723     Delta-E=       -0.000011656726 Rises=F Damp=F
 DIIS: error= 8.69D-05 at cycle   5 NSaved=   5.
 NSaved= 5 IEnMin= 5 EnMin= -994.854127917723     IErMin= 5 ErrMin= 8.69D-05
 ErrMax= 8.69D-05  0.00D+00 EMaxC= 1.00D-01 BMatC= 2.36D-06 BMatP= 1.14D-05
 IDIUse=1 WtCom= 1.00D+00 WtEn= 0.00D+00
 Coeff-Com:  0.330D-02-0.850D-01 0.544D-01 0.379D+00 0.648D+00
 Coeff:      0.330D-02-0.850D-01 0.544D-01 0.379D+00 0.648D+00
 Gap=     0.144 Goal=   None    Shift=    0.000
 RMSDP=2.79D-05 MaxDP=1.11D-03 DE=-1.17D-05 OVMax= 8.74D-04

 Cycle   6  Pass 1  IDiag  1:
 RMSU=  2.56D-05    CP:  9.86D-01  1.09D+00  1.13D+00  1.21D+00  8.52D-01
 E= -994.854131049880     Delta-E=       -0.000003132157 Rises=F Damp=F
 DIIS: error= 4.03D-05 at cycle   6 NSaved=   6.
 NSaved= 6 IEnMin= 6 EnMin= -994.854131049880     IErMin= 6 ErrMin= 4.03D-05
 ErrMax= 4.03D-05  0.00D+00 EMaxC= 1.00D-01 BMatC= 2.45D-07 BMatP= 2.36D-06
 IDIUse=1 WtCom= 1.00D+00 WtEn= 0.00D+00
 Coeff-Com:  0.328D-02-0.457D-01-0.550D-03 0.871D-01 0.304D+00 0.652D+00
 Coeff:      0.328D-02-0.457D-01-0.550D-03 0.871D-01 0.304D+00 0.652D+00
 Gap=     0.144 Goal=   None    Shift=    0.000
 RMSDP=1.88D-05 MaxDP=8.61D-04 DE=-3.13D-06 OVMax= 3.42D-04

 Cycle   7  Pass 1  IDiag  1:
 RMSU=  1.13D-05    CP:  9.86D-01  1.09D+00  1.16D+00  1.24D+00  9.49D-01
                    CP:  1.01D+00
 E= -994.854131425923     Delta-E=       -0.000000376044 Rises=F Damp=F
 DIIS: error= 1.67D-05 at cycle   7 NSaved=   7.
 NSaved= 7 IEnMin= 7 EnMin= -994.854131425923     IErMin= 7 ErrMin= 1.67D-05
 ErrMax= 1.67D-05  0.00D+00 EMaxC= 1.00D-01 BMatC= 6.18D-08 BMatP= 2.45D-07
 IDIUse=1 WtCom= 1.00D+00 WtEn= 0.00D+00
 Coeff-Com:  0.138D-02-0.105D-01-0.111D-01-0.321D-01 0.441D-01 0.360D+00
 Coeff-Com:  0.649D+00
 Coeff:      0.138D-02-0.105D-01-0.111D-01-0.321D-01 0.441D-01 0.360D+00
 Coeff:      0.649D+00
 Gap=     0.144 Goal=   None    Shift=    0.000
 RMSDP=1.09D-05 MaxDP=6.00D-04 DE=-3.76D-07 OVMax= 2.54D-04

 Cycle   8  Pass 1  IDiag  1:
 RMSU=  6.58D-06    CP:  9.86D-01  1.09D+00  1.17D+00  1.25D+00  1.03D+00
                    CP:  1.11D+00  1.04D+00
 E= -994.854131530225     Delta-E=       -0.000000104302 Rises=F Damp=F
 DIIS: error= 1.14D-05 at cycle   8 NSaved=   8.
 NSaved= 8 IEnMin= 8 EnMin= -994.854131530225     IErMin= 8 ErrMin= 1.14D-05
 ErrMax= 1.14D-05  0.00D+00 EMaxC= 1.00D-01 BMatC= 1.87D-08 BMatP= 6.18D-08
 IDIUse=1 WtCom= 1.00D+00 WtEn= 0.00D+00
 Coeff-Com: -0.193D-04 0.609D-02-0.583D-02-0.427D-01-0.547D-01 0.444D-01
 Coeff-Com:  0.414D+00 0.639D+00
 Coeff:     -0.193D-04 0.609D-02-0.583D-02-0.427D-01-0.547D-01 0.444D-01
 Coeff:      0.414D+00 0.639D+00
 Gap=     0.144 Goal=   None    Shift=    0.000
 RMSDP=5.04D-06 MaxDP=3.31D-04 DE=-1.04D-07 OVMax= 1.62D-04

 Cycle   9  Pass 1  IDiag  1:
 RMSU=  3.25D-06    CP:  9.86D-01  1.09D+00  1.17D+00  1.25D+00  1.04D+00
                    CP:  1.20D+00  1.17D+00  1.06D+00
 E= -994.854131569509     Delta-E=       -0.000000039284 Rises=F Damp=F
 DIIS: error= 3.87D-06 at cycle   9 NSaved=   9.
 NSaved= 9 IEnMin= 9 EnMin= -994.854131569509     IErMin= 9 ErrMin= 3.87D-06
 ErrMax= 3.87D-06  0.00D+00 EMaxC= 1.00D-01 BMatC= 3.15D-09 BMatP= 1.87D-08
 IDIUse=1 WtCom= 1.00D+00 WtEn= 0.00D+00
 Coeff-Com: -0.297D-03 0.564D-02-0.144D-02-0.180D-01-0.403D-01-0.439D-01
 Coeff-Com:  0.908D-01 0.333D+00 0.675D+00
 Coeff:     -0.297D-03 0.564D-02-0.144D-02-0.180D-01-0.403D-01-0.439D-01
 Coeff:      0.908D-01 0.333D+00 0.675D+00
 Gap=     0.144 Goal=   None    Shift=    0.000
 RMSDP=2.37D-06 MaxDP=1.33D-04 DE=-3.93D-08 OVMax= 9.36D-05

 Cycle  10  Pass 1  IDiag  1:
 RMSU=  1.10D-06    CP:  9.85D-01  1.09D+00  1.17D+00  1.24D+00  1.06D+00
                    CP:  1.23D+00  1.28D+00  1.19D+00  1.15D+00
 E= -994.854131578062     Delta-E=       -0.000000008553 Rises=F Damp=F
 DIIS: error= 2.15D-06 at cycle  10 NSaved=  10.
 NSaved=10 IEnMin=10 EnMin= -994.854131578062     IErMin=10 ErrMin= 2.15D-06
 ErrMax= 2.15D-06  0.00D+00 EMaxC= 1.00D-01 BMatC= 7.30D-10 BMatP= 3.15D-09
 IDIUse=1 WtCom= 1.00D+00 WtEn= 0.00D+00
 Coeff-Com: -0.124D-03 0.938D-03 0.946D-03 0.402D-02-0.349D-02-0.314D-01
 Coeff-Com: -0.643D-01-0.139D-01 0.346D+00 0.762D+00
 Coeff:     -0.124D-03 0.938D-03 0.946D-03 0.402D-02-0.349D-02-0.314D-01
 Coeff:     -0.643D-01-0.139D-01 0.346D+00 0.762D+00
 Gap=     0.144 Goal=   None    Shift=    0.000
 RMSDP=1.21D-06 MaxDP=8.29D-05 DE=-8.55D-09 OVMax= 5.65D-05

 Cycle  11  Pass 1  IDiag  1:
 RMSU=  5.64D-07    CP:  9.85D-01  1.09D+00  1.17D+00  1.24D+00  1.06D+00
                    CP:  1.25D+00  1.32D+00  1.27D+00  1.35D+00  1.26D+00
 E= -994.854131580459     Delta-E=       -0.000000002397 Rises=F Damp=F
 DIIS: error= 9.89D-07 at cycle  11 NSaved=  11.
 NSaved=11 IEnMin=11 EnMin= -994.854131580459     IErMin=11 ErrMin= 9.89D-07
 ErrMax= 9.89D-07  0.00D+00 EMaxC= 1.00D-01 BMatC= 1.10D-10 BMatP= 7.30D-10
 IDIUse=1 WtCom= 1.00D+00 WtEn= 0.00D+00
 Coeff-Com:  0.111D-05-0.621D-03 0.457D-03 0.454D-02 0.528D-02-0.605D-02
 Coeff-Com: -0.415D-01-0.765D-01-0.417D-03 0.299D+00 0.815D+00
 Coeff:      0.111D-05-0.621D-03 0.457D-03 0.454D-02 0.528D-02-0.605D-02
 Coeff:     -0.415D-01-0.765D-01-0.417D-03 0.299D+00 0.815D+00
 Gap=     0.144 Goal=   None    Shift=    0.000
 RMSDP=7.71D-07 MaxDP=4.79D-05 DE=-2.40D-09 OVMax= 3.21D-05

 Cycle  12  Pass 1  IDiag  1:
 RMSU=  1.99D-07    CP:  9.85D-01  1.09D+00  1.17D+00  1.24D+00  1.06D+00
                    CP:  1.26D+00  1.34D+00  1.31D+00  1.44D+00  1.47D+00
                    CP:  1.27D+00
 E= -994.854131580971     Delta-E=       -0.000000000512 Rises=F Damp=F
 DIIS: error= 3.29D-07 at cycle  12 NSaved=  12.
 NSaved=12 IEnMin=12 EnMin= -994.854131580971     IErMin=12 ErrMin= 3.29D-07
 ErrMax= 3.29D-07  0.00D+00 EMaxC= 1.00D-01 BMatC= 3.81D-11 BMatP= 1.10D-10
 IDIUse=1 WtCom= 1.00D+00 WtEn= 0.00D+00
 Coeff-Com:  0.310D-04-0.605D-03 0.921D-04 0.200D-02 0.408D-02 0.361D-02
 Coeff-Com: -0.782D-02-0.398D-01-0.744D-01-0.428D-02 0.458D+00 0.659D+00
 Coeff:      0.310D-04-0.605D-03 0.921D-04 0.200D-02 0.408D-02 0.361D-02
 Coeff:     -0.782D-02-0.398D-01-0.744D-01-0.428D-02 0.458D+00 0.659D+00
 Gap=     0.144 Goal=   None    Shift=    0.000
 RMSDP=2.73D-07 MaxDP=1.57D-05 DE=-5.12D-10 OVMax= 1.09D-05

 Cycle  13  Pass 1  IDiag  1:
 RMSU=  9.35D-08    CP:  9.85D-01  1.09D+00  1.17D+00  1.24D+00  1.06D+00
                    CP:  1.26D+00  1.35D+00  1.31D+00  1.46D+00  1.60D+00
                    CP:  1.50D+00  1.15D+00
 E= -994.854131581028     Delta-E=       -0.000000000057 Rises=F Damp=F
 DIIS: error= 1.14D-07 at cycle  13 NSaved=  13.
 NSaved=13 IEnMin=13 EnMin= -994.854131581028     IErMin=13 ErrMin= 1.14D-07
 ErrMax= 1.14D-07  0.00D+00 EMaxC= 1.00D-01 BMatC= 1.71D-12 BMatP= 3.81D-11
 IDIUse=1 WtCom= 1.00D+00 WtEn= 0.00D+00
 Coeff-Com:  0.335D-05 0.222D-04-0.886D-04-0.471D-03-0.368D-03 0.151D-02
 Coeff-Com:  0.615D-02 0.473D-02-0.137D-01-0.556D-01-0.246D-01 0.955D-01
 Coeff-Com:  0.987D+00
 Coeff:      0.335D-05 0.222D-04-0.886D-04-0.471D-03-0.368D-03 0.151D-02
 Coeff:      0.615D-02 0.473D-02-0.137D-01-0.556D-01-0.246D-01 0.955D-01
 Coeff:      0.987D+00
 Gap=     0.144 Goal=   None    Shift=    0.000
 RMSDP=1.17D-07 MaxDP=6.19D-06 DE=-5.71D-11 OVMax= 4.49D-06

 Cycle  14  Pass 1  IDiag  1:
 RMSU=  3.55D-08    CP:  9.85D-01  1.09D+00  1.17D+00  1.24D+00  1.06D+00
                    CP:  1.26D+00  1.35D+00  1.30D+00  1.46D+00  1.64D+00
                    CP:  1.61D+00  1.35D+00  1.26D+00
 E= -994.854131581076     Delta-E=       -0.000000000048 Rises=F Damp=F
 DIIS: error= 4.35D-08 at cycle  14 NSaved=  14.
 NSaved=14 IEnMin=14 EnMin= -994.854131581076     IErMin=14 ErrMin= 4.35D-08
 ErrMax= 4.35D-08  0.00D+00 EMaxC= 1.00D-01 BMatC= 5.70D-13 BMatP= 1.71D-12
 IDIUse=1 WtCom= 1.00D+00 WtEn= 0.00D+00
 Coeff-Com: -0.242D-05 0.897D-04-0.562D-04-0.473D-03-0.710D-03 0.329D-03
 Coeff-Com:  0.398D-02 0.727D-02 0.412D-02-0.260D-01-0.706D-01-0.545D-01
 Coeff-Com:  0.451D+00 0.685D+00
 Coeff:     -0.242D-05 0.897D-04-0.562D-04-0.473D-03-0.710D-03 0.329D-03
 Coeff:      0.398D-02 0.727D-02 0.412D-02-0.260D-01-0.706D-01-0.545D-01
 Coeff:      0.451D+00 0.685D+00
 Gap=     0.144 Goal=   None    Shift=    0.000
 RMSDP=2.60D-08 MaxDP=1.05D-06 DE=-4.80D-11 OVMax= 1.04D-06

 Cycle  15  Pass 1  IDiag  1:
 RMSU=  1.41D-08    CP:  9.85D-01  1.09D+00  1.17D+00  1.24D+00  1.06D+00
                    CP:  1.26D+00  1.35D+00  1.30D+00  1.46D+00  1.65D+00
                    CP:  1.62D+00  1.38D+00  1.32D+00  1.05D+00
 E= -994.854131581042     Delta-E=        0.000000000034 Rises=F Damp=F
 DIIS: error= 2.01D-08 at cycle  15 NSaved=  15.
 NSaved=15 IEnMin=14 EnMin= -994.854131581076     IErMin=15 ErrMin= 2.01D-08
 ErrMax= 2.01D-08  0.00D+00 EMaxC= 1.00D-01 BMatC= 6.06D-14 BMatP= 5.70D-13
 IDIUse=1 WtCom= 1.00D+00 WtEn= 0.00D+00
 Coeff-Com: -0.142D-05 0.298D-04-0.815D-05-0.987D-04-0.212D-03-0.106D-03
 Coeff-Com:  0.460D-03 0.177D-02 0.406D-02-0.554D-03-0.224D-01-0.381D-01
 Coeff-Com:  0.167D-01 0.261D+00 0.778D+00
 Coeff:     -0.142D-05 0.298D-04-0.815D-05-0.987D-04-0.212D-03-0.106D-03
 Coeff:      0.460D-03 0.177D-02 0.406D-02-0.554D-03-0.224D-01-0.381D-01
 Coeff:      0.167D-01 0.261D+00 0.778D+00
 Gap=     0.144 Goal=   None    Shift=    0.000
 RMSDP=1.25D-08 MaxDP=5.71D-07 DE= 3.37D-11 OVMax= 3.79D-07

 Cycle  16  Pass 1  IDiag  1:
 RMSU=  7.46D-09    CP:  9.85D-01  1.09D+00  1.17D+00  1.24D+00  1.06D+00
                    CP:  1.26D+00  1.35D+00  1.30D+00  1.46D+00  1.65D+00
                    CP:  1.63D+00  1.40D+00  1.36D+00  1.10D+00  9.71D-01
 E= -994.854131581056     Delta-E=       -0.000000000015 Rises=F Damp=F
 DIIS: error= 6.51D-09 at cycle  16 NSaved=  16.
 NSaved=16 IEnMin=14 EnMin= -994.854131581076     IErMin=16 ErrMin= 6.51D-09
 ErrMax= 6.51D-09  0.00D+00 EMaxC= 1.00D-01 BMatC= 1.04D-14 BMatP= 6.06D-14
 IDIUse=1 WtCom= 1.00D+00 WtEn= 0.00D+00
 Coeff-Com: -0.260D-06-0.166D-06 0.486D-05 0.229D-04 0.984D-05-0.880D-04
 Coeff-Com: -0.363D-03-0.278D-03 0.102D-02 0.336D-02 0.557D-03-0.716D-02
 Coeff-Com: -0.551D-01 0.778D-02 0.307D+00 0.743D+00
 Coeff:     -0.260D-06-0.166D-06 0.486D-05 0.229D-04 0.984D-05-0.880D-04
 Coeff:     -0.363D-03-0.278D-03 0.102D-02 0.336D-02 0.557D-03-0.716D-02
 Coeff:     -0.551D-01 0.778D-02 0.307D+00 0.743D+00
 Gap=     0.144 Goal=   None    Shift=    0.000
 RMSDP=5.74D-09 MaxDP=3.96D-07 DE=-1.46D-11 OVMax= 1.39D-07

 SCF Done:  E(RM062X) =  -994.854131581     A.U. after   16 cycles
            NFock= 16  Conv=0.57D-08     -V/T= 2.0030
 KE= 9.918773466753D+02 PE=-3.926603330644D+03 EE= 1.152475034132D+03
 Leave Link  502 at Mon Apr  4 20:23:57 2022, MaxMem=  1879048192 cpu:             841.9 elap:             120.6
 (Enter /gpfs/software/gaussian16/sse4/tar/g16/l701.exe)
 ... and contract with generalized density number  0.
 Compute integral first derivatives.
 Leave Link  701 at Mon Apr  4 20:23:57 2022, MaxMem=  1879048192 cpu:               0.9 elap:               0.2
 (Enter /gpfs/software/gaussian16/sse4/tar/g16/l702.exe)
 L702 exits ... SP integral derivatives will be done elsewhere.
 Leave Link  702 at Mon Apr  4 20:23:57 2022, MaxMem=  1879048192 cpu:               0.1 elap:               0.0
 (Enter /gpfs/software/gaussian16/sse4/tar/g16/l703.exe)
 Integral derivatives from FoFJK, PRISM(SPDF).
 Compute integral first derivatives, UseDBF=F ICtDFT=           0.
 Calling FoFJK, ICntrl=      2127 FMM=F ISym2X=0 I1Cent= 0 IOpClX= 0 NMat=1 NMatS=1 NMatT=0.
 FoFJK:  IHMeth= 1 ICntrl=    2127 DoSepK=F KAlg= 0 I1Cent=           0 FoldK=F
 IRaf=         0 NMat=       1 IRICut=       1 DoRegI=T DoRafI=F ISym2E= 0 IDoP0=0 IntGTp=1.
 FoFCou: FMM=F IPFlag=           0 FMFlag=      100000 FMFlg1=         800
         NFxFlg=           0 DoJE=F BraDBF=F KetDBF=F FulRan=T
         wScrn=  0.000000 ICntrl=      2127 IOpCl=  0 I1Cent=           0 NGrid=           0
         NMat0=    1 NMatS0=      1 NMatT0=    0 NMatD0=    1 NMtDS0=    0 NMtDT0=    0
 Symmetry not used in FoFCou.
 Leave Link  703 at Mon Apr  4 20:24:14 2022, MaxMem=  1879048192 cpu:             119.6 elap:              17.1
 (Enter /gpfs/software/gaussian16/sse4/tar/g16/l716.exe)
 Dipole        =-3.55982352D+00-2.25859794D-01 5.72770691D-02
 ***** Axes restored to original set *****
 -------------------------------------------------------------------
 Center     Atomic                   Forces (Hartrees/Bohr)
 Number     Number              X              Y              Z
 -------------------------------------------------------------------
      1        6           0.003890649   -0.000893128    0.003095365
      2        6          -0.001033667   -0.000529784   -0.000368755
      3        6          -0.005496906    0.003797957   -0.001143803
      4        6           0.003815345   -0.003500881   -0.000285450
      5        6          -0.000705915    0.001780240    0.000665140
      6        6           0.000227673   -0.001234157   -0.000456703
      7        1          -0.000076963    0.000166510    0.000038471
      8        8          -0.000625677    0.000696322   -0.001266245
      9        1          -0.000097092    0.000056242   -0.000119955
     10        6          -0.001965407   -0.001499209   -0.000404600
     11        6          -0.000749442   -0.000548056   -0.000528829
     12        6           0.003849219   -0.000822285    0.001138538
     13        6          -0.005784346    0.002026721   -0.001021144
     14        6           0.006328810   -0.004091034    0.000356027
     15        6          -0.001461866    0.004434374    0.000830108
     16       17          -0.000004435   -0.000192735   -0.000273194
     17        1          -0.000112398    0.000256968   -0.000202054
     18        1           0.000002420    0.000095936   -0.000052917
 -------------------------------------------------------------------
 Cartesian Forces:  Max     0.006328810 RMS     0.002154856
 Leave Link  716 at Mon Apr  4 20:24:14 2022, MaxMem=  1879048192 cpu:               0.2 elap:               0.0
 (Enter /gpfs/software/gaussian16/sse4/tar/g16/l103.exe)

 GradGradGradGradGradGradGradGradGradGradGradGradGradGradGradGradGradGrad
 Berny optimization.
 Using GEDIIS/GDIIS optimizer.
 FormGI is forming the generalized inverse of G from B-inverse, IUseBI=4.
 GSVD:  received Info=                   1 from GESDD.
 Internal  Forces:  Max     0.005011759 RMS     0.001085115
 Search for a local minimum.
 Step number   5 out of a maximum of   95
 All quantities printed in internal units (Hartrees-Bohrs-Radians)
 RMS Force = .10851D-02 SwitMx=.10000D-02 MixMth= 1
 Mixed Optimization -- RFO/linear search
 Update second derivatives using D2CorX and points    3    4    5
 DE= -6.15D-04 DEPred=-5.57D-04 R= 1.10D+00
 TightC=F SS=  1.41D+00  RLast= 1.37D-01 DXNew= 1.5861D+00 4.1039D-01
 Trust test= 1.10D+00 RLast= 1.37D-01 DXMaxT set to 9.43D-01
 ITU=  1  1  1  1  0
 Use linear search instead of GDIIS.
     Eigenvalues ---    0.00898   0.01579   0.01718   0.01833   0.01998
     Eigenvalues ---    0.02003   0.02016   0.02028   0.02041   0.02071
     Eigenvalues ---    0.02081   0.02090   0.02113   0.02159   0.02979
     Eigenvalues ---    0.09849   0.16000   0.16004   0.16094   0.16871
     Eigenvalues ---    0.22425   0.23543   0.23979   0.24856   0.24994
     Eigenvalues ---    0.24997   0.25014   0.25155   0.27659   0.32565
     Eigenvalues ---    0.33597   0.34813   0.34867   0.35249   0.35594
     Eigenvalues ---    0.40671   0.41367   0.41691   0.42484   0.43417
     Eigenvalues ---    0.44485   0.45123   0.45437   0.45931   0.46835
     Eigenvalues ---    0.48692   0.74985   0.77263
 RFO step:  Lambda=-6.33035297D-04 EMin= 8.98103877D-03
 Quartic linear search produced a step of  0.13439.
 Iteration  1 RMS(Cart)=  0.01776480 RMS(Int)=  0.00032324
 Iteration  2 RMS(Cart)=  0.00031779 RMS(Int)=  0.00013062
 Iteration  3 RMS(Cart)=  0.00000012 RMS(Int)=  0.00013062
 ITry= 1 IFail=0 DXMaxC= 6.39D-02 DCOld= 1.00D+10 DXMaxT= 9.43D-01 DXLimC= 3.00D+00 Rises=F
 Variable       Old X    -DE/DX   Delta X   Delta X   Delta X     New X
                                 (Linear)    (Quad)   (Total)
    R1        2.78703   0.00064   0.00225   0.01055   0.01287   2.79989
    R2        2.75085  -0.00214   0.00054  -0.00139  -0.00079   2.75005
    R3        2.31787   0.00097  -0.00144  -0.00349  -0.00493   2.31295
    R4        2.61155   0.00032  -0.00148  -0.00463  -0.00610   2.60545
    R5        2.05179   0.00007   0.00030   0.00085   0.00115   2.05294
    R6        2.33127   0.00422  -0.00149   0.00434   0.00285   2.33412
    R7        2.66072  -0.00060   0.00008  -0.00125  -0.00123   2.65949
    R8        2.69140   0.00039   0.00132   0.00571   0.00697   2.69837
    R9        2.74415   0.00026  -0.00057  -0.00199  -0.00256   2.74159
   R10        2.05474  -0.00015   0.00018   0.00021   0.00039   2.05513
   R11        2.69098  -0.00116  -0.00033  -0.00368  -0.00408   2.68690
   R12        2.69462   0.00128   0.00139   0.00767   0.00901   2.70363
   R13        2.63598   0.00024   0.00052   0.00192   0.00242   2.63840
   R14        2.04464  -0.00005  -0.00002  -0.00040  -0.00042   2.04422
   R15        2.58766  -0.00210  -0.00125  -0.01015  -0.01138   2.57628
   R16        2.04060   0.00028  -0.00033  -0.00042  -0.00075   2.03985
   R17        2.34878   0.00159   0.00021   0.00230   0.00257   2.35135
   R18        2.60859   0.00111   0.00103   0.00502   0.00610   2.61469
   R19        3.31886   0.00015  -0.00024   0.00079   0.00055   3.31941
    A1        1.79358   0.00159  -0.00100   0.00052  -0.00090   1.79268
    A2        2.18932  -0.00049  -0.00016  -0.00216  -0.00299   2.18633
    A3        2.30004  -0.00108   0.00113   0.00302   0.00347   2.30351
    A4        2.20200  -0.00035   0.00044   0.00059   0.00111   2.20311
    A5        1.99564   0.00007  -0.00055  -0.00279  -0.00338   1.99226
    A6        2.08554   0.00027   0.00011   0.00220   0.00227   2.08781
    A7        2.28134  -0.00142   0.00037  -0.00285  -0.00237   2.27897
    A8        2.24281  -0.00023   0.00087   0.00334   0.00414   2.24695
    A9        1.87301   0.00091  -0.00064  -0.00003  -0.00080   1.87220
   A10        2.20059  -0.00065  -0.00022  -0.00173  -0.00189   2.19869
   A11        2.20956  -0.00026   0.00088   0.00169   0.00262   2.21218
   A12        2.17353  -0.00051  -0.00003  -0.00119  -0.00126   2.17226
   A13        2.03544   0.00015  -0.00032  -0.00021  -0.00051   2.03494
   A14        2.07416   0.00035   0.00034   0.00142   0.00177   2.07593
   A15        2.13259   0.00100   0.00006   0.00392   0.00404   2.13664
   A16        2.06940   0.00010  -0.00025  -0.00056  -0.00075   2.06865
   A17        2.08116  -0.00110   0.00018  -0.00342  -0.00339   2.07777
   A18        2.14271  -0.00042  -0.00044  -0.00283  -0.00339   2.13932
   A19        2.08212   0.00012  -0.00074  -0.00207  -0.00278   2.07934
   A20        2.05836   0.00030   0.00118   0.00487   0.00608   2.06444
   A21        1.90920   0.00036  -0.00187  -0.00833  -0.01029   1.89891
   A22        2.11701  -0.00031  -0.00095  -0.00439  -0.00534   2.11167
   A23        2.25696  -0.00005   0.00283   0.01278   0.01560   2.27256
   A24        2.35126   0.00312   0.00449   0.03172   0.03627   2.38754
   A25        2.06937  -0.00501  -0.00409  -0.03419  -0.03815   2.03122
   A26        2.01247   0.00307   0.00171   0.01743   0.01907   2.03154
   A27        2.09775  -0.00149  -0.00088  -0.00813  -0.00911   2.08864
   A28        2.17272  -0.00156  -0.00086  -0.00877  -0.00972   2.16300
    D1       -0.00918   0.00058  -0.00198   0.02682   0.02486   0.01569
    D2        3.13345   0.00059  -0.00171   0.02803   0.02631  -3.12342
    D3       -3.12941  -0.00074   0.00203  -0.03410  -0.03194   3.12184
    D4        0.01322  -0.00074   0.00231  -0.03290  -0.03049  -0.01727
    D5        0.01635  -0.00071   0.00268  -0.03102  -0.02834  -0.01199
    D6        3.13460   0.00075  -0.00170   0.03545   0.03393  -3.11465
    D7        0.00147  -0.00011  -0.00072  -0.00647  -0.00715  -0.00568
    D8       -3.12851  -0.00022   0.00113  -0.00831  -0.00717  -3.13568
    D9       -3.14120  -0.00012  -0.00100  -0.00773  -0.00868   3.13331
   D10        0.01200  -0.00023   0.00084  -0.00957  -0.00870   0.00330
   D11       -0.01547   0.00028  -0.00046   0.01216   0.01176  -0.00371
   D12        0.00366   0.00035  -0.00250   0.01412   0.01161   0.01526
   D13        3.13797   0.00015  -0.00074   0.00471   0.00397  -3.14125
   D14        0.00259  -0.00040   0.00291  -0.01561  -0.01271  -0.01012
   D15        3.13234  -0.00028   0.00103  -0.01375  -0.01270   3.11964
   D16       -3.13167  -0.00020   0.00116  -0.00612  -0.00497  -3.13664
   D17       -0.00192  -0.00008  -0.00073  -0.00426  -0.00496  -0.00689
   D18        3.06443   0.00014   0.00268   0.02961   0.03229   3.09671
   D19       -0.08562   0.00029   0.00138   0.02212   0.02349  -0.06214
   D20       -0.08582  -0.00009   0.00475   0.01840   0.02316  -0.06266
   D21        3.04731   0.00006   0.00345   0.01092   0.01436   3.06168
   D22        3.12492   0.00029  -0.00459  -0.00972  -0.01443   3.11050
   D23       -0.02047   0.00015  -0.00576  -0.01948  -0.02528  -0.04575
   D24       -0.00815   0.00013  -0.00329  -0.00220  -0.00560  -0.01375
   D25        3.12964  -0.00001  -0.00446  -0.01196  -0.01645   3.11319
   D26       -3.14038   0.00014   0.00192   0.02388   0.02565  -3.11473
   D27        0.00544  -0.00024   0.00401   0.00892   0.01291   0.01835
   D28       -0.00699   0.00030   0.00067   0.01665   0.01719   0.01020
   D29        3.13883  -0.00009   0.00275   0.00170   0.00445  -3.13991
   D30        0.02012  -0.00042   0.00388  -0.01386  -0.01004   0.01007
   D31        3.13924   0.00021   0.00002   0.01094   0.01097  -3.13297
   D32       -3.11773  -0.00029   0.00502  -0.00420   0.00074  -3.11699
   D33        0.00140   0.00035   0.00116   0.02059   0.02176   0.02316
   D34        0.01230  -0.00046   0.00143  -0.01923  -0.01784  -0.00555
   D35       -3.13396  -0.00004  -0.00083  -0.00277  -0.00362  -3.13758
   D36       -0.00021   0.00013  -0.00080   0.00339   0.00266   0.00245
   D37       -0.01626   0.00033  -0.00192   0.01405   0.01219  -0.00407
   D38       -3.13429  -0.00033   0.00213  -0.01198  -0.00985   3.13904
         Item               Value     Threshold  Converged?
 Maximum Force            0.005012     0.000450     NO 
 RMS     Force            0.001085     0.000300     NO 
 Maximum Displacement     0.063891     0.001800     NO 
 RMS     Displacement     0.017859     0.001200     NO 
 Predicted change in Energy=-3.305897D-04
 Lowest energy point so far.  Saving SCF results.
 GradGradGradGradGradGradGradGradGradGradGradGradGradGradGradGradGradGrad

 Leave Link  103 at Mon Apr  4 20:24:15 2022, MaxMem=  1879048192 cpu:               0.1 elap:               0.0
 (Enter /gpfs/software/gaussian16/sse4/tar/g16/l202.exe)
                          Input orientation:                          
 ---------------------------------------------------------------------
 Center     Atomic      Atomic             Coordinates (Angstroms)
 Number     Number       Type             X           Y           Z
 ---------------------------------------------------------------------
      1          6           0       -6.087809    2.484931   -0.102149
      2          6           0       -6.080988    1.006933    0.001441
      3          6           0       -4.669793    2.812006   -0.109479
      4          6           0       -3.676424    2.081614   -0.036135
      5          6           0       -3.620369    0.680470    0.083317
      6          6           0       -4.965465    0.201251    0.087612
      7          1           0       -5.142339   -0.869859    0.152065
      8          8           0       -7.089300    3.182073   -0.197476
      9          1           0       -7.069816    0.557027    0.004035
     10          6           0       -2.413369   -0.120264    0.165484
     11          6           0       -2.444915   -1.531160    0.338769
     12          6           0       -1.148105    0.536871    0.046402
     13          6           0       -0.158852   -0.398544    0.117022
     14          6           0       -0.085921   -1.632590    0.258613
     15          6           0       -1.286471   -2.309277    0.381949
     16         17           0       -1.414807   -4.049172    0.586355
     17          1           0       -1.087566    1.606629   -0.084536
     18          1           0       -3.399594   -2.026268    0.455580
 ---------------------------------------------------------------------
                    Distance matrix (angstroms):
                    1          2          3          4          5
     1  C    0.000000
     2  C    1.481640   0.000000
     3  C    1.455266   2.293918   0.000000
     4  C    2.445772   2.634061   1.235166   0.000000
     5  C    3.062472   2.483530   2.383674   1.407343   0.000000
     6  C    2.551638   1.378745   2.634825   2.283135   1.427919
     7  H    3.494733   2.103829   3.721268   3.300836   2.173623
     8  O    1.223960   2.405721   2.449226   3.589535   4.286063
     9  H    2.166201   1.086372   3.295136   3.720361   3.452565
    10  C    4.512225   3.840431   3.710156   2.546414   1.450785
    11  C    5.440044   4.447104   4.900419   3.835271   2.517590
    12  C    5.312032   4.955433   4.195572   2.964024   2.476707
    13  C    6.596589   6.087727   5.541437   4.306733   3.625950
    14  C    7.287441   6.555459   6.395452   5.174350   4.227683
    15  C    6.802325   5.842039   6.157589   5.016631   3.804583
    16  Cl   8.062598   6.905039   7.625935   6.564217   5.242811
    17  H    5.076825   5.030038   3.779670   2.632515   2.702043
    18  H    5.280954   4.073870   5.034042   4.146457   2.741122
                    6          7          8          9         10
     6  C    0.000000
     7  H    1.087528   0.000000
     8  O    3.671137   4.508990   0.000000
     9  H    2.135850   2.402724   2.632841   0.000000
    10  C    2.573447   2.830079   5.735983   4.708215   0.000000
    11  C    3.068795   2.783572   6.638708   5.085497   1.421848
    12  C    3.832307   4.236031   6.508023   5.921897   1.430699
    13  C    4.843981   5.005848   7.807101   6.977629   2.272144
    14  C    5.215570   5.114731   8.510953   7.323525   2.777196
    15  C    4.463674   4.122194   8.010211   6.465724   2.471545
    16  Cl   5.560757   4.918448   9.225246   7.316781   4.075608
    17  H    4.128295   4.757116   6.206092   6.074275   2.191443
    18  H    2.747579   2.113423   6.416168   4.510857   2.165559
                   11         12         13         14         15
    11  C    0.000000
    12  C    2.458444   0.000000
    13  C    2.560874   1.363308   0.000000
    14  C    2.362534   2.424836   1.244282   0.000000
    15  C    1.396181   2.869198   2.234416   1.383633   0.000000
    16  Cl   2.731813   4.625416   3.889060   2.777269   1.756555
    17  H    3.444896   1.079441   2.218976   3.407872   3.948607
    18  H    1.081753   3.436031   3.642324   3.342785   2.133262
                   16         17         18
    16  Cl   0.000000
    17  H    5.704846   0.000000
    18  H    2.837010   4.339947   0.000000
 Stoichiometry    C12H4ClO(1-)
 Framework group  C1[X(C12H4ClO)]
 Deg. of freedom    48
 Full point group                 C1      NOp   1
 RotChk:  IX=0 Diff= 5.36D-03
 Largest Abelian subgroup         C1      NOp   1
 Largest concise Abelian subgroup C1      NOp   1
                         Standard orientation:                         
 ---------------------------------------------------------------------
 Center     Atomic      Atomic             Coordinates (Angstroms)
 Number     Number       Type             X           Y           Z
 ---------------------------------------------------------------------
      1          6           0        3.989793   -0.309036   -0.013668
      2          6           0        2.901902   -1.313211    0.044493
      3          6           0        3.261512    0.950340   -0.050788
      4          6           0        2.047235    1.176541   -0.050168
      5          6           0        0.980498    0.259181   -0.016458
      6          6           0        1.548589   -1.049657    0.039820
      7          1           0        0.884958   -1.909549    0.093645
      8          8           0        5.187076   -0.561963    0.011240
      9          1           0        3.248543   -2.341451    0.097070
     10          6           0       -0.431283    0.593316   -0.018255
     11          6           0       -1.449460   -0.398972   -0.036454
     12          6           0       -0.806813    1.973303    0.020658
     13          6           0       -2.167254    2.057852    0.046368
     14          6           0       -3.125590    1.264261    0.039744
     15          6           0       -2.808730   -0.081965   -0.001663
     16         17           0       -4.002650   -1.370329   -0.014323
     17          1           0       -0.059822    2.752421    0.033784
     18          1           0       -1.167624   -1.441851   -0.092691
 ---------------------------------------------------------------------
 Rotational constants (GHZ):           1.8311188           0.2780862           0.2414721
 Leave Link  202 at Mon Apr  4 20:24:15 2022, MaxMem=  1879048192 cpu:               0.1 elap:               0.0
 (Enter /gpfs/software/gaussian16/sse4/tar/g16/l301.exe)
 Standard basis: 6-311+G(d,p) (5D, 7F)
 Ernie: Thresh=  0.10000D-02 Tol=  0.10000D-05 Strict=F.
 There are   354 symmetry adapted cartesian basis functions of A   symmetry.
 There are   340 symmetry adapted basis functions of A   symmetry.
   340 basis functions,   553 primitive gaussians,   354 cartesian basis functions
    51 alpha electrons       51 beta electrons
       nuclear repulsion energy       787.4229856868 Hartrees.
 IExCor= 4336 DFT=T Ex+Corr=M062X ExCW=0 ScaHFX=  0.540000
 ScaDFX=  1.000000  1.000000  1.000000  1.000000 ScalE2=  1.000000  1.000000
 IRadAn=      5 IRanWt=     -1 IRanGd=            0 ICorTp=0 IEmpDi=  4
 NAtoms=   18 NActive=   18 NUniq=   18 SFac= 1.00D+00 NAtFMM=   60 NAOKFM=F Big=F
 Integral buffers will be    131072 words long.
 Raffenetti 2 integral format.
 Two-electron integral symmetry is turned on.
 Leave Link  301 at Mon Apr  4 20:24:15 2022, MaxMem=  1879048192 cpu:               0.4 elap:               0.1
 (Enter /gpfs/software/gaussian16/sse4/tar/g16/l302.exe)
 NPDir=0 NMtPBC=     1 NCelOv=     1 NCel=       1 NClECP=     1 NCelD=      1
         NCelK=      1 NCelE2=     1 NClLst=     1 CellRange=     0.0.
 One-electron integrals computed using PRISM.
 One-electron integral symmetry used in STVInt
 NBasis=   340 RedAO= T EigKep=  1.53D-06  NBF=   340
 NBsUse=   336 1.00D-06 EigRej=  6.27D-07 NBFU=   336
 Precomputing XC quadrature grid using
 IXCGrd= 4 IRadAn=           5 IRanWt=          -1 IRanGd=           0 AccXCQ= 0.00D+00.
 Generated NRdTot=       0 NPtTot=           0 NUsed=           0 NTot=          32
 NSgBfM=   351   351   351   351   351 MxSgAt=    18 MxSgA2=    18.
 Leave Link  302 at Mon Apr  4 20:24:15 2022, MaxMem=  1879048192 cpu:               1.9 elap:               0.3
 (Enter /gpfs/software/gaussian16/sse4/tar/g16/l303.exe)
 DipDrv:  MaxL=1.
 Leave Link  303 at Mon Apr  4 20:24:15 2022, MaxMem=  1879048192 cpu:               0.3 elap:               0.1
 (Enter /gpfs/software/gaussian16/sse4/tar/g16/l401.exe)
 Initial guess from the checkpoint file:  "checkpoint.chk"
 B after Tr=     0.000000   -0.000000    0.000000
         Rot=    1.000000   -0.000069   -0.000002   -0.000245 Ang=  -0.03 deg.
 Guess basis will be translated and rotated to current coordinates.
 JPrj=2 DoOrth=T DoCkMO=T.
 Generating alternative initial guess.
 ExpMin= 4.38D-02 ExpMax= 1.06D+05 ExpMxC= 3.62D+03 IAcc=2 IRadAn=         4 AccDes= 0.00D+00
 Harris functional with IExCor= 1009 and IRadAn=       4 diagonalized for initial guess.
 HarFok:  IExCor= 1009 AccDes= 0.00D+00 IRadAn=         4 IDoV= 1 UseB2=F ITyADJ=14
 ICtDFT=  3500011 ScaDFX=  1.000000  1.000000  1.000000  1.000000
 FoFCou: FMM=F IPFlag=           0 FMFlag=      100000 FMFlg1=           0
         NFxFlg=           0 DoJE=T BraDBF=F KetDBF=T FulRan=T
         wScrn=  0.000000 ICntrl=       500 IOpCl=  0 I1Cent=   200000004 NGrid=           0
         NMat0=    1 NMatS0=      1 NMatT0=    0 NMatD0=    1 NMtDS0=    0 NMtDT0=    0
 Petite list used in FoFCou.
 Harris En= -994.513134070762    
 Leave Link  401 at Mon Apr  4 20:24:16 2022, MaxMem=  1879048192 cpu:               8.1 elap:               1.2
 (Enter /gpfs/software/gaussian16/sse4/tar/g16/l502.exe)
 Integral symmetry usage will be decided dynamically.
 Closed shell SCF:
 Using DIIS extrapolation, IDIIS=  1040.
 NGot=  1879048192 LenX=  1878791817 LenY=  1878666060
 Requested convergence on RMS density matrix=1.00D-08 within 128 cycles.
 Requested convergence on MAX density matrix=1.00D-06.
 Requested convergence on             energy=1.00D-06.
 No special actions if energy rises.
 Fock matrices will be formed incrementally for  20 cycles.

 Cycle   1  Pass 1  IDiag  1:
 FoFJK:  IHMeth= 1 ICntrl=       0 DoSepK=F KAlg= 0 I1Cent=           0 FoldK=F
 IRaf= 860000000 NMat=       1 IRICut=       1 DoRegI=T DoRafI=F ISym2E= 0 IDoP0=0 IntGTp=1.
 FoFCou: FMM=F IPFlag=           0 FMFlag=      100000 FMFlg1=           0
         NFxFlg=           0 DoJE=F BraDBF=F KetDBF=F FulRan=T
         wScrn=  0.000000 ICntrl=         0 IOpCl=  0 I1Cent=           0 NGrid=           0
         NMat0=    1 NMatS0=      1 NMatT0=    0 NMatD0=    1 NMtDS0=    0 NMtDT0=    0
 Symmetry not used in FoFCou.
 E= -994.850626405899    
 DIIS: error= 1.70D-03 at cycle   1 NSaved=   1.
 NSaved= 1 IEnMin= 1 EnMin= -994.850626405899     IErMin= 1 ErrMin= 1.70D-03
 ErrMax= 1.70D-03  0.00D+00 EMaxC= 1.00D-01 BMatC= 1.92D-03 BMatP= 1.92D-03
 IDIUse=3 WtCom= 9.83D-01 WtEn= 1.70D-02
 Coeff-Com:  0.100D+01
 Coeff-En:   0.100D+01
 Coeff:      0.100D+01
 Gap=     0.388 Goal=   None    Shift=    0.000
 GapD=    0.388 DampG=1.000 DampE=1.000 DampFc=1.0000 IDamp=-1.
 RMSDP=5.10D-03 MaxDP=2.20D-01              OVMax= 1.68D-02

 Cycle   2  Pass 1  IDiag  1:
 RMSU=  4.90D-03    CP:  9.75D-01
 E= -994.854175985743     Delta-E=       -0.003549579844 Rises=F Damp=F
 DIIS: error= 2.79D-04 at cycle   2 NSaved=   2.
 NSaved= 2 IEnMin= 2 EnMin= -994.854175985743     IErMin= 2 ErrMin= 2.79D-04
 ErrMax= 2.79D-04  0.00D+00 EMaxC= 1.00D-01 BMatC= 7.57D-05 BMatP= 1.92D-03
 IDIUse=3 WtCom= 9.97D-01 WtEn= 2.79D-03
 Coeff-Com: -0.874D-01 0.109D+01
 Coeff-En:   0.000D+00 0.100D+01
 Coeff:     -0.872D-01 0.109D+01
 Gap=     0.145 Goal=   None    Shift=    0.000
 RMSDP=7.82D-04 MaxDP=3.17D-02 DE=-3.55D-03 OVMax= 4.17D-03

 Cycle   3  Pass 1  IDiag  1:
 RMSU=  6.32D-04    CP:  9.77D-01  1.09D+00
 E= -994.854296985097     Delta-E=       -0.000120999354 Rises=F Damp=F
 DIIS: error= 4.35D-04 at cycle   3 NSaved=   3.
 NSaved= 3 IEnMin= 3 EnMin= -994.854296985097     IErMin= 2 ErrMin= 2.79D-04
 ErrMax= 4.35D-04  0.00D+00 EMaxC= 1.00D-01 BMatC= 5.24D-05 BMatP= 7.57D-05
 IDIUse=3 WtCom= 9.96D-01 WtEn= 4.35D-03
 Coeff-Com: -0.613D-01 0.523D+00 0.538D+00
 Coeff-En:   0.000D+00 0.000D+00 0.100D+01
 Coeff:     -0.610D-01 0.521D+00 0.540D+00
 Gap=     0.145 Goal=   None    Shift=    0.000
 RMSDP=1.33D-04 MaxDP=3.98D-03 DE=-1.21D-04 OVMax= 4.35D-03

 Cycle   4  Pass 1  IDiag  1:
 RMSU=  1.16D-04    CP:  9.76D-01  1.09D+00  9.45D-01
 E= -994.854346240318     Delta-E=       -0.000049255221 Rises=F Damp=F
 DIIS: error= 2.50D-04 at cycle   4 NSaved=   4.
 NSaved= 4 IEnMin= 4 EnMin= -994.854346240318     IErMin= 4 ErrMin= 2.50D-04
 ErrMax= 2.50D-04  0.00D+00 EMaxC= 1.00D-01 BMatC= 1.37D-05 BMatP= 5.24D-05
 IDIUse=3 WtCom= 9.97D-01 WtEn= 2.50D-03
 Coeff-Com: -0.178D-01 0.671D-01 0.334D+00 0.617D+00
 Coeff-En:   0.000D+00 0.000D+00 0.150D+00 0.850D+00
 Coeff:     -0.178D-01 0.669D-01 0.333D+00 0.618D+00
 Gap=     0.145 Goal=   None    Shift=    0.000
 RMSDP=1.04D-04 MaxDP=4.06D-03 DE=-4.93D-05 OVMax= 9.48D-04

 Cycle   5  Pass 1  IDiag  1:
 RMSU=  6.76D-05    CP:  9.75D-01  1.10D+00  1.05D+00  1.17D+00
 E= -994.854360431596     Delta-E=       -0.000014191278 Rises=F Damp=F
 DIIS: error= 4.96D-05 at cycle   5 NSaved=   5.
 NSaved= 5 IEnMin= 5 EnMin= -994.854360431596     IErMin= 5 ErrMin= 4.96D-05
 ErrMax= 4.96D-05  0.00D+00 EMaxC= 1.00D-01 BMatC= 1.47D-06 BMatP= 1.37D-05
 IDIUse=1 WtCom= 1.00D+00 WtEn= 0.00D+00
 Coeff-Com:  0.362D-02-0.771D-01 0.880D-01 0.302D+00 0.684D+00
 Coeff:      0.362D-02-0.771D-01 0.880D-01 0.302D+00 0.684D+00
 Gap=     0.145 Goal=   None    Shift=    0.000
 RMSDP=2.70D-05 MaxDP=1.05D-03 DE=-1.42D-05 OVMax= 6.83D-04

 Cycle   6  Pass 1  IDiag  1:
 RMSU=  1.94D-05    CP:  9.75D-01  1.10D+00  1.07D+00  1.16D+00  8.17D-01
 E= -994.854362233958     Delta-E=       -0.000001802362 Rises=F Damp=F
 DIIS: error= 3.39D-05 at cycle   6 NSaved=   6.
 NSaved= 6 IEnMin= 6 EnMin= -994.854362233958     IErMin= 6 ErrMin= 3.39D-05
 ErrMax= 3.39D-05  0.00D+00 EMaxC= 1.00D-01 BMatC= 2.20D-07 BMatP= 1.47D-06
 IDIUse=1 WtCom= 1.00D+00 WtEn= 0.00D+00
 Coeff-Com:  0.341D-02-0.422D-01 0.145D-01 0.585D-01 0.321D+00 0.644D+00
 Coeff:      0.341D-02-0.422D-01 0.145D-01 0.585D-01 0.321D+00 0.644D+00
 Gap=     0.145 Goal=   None    Shift=    0.000
 RMSDP=1.76D-05 MaxDP=8.79D-04 DE=-1.80D-06 OVMax= 2.06D-04

 Cycle   7  Pass 1  IDiag  1:
 RMSU=  1.16D-05    CP:  9.75D-01  1.10D+00  1.08D+00  1.17D+00  9.31D-01
                    CP:  9.54D-01
 E= -994.854362515011     Delta-E=       -0.000000281053 Rises=F Damp=F
 DIIS: error= 1.13D-05 at cycle   7 NSaved=   7.
 NSaved= 7 IEnMin= 7 EnMin= -994.854362515011     IErMin= 7 ErrMin= 1.13D-05
 ErrMax= 1.13D-05  0.00D+00 EMaxC= 1.00D-01 BMatC= 4.30D-08 BMatP= 2.20D-07
 IDIUse=1 WtCom= 1.00D+00 WtEn= 0.00D+00
 Coeff-Com:  0.108D-02-0.592D-02-0.976D-02-0.449D-01 0.110D-01 0.316D+00
 Coeff-Com:  0.732D+00
 Coeff:      0.108D-02-0.592D-02-0.976D-02-0.449D-01 0.110D-01 0.316D+00
 Coeff:      0.732D+00
 Gap=     0.145 Goal=   None    Shift=    0.000
 RMSDP=7.58D-06 MaxDP=3.29D-04 DE=-2.81D-07 OVMax= 1.04D-04

 Cycle   8  Pass 1  IDiag  1:
 RMSU=  4.24D-06    CP:  9.75D-01  1.10D+00  1.09D+00  1.18D+00  9.97D-01
                    CP:  1.02D+00  1.11D+00
 E= -994.854362567846     Delta-E=       -0.000000052835 Rises=F Damp=F
 DIIS: error= 1.16D-05 at cycle   8 NSaved=   8.
 NSaved= 8 IEnMin= 8 EnMin= -994.854362567846     IErMin= 7 ErrMin= 1.13D-05
 ErrMax= 1.16D-05  0.00D+00 EMaxC= 1.00D-01 BMatC= 1.35D-08 BMatP= 4.30D-08
 IDIUse=1 WtCom= 1.00D+00 WtEn= 0.00D+00
 Coeff-Com:  0.887D-04 0.375D-02-0.717D-02-0.377D-01-0.474D-01 0.901D-01
 Coeff-Com:  0.464D+00 0.534D+00
 Coeff:      0.887D-04 0.375D-02-0.717D-02-0.377D-01-0.474D-01 0.901D-01
 Coeff:      0.464D+00 0.534D+00
 Gap=     0.145 Goal=   None    Shift=    0.000
 RMSDP=2.90D-06 MaxDP=1.53D-04 DE=-5.28D-08 OVMax= 6.48D-05

 Cycle   9  Pass 1  IDiag  1:
 RMSU=  1.60D-06    CP:  9.75D-01  1.10D+00  1.08D+00  1.18D+00  9.85D-01
                    CP:  1.04D+00  1.09D+00  8.48D-01
 E= -994.854362583999     Delta-E=       -0.000000016153 Rises=F Damp=F
 DIIS: error= 3.74D-06 at cycle   9 NSaved=   9.
 NSaved= 9 IEnMin= 9 EnMin= -994.854362583999     IErMin= 9 ErrMin= 3.74D-06
 ErrMax= 3.74D-06  0.00D+00 EMaxC= 1.00D-01 BMatC= 1.94D-09 BMatP= 1.35D-08
 IDIUse=1 WtCom= 1.00D+00 WtEn= 0.00D+00
 Coeff-Com: -0.190D-03 0.365D-02-0.237D-02-0.133D-01-0.299D-01-0.122D-01
 Coeff-Com:  0.103D+00 0.303D+00 0.648D+00
 Coeff:     -0.190D-03 0.365D-02-0.237D-02-0.133D-01-0.299D-01-0.122D-01
 Coeff:      0.103D+00 0.303D+00 0.648D+00
 Gap=     0.145 Goal=   None    Shift=    0.000
 RMSDP=1.28D-06 MaxDP=8.00D-05 DE=-1.62D-08 OVMax= 3.22D-05

 Cycle  10  Pass 1  IDiag  1:
 RMSU=  6.84D-07    CP:  9.75D-01  1.10D+00  1.08D+00  1.18D+00  9.91D-01
                    CP:  1.04D+00  1.15D+00  9.60D-01  1.09D+00
 E= -994.854362586889     Delta-E=       -0.000000002890 Rises=F Damp=F
 DIIS: error= 9.26D-07 at cycle  10 NSaved=  10.
 NSaved=10 IEnMin=10 EnMin= -994.854362586889     IErMin=10 ErrMin= 9.26D-07
 ErrMax= 9.26D-07  0.00D+00 EMaxC= 1.00D-01 BMatC= 2.52D-10 BMatP= 1.94D-09
 IDIUse=1 WtCom= 1.00D+00 WtEn= 0.00D+00
 Coeff-Com: -0.103D-03 0.114D-02 0.398D-04-0.168D-03-0.564D-02-0.190D-01
 Coeff-Com: -0.255D-01 0.574D-01 0.314D+00 0.678D+00
 Coeff:     -0.103D-03 0.114D-02 0.398D-04-0.168D-03-0.564D-02-0.190D-01
 Coeff:     -0.255D-01 0.574D-01 0.314D+00 0.678D+00
 Gap=     0.145 Goal=   None    Shift=    0.000
 RMSDP=3.90D-07 MaxDP=3.19D-05 DE=-2.89D-09 OVMax= 1.71D-05

 Cycle  11  Pass 1  IDiag  1:
 RMSU=  2.85D-07    CP:  9.75D-01  1.10D+00  1.08D+00  1.18D+00  9.92D-01
                    CP:  1.03D+00  1.15D+00  9.79D-01  1.12D+00  9.14D-01
 E= -994.854362587430     Delta-E=       -0.000000000542 Rises=F Damp=F
 DIIS: error= 4.75D-07 at cycle  11 NSaved=  11.
 NSaved=11 IEnMin=11 EnMin= -994.854362587430     IErMin=11 ErrMin= 4.75D-07
 ErrMax= 4.75D-07  0.00D+00 EMaxC= 1.00D-01 BMatC= 3.01D-11 BMatP= 2.52D-10
 IDIUse=1 WtCom= 1.00D+00 WtEn= 0.00D+00
 Coeff-Com:  0.857D-05-0.416D-03 0.399D-03 0.262D-02 0.426D-02-0.433D-02
 Coeff-Com: -0.298D-01-0.460D-01-0.344D-01 0.212D+00 0.896D+00
 Coeff:      0.857D-05-0.416D-03 0.399D-03 0.262D-02 0.426D-02-0.433D-02
 Coeff:     -0.298D-01-0.460D-01-0.344D-01 0.212D+00 0.896D+00
 Gap=     0.145 Goal=   None    Shift=    0.000
 RMSDP=3.39D-07 MaxDP=1.71D-05 DE=-5.42D-10 OVMax= 1.36D-05

 Cycle  12  Pass 1  IDiag  1:
 RMSU=  1.62D-07    CP:  9.75D-01  1.10D+00  1.08D+00  1.18D+00  9.93D-01
                    CP:  1.03D+00  1.16D+00  1.00D+00  1.17D+00  1.11D+00
                    CP:  1.10D+00
 E= -994.854362587560     Delta-E=       -0.000000000130 Rises=F Damp=F
 DIIS: error= 2.12D-07 at cycle  12 NSaved=  12.
 NSaved=12 IEnMin=12 EnMin= -994.854362587560     IErMin=12 ErrMin= 2.12D-07
 ErrMax= 2.12D-07  0.00D+00 EMaxC= 1.00D-01 BMatC= 8.23D-12 BMatP= 3.01D-11
 IDIUse=1 WtCom= 1.00D+00 WtEn= 0.00D+00
 Coeff-Com:  0.221D-04-0.392D-03 0.184D-03 0.128D-02 0.295D-02 0.109D-02
 Coeff-Com: -0.865D-02-0.311D-01-0.711D-01-0.192D-01 0.411D+00 0.714D+00
 Coeff:      0.221D-04-0.392D-03 0.184D-03 0.128D-02 0.295D-02 0.109D-02
 Coeff:     -0.865D-02-0.311D-01-0.711D-01-0.192D-01 0.411D+00 0.714D+00
 Gap=     0.145 Goal=   None    Shift=    0.000
 RMSDP=1.35D-07 MaxDP=6.01D-06 DE=-1.30D-10 OVMax= 5.85D-06

 Cycle  13  Pass 1  IDiag  1:
 RMSU=  9.12D-08    CP:  9.75D-01  1.10D+00  1.08D+00  1.18D+00  9.93D-01
                    CP:  1.03D+00  1.16D+00  9.98D-01  1.16D+00  1.09D+00
                    CP:  1.31D+00  9.17D-01
 E= -994.854362587591     Delta-E=       -0.000000000031 Rises=F Damp=F
 DIIS: error= 9.96D-08 at cycle  13 NSaved=  13.
 NSaved=13 IEnMin=13 EnMin= -994.854362587591     IErMin=13 ErrMin= 9.96D-08
 ErrMax= 9.96D-08  0.00D+00 EMaxC= 1.00D-01 BMatC= 1.28D-12 BMatP= 8.23D-12
 IDIUse=1 WtCom= 1.00D+00 WtEn= 0.00D+00
 Coeff-Com:  0.634D-05-0.587D-04-0.150D-04-0.173D-04 0.210D-03 0.105D-02
 Coeff-Com:  0.291D-02-0.230D-02-0.178D-01-0.488D-01-0.391D-01 0.240D+00
 Coeff-Com:  0.864D+00
 Coeff:      0.634D-05-0.587D-04-0.150D-04-0.173D-04 0.210D-03 0.105D-02
 Coeff:      0.291D-02-0.230D-02-0.178D-01-0.488D-01-0.391D-01 0.240D+00
 Coeff:      0.864D+00
 Gap=     0.145 Goal=   None    Shift=    0.000
 RMSDP=5.23D-08 MaxDP=1.76D-06 DE=-3.14D-11 OVMax= 3.26D-06

 Cycle  14  Pass 1  IDiag  1:
 RMSU=  2.62D-08    CP:  9.75D-01  1.10D+00  1.08D+00  1.18D+00  9.93D-01
                    CP:  1.03D+00  1.16D+00  9.97D-01  1.16D+00  1.10D+00
                    CP:  1.40D+00  1.01D+00  1.20D+00
 E= -994.854362587581     Delta-E=        0.000000000011 Rises=F Damp=F
 DIIS: error= 4.82D-08 at cycle  14 NSaved=  14.
 NSaved=14 IEnMin=13 EnMin= -994.854362587591     IErMin=14 ErrMin= 4.82D-08
 ErrMax= 4.82D-08  0.00D+00 EMaxC= 1.00D-01 BMatC= 4.55D-13 BMatP= 1.28D-12
 IDIUse=1 WtCom= 1.00D+00 WtEn= 0.00D+00
 Coeff-Com: -0.201D-05 0.641D-04-0.577D-04-0.306D-03-0.602D-03 0.251D-03
 Coeff-Com:  0.364D-02 0.592D-02 0.808D-02-0.199D-01-0.118D+00-0.543D-01
 Coeff-Com:  0.466D+00 0.710D+00
 Coeff:     -0.201D-05 0.641D-04-0.577D-04-0.306D-03-0.602D-03 0.251D-03
 Coeff:      0.364D-02 0.592D-02 0.808D-02-0.199D-01-0.118D+00-0.543D-01
 Coeff:      0.466D+00 0.710D+00
 Gap=     0.145 Goal=   None    Shift=    0.000
 RMSDP=2.63D-08 MaxDP=1.12D-06 DE= 1.09D-11 OVMax= 1.43D-06

 Cycle  15  Pass 1  IDiag  1:
 RMSU=  1.36D-08    CP:  9.75D-01  1.10D+00  1.08D+00  1.18D+00  9.93D-01
                    CP:  1.03D+00  1.16D+00  9.96D-01  1.16D+00  1.10D+00
                    CP:  1.41D+00  1.07D+00  1.40D+00  1.05D+00
 E= -994.854362587569     Delta-E=        0.000000000012 Rises=F Damp=F
 DIIS: error= 1.49D-08 at cycle  15 NSaved=  15.
 NSaved=15 IEnMin=13 EnMin= -994.854362587591     IErMin=15 ErrMin= 1.49D-08
 ErrMax= 1.49D-08  0.00D+00 EMaxC= 1.00D-01 BMatC= 5.02D-14 BMatP= 4.55D-13
 IDIUse=1 WtCom= 1.00D+00 WtEn= 0.00D+00
 Coeff-Com: -0.144D-05 0.308D-04-0.200D-04-0.106D-03-0.246D-03-0.217D-04
 Coeff-Com:  0.985D-03 0.259D-02 0.616D-02-0.454D-03-0.434D-01-0.561D-01
 Coeff-Com:  0.701D-01 0.289D+00 0.732D+00
 Coeff:     -0.144D-05 0.308D-04-0.200D-04-0.106D-03-0.246D-03-0.217D-04
 Coeff:      0.985D-03 0.259D-02 0.616D-02-0.454D-03-0.434D-01-0.561D-01
 Coeff:      0.701D-01 0.289D+00 0.732D+00
 Gap=     0.145 Goal=   None    Shift=    0.000
 RMSDP=1.19D-08 MaxDP=5.71D-07 DE= 1.16D-11 OVMax= 3.93D-07

 Cycle  16  Pass 1  IDiag  1:
 RMSU=  3.96D-09    CP:  9.75D-01  1.10D+00  1.08D+00  1.18D+00  9.92D-01
                    CP:  1.03D+00  1.16D+00  9.95D-01  1.16D+00  1.09D+00
                    CP:  1.42D+00  1.07D+00  1.48D+00  1.06D+00  1.06D+00
 E= -994.854362587585     Delta-E=       -0.000000000016 Rises=F Damp=F
 DIIS: error= 5.38D-09 at cycle  16 NSaved=  16.
 NSaved=16 IEnMin=13 EnMin= -994.854362587591     IErMin=16 ErrMin= 5.38D-09
 ErrMax= 5.38D-09  0.00D+00 EMaxC= 1.00D-01 BMatC= 1.22D-14 BMatP= 5.02D-14
 IDIUse=1 WtCom= 1.00D+00 WtEn= 0.00D+00
 Coeff-Com: -0.219D-06-0.327D-06 0.268D-05 0.200D-04 0.150D-04-0.810D-04
 Coeff-Com: -0.415D-03-0.231D-03 0.988D-03 0.485D-02 0.751D-02-0.139D-01
 Coeff-Com: -0.755D-01-0.200D-01 0.363D+00 0.734D+00
 Coeff:     -0.219D-06-0.327D-06 0.268D-05 0.200D-04 0.150D-04-0.810D-04
 Coeff:     -0.415D-03-0.231D-03 0.988D-03 0.485D-02 0.751D-02-0.139D-01
 Coeff:     -0.755D-01-0.200D-01 0.363D+00 0.734D+00
 Gap=     0.145 Goal=   None    Shift=    0.000
 RMSDP=4.28D-09 MaxDP=2.61D-07 DE=-1.61D-11 OVMax= 1.62D-07

 SCF Done:  E(RM062X) =  -994.854362588     A.U. after   16 cycles
            NFock= 16  Conv=0.43D-08     -V/T= 2.0030
 KE= 9.918719936306D+02 PE=-3.926650253971D+03 EE= 1.152500912066D+03
 Leave Link  502 at Mon Apr  4 20:26:17 2022, MaxMem=  1879048192 cpu:             840.0 elap:             120.3
 (Enter /gpfs/software/gaussian16/sse4/tar/g16/l701.exe)
 ... and contract with generalized density number  0.
 Compute integral first derivatives.
 Leave Link  701 at Mon Apr  4 20:26:17 2022, MaxMem=  1879048192 cpu:               1.0 elap:               0.2
 (Enter /gpfs/software/gaussian16/sse4/tar/g16/l702.exe)
 L702 exits ... SP integral derivatives will be done elsewhere.
 Leave Link  702 at Mon Apr  4 20:26:17 2022, MaxMem=  1879048192 cpu:               0.1 elap:               0.0
 (Enter /gpfs/software/gaussian16/sse4/tar/g16/l703.exe)
 Integral derivatives from FoFJK, PRISM(SPDF).
 Compute integral first derivatives, UseDBF=F ICtDFT=           0.
 Calling FoFJK, ICntrl=      2127 FMM=F ISym2X=0 I1Cent= 0 IOpClX= 0 NMat=1 NMatS=1 NMatT=0.
 FoFJK:  IHMeth= 1 ICntrl=    2127 DoSepK=F KAlg= 0 I1Cent=           0 FoldK=F
 IRaf=         0 NMat=       1 IRICut=       1 DoRegI=T DoRafI=F ISym2E= 0 IDoP0=0 IntGTp=1.
 FoFCou: FMM=F IPFlag=           0 FMFlag=      100000 FMFlg1=         800
         NFxFlg=           0 DoJE=F BraDBF=F KetDBF=F FulRan=T
         wScrn=  0.000000 ICntrl=      2127 IOpCl=  0 I1Cent=           0 NGrid=           0
         NMat0=    1 NMatS0=      1 NMatT0=    0 NMatD0=    1 NMtDS0=    0 NMtDT0=    0
 Symmetry not used in FoFCou.
 Leave Link  703 at Mon Apr  4 20:26:34 2022, MaxMem=  1879048192 cpu:             119.7 elap:              17.2
 (Enter /gpfs/software/gaussian16/sse4/tar/g16/l716.exe)
 Dipole        =-3.44569721D+00-2.10327580D-01 1.55767747D-02
 ***** Axes restored to original set *****
 -------------------------------------------------------------------
 Center     Atomic                   Forces (Hartrees/Bohr)
 Number     Number              X              Y              Z
 -------------------------------------------------------------------
      1        6           0.006151012   -0.005843311   -0.004094688
      2        6          -0.002989495    0.003115573    0.000752466
      3        6          -0.003857646    0.002342323    0.000719876
      4        6           0.001866285   -0.002013885    0.001194535
      5        6          -0.001881745    0.001695109   -0.000070299
      6        6           0.003000899   -0.001462605    0.000516335
      7        1           0.000275211    0.000244789    0.000107202
      8        8          -0.002686021    0.002560904    0.001673251
      9        1           0.000308030    0.000176459    0.000149047
     10        6          -0.000123200   -0.000278226   -0.001263056
     11        6           0.000534836   -0.000671063    0.000696317
     12        6          -0.000600172   -0.001150185    0.000293016
     13        6          -0.002353327    0.002707681   -0.000189836
     14        6           0.002839533   -0.003880165    0.000785520
     15        6          -0.001297882    0.003867501   -0.000805953
     16       17          -0.000081354   -0.001310522    0.000391954
     17        1           0.000691329    0.000353389   -0.000315174
     18        1           0.000203708   -0.000453765   -0.000540511
 -------------------------------------------------------------------
 Cartesian Forces:  Max     0.006151012 RMS     0.002082719
 Leave Link  716 at Mon Apr  4 20:26:34 2022, MaxMem=  1879048192 cpu:               0.1 elap:               0.0
 (Enter /gpfs/software/gaussian16/sse4/tar/g16/l103.exe)

 GradGradGradGradGradGradGradGradGradGradGradGradGradGradGradGradGradGrad
 Berny optimization.
 Using GEDIIS/GDIIS optimizer.
 FormGI is forming the generalized inverse of G from B-inverse, IUseBI=4.
 GSVD:  received Info=                   1 from GESDD.
 Internal  Forces:  Max     0.003526341 RMS     0.000940865
 Search for a local minimum.
 Step number   6 out of a maximum of   95
 All quantities printed in internal units (Hartrees-Bohrs-Radians)
 RMS Force = .94087D-03 SwitMx=.10000D-02 MixMth= 2
 Mixed Optimization -- En-DIIS/RFO-DIIS
 Update second derivatives using D2CorX and points    3    4    5    6
 DE= -2.31D-04 DEPred=-3.31D-04 R= 6.99D-01
 TightC=F SS=  1.41D+00  RLast= 1.28D-01 DXNew= 1.5861D+00 3.8488D-01
 Trust test= 6.99D-01 RLast= 1.28D-01 DXMaxT set to 9.43D-01
 ITU=  1  1  1  1  1  0
 Use linear search instead of GDIIS.
     Eigenvalues ---    0.00866   0.01561   0.01784   0.01861   0.02000
     Eigenvalues ---    0.02003   0.02020   0.02026   0.02040   0.02076
     Eigenvalues ---    0.02087   0.02109   0.02150   0.02293   0.04346
     Eigenvalues ---    0.07180   0.15998   0.16002   0.16132   0.16707
     Eigenvalues ---    0.22414   0.23215   0.23626   0.24271   0.24997
     Eigenvalues ---    0.24999   0.25014   0.25325   0.25629   0.32731
     Eigenvalues ---    0.33558   0.34812   0.34910   0.35249   0.35600
     Eigenvalues ---    0.41242   0.41333   0.41727   0.42941   0.43325
     Eigenvalues ---    0.44485   0.45061   0.45667   0.46530   0.47233
     Eigenvalues ---    0.48999   0.76288   0.80349
 RFO step:  Lambda=-3.46077803D-04 EMin= 8.65700530D-03
 Quartic linear search produced a step of -0.22508.
 Iteration  1 RMS(Cart)=  0.01161634 RMS(Int)=  0.00012861
 Iteration  2 RMS(Cart)=  0.00012963 RMS(Int)=  0.00006510
 Iteration  3 RMS(Cart)=  0.00000001 RMS(Int)=  0.00006510
 ITry= 1 IFail=0 DXMaxC= 4.35D-02 DCOld= 1.00D+10 DXMaxT= 9.43D-01 DXLimC= 3.00D+00 Rises=F
 Variable       Old X    -DE/DX   Delta X   Delta X   Delta X     New X
                                 (Linear)    (Quad)   (Total)
    R1        2.79989  -0.00219  -0.00290   0.00560   0.00274   2.80263
    R2        2.75005  -0.00210   0.00018  -0.00318  -0.00297   2.74709
    R3        2.31295   0.00353   0.00111   0.00026   0.00137   2.31432
    R4        2.60545   0.00190   0.00137  -0.00128   0.00009   2.60554
    R5        2.05294  -0.00035  -0.00026  -0.00010  -0.00036   2.05259
    R6        2.33412   0.00201  -0.00064   0.00464   0.00400   2.33812
    R7        2.65949  -0.00075   0.00028  -0.00215  -0.00191   2.65759
    R8        2.69837  -0.00151  -0.00157   0.00252   0.00092   2.69929
    R9        2.74159   0.00024   0.00058  -0.00146  -0.00088   2.74070
   R10        2.05513  -0.00028  -0.00009  -0.00026  -0.00035   2.05478
   R11        2.68690   0.00018   0.00092  -0.00260  -0.00169   2.68522
   R12        2.70363  -0.00057  -0.00203   0.00503   0.00299   2.70662
   R13        2.63840  -0.00082  -0.00055   0.00016  -0.00039   2.63801
   R14        2.04422  -0.00003   0.00009  -0.00042  -0.00032   2.04389
   R15        2.57628  -0.00068   0.00256  -0.00903  -0.00646   2.56981
   R16        2.03985   0.00043   0.00017   0.00032   0.00049   2.04034
   R17        2.35135   0.00240  -0.00058   0.00498   0.00441   2.35576
   R18        2.61469   0.00007  -0.00137   0.00379   0.00242   2.61711
   R19        3.31941   0.00135  -0.00012   0.00378   0.00366   3.32307
    A1        1.79268   0.00163   0.00020   0.00309   0.00306   1.79574
    A2        2.18633  -0.00023   0.00067  -0.00233  -0.00201   2.18432
    A3        2.30351  -0.00132  -0.00078   0.00065  -0.00049   2.30301
    A4        2.20311  -0.00070  -0.00025  -0.00120  -0.00141   2.20170
    A5        1.99226   0.00033   0.00076  -0.00168  -0.00094   1.99132
    A6        2.08781   0.00037  -0.00051   0.00288   0.00235   2.09016
    A7        2.27897  -0.00093   0.00053  -0.00367  -0.00308   2.27590
    A8        2.24695  -0.00042  -0.00093   0.00199   0.00103   2.24798
    A9        1.87220   0.00080   0.00018   0.00152   0.00161   1.87382
   A10        2.19869   0.00023   0.00043  -0.00000   0.00043   2.19913
   A11        2.21218  -0.00102  -0.00059  -0.00136  -0.00194   2.21024
   A12        2.17226  -0.00036   0.00028  -0.00134  -0.00108   2.17118
   A13        2.03494   0.00042   0.00011   0.00138   0.00151   2.03644
   A14        2.07593  -0.00006  -0.00040  -0.00002  -0.00041   2.07552
   A15        2.13664   0.00058  -0.00091   0.00430   0.00340   2.14004
   A16        2.06865   0.00004   0.00017  -0.00030  -0.00012   2.06853
   A17        2.07777  -0.00061   0.00076  -0.00402  -0.00327   2.07450
   A18        2.13932   0.00022   0.00076  -0.00176  -0.00100   2.13831
   A19        2.07934   0.00035   0.00063   0.00009   0.00072   2.08006
   A20        2.06444  -0.00057  -0.00137   0.00161   0.00025   2.06469
   A21        1.89891   0.00025   0.00232  -0.00745  -0.00513   1.89378
   A22        2.11167   0.00056   0.00120  -0.00088   0.00033   2.11199
   A23        2.27256  -0.00081  -0.00351   0.00830   0.00480   2.27736
   A24        2.38754   0.00125  -0.00816   0.02941   0.02126   2.40880
   A25        2.03122  -0.00268   0.00859  -0.03262  -0.02401   2.00721
   A26        2.03154   0.00157  -0.00429   0.01644   0.01217   2.04370
   A27        2.08864  -0.00077   0.00205  -0.00784  -0.00578   2.08286
   A28        2.16300  -0.00080   0.00219  -0.00859  -0.00639   2.15661
    D1        0.01569  -0.00100  -0.00560  -0.01884  -0.02446  -0.00878
    D2       -3.12342  -0.00094  -0.00592  -0.01608  -0.02202   3.13774
    D3        3.12184   0.00113   0.00719   0.01836   0.02549  -3.13585
    D4       -0.01727   0.00119   0.00686   0.02112   0.02793   0.01066
    D5       -0.01199   0.00104   0.00638   0.01746   0.02384   0.01185
    D6       -3.11465  -0.00133  -0.00764  -0.02332  -0.03105   3.13749
    D7       -0.00568   0.00034   0.00161   0.00736   0.00894   0.00326
    D8       -3.13568   0.00029   0.00161   0.00539   0.00699  -3.12869
    D9        3.13331   0.00027   0.00195   0.00445   0.00636   3.13968
   D10        0.00330   0.00023   0.00196   0.00249   0.00442   0.00772
   D11       -0.00371  -0.00032  -0.00265  -0.00256  -0.00522  -0.00893
   D12        0.01526  -0.00055  -0.00261  -0.01216  -0.01477   0.00050
   D13       -3.14125  -0.00019  -0.00089  -0.00112  -0.00200   3.13994
   D14       -0.01012   0.00050   0.00286   0.00915   0.01201   0.00189
   D15        3.11964   0.00054   0.00286   0.01117   0.01401   3.13364
   D16       -3.13664   0.00012   0.00112  -0.00201  -0.00089  -3.13753
   D17       -0.00689   0.00017   0.00112   0.00000   0.00111  -0.00578
   D18        3.09671  -0.00036  -0.00727   0.01318   0.00593   3.10264
   D19       -0.06214  -0.00001  -0.00529   0.01179   0.00651  -0.05563
   D20       -0.06266   0.00009  -0.00521   0.02637   0.02115  -0.04151
   D21        3.06168   0.00043  -0.00323   0.02498   0.02173   3.08341
   D22        3.11050   0.00052   0.00325   0.00151   0.00475   3.11525
   D23       -0.04575   0.00057   0.00569  -0.00342   0.00228  -0.04347
   D24       -0.01375   0.00017   0.00126   0.00287   0.00414  -0.00961
   D25        3.11319   0.00021   0.00370  -0.00206   0.00167   3.11485
   D26       -3.11473  -0.00057  -0.00577   0.00405  -0.00171  -3.11644
   D27        0.01835  -0.00044  -0.00291   0.00028  -0.00264   0.01571
   D28        0.01020  -0.00023  -0.00387   0.00279  -0.00109   0.00911
   D29       -3.13991  -0.00009  -0.00100  -0.00098  -0.00202   3.14126
   D30        0.01007   0.00009   0.00226  -0.00485  -0.00255   0.00752
   D31       -3.13297  -0.00025  -0.00247  -0.00152  -0.00396  -3.13693
   D32       -3.11699   0.00004  -0.00017   0.00005  -0.00010  -3.11709
   D33        0.02316  -0.00030  -0.00490   0.00338  -0.00151   0.02165
   D34       -0.00555   0.00006   0.00402  -0.00882  -0.00483  -0.01038
   D35       -3.13758  -0.00010   0.00081  -0.00452  -0.00374  -3.14133
   D36        0.00245   0.00018  -0.00060   0.00709   0.00647   0.00892
   D37       -0.00407  -0.00024  -0.00274   0.00080  -0.00191  -0.00598
   D38        3.13904   0.00011   0.00222  -0.00269  -0.00044   3.13860
         Item               Value     Threshold  Converged?
 Maximum Force            0.003526     0.000450     NO 
 RMS     Force            0.000941     0.000300     NO 
 Maximum Displacement     0.043507     0.001800     NO 
 RMS     Displacement     0.011616     0.001200     NO 
 Predicted change in Energy=-1.957547D-04
 Lowest energy point so far.  Saving SCF results.
 GradGradGradGradGradGradGradGradGradGradGradGradGradGradGradGradGradGrad

 Leave Link  103 at Mon Apr  4 20:26:34 2022, MaxMem=  1879048192 cpu:               0.1 elap:               0.0
 (Enter /gpfs/software/gaussian16/sse4/tar/g16/l202.exe)
                          Input orientation:                          
 ---------------------------------------------------------------------
 Center     Atomic      Atomic             Coordinates (Angstroms)
 Number     Number       Type             X           Y           Z
 ---------------------------------------------------------------------
      1          6           0       -6.086291    2.484028   -0.125172
      2          6           0       -6.082346    1.006779    0.006250
      3          6           0       -4.670491    2.813752   -0.120513
      4          6           0       -3.676696    2.080822   -0.042726
      5          6           0       -3.621563    0.680632    0.076457
      6          6           0       -4.966947    0.201106    0.094822
      7          1           0       -5.142712   -0.868956    0.174726
      8          8           0       -7.089451    3.182879   -0.196773
      9          1           0       -7.072515    0.560717    0.025986
     10          6           0       -2.415841   -0.120884    0.161473
     11          6           0       -2.444230   -1.531863    0.327150
     12          6           0       -1.148251    0.537176    0.053731
     13          6           0       -0.166991   -0.401405    0.127807
     14          6           0       -0.074963   -1.636663    0.268230
     15          6           0       -1.282989   -2.304961    0.377945
     16         17           0       -1.415683   -4.046922    0.578601
     17          1           0       -1.086251    1.607588   -0.073248
     18          1           0       -3.397689   -2.031156    0.434122
 ---------------------------------------------------------------------
                    Distance matrix (angstroms):
                    1          2          3          4          5
     1  C    0.000000
     2  C    1.483088   0.000000
     3  C    1.453695   2.296640   0.000000
     4  C    2.444487   2.634980   1.237282   0.000000
     5  C    3.060682   2.483295   2.385215   1.406334   0.000000
     6  C    2.552070   1.378793   2.638214   2.284075   1.428404
     7  H    3.496109   2.104681   3.724581   3.301163   2.173654
     8  O    1.224684   2.406427   2.448150   3.589590   4.285107
     9  H    2.166704   1.086183   3.296566   3.721158   3.453403
    10  C    4.509982   3.839138   3.711476   2.545381   1.450319
    11  C    5.440274   4.447873   4.903164   3.835006   2.518749
    12  C    5.310977   4.956620   4.197539   2.963981   2.477574
    13  C    6.589980   6.081874   5.538990   4.302158   3.620430
    14  C    7.298693   6.568491   6.409071   5.185447   4.240873
    15  C    6.801416   5.842912   6.158317   5.014170   3.804418
    16  Cl   8.059974   6.902552   7.625706   6.561057   5.240975
    17  H    5.076538   5.032719   3.782042   2.633493   2.703603
    18  H    5.284721   4.076704   5.039919   4.148927   2.744420
                    6          7          8          9         10
     6  C    0.000000
     7  H    1.087341   0.000000
     8  O    3.671651   4.510563   0.000000
     9  H    2.137165   2.406290   2.631661   0.000000
    10  C    2.572210   2.827651   5.734617   4.708243   0.000000
    11  C    3.069407   2.782891   6.639380   5.088282   1.420956
    12  C    3.833676   4.236457   6.508484   5.924376   1.432284
    13  C    4.837736   4.997860   7.802109   6.972970   2.266528
    14  C    5.228668   5.126421   8.523336   7.338452   2.790822
    15  C    4.464536   4.123211   8.010100   6.469513   2.469900
    16  Cl   5.557991   4.914603   9.222954   7.316794   4.072847
    17  H    4.131131   4.759163   6.207674   6.077922   2.193290
    18  H    2.749671   2.112605   6.419759   4.515388   2.165064
                   11         12         13         14         15
    11  C    0.000000
    12  C    2.456673   0.000000
    13  C    2.550194   1.359887   0.000000
    14  C    2.372315   2.433830   1.246615   0.000000
    15  C    1.395974   2.863741   2.220709   1.384914   0.000000
    16  Cl   2.728857   4.621792   3.879721   2.775465   1.758493
    17  H    3.443919   1.079699   2.218449   3.415329   3.943390
    18  H    1.081582   3.435258   3.631436   3.350172   2.133092
                   16         17         18
    16  Cl   0.000000
    17  H    5.701484   0.000000
    18  H    2.830642   4.340579   0.000000
 Stoichiometry    C12H4ClO(1-)
 Framework group  C1[X(C12H4ClO)]
 Deg. of freedom    48
 Full point group                 C1      NOp   1
 RotChk:  IX=2 Diff= 2.78D-03
 Largest Abelian subgroup         C1      NOp   1
 Largest concise Abelian subgroup C1      NOp   1
                         Standard orientation:                         
 ---------------------------------------------------------------------
 Center     Atomic      Atomic             Coordinates (Angstroms)
 Number     Number       Type             X           Y           Z
 ---------------------------------------------------------------------
      1          6           0        3.989506   -0.305802    0.005143
      2          6           0        2.902332   -1.314154    0.033932
      3          6           0        3.263363    0.952676   -0.041556
      4          6           0        2.046545    1.176755   -0.044319
      5          6           0        0.981437    0.259001   -0.011915
      6          6           0        1.548846   -1.051271    0.027744
      7          1           0        0.884324   -1.911134    0.064618
      8          8           0        5.187455   -0.560301    0.005477
      9          1           0        3.251708   -2.342082    0.066990
     10          6           0       -0.430360    0.591028   -0.015430
     11          6           0       -1.449876   -0.398695   -0.027701
     12          6           0       -0.808070    1.972279    0.014850
     13          6           0       -2.165643    2.048108    0.038033
     14          6           0       -3.137557    1.267475    0.031349
     15          6           0       -2.808069   -0.077306   -0.000060
     16         17           0       -3.999847   -1.370304   -0.010901
     17          1           0       -0.062132    2.752803    0.025258
     18          1           0       -1.170871   -1.442565   -0.075790
 ---------------------------------------------------------------------
 Rotational constants (GHZ):           1.8342610           0.2780605           0.2414880
 Leave Link  202 at Mon Apr  4 20:26:34 2022, MaxMem=  1879048192 cpu:               0.1 elap:               0.0
 (Enter /gpfs/software/gaussian16/sse4/tar/g16/l301.exe)
 Standard basis: 6-311+G(d,p) (5D, 7F)
 Ernie: Thresh=  0.10000D-02 Tol=  0.10000D-05 Strict=F.
 There are   354 symmetry adapted cartesian basis functions of A   symmetry.
 There are   340 symmetry adapted basis functions of A   symmetry.
   340 basis functions,   553 primitive gaussians,   354 cartesian basis functions
    51 alpha electrons       51 beta electrons
       nuclear repulsion energy       787.4353379049 Hartrees.
 IExCor= 4336 DFT=T Ex+Corr=M062X ExCW=0 ScaHFX=  0.540000
 ScaDFX=  1.000000  1.000000  1.000000  1.000000 ScalE2=  1.000000  1.000000
 IRadAn=      5 IRanWt=     -1 IRanGd=            0 ICorTp=0 IEmpDi=  4
 NAtoms=   18 NActive=   18 NUniq=   18 SFac= 1.00D+00 NAtFMM=   60 NAOKFM=F Big=F
 Integral buffers will be    131072 words long.
 Raffenetti 2 integral format.
 Two-electron integral symmetry is turned on.
 Leave Link  301 at Mon Apr  4 20:26:34 2022, MaxMem=  1879048192 cpu:               0.4 elap:               0.1
 (Enter /gpfs/software/gaussian16/sse4/tar/g16/l302.exe)
 NPDir=0 NMtPBC=     1 NCelOv=     1 NCel=       1 NClECP=     1 NCelD=      1
         NCelK=      1 NCelE2=     1 NClLst=     1 CellRange=     0.0.
 One-electron integrals computed using PRISM.
 One-electron integral symmetry used in STVInt
 NBasis=   340 RedAO= T EigKep=  1.46D-06  NBF=   340
 NBsUse=   336 1.00D-06 EigRej=  5.80D-07 NBFU=   336
 Precomputing XC quadrature grid using
 IXCGrd= 4 IRadAn=           5 IRanWt=          -1 IRanGd=           0 AccXCQ= 0.00D+00.
 Generated NRdTot=       0 NPtTot=           0 NUsed=           0 NTot=          32
 NSgBfM=   351   351   351   351   351 MxSgAt=    18 MxSgA2=    18.
 Leave Link  302 at Mon Apr  4 20:26:34 2022, MaxMem=  1879048192 cpu:               1.9 elap:               0.3
 (Enter /gpfs/software/gaussian16/sse4/tar/g16/l303.exe)
 DipDrv:  MaxL=1.
 Leave Link  303 at Mon Apr  4 20:26:34 2022, MaxMem=  1879048192 cpu:               0.3 elap:               0.1
 (Enter /gpfs/software/gaussian16/sse4/tar/g16/l401.exe)
 Initial guess from the checkpoint file:  "checkpoint.chk"
 B after Tr=    -0.000000   -0.000000    0.000000
         Rot=    1.000000   -0.000021    0.000003   -0.000146 Ang=  -0.02 deg.
 Guess basis will be translated and rotated to current coordinates.
 JPrj=2 DoOrth=T DoCkMO=T.
 Generating alternative initial guess.
 ExpMin= 4.38D-02 ExpMax= 1.06D+05 ExpMxC= 3.62D+03 IAcc=2 IRadAn=         4 AccDes= 0.00D+00
 Harris functional with IExCor= 1009 and IRadAn=       4 diagonalized for initial guess.
 HarFok:  IExCor= 1009 AccDes= 0.00D+00 IRadAn=         4 IDoV= 1 UseB2=F ITyADJ=14
 ICtDFT=  3500011 ScaDFX=  1.000000  1.000000  1.000000  1.000000
 FoFCou: FMM=F IPFlag=           0 FMFlag=      100000 FMFlg1=           0
         NFxFlg=           0 DoJE=T BraDBF=F KetDBF=T FulRan=T
         wScrn=  0.000000 ICntrl=       500 IOpCl=  0 I1Cent=   200000004 NGrid=           0
         NMat0=    1 NMatS0=      1 NMatT0=    0 NMatD0=    1 NMtDS0=    0 NMtDT0=    0
 Petite list used in FoFCou.
 Harris En= -994.511757676791    
 Leave Link  401 at Mon Apr  4 20:26:36 2022, MaxMem=  1879048192 cpu:               8.1 elap:               1.2
 (Enter /gpfs/software/gaussian16/sse4/tar/g16/l502.exe)
 Integral symmetry usage will be decided dynamically.
 Closed shell SCF:
 Using DIIS extrapolation, IDIIS=  1040.
 NGot=  1879048192 LenX=  1878791817 LenY=  1878666060
 Requested convergence on RMS density matrix=1.00D-08 within 128 cycles.
 Requested convergence on MAX density matrix=1.00D-06.
 Requested convergence on             energy=1.00D-06.
 No special actions if energy rises.
 Fock matrices will be formed incrementally for  20 cycles.

 Cycle   1  Pass 1  IDiag  1:
 FoFJK:  IHMeth= 1 ICntrl=       0 DoSepK=F KAlg= 0 I1Cent=           0 FoldK=F
 IRaf= 860000000 NMat=       1 IRICut=       1 DoRegI=T DoRafI=F ISym2E= 0 IDoP0=0 IntGTp=1.
 FoFCou: FMM=F IPFlag=           0 FMFlag=      100000 FMFlg1=           0
         NFxFlg=           0 DoJE=F BraDBF=F KetDBF=F FulRan=T
         wScrn=  0.000000 ICntrl=         0 IOpCl=  0 I1Cent=           0 NGrid=           0
         NMat0=    1 NMatS0=      1 NMatT0=    0 NMatD0=    1 NMtDS0=    0 NMtDT0=    0
 Symmetry not used in FoFCou.
 E= -994.853442449970    
 DIIS: error= 8.98D-04 at cycle   1 NSaved=   1.
 NSaved= 1 IEnMin= 1 EnMin= -994.853442449970     IErMin= 1 ErrMin= 8.98D-04
 ErrMax= 8.98D-04  0.00D+00 EMaxC= 1.00D-01 BMatC= 5.72D-04 BMatP= 5.72D-04
 IDIUse=3 WtCom= 9.91D-01 WtEn= 8.98D-03
 Coeff-Com:  0.100D+01
 Coeff-En:   0.100D+01
 Coeff:      0.100D+01
 Gap=     0.388 Goal=   None    Shift=    0.000
 RMSDP=2.20D-03 MaxDP=9.36D-02              OVMax= 9.79D-03

 Cycle   2  Pass 1  IDiag  1:
 RMSU=  2.17D-03    CP:  9.93D-01
 E= -994.854472665836     Delta-E=       -0.001030215866 Rises=F Damp=F
 DIIS: error= 1.93D-04 at cycle   2 NSaved=   2.
 NSaved= 2 IEnMin= 2 EnMin= -994.854472665836     IErMin= 2 ErrMin= 1.93D-04
 ErrMax= 1.93D-04  0.00D+00 EMaxC= 1.00D-01 BMatC= 2.73D-05 BMatP= 5.72D-04
 IDIUse=3 WtCom= 9.98D-01 WtEn= 1.93D-03
 Coeff-Com: -0.991D-01 0.110D+01
 Coeff-En:   0.000D+00 0.100D+01
 Coeff:     -0.989D-01 0.110D+01
 Gap=     0.145 Goal=   None    Shift=    0.000
 RMSDP=4.52D-04 MaxDP=2.28D-02 DE=-1.03D-03 OVMax= 2.02D-03

 Cycle   3  Pass 1  IDiag  1:
 RMSU=  3.32D-04    CP:  9.96D-01  1.12D+00
 E= -994.854520258747     Delta-E=       -0.000047592911 Rises=F Damp=F
 DIIS: error= 2.51D-04 at cycle   3 NSaved=   3.
 NSaved= 3 IEnMin= 3 EnMin= -994.854520258747     IErMin= 2 ErrMin= 1.93D-04
 ErrMax= 2.51D-04  0.00D+00 EMaxC= 1.00D-01 BMatC= 1.51D-05 BMatP= 2.73D-05
 IDIUse=3 WtCom= 9.97D-01 WtEn= 2.51D-03
 Coeff-Com: -0.682D-01 0.493D+00 0.575D+00
 Coeff-En:   0.000D+00 0.000D+00 0.100D+01
 Coeff:     -0.680D-01 0.492D+00 0.576D+00
 Gap=     0.146 Goal=   None    Shift=    0.000
 RMSDP=8.03D-05 MaxDP=3.90D-03 DE=-4.76D-05 OVMax= 2.77D-03

 Cycle   4  Pass 1  IDiag  1:
 RMSU=  7.24D-05    CP:  9.95D-01  1.13D+00  9.73D-01
 E= -994.854534509395     Delta-E=       -0.000014250649 Rises=F Damp=F
 DIIS: error= 1.45D-04 at cycle   4 NSaved=   4.
 NSaved= 4 IEnMin= 4 EnMin= -994.854534509395     IErMin= 4 ErrMin= 1.45D-04
 ErrMax= 1.45D-04  0.00D+00 EMaxC= 1.00D-01 BMatC= 4.43D-06 BMatP= 1.51D-05
 IDIUse=3 WtCom= 9.99D-01 WtEn= 1.45D-03
 Coeff-Com: -0.217D-01 0.725D-01 0.350D+00 0.599D+00
 Coeff-En:   0.000D+00 0.000D+00 0.136D+00 0.864D+00
 Coeff:     -0.217D-01 0.724D-01 0.349D+00 0.600D+00
 Gap=     0.146 Goal=   None    Shift=    0.000
 RMSDP=6.00D-05 MaxDP=2.88D-03 DE=-1.43D-05 OVMax= 6.27D-04

 Cycle   5  Pass 1  IDiag  1:
 RMSU=  4.05D-05    CP:  9.95D-01  1.14D+00  1.09D+00  1.19D+00
 E= -994.854538851149     Delta-E=       -0.000004341754 Rises=F Damp=F
 DIIS: error= 4.61D-05 at cycle   5 NSaved=   5.
 NSaved= 5 IEnMin= 5 EnMin= -994.854538851149     IErMin= 5 ErrMin= 4.61D-05
 ErrMax= 4.61D-05  0.00D+00 EMaxC= 1.00D-01 BMatC= 6.08D-07 BMatP= 4.43D-06
 IDIUse=1 WtCom= 1.00D+00 WtEn= 0.00D+00
 Coeff-Com:  0.345D-02-0.736D-01 0.984D-01 0.323D+00 0.649D+00
 Coeff:      0.345D-02-0.736D-01 0.984D-01 0.323D+00 0.649D+00
 Gap=     0.146 Goal=   None    Shift=    0.000
 RMSDP=1.76D-05 MaxDP=7.08D-04 DE=-4.34D-06 OVMax= 5.58D-04

 Cycle   6  Pass 1  IDiag  1:
 RMSU=  1.13D-05    CP:  9.95D-01  1.14D+00  1.10D+00  1.14D+00  7.08D-01
 E= -994.854539557422     Delta-E=       -0.000000706273 Rises=F Damp=F
 DIIS: error= 3.42D-05 at cycle   6 NSaved=   6.
 NSaved= 6 IEnMin= 6 EnMin= -994.854539557422     IErMin= 6 ErrMin= 3.42D-05
 ErrMax= 3.42D-05  0.00D+00 EMaxC= 1.00D-01 BMatC= 1.27D-07 BMatP= 6.08D-07
 IDIUse=1 WtCom= 1.00D+00 WtEn= 0.00D+00
 Coeff-Com:  0.412D-02-0.484D-01 0.205D-01 0.872D-01 0.372D+00 0.565D+00
 Coeff:      0.412D-02-0.484D-01 0.205D-01 0.872D-01 0.372D+00 0.565D+00
 Gap=     0.146 Goal=   None    Shift=    0.000
 RMSDP=1.13D-05 MaxDP=5.93D-04 DE=-7.06D-07 OVMax= 1.49D-04

 Cycle   7  Pass 1  IDiag  1:
 RMSU=  6.92D-06    CP:  9.95D-01  1.14D+00  1.11D+00  1.18D+00  8.46D-01
                    CP:  7.14D-01
 E= -994.854539706712     Delta-E=       -0.000000149289 Rises=F Damp=F
 DIIS: error= 1.02D-05 at cycle   7 NSaved=   7.
 NSaved= 7 IEnMin= 7 EnMin= -994.854539706712     IErMin= 7 ErrMin= 1.02D-05
 ErrMax= 1.02D-05  0.00D+00 EMaxC= 1.00D-01 BMatC= 2.05D-08 BMatP= 1.27D-07
 IDIUse=1 WtCom= 1.00D+00 WtEn= 0.00D+00
 Coeff-Com:  0.164D-02-0.108D-01-0.803D-02-0.371D-01 0.631D-01 0.307D+00
 Coeff-Com:  0.685D+00
 Coeff:      0.164D-02-0.108D-01-0.803D-02-0.371D-01 0.631D-01 0.307D+00
 Coeff:      0.685D+00
 Gap=     0.146 Goal=   None    Shift=    0.000
 RMSDP=3.48D-06 MaxDP=1.30D-04 DE=-1.49D-07 OVMax= 9.10D-05

 Cycle   8  Pass 1  IDiag  1:
 RMSU=  1.86D-06    CP:  9.95D-01  1.14D+00  1.11D+00  1.20D+00  8.98D-01
                    CP:  7.22D-01  1.05D+00
 E= -994.854539734646     Delta-E=       -0.000000027934 Rises=F Damp=F
 DIIS: error= 7.10D-06 at cycle   8 NSaved=   8.
 NSaved= 8 IEnMin= 8 EnMin= -994.854539734646     IErMin= 8 ErrMin= 7.10D-06
 ErrMax= 7.10D-06  0.00D+00 EMaxC= 1.00D-01 BMatC= 5.25D-09 BMatP= 2.05D-08
 IDIUse=1 WtCom= 1.00D+00 WtEn= 0.00D+00
 Coeff-Com:  0.182D-03 0.339D-02-0.863D-02-0.440D-01-0.377D-01 0.709D-01
 Coeff-Com:  0.418D+00 0.598D+00
 Coeff:      0.182D-03 0.339D-02-0.863D-02-0.440D-01-0.377D-01 0.709D-01
 Coeff:      0.418D+00 0.598D+00
 Gap=     0.146 Goal=   None    Shift=    0.000
 RMSDP=1.93D-06 MaxDP=1.04D-04 DE=-2.79D-08 OVMax= 4.44D-05

 Cycle   9  Pass 1  IDiag  1:
 RMSU=  1.19D-06    CP:  9.95D-01  1.14D+00  1.11D+00  1.20D+00  9.08D-01
                    CP:  7.66D-01  1.11D+00  8.66D-01
 E= -994.854539742186     Delta-E=       -0.000000007540 Rises=F Damp=F
 DIIS: error= 2.23D-06 at cycle   9 NSaved=   9.
 NSaved= 9 IEnMin= 9 EnMin= -994.854539742186     IErMin= 9 ErrMin= 2.23D-06
 ErrMax= 2.23D-06  0.00D+00 EMaxC= 1.00D-01 BMatC= 7.04D-10 BMatP= 5.25D-09
 IDIUse=1 WtCom= 1.00D+00 WtEn= 0.00D+00
 Coeff-Com: -0.267D-03 0.433D-02-0.279D-02-0.162D-01-0.321D-01-0.234D-01
 Coeff-Com:  0.752D-01 0.311D+00 0.684D+00
 Coeff:     -0.267D-03 0.433D-02-0.279D-02-0.162D-01-0.321D-01-0.234D-01
 Coeff:      0.752D-01 0.311D+00 0.684D+00
 Gap=     0.146 Goal=   None    Shift=    0.000
 RMSDP=7.42D-07 MaxDP=4.28D-05 DE=-7.54D-09 OVMax= 2.46D-05

 Cycle  10  Pass 1  IDiag  1:
 RMSU=  4.58D-07    CP:  9.95D-01  1.14D+00  1.11D+00  1.20D+00  9.13D-01
                    CP:  7.61D-01  1.17D+00  9.49D-01  9.97D-01
 E= -994.854539743439     Delta-E=       -0.000000001253 Rises=F Damp=F
 DIIS: error= 5.86D-07 at cycle  10 NSaved=  10.
 NSaved=10 IEnMin=10 EnMin= -994.854539743439     IErMin=10 ErrMin= 5.86D-07
 ErrMax= 5.86D-07  0.00D+00 EMaxC= 1.00D-01 BMatC= 1.13D-10 BMatP= 7.04D-10
 IDIUse=1 WtCom= 1.00D+00 WtEn= 0.00D+00
 Coeff-Com: -0.154D-03 0.157D-02 0.703D-04-0.768D-03-0.851D-02-0.198D-01
 Coeff-Com: -0.264D-01 0.635D-01 0.325D+00 0.665D+00
 Coeff:     -0.154D-03 0.157D-02 0.703D-04-0.768D-03-0.851D-02-0.198D-01
 Coeff:     -0.264D-01 0.635D-01 0.325D+00 0.665D+00
 Gap=     0.146 Goal=   None    Shift=    0.000
 RMSDP=2.66D-07 MaxDP=1.92D-05 DE=-1.25D-09 OVMax= 1.14D-05

 Cycle  11  Pass 1  IDiag  1:
 RMSU=  2.02D-07    CP:  9.95D-01  1.14D+00  1.11D+00  1.20D+00  9.15D-01
                    CP:  7.55D-01  1.17D+00  9.85D-01  1.01D+00  1.08D+00
 E= -994.854539743668     Delta-E=       -0.000000000229 Rises=F Damp=F
 DIIS: error= 3.53D-07 at cycle  11 NSaved=  11.
 NSaved=11 IEnMin=11 EnMin= -994.854539743668     IErMin=11 ErrMin= 3.53D-07
 ErrMax= 3.53D-07  0.00D+00 EMaxC= 1.00D-01 BMatC= 2.07D-11 BMatP= 1.13D-10
 IDIUse=1 WtCom= 1.00D+00 WtEn= 0.00D+00
 Coeff-Com: -0.334D-05-0.382D-03 0.509D-03 0.347D-02 0.366D-02-0.390D-02
 Coeff-Com: -0.315D-01-0.505D-01-0.358D-01 0.268D+00 0.847D+00
 Coeff:     -0.334D-05-0.382D-03 0.509D-03 0.347D-02 0.366D-02-0.390D-02
 Coeff:     -0.315D-01-0.505D-01-0.358D-01 0.268D+00 0.847D+00
 Gap=     0.146 Goal=   None    Shift=    0.000
 RMSDP=1.81D-07 MaxDP=7.33D-06 DE=-2.29D-10 OVMax= 9.77D-06

 Cycle  12  Pass 1  IDiag  1:
 RMSU=  9.07D-08    CP:  9.95D-01  1.14D+00  1.11D+00  1.20D+00  9.16D-01
                    CP:  7.50D-01  1.18D+00  1.00D+00  1.04D+00  1.23D+00
                    CP:  1.18D+00
 E= -994.854539743758     Delta-E=       -0.000000000090 Rises=F Damp=F
 DIIS: error= 1.55D-07 at cycle  12 NSaved=  12.
 NSaved=12 IEnMin=12 EnMin= -994.854539743758     IErMin=12 ErrMin= 1.55D-07
 ErrMax= 1.55D-07  0.00D+00 EMaxC= 1.00D-01 BMatC= 5.19D-12 BMatP= 2.07D-11
 IDIUse=1 WtCom= 1.00D+00 WtEn= 0.00D+00
 Coeff-Com:  0.297D-04-0.499D-03 0.220D-03 0.186D-02 0.335D-02 0.183D-02
 Coeff-Com: -0.862D-02-0.348D-01-0.816D-01-0.792D-02 0.407D+00 0.719D+00
 Coeff:      0.297D-04-0.499D-03 0.220D-03 0.186D-02 0.335D-02 0.183D-02
 Coeff:     -0.862D-02-0.348D-01-0.816D-01-0.792D-02 0.407D+00 0.719D+00
 Gap=     0.146 Goal=   None    Shift=    0.000
 RMSDP=5.57D-08 MaxDP=2.43D-06 DE=-9.00D-11 OVMax= 4.22D-06

 Cycle  13  Pass 1  IDiag  1:
 RMSU=  3.98D-08    CP:  9.95D-01  1.14D+00  1.11D+00  1.20D+00  9.16D-01
                    CP:  7.50D-01  1.18D+00  1.00D+00  1.05D+00  1.26D+00
                    CP:  1.32D+00  1.05D+00
 E= -994.854539743784     Delta-E=       -0.000000000026 Rises=F Damp=F
 DIIS: error= 6.52D-08 at cycle  13 NSaved=  13.
 NSaved=13 IEnMin=13 EnMin= -994.854539743784     IErMin=13 ErrMin= 6.52D-08
 ErrMax= 6.52D-08  0.00D+00 EMaxC= 1.00D-01 BMatC= 7.21D-13 BMatP= 5.19D-12
 IDIUse=1 WtCom= 1.00D+00 WtEn= 0.00D+00
 Coeff-Com:  0.112D-04-0.121D-03-0.102D-09 0.197D-03 0.647D-03 0.126D-02
 Coeff-Com:  0.204D-02-0.447D-02-0.254D-01-0.491D-01 0.171D-01 0.271D+00
 Coeff-Com:  0.787D+00
 Coeff:      0.112D-04-0.121D-03-0.102D-09 0.197D-03 0.647D-03 0.126D-02
 Coeff:      0.204D-02-0.447D-02-0.254D-01-0.491D-01 0.171D-01 0.271D+00
 Coeff:      0.787D+00
 Gap=     0.146 Goal=   None    Shift=    0.000
 RMSDP=4.20D-08 MaxDP=2.61D-06 DE=-2.57D-11 OVMax= 1.78D-06

 Cycle  14  Pass 1  IDiag  1:
 RMSU=  2.03D-08    CP:  9.95D-01  1.14D+00  1.11D+00  1.20D+00  9.16D-01
                    CP:  7.51D-01  1.18D+00  9.99D-01  1.04D+00  1.26D+00
                    CP:  1.40D+00  1.08D+00  1.17D+00
 E= -994.854539743776     Delta-E=        0.000000000008 Rises=F Damp=F
 DIIS: error= 2.69D-08 at cycle  14 NSaved=  14.
 NSaved=14 IEnMin=13 EnMin= -994.854539743784     IErMin=14 ErrMin= 2.69D-08
 ErrMax= 2.69D-08  0.00D+00 EMaxC= 1.00D-01 BMatC= 1.78D-13 BMatP= 7.21D-13
 IDIUse=1 WtCom= 1.00D+00 WtEn= 0.00D+00
 Coeff-Com: -0.259D-05 0.721D-04-0.639D-04-0.361D-03-0.607D-03 0.885D-04
 Coeff-Com:  0.309D-02 0.669D-02 0.883D-02-0.213D-01-0.907D-01-0.611D-01
 Coeff-Com:  0.366D+00 0.789D+00
 Coeff:     -0.259D-05 0.721D-04-0.639D-04-0.361D-03-0.607D-03 0.885D-04
 Coeff:      0.309D-02 0.669D-02 0.883D-02-0.213D-01-0.907D-01-0.611D-01
 Coeff:      0.366D+00 0.789D+00
 Gap=     0.146 Goal=   None    Shift=    0.000
 RMSDP=1.64D-08 MaxDP=8.07D-07 DE= 7.73D-12 OVMax= 9.27D-07

 Cycle  15  Pass 1  IDiag  1:
 RMSU=  7.49D-09    CP:  9.95D-01  1.14D+00  1.11D+00  1.20D+00  9.16D-01
                    CP:  7.51D-01  1.18D+00  9.99D-01  1.04D+00  1.25D+00
                    CP:  1.40D+00  1.16D+00  1.34D+00  9.32D-01
 E= -994.854539743783     Delta-E=       -0.000000000007 Rises=F Damp=F
 DIIS: error= 7.36D-09 at cycle  15 NSaved=  15.
 NSaved=15 IEnMin=13 EnMin= -994.854539743784     IErMin=15 ErrMin= 7.36D-09
 ErrMax= 7.36D-09  0.00D+00 EMaxC= 1.00D-01 BMatC= 1.77D-14 BMatP= 1.78D-13
 IDIUse=1 WtCom= 1.00D+00 WtEn= 0.00D+00
 Coeff-Com: -0.212D-05 0.403D-04-0.262D-04-0.157D-03-0.306D-03-0.616D-04
 Coeff-Com:  0.997D-03 0.299D-02 0.634D-02-0.277D-02-0.378D-01-0.575D-01
 Coeff-Com:  0.514D-01 0.295D+00 0.742D+00
 Coeff:     -0.212D-05 0.403D-04-0.262D-04-0.157D-03-0.306D-03-0.616D-04
 Coeff:      0.997D-03 0.299D-02 0.634D-02-0.277D-02-0.378D-01-0.575D-01
 Coeff:      0.514D-01 0.295D+00 0.742D+00
 Gap=     0.146 Goal=   None    Shift=    0.000
 RMSDP=7.17D-09 MaxDP=3.48D-07 DE=-7.05D-12 OVMax= 2.62D-07

 SCF Done:  E(RM062X) =  -994.854539744     A.U. after   15 cycles
            NFock= 15  Conv=0.72D-08     -V/T= 2.0030
 KE= 9.918615127925D+02 PE=-3.926655900172D+03 EE= 1.152504509730D+03
 Leave Link  502 at Mon Apr  4 20:28:28 2022, MaxMem=  1879048192 cpu:             785.3 elap:             112.5
 (Enter /gpfs/software/gaussian16/sse4/tar/g16/l701.exe)
 ... and contract with generalized density number  0.
 Compute integral first derivatives.
 Leave Link  701 at Mon Apr  4 20:28:28 2022, MaxMem=  1879048192 cpu:               0.9 elap:               0.2
 (Enter /gpfs/software/gaussian16/sse4/tar/g16/l702.exe)
 L702 exits ... SP integral derivatives will be done elsewhere.
 Leave Link  702 at Mon Apr  4 20:28:28 2022, MaxMem=  1879048192 cpu:               0.1 elap:               0.0
 (Enter /gpfs/software/gaussian16/sse4/tar/g16/l703.exe)
 Integral derivatives from FoFJK, PRISM(SPDF).
 Compute integral first derivatives, UseDBF=F ICtDFT=           0.
 Calling FoFJK, ICntrl=      2127 FMM=F ISym2X=0 I1Cent= 0 IOpClX= 0 NMat=1 NMatS=1 NMatT=0.
 FoFJK:  IHMeth= 1 ICntrl=    2127 DoSepK=F KAlg= 0 I1Cent=           0 FoldK=F
 IRaf=         0 NMat=       1 IRICut=       1 DoRegI=T DoRafI=F ISym2E= 0 IDoP0=0 IntGTp=1.
 FoFCou: FMM=F IPFlag=           0 FMFlag=      100000 FMFlg1=         800
         NFxFlg=           0 DoJE=F BraDBF=F KetDBF=F FulRan=T
         wScrn=  0.000000 ICntrl=      2127 IOpCl=  0 I1Cent=           0 NGrid=           0
         NMat0=    1 NMatS0=      1 NMatT0=    0 NMatD0=    1 NMtDS0=    0 NMtDT0=    0
 Symmetry not used in FoFCou.
 Leave Link  703 at Mon Apr  4 20:28:45 2022, MaxMem=  1879048192 cpu:             119.4 elap:              17.1
 (Enter /gpfs/software/gaussian16/sse4/tar/g16/l716.exe)
 Dipole        =-3.39973596D+00-1.89582282D-01 1.77419099D-02
 ***** Axes restored to original set *****
 -------------------------------------------------------------------
 Center     Atomic                   Forces (Hartrees/Bohr)
 Number     Number              X              Y              Z
 -------------------------------------------------------------------
      1        6           0.004127112   -0.005052536    0.002611200
      2        6          -0.002213318    0.003527985   -0.000844257
      3        6          -0.000462009   -0.000305711   -0.000484399
      4        6          -0.000814675    0.000351293   -0.000451428
      5        6          -0.001867554    0.001182921    0.001155755
      6        6           0.002622737   -0.000901245   -0.000219134
      7        1           0.000188667    0.000206683    0.000111663
      8        8          -0.001823104    0.001717586   -0.000997097
      9        1           0.000302553    0.000038088   -0.000052341
     10        6           0.000681802    0.000046675   -0.001214631
     11        6           0.000385138   -0.000581903    0.000911240
     12        6          -0.002156858   -0.000494873    0.000076235
     13        6          -0.000065485    0.000658433    0.000225406
     14        6           0.001173854   -0.001198913    0.000258747
     15        6          -0.000953872    0.002585043   -0.000574537
     16       17          -0.000102627   -0.001409923    0.000343135
     17        1           0.000784762    0.000112848   -0.000248569
     18        1           0.000192876   -0.000482451   -0.000606990
 -------------------------------------------------------------------
 Cartesian Forces:  Max     0.005052536 RMS     0.001448417
 Leave Link  716 at Mon Apr  4 20:28:45 2022, MaxMem=  1879048192 cpu:               0.1 elap:               0.0
 (Enter /gpfs/software/gaussian16/sse4/tar/g16/l103.exe)

 GradGradGradGradGradGradGradGradGradGradGradGradGradGradGradGradGradGrad
 Berny optimization.
 Using GEDIIS/GDIIS optimizer.
 FormGI is forming the generalized inverse of G from B-inverse, IUseBI=4.
 GSVD:  received Info=                   1 from GESDD.
 Internal  Forces:  Max     0.002926319 RMS     0.000674714
 Search for a local minimum.
 Step number   7 out of a maximum of   95
 All quantities printed in internal units (Hartrees-Bohrs-Radians)
 RMS Force = .67471D-03 SwitMx=.10000D-02 MixMth= 2
 Mixed Optimization -- En-DIIS/RFO-DIIS
 Swapping is turned off.
 Update second derivatives using D2CorX and points    3    4    5    6    7
 DE= -1.77D-04 DEPred=-1.96D-04 R= 9.05D-01
 TightC=F SS=  1.41D+00  RLast= 8.66D-02 DXNew= 1.5861D+00 2.5970D-01
 Trust test= 9.05D-01 RLast= 8.66D-02 DXMaxT set to 9.43D-01
 ITU=  1  1  1  1  1  1  0
     Eigenvalues ---    0.00839   0.01582   0.01813   0.01997   0.02002
     Eigenvalues ---    0.02018   0.02024   0.02036   0.02065   0.02082
     Eigenvalues ---    0.02109   0.02134   0.02207   0.02362   0.05921
     Eigenvalues ---    0.06359   0.15992   0.16001   0.16128   0.16381
     Eigenvalues ---    0.20619   0.22470   0.23581   0.24112   0.24999
     Eigenvalues ---    0.25002   0.25032   0.25228   0.25432   0.32905
     Eigenvalues ---    0.33509   0.34817   0.34894   0.35249   0.35594
     Eigenvalues ---    0.41195   0.41425   0.41687   0.42741   0.43791
     Eigenvalues ---    0.44547   0.45008   0.45766   0.46566   0.48657
     Eigenvalues ---    0.49134   0.76928   0.80722
 En-DIIS/RFO-DIIS/Sim-DIIS IScMMF=       -3 using points:     7    6
 RFO step:  Lambda=-1.61853583D-04.
 NNeg= 0 NGDIIS= 2 SimSw=  2.50D-01 Rises=F DC= -1.77D-04 SmlDif=  1.00D-05
 NRisDI= 0 DoIntr=F SqrtH=F CThrHd= 10.0 CDAdj=  3.0
 RMS Error=  0.5771240887D-02 NUsed= 2 OKEnD=T EnDIS=F
 InvSVX:  RCond= 1.85D-03 Info=           0 Equed=N FErr=  1.60D-15 BErr=  2.96D-17
 DidBck=F Rises=F RFO-DIIS coefs:    1.00305   -0.00305
 Iteration  1 RMS(Cart)=  0.01024478 RMS(Int)=  0.00007562
 Iteration  2 RMS(Cart)=  0.00008909 RMS(Int)=  0.00001246
 Iteration  3 RMS(Cart)=  0.00000001 RMS(Int)=  0.00001246
 ITry= 1 IFail=0 DXMaxC= 5.11D-02 DCOld= 1.00D+10 DXMaxT= 9.43D-01 DXLimC= 3.00D+00 Rises=F
 Variable       Old X    -DE/DX   Delta X   Delta X   Delta X     New X
                                 (Linear)    (Quad)   (Total)
    R1        2.80263  -0.00293   0.00001  -0.00450  -0.00449   2.79814
    R2        2.74709  -0.00135  -0.00001  -0.00352  -0.00353   2.74356
    R3        2.31432   0.00253   0.00000   0.00306   0.00306   2.31738
    R4        2.60554   0.00131   0.00000   0.00201   0.00201   2.60755
    R5        2.05259  -0.00029  -0.00000  -0.00061  -0.00061   2.05198
    R6        2.33812  -0.00131   0.00001  -0.00185  -0.00184   2.33628
    R7        2.65759  -0.00043  -0.00001  -0.00134  -0.00135   2.65624
    R8        2.69929  -0.00161   0.00000  -0.00227  -0.00227   2.69702
    R9        2.74070   0.00032  -0.00000   0.00085   0.00085   2.74155
   R10        2.05478  -0.00022  -0.00000  -0.00056  -0.00056   2.05422
   R11        2.68522   0.00051  -0.00001   0.00001   0.00000   2.68522
   R12        2.70662  -0.00090   0.00001  -0.00067  -0.00067   2.70596
   R13        2.63801  -0.00071  -0.00000  -0.00101  -0.00101   2.63700
   R14        2.04389  -0.00001  -0.00000  -0.00006  -0.00006   2.04384
   R15        2.56981   0.00035  -0.00002  -0.00100  -0.00102   2.56879
   R16        2.04034   0.00019   0.00000   0.00054   0.00054   2.04088
   R17        2.35576   0.00064   0.00001   0.00292   0.00293   2.35869
   R18        2.61711   0.00020   0.00001   0.00132   0.00133   2.61844
   R19        3.32307   0.00144   0.00001   0.00402   0.00403   3.32710
    A1        1.79574   0.00111   0.00001   0.00476   0.00475   1.80049
    A2        2.18432  -0.00007  -0.00001  -0.00098  -0.00102   2.18330
    A3        2.30301  -0.00103  -0.00000  -0.00357  -0.00361   2.29940
    A4        2.20170  -0.00066  -0.00000  -0.00272  -0.00272   2.19898
    A5        1.99132   0.00042  -0.00000   0.00148   0.00148   1.99280
    A6        2.09016   0.00024   0.00001   0.00124   0.00125   2.09140
    A7        2.27590  -0.00024  -0.00001  -0.00214  -0.00214   2.27375
    A8        2.24798  -0.00031   0.00000  -0.00103  -0.00104   2.24694
    A9        1.87382   0.00045   0.00000   0.00279   0.00279   1.87661
   A10        2.19913   0.00023   0.00000  -0.00003  -0.00002   2.19910
   A11        2.21024  -0.00068  -0.00001  -0.00277  -0.00277   2.20747
   A12        2.17118  -0.00035  -0.00000  -0.00158  -0.00159   2.16959
   A13        2.03644   0.00034   0.00000   0.00155   0.00156   2.03800
   A14        2.07552   0.00001  -0.00000   0.00005   0.00005   2.07557
   A15        2.14004   0.00046   0.00001   0.00263   0.00262   2.14266
   A16        2.06853  -0.00018  -0.00000  -0.00040  -0.00042   2.06811
   A17        2.07450  -0.00027  -0.00001  -0.00207  -0.00210   2.07240
   A18        2.13831   0.00004  -0.00000  -0.00063  -0.00063   2.13768
   A19        2.08006   0.00046   0.00000   0.00252   0.00251   2.08257
   A20        2.06469  -0.00049   0.00000  -0.00181  -0.00182   2.06287
   A21        1.89378   0.00029  -0.00002   0.00041   0.00038   1.89416
   A22        2.11199   0.00065   0.00000   0.00300   0.00299   2.11499
   A23        2.27736  -0.00094   0.00001  -0.00334  -0.00333   2.27403
   A24        2.40880   0.00025   0.00006   0.00585   0.00592   2.41471
   A25        2.00721  -0.00104  -0.00007  -0.00965  -0.00972   1.99749
   A26        2.04370   0.00074   0.00004   0.00611   0.00612   2.04983
   A27        2.08286  -0.00036  -0.00002  -0.00299  -0.00304   2.07983
   A28        2.15661  -0.00037  -0.00002  -0.00315  -0.00320   2.15341
    D1       -0.00878   0.00045  -0.00007   0.00710   0.00703  -0.00175
    D2        3.13774   0.00039  -0.00007   0.00559   0.00553  -3.13992
    D3       -3.13585  -0.00046   0.00008  -0.00639  -0.00632   3.14101
    D4        0.01066  -0.00052   0.00009  -0.00789  -0.00782   0.00284
    D5        0.01185  -0.00048   0.00007  -0.00769  -0.00762   0.00424
    D6        3.13749   0.00054  -0.00009   0.00718   0.00706  -3.13864
    D7        0.00326  -0.00014   0.00003  -0.00240  -0.00237   0.00089
    D8       -3.12869  -0.00022   0.00002  -0.00504  -0.00501  -3.13371
    D9        3.13968  -0.00007   0.00002  -0.00082  -0.00080   3.13888
   D10        0.00772  -0.00016   0.00001  -0.00345  -0.00344   0.00428
   D11       -0.00893   0.00017  -0.00002   0.00295   0.00293  -0.00600
   D12        0.00050   0.00024  -0.00005   0.00332   0.00328   0.00377
   D13        3.13994   0.00011  -0.00001   0.00182   0.00181  -3.14144
   D14        0.00189  -0.00024   0.00004  -0.00328  -0.00324  -0.00135
   D15        3.13364  -0.00015   0.00004  -0.00059  -0.00054   3.13310
   D16       -3.13753  -0.00010  -0.00000  -0.00178  -0.00178  -3.13931
   D17       -0.00578  -0.00001   0.00000   0.00092   0.00093  -0.00485
   D18        3.10264  -0.00002   0.00002   0.00462   0.00463   3.10727
   D19       -0.05563   0.00029   0.00002   0.01560   0.01562  -0.04001
   D20       -0.04151  -0.00018   0.00006   0.00284   0.00290  -0.03861
   D21        3.08341   0.00012   0.00007   0.01382   0.01389   3.09730
   D22        3.11525   0.00041   0.00001   0.01419   0.01422   3.12947
   D23       -0.04347   0.00057   0.00001   0.01941   0.01944  -0.02404
   D24       -0.00961   0.00010   0.00001   0.00316   0.00319  -0.00642
   D25        3.11485   0.00026   0.00001   0.00838   0.00840   3.12326
   D26       -3.11644  -0.00051  -0.00001  -0.01893  -0.01891  -3.13535
   D27        0.01571  -0.00036  -0.00001  -0.01137  -0.01135   0.00436
   D28        0.00911  -0.00021  -0.00000  -0.00833  -0.00833   0.00079
   D29        3.14126  -0.00005  -0.00001  -0.00076  -0.00076   3.14050
   D30        0.00752   0.00011  -0.00001   0.00629   0.00629   0.01382
   D31       -3.13693  -0.00013  -0.00001  -0.00683  -0.00684   3.13941
   D32       -3.11709  -0.00005  -0.00000   0.00107   0.00110  -3.11599
   D33        0.02165  -0.00030  -0.00000  -0.01205  -0.01204   0.00961
   D34       -0.01038   0.00014  -0.00001   0.00600   0.00597  -0.00440
   D35       -3.14133  -0.00004  -0.00001  -0.00258  -0.00256   3.13930
   D36        0.00892   0.00006   0.00002   0.00302   0.00304   0.01196
   D37       -0.00598  -0.00018  -0.00001  -0.00907  -0.00907  -0.01505
   D38        3.13860   0.00007  -0.00000   0.00466   0.00467  -3.13992
         Item               Value     Threshold  Converged?
 Maximum Force            0.002926     0.000450     NO 
 RMS     Force            0.000675     0.000300     NO 
 Maximum Displacement     0.051137     0.001800     NO 
 RMS     Displacement     0.010258     0.001200     NO 
 Predicted change in Energy=-8.115439D-05
 Lowest energy point so far.  Saving SCF results.
 GradGradGradGradGradGradGradGradGradGradGradGradGradGradGradGradGradGrad

 Leave Link  103 at Mon Apr  4 20:28:45 2022, MaxMem=  1879048192 cpu:               0.1 elap:               0.0
 (Enter /gpfs/software/gaussian16/sse4/tar/g16/l202.exe)
                          Input orientation:                          
 ---------------------------------------------------------------------
 Center     Atomic      Atomic             Coordinates (Angstroms)
 Number     Number       Type             X           Y           Z
 ---------------------------------------------------------------------
      1          6           0       -6.083744    2.482708   -0.116487
      2          6           0       -6.083741    1.007619    0.012423
      3          6           0       -4.670158    2.813552   -0.127497
      4          6           0       -3.677185    2.080621   -0.054879
      5          6           0       -3.623783    0.681471    0.068811
      6          6           0       -4.967367    0.200846    0.095105
      7          1           0       -5.141493   -0.868878    0.179006
      8          8           0       -7.087057    3.184051   -0.189311
      9          1           0       -7.074238    0.563318    0.037038
     10          6           0       -2.418569   -0.122060    0.149554
     11          6           0       -2.444714   -1.533134    0.314796
     12          6           0       -1.150750    0.536308    0.051509
     13          6           0       -0.169569   -0.399987    0.143474
     14          6           0       -0.070174   -1.635660    0.288902
     15          6           0       -1.281847   -2.301936    0.377579
     16         17           0       -1.415864   -4.044866    0.587415
     17          1           0       -1.084945    1.606763   -0.075629
     18          1           0       -3.396703   -2.038066    0.407062
 ---------------------------------------------------------------------
                    Distance matrix (angstroms):
                    1          2          3          4          5
     1  C    0.000000
     2  C    1.480711   0.000000
     3  C    1.451828   2.297649   0.000000
     4  C    2.440695   2.635787   1.236308   0.000000
     5  C    3.054537   2.482125   2.383109   1.405621   0.000000
     6  C    2.549110   1.379858   2.638962   2.284867   1.427204
     7  H    3.494035   2.106376   3.725103   3.301279   2.172365
     8  O    1.226305   2.405036   2.445914   3.586483   4.280631
     9  H    2.165342   1.085860   3.297003   3.721643   3.452623
    10  C    4.504342   3.837769   3.710017   2.545134   1.450766
    11  C    5.436500   4.448525   4.903255   3.835996   2.520950
    12  C    5.305763   4.955609   4.195726   2.962953   2.477350
    13  C    6.584449   6.080787   5.536746   4.300713   3.620321
    14  C    7.299885   6.574676   6.413169   5.190324   4.248020
    15  C    6.796699   5.843345   6.156620   5.013129   3.805354
    16  Cl   8.055668   6.902702   7.624921   6.561074   5.242339
    17  H    5.075129   5.035344   3.783224   2.635276   2.706054
    18  H    5.285043   4.080700   5.044367   4.153990   2.749884
                    6          7          8          9         10
     6  C    0.000000
     7  H    1.087046   0.000000
     8  O    3.670626   4.510777   0.000000
     9  H    2.138612   2.409739   2.630521   0.000000
    10  C    2.569749   2.823637   5.730618   4.707192   0.000000
    11  C    3.068996   2.780701   6.637569   5.089672   1.420957
    12  C    3.831580   4.232828   6.504482   5.923567   1.431930
    13  C    4.835516   4.994112   7.797931   6.972356   2.266116
    14  C    5.233815   5.130138   8.526134   7.345465   2.797385
    15  C    4.463941   4.121887   8.007364   6.471278   2.469006
    16  Cl   5.557123   4.912638   9.220791   7.318160   4.072535
    17  H    4.132670   4.759120   6.206941   6.080551   2.195015
    18  H    2.752641   2.112653   6.422218   4.519776   2.166595
                   11         12         13         14         15
    11  C    0.000000
    12  C    2.454842   0.000000
    13  C    2.547481   1.359346   0.000000
    14  C    2.376893   2.437508   1.248166   0.000000
    15  C    1.395441   2.859919   2.215712   1.385619   0.000000
    16  Cl   2.727938   4.620025   3.877561   2.775655   1.760624
    17  H    3.443887   1.079986   2.216521   3.417009   3.939809
    18  H    1.081551   3.434839   3.628661   3.352863   2.131457
                   16         17         18
    16  Cl   0.000000
    17  H    5.700004   0.000000
    18  H    2.825508   4.343040   0.000000
 Stoichiometry    C12H4ClO(1-)
 Framework group  C1[X(C12H4ClO)]
 Deg. of freedom    48
 Full point group                 C1      NOp   1
 RotChk:  IX=0 Diff= 1.70D-03
 Largest Abelian subgroup         C1      NOp   1
 Largest concise Abelian subgroup C1      NOp   1
                         Standard orientation:                         
 ---------------------------------------------------------------------
 Center     Atomic      Atomic             Coordinates (Angstroms)
 Number     Number       Type             X           Y           Z
 ---------------------------------------------------------------------
      1          6           0        3.985884   -0.305628   -0.004222
      2          6           0        2.903191   -1.315185    0.028608
      3          6           0        3.263220    0.953159   -0.036090
      4          6           0        2.047354    1.177028   -0.033005
      5          6           0        0.983871    0.258386   -0.003526
      6          6           0        1.548685   -1.051892    0.029161
      7          1           0        0.883021   -1.910607    0.063322
      8          8           0        5.185845   -0.558447   -0.003606
      9          1           0        3.253731   -2.342506    0.057325
     10          6           0       -0.428722    0.588995   -0.001821
     11          6           0       -1.449806   -0.399136   -0.011967
     12          6           0       -0.807095    1.969891    0.017777
     13          6           0       -2.164305    2.045832    0.023878
     14          6           0       -3.141928    1.269902    0.013691
     15          6           0       -2.806882   -0.074565    0.004002
     16         17           0       -3.999164   -1.369920   -0.013746
     17          1           0       -0.063708    2.753255    0.027029
     18          1           0       -1.174807   -1.444649   -0.044062
 ---------------------------------------------------------------------
 Rotational constants (GHZ):           1.8358089           0.2781453           0.2415667
 Leave Link  202 at Mon Apr  4 20:28:46 2022, MaxMem=  1879048192 cpu:               0.1 elap:               0.0
 (Enter /gpfs/software/gaussian16/sse4/tar/g16/l301.exe)
 Standard basis: 6-311+G(d,p) (5D, 7F)
 Ernie: Thresh=  0.10000D-02 Tol=  0.10000D-05 Strict=F.
 There are   354 symmetry adapted cartesian basis functions of A   symmetry.
 There are   340 symmetry adapted basis functions of A   symmetry.
   340 basis functions,   553 primitive gaussians,   354 cartesian basis functions
    51 alpha electrons       51 beta electrons
       nuclear repulsion energy       787.5264993908 Hartrees.
 IExCor= 4336 DFT=T Ex+Corr=M062X ExCW=0 ScaHFX=  0.540000
 ScaDFX=  1.000000  1.000000  1.000000  1.000000 ScalE2=  1.000000  1.000000
 IRadAn=      5 IRanWt=     -1 IRanGd=            0 ICorTp=0 IEmpDi=  4
 NAtoms=   18 NActive=   18 NUniq=   18 SFac= 1.00D+00 NAtFMM=   60 NAOKFM=F Big=F
 Integral buffers will be    131072 words long.
 Raffenetti 2 integral format.
 Two-electron integral symmetry is turned on.
 Leave Link  301 at Mon Apr  4 20:28:46 2022, MaxMem=  1879048192 cpu:               0.4 elap:               0.1
 (Enter /gpfs/software/gaussian16/sse4/tar/g16/l302.exe)
 NPDir=0 NMtPBC=     1 NCelOv=     1 NCel=       1 NClECP=     1 NCelD=      1
         NCelK=      1 NCelE2=     1 NClLst=     1 CellRange=     0.0.
 One-electron integrals computed using PRISM.
 One-electron integral symmetry used in STVInt
 NBasis=   340 RedAO= T EigKep=  1.44D-06  NBF=   340
 NBsUse=   336 1.00D-06 EigRej=  5.59D-07 NBFU=   336
 Precomputing XC quadrature grid using
 IXCGrd= 4 IRadAn=           5 IRanWt=          -1 IRanGd=           0 AccXCQ= 0.00D+00.
 Generated NRdTot=       0 NPtTot=           0 NUsed=           0 NTot=          32
 NSgBfM=   351   351   351   351   351 MxSgAt=    18 MxSgA2=    18.
 Leave Link  302 at Mon Apr  4 20:28:46 2022, MaxMem=  1879048192 cpu:               1.9 elap:               0.3
 (Enter /gpfs/software/gaussian16/sse4/tar/g16/l303.exe)
 DipDrv:  MaxL=1.
 Leave Link  303 at Mon Apr  4 20:28:46 2022, MaxMem=  1879048192 cpu:               0.3 elap:               0.1
 (Enter /gpfs/software/gaussian16/sse4/tar/g16/l401.exe)
 Initial guess from the checkpoint file:  "checkpoint.chk"
 B after Tr=    -0.000000    0.000000   -0.000000
         Rot=    1.000000   -0.000003    0.000000   -0.000000 Ang=  -0.00 deg.
 Guess basis will be translated and rotated to current coordinates.
 JPrj=2 DoOrth=T DoCkMO=T.
 Generating alternative initial guess.
 ExpMin= 4.38D-02 ExpMax= 1.06D+05 ExpMxC= 3.62D+03 IAcc=2 IRadAn=         4 AccDes= 0.00D+00
 Harris functional with IExCor= 1009 and IRadAn=       4 diagonalized for initial guess.
 HarFok:  IExCor= 1009 AccDes= 0.00D+00 IRadAn=         4 IDoV= 1 UseB2=F ITyADJ=14
 ICtDFT=  3500011 ScaDFX=  1.000000  1.000000  1.000000  1.000000
 FoFCou: FMM=F IPFlag=           0 FMFlag=      100000 FMFlg1=           0
         NFxFlg=           0 DoJE=T BraDBF=F KetDBF=T FulRan=T
         wScrn=  0.000000 ICntrl=       500 IOpCl=  0 I1Cent=   200000004 NGrid=           0
         NMat0=    1 NMatS0=      1 NMatT0=    0 NMatD0=    1 NMtDS0=    0 NMtDT0=    0
 Petite list used in FoFCou.
 Harris En= -994.511734970828    
 Leave Link  401 at Mon Apr  4 20:28:47 2022, MaxMem=  1879048192 cpu:               8.1 elap:               1.2
 (Enter /gpfs/software/gaussian16/sse4/tar/g16/l502.exe)
 Integral symmetry usage will be decided dynamically.
 Closed shell SCF:
 Using DIIS extrapolation, IDIIS=  1040.
 NGot=  1879048192 LenX=  1878791817 LenY=  1878666060
 Requested convergence on RMS density matrix=1.00D-08 within 128 cycles.
 Requested convergence on MAX density matrix=1.00D-06.
 Requested convergence on             energy=1.00D-06.
 No special actions if energy rises.
 Fock matrices will be formed incrementally for  20 cycles.

 Cycle   1  Pass 1  IDiag  1:
 FoFJK:  IHMeth= 1 ICntrl=       0 DoSepK=F KAlg= 0 I1Cent=           0 FoldK=F
 IRaf= 860000000 NMat=       1 IRICut=       1 DoRegI=T DoRafI=F ISym2E= 0 IDoP0=0 IntGTp=1.
 FoFCou: FMM=F IPFlag=           0 FMFlag=      100000 FMFlg1=           0
         NFxFlg=           0 DoJE=F BraDBF=F KetDBF=F FulRan=T
         wScrn=  0.000000 ICntrl=         0 IOpCl=  0 I1Cent=           0 NGrid=           0
         NMat0=    1 NMatS0=      1 NMatT0=    0 NMatD0=    1 NMtDS0=    0 NMtDT0=    0
 Symmetry not used in FoFCou.
 E= -994.853627690245    
 DIIS: error= 1.20D-03 at cycle   1 NSaved=   1.
 NSaved= 1 IEnMin= 1 EnMin= -994.853627690245     IErMin= 1 ErrMin= 1.20D-03
 ErrMax= 1.20D-03  0.00D+00 EMaxC= 1.00D-01 BMatC= 5.25D-04 BMatP= 5.25D-04
 IDIUse=3 WtCom= 9.88D-01 WtEn= 1.20D-02
 Coeff-Com:  0.100D+01
 Coeff-En:   0.100D+01
 Coeff:      0.100D+01
 Gap=     0.388 Goal=   None    Shift=    0.000
 GapD=    0.388 DampG=1.000 DampE=1.000 DampFc=1.0000 IDamp=-1.
 RMSDP=1.28D-03 MaxDP=4.11D-02              OVMax= 1.18D-02

 Cycle   2  Pass 1  IDiag  1:
 RMSU=  1.28D-03    CP:  1.00D+00
 E= -994.854599105677     Delta-E=       -0.000971415432 Rises=F Damp=F
 DIIS: error= 1.88D-04 at cycle   2 NSaved=   2.
 NSaved= 2 IEnMin= 2 EnMin= -994.854599105677     IErMin= 2 ErrMin= 1.88D-04
 ErrMax= 1.88D-04  0.00D+00 EMaxC= 1.00D-01 BMatC= 1.50D-05 BMatP= 5.25D-04
 IDIUse=3 WtCom= 9.98D-01 WtEn= 1.88D-03
 Coeff-Com: -0.686D-01 0.107D+01
 Coeff-En:   0.000D+00 0.100D+01
 Coeff:     -0.685D-01 0.107D+01
 Gap=     0.145 Goal=   None    Shift=    0.000
 RMSDP=2.68D-04 MaxDP=1.45D-02 DE=-9.71D-04 OVMax= 2.45D-03

 Cycle   3  Pass 1  IDiag  1:
 RMSU=  1.89D-04    CP:  1.00D+00  1.12D+00
 E= -994.854626582431     Delta-E=       -0.000027476754 Rises=F Damp=F
 DIIS: error= 2.78D-04 at cycle   3 NSaved=   3.
 NSaved= 3 IEnMin= 3 EnMin= -994.854626582431     IErMin= 2 ErrMin= 1.88D-04
 ErrMax= 2.78D-04  0.00D+00 EMaxC= 1.00D-01 BMatC= 1.30D-05 BMatP= 1.50D-05
 IDIUse=3 WtCom= 9.97D-01 WtEn= 2.78D-03
 Coeff-Com: -0.545D-01 0.547D+00 0.508D+00
 Coeff-En:   0.000D+00 0.000D+00 0.100D+01
 Coeff:     -0.544D-01 0.545D+00 0.509D+00
 Gap=     0.146 Goal=   None    Shift=    0.000
 RMSDP=6.68D-05 MaxDP=3.43D-03 DE=-2.75D-05 OVMax= 8.92D-04

 Cycle   4  Pass 1  IDiag  1:
 RMSU=  6.44D-05    CP:  1.00D+00  1.13D+00  9.29D-01
 E= -994.854637380275     Delta-E=       -0.000010797844 Rises=F Damp=F
 DIIS: error= 9.49D-05 at cycle   4 NSaved=   4.
 NSaved= 4 IEnMin= 4 EnMin= -994.854637380275     IErMin= 4 ErrMin= 9.49D-05
 ErrMax= 9.49D-05  0.00D+00 EMaxC= 1.00D-01 BMatC= 1.31D-06 BMatP= 1.30D-05
 IDIUse=1 WtCom= 1.00D+00 WtEn= 0.00D+00
 Coeff-Com: -0.681D-02-0.121D-01 0.219D+00 0.800D+00
 Coeff:     -0.681D-02-0.121D-01 0.219D+00 0.800D+00
 Gap=     0.146 Goal=   None    Shift=    0.000
 RMSDP=3.72D-05 MaxDP=1.50D-03 DE=-1.08D-05 OVMax= 3.13D-04

 Cycle   5  Pass 1  IDiag  1:
 RMSU=  2.31D-05    CP:  1.00D+00  1.13D+00  1.05D+00  1.26D+00
 E= -994.854638664637     Delta-E=       -0.000001284362 Rises=F Damp=F
 DIIS: error= 2.89D-05 at cycle   5 NSaved=   5.
 NSaved= 5 IEnMin= 5 EnMin= -994.854638664637     IErMin= 5 ErrMin= 2.89D-05
 ErrMax= 2.89D-05  0.00D+00 EMaxC= 1.00D-01 BMatC= 2.59D-07 BMatP= 1.31D-06
 IDIUse=1 WtCom= 1.00D+00 WtEn= 0.00D+00
 Coeff-Com:  0.283D-02-0.730D-01 0.596D-01 0.431D+00 0.580D+00
 Coeff:      0.283D-02-0.730D-01 0.596D-01 0.431D+00 0.580D+00
 Gap=     0.145 Goal=   None    Shift=    0.000
 RMSDP=1.19D-05 MaxDP=4.71D-04 DE=-1.28D-06 OVMax= 2.20D-04

 Cycle   6  Pass 1  IDiag  1:
 RMSU=  7.25D-06    CP:  1.00D+00  1.13D+00  1.05D+00  1.17D+00  7.01D-01
 E= -994.854638928130     Delta-E=       -0.000000263493 Rises=F Damp=F
 DIIS: error= 1.48D-05 at cycle   6 NSaved=   6.
 NSaved= 6 IEnMin= 6 EnMin= -994.854638928130     IErMin= 6 ErrMin= 1.48D-05
 ErrMax= 1.48D-05  0.00D+00 EMaxC= 1.00D-01 BMatC= 3.64D-08 BMatP= 2.59D-07
 IDIUse=1 WtCom= 1.00D+00 WtEn= 0.00D+00
 Coeff-Com:  0.218D-02-0.391D-01 0.108D-01 0.156D+00 0.324D+00 0.546D+00
 Coeff:      0.218D-02-0.391D-01 0.108D-01 0.156D+00 0.324D+00 0.546D+00
 Gap=     0.145 Goal=   None    Shift=    0.000
 RMSDP=5.25D-06 MaxDP=2.51D-04 DE=-2.63D-07 OVMax= 7.87D-05

 Cycle   7  Pass 1  IDiag  1:
 RMSU=  3.08D-06    CP:  1.00D+00  1.13D+00  1.06D+00  1.21D+00  7.47D-01
                    CP:  7.71D-01
 E= -994.854638969543     Delta-E=       -0.000000041413 Rises=F Damp=F
 DIIS: error= 6.98D-06 at cycle   7 NSaved=   7.
 NSaved= 7 IEnMin= 7 EnMin= -994.854638969543     IErMin= 7 ErrMin= 6.98D-06
 ErrMax= 6.98D-06  0.00D+00 EMaxC= 1.00D-01 BMatC= 8.58D-09 BMatP= 3.64D-08
 IDIUse=1 WtCom= 1.00D+00 WtEn= 0.00D+00
 Coeff-Com:  0.725D-03-0.571D-02-0.824D-02-0.160D-01 0.452D-01 0.339D+00
 Coeff-Com:  0.645D+00
 Coeff:      0.725D-03-0.571D-02-0.824D-02-0.160D-01 0.452D-01 0.339D+00
 Coeff:      0.645D+00
 Gap=     0.145 Goal=   None    Shift=    0.000
 RMSDP=1.55D-06 MaxDP=4.57D-05 DE=-4.14D-08 OVMax= 6.31D-05

 Cycle   8  Pass 1  IDiag  1:
 RMSU=  1.32D-06    CP:  1.00D+00  1.13D+00  1.06D+00  1.22D+00  7.68D-01
                    CP:  8.17D-01  1.04D+00
 E= -994.854638983591     Delta-E=       -0.000000014048 Rises=F Damp=F
 DIIS: error= 2.71D-06 at cycle   8 NSaved=   8.
 NSaved= 8 IEnMin= 8 EnMin= -994.854638983591     IErMin= 8 ErrMin= 2.71D-06
 ErrMax= 2.71D-06  0.00D+00 EMaxC= 1.00D-01 BMatC= 1.25D-09 BMatP= 8.58D-09
 IDIUse=1 WtCom= 1.00D+00 WtEn= 0.00D+00
 Coeff-Com: -0.883D-04 0.518D-02-0.598D-02-0.413D-01-0.471D-01 0.356D-01
 Coeff-Com:  0.302D+00 0.751D+00
 Coeff:     -0.883D-04 0.518D-02-0.598D-02-0.413D-01-0.471D-01 0.356D-01
 Coeff:      0.302D+00 0.751D+00
 Gap=     0.145 Goal=   None    Shift=    0.000
 RMSDP=1.16D-06 MaxDP=5.69D-05 DE=-1.40D-08 OVMax= 3.65D-05

 Cycle   9  Pass 1  IDiag  1:
 RMSU=  5.87D-07    CP:  1.00D+00  1.13D+00  1.05D+00  1.22D+00  7.74D-01
                    CP:  8.64D-01  1.15D+00  9.75D-01
 E= -994.854638986575     Delta-E=       -0.000000002984 Rises=F Damp=F
 DIIS: error= 8.22D-07 at cycle   9 NSaved=   9.
 NSaved= 9 IEnMin= 9 EnMin= -994.854638986575     IErMin= 9 ErrMin= 8.22D-07
 ErrMax= 8.22D-07  0.00D+00 EMaxC= 1.00D-01 BMatC= 1.58D-10 BMatP= 1.25D-09
 IDIUse=1 WtCom= 1.00D+00 WtEn= 0.00D+00
 Coeff-Com: -0.129D-03 0.259D-02-0.658D-03-0.119D-01-0.227D-01-0.404D-01
 Coeff-Com:  0.948D-02 0.286D+00 0.778D+00
 Coeff:     -0.129D-03 0.259D-02-0.658D-03-0.119D-01-0.227D-01-0.404D-01
 Coeff:      0.948D-02 0.286D+00 0.778D+00
 Gap=     0.145 Goal=   None    Shift=    0.000
 RMSDP=3.96D-07 MaxDP=1.52D-05 DE=-2.98D-09 OVMax= 2.05D-05

 Cycle  10  Pass 1  IDiag  1:
 RMSU=  2.95D-07    CP:  1.00D+00  1.13D+00  1.06D+00  1.22D+00  7.77D-01
                    CP:  8.59D-01  1.20D+00  1.07D+00  9.95D-01
 E= -994.854638987048     Delta-E=       -0.000000000474 Rises=F Damp=F
 DIIS: error= 5.91D-07 at cycle  10 NSaved=  10.
 NSaved=10 IEnMin=10 EnMin= -994.854638987048     IErMin=10 ErrMin= 5.91D-07
 ErrMax= 5.91D-07  0.00D+00 EMaxC= 1.00D-01 BMatC= 6.69D-11 BMatP= 1.58D-10
 IDIUse=1 WtCom= 1.00D+00 WtEn= 0.00D+00
 Coeff-Com: -0.485D-04 0.367D-03 0.874D-03 0.169D-02-0.307D-02-0.300D-01
 Coeff-Com: -0.506D-01 0.296D-01 0.457D+00 0.595D+00
 Coeff:     -0.485D-04 0.367D-03 0.874D-03 0.169D-02-0.307D-02-0.300D-01
 Coeff:     -0.506D-01 0.296D-01 0.457D+00 0.595D+00
 Gap=     0.145 Goal=   None    Shift=    0.000
 RMSDP=1.93D-07 MaxDP=7.16D-06 DE=-4.74D-10 OVMax= 8.97D-06

 Cycle  11  Pass 1  IDiag  1:
 RMSU=  1.02D-07    CP:  1.00D+00  1.13D+00  1.05D+00  1.22D+00  7.75D-01
                    CP:  8.60D-01  1.21D+00  1.11D+00  1.12D+00  1.09D+00
 E= -994.854638987226     Delta-E=       -0.000000000178 Rises=F Damp=F
 DIIS: error= 2.44D-07 at cycle  11 NSaved=  11.
 NSaved=11 IEnMin=11 EnMin= -994.854638987226     IErMin=11 ErrMin= 2.44D-07
 ErrMax= 2.44D-07  0.00D+00 EMaxC= 1.00D-01 BMatC= 1.26D-11 BMatP= 6.69D-11
 IDIUse=1 WtCom= 1.00D+00 WtEn= 0.00D+00
 Coeff-Com:  0.125D-04-0.601D-03 0.689D-03 0.469D-02 0.476D-02-0.776D-02
 Coeff-Com: -0.363D-01-0.742D-01 0.342D-01 0.316D+00 0.758D+00
 Coeff:      0.125D-04-0.601D-03 0.689D-03 0.469D-02 0.476D-02-0.776D-02
 Coeff:     -0.363D-01-0.742D-01 0.342D-01 0.316D+00 0.758D+00
 Gap=     0.145 Goal=   None    Shift=    0.000
 RMSDP=1.28D-07 MaxDP=3.60D-06 DE=-1.78D-10 OVMax= 7.76D-06

 Cycle  12  Pass 1  IDiag  1:
 RMSU=  6.34D-08    CP:  1.00D+00  1.13D+00  1.05D+00  1.22D+00  7.74D-01
                    CP:  8.55D-01  1.22D+00  1.15D+00  1.21D+00  1.23D+00
                    CP:  1.07D+00
 E= -994.854638987260     Delta-E=       -0.000000000034 Rises=F Damp=F
 DIIS: error= 1.12D-07 at cycle  12 NSaved=  12.
 NSaved=12 IEnMin=12 EnMin= -994.854638987260     IErMin=12 ErrMin= 1.12D-07
 ErrMax= 1.12D-07  0.00D+00 EMaxC= 1.00D-01 BMatC= 2.53D-12 BMatP= 1.26D-11
 IDIUse=1 WtCom= 1.00D+00 WtEn= 0.00D+00
 Coeff-Com:  0.198D-04-0.446D-03 0.220D-03 0.250D-02 0.342D-02 0.204D-02
 Coeff-Com: -0.888D-02-0.435D-01-0.705D-01 0.356D-01 0.383D+00 0.697D+00
 Coeff:      0.198D-04-0.446D-03 0.220D-03 0.250D-02 0.342D-02 0.204D-02
 Coeff:     -0.888D-02-0.435D-01-0.705D-01 0.356D-01 0.383D+00 0.697D+00
 Gap=     0.145 Goal=   None    Shift=    0.000
 RMSDP=4.80D-08 MaxDP=1.36D-06 DE=-3.39D-11 OVMax= 3.27D-06

 Cycle  13  Pass 1  IDiag  1:
 RMSU=  2.92D-08    CP:  1.00D+00  1.13D+00  1.05D+00  1.22D+00  7.74D-01
                    CP:  8.55D-01  1.22D+00  1.15D+00  1.23D+00  1.28D+00
                    CP:  1.26D+00  1.15D+00
 E= -994.854638987286     Delta-E=       -0.000000000026 Rises=F Damp=F
 DIIS: error= 5.59D-08 at cycle  13 NSaved=  13.
 NSaved=13 IEnMin=13 EnMin= -994.854638987286     IErMin=13 ErrMin= 5.59D-08
 ErrMax= 5.59D-08  0.00D+00 EMaxC= 1.00D-01 BMatC= 2.96D-13 BMatP= 2.53D-12
 IDIUse=1 WtCom= 1.00D+00 WtEn= 0.00D+00
 Coeff-Com:  0.342D-05-0.359D-05-0.986D-04-0.265D-03-0.903D-04 0.227D-02
 Coeff-Com:  0.464D-02 0.431D-02-0.274D-01-0.645D-01-0.510D-01 0.175D+00
 Coeff-Com:  0.957D+00
 Coeff:      0.342D-05-0.359D-05-0.986D-04-0.265D-03-0.903D-04 0.227D-02
 Coeff:      0.464D-02 0.431D-02-0.274D-01-0.645D-01-0.510D-01 0.175D+00
 Coeff:      0.957D+00
 Gap=     0.145 Goal=   None    Shift=    0.000
 RMSDP=3.05D-08 MaxDP=1.29D-06 DE=-2.57D-11 OVMax= 1.98D-06

 Cycle  14  Pass 1  IDiag  1:
 RMSU=  1.89D-08    CP:  1.00D+00  1.13D+00  1.05D+00  1.22D+00  7.74D-01
                    CP:  8.56D-01  1.22D+00  1.16D+00  1.24D+00  1.32D+00
                    CP:  1.38D+00  1.22D+00  1.29D+00
 E= -994.854638987292     Delta-E=       -0.000000000007 Rises=F Damp=F
 DIIS: error= 2.01D-08 at cycle  14 NSaved=  14.
 NSaved=14 IEnMin=14 EnMin= -994.854638987292     IErMin=14 ErrMin= 2.01D-08
 ErrMax= 2.01D-08  0.00D+00 EMaxC= 1.00D-01 BMatC= 8.83D-14 BMatP= 2.96D-13
 IDIUse=1 WtCom= 1.00D+00 WtEn= 0.00D+00
 Coeff-Com: -0.207D-05 0.779D-04-0.778D-04-0.553D-03-0.650D-03 0.590D-03
 Coeff-Com:  0.322D-02 0.104D-01 0.366D-02-0.333D-01-0.905D-01-0.767D-01
 Coeff-Com:  0.424D+00 0.760D+00
 Coeff:     -0.207D-05 0.779D-04-0.778D-04-0.553D-03-0.650D-03 0.590D-03
 Coeff:      0.322D-02 0.104D-01 0.366D-02-0.333D-01-0.905D-01-0.767D-01
 Coeff:      0.424D+00 0.760D+00
 Gap=     0.145 Goal=   None    Shift=    0.000
 RMSDP=1.10D-08 MaxDP=4.20D-07 DE=-6.59D-12 OVMax= 6.44D-07

 Cycle  15  Pass 1  IDiag  1:
 RMSU=  5.07D-09    CP:  1.00D+00  1.13D+00  1.05D+00  1.22D+00  7.73D-01
                    CP:  8.56D-01  1.22D+00  1.16D+00  1.24D+00  1.32D+00
                    CP:  1.40D+00  1.30D+00  1.39D+00  8.97D-01
 E= -994.854638987290     Delta-E=        0.000000000003 Rises=F Damp=F
 DIIS: error= 7.84D-09 at cycle  15 NSaved=  15.
 NSaved=15 IEnMin=14 EnMin= -994.854638987292     IErMin=15 ErrMin= 7.84D-09
 ErrMax= 7.84D-09  0.00D+00 EMaxC= 1.00D-01 BMatC= 1.26D-14 BMatP= 8.83D-14
 IDIUse=1 WtCom= 1.00D+00 WtEn= 0.00D+00
 Coeff-Com: -0.125D-05 0.312D-04-0.170D-04-0.183D-03-0.246D-03-0.733D-04
 Coeff-Com:  0.583D-03 0.369D-02 0.587D-02-0.478D-02-0.302D-01-0.602D-01
 Coeff-Com:  0.476D-01 0.327D+00 0.710D+00
 Coeff:     -0.125D-05 0.312D-04-0.170D-04-0.183D-03-0.246D-03-0.733D-04
 Coeff:      0.583D-03 0.369D-02 0.587D-02-0.478D-02-0.302D-01-0.602D-01
 Coeff:      0.476D-01 0.327D+00 0.710D+00
 Gap=     0.145 Goal=   None    Shift=    0.000
 RMSDP=6.00D-09 MaxDP=2.83D-07 DE= 2.50D-12 OVMax= 1.73D-07

 SCF Done:  E(RM062X) =  -994.854638987     A.U. after   15 cycles
            NFock= 15  Conv=0.60D-08     -V/T= 2.0030
 KE= 9.918641115129D+02 PE=-3.926838244020D+03 EE= 1.152592994129D+03
 Leave Link  502 at Mon Apr  4 20:30:40 2022, MaxMem=  1879048192 cpu:             785.2 elap:             112.5
 (Enter /gpfs/software/gaussian16/sse4/tar/g16/l701.exe)
 ... and contract with generalized density number  0.
 Compute integral first derivatives.
 Leave Link  701 at Mon Apr  4 20:30:40 2022, MaxMem=  1879048192 cpu:               0.9 elap:               0.2
 (Enter /gpfs/software/gaussian16/sse4/tar/g16/l702.exe)
 L702 exits ... SP integral derivatives will be done elsewhere.
 Leave Link  702 at Mon Apr  4 20:30:40 2022, MaxMem=  1879048192 cpu:               0.1 elap:               0.0
 (Enter /gpfs/software/gaussian16/sse4/tar/g16/l703.exe)
 Integral derivatives from FoFJK, PRISM(SPDF).
 Compute integral first derivatives, UseDBF=F ICtDFT=           0.
 Calling FoFJK, ICntrl=      2127 FMM=F ISym2X=0 I1Cent= 0 IOpClX= 0 NMat=1 NMatS=1 NMatT=0.
 FoFJK:  IHMeth= 1 ICntrl=    2127 DoSepK=F KAlg= 0 I1Cent=           0 FoldK=F
 IRaf=         0 NMat=       1 IRICut=       1 DoRegI=T DoRafI=F ISym2E= 0 IDoP0=0 IntGTp=1.
 FoFCou: FMM=F IPFlag=           0 FMFlag=      100000 FMFlg1=         800
         NFxFlg=           0 DoJE=F BraDBF=F KetDBF=F FulRan=T
         wScrn=  0.000000 ICntrl=      2127 IOpCl=  0 I1Cent=           0 NGrid=           0
         NMat0=    1 NMatS0=      1 NMatT0=    0 NMatD0=    1 NMtDS0=    0 NMtDT0=    0
 Symmetry not used in FoFCou.
 Leave Link  703 at Mon Apr  4 20:30:57 2022, MaxMem=  1879048192 cpu:             119.4 elap:              17.1
 (Enter /gpfs/software/gaussian16/sse4/tar/g16/l716.exe)
 Dipole        =-3.39370124D+00-1.75036568D-01 2.35492707D-02
 ***** Axes restored to original set *****
 -------------------------------------------------------------------
 Center     Atomic                   Forces (Hartrees/Bohr)
 Number     Number              X              Y              Z
 -------------------------------------------------------------------
      1        6           0.001139496   -0.002846062    0.000490324
      2        6          -0.000934062    0.002358013   -0.000300424
      3        6          -0.000512569    0.000234227   -0.000099311
      4        6           0.000233705   -0.000020487   -0.000029868
      5        6          -0.000679036   -0.000068840    0.000358562
      6        6           0.001322806   -0.000184231   -0.000143314
      7        1           0.000105167    0.000080234    0.000079240
      8        8          -0.000757674    0.000773191   -0.000150159
      9        1           0.000180377   -0.000020451    0.000033159
     10        6           0.000688938    0.000190940   -0.000438582
     11        6           0.000170260   -0.000438441    0.000227516
     12        6          -0.001540718    0.000119118    0.000296770
     13        6           0.000222730   -0.001278477    0.000067146
     14        6           0.000275278    0.000856115   -0.000521483
     15        6          -0.000456296    0.001589462    0.000729819
     16       17          -0.000059279   -0.001027524   -0.000022372
     17        1           0.000474707   -0.000062481   -0.000155459
     18        1           0.000126171   -0.000254305   -0.000421565
 -------------------------------------------------------------------
 Cartesian Forces:  Max     0.002846062 RMS     0.000760808
 Leave Link  716 at Mon Apr  4 20:30:57 2022, MaxMem=  1879048192 cpu:               0.1 elap:               0.0
 (Enter /gpfs/software/gaussian16/sse4/tar/g16/l103.exe)

 GradGradGradGradGradGradGradGradGradGradGradGradGradGradGradGradGradGrad
 Berny optimization.
 Using GEDIIS/GDIIS optimizer.
 FormGI is forming the generalized inverse of G from B-inverse, IUseBI=4.
 Internal  Forces:  Max     0.001906076 RMS     0.000365384
 Search for a local minimum.
 Step number   8 out of a maximum of   95
 All quantities printed in internal units (Hartrees-Bohrs-Radians)
 RMS Force = .36538D-03 SwitMx=.10000D-02 MixMth= 2
 Mixed Optimization -- En-DIIS/RFO-DIIS
 Swapping is turned off.
 Update second derivatives using D2CorX and points    3    4    5    6    7
                                                      8
 DE= -9.92D-05 DEPred=-8.12D-05 R= 1.22D+00
 TightC=F SS=  1.41D+00  RLast= 5.32D-02 DXNew= 1.5861D+00 1.5963D-01
 Trust test= 1.22D+00 RLast= 5.32D-02 DXMaxT set to 9.43D-01
 ITU=  1  1  1  1  1  1  1  0
     Eigenvalues ---    0.00820   0.01581   0.01748   0.01914   0.01999
     Eigenvalues ---    0.02004   0.02022   0.02036   0.02049   0.02076
     Eigenvalues ---    0.02100   0.02122   0.02165   0.03042   0.06120
     Eigenvalues ---    0.06469   0.14538   0.16001   0.16006   0.16166
     Eigenvalues ---    0.20483   0.22526   0.23624   0.24138   0.25001
     Eigenvalues ---    0.25006   0.25067   0.25085   0.25556   0.32966
     Eigenvalues ---    0.33431   0.34843   0.34877   0.35250   0.35581
     Eigenvalues ---    0.40201   0.41451   0.41962   0.42234   0.44029
     Eigenvalues ---    0.44402   0.45009   0.45563   0.46357   0.46998
     Eigenvalues ---    0.52212   0.74863   0.81843
 En-DIIS/RFO-DIIS/Sim-DIIS IScMMF=       -3 using points:     8    7    6
 RFO step:  Lambda=-6.91162058D-05.
 NNeg= 0 NGDIIS= 3 SimSw=  2.50D-01 Rises=F DC= -9.92D-05 SmlDif=  1.00D-05
 NRisDI= 0 DoIntr=F SqrtH=F CThrHd= 10.0 CDAdj=  3.0
 RMS Error=  0.5033209466D-02 NUsed= 3 OKEnD=T EnDIS=F
 InvSVX:  RCond= 3.43D-04 Info=           0 Equed=N FErr=  3.96D-15 BErr=  5.69D-17
 DidBck=F Rises=F RFO-DIIS coefs:    1.43706   -0.24266   -0.19440
 Iteration  1 RMS(Cart)=  0.00655865 RMS(Int)=  0.00003962
 Iteration  2 RMS(Cart)=  0.00004136 RMS(Int)=  0.00001641
 Iteration  3 RMS(Cart)=  0.00000000 RMS(Int)=  0.00001641
 ITry= 1 IFail=0 DXMaxC= 3.89D-02 DCOld= 1.00D+10 DXMaxT= 9.43D-01 DXLimC= 3.00D+00 Rises=F
 Variable       Old X    -DE/DX   Delta X   Delta X   Delta X     New X
                                 (Linear)    (Quad)   (Total)
    R1        2.79814  -0.00191  -0.00143  -0.00439  -0.00581   2.79233
    R2        2.74356  -0.00022  -0.00212   0.00010  -0.00202   2.74154
    R3        2.31738   0.00107   0.00160   0.00079   0.00239   2.31977
    R4        2.60755   0.00078   0.00090   0.00114   0.00204   2.60959
    R5        2.05198  -0.00015  -0.00034  -0.00021  -0.00054   2.05143
    R6        2.33628   0.00023  -0.00003  -0.00029  -0.00032   2.33597
    R7        2.65624   0.00003  -0.00096   0.00055  -0.00042   2.65582
    R8        2.69702  -0.00085  -0.00081  -0.00160  -0.00242   2.69461
    R9        2.74155   0.00007   0.00020   0.00040   0.00060   2.74215
   R10        2.05422  -0.00009  -0.00031  -0.00011  -0.00043   2.05379
   R11        2.68522   0.00034  -0.00033   0.00083   0.00050   2.68572
   R12        2.70596  -0.00072   0.00029  -0.00176  -0.00148   2.70447
   R13        2.63700  -0.00049  -0.00052  -0.00067  -0.00118   2.63582
   R14        2.04384  -0.00003  -0.00009  -0.00000  -0.00009   2.04374
   R15        2.56879   0.00040  -0.00170   0.00181   0.00011   2.56890
   R16        2.04088  -0.00001   0.00033  -0.00024   0.00009   2.04097
   R17        2.35869  -0.00105   0.00214  -0.00284  -0.00070   2.35799
   R18        2.61844   0.00006   0.00105   0.00011   0.00117   2.61961
   R19        3.32710   0.00102   0.00247   0.00215   0.00462   3.33172
    A1        1.80049   0.00027   0.00267   0.00039   0.00303   1.80351
    A2        2.18330   0.00010  -0.00084   0.00078  -0.00012   2.18318
    A3        2.29940  -0.00037  -0.00167  -0.00117  -0.00291   2.29650
    A4        2.19898  -0.00003  -0.00146  -0.00007  -0.00152   2.19746
    A5        1.99280   0.00011   0.00046   0.00100   0.00146   1.99426
    A6        2.09140  -0.00009   0.00100  -0.00093   0.00006   2.09147
    A7        2.27375  -0.00004  -0.00153   0.00037  -0.00116   2.27260
    A8        2.24694  -0.00029  -0.00025  -0.00103  -0.00129   2.24565
    A9        1.87661  -0.00006   0.00153  -0.00021   0.00130   1.87791
   A10        2.19910   0.00026   0.00007   0.00041   0.00049   2.19959
   A11        2.20747  -0.00020  -0.00159  -0.00020  -0.00179   2.20568
   A12        2.16959   0.00014  -0.00091   0.00055  -0.00036   2.16923
   A13        2.03800   0.00003   0.00097  -0.00013   0.00084   2.03884
   A14        2.07557  -0.00017  -0.00006  -0.00041  -0.00047   2.07511
   A15        2.14266   0.00019   0.00181   0.00015   0.00195   2.14461
   A16        2.06811  -0.00010  -0.00021  -0.00044  -0.00066   2.06745
   A17        2.07240  -0.00009  -0.00156   0.00031  -0.00128   2.07112
   A18        2.13768  -0.00013  -0.00047  -0.00055  -0.00103   2.13665
   A19        2.08257   0.00031   0.00124   0.00142   0.00265   2.08522
   A20        2.06287  -0.00019  -0.00075  -0.00081  -0.00157   2.06131
   A21        1.89416  -0.00000  -0.00083   0.00096   0.00012   1.89428
   A22        2.11499   0.00049   0.00137   0.00251   0.00388   2.11887
   A23        2.27403  -0.00049  -0.00052  -0.00349  -0.00401   2.27002
   A24        2.41471   0.00026   0.00672  -0.00233   0.00439   2.41910
   A25        1.99749  -0.00023  -0.00892   0.00233  -0.00657   1.99092
   A26        2.04983   0.00019   0.00504  -0.00057   0.00444   2.05427
   A27        2.07983  -0.00006  -0.00245   0.00053  -0.00197   2.07785
   A28        2.15341  -0.00013  -0.00264   0.00035  -0.00235   2.15106
    D1       -0.00175   0.00005  -0.00168   0.00240   0.00071  -0.00104
    D2       -3.13992   0.00002  -0.00186   0.00077  -0.00110  -3.14101
    D3        3.14101  -0.00004   0.00219  -0.00150   0.00070  -3.14148
    D4        0.00284  -0.00007   0.00201  -0.00312  -0.00111   0.00174
    D5        0.00424  -0.00006   0.00131  -0.00237  -0.00106   0.00317
    D6       -3.13864   0.00003  -0.00295   0.00190  -0.00105  -3.13968
    D7        0.00089  -0.00000   0.00070  -0.00095  -0.00025   0.00064
    D8       -3.13371  -0.00006  -0.00083  -0.00248  -0.00331  -3.13702
    D9        3.13888   0.00003   0.00089   0.00076   0.00165   3.14052
   D10        0.00428  -0.00003  -0.00064  -0.00077  -0.00142   0.00287
   D11       -0.00600   0.00002   0.00026   0.00067   0.00094  -0.00507
   D12        0.00377   0.00004  -0.00144   0.00124  -0.00020   0.00357
   D13       -3.14144   0.00002   0.00040   0.00008   0.00049  -3.14095
   D14       -0.00135  -0.00004   0.00092  -0.00101  -0.00010  -0.00145
   D15        3.13310   0.00002   0.00249   0.00055   0.00303   3.13613
   D16       -3.13931  -0.00003  -0.00095   0.00015  -0.00080  -3.14011
   D17       -0.00485   0.00004   0.00062   0.00171   0.00233  -0.00252
   D18        3.10727  -0.00001   0.00318  -0.00057   0.00261   3.10988
   D19       -0.04001   0.00006   0.00809   0.00205   0.01015  -0.02986
   D20       -0.03861  -0.00003   0.00538  -0.00194   0.00343  -0.03518
   D21        3.09730   0.00004   0.01030   0.00068   0.01097   3.10828
   D22        3.12947   0.00015   0.00714   0.00425   0.01138   3.14086
   D23       -0.02404   0.00027   0.00894   0.01009   0.01904  -0.00500
   D24       -0.00642   0.00009   0.00220   0.00162   0.00382  -0.00260
   D25        3.12326   0.00020   0.00400   0.00747   0.01148   3.13473
   D26       -3.13535   0.00002  -0.00860   0.00349  -0.00510  -3.14045
   D27        0.00436  -0.00013  -0.00547  -0.00403  -0.00950  -0.00513
   D28        0.00079   0.00009  -0.00385   0.00600   0.00214   0.00292
   D29        3.14050  -0.00007  -0.00072  -0.00152  -0.00226   3.13824
   D30        0.01382  -0.00027   0.00225  -0.01156  -0.00929   0.00452
   D31        3.13941   0.00017  -0.00376   0.00969   0.00594  -3.13783
   D32       -3.11599  -0.00038   0.00046  -0.01735  -0.01687  -3.13286
   D33        0.00961   0.00005  -0.00556   0.00390  -0.00164   0.00797
   D34       -0.00440  -0.00012   0.00167  -0.00514  -0.00347  -0.00788
   D35        3.13930   0.00005  -0.00185   0.00328   0.00142   3.14072
   D36        0.01196  -0.00005   0.00259  -0.00446  -0.00188   0.01009
   D37       -0.01505   0.00024  -0.00434   0.01244   0.00812  -0.00693
   D38       -3.13992  -0.00021   0.00195  -0.00979  -0.00781   3.13546
         Item               Value     Threshold  Converged?
 Maximum Force            0.001906     0.000450     NO 
 RMS     Force            0.000365     0.000300     NO 
 Maximum Displacement     0.038944     0.001800     NO 
 RMS     Displacement     0.006566     0.001200     NO 
 Predicted change in Energy=-3.440181D-05
 Lowest energy point so far.  Saving SCF results.
 GradGradGradGradGradGradGradGradGradGradGradGradGradGradGradGradGradGrad

 Leave Link  103 at Mon Apr  4 20:30:57 2022, MaxMem=  1879048192 cpu:               0.1 elap:               0.0
 (Enter /gpfs/software/gaussian16/sse4/tar/g16/l202.exe)
                          Input orientation:                          
 ---------------------------------------------------------------------
 Center     Atomic      Atomic             Coordinates (Angstroms)
 Number     Number       Type             X           Y           Z
 ---------------------------------------------------------------------
      1          6           0       -6.082872    2.480751   -0.116278
      2          6           0       -6.084619    1.009028    0.015747
      3          6           0       -4.670876    2.813421   -0.133801
      4          6           0       -3.677515    2.081175   -0.062445
      5          6           0       -3.624975    0.682522    0.064684
      6          6           0       -4.967065    0.201872    0.096745
      7          1           0       -5.139958   -0.867314    0.186889
      8          8           0       -7.086507    3.184065   -0.186972
      9          1           0       -7.074788    0.565073    0.046359
     10          6           0       -2.420362   -0.122576    0.144457
     11          6           0       -2.445228   -1.533868    0.310301
     12          6           0       -1.152881    0.535843    0.054151
     13          6           0       -0.171843   -0.400287    0.150092
     14          6           0       -0.067326   -1.634982    0.297044
     15          6           0       -1.281180   -2.298675    0.384970
     16         17           0       -1.415620   -4.045114    0.585703
     17          1           0       -1.082498    1.605787   -0.075227
     18          1           0       -3.395786   -2.044051    0.386454
 ---------------------------------------------------------------------
                    Distance matrix (angstroms):
                    1          2          3          4          5
     1  C    0.000000
     2  C    1.477635   0.000000
     3  C    1.450761   2.297144   0.000000
     4  C    2.438914   2.636240   1.236140   0.000000
     5  C    3.050841   2.481703   2.382023   1.405401   0.000000
     6  C    2.546310   1.380937   2.638383   2.284745   1.425924
     7  H    3.491495   2.107684   3.724337   3.300681   2.170737
     8  O    1.227571   2.403261   2.444479   3.585122   4.278230
     9  H    2.163370   1.085572   3.296410   3.721810   3.451860
    10  C    4.501030   3.837170   3.709760   2.545537   1.451082
    11  C    5.434298   4.449522   4.904045   3.837448   2.522799
    12  C    5.302502   4.954535   4.195113   2.962334   2.476464
    13  C    6.581155   6.079896   5.536227   4.300298   3.619930
    14  C    7.300472   6.578581   6.416119   5.193507   4.252256
    15  C    6.793409   5.843821   6.155703   5.012553   3.805718
    16  Cl   8.053753   6.904256   7.625869   6.562597   5.244355
    17  H    5.076514   5.038414   3.786591   2.638233   2.708539
    18  H    5.286493   4.085161   5.048916   4.159131   2.755044
                    6          7          8          9         10
     6  C    0.000000
     7  H    1.086820   0.000000
     8  O    3.669605   4.510266   0.000000
     9  H    2.139381   2.411441   2.629392   0.000000
    10  C    2.567731   2.820043   5.728580   4.705972   0.000000
    11  C    3.068886   2.778686   6.636840   5.089995   1.421221
    12  C    3.829015   4.228860   6.502241   5.921984   1.431146
    13  C    4.833177   4.990155   7.795753   6.970892   2.265611
    14  C    5.236564   5.131574   8.527977   7.348987   2.801327
    15  C    4.463357   4.120461   8.005584   6.471600   2.467993
    16  Cl   5.557764   4.912043   9.220467   7.319214   4.073145
    17  H    4.134056   4.758984   6.208992   6.083208   2.196675
    18  H    2.756270   2.113451   6.425219   4.523080   2.168428
                   11         12         13         14         15
    11  C    0.000000
    12  C    2.453463   0.000000
    13  C    2.545379   1.359404   0.000000
    14  C    2.380088   2.439244   1.247795   0.000000
    15  C    1.394816   2.856641   2.211261   1.386240   0.000000
    16  Cl   2.728057   4.619172   3.875759   2.776682   1.763071
    17  H    3.444286   1.080034   2.214587   3.416394   3.936507
    18  H    1.081502   3.434662   3.626519   3.354695   2.129881
                   16         17         18
    16  Cl   0.000000
    17  H    5.699166   0.000000
    18  H    2.822235   4.345776   0.000000
 Stoichiometry    C12H4ClO(1-)
 Framework group  C1[X(C12H4ClO)]
 Deg. of freedom    48
 Full point group                 C1      NOp   1
 RotChk:  IX=0 Diff= 6.13D-04
 Largest Abelian subgroup         C1      NOp   1
 Largest concise Abelian subgroup C1      NOp   1
                         Standard orientation:                         
 ---------------------------------------------------------------------
 Center     Atomic      Atomic             Coordinates (Angstroms)
 Number     Number       Type             X           Y           Z
 ---------------------------------------------------------------------
      1          6           0        3.983617   -0.306300   -0.005246
      2          6           0        2.904335   -1.315110    0.024016
      3          6           0        3.263857    0.953077   -0.030204
      4          6           0        2.048322    1.177790   -0.025573
      5          6           0        0.985532    0.258575    0.000353
      6          6           0        1.548875   -1.051085    0.026695
      7          1           0        0.882290   -1.909031    0.054431
      8          8           0        5.185067   -0.558182   -0.007337
      9          1           0        3.254451   -2.342432    0.046276
     10          6           0       -0.427716    0.587756    0.003650
     11          6           0       -1.449879   -0.399632   -0.007196
     12          6           0       -0.806413    1.967832    0.016141
     13          6           0       -2.163709    2.043468    0.018621
     14          6           0       -3.144233    1.271831    0.006739
     15          6           0       -2.805764   -0.072418   -0.003044
     16         17           0       -3.999613   -1.369750   -0.011549
     17          1           0       -0.066347    2.754369    0.027765
     18          1           0       -1.178443   -1.446395   -0.023153
 ---------------------------------------------------------------------
 Rotational constants (GHZ):           1.8372067           0.2781396           0.2415807
 Leave Link  202 at Mon Apr  4 20:30:57 2022, MaxMem=  1879048192 cpu:               0.1 elap:               0.0
 (Enter /gpfs/software/gaussian16/sse4/tar/g16/l301.exe)
 Standard basis: 6-311+G(d,p) (5D, 7F)
 Ernie: Thresh=  0.10000D-02 Tol=  0.10000D-05 Strict=F.
 There are   354 symmetry adapted cartesian basis functions of A   symmetry.
 There are   340 symmetry adapted basis functions of A   symmetry.
   340 basis functions,   553 primitive gaussians,   354 cartesian basis functions
    51 alpha electrons       51 beta electrons
       nuclear repulsion energy       787.5806593146 Hartrees.
 IExCor= 4336 DFT=T Ex+Corr=M062X ExCW=0 ScaHFX=  0.540000
 ScaDFX=  1.000000  1.000000  1.000000  1.000000 ScalE2=  1.000000  1.000000
 IRadAn=      5 IRanWt=     -1 IRanGd=            0 ICorTp=0 IEmpDi=  4
 NAtoms=   18 NActive=   18 NUniq=   18 SFac= 1.00D+00 NAtFMM=   60 NAOKFM=F Big=F
 Integral buffers will be    131072 words long.
 Raffenetti 2 integral format.
 Two-electron integral symmetry is turned on.
 Leave Link  301 at Mon Apr  4 20:30:57 2022, MaxMem=  1879048192 cpu:               0.4 elap:               0.1
 (Enter /gpfs/software/gaussian16/sse4/tar/g16/l302.exe)
 NPDir=0 NMtPBC=     1 NCelOv=     1 NCel=       1 NClECP=     1 NCelD=      1
         NCelK=      1 NCelE2=     1 NClLst=     1 CellRange=     0.0.
 One-electron integrals computed using PRISM.
 One-electron integral symmetry used in STVInt
 NBasis=   340 RedAO= T EigKep=  1.43D-06  NBF=   340
 NBsUse=   336 1.00D-06 EigRej=  5.34D-07 NBFU=   336
 Precomputing XC quadrature grid using
 IXCGrd= 4 IRadAn=           5 IRanWt=          -1 IRanGd=           0 AccXCQ= 0.00D+00.
 Generated NRdTot=       0 NPtTot=           0 NUsed=           0 NTot=          32
 NSgBfM=   351   351   351   351   351 MxSgAt=    18 MxSgA2=    18.
 Leave Link  302 at Mon Apr  4 20:30:57 2022, MaxMem=  1879048192 cpu:               1.9 elap:               0.3
 (Enter /gpfs/software/gaussian16/sse4/tar/g16/l303.exe)
 DipDrv:  MaxL=1.
 Leave Link  303 at Mon Apr  4 20:30:57 2022, MaxMem=  1879048192 cpu:               0.3 elap:               0.1
 (Enter /gpfs/software/gaussian16/sse4/tar/g16/l401.exe)
 Initial guess from the checkpoint file:  "checkpoint.chk"
 B after Tr=     0.000000   -0.000000    0.000000
         Rot=    1.000000   -0.000001   -0.000000    0.000019 Ang=  -0.00 deg.
 Guess basis will be translated and rotated to current coordinates.
 JPrj=2 DoOrth=T DoCkMO=T.
 Generating alternative initial guess.
 ExpMin= 4.38D-02 ExpMax= 1.06D+05 ExpMxC= 3.62D+03 IAcc=2 IRadAn=         4 AccDes= 0.00D+00
 Harris functional with IExCor= 1009 and IRadAn=       4 diagonalized for initial guess.
 HarFok:  IExCor= 1009 AccDes= 0.00D+00 IRadAn=         4 IDoV= 1 UseB2=F ITyADJ=14
 ICtDFT=  3500011 ScaDFX=  1.000000  1.000000  1.000000  1.000000
 FoFCou: FMM=F IPFlag=           0 FMFlag=      100000 FMFlg1=           0
         NFxFlg=           0 DoJE=T BraDBF=F KetDBF=T FulRan=T
         wScrn=  0.000000 ICntrl=       500 IOpCl=  0 I1Cent=   200000004 NGrid=           0
         NMat0=    1 NMatS0=      1 NMatT0=    0 NMatD0=    1 NMtDS0=    0 NMtDT0=    0
 Petite list used in FoFCou.
 Harris En= -994.511859069198    
 Leave Link  401 at Mon Apr  4 20:30:59 2022, MaxMem=  1879048192 cpu:               8.1 elap:               1.2
 (Enter /gpfs/software/gaussian16/sse4/tar/g16/l502.exe)
 Integral symmetry usage will be decided dynamically.
 Closed shell SCF:
 Using DIIS extrapolation, IDIIS=  1040.
 NGot=  1879048192 LenX=  1878791817 LenY=  1878666060
 Requested convergence on RMS density matrix=1.00D-08 within 128 cycles.
 Requested convergence on MAX density matrix=1.00D-06.
 Requested convergence on             energy=1.00D-06.
 No special actions if energy rises.
 Fock matrices will be formed incrementally for  20 cycles.

 Cycle   1  Pass 1  IDiag  1:
 FoFJK:  IHMeth= 1 ICntrl=       0 DoSepK=F KAlg= 0 I1Cent=           0 FoldK=F
 IRaf= 860000000 NMat=       1 IRICut=       1 DoRegI=T DoRafI=F ISym2E= 0 IDoP0=0 IntGTp=1.
 FoFCou: FMM=F IPFlag=           0 FMFlag=      100000 FMFlg1=           0
         NFxFlg=           0 DoJE=F BraDBF=F KetDBF=F FulRan=T
         wScrn=  0.000000 ICntrl=         0 IOpCl=  0 I1Cent=           0 NGrid=           0
         NMat0=    1 NMatS0=      1 NMatT0=    0 NMatD0=    1 NMtDS0=    0 NMtDT0=    0
 Symmetry not used in FoFCou.
 E= -994.854400333746    
 DIIS: error= 5.46D-04 at cycle   1 NSaved=   1.
 NSaved= 1 IEnMin= 1 EnMin= -994.854400333746     IErMin= 1 ErrMin= 5.46D-04
 ErrMax= 5.46D-04  0.00D+00 EMaxC= 1.00D-01 BMatC= 1.48D-04 BMatP= 1.48D-04
 IDIUse=3 WtCom= 9.95D-01 WtEn= 5.46D-03
 Coeff-Com:  0.100D+01
 Coeff-En:   0.100D+01
 Coeff:      0.100D+01
 Gap=     0.388 Goal=   None    Shift=    0.000
 RMSDP=9.76D-04 MaxDP=5.30D-02              OVMax= 4.28D-03

 Cycle   2  Pass 1  IDiag  1:
 RMSU=  9.76D-04    CP:  1.00D+00
 E= -994.854655939571     Delta-E=       -0.000255605825 Rises=F Damp=F
 DIIS: error= 1.28D-04 at cycle   2 NSaved=   2.
 NSaved= 2 IEnMin= 2 EnMin= -994.854655939571     IErMin= 2 ErrMin= 1.28D-04
 ErrMax= 1.28D-04  0.00D+00 EMaxC= 1.00D-01 BMatC= 5.70D-06 BMatP= 1.48D-04
 IDIUse=3 WtCom= 9.99D-01 WtEn= 1.28D-03
 Coeff-Com: -0.575D-01 0.106D+01
 Coeff-En:   0.000D+00 0.100D+01
 Coeff:     -0.575D-01 0.106D+01
 Gap=     0.145 Goal=   None    Shift=    0.000
 RMSDP=1.59D-04 MaxDP=1.03D-02 DE=-2.56D-04 OVMax= 1.21D-03

 Cycle   3  Pass 1  IDiag  1:
 RMSU=  1.04D-04    CP:  1.00D+00  1.09D+00
 E= -994.854664140437     Delta-E=       -0.000008200866 Rises=F Damp=F
 DIIS: error= 1.96D-04 at cycle   3 NSaved=   3.
 NSaved= 3 IEnMin= 3 EnMin= -994.854664140437     IErMin= 2 ErrMin= 1.28D-04
 ErrMax= 1.96D-04  0.00D+00 EMaxC= 1.00D-01 BMatC= 6.01D-06 BMatP= 5.70D-06
 IDIUse=3 WtCom= 9.98D-01 WtEn= 1.96D-03
 Coeff-Com: -0.600D-01 0.566D+00 0.494D+00
 Coeff-En:   0.000D+00 0.000D+00 0.100D+01
 Coeff:     -0.599D-01 0.565D+00 0.495D+00
 Gap=     0.146 Goal=   None    Shift=    0.000
 RMSDP=4.40D-05 MaxDP=3.29D-03 DE=-8.20D-06 OVMax= 5.70D-04

 Cycle   4  Pass 1  IDiag  1:
 RMSU=  4.04D-05    CP:  1.00D+00  1.11D+00  8.98D-01
 E= -994.854668972265     Delta-E=       -0.000004831828 Rises=F Damp=F
 DIIS: error= 5.55D-05 at cycle   4 NSaved=   4.
 NSaved= 4 IEnMin= 4 EnMin= -994.854668972265     IErMin= 4 ErrMin= 5.55D-05
 ErrMax= 5.55D-05  0.00D+00 EMaxC= 1.00D-01 BMatC= 3.96D-07 BMatP= 5.70D-06
 IDIUse=1 WtCom= 1.00D+00 WtEn= 0.00D+00
 Coeff-Com: -0.882D-02-0.274D-02 0.181D+00 0.831D+00
 Coeff:     -0.882D-02-0.274D-02 0.181D+00 0.831D+00
 Gap=     0.146 Goal=   None    Shift=    0.000
 RMSDP=1.80D-05 MaxDP=7.06D-04 DE=-4.83D-06 OVMax= 4.02D-04

 Cycle   5  Pass 1  IDiag  1:
 RMSU=  1.36D-05    CP:  1.00D+00  1.11D+00  9.42D-01  1.24D+00
 E= -994.854669482332     Delta-E=       -0.000000510067 Rises=F Damp=F
 DIIS: error= 1.55D-05 at cycle   5 NSaved=   5.
 NSaved= 5 IEnMin= 5 EnMin= -994.854669482332     IErMin= 5 ErrMin= 1.55D-05
 ErrMax= 1.55D-05  0.00D+00 EMaxC= 1.00D-01 BMatC= 1.05D-07 BMatP= 3.96D-07
 IDIUse=1 WtCom= 1.00D+00 WtEn= 0.00D+00
 Coeff-Com:  0.329D-02-0.821D-01 0.290D-01 0.454D+00 0.596D+00
 Coeff:      0.329D-02-0.821D-01 0.290D-01 0.454D+00 0.596D+00
 Gap=     0.146 Goal=   None    Shift=    0.000
 RMSDP=6.99D-06 MaxDP=2.79D-04 DE=-5.10D-07 OVMax= 1.89D-04

 Cycle   6  Pass 1  IDiag  1:
 RMSU=  4.78D-06    CP:  1.00D+00  1.11D+00  9.68D-01  1.19D+00  7.46D-01
 E= -994.854669615599     Delta-E=       -0.000000133268 Rises=F Damp=F
 DIIS: error= 1.02D-05 at cycle   6 NSaved=   6.
 NSaved= 6 IEnMin= 6 EnMin= -994.854669615599     IErMin= 6 ErrMin= 1.02D-05
 ErrMax= 1.02D-05  0.00D+00 EMaxC= 1.00D-01 BMatC= 1.46D-08 BMatP= 1.05D-07
 IDIUse=1 WtCom= 1.00D+00 WtEn= 0.00D+00
 Coeff-Com:  0.280D-02-0.431D-01-0.766D-02 0.137D+00 0.306D+00 0.605D+00
 Coeff:      0.280D-02-0.431D-01-0.766D-02 0.137D+00 0.306D+00 0.605D+00
 Gap=     0.146 Goal=   None    Shift=    0.000
 RMSDP=2.69D-06 MaxDP=1.37D-04 DE=-1.33D-07 OVMax= 1.14D-04

 Cycle   7  Pass 1  IDiag  1:
 RMSU=  2.19D-06    CP:  1.00D+00  1.11D+00  9.73D-01  1.21D+00  7.57D-01
                    CP:  1.02D+00
 E= -994.854669641460     Delta-E=       -0.000000025860 Rises=F Damp=F
 DIIS: error= 6.39D-06 at cycle   7 NSaved=   7.
 NSaved= 7 IEnMin= 7 EnMin= -994.854669641460     IErMin= 7 ErrMin= 6.39D-06
 ErrMax= 6.39D-06  0.00D+00 EMaxC= 1.00D-01 BMatC= 4.91D-09 BMatP= 1.46D-08
 IDIUse=1 WtCom= 1.00D+00 WtEn= 0.00D+00
 Coeff-Com:  0.100D-02-0.601D-02-0.114D-01-0.294D-01 0.215D-01 0.377D+00
 Coeff-Com:  0.648D+00
 Coeff:      0.100D-02-0.601D-02-0.114D-01-0.294D-01 0.215D-01 0.377D+00
 Coeff:      0.648D+00
 Gap=     0.146 Goal=   None    Shift=    0.000
 RMSDP=1.38D-06 MaxDP=4.59D-05 DE=-2.59D-08 OVMax= 9.44D-05

 Cycle   8  Pass 1  IDiag  1:
 RMSU=  1.07D-06    CP:  1.00D+00  1.11D+00  9.73D-01  1.21D+00  7.75D-01
                    CP:  1.15D+00  1.05D+00
 E= -994.854669653161     Delta-E=       -0.000000011702 Rises=F Damp=F
 DIIS: error= 2.56D-06 at cycle   8 NSaved=   8.
 NSaved= 8 IEnMin= 8 EnMin= -994.854669653161     IErMin= 8 ErrMin= 2.56D-06
 ErrMax= 2.56D-06  0.00D+00 EMaxC= 1.00D-01 BMatC= 1.14D-09 BMatP= 4.91D-09
 IDIUse=1 WtCom= 1.00D+00 WtEn= 0.00D+00
 Coeff-Com: -0.317D-03 0.104D-01-0.506D-02-0.660D-01-0.895D-01 0.314D-01
 Coeff-Com:  0.369D+00 0.750D+00
 Coeff:     -0.317D-03 0.104D-01-0.506D-02-0.660D-01-0.895D-01 0.314D-01
 Coeff:      0.369D+00 0.750D+00
 Gap=     0.146 Goal=   None    Shift=    0.000
 RMSDP=1.39D-06 MaxDP=5.30D-05 DE=-1.17D-08 OVMax= 7.18D-05

 Cycle   9  Pass 1  IDiag  1:
 RMSU=  6.75D-07    CP:  1.00D+00  1.11D+00  9.68D-01  1.21D+00  7.94D-01
                    CP:  1.32D+00  1.27D+00  8.73D-01
 E= -994.854669657163     Delta-E=       -0.000000004002 Rises=F Damp=F
 DIIS: error= 8.68D-07 at cycle   9 NSaved=   9.
 NSaved= 9 IEnMin= 9 EnMin= -994.854669657163     IErMin= 9 ErrMin= 8.68D-07
 ErrMax= 8.68D-07  0.00D+00 EMaxC= 1.00D-01 BMatC= 1.50D-10 BMatP= 1.14D-09
 IDIUse=1 WtCom= 1.00D+00 WtEn= 0.00D+00
 Coeff-Com: -0.300D-03 0.468D-02 0.869D-03-0.150D-01-0.315D-01-0.602D-01
 Coeff-Com: -0.946D-02 0.294D+00 0.816D+00
 Coeff:     -0.300D-03 0.468D-02 0.869D-03-0.150D-01-0.315D-01-0.602D-01
 Coeff:     -0.946D-02 0.294D+00 0.816D+00
 Gap=     0.146 Goal=   None    Shift=    0.000
 RMSDP=4.24D-07 MaxDP=1.51D-05 DE=-4.00D-09 OVMax= 3.11D-05

 Cycle  10  Pass 1  IDiag  1:
 RMSU=  2.87D-07    CP:  1.00D+00  1.11D+00  9.68D-01  1.21D+00  7.87D-01
                    CP:  1.36D+00  1.33D+00  1.04D+00  1.06D+00
 E= -994.854669657793     Delta-E=       -0.000000000630 Rises=F Damp=F
 DIIS: error= 3.89D-07 at cycle  10 NSaved=  10.
 NSaved=10 IEnMin=10 EnMin= -994.854669657793     IErMin=10 ErrMin= 3.89D-07
 ErrMax= 3.89D-07  0.00D+00 EMaxC= 1.00D-01 BMatC= 3.76D-11 BMatP= 1.50D-10
 IDIUse=1 WtCom= 1.00D+00 WtEn= 0.00D+00
 Coeff-Com: -0.937D-04 0.537D-03 0.115D-02 0.322D-02-0.228D-03-0.379D-01
 Coeff-Com: -0.750D-01 0.184D-01 0.384D+00 0.706D+00
 Coeff:     -0.937D-04 0.537D-03 0.115D-02 0.322D-02-0.228D-03-0.379D-01
 Coeff:     -0.750D-01 0.184D-01 0.384D+00 0.706D+00
 Gap=     0.146 Goal=   None    Shift=    0.000
 RMSDP=2.35D-07 MaxDP=8.31D-06 DE=-6.30D-10 OVMax= 1.40D-05

 Cycle  11  Pass 1  IDiag  1:
 RMSU=  1.32D-07    CP:  1.00D+00  1.11D+00  9.68D-01  1.21D+00  7.91D-01
                    CP:  1.37D+00  1.37D+00  1.10D+00  1.19D+00  9.15D-01
 E= -994.854669657925     Delta-E=       -0.000000000132 Rises=F Damp=F
 DIIS: error= 2.66D-07 at cycle  11 NSaved=  11.
 NSaved=11 IEnMin=11 EnMin= -994.854669657925     IErMin=11 ErrMin= 2.66D-07
 ErrMax= 2.66D-07  0.00D+00 EMaxC= 1.00D-01 BMatC= 1.71D-11 BMatP= 3.76D-11
 IDIUse=1 WtCom= 1.00D+00 WtEn= 0.00D+00
 Coeff-Com:  0.275D-04-0.103D-02 0.504D-03 0.670D-02 0.924D-02-0.758D-02
 Coeff-Com: -0.438D-01-0.673D-01-0.325D-02 0.475D+00 0.631D+00
 Coeff:      0.275D-04-0.103D-02 0.504D-03 0.670D-02 0.924D-02-0.758D-02
 Coeff:     -0.438D-01-0.673D-01-0.325D-02 0.475D+00 0.631D+00
 Gap=     0.146 Goal=   None    Shift=    0.000
 RMSDP=1.18D-07 MaxDP=6.08D-06 DE=-1.32D-10 OVMax= 6.12D-06

 Cycle  12  Pass 1  IDiag  1:
 RMSU=  5.47D-08    CP:  1.00D+00  1.11D+00  9.68D-01  1.21D+00  7.88D-01
                    CP:  1.38D+00  1.37D+00  1.14D+00  1.24D+00  1.03D+00
                    CP:  7.68D-01
 E= -994.854669657945     Delta-E=       -0.000000000019 Rises=F Damp=F
 DIIS: error= 6.14D-08 at cycle  12 NSaved=  12.
 NSaved=12 IEnMin=12 EnMin= -994.854669657945     IErMin=12 ErrMin= 6.14D-08
 ErrMax= 6.14D-08  0.00D+00 EMaxC= 1.00D-01 BMatC= 1.22D-12 BMatP= 1.71D-11
 IDIUse=1 WtCom= 1.00D+00 WtEn= 0.00D+00
 Coeff-Com:  0.269D-04-0.511D-03-0.319D-04 0.217D-02 0.375D-02 0.299D-02
 Coeff-Com: -0.453D-02-0.295D-01-0.767D-01 0.944D-01 0.253D+00 0.755D+00
 Coeff:      0.269D-04-0.511D-03-0.319D-04 0.217D-02 0.375D-02 0.299D-02
 Coeff:     -0.453D-02-0.295D-01-0.767D-01 0.944D-01 0.253D+00 0.755D+00
 Gap=     0.146 Goal=   None    Shift=    0.000
 RMSDP=3.74D-08 MaxDP=1.49D-06 DE=-1.93D-11 OVMax= 2.10D-06

 Cycle  13  Pass 1  IDiag  1:
 RMSU=  2.33D-08    CP:  1.00D+00  1.11D+00  9.69D-01  1.21D+00  7.88D-01
                    CP:  1.38D+00  1.38D+00  1.16D+00  1.24D+00  1.10D+00
                    CP:  7.79D-01  1.14D+00
 E= -994.854669657965     Delta-E=       -0.000000000021 Rises=F Damp=F
 DIIS: error= 3.97D-08 at cycle  13 NSaved=  13.
 NSaved=13 IEnMin=13 EnMin= -994.854669657965     IErMin=13 ErrMin= 3.97D-08
 ErrMax= 3.97D-08  0.00D+00 EMaxC= 1.00D-01 BMatC= 1.66D-13 BMatP= 1.22D-12
 IDIUse=1 WtCom= 1.00D+00 WtEn= 0.00D+00
 Coeff-Com:  0.243D-05 0.386D-04-0.964D-04-0.535D-03-0.470D-03 0.213D-02
 Coeff-Com:  0.591D-02 0.512D-02-0.247D-01-0.467D-01-0.451D-01 0.191D+00
 Coeff-Com:  0.913D+00
 Coeff:      0.243D-05 0.386D-04-0.964D-04-0.535D-03-0.470D-03 0.213D-02
 Coeff:      0.591D-02 0.512D-02-0.247D-01-0.467D-01-0.451D-01 0.191D+00
 Coeff:      0.913D+00
 Gap=     0.146 Goal=   None    Shift=    0.000
 RMSDP=1.54D-08 MaxDP=5.77D-07 DE=-2.07D-11 OVMax= 8.13D-07

 Cycle  14  Pass 1  IDiag  1:
 RMSU=  8.18D-09    CP:  1.00D+00  1.11D+00  9.69D-01  1.21D+00  7.88D-01
                    CP:  1.38D+00  1.38D+00  1.16D+00  1.23D+00  1.12D+00
                    CP:  8.07D-01  1.23D+00  1.16D+00
 E= -994.854669657990     Delta-E=       -0.000000000024 Rises=F Damp=F
 DIIS: error= 1.11D-08 at cycle  14 NSaved=  14.
 NSaved=14 IEnMin=14 EnMin= -994.854669657990     IErMin=14 ErrMin= 1.11D-08
 ErrMax= 1.11D-08  0.00D+00 EMaxC= 1.00D-01 BMatC= 4.22D-14 BMatP= 1.66D-13
 IDIUse=1 WtCom= 1.00D+00 WtEn= 0.00D+00
 Coeff-Com: -0.358D-05 0.108D-03-0.418D-04-0.656D-03-0.869D-03 0.460D-03
 Coeff-Com:  0.338D-02 0.802D-02 0.812D-03-0.358D-01-0.658D-01-0.407D-01
 Coeff-Com:  0.429D+00 0.703D+00
 Coeff:     -0.358D-05 0.108D-03-0.418D-04-0.656D-03-0.869D-03 0.460D-03
 Coeff:      0.338D-02 0.802D-02 0.812D-03-0.358D-01-0.658D-01-0.407D-01
 Coeff:      0.429D+00 0.703D+00
 Gap=     0.146 Goal=   None    Shift=    0.000
 RMSDP=8.43D-09 MaxDP=3.92D-07 DE=-2.43D-11 OVMax= 2.74D-07

 SCF Done:  E(RM062X) =  -994.854669658     A.U. after   14 cycles
            NFock= 14  Conv=0.84D-08     -V/T= 2.0030
 KE= 9.918697438693D+02 PE=-3.926948491702D+03 EE= 1.152643418860D+03
 Leave Link  502 at Mon Apr  4 20:32:44 2022, MaxMem=  1879048192 cpu:             732.2 elap:             104.9
 (Enter /gpfs/software/gaussian16/sse4/tar/g16/l701.exe)
 ... and contract with generalized density number  0.
 Compute integral first derivatives.
 Leave Link  701 at Mon Apr  4 20:32:44 2022, MaxMem=  1879048192 cpu:               1.0 elap:               0.2
 (Enter /gpfs/software/gaussian16/sse4/tar/g16/l702.exe)
 L702 exits ... SP integral derivatives will be done elsewhere.
 Leave Link  702 at Mon Apr  4 20:32:44 2022, MaxMem=  1879048192 cpu:               0.1 elap:               0.0
 (Enter /gpfs/software/gaussian16/sse4/tar/g16/l703.exe)
 Integral derivatives from FoFJK, PRISM(SPDF).
 Compute integral first derivatives, UseDBF=F ICtDFT=           0.
 Calling FoFJK, ICntrl=      2127 FMM=F ISym2X=0 I1Cent= 0 IOpClX= 0 NMat=1 NMatS=1 NMatT=0.
 FoFJK:  IHMeth= 1 ICntrl=    2127 DoSepK=F KAlg= 0 I1Cent=           0 FoldK=F
 IRaf=         0 NMat=       1 IRICut=       1 DoRegI=T DoRafI=F ISym2E= 0 IDoP0=0 IntGTp=1.
 FoFCou: FMM=F IPFlag=           0 FMFlag=      100000 FMFlg1=         800
         NFxFlg=           0 DoJE=F BraDBF=F KetDBF=F FulRan=T
         wScrn=  0.000000 ICntrl=      2127 IOpCl=  0 I1Cent=           0 NGrid=           0
         NMat0=    1 NMatS0=      1 NMatT0=    0 NMatD0=    1 NMtDS0=    0 NMtDT0=    0
 Symmetry not used in FoFCou.
 Leave Link  703 at Mon Apr  4 20:33:01 2022, MaxMem=  1879048192 cpu:             119.4 elap:              17.1
 (Enter /gpfs/software/gaussian16/sse4/tar/g16/l716.exe)
 Dipole        =-3.39734640D+00-1.62801265D-01 2.60737933D-02
 ***** Axes restored to original set *****
 -------------------------------------------------------------------
 Center     Atomic                   Forces (Hartrees/Bohr)
 Number     Number              X              Y              Z
 -------------------------------------------------------------------
      1        6          -0.000877660   -0.000525262    0.000215379
      2        6           0.000107485    0.000750268   -0.000112350
      3        6           0.000204660    0.000124343   -0.000074950
      4        6           0.000359500    0.000144849   -0.000083920
      5        6           0.000009977   -0.000614605    0.000057245
      6        6           0.000156569    0.000128903   -0.000053582
      7        1           0.000005500   -0.000046766    0.000037631
      8        8           0.000016360    0.000033638   -0.000068450
      9        1           0.000034663   -0.000073094    0.000016930
     10        6           0.000558200    0.000392675    0.000311596
     11        6           0.000109674   -0.000291296    0.000005310
     12        6          -0.000694382    0.000247824   -0.000323693
     13        6           0.000234909   -0.000323068    0.000400976
     14        6          -0.000256672    0.000215044   -0.000193449
     15        6          -0.000102753    0.000231334   -0.000297903
     16       17          -0.000003706   -0.000326213    0.000179640
     17        1           0.000108558   -0.000068629    0.000027635
     18        1           0.000029119    0.000000056   -0.000044045
 -------------------------------------------------------------------
 Cartesian Forces:  Max     0.000877660 RMS     0.000286458
 Leave Link  716 at Mon Apr  4 20:33:01 2022, MaxMem=  1879048192 cpu:               0.2 elap:               0.0
 (Enter /gpfs/software/gaussian16/sse4/tar/g16/l103.exe)

 GradGradGradGradGradGradGradGradGradGradGradGradGradGradGradGradGradGrad
 Berny optimization.
 Using GEDIIS/GDIIS optimizer.
 FormGI is forming the generalized inverse of G from B-inverse, IUseBI=4.
 GSVD:  received Info=                   1 from GESDD.
 Internal  Forces:  Max     0.000587421 RMS     0.000159287
 Search for a local minimum.
 Step number   9 out of a maximum of   95
 All quantities printed in internal units (Hartrees-Bohrs-Radians)
 RMS Force = .15929D-03 SwitMx=.10000D-02 MixMth= 2
 Mixed Optimization -- En-DIIS/RFO-DIIS
 Swapping is turned off.
 Update second derivatives using D2CorX and points    3    4    5    6    7
                                                      8    9
 DE= -3.07D-05 DEPred=-3.44D-05 R= 8.92D-01
 TightC=F SS=  1.41D+00  RLast= 4.30D-02 DXNew= 1.5861D+00 1.2903D-01
 Trust test= 8.92D-01 RLast= 4.30D-02 DXMaxT set to 9.43D-01
 ITU=  1  1  1  1  1  1  1  1  0
     Eigenvalues ---    0.00753   0.01584   0.01798   0.01860   0.01999
     Eigenvalues ---    0.02005   0.02021   0.02036   0.02051   0.02077
     Eigenvalues ---    0.02101   0.02128   0.02248   0.03465   0.06091
     Eigenvalues ---    0.06678   0.14211   0.16001   0.16011   0.16205
     Eigenvalues ---    0.21169   0.22487   0.23658   0.24163   0.24940
     Eigenvalues ---    0.25005   0.25049   0.25253   0.25529   0.32149
     Eigenvalues ---    0.33436   0.34826   0.34887   0.35250   0.35591
     Eigenvalues ---    0.38258   0.41421   0.41868   0.42348   0.43502
     Eigenvalues ---    0.44260   0.44935   0.45493   0.46704   0.47029
     Eigenvalues ---    0.51889   0.74936   0.82038
 En-DIIS/RFO-DIIS/Sim-DIIS IScMMF=       -3 using points:     9    8    7    6
 RFO step:  Lambda=-1.04854094D-05.
 NNeg= 0 NGDIIS= 4 SimSw=  2.50D-01 Rises=F DC= -3.07D-05 SmlDif=  1.00D-05
 NRisDI= 0 DoIntr=F SqrtH=F CThrHd= 10.0 CDAdj=  3.0
 RMS Error=  0.1787078274D-02 NUsed= 4 OKEnD=T EnDIS=F
 InvSVX:  RCond= 8.44D-05 Info=           0 Equed=N FErr=  4.19D-15 BErr=  4.89D-17
 DidBck=F Rises=F RFO-DIIS coefs:    0.91264    0.25959   -0.15316   -0.01907
 Iteration  1 RMS(Cart)=  0.00246594 RMS(Int)=  0.00000463
 Iteration  2 RMS(Cart)=  0.00000321 RMS(Int)=  0.00000371
 Iteration  3 RMS(Cart)=  0.00000000 RMS(Int)=  0.00000371
 ITry= 1 IFail=0 DXMaxC= 9.18D-03 DCOld= 1.00D+10 DXMaxT= 9.43D-01 DXLimC= 3.00D+00 Rises=F
 Variable       Old X    -DE/DX   Delta X   Delta X   Delta X     New X
                                 (Linear)    (Quad)   (Total)
    R1        2.79233  -0.00052  -0.00021  -0.00139  -0.00160   2.79072
    R2        2.74154   0.00059  -0.00049   0.00141   0.00093   2.74247
    R3        2.31977   0.00001   0.00034  -0.00013   0.00021   2.31999
    R4        2.60959   0.00018   0.00017   0.00033   0.00050   2.61010
    R5        2.05143  -0.00000  -0.00006   0.00003  -0.00003   2.05140
    R6        2.33597   0.00041  -0.00021   0.00090   0.00069   2.33666
    R7        2.65582   0.00030  -0.00023   0.00084   0.00061   2.65643
    R8        2.69461  -0.00013  -0.00016  -0.00037  -0.00054   2.69407
    R9        2.74215  -0.00005   0.00008  -0.00002   0.00005   2.74220
   R10        2.05379   0.00005  -0.00007   0.00014   0.00008   2.05387
   R11        2.68572   0.00027  -0.00008   0.00062   0.00054   2.68626
   R12        2.70447  -0.00040   0.00007  -0.00110  -0.00103   2.70345
   R13        2.63582  -0.00023  -0.00008  -0.00038  -0.00046   2.63536
   R14        2.04374  -0.00003  -0.00001  -0.00004  -0.00005   2.04369
   R15        2.56890   0.00025  -0.00031   0.00118   0.00087   2.56977
   R16        2.04097  -0.00006   0.00009  -0.00020  -0.00011   2.04086
   R17        2.35799  -0.00015   0.00065  -0.00141  -0.00076   2.35723
   R18        2.61961  -0.00010   0.00017  -0.00052  -0.00034   2.61927
   R19        3.33172   0.00034   0.00036   0.00046   0.00081   3.33254
    A1        1.80351  -0.00025   0.00061  -0.00117  -0.00056   1.80295
    A2        2.18318   0.00017  -0.00020   0.00087   0.00065   2.18383
    A3        2.29650   0.00008  -0.00038   0.00030  -0.00009   2.29641
    A4        2.19746   0.00025  -0.00036   0.00088   0.00052   2.19798
    A5        1.99426  -0.00004   0.00011   0.00020   0.00031   1.99457
    A6        2.09147  -0.00021   0.00025  -0.00109  -0.00083   2.09063
    A7        2.27260   0.00011  -0.00033   0.00081   0.00048   2.27308
    A8        2.24565  -0.00017  -0.00005  -0.00051  -0.00056   2.24509
    A9        1.87791  -0.00016   0.00040  -0.00076  -0.00036   1.87755
   A10        2.19959   0.00010  -0.00004   0.00030   0.00026   2.19985
   A11        2.20568   0.00006  -0.00036   0.00045   0.00010   2.20578
   A12        2.16923   0.00022  -0.00026   0.00075   0.00048   2.16971
   A13        2.03884  -0.00009   0.00022  -0.00042  -0.00019   2.03865
   A14        2.07511  -0.00012   0.00004  -0.00033  -0.00029   2.07482
   A15        2.14461  -0.00018   0.00035  -0.00091  -0.00057   2.14404
   A16        2.06745   0.00002  -0.00002   0.00010   0.00008   2.06753
   A17        2.07112   0.00016  -0.00031   0.00082   0.00050   2.07162
   A18        2.13665   0.00002  -0.00004   0.00009   0.00005   2.13670
   A19        2.08522  -0.00000   0.00022  -0.00001   0.00020   2.08542
   A20        2.06131  -0.00002  -0.00017  -0.00007  -0.00024   2.06106
   A21        1.89428  -0.00019  -0.00004   0.00008   0.00004   1.89431
   A22        2.11887   0.00021   0.00018   0.00090   0.00108   2.11995
   A23        2.27002  -0.00002  -0.00013  -0.00097  -0.00111   2.26891
   A24        2.41910  -0.00000   0.00104  -0.00240  -0.00136   2.41775
   A25        1.99092   0.00019  -0.00156   0.00337   0.00181   1.99273
   A26        2.05427  -0.00018   0.00090  -0.00193  -0.00102   2.05325
   A27        2.07785   0.00013  -0.00046   0.00107   0.00061   2.07847
   A28        2.15106   0.00005  -0.00047   0.00086   0.00040   2.15147
    D1       -0.00104   0.00004   0.00068  -0.00010   0.00058  -0.00047
    D2       -3.14101   0.00003   0.00063  -0.00047   0.00016  -3.14086
    D3       -3.14148  -0.00004  -0.00066   0.00024  -0.00043   3.14127
    D4        0.00174  -0.00005  -0.00072  -0.00013  -0.00085   0.00088
    D5        0.00317  -0.00005  -0.00076  -0.00018  -0.00094   0.00223
    D6       -3.13968   0.00003   0.00072  -0.00055   0.00016  -3.13952
    D7        0.00064  -0.00000  -0.00022   0.00046   0.00025   0.00089
    D8       -3.13702  -0.00003  -0.00044  -0.00034  -0.00078  -3.13780
    D9        3.14052   0.00001  -0.00016   0.00085   0.00069   3.14122
   D10        0.00287  -0.00002  -0.00038   0.00004  -0.00034   0.00253
   D11       -0.00507   0.00002   0.00032   0.00011   0.00043  -0.00463
   D12        0.00357   0.00002   0.00030   0.00022   0.00052   0.00408
   D13       -3.14095  -0.00000   0.00023  -0.00060  -0.00037  -3.14132
   D14       -0.00145  -0.00003  -0.00032  -0.00048  -0.00080  -0.00225
   D15        3.13613  -0.00000  -0.00009   0.00035   0.00025   3.13639
   D16       -3.14011  -0.00001  -0.00025   0.00035   0.00010  -3.14001
   D17       -0.00252   0.00002  -0.00002   0.00117   0.00115  -0.00138
   D18        3.10988   0.00011   0.00068   0.00441   0.00509   3.11497
   D19       -0.02986   0.00004   0.00193   0.00150   0.00343  -0.02643
   D20       -0.03518   0.00008   0.00060   0.00343   0.00403  -0.03114
   D21        3.10828   0.00001   0.00185   0.00052   0.00237   3.11065
   D22        3.14086  -0.00005   0.00155  -0.00205  -0.00050   3.14035
   D23       -0.00500  -0.00004   0.00173  -0.00138   0.00035  -0.00465
   D24       -0.00260   0.00002   0.00029   0.00087   0.00116  -0.00143
   D25        3.13473   0.00003   0.00048   0.00153   0.00202   3.13675
   D26       -3.14045  -0.00002  -0.00285   0.00183  -0.00101  -3.14145
   D27       -0.00513   0.00007  -0.00118   0.00246   0.00129  -0.00384
   D28        0.00292  -0.00009  -0.00164  -0.00095  -0.00260   0.00033
   D29        3.13824   0.00000   0.00003  -0.00033  -0.00030   3.13794
   D30        0.00452   0.00005   0.00185  -0.00160   0.00025   0.00477
   D31       -3.13783  -0.00012  -0.00177  -0.00146  -0.00324  -3.14107
   D32       -3.13286   0.00004   0.00166  -0.00226  -0.00059  -3.13345
   D33        0.00797  -0.00013  -0.00196  -0.00212  -0.00408   0.00389
   D34       -0.00788   0.00013   0.00124   0.00271   0.00395  -0.00393
   D35        3.14072   0.00003  -0.00064   0.00200   0.00138  -3.14109
   D36        0.01009  -0.00007   0.00081  -0.00352  -0.00271   0.00737
   D37       -0.00693  -0.00003  -0.00231   0.00245   0.00014  -0.00679
   D38        3.13546   0.00014   0.00148   0.00230   0.00379   3.13924
         Item               Value     Threshold  Converged?
 Maximum Force            0.000587     0.000450     NO 
 RMS     Force            0.000159     0.000300     YES
 Maximum Displacement     0.009178     0.001800     NO 
 RMS     Displacement     0.002466     0.001200     NO 
 Predicted change in Energy=-5.098633D-06
 Lowest energy point so far.  Saving SCF results.
 GradGradGradGradGradGradGradGradGradGradGradGradGradGradGradGradGradGrad

 Leave Link  103 at Mon Apr  4 20:33:01 2022, MaxMem=  1879048192 cpu:               0.1 elap:               0.0
 (Enter /gpfs/software/gaussian16/sse4/tar/g16/l202.exe)
                          Input orientation:                          
 ---------------------------------------------------------------------
 Center     Atomic      Atomic             Coordinates (Angstroms)
 Number     Number       Type             X           Y           Z
 ---------------------------------------------------------------------
      1          6           0       -6.083958    2.480103   -0.117392
      2          6           0       -6.084342    1.009464    0.017219
      3          6           0       -4.671588    2.813169   -0.137643
      4          6           0       -3.677312    2.081616   -0.065591
      5          6           0       -3.624371    0.682957    0.064833
      6          6           0       -4.966241    0.202653    0.098651
      7          1           0       -5.138931   -0.866363    0.191641
      8          8           0       -7.087881    3.183125   -0.188871
      9          1           0       -7.073956    0.564474    0.050045
     10          6           0       -2.419715   -0.122101    0.144883
     11          6           0       -2.445401   -1.533969    0.308135
     12          6           0       -1.152666    0.536110    0.055601
     13          6           0       -0.171301   -0.400198    0.152964
     14          6           0       -0.068579   -1.634945    0.297312
     15          6           0       -1.282017   -2.299367    0.382581
     16         17           0       -1.416444   -4.046052    0.584963
     17          1           0       -1.081040    1.606120   -0.072058
     18          1           0       -3.396156   -2.044126    0.381597
 ---------------------------------------------------------------------
                    Distance matrix (angstroms):
                    1          2          3          4          5
     1  C    0.000000
     2  C    1.476787   0.000000
     3  C    1.451252   2.296347   0.000000
     4  C    2.439963   2.636316   1.236506   0.000000
     5  C    3.051640   2.482001   2.382323   1.405724   0.000000
     6  C    2.546124   1.381204   2.637697   2.284472   1.425640
     7  H    3.491048   2.107831   3.723680   3.300466   2.170337
     8  O    1.227685   2.402991   2.444987   3.586154   4.279148
     9  H    2.162815   1.085555   3.295941   3.721865   3.451651
    10  C    4.501881   3.837477   3.710332   2.546020   1.451111
    11  C    5.434423   4.449222   4.904308   3.837934   2.522683
    12  C    5.303459   4.954489   4.195849   2.962619   2.476080
    13  C    6.582457   6.080266   5.537397   4.301079   3.620040
    14  C    7.300026   6.577290   6.415808   5.193022   4.250926
    15  C    6.793522   5.843302   6.156123   5.013113   3.805502
    16  Cl   8.054173   6.904335   7.626732   6.563769   5.244903
    17  H    5.078887   5.039543   3.788575   2.639463   2.709152
    18  H    5.286012   4.084547   5.048727   4.159419   2.754887
                    6          7          8          9         10
     6  C    0.000000
     7  H    1.086860   0.000000
     8  O    3.669773   4.510161   0.000000
     9  H    2.139098   2.410741   2.629564   0.000000
    10  C    2.567566   2.819618   5.729545   4.705565   0.000000
    11  C    3.068286   2.777476   6.637064   5.088576   1.421507
    12  C    3.828367   4.227971   6.503324   5.921360   1.430603
    13  C    4.832994   4.989605   7.797188   6.970498   2.265562
    14  C    5.234818   5.129361   8.527647   7.346693   2.799959
    15  C    4.462536   4.118949   8.005768   6.469832   2.468064
    16  Cl   5.557792   4.911418   9.220901   7.317823   4.074017
    17  H    4.134446   4.759116   6.211500   6.083994   2.196785
    18  H    2.755584   2.111983   6.424828   4.521165   2.168789
                   11         12         13         14         15
    11  C    0.000000
    12  C    2.453602   0.000000
    13  C    2.545790   1.359864   0.000000
    14  C    2.378990   2.438677   1.247392   0.000000
    15  C    1.394574   2.857197   2.212071   1.386059   0.000000
    16  Cl   2.728726   4.620174   3.876759   2.777214   1.763502
    17  H    3.444734   1.079977   2.214401   3.415555   3.936993
    18  H    1.081476   3.434696   3.626908   3.353699   2.129491
                   16         17         18
    16  Cl   0.000000
    17  H    5.700107   0.000000
    18  H    2.822823   4.346247   0.000000
 Stoichiometry    C12H4ClO(1-)
 Framework group  C1[X(C12H4ClO)]
 Deg. of freedom    48
 Full point group                 C1      NOp   1
 RotChk:  IX=0 Diff= 2.73D-04
 Largest Abelian subgroup         C1      NOp   1
 Largest concise Abelian subgroup C1      NOp   1
                         Standard orientation:                         
 ---------------------------------------------------------------------
 Center     Atomic      Atomic             Coordinates (Angstroms)
 Number     Number       Type             X           Y           Z
 ---------------------------------------------------------------------
      1          6           0        3.983850   -0.307413   -0.004973
      2          6           0        2.904173   -1.314634    0.021544
      3          6           0        3.264402    0.952762   -0.026996
      4          6           0        2.048707    1.178628   -0.022981
      5          6           0        0.985335    0.259503   -0.000370
      6          6           0        1.548573   -1.049932    0.023927
      7          1           0        0.881708   -1.907802    0.048746
      8          8           0        5.185330   -0.559711   -0.006408
      9          1           0        3.252932   -2.342447    0.041518
     10          6           0       -0.427915    0.588800    0.002839
     11          6           0       -1.449795   -0.399317   -0.005418
     12          6           0       -0.806468    1.968360    0.014590
     13          6           0       -2.164222    2.044081    0.015820
     14          6           0       -3.143403    1.271355    0.006516
     15          6           0       -2.805622   -0.072895   -0.000792
     16         17           0       -3.999860   -1.370442   -0.010993
     17          1           0       -0.067288    2.755674    0.024543
     18          1           0       -1.178060   -1.446011   -0.018892
 ---------------------------------------------------------------------
 Rotational constants (GHZ):           1.8363810           0.2781241           0.2415522
 Leave Link  202 at Mon Apr  4 20:33:01 2022, MaxMem=  1879048192 cpu:               0.1 elap:               0.0
 (Enter /gpfs/software/gaussian16/sse4/tar/g16/l301.exe)
 Standard basis: 6-311+G(d,p) (5D, 7F)
 Ernie: Thresh=  0.10000D-02 Tol=  0.10000D-05 Strict=F.
 There are   354 symmetry adapted cartesian basis functions of A   symmetry.
 There are   340 symmetry adapted basis functions of A   symmetry.
   340 basis functions,   553 primitive gaussians,   354 cartesian basis functions
    51 alpha electrons       51 beta electrons
       nuclear repulsion energy       787.5485253912 Hartrees.
 IExCor= 4336 DFT=T Ex+Corr=M062X ExCW=0 ScaHFX=  0.540000
 ScaDFX=  1.000000  1.000000  1.000000  1.000000 ScalE2=  1.000000  1.000000
 IRadAn=      5 IRanWt=     -1 IRanGd=            0 ICorTp=0 IEmpDi=  4
 NAtoms=   18 NActive=   18 NUniq=   18 SFac= 1.00D+00 NAtFMM=   60 NAOKFM=F Big=F
 Integral buffers will be    131072 words long.
 Raffenetti 2 integral format.
 Two-electron integral symmetry is turned on.
 Leave Link  301 at Mon Apr  4 20:33:01 2022, MaxMem=  1879048192 cpu:               0.4 elap:               0.1
 (Enter /gpfs/software/gaussian16/sse4/tar/g16/l302.exe)
 NPDir=0 NMtPBC=     1 NCelOv=     1 NCel=       1 NClECP=     1 NCelD=      1
         NCelK=      1 NCelE2=     1 NClLst=     1 CellRange=     0.0.
 One-electron integrals computed using PRISM.
 One-electron integral symmetry used in STVInt
 NBasis=   340 RedAO= T EigKep=  1.44D-06  NBF=   340
 NBsUse=   336 1.00D-06 EigRej=  5.30D-07 NBFU=   336
 Precomputing XC quadrature grid using
 IXCGrd= 4 IRadAn=           5 IRanWt=          -1 IRanGd=           0 AccXCQ= 0.00D+00.
 Generated NRdTot=       0 NPtTot=           0 NUsed=           0 NTot=          32
 NSgBfM=   351   351   351   351   351 MxSgAt=    18 MxSgA2=    18.
 Leave Link  302 at Mon Apr  4 20:33:01 2022, MaxMem=  1879048192 cpu:               1.9 elap:               0.3
 (Enter /gpfs/software/gaussian16/sse4/tar/g16/l303.exe)
 DipDrv:  MaxL=1.
 Leave Link  303 at Mon Apr  4 20:33:01 2022, MaxMem=  1879048192 cpu:               0.3 elap:               0.1
 (Enter /gpfs/software/gaussian16/sse4/tar/g16/l401.exe)
 Initial guess from the checkpoint file:  "checkpoint.chk"
 B after Tr=     0.000000    0.000000   -0.000000
         Rot=    1.000000    0.000004    0.000000    0.000012 Ang=   0.00 deg.
 Guess basis will be translated and rotated to current coordinates.
 JPrj=2 DoOrth=T DoCkMO=T.
 Leave Link  401 at Mon Apr  4 20:33:02 2022, MaxMem=  1879048192 cpu:               1.5 elap:               0.2
 (Enter /gpfs/software/gaussian16/sse4/tar/g16/l502.exe)
 Integral symmetry usage will be decided dynamically.
 Closed shell SCF:
 Using DIIS extrapolation, IDIIS=  1040.
 NGot=  1879048192 LenX=  1878791817 LenY=  1878666060
 Requested convergence on RMS density matrix=1.00D-08 within 128 cycles.
 Requested convergence on MAX density matrix=1.00D-06.
 Requested convergence on             energy=1.00D-06.
 No special actions if energy rises.
 Fock matrices will be formed incrementally for  20 cycles.

 Cycle   1  Pass 1  IDiag  1:
 FoFJK:  IHMeth= 1 ICntrl=       0 DoSepK=F KAlg= 0 I1Cent=           0 FoldK=F
 IRaf= 860000000 NMat=       1 IRICut=       1 DoRegI=T DoRafI=F ISym2E= 0 IDoP0=0 IntGTp=1.
 FoFCou: FMM=F IPFlag=           0 FMFlag=      100000 FMFlg1=           0
         NFxFlg=           0 DoJE=F BraDBF=F KetDBF=F FulRan=T
         wScrn=  0.000000 ICntrl=         0 IOpCl=  0 I1Cent=           0 NGrid=           0
         NMat0=    1 NMatS0=      1 NMatT0=    0 NMatD0=    1 NMtDS0=    0 NMtDT0=    0
 Symmetry not used in FoFCou.
 E= -994.854642982019    
 DIIS: error= 1.51D-04 at cycle   1 NSaved=   1.
 NSaved= 1 IEnMin= 1 EnMin= -994.854642982019     IErMin= 1 ErrMin= 1.51D-04
 ErrMax= 1.51D-04  0.00D+00 EMaxC= 1.00D-01 BMatC= 1.55D-05 BMatP= 1.55D-05
 IDIUse=3 WtCom= 9.98D-01 WtEn= 1.51D-03
 Coeff-Com:  0.100D+01
 Coeff-En:   0.100D+01
 Coeff:      0.100D+01
 Gap=     0.388 Goal=   None    Shift=    0.000
 RMSDP=3.13D-04 MaxDP=9.62D-03              OVMax= 2.10D-03

 Cycle   2  Pass 1  IDiag  1:
 RMSU=  3.12D-04    CP:  1.00D+00
 E= -994.854674049056     Delta-E=       -0.000031067037 Rises=F Damp=F
 DIIS: error= 3.23D-05 at cycle   2 NSaved=   2.
 NSaved= 2 IEnMin= 2 EnMin= -994.854674049056     IErMin= 2 ErrMin= 3.23D-05
 ErrMax= 3.23D-05  0.00D+00 EMaxC= 1.00D-01 BMatC= 5.65D-07 BMatP= 1.55D-05
 IDIUse=1 WtCom= 1.00D+00 WtEn= 0.00D+00
 Coeff-Com: -0.854D-01 0.109D+01
 Coeff:     -0.854D-01 0.109D+01
 Gap=     0.146 Goal=   None    Shift=    0.000
 RMSDP=4.62D-05 MaxDP=1.78D-03 DE=-3.11D-05 OVMax= 5.03D-04

 Cycle   3  Pass 1  IDiag  1:
 RMSU=  3.56D-05    CP:  1.00D+00  1.09D+00
 E= -994.854675166566     Delta-E=       -0.000001117510 Rises=F Damp=F
 DIIS: error= 4.56D-05 at cycle   3 NSaved=   3.
 NSaved= 3 IEnMin= 3 EnMin= -994.854675166566     IErMin= 2 ErrMin= 3.23D-05
 ErrMax= 4.56D-05  0.00D+00 EMaxC= 1.00D-01 BMatC= 3.93D-07 BMatP= 5.65D-07
 IDIUse=1 WtCom= 1.00D+00 WtEn= 0.00D+00
 Coeff-Com: -0.653D-01 0.524D+00 0.541D+00
 Coeff:     -0.653D-01 0.524D+00 0.541D+00
 Gap=     0.146 Goal=   None    Shift=    0.000
 RMSDP=1.24D-05 MaxDP=5.87D-04 DE=-1.12D-06 OVMax= 3.09D-04

 Cycle   4  Pass 1  IDiag  1:
 RMSU=  1.16D-05    CP:  1.00D+00  1.10D+00  8.82D-01
 E= -994.854675575415     Delta-E=       -0.000000408849 Rises=F Damp=F
 DIIS: error= 2.03D-05 at cycle   4 NSaved=   4.
 NSaved= 4 IEnMin= 4 EnMin= -994.854675575415     IErMin= 4 ErrMin= 2.03D-05
 ErrMax= 2.03D-05  0.00D+00 EMaxC= 1.00D-01 BMatC= 5.67D-08 BMatP= 3.93D-07
 IDIUse=1 WtCom= 1.00D+00 WtEn= 0.00D+00
 Coeff-Com: -0.128D-01 0.279D-01 0.262D+00 0.723D+00
 Coeff:     -0.128D-01 0.279D-01 0.262D+00 0.723D+00
 Gap=     0.146 Goal=   None    Shift=    0.000
 RMSDP=5.46D-06 MaxDP=3.42D-04 DE=-4.09D-07 OVMax= 1.10D-04

 Cycle   5  Pass 1  IDiag  1:
 RMSU=  3.56D-06    CP:  1.00D+00  1.10D+00  9.82D-01  8.31D-01
 E= -994.854675628878     Delta-E=       -0.000000053462 Rises=F Damp=F
 DIIS: error= 1.29D-05 at cycle   5 NSaved=   5.
 NSaved= 5 IEnMin= 5 EnMin= -994.854675628878     IErMin= 5 ErrMin= 1.29D-05
 ErrMax= 1.29D-05  0.00D+00 EMaxC= 1.00D-01 BMatC= 2.53D-08 BMatP= 5.67D-08
 IDIUse=1 WtCom= 1.00D+00 WtEn= 0.00D+00
 Coeff-Com:  0.353D-02-0.818D-01 0.844D-01 0.499D+00 0.495D+00
 Coeff:      0.353D-02-0.818D-01 0.844D-01 0.499D+00 0.495D+00
 Gap=     0.146 Goal=   None    Shift=    0.000
 RMSDP=2.48D-06 MaxDP=1.21D-04 DE=-5.35D-08 OVMax= 5.82D-05

 Cycle   6  Pass 1  IDiag  1:
 RMSU=  1.51D-06    CP:  1.00D+00  1.10D+00  1.02D+00  9.01D-01  7.14D-01
 E= -994.854675656694     Delta-E=       -0.000000027816 Rises=F Damp=F
 DIIS: error= 2.93D-06 at cycle   6 NSaved=   6.
 NSaved= 6 IEnMin= 6 EnMin= -994.854675656694     IErMin= 6 ErrMin= 2.93D-06
 ErrMax= 2.93D-06  0.00D+00 EMaxC= 1.00D-01 BMatC= 1.50D-09 BMatP= 2.53D-08
 IDIUse=1 WtCom= 1.00D+00 WtEn= 0.00D+00
 Coeff-Com:  0.346D-02-0.449D-01 0.977D-02 0.156D+00 0.238D+00 0.637D+00
 Coeff:      0.346D-02-0.449D-01 0.977D-02 0.156D+00 0.238D+00 0.637D+00
 Gap=     0.146 Goal=   None    Shift=    0.000
 RMSDP=7.92D-07 MaxDP=3.30D-05 DE=-2.78D-08 OVMax= 1.99D-05

 Cycle   7  Pass 1  IDiag  1:
 RMSU=  6.42D-07    CP:  1.00D+00  1.10D+00  1.02D+00  9.21D-01  6.98D-01
                    CP:  9.23D-01
 E= -994.854675658757     Delta-E=       -0.000000002063 Rises=F Damp=F
 DIIS: error= 1.28D-06 at cycle   7 NSaved=   7.
 NSaved= 7 IEnMin= 7 EnMin= -994.854675658757     IErMin= 7 ErrMin= 1.28D-06
 ErrMax= 1.28D-06  0.00D+00 EMaxC= 1.00D-01 BMatC= 4.49D-10 BMatP= 1.50D-09
 IDIUse=1 WtCom= 1.00D+00 WtEn= 0.00D+00
 Coeff-Com:  0.118D-02-0.662D-02-0.151D-01-0.345D-01 0.100D-01 0.369D+00
 Coeff-Com:  0.676D+00
 Coeff:      0.118D-02-0.662D-02-0.151D-01-0.345D-01 0.100D-01 0.369D+00
 Coeff:      0.676D+00
 Gap=     0.146 Goal=   None    Shift=    0.000
 RMSDP=7.25D-07 MaxDP=3.88D-05 DE=-2.06D-09 OVMax= 1.23D-05

 Cycle   8  Pass 1  IDiag  1:
 RMSU=  4.54D-07    CP:  1.00D+00  1.10D+00  1.03D+00  9.59D-01  6.97D-01
                    CP:  1.08D+00  1.10D+00
 E= -994.854675659455     Delta-E=       -0.000000000699 Rises=F Damp=F
 DIIS: error= 3.90D-07 at cycle   8 NSaved=   8.
 NSaved= 8 IEnMin= 8 EnMin= -994.854675659455     IErMin= 8 ErrMin= 3.90D-07
 ErrMax= 3.90D-07  0.00D+00 EMaxC= 1.00D-01 BMatC= 4.00D-11 BMatP= 4.49D-10
 IDIUse=1 WtCom= 1.00D+00 WtEn= 0.00D+00
 Coeff-Com: -0.133D-03 0.536D-02-0.609D-02-0.397D-01-0.402D-01 0.316D-01
 Coeff-Com:  0.250D+00 0.799D+00
 Coeff:     -0.133D-03 0.536D-02-0.609D-02-0.397D-01-0.402D-01 0.316D-01
 Coeff:      0.250D+00 0.799D+00
 Gap=     0.146 Goal=   None    Shift=    0.000
 RMSDP=2.29D-07 MaxDP=9.42D-06 DE=-6.99D-10 OVMax= 7.15D-06

 Cycle   9  Pass 1  IDiag  1:
 RMSU=  1.26D-07    CP:  1.00D+00  1.10D+00  1.03D+00  9.54D-01  7.12D-01
                    CP:  1.14D+00  1.11D+00  9.31D-01
 E= -994.854675659545     Delta-E=       -0.000000000090 Rises=F Damp=F
 DIIS: error= 2.72D-07 at cycle   9 NSaved=   9.
 NSaved= 9 IEnMin= 9 EnMin= -994.854675659545     IErMin= 9 ErrMin= 2.72D-07
 ErrMax= 2.72D-07  0.00D+00 EMaxC= 1.00D-01 BMatC= 1.21D-11 BMatP= 4.00D-11
 IDIUse=1 WtCom= 1.00D+00 WtEn= 0.00D+00
 Coeff-Com: -0.248D-03 0.368D-02-0.465D-03-0.143D-01-0.218D-01-0.419D-01
 Coeff-Com:  0.109D-01 0.404D+00 0.661D+00
 Coeff:     -0.248D-03 0.368D-02-0.465D-03-0.143D-01-0.218D-01-0.419D-01
 Coeff:      0.109D-01 0.404D+00 0.661D+00
 Gap=     0.146 Goal=   None    Shift=    0.000
 RMSDP=6.96D-08 MaxDP=3.39D-06 DE=-8.98D-11 OVMax= 3.41D-06

 Cycle  10  Pass 1  IDiag  1:
 RMSU=  5.00D-08    CP:  1.00D+00  1.10D+00  1.03D+00  9.56D-01  7.10D-01
                    CP:  1.15D+00  1.16D+00  1.00D+00  8.99D-01
 E= -994.854675659575     Delta-E=       -0.000000000030 Rises=F Damp=F
 DIIS: error= 8.60D-08 at cycle  10 NSaved=  10.
 NSaved=10 IEnMin=10 EnMin= -994.854675659575     IErMin=10 ErrMin= 8.60D-08
 ErrMax= 8.60D-08  0.00D+00 EMaxC= 1.00D-01 BMatC= 2.15D-12 BMatP= 1.21D-11
 IDIUse=1 WtCom= 1.00D+00 WtEn= 0.00D+00
 Coeff-Com: -0.786D-04 0.533D-03 0.113D-02 0.177D-02-0.152D-02-0.264D-01
 Coeff-Com: -0.464D-01 0.365D-01 0.316D+00 0.718D+00
 Coeff:     -0.786D-04 0.533D-03 0.113D-02 0.177D-02-0.152D-02-0.264D-01
 Coeff:     -0.464D-01 0.365D-01 0.316D+00 0.718D+00
 Gap=     0.146 Goal=   None    Shift=    0.000
 RMSDP=3.21D-08 MaxDP=1.50D-06 DE=-3.00D-11 OVMax= 1.88D-06

 Cycle  11  Pass 1  IDiag  1:
 RMSU=  2.17D-08    CP:  1.00D+00  1.10D+00  1.03D+00  9.56D-01  7.08D-01
                    CP:  1.14D+00  1.16D+00  1.01D+00  1.02D+00  9.71D-01
 E= -994.854675659570     Delta-E=        0.000000000006 Rises=F Damp=F
 DIIS: error= 4.43D-08 at cycle  11 NSaved=  11.
 NSaved=11 IEnMin=10 EnMin= -994.854675659575     IErMin=11 ErrMin= 4.43D-08
 ErrMax= 4.43D-08  0.00D+00 EMaxC= 1.00D-01 BMatC= 6.24D-13 BMatP= 2.15D-12
 IDIUse=1 WtCom= 1.00D+00 WtEn= 0.00D+00
 Coeff-Com:  0.657D-05-0.459D-03 0.657D-03 0.380D-02 0.364D-02-0.720D-02
 Coeff-Com: -0.294D-01-0.702D-01 0.346D-01 0.409D+00 0.655D+00
 Coeff:      0.657D-05-0.459D-03 0.657D-03 0.380D-02 0.364D-02-0.720D-02
 Coeff:     -0.294D-01-0.702D-01 0.346D-01 0.409D+00 0.655D+00
 Gap=     0.146 Goal=   None    Shift=    0.000
 RMSDP=3.05D-08 MaxDP=1.71D-06 DE= 5.68D-12 OVMax= 1.09D-06

 Cycle  12  Pass 1  IDiag  1:
 RMSU=  1.31D-08    CP:  1.00D+00  1.10D+00  1.03D+00  9.58D-01  7.07D-01
                    CP:  1.14D+00  1.17D+00  1.04D+00  1.06D+00  9.84D-01
                    CP:  1.03D+00
 E= -994.854675659563     Delta-E=        0.000000000007 Rises=F Damp=F
 DIIS: error= 2.08D-08 at cycle  12 NSaved=  12.
 NSaved=12 IEnMin=10 EnMin= -994.854675659575     IErMin=12 ErrMin= 2.08D-08
 ErrMax= 2.08D-08  0.00D+00 EMaxC= 1.00D-01 BMatC= 1.24D-13 BMatP= 6.24D-13
 IDIUse=1 WtCom= 1.00D+00 WtEn= 0.00D+00
 Coeff-Com:  0.249D-04-0.417D-03 0.124D-03 0.196D-02 0.266D-02 0.203D-02
 Coeff-Com: -0.478D-02-0.472D-01-0.543D-01 0.507D-01 0.360D+00 0.690D+00
 Coeff:      0.249D-04-0.417D-03 0.124D-03 0.196D-02 0.266D-02 0.203D-02
 Coeff:     -0.478D-02-0.472D-01-0.543D-01 0.507D-01 0.360D+00 0.690D+00
 Gap=     0.146 Goal=   None    Shift=    0.000
 RMSDP=1.36D-08 MaxDP=6.25D-07 DE= 7.05D-12 OVMax= 5.38D-07

 Cycle  13  Pass 1  IDiag  1:
 RMSU=  6.23D-09    CP:  1.00D+00  1.10D+00  1.03D+00  9.57D-01  7.08D-01
                    CP:  1.14D+00  1.16D+00  1.03D+00  1.07D+00  1.06D+00
                    CP:  1.06D+00  8.77D-01
 E= -994.854675659546     Delta-E=        0.000000000016 Rises=F Damp=F
 DIIS: error= 8.95D-09 at cycle  13 NSaved=  13.
 NSaved=13 IEnMin=10 EnMin= -994.854675659575     IErMin=13 ErrMin= 8.95D-09
 ErrMax= 8.95D-09  0.00D+00 EMaxC= 1.00D-01 BMatC= 9.22D-15 BMatP= 1.24D-13
 IDIUse=1 WtCom= 1.00D+00 WtEn= 0.00D+00
 Coeff-Com:  0.468D-05-0.168D-04-0.106D-03-0.201D-03 0.429D-04 0.153D-02
 Coeff-Com:  0.447D-02-0.948D-03-0.197D-01-0.592D-01-0.125D-01 0.154D+00
 Coeff-Com:  0.933D+00
 Coeff:      0.468D-05-0.168D-04-0.106D-03-0.201D-03 0.429D-04 0.153D-02
 Coeff:      0.447D-02-0.948D-03-0.197D-01-0.592D-01-0.125D-01 0.154D+00
 Coeff:      0.933D+00
 Gap=     0.146 Goal=   None    Shift=    0.000
 RMSDP=6.48D-09 MaxDP=3.46D-07 DE= 1.64D-11 OVMax= 2.76D-07

 SCF Done:  E(RM062X) =  -994.854675660     A.U. after   13 cycles
            NFock= 13  Conv=0.65D-08     -V/T= 2.0030
 KE= 9.918686788722D+02 PE=-3.926882103854D+03 EE= 1.152610223931D+03
 Leave Link  502 at Mon Apr  4 20:34:39 2022, MaxMem=  1879048192 cpu:             679.0 elap:              97.3
 (Enter /gpfs/software/gaussian16/sse4/tar/g16/l701.exe)
 ... and contract with generalized density number  0.
 Compute integral first derivatives.
 Leave Link  701 at Mon Apr  4 20:34:39 2022, MaxMem=  1879048192 cpu:               0.9 elap:               0.2
 (Enter /gpfs/software/gaussian16/sse4/tar/g16/l702.exe)
 L702 exits ... SP integral derivatives will be done elsewhere.
 Leave Link  702 at Mon Apr  4 20:34:39 2022, MaxMem=  1879048192 cpu:               0.1 elap:               0.0
 (Enter /gpfs/software/gaussian16/sse4/tar/g16/l703.exe)
 Integral derivatives from FoFJK, PRISM(SPDF).
 Compute integral first derivatives, UseDBF=F ICtDFT=           0.
 Calling FoFJK, ICntrl=      2127 FMM=F ISym2X=0 I1Cent= 0 IOpClX= 0 NMat=1 NMatS=1 NMatT=0.
 FoFJK:  IHMeth= 1 ICntrl=    2127 DoSepK=F KAlg= 0 I1Cent=           0 FoldK=F
 IRaf=         0 NMat=       1 IRICut=       1 DoRegI=T DoRafI=F ISym2E= 0 IDoP0=0 IntGTp=1.
 FoFCou: FMM=F IPFlag=           0 FMFlag=      100000 FMFlg1=         800
         NFxFlg=           0 DoJE=F BraDBF=F KetDBF=F FulRan=T
         wScrn=  0.000000 ICntrl=      2127 IOpCl=  0 I1Cent=           0 NGrid=           0
         NMat0=    1 NMatS0=      1 NMatT0=    0 NMatD0=    1 NMtDS0=    0 NMtDT0=    0
 Symmetry not used in FoFCou.
 Leave Link  703 at Mon Apr  4 20:34:56 2022, MaxMem=  1879048192 cpu:             119.6 elap:              17.1
 (Enter /gpfs/software/gaussian16/sse4/tar/g16/l716.exe)
 Dipole        =-3.40416191D+00-1.62624916D-01 2.32107304D-02
 ***** Axes restored to original set *****
 -------------------------------------------------------------------
 Center     Atomic                   Forces (Hartrees/Bohr)
 Number     Number              X              Y              Z
 -------------------------------------------------------------------
      1        6          -0.000651840   -0.000118375    0.000028404
      2        6           0.000154796    0.000268797   -0.000039876
      3        6           0.000531405   -0.000199544   -0.000011113
      4        6          -0.000104676    0.000383594   -0.000032711
      5        6          -0.000076164   -0.000330859   -0.000052622
      6        6          -0.000000677    0.000050993    0.000030156
      7        1          -0.000028745   -0.000020541    0.000027063
      8        8           0.000140479   -0.000053742    0.000000247
      9        1          -0.000003831   -0.000057599    0.000007127
     10        6           0.000282040    0.000234298    0.000082944
     11        6           0.000028625   -0.000208443   -0.000024102
     12        6          -0.000240026    0.000125075   -0.000091757
     13        6           0.000048419    0.000138151    0.000114292
     14        6          -0.000004180   -0.000201145   -0.000123070
     15        6          -0.000093161    0.000093324    0.000051696
     16       17          -0.000000456   -0.000104626    0.000022848
     17        1           0.000019359   -0.000026884    0.000027696
     18        1          -0.000001369    0.000027527   -0.000017224
 -------------------------------------------------------------------
 Cartesian Forces:  Max     0.000651840 RMS     0.000170020
 Leave Link  716 at Mon Apr  4 20:34:56 2022, MaxMem=  1879048192 cpu:               0.1 elap:               0.0
 (Enter /gpfs/software/gaussian16/sse4/tar/g16/l103.exe)

 GradGradGradGradGradGradGradGradGradGradGradGradGradGradGradGradGradGrad
 Berny optimization.
 Using GEDIIS/GDIIS optimizer.
 FormGI is forming the generalized inverse of G from B-inverse, IUseBI=4.
 GSVD:  received Info=                   1 from GESDD.
 Internal  Forces:  Max     0.000384167 RMS     0.000080886
 Search for a local minimum.
 Step number  10 out of a maximum of   95
 All quantities printed in internal units (Hartrees-Bohrs-Radians)
 RMS Force = .80886D-04 SwitMx=.10000D-02 MixMth= 2
 Mixed Optimization -- En-DIIS/RFO-DIIS
 Swapping is turned off.
 Update second derivatives using D2CorX and points    3    4    5    6    7
                                                      8    9   10
 DE= -6.00D-06 DEPred=-5.10D-06 R= 1.18D+00
 TightC=F SS=  1.41D+00  RLast= 1.30D-02 DXNew= 1.5861D+00 3.8992D-02
 Trust test= 1.18D+00 RLast= 1.30D-02 DXMaxT set to 9.43D-01
 ITU=  1  1  1  1  1  1  1  1  1  0
     Eigenvalues ---    0.00651   0.01589   0.01778   0.01835   0.02001
     Eigenvalues ---    0.02011   0.02024   0.02037   0.02044   0.02079
     Eigenvalues ---    0.02104   0.02135   0.02173   0.04381   0.06149
     Eigenvalues ---    0.06586   0.14469   0.15976   0.16004   0.16234
     Eigenvalues ---    0.20164   0.22522   0.23380   0.24052   0.24223
     Eigenvalues ---    0.25005   0.25052   0.25153   0.25677   0.30723
     Eigenvalues ---    0.33426   0.34832   0.34908   0.35238   0.35595
     Eigenvalues ---    0.36295   0.41353   0.41533   0.42428   0.42617
     Eigenvalues ---    0.44212   0.44802   0.45396   0.45932   0.47124
     Eigenvalues ---    0.58497   0.75912   0.84833
 En-DIIS/RFO-DIIS/Sim-DIIS IScMMF=       -3 using points:    10    9    8    7    6
 RFO step:  Lambda=-4.59561725D-06.
 NNeg= 0 NGDIIS= 5 SimSw=  2.50D-01 Rises=F DC= -6.00D-06 SmlDif=  1.00D-05
 NRisDI= 0 DoIntr=F SqrtH=F CThrHd= 10.0 CDAdj=  3.0
 RMS Error=  0.2080063957D-02 NUsed= 5 OKEnD=F EnDIS=F
 InvSVX:  RCond= 1.03D-05 Info=           0 Equed=N FErr=  2.50D-14 BErr=  5.09D-17
 DidBck=F Rises=F RFO-DIIS coefs:    2.11670   -0.93375   -0.22206    0.06352   -0.02440
 Iteration  1 RMS(Cart)=  0.00519211 RMS(Int)=  0.00000963
 Iteration  2 RMS(Cart)=  0.00001346 RMS(Int)=  0.00000192
 Iteration  3 RMS(Cart)=  0.00000000 RMS(Int)=  0.00000192
 ITry= 1 IFail=0 DXMaxC= 2.16D-02 DCOld= 1.00D+10 DXMaxT= 9.43D-01 DXLimC= 3.00D+00 Rises=F
 Variable       Old X    -DE/DX   Delta X   Delta X   Delta X     New X
                                 (Linear)    (Quad)   (Total)
    R1        2.79072  -0.00018  -0.00261   0.00120  -0.00141   2.78932
    R2        2.74247   0.00038   0.00073   0.00051   0.00124   2.74371
    R3        2.31999  -0.00015   0.00059  -0.00058   0.00001   2.32000
    R4        2.61010  -0.00001   0.00086  -0.00056   0.00030   2.61040
    R5        2.05140   0.00003  -0.00012   0.00017   0.00005   2.05145
    R6        2.33666  -0.00022   0.00088  -0.00128  -0.00040   2.33626
    R7        2.65643   0.00019   0.00061   0.00009   0.00070   2.65713
    R8        2.69407  -0.00002  -0.00093   0.00050  -0.00043   2.69364
    R9        2.74220  -0.00001   0.00012  -0.00009   0.00002   2.74223
   R10        2.05387   0.00003   0.00002   0.00007   0.00009   2.05395
   R11        2.68626   0.00016   0.00065   0.00001   0.00066   2.68692
   R12        2.70345  -0.00015  -0.00132   0.00046  -0.00086   2.70259
   R13        2.63536  -0.00009  -0.00070   0.00016  -0.00054   2.63483
   R14        2.04369  -0.00001  -0.00008  -0.00000  -0.00008   2.04362
   R15        2.56977   0.00010   0.00087  -0.00034   0.00053   2.57030
   R16        2.04086  -0.00003  -0.00011   0.00001  -0.00010   2.04076
   R17        2.35723   0.00022  -0.00098   0.00150   0.00052   2.35775
   R18        2.61927   0.00002  -0.00016   0.00018   0.00002   2.61929
   R19        3.33254   0.00011   0.00169  -0.00067   0.00102   3.33355
    A1        1.80295  -0.00013  -0.00019  -0.00042  -0.00061   1.80234
    A2        2.18383   0.00011   0.00070   0.00007   0.00076   2.18459
    A3        2.29641   0.00002  -0.00050   0.00035  -0.00016   2.29625
    A4        2.19798   0.00010   0.00038   0.00012   0.00050   2.19848
    A5        1.99457   0.00000   0.00054  -0.00012   0.00041   1.99498
    A6        2.09063  -0.00010  -0.00091   0.00000  -0.00091   2.08972
    A7        2.27308   0.00010   0.00034   0.00029   0.00062   2.27371
    A8        2.24509  -0.00008  -0.00080   0.00019  -0.00061   2.24448
    A9        1.87755  -0.00003  -0.00024   0.00010  -0.00013   1.87741
   A10        2.19985  -0.00005   0.00039  -0.00052  -0.00013   2.19973
   A11        2.20578   0.00007  -0.00016   0.00042   0.00026   2.20604
   A12        2.16971   0.00004   0.00051  -0.00028   0.00023   2.16994
   A13        2.03865  -0.00004  -0.00009  -0.00016  -0.00025   2.03840
[truncated: 326,948 more chars]
