# Supplementary material for: Gas Phase Reactivity of Isomeric Hydroxylated Polychlorinated Biphenyls
Source: J Am Soc Mass Spectrom. 2024 Apr 19;35(5):1021–9. doi: 10.1021/jasms.4c00035 (PMC11066962; doi:10.1021/jasms.4c00035)
Supplement: Supplementary file 3 — js4c00035_si_003.zip [file js4c00035_si_003.zip › Claculated geometries/4-OH-CB35__2_5_a.out]

 Entering Gaussian System, Link 0=/gpfs/software/gaussian16/sse4/tar/g16/g16
 Initial command:
 /gpfs/software/gaussian16/sse4/tar/g16/l1.exe "/tmp/Gau-310242.inp" -scrdir="/tmp/"
 Entering Link 1 = /gpfs/software/gaussian16/sse4/tar/g16/l1.exe PID=       474.
  
 Copyright (c) 1988,1990,1992,1993,1995,1998,2003,2009,2016,
            Gaussian, Inc.  All Rights Reserved.
  
 This is part of the Gaussian(R) 16 program.  It is based on
 the Gaussian(R) 09 system (copyright 2009, Gaussian, Inc.),
 the Gaussian(R) 03 system (copyright 2003, Gaussian, Inc.),
 the Gaussian(R) 98 system (copyright 1998, Gaussian, Inc.),
 the Gaussian(R) 94 system (copyright 1995, Gaussian, Inc.),
 the Gaussian 92(TM) system (copyright 1992, Gaussian, Inc.),
 the Gaussian 90(TM) system (copyright 1990, Gaussian, Inc.),
 the Gaussian 88(TM) system (copyright 1988, Gaussian, Inc.),
 the Gaussian 86(TM) system (copyright 1986, Carnegie Mellon
 University), and the Gaussian 82(TM) system (copyright 1983,
 Carnegie Mellon University). Gaussian is a federally registered
 trademark of Gaussian, Inc.
  
 This software contains proprietary and confidential information,
 including trade secrets, belonging to Gaussian, Inc.
  
 This software is provided under written license and may be
 used, copied, transmitted, or stored only in accord with that
 written license.
  
 The following legend is applicable only to US Government
 contracts under FAR:
  
                    RESTRICTED RIGHTS LEGEND
  
 Use, reproduction and disclosure by the US Government is
 subject to restrictions as set forth in subparagraphs (a)
 and (c) of the Commercial Computer Software - Restricted
 Rights clause in FAR 52.227-19.
  
 Gaussian, Inc.
 340 Quinnipiac St., Bldg. 40, Wallingford CT 06492
  
  
 ---------------------------------------------------------------
 Warning -- This program may not be used in any manner that
 competes with the business of Gaussian, Inc. or will provide
 assistance to any competitor of Gaussian, Inc.  The licensee
 of this program is prohibited from giving any competitor of
 Gaussian, Inc. access to this program.  By using this program,
 the user acknowledges that Gaussian, Inc. is engaged in the
 business of creating and licensing software in the field of
 computational chemistry and represents and warrants to the
 licensee that it is not a competitor of Gaussian, Inc. and that
 it will not use this program in any manner prohibited above.
 ---------------------------------------------------------------
  

 Cite this work as:
 Gaussian 16, Revision A.03,
 M. J. Frisch, G. W. Trucks, H. B. Schlegel, G. E. Scuseria, 
 M. A. Robb, J. R. Cheeseman, G. Scalmani, V. Barone, 
 G. A. Petersson, H. Nakatsuji, X. Li, M. Caricato, A. V. Marenich, 
 J. Bloino, B. G. Janesko, R. Gomperts, B. Mennucci, H. P. Hratchian, 
 J. V. Ortiz, A. F. Izmaylov, J. L. Sonnenberg, D. Williams-Young, 
 F. Ding, F. Lipparini, F. Egidi, J. Goings, B. Peng, A. Petrone, 
 T. Henderson, D. Ranasinghe, V. G. Zakrzewski, J. Gao, N. Rega, 
 G. Zheng, W. Liang, M. Hada, M. Ehara, K. Toyota, R. Fukuda, 
 J. Hasegawa, M. Ishida, T. Nakajima, Y. Honda, O. Kitao, H. Nakai, 
 T. Vreven, K. Throssell, J. A. Montgomery, Jr., J. E. Peralta, 
 F. Ogliaro, M. J. Bearpark, J. J. Heyd, E. N. Brothers, K. N. Kudin, 
 V. N. Staroverov, T. A. Keith, R. Kobayashi, J. Normand, 
 K. Raghavachari, A. P. Rendell, J. C. Burant, S. S. Iyengar, 
 J. Tomasi, M. Cossi, J. M. Millam, M. Klene, C. Adamo, R. Cammi, 
 J. W. Ochterski, R. L. Martin, K. Morokuma, O. Farkas, 
 J. B. Foresman, and D. J. Fox, Gaussian, Inc., Wallingford CT, 2016.
 
 ******************************************
 Gaussian 16:  ES64L-G16RevA.03 25-Dec-2016
                 6-Jul-2022 
 ******************************************
 %Chk=checkpoint
 %Mem=5gb
 %NProc=5
 Will use up to    5 processors via shared memory.
 -------------------------------------------------
 #p M062X/6-311+G** opt int=ultrafine freq pop=nbo
 -------------------------------------------------
 1/18=20,19=15,26=4,38=1/1,3;
 2/9=110,12=2,17=6,18=5,40=1/2;
 3/5=4,6=6,7=111,11=2,25=1,30=1,71=1,74=-55,75=-5/1,2,3;
 4//1;
 5/5=2,38=5/2;
 6/7=2,8=2,9=2,10=2,28=1,40=1/1,7;
 7//1,2,3,16;
 1/18=20,19=15,26=4/3(2);
 2/9=110/2;
 99//99;
 2/9=110/2;
 3/5=4,6=6,7=111,11=2,25=1,30=1,71=1,74=-55,75=-5/1,2,3;
 4/5=5,16=3,69=1/1;
 5/5=2,38=5/2;
 7//1,2,3,16;
 1/18=20,19=15,26=4/3(-5);
 2/9=110/2;
 6/7=2,8=2,9=2,10=2,19=2,28=1,40=1/1,7;
 99/9=1/99;
 Leave Link    1 at Wed Jul  6 03:57:41 2022, MaxMem=   671088640 cpu:             355.2 elap:              89.0
 (Enter /gpfs/software/gaussian16/sse4/tar/g16/l101.exe)
 ---
 ...
 ---
 Symbolic Z-matrix:
 Charge = -1 Multiplicity = 1
 C                    -8.02119  -1.5988    6.8686 
 C                    -7.47934  -0.83403   5.71533 
 C                    -6.25289  -1.15971   5.24307 
 C                    -7.10224  -2.60301   7.29736 
 C                    -5.81895  -2.97229   6.83477 
 C                    -5.35526  -2.24542   5.78081 
 H                    -5.89636  -0.57825   4.40056 
 H                    -5.3078   -3.78019   7.33608 
 O                    -9.10397  -1.40574   7.39097 
 H                    -8.09556  -0.04705   5.3037 
 C                    -3.99125  -2.5404    5.20121 
 C                    -3.14771  -3.54887   5.71255 
 C                    -1.87844  -3.80996   5.16723 
 C                    -3.49004  -1.80898   4.10941 
 C                    -2.22689  -2.06631   3.56468 
 C                    -1.41685  -3.06351   4.08844 
 Cl                    0.1213   -3.3051    3.35418 
 Cl                   -0.93917  -5.07203   5.88397 
 H                    -4.05247  -1.01157   3.63599 
 H                    -3.45109  -4.16442   6.5543 
 
 ITRead=  0  0  0  0  0  0  0  0  0  0  0  0  0  0  0  0  0  0  0  0
 MicOpt= -1 -1 -1 -1 -1 -1 -1 -1 -1 -1 -1 -1 -1 -1 -1 -1 -1 -1 -1 -1
 NAtoms=     20 NQM=       20 NQMF=       0 NMMI=      0 NMMIF=      0
                NMic=       0 NMicF=      0.
                    Isotopes and Nuclear Properties:
 (Nuclear quadrupole moments (NQMom) in fm**2, nuclear magnetic moments (NMagM)
  in nuclear magnetons)

  Atom         1           2           3           4           5           6           7           8           9          10
 IAtWgt=          12          12          12          12          12          12           1           1          16           1
 AtmWgt=  12.0000000  12.0000000  12.0000000  12.0000000  12.0000000  12.0000000   1.0078250   1.0078250  15.9949146   1.0078250
 NucSpn=           0           0           0           0           0           0           1           1           0           1
 AtZEff=  -0.0000000  -0.0000000  -0.0000000  -0.0000000  -0.0000000  -0.0000000  -0.0000000  -0.0000000  -0.0000000  -0.0000000
 NQMom=    0.0000000   0.0000000   0.0000000   0.0000000   0.0000000   0.0000000   0.0000000   0.0000000   0.0000000   0.0000000
 NMagM=    0.0000000   0.0000000   0.0000000   0.0000000   0.0000000   0.0000000   2.7928460   2.7928460   0.0000000   2.7928460
 AtZNuc=   6.0000000   6.0000000   6.0000000   6.0000000   6.0000000   6.0000000   1.0000000   1.0000000   8.0000000   1.0000000

  Atom        11          12          13          14          15          16          17          18          19          20
 IAtWgt=          12          12          12          12          12          12          35          35           1           1
 AtmWgt=  12.0000000  12.0000000  12.0000000  12.0000000  12.0000000  12.0000000  34.9688527  34.9688527   1.0078250   1.0078250
 NucSpn=           0           0           0           0           0           0           3           3           1           1
 AtZEff=  -0.0000000  -0.0000000  -0.0000000  -0.0000000  -0.0000000  -0.0000000  -0.0000000  -0.0000000  -0.0000000  -0.0000000
 NQMom=    0.0000000   0.0000000   0.0000000   0.0000000   0.0000000   0.0000000  -8.1650000  -8.1650000   0.0000000   0.0000000
 NMagM=    0.0000000   0.0000000   0.0000000   0.0000000   0.0000000   0.0000000   0.8218740   0.8218740   2.7928460   2.7928460
 AtZNuc=   6.0000000   6.0000000   6.0000000   6.0000000   6.0000000   6.0000000  17.0000000  17.0000000   1.0000000   1.0000000
 Leave Link  101 at Wed Jul  6 03:58:26 2022, MaxMem=   671088640 cpu:               0.9 elap:               0.2
 (Enter /gpfs/software/gaussian16/sse4/tar/g16/l103.exe)

 GradGradGradGradGradGradGradGradGradGradGradGradGradGradGradGradGradGrad
 Berny optimization.
 Initialization pass.
                           ----------------------------
                           !    Initial Parameters    !
                           ! (Angstroms and Degrees)  !
 --------------------------                            --------------------------
 ! Name  Definition              Value          Derivative Info.                !
 --------------------------------------------------------------------------------
 ! R1    R(1,2)                  1.4861         estimate D2E/DX2                !
 ! R2    R(1,4)                  1.4271         estimate D2E/DX2                !
 ! R3    R(1,9)                  1.2176         estimate D2E/DX2                !
 ! R4    R(2,3)                  1.354          estimate D2E/DX2                !
 ! R5    R(2,10)                 1.081          estimate D2E/DX2                !
 ! R6    R(3,6)                  1.5079         estimate D2E/DX2                !
 ! R7    R(3,7)                  1.084          estimate D2E/DX2                !
 ! R8    R(4,5)                  1.4132         estimate D2E/DX2                !
 ! R9    R(5,6)                  1.3617         estimate D2E/DX2                !
 ! R10   R(5,8)                  1.0795         estimate D2E/DX2                !
 ! R11   R(6,11)                 1.5111         estimate D2E/DX2                !
 ! R12   R(11,12)                1.4107         estimate D2E/DX2                !
 ! R13   R(11,14)                1.4065         estimate D2E/DX2                !
 ! R14   R(12,13)                1.4059         estimate D2E/DX2                !
 ! R15   R(12,20)                1.086          estimate D2E/DX2                !
 ! R16   R(13,16)                1.3907         estimate D2E/DX2                !
 ! R17   R(13,18)                1.7288         estimate D2E/DX2                !
 ! R18   R(14,15)                1.3995         estimate D2E/DX2                !
 ! R19   R(14,19)                1.0846         estimate D2E/DX2                !
 ! R20   R(15,16)                1.3874         estimate D2E/DX2                !
 ! R21   R(16,17)                1.7215         estimate D2E/DX2                !
 ! A1    A(2,1,4)              111.1296         estimate D2E/DX2                !
 ! A2    A(2,1,9)              125.1398         estimate D2E/DX2                !
 ! A3    A(4,1,9)              123.7306         estimate D2E/DX2                !
 ! A4    A(1,2,3)              118.5001         estimate D2E/DX2                !
 ! A5    A(1,2,10)             117.5366         estimate D2E/DX2                !
 ! A6    A(3,2,10)             123.9633         estimate D2E/DX2                !
 ! A7    A(2,3,6)              126.0173         estimate D2E/DX2                !
 ! A8    A(2,3,7)              116.1034         estimate D2E/DX2                !
 ! A9    A(6,3,7)              117.8793         estimate D2E/DX2                !
 ! A10   A(1,4,5)              132.0851         estimate D2E/DX2                !
 ! A11   A(4,5,6)              115.03           estimate D2E/DX2                !
 ! A12   A(4,5,8)              118.2637         estimate D2E/DX2                !
 ! A13   A(6,5,8)              126.7061         estimate D2E/DX2                !
 ! A14   A(3,6,5)              117.2368         estimate D2E/DX2                !
 ! A15   A(3,6,11)             122.7595         estimate D2E/DX2                !
 ! A16   A(5,6,11)             120.0035         estimate D2E/DX2                !
 ! A17   A(6,11,12)            122.7021         estimate D2E/DX2                !
 ! A18   A(6,11,14)            121.1908         estimate D2E/DX2                !
 ! A19   A(12,11,14)           116.1069         estimate D2E/DX2                !
 ! A20   A(11,12,13)           122.1414         estimate D2E/DX2                !
 ! A21   A(11,12,20)           121.2709         estimate D2E/DX2                !
 ! A22   A(13,12,20)           116.5877         estimate D2E/DX2                !
 ! A23   A(12,13,16)           120.0568         estimate D2E/DX2                !
 ! A24   A(12,13,18)           117.7274         estimate D2E/DX2                !
 ! A25   A(16,13,18)           122.2158         estimate D2E/DX2                !
 ! A26   A(11,14,15)           121.8822         estimate D2E/DX2                !
 ! A27   A(11,14,19)           122.4377         estimate D2E/DX2                !
 ! A28   A(15,14,19)           115.68           estimate D2E/DX2                !
 ! A29   A(14,15,16)           120.8106         estimate D2E/DX2                !
 ! A30   A(13,16,15)           119.002          estimate D2E/DX2                !
 ! A31   A(13,16,17)           123.5121         estimate D2E/DX2                !
 ! A32   A(15,16,17)           117.4859         estimate D2E/DX2                !
 ! D1    D(4,1,2,3)             -0.2079         estimate D2E/DX2                !
 ! D2    D(4,1,2,10)           179.7584         estimate D2E/DX2                !
 ! D3    D(9,1,2,3)            179.738          estimate D2E/DX2                !
 ! D4    D(9,1,2,10)            -0.2957         estimate D2E/DX2                !
 ! D5    D(2,1,4,5)              0.3162         estimate D2E/DX2                !
 ! D6    D(9,1,4,5)           -179.6306         estimate D2E/DX2                !
 ! D7    D(1,2,3,6)             -0.0739         estimate D2E/DX2                !
 ! D8    D(1,2,3,7)            179.9138         estimate D2E/DX2                !
 ! D9    D(10,2,3,6)           179.9621         estimate D2E/DX2                !
 ! D10   D(10,2,3,7)            -0.0502         estimate D2E/DX2                !
 ! D11   D(2,3,6,5)              0.3199         estimate D2E/DX2                !
 ! D12   D(2,3,6,11)          -179.554          estimate D2E/DX2                !
 ! D13   D(7,3,6,5)           -179.6676         estimate D2E/DX2                !
 ! D14   D(7,3,6,11)             0.4585         estimate D2E/DX2                !
 ! D15   D(1,4,5,6)             -0.0875         estimate D2E/DX2                !
 ! D16   D(1,4,5,8)            179.745          estimate D2E/DX2                !
 ! D17   D(4,5,6,3)             -0.2274         estimate D2E/DX2                !
 ! D18   D(4,5,6,11)           179.6501         estimate D2E/DX2                !
 ! D19   D(8,5,6,3)            179.9566         estimate D2E/DX2                !
 ! D20   D(8,5,6,11)            -0.1658         estimate D2E/DX2                !
 ! D21   D(3,6,11,12)          179.4429         estimate D2E/DX2                !
 ! D22   D(3,6,11,14)           -0.3941         estimate D2E/DX2                !
 ! D23   D(5,6,11,12)           -0.4276         estimate D2E/DX2                !
 ! D24   D(5,6,11,14)          179.7354         estimate D2E/DX2                !
 ! D25   D(6,11,12,13)        -179.7541         estimate D2E/DX2                !
 ! D26   D(6,11,12,20)           0.17           estimate D2E/DX2                !
 ! D27   D(14,11,12,13)          0.0906         estimate D2E/DX2                !
 ! D28   D(14,11,12,20)       -179.9853         estimate D2E/DX2                !
 ! D29   D(6,11,14,15)         179.7392         estimate D2E/DX2                !
 ! D30   D(6,11,14,19)          -0.2066         estimate D2E/DX2                !
 ! D31   D(12,11,14,15)         -0.1081         estimate D2E/DX2                !
 ! D32   D(12,11,14,19)        179.9462         estimate D2E/DX2                !
 ! D33   D(11,12,13,16)          0.0007         estimate D2E/DX2                !
 ! D34   D(11,12,13,18)        179.9586         estimate D2E/DX2                !
 ! D35   D(20,12,13,16)       -179.9268         estimate D2E/DX2                !
 ! D36   D(20,12,13,18)          0.0312         estimate D2E/DX2                !
 ! D37   D(12,13,16,15)         -0.0784         estimate D2E/DX2                !
 ! D38   D(12,13,16,17)        179.8775         estimate D2E/DX2                !
 ! D39   D(18,13,16,15)        179.9656         estimate D2E/DX2                !
 ! D40   D(18,13,16,17)         -0.0785         estimate D2E/DX2                !
 ! D41   D(11,14,15,16)          0.0348         estimate D2E/DX2                !
 ! D42   D(19,14,15,16)        179.984          estimate D2E/DX2                !
 ! D43   D(14,15,16,13)          0.0616         estimate D2E/DX2                !
 ! D44   D(14,15,16,17)       -179.897          estimate D2E/DX2                !
 --------------------------------------------------------------------------------
 Trust Radius=3.00D-01 FncErr=1.00D-07 GrdErr=1.00D-06 EigMax=2.50D+02 EigMin=1.00D-04
 Number of steps in this run=    107 maximum allowed number of steps=    120.
 GradGradGradGradGradGradGradGradGradGradGradGradGradGradGradGradGradGrad

 Leave Link  103 at Wed Jul  6 03:59:11 2022, MaxMem=   671088640 cpu:               0.1 elap:               0.0
 (Enter /gpfs/software/gaussian16/sse4/tar/g16/l202.exe)
                          Input orientation:                          
 ---------------------------------------------------------------------
 Center     Atomic      Atomic             Coordinates (Angstroms)
 Number     Number       Type             X           Y           Z
 ---------------------------------------------------------------------
      1          6           0       -8.021190   -1.598800    6.868600
      2          6           0       -7.479340   -0.834030    5.715330
      3          6           0       -6.252890   -1.159710    5.243070
      4          6           0       -7.102240   -2.603010    7.297360
      5          6           0       -5.818950   -2.972290    6.834770
      6          6           0       -5.355260   -2.245420    5.780810
      7          1           0       -5.896360   -0.578250    4.400560
      8          1           0       -5.307800   -3.780190    7.336080
      9          8           0       -9.103970   -1.405740    7.390970
     10          1           0       -8.095560   -0.047050    5.303700
     11          6           0       -3.991250   -2.540400    5.201210
     12          6           0       -3.147710   -3.548870    5.712550
     13          6           0       -1.878440   -3.809960    5.167230
     14          6           0       -3.490040   -1.808980    4.109410
     15          6           0       -2.226890   -2.066310    3.564680
     16          6           0       -1.416850   -3.063510    4.088440
     17         17           0        0.121300   -3.305100    3.354180
     18         17           0       -0.939170   -5.072030    5.883970
     19          1           0       -4.052470   -1.011570    3.635990
     20          1           0       -3.451090   -4.164420    6.554300
 ---------------------------------------------------------------------
                    Distance matrix (angstroms):
                    1          2          3          4          5
     1  C    0.000000
     2  C    1.486104   0.000000
     3  C    2.441727   1.353985   0.000000
     4  C    1.427145   2.402980   2.650400   0.000000
     5  C    2.595666   2.929539   2.450971   1.413220   0.000000
     6  C    2.951032   2.551083   1.507869   2.340883   1.361683
     7  H    3.412865   2.073613   1.083989   3.734334   3.415084
     8  H    3.512760   4.002783   3.484365   2.146454   1.079485
     9  O    1.217602   2.402924   3.578081   2.334340   3.681684
    10  H    2.205078   1.080974   2.153398   3.390324   4.010506
    11  C    4.461750   3.916987   2.650108   3.751803   2.489083
    12  C    5.374945   5.112082   3.945965   4.364010   2.954208
    13  C    6.746649   6.366055   5.115212   5.769079   4.360046
    14  C    5.309296   4.409538   3.056154   4.882776   3.768912
    15  C    6.686431   5.807929   4.455064   6.163602   4.941375
    16  C    7.313821   6.661166   5.323994   6.544684   5.189329
    17  Cl   9.031210   8.333723   6.985764   8.259608   6.892883
    18  Cl   7.949077   7.795057   6.629677   6.788016   5.396775
    19  H    5.152217   4.012308   2.728828   5.023884   4.146935
    20  H    5.250429   5.293597   4.312504   4.039930   2.665820
                    6          7          8          9         10
     6  C    0.000000
     7  H    2.230994   0.000000
     8  H    2.185552   4.383617   0.000000
     9  O    4.165394   4.462741   4.477938   0.000000
    10  H    3.545378   2.436045   5.083159   2.686936   0.000000
    11  C    1.511116   2.849652   2.797866   5.676478   4.803401
    12  C    2.564550   4.254524   2.712074   6.548827   6.075452
    13  C    3.861676   5.213004   4.057746   7.933069   7.268473
    14  C    2.542263   2.718426   4.195393   6.515171   5.073612
    15  C    3.837970   4.046978   5.162640   7.897536   6.445377
    16  C    4.363996   5.132246   5.118622   8.529169   7.428395
    17  Cl   6.083105   6.689010   6.749546  10.247383   9.051647
    18  Cl   5.244256   6.853342   4.781464   9.076161   8.763621
    19  H    2.796408   2.042612   4.788713   6.306576   4.478631
    20  H    2.811887   4.845468   2.050899   6.345501   6.331496
                   11         12         13         14         15
    11  C    0.000000
    12  C    1.410688   0.000000
    13  C    2.465138   1.405912   0.000000
    14  C    1.406490   2.390495   2.778517   0.000000
    15  C    2.452745   2.767533   2.393721   1.399463   0.000000
    16  C    2.852970   2.422640   1.390698   2.423304   1.387407
    17  Cl   4.572675   4.038287   2.746087   3.981272   2.663251
    18  Cl   4.023743   2.688317   1.728805   4.505940   4.008950
    19  H    2.188831   3.401262   3.860322   1.084581   2.109574
    20  H    2.181758   1.086041   2.126695   3.395159   3.852085
                   16         17         18         19         20
    16  C    0.000000
    17  Cl   1.721455   0.000000
    18  Cl   2.736103   3.262894   0.000000
    19  H    3.370706   4.770750   5.588684   0.000000
    20  H    3.380917   4.872491   2.753696   4.338047   0.000000
 Stoichiometry    C12H5Cl2O(1-)
 Framework group  C1[X(C12H5Cl2O)]
 Deg. of freedom    54
 Full point group                 C1      NOp   1
 Largest Abelian subgroup         C1      NOp   1
 Largest concise Abelian subgroup C1      NOp   1
                         Standard orientation:                         
 ---------------------------------------------------------------------
 Center     Atomic      Atomic             Coordinates (Angstroms)
 Number     Number       Type             X           Y           Z
 ---------------------------------------------------------------------
      1          6           0        4.649719    0.209097    0.007187
      2          6           0        4.037992   -1.145265    0.006450
      3          6           0        2.687661   -1.244267   -0.002540
      4          6           0        3.648374    1.225880   -0.007086
      5          6           0        2.236500    1.164788   -0.015382
      6          6           0        1.714218   -0.092740   -0.010562
      7          1           0        2.283168   -2.249959   -0.004212
      8          1           0        1.684737    2.092583   -0.021923
      9          8           0        5.845558    0.437954    0.019341
     10          1           0        4.705804   -1.995261    0.012622
     11          6           0        0.215856   -0.288659   -0.010538
     12          6           0       -0.693771    0.789582   -0.006506
     13          6           0       -2.085955    0.593660   -0.001421
     14          6           0       -0.350410   -1.576120   -0.011177
     15          6           0       -1.735759   -1.774302   -0.005754
     16          6           0       -2.607959   -0.695352   -0.000215
     17         17           0       -4.295034   -1.037552    0.008956
     18         17           0       -3.095699    1.996924    0.004281
     19          1           0        0.253261   -2.477166   -0.015011
     20          1           0       -0.347774    1.819033   -0.005964
 ---------------------------------------------------------------------
 Rotational constants (GHZ):           1.4098112           0.1996763           0.1749065
 Leave Link  202 at Wed Jul  6 04:00:11 2022, MaxMem=   671088640 cpu:               0.0 elap:               0.0
 (Enter /gpfs/software/gaussian16/sse4/tar/g16/l301.exe)
 Standard basis: 6-311+G(d,p) (5D, 7F)
 Ernie: Thresh=  0.10000D-02 Tol=  0.10000D-05 Strict=F.
 There are   391 symmetry adapted cartesian basis functions of A   symmetry.
 There are   376 symmetry adapted basis functions of A   symmetry.
   376 basis functions,   614 primitive gaussians,   391 cartesian basis functions
    60 alpha electrons       60 beta electrons
       nuclear repulsion energy      1011.4243795286 Hartrees.
 IExCor= 4336 DFT=T Ex+Corr=M062X ExCW=0 ScaHFX=  0.540000
 ScaDFX=  1.000000  1.000000  1.000000  1.000000 ScalE2=  1.000000  1.000000
 IRadAn=      5 IRanWt=     -1 IRanGd=            0 ICorTp=0 IEmpDi=  4
 NAtoms=   20 NActive=   20 NUniq=   20 SFac= 1.00D+00 NAtFMM=   60 NAOKFM=F Big=F
 Integral buffers will be    131072 words long.
 Raffenetti 2 integral format.
 Two-electron integral symmetry is turned on.
 Leave Link  301 at Wed Jul  6 04:00:25 2022, MaxMem=   671088640 cpu:               0.3 elap:               0.1
 (Enter /gpfs/software/gaussian16/sse4/tar/g16/l302.exe)
 NPDir=0 NMtPBC=     1 NCelOv=     1 NCel=       1 NClECP=     1 NCelD=      1
         NCelK=      1 NCelE2=     1 NClLst=     1 CellRange=     0.0.
 One-electron integrals computed using PRISM.
 One-electron integral symmetry used in STVInt
 NBasis=   376 RedAO= T EigKep=  1.35D-06  NBF=   376
 NBsUse=   372 1.00D-06 EigRej=  7.55D-07 NBFU=   372
 Precomputing XC quadrature grid using
 IXCGrd= 4 IRadAn=           5 IRanWt=          -1 IRanGd=           0 AccXCQ= 0.00D+00.
 Generated NRdTot=       0 NPtTot=           0 NUsed=           0 NTot=          32
 NSgBfM=   385   385   385   385   385 MxSgAt=    20 MxSgA2=    20.
 Leave Link  302 at Wed Jul  6 04:01:40 2022, MaxMem=   671088640 cpu:               1.7 elap:              14.6
 (Enter /gpfs/software/gaussian16/sse4/tar/g16/l303.exe)
 DipDrv:  MaxL=1.
 Leave Link  303 at Wed Jul  6 04:02:26 2022, MaxMem=   671088640 cpu:               0.2 elap:               0.1
 (Enter /gpfs/software/gaussian16/sse4/tar/g16/l401.exe)
 ExpMin= 4.38D-02 ExpMax= 1.06D+05 ExpMxC= 3.62D+03 IAcc=3 IRadAn=         5 AccDes= 0.00D+00
 Harris functional with IExCor= 1009 and IRadAn=       5 diagonalized for initial guess.
 HarFok:  IExCor= 1009 AccDes= 0.00D+00 IRadAn=         5 IDoV= 1 UseB2=F ITyADJ=14
 ICtDFT=  3500011 ScaDFX=  1.000000  1.000000  1.000000  1.000000
 FoFCou: FMM=F IPFlag=           0 FMFlag=      100000 FMFlg1=           0
         NFxFlg=           0 DoJE=T BraDBF=F KetDBF=T FulRan=T
         wScrn=  0.000000 ICntrl=       500 IOpCl=  0 I1Cent=   200000004 NGrid=           0
         NMat0=    1 NMatS0=      1 NMatT0=    0 NMatD0=    1 NMtDS0=    0 NMtDT0=    0
 Petite list used in FoFCou.
 Harris En= -1455.05487372077    
 JPrj=0 DoOrth=F DoCkMO=F.
 Leave Link  401 at Wed Jul  6 04:03:45 2022, MaxMem=   671088640 cpu:              17.3 elap:               3.5
 (Enter /gpfs/software/gaussian16/sse4/tar/g16/l502.exe)
 Integral symmetry usage will be decided dynamically.
 Closed shell SCF:
 Using DIIS extrapolation, IDIIS=  1040.
 NGot=   671088640 LenX=   670776934 LenY=   670623612
 Requested convergence on RMS density matrix=1.00D-08 within 128 cycles.
 Requested convergence on MAX density matrix=1.00D-06.
 Requested convergence on             energy=1.00D-06.
 No special actions if energy rises.
 Fock matrices will be formed incrementally for  20 cycles.

 Cycle   1  Pass 1  IDiag  1:
 FoFJK:  IHMeth= 1 ICntrl=       0 DoSepK=F KAlg= 0 I1Cent=           0 FoldK=F
 IRaf= 830000000 NMat=       1 IRICut=       1 DoRegI=T DoRafI=F ISym2E= 0 IDoP0=0 IntGTp=1.
 FoFCou: FMM=F IPFlag=           0 FMFlag=      100000 FMFlg1=           0
         NFxFlg=           0 DoJE=F BraDBF=F KetDBF=F FulRan=T
         wScrn=  0.000000 ICntrl=         0 IOpCl=  0 I1Cent=           0 NGrid=           0
         NMat0=    1 NMatS0=      1 NMatT0=    0 NMatD0=    1 NMtDS0=    0 NMtDT0=    0
 Symmetry not used in FoFCou.
 E= -1455.09479596432    
 DIIS: error= 2.85D-02 at cycle   1 NSaved=   1.
 NSaved= 1 IEnMin= 1 EnMin= -1455.09479596432     IErMin= 1 ErrMin= 2.85D-02
 ErrMax= 2.85D-02  0.00D+00 EMaxC= 1.00D-01 BMatC= 6.50D-01 BMatP= 6.50D-01
 IDIUse=3 WtCom= 7.15D-01 WtEn= 2.85D-01
 Coeff-Com:  0.100D+01
 Coeff-En:   0.100D+01
 Coeff:      0.100D+01
 Gap=     0.115 Goal=   None    Shift=    0.000
 GapD=    0.115 DampG=1.000 DampE=0.500 DampFc=0.5000 IDamp=-1.
 Damping current iteration by 5.00D-01
 RMSDP=9.20D-02 MaxDP=7.70D+00              OVMax= 6.62D-01

 Cycle   2  Pass 1  IDiag  1:
 RMSU=  3.40D-02    CP:  1.33D+00
 E= -1455.10249520797     Delta-E=       -0.007699243658 Rises=F Damp=T
 DIIS: error= 2.28D-02 at cycle   2 NSaved=   2.
 NSaved= 2 IEnMin= 2 EnMin= -1455.10249520797     IErMin= 2 ErrMin= 2.28D-02
 ErrMax= 2.28D-02  0.00D+00 EMaxC= 1.00D-01 BMatC= 1.83D-01 BMatP= 6.50D-01
 IDIUse=3 WtCom= 7.72D-01 WtEn= 2.28D-01
 Coeff-Com:  0.228D+00 0.772D+00
 Coeff-En:   0.494D+00 0.506D+00
 Coeff:      0.289D+00 0.711D+00
 Gap=     0.126 Goal=   None    Shift=    0.000
 RMSDP=3.23D-02 MaxDP=4.48D+00 DE=-7.70D-03 OVMax= 9.28D-01

 Cycle   3  Pass 1  IDiag  1:
 RMSU=  2.54D-02    CP:  1.17D+00  6.11D-01
 E= -1455.13256382002     Delta-E=       -0.030068612050 Rises=F Damp=F
 DIIS: error= 4.02D-02 at cycle   3 NSaved=   3.
 NSaved= 3 IEnMin= 3 EnMin= -1455.13256382002     IErMin= 2 ErrMin= 2.28D-02
 ErrMax= 4.02D-02  0.00D+00 EMaxC= 1.00D-01 BMatC= 3.41D-01 BMatP= 1.83D-01
 IDIUse=2 WtCom= 0.00D+00 WtEn= 1.00D+00
 Coeff-En:   0.000D+00 0.486D+00 0.514D+00
 Coeff:      0.000D+00 0.486D+00 0.514D+00
 Gap=     0.282 Goal=   None    Shift=    0.000
 RMSDP=3.29D-02 MaxDP=1.84D+00 DE=-3.01D-02 OVMax= 9.64D-01

 Cycle   4  Pass 1  IDiag  1:
 RMSU=  2.40D-02    CP:  1.36D+00  9.44D-01  6.17D-01
 E= -1454.78241463083     Delta-E=        0.350149189189 Rises=F Damp=F
 DIIS: error= 4.77D-02 at cycle   4 NSaved=   4.
 NSaved= 4 IEnMin= 3 EnMin= -1455.13256382002     IErMin= 2 ErrMin= 2.28D-02
 ErrMax= 4.77D-02  0.00D+00 EMaxC= 1.00D-01 BMatC= 4.74D-01 BMatP= 1.83D-01
 IDIUse=2 WtCom= 0.00D+00 WtEn= 1.00D+00
 Coeff-En:   0.000D+00 0.000D+00 0.579D+00 0.421D+00
 Coeff:      0.000D+00 0.000D+00 0.579D+00 0.421D+00
 Gap=    -0.023 Goal=   None    Shift=    0.000
 RMSDP=2.11D-02 MaxDP=1.45D+00 DE= 3.50D-01 OVMax= 8.94D-01

 Cycle   5  Pass 1  IDiag  1:
 RMSU=  8.21D-03    CP:  1.22D+00  6.98D-01  7.71D-01  5.00D-01
 E= -1455.57781497215     Delta-E=       -0.795400341314 Rises=F Damp=F
 DIIS: error= 1.36D-02 at cycle   5 NSaved=   5.
 NSaved= 5 IEnMin= 5 EnMin= -1455.57781497215     IErMin= 5 ErrMin= 1.36D-02
 ErrMax= 1.36D-02  0.00D+00 EMaxC= 1.00D-01 BMatC= 4.10D-02 BMatP= 1.83D-01
 IDIUse=3 WtCom= 8.64D-01 WtEn= 1.36D-01
 Coeff-Com: -0.340D-01 0.115D+00 0.508D-01 0.156D+00 0.713D+00
 Coeff-En:   0.000D+00 0.000D+00 0.000D+00 0.160D+00 0.840D+00
 Coeff:     -0.294D-01 0.991D-01 0.439D-01 0.156D+00 0.730D+00
 Gap=     0.052 Goal=   None    Shift=    0.000
 RMSDP=1.03D-02 MaxDP=9.57D-01 DE=-7.95D-01 OVMax= 8.37D-02

 Cycle   6  Pass 1  IDiag  1:
 RMSU=  4.87D-03    CP:  1.29D+00  8.45D-01  7.19D-01  6.15D-01  1.26D+00
 E= -1455.62085213125     Delta-E=       -0.043037159099 Rises=F Damp=F
 DIIS: error= 6.93D-03 at cycle   6 NSaved=   6.
 NSaved= 6 IEnMin= 6 EnMin= -1455.62085213125     IErMin= 6 ErrMin= 6.93D-03
 ErrMax= 6.93D-03  0.00D+00 EMaxC= 1.00D-01 BMatC= 1.37D-02 BMatP= 4.10D-02
 IDIUse=3 WtCom= 9.31D-01 WtEn= 6.93D-02
 Coeff-Com: -0.443D-01 0.127D+00-0.875D-01 0.228D-01 0.339D+00 0.643D+00
 Coeff-En:   0.000D+00 0.000D+00 0.000D+00 0.537D-01 0.000D+00 0.946D+00
 Coeff:     -0.412D-01 0.119D+00-0.814D-01 0.249D-01 0.315D+00 0.664D+00
 Gap=     0.057 Goal=   None    Shift=    0.000
 RMSDP=3.34D-03 MaxDP=2.71D-01 DE=-4.30D-02 OVMax= 5.68D-02

 Cycle   7  Pass 1  IDiag  1:
 RMSU=  1.87D-03    CP:  1.28D+00  8.34D-01  6.28D-01  6.45D-01  1.21D+00
                    CP:  9.26D-01
 E= -1455.63699614241     Delta-E=       -0.016144011165 Rises=F Damp=F
 DIIS: error= 2.21D-03 at cycle   7 NSaved=   7.
 NSaved= 7 IEnMin= 7 EnMin= -1455.63699614241     IErMin= 7 ErrMin= 2.21D-03
 ErrMax= 2.21D-03  0.00D+00 EMaxC= 1.00D-01 BMatC= 1.04D-03 BMatP= 1.37D-02
 IDIUse=3 WtCom= 9.78D-01 WtEn= 2.21D-02
 Coeff-Com: -0.109D-01 0.325D-01-0.176D-01 0.450D-02-0.518D-01 0.208D+00
 Coeff-Com:  0.836D+00
 Coeff-En:   0.000D+00 0.000D+00 0.000D+00 0.000D+00 0.000D+00 0.000D+00
 Coeff-En:   0.100D+01
 Coeff:     -0.106D-01 0.317D-01-0.172D-01 0.440D-02-0.507D-01 0.203D+00
 Coeff:      0.839D+00
 Gap=     0.063 Goal=   None    Shift=    0.000
 RMSDP=1.52D-03 MaxDP=1.05D-01 DE=-1.61D-02 OVMax= 1.18D-02

 Cycle   8  Pass 1  IDiag  1:
 RMSU=  6.10D-04    CP:  1.29D+00  8.58D-01  6.45D-01  6.44D-01  1.25D+00
                    CP:  1.05D+00  8.48D-01
 E= -1455.63794977718     Delta-E=       -0.000953634771 Rises=F Damp=F
 DIIS: error= 1.40D-03 at cycle   8 NSaved=   8.
 NSaved= 8 IEnMin= 8 EnMin= -1455.63794977718     IErMin= 8 ErrMin= 1.40D-03
 ErrMax= 1.40D-03  0.00D+00 EMaxC= 1.00D-01 BMatC= 3.22D-04 BMatP= 1.04D-03
 IDIUse=3 WtCom= 9.86D-01 WtEn= 1.40D-02
 Coeff-Com: -0.543D-03 0.327D-02 0.390D-02 0.199D-02-0.855D-01 0.769D-02
 Coeff-Com:  0.481D+00 0.588D+00
 Coeff-En:   0.000D+00 0.000D+00 0.000D+00 0.000D+00 0.000D+00 0.000D+00
 Coeff-En:   0.000D+00 0.100D+01
 Coeff:     -0.535D-03 0.323D-02 0.385D-02 0.197D-02-0.843D-01 0.758D-02
 Coeff:      0.474D+00 0.594D+00
 Gap=     0.064 Goal=   None    Shift=    0.000
 RMSDP=3.52D-04 MaxDP=2.22D-02 DE=-9.54D-04 OVMax= 8.94D-03

 Cycle   9  Pass 1  IDiag  1:
 RMSU=  2.48D-04    CP:  1.29D+00  8.60D-01  6.41D-01  6.45D-01  1.25D+00
                    CP:  1.07D+00  9.27D-01  9.57D-01
 E= -1455.63834645215     Delta-E=       -0.000396674965 Rises=F Damp=F
 DIIS: error= 4.74D-04 at cycle   9 NSaved=   9.
 NSaved= 9 IEnMin= 9 EnMin= -1455.63834645215     IErMin= 9 ErrMin= 4.74D-04
 ErrMax= 4.74D-04  0.00D+00 EMaxC= 1.00D-01 BMatC= 3.30D-05 BMatP= 3.22D-04
 IDIUse=3 WtCom= 9.95D-01 WtEn= 4.74D-03
 Coeff-Com:  0.139D-02-0.236D-02 0.406D-02-0.115D-03-0.290D-01-0.283D-01
 Coeff-Com:  0.800D-01 0.311D+00 0.663D+00
 Coeff-En:   0.000D+00 0.000D+00 0.000D+00 0.000D+00 0.000D+00 0.000D+00
 Coeff-En:   0.000D+00 0.000D+00 0.100D+01
 Coeff:      0.138D-02-0.235D-02 0.404D-02-0.115D-03-0.288D-01-0.281D-01
 Coeff:      0.797D-01 0.310D+00 0.665D+00
 Gap=     0.064 Goal=   None    Shift=    0.000
 RMSDP=2.46D-04 MaxDP=1.92D-02 DE=-3.97D-04 OVMax= 5.26D-03

 Cycle  10  Pass 1  IDiag  1:
 RMSU=  1.42D-04    CP:  1.29D+00  8.62D-01  6.37D-01  6.48D-01  1.25D+00
                    CP:  1.08D+00  9.63D-01  9.76D-01  7.55D-01
 E= -1455.63837701112     Delta-E=       -0.000030558975 Rises=F Damp=F
 DIIS: error= 2.41D-04 at cycle  10 NSaved=  10.
 NSaved=10 IEnMin=10 EnMin= -1455.63837701112     IErMin=10 ErrMin= 2.41D-04
 ErrMax= 2.41D-04  0.00D+00 EMaxC= 1.00D-01 BMatC= 1.61D-05 BMatP= 3.30D-05
 IDIUse=3 WtCom= 9.98D-01 WtEn= 2.41D-03
 Coeff-Com:  0.720D-03-0.192D-02 0.958D-03-0.655D-03 0.480D-03-0.783D-02
 Coeff-Com: -0.647D-02 0.102D+00 0.335D+00 0.577D+00
 Coeff-En:   0.000D+00 0.000D+00 0.000D+00 0.000D+00 0.000D+00 0.000D+00
 Coeff-En:   0.000D+00 0.000D+00 0.821D-01 0.918D+00
 Coeff:      0.718D-03-0.191D-02 0.956D-03-0.654D-03 0.479D-03-0.781D-02
 Coeff:     -0.646D-02 0.102D+00 0.335D+00 0.578D+00
 Gap=     0.064 Goal=   None    Shift=    0.000
 RMSDP=6.38D-05 MaxDP=3.62D-03 DE=-3.06D-05 OVMax= 1.67D-03

 Cycle  11  Pass 1  IDiag  1:
 RMSU=  3.75D-05    CP:  1.29D+00  8.62D-01  6.38D-01  6.47D-01  1.25D+00
                    CP:  1.08D+00  9.56D-01  1.01D+00  8.75D-01  1.10D+00
 E= -1455.63838868435     Delta-E=       -0.000011673224 Rises=F Damp=F
 DIIS: error= 2.22D-04 at cycle  11 NSaved=  11.
 NSaved=11 IEnMin=11 EnMin= -1455.63838868435     IErMin=11 ErrMin= 2.22D-04
 ErrMax= 2.22D-04  0.00D+00 EMaxC= 1.00D-01 BMatC= 8.37D-06 BMatP= 1.61D-05
 IDIUse=3 WtCom= 9.98D-01 WtEn= 2.22D-03
 Coeff-Com: -0.249D-03 0.172D-03-0.135D-02-0.104D-02 0.127D-01 0.140D-01
 Coeff-Com: -0.854D-02-0.304D-01-0.693D-01 0.705D-01 0.101D+01
 Coeff-En:   0.000D+00 0.000D+00 0.000D+00 0.000D+00 0.000D+00 0.000D+00
 Coeff-En:   0.000D+00 0.000D+00 0.000D+00 0.000D+00 0.100D+01
 Coeff:     -0.248D-03 0.172D-03-0.135D-02-0.104D-02 0.127D-01 0.140D-01
 Coeff:     -0.852D-02-0.303D-01-0.691D-01 0.703D-01 0.101D+01
 Gap=     0.064 Goal=   None    Shift=    0.000
 RMSDP=1.01D-04 MaxDP=1.02D-02 DE=-1.17D-05 OVMax= 2.51D-03

 Cycle  12  Pass 1  IDiag  1:
 RMSU=  3.99D-05    CP:  1.29D+00  8.61D-01  6.39D-01  6.45D-01  1.25D+00
                    CP:  1.07D+00  9.51D-01  1.02D+00  9.16D-01  1.20D+00
                    CP:  1.48D+00
 E= -1455.63840425080     Delta-E=       -0.000015566451 Rises=F Damp=F
 DIIS: error= 6.49D-05 at cycle  12 NSaved=  12.
 NSaved=12 IEnMin=12 EnMin= -1455.63840425080     IErMin=12 ErrMin= 6.49D-05
 ErrMax= 6.49D-05  0.00D+00 EMaxC= 1.00D-01 BMatC= 4.90D-07 BMatP= 8.37D-06
 IDIUse=1 WtCom= 1.00D+00 WtEn= 0.00D+00
 Coeff-Com: -0.118D-03 0.210D-03-0.765D-03-0.976D-04 0.394D-02 0.493D-02
 Coeff-Com: -0.905D-02-0.463D-01-0.136D+00-0.260D+00 0.170D+00 0.127D+01
 Coeff:     -0.118D-03 0.210D-03-0.765D-03-0.976D-04 0.394D-02 0.493D-02
 Coeff:     -0.905D-02-0.463D-01-0.136D+00-0.260D+00 0.170D+00 0.127D+01
 Gap=     0.064 Goal=   None    Shift=    0.000
 RMSDP=7.93D-05 MaxDP=4.65D-03 DE=-1.56D-05 OVMax= 3.05D-03

 Cycle  13  Pass 1  IDiag  1:
 RMSU=  2.56D-05    CP:  1.29D+00  8.62D-01  6.40D-01  6.45D-01  1.25D+00
                    CP:  1.08D+00  9.48D-01  1.03D+00  9.11D-01  1.40D+00
                    CP:  2.15D+00  2.16D+00
 E= -1455.63840693365     Delta-E=       -0.000002682851 Rises=F Damp=F
 DIIS: error= 6.90D-05 at cycle  13 NSaved=  13.
 NSaved=13 IEnMin=13 EnMin= -1455.63840693365     IErMin=12 ErrMin= 6.49D-05
 ErrMax= 6.90D-05  0.00D+00 EMaxC= 1.00D-01 BMatC= 1.36D-06 BMatP= 4.90D-07
 IDIUse=1 WtCom= 1.00D+00 WtEn= 0.00D+00
 Coeff-Com:  0.371D-04-0.283D-04-0.196D-03 0.252D-03-0.105D-03-0.444D-03
 Coeff-Com: -0.703D-02-0.239D-01-0.606D-01-0.131D+00 0.548D-01 0.597D+00
 Coeff-Com:  0.571D+00
 Coeff:      0.371D-04-0.283D-04-0.196D-03 0.252D-03-0.105D-03-0.444D-03
 Coeff:     -0.703D-02-0.239D-01-0.606D-01-0.131D+00 0.548D-01 0.597D+00
 Coeff:      0.571D+00
 Gap=     0.064 Goal=   None    Shift=    0.000
 RMSDP=2.07D-05 MaxDP=1.19D-03 DE=-2.68D-06 OVMax= 9.30D-04

 Cycle  14  Pass 1  IDiag  1:
 RMSU=  7.62D-06    CP:  1.29D+00  8.62D-01  6.40D-01  6.45D-01  1.25D+00
                    CP:  1.08D+00  9.49D-01  1.03D+00  9.25D-01  1.41D+00
                    CP:  2.29D+00  2.39D+00  1.13D+00
 E= -1455.63840809269     Delta-E=       -0.000001159037 Rises=F Damp=F
 DIIS: error= 6.39D-05 at cycle  14 NSaved=  14.
 NSaved=14 IEnMin=14 EnMin= -1455.63840809269     IErMin=14 ErrMin= 6.39D-05
 ErrMax= 6.39D-05  0.00D+00 EMaxC= 1.00D-01 BMatC= 1.02D-06 BMatP= 4.90D-07
 IDIUse=1 WtCom= 1.00D+00 WtEn= 0.00D+00
 Coeff-Com:  0.440D-04-0.364D-04-0.117D-03 0.228D-03-0.400D-03-0.798D-03
 Coeff-Com: -0.560D-02-0.173D-01-0.373D-01-0.663D-01 0.104D+00 0.260D+00
 Coeff-Com:  0.273D+00 0.491D+00
 Coeff:      0.440D-04-0.364D-04-0.117D-03 0.228D-03-0.400D-03-0.798D-03
 Coeff:     -0.560D-02-0.173D-01-0.373D-01-0.663D-01 0.104D+00 0.260D+00
 Coeff:      0.273D+00 0.491D+00
 Gap=     0.064 Goal=   None    Shift=    0.000
 RMSDP=1.54D-05 MaxDP=1.08D-03 DE=-1.16D-06 OVMax= 6.77D-04

 Cycle  15  Pass 1  IDiag  1:
 RMSU=  3.90D-06    CP:  1.29D+00  8.62D-01  6.40D-01  6.46D-01  1.25D+00
                    CP:  1.08D+00  9.52D-01  1.04D+00  9.29D-01  1.42D+00
                    CP:  2.35D+00  2.45D+00  1.20D+00  1.36D+00
 E= -1455.63840913696     Delta-E=       -0.000001044275 Rises=F Damp=F
 DIIS: error= 4.34D-05 at cycle  15 NSaved=  15.
 NSaved=15 IEnMin=15 EnMin= -1455.63840913696     IErMin=15 ErrMin= 4.34D-05
 ErrMax= 4.34D-05  0.00D+00 EMaxC= 1.00D-01 BMatC= 5.62D-07 BMatP= 4.90D-07
 IDIUse=1 WtCom= 1.00D+00 WtEn= 0.00D+00
 Coeff-Com:  0.505D-05 0.307D-04-0.938D-04 0.128D-03-0.802D-04-0.817D-04
 Coeff-Com: -0.295D-02-0.123D-01-0.271D-01-0.397D-01 0.111D+00 0.121D+00
 Coeff-Com: -0.113D-01-0.141D+00 0.100D+01
 Coeff:      0.505D-05 0.307D-04-0.938D-04 0.128D-03-0.802D-04-0.817D-04
 Coeff:     -0.295D-02-0.123D-01-0.271D-01-0.397D-01 0.111D+00 0.121D+00
 Coeff:     -0.113D-01-0.141D+00 0.100D+01
 Gap=     0.064 Goal=   None    Shift=    0.000
 RMSDP=1.97D-05 MaxDP=1.30D-03 DE=-1.04D-06 OVMax= 1.23D-03

 Cycle  16  Pass 1  IDiag  1:
 RMSU=  3.13D-06    CP:  1.29D+00  8.63D-01  6.40D-01  6.46D-01  1.25D+00
                    CP:  1.08D+00  9.53D-01  1.04D+00  9.32D-01  1.43D+00
                    CP:  2.42D+00  2.51D+00  1.31D+00  2.16D+00  2.27D+00
 E= -1455.63841045077     Delta-E=       -0.000001313809 Rises=F Damp=F
 DIIS: error= 4.06D-05 at cycle  16 NSaved=  16.
 NSaved=16 IEnMin=16 EnMin= -1455.63841045077     IErMin=16 ErrMin= 4.06D-05
 ErrMax= 4.06D-05  0.00D+00 EMaxC= 1.00D-01 BMatC= 2.29D-07 BMatP= 4.90D-07
 IDIUse=1 WtCom= 1.00D+00 WtEn= 0.00D+00
 Coeff-Com:  0.521D-05 0.296D-04-0.934D-04 0.127D-03-0.778D-04-0.813D-04
 Coeff-Com: -0.294D-02-0.123D-01-0.271D-01-0.403D-01 0.109D+00 0.125D+00
 Coeff-Com: -0.424D-02-0.141D+00 0.950D+00 0.437D-01
 Coeff:      0.521D-05 0.296D-04-0.934D-04 0.127D-03-0.778D-04-0.813D-04
 Coeff:     -0.294D-02-0.123D-01-0.271D-01-0.403D-01 0.109D+00 0.125D+00
 Coeff:     -0.424D-02-0.141D+00 0.950D+00 0.437D-01
 Gap=     0.064 Goal=   None    Shift=    0.000
 RMSDP=4.22D-07 MaxDP=2.06D-05 DE=-1.31D-06 OVMax= 5.13D-05

 Cycle  17  Pass 1  IDiag  1:
 RMSU=  6.81D-08    CP:  1.29D+00  8.63D-01  6.40D-01  6.46D-01  1.25D+00
                    CP:  1.08D+00  9.53D-01  1.04D+00  9.32D-01  1.43D+00
                    CP:  2.42D+00  2.52D+00  1.31D+00  2.18D+00  2.34D+00
                    CP:  1.04D+00
 E= -1455.63841049036     Delta-E=       -0.000000039592 Rises=F Damp=F
 DIIS: error= 4.08D-05 at cycle  17 NSaved=  17.
 NSaved=17 IEnMin=17 EnMin= -1455.63841049036     IErMin=16 ErrMin= 4.06D-05
 ErrMax= 4.08D-05  0.00D+00 EMaxC= 1.00D-01 BMatC= 2.28D-07 BMatP= 2.29D-07
 IDIUse=1 WtCom= 1.00D+00 WtEn= 0.00D+00
 Large coefficients: NSaved= 17 BigCof=   83.23 CofMax=   10.00 Det=-1.74D-12
 Inversion failed.  Reducing to 16 matrices.
 Large coefficients: NSaved= 16 BigCof=   81.13 CofMax=   10.00 Det=-1.97D-12
 Inversion failed.  Reducing to 15 matrices.
 Large coefficients: NSaved= 15 BigCof=   73.19 CofMax=   10.00 Det=-2.14D-12
 Inversion failed.  Reducing to 14 matrices.
 Large coefficients: NSaved= 14 BigCof=   72.49 CofMax=   10.00 Det=-2.14D-12
 Inversion failed.  Reducing to 13 matrices.
 Large coefficients: NSaved= 13 BigCof=   70.14 CofMax=   10.00 Det=-2.47D-12
 Inversion failed.  Reducing to 12 matrices.
 Large coefficients: NSaved= 12 BigCof=   70.14 CofMax=   10.00 Det=-2.47D-12
 Inversion failed.  Reducing to 11 matrices.
 Large coefficients: NSaved= 11 BigCof=   69.57 CofMax=   10.00 Det=-2.50D-12
 Inversion failed.  Reducing to 10 matrices.
 Large coefficients: NSaved= 10 BigCof=   70.28 CofMax=   10.00 Det=-2.60D-12
 Inversion failed.  Reducing to  9 matrices.
 Large coefficients: NSaved=  9 BigCof=   64.71 CofMax=   10.00 Det=-2.67D-12
 Inversion failed.  Reducing to  8 matrices.
 Large coefficients: NSaved=  8 BigCof=   62.87 CofMax=   10.00 Det=-2.70D-12
 Inversion failed.  Reducing to  7 matrices.
 Large coefficients: NSaved=  7 BigCof=   62.71 CofMax=   10.00 Det=-2.70D-12
 Inversion failed.  Reducing to  6 matrices.
 Large coefficients: NSaved=  6 BigCof=   60.08 CofMax=   10.00 Det=-2.71D-12
 Inversion failed.  Reducing to  5 matrices.
 Large coefficients: NSaved=  5 BigCof=   61.30 CofMax=   10.00 Det=-2.72D-12
 Inversion failed.  Reducing to  4 matrices.
 Large coefficients: NSaved=  4 BigCof=   42.08 CofMax=   10.00 Det=-3.34D-12
 Inversion failed.  Reducing to  3 matrices.
 Coeff-Com: -0.140D+01 0.869D+01-0.629D+01
 Coeff:     -0.140D+01 0.869D+01-0.629D+01
 Gap=     0.064 Goal=   None    Shift=    0.000
 RMSDP=3.96D-05 MaxDP=2.59D-03 DE=-3.96D-08 OVMax= 3.40D-03

 Cycle  18  Pass 1  IDiag  1:
 RMSU=  1.69D-05    CP:  1.29D+00  8.63D-01  6.39D-01  6.46D-01  1.25D+00
                    CP:  1.08D+00  9.57D-01  1.04D+00  9.41D-01  1.46D+00
                    CP:  2.57D+00  2.68D+00  1.56D+00  3.00D+00  3.00D+00
                    CP:  3.00D+00  3.00D+00
 E= -1455.63841352332     Delta-E=       -0.000003032954 Rises=F Damp=F
 DIIS: error= 5.28D-05 at cycle  18 NSaved=   4.
 NSaved= 4 IEnMin= 4 EnMin= -1455.63841352332     IErMin= 2 ErrMin= 4.06D-05
 ErrMax= 5.28D-05  0.00D+00 EMaxC= 1.00D-01 BMatC= 1.12D-07 BMatP= 2.28D-07
 IDIUse=1 WtCom= 1.00D+00 WtEn= 0.00D+00
 Large coefficients: NSaved=  4 BigCof=  125.43 CofMax=   10.00 Det=-1.18D-12
 Inversion failed.  Reducing to  3 matrices.
 Large coefficients: NSaved=  3 BigCof=   96.99 CofMax=   10.00 Det=-2.67D-12
 Inversion failed.  Reducing to  2 matrices.
 Coeff-Com:  0.346D+00 0.654D+00
 Coeff:      0.346D+00 0.654D+00
 Gap=     0.064 Goal=   None    Shift=    0.000
 RMSDP=1.16D-05 MaxDP=6.82D-04 DE=-3.03D-06 OVMax= 1.02D-03

 Cycle  19  Pass 1  IDiag  1:
 RMSU=  7.07D-06    CP:  1.29D+00  8.63D-01  6.39D-01  6.46D-01  1.25D+00
                    CP:  1.08D+00  9.55D-01  1.04D+00  9.44D-01  1.46D+00
                    CP:  2.58D+00  2.66D+00  1.59D+00  3.00D+00  3.00D+00
                    CP:  3.00D+00  3.00D+00  1.29D+00
 E= -1455.63841447784     Delta-E=       -0.000000954520 Rises=F Damp=F
 DIIS: error= 5.63D-05 at cycle  19 NSaved=   3.
 NSaved= 3 IEnMin= 3 EnMin= -1455.63841447784     IErMin= 1 ErrMin= 4.08D-05
 ErrMax= 5.63D-05  0.00D+00 EMaxC= 1.00D-01 BMatC= 1.39D-07 BMatP= 1.12D-07
 IDIUse=1 WtCom= 1.00D+00 WtEn= 0.00D+00
 Coeff-Com:  0.343D+00 0.415D+00 0.242D+00
 Coeff:      0.343D+00 0.415D+00 0.242D+00
 Gap=     0.064 Goal=   None    Shift=    0.000
 RMSDP=4.50D-06 MaxDP=2.68D-04 DE=-9.55D-07 OVMax= 2.97D-04

 Cycle  20  Pass 1  IDiag  1:
 RMSU=  9.44D-07    CP:  1.29D+00  8.63D-01  6.39D-01  6.46D-01  1.25D+00
                    CP:  1.08D+00  9.56D-01  1.04D+00  9.43D-01  1.46D+00
                    CP:  2.59D+00  2.70D+00  1.62D+00  3.00D+00  3.00D+00
                    CP:  3.00D+00  3.00D+00  1.43D+00  9.19D-01
 E= -1455.63841483065     Delta-E=       -0.000000352816 Rises=F Damp=F
 DIIS: error= 5.75D-05 at cycle  20 NSaved=   4.
 NSaved= 4 IEnMin= 4 EnMin= -1455.63841483065     IErMin= 1 ErrMin= 4.08D-05
 ErrMax= 5.75D-05  0.00D+00 EMaxC= 1.00D-01 BMatC= 1.01D-07 BMatP= 1.12D-07
 IDIUse=1 WtCom= 1.00D+00 WtEn= 0.00D+00
 Coeff-Com:  0.125D+01 0.324D+01 0.531D+01-0.881D+01
 Coeff:      0.125D+01 0.324D+01 0.531D+01-0.881D+01
 Gap=     0.064 Goal=   None    Shift=    0.000
 RMSDP=8.22D-05 MaxDP=4.44D-03 DE=-3.53D-07 OVMax= 1.10D-02

 Cycle  21  Pass 1  IDiag  1:
 Restarting incremental Fock formation.
 E= -1455.63840747547     Delta-E=        0.000007355181 Rises=F Damp=F
 DIIS: error= 1.77D-05 at cycle  21 NSaved=   5.
 NSaved= 5 IEnMin= 4 EnMin= -1455.63841483065     IErMin= 5 ErrMin= 1.77D-05
 ErrMax= 1.77D-05  0.00D+00 EMaxC= 1.00D-01 BMatC= 3.04D-08 BMatP= 1.01D-07
 IDIUse=1 WtCom= 1.00D+00 WtEn= 0.00D+00
 Coeff-Com:  0.865D+00 0.230D+01 0.383D+01-0.663D+01 0.626D+00
 Coeff:      0.865D+00 0.230D+01 0.383D+01-0.663D+01 0.626D+00
 Gap=     0.064 Goal=   None    Shift=    0.000
 RMSDP=2.96D-05 MaxDP=1.60D-03 DE= 7.36D-06 OVMax= 3.98D-03

 Cycle  22  Pass 1  IDiag  1:
 RMSU=  2.94D-05    CP:  1.00D+00
 E= -1455.63840675607     Delta-E=        0.000000719403 Rises=F Damp=F
 DIIS: error= 7.79D-06 at cycle  22 NSaved=   6.
 NSaved= 6 IEnMin= 4 EnMin= -1455.63841483065     IErMin= 6 ErrMin= 7.79D-06
 ErrMax= 7.79D-06  0.00D+00 EMaxC= 1.00D-01 BMatC= 5.25D-09 BMatP= 3.04D-08
 IDIUse=1 WtCom= 1.00D+00 WtEn= 0.00D+00
 Coeff-Com: -0.429D-01 0.113D-01-0.223D+00 0.138D+00 0.234D+00 0.883D+00
 Coeff:     -0.429D-01 0.113D-01-0.223D+00 0.138D+00 0.234D+00 0.883D+00
 Gap=     0.064 Goal=   None    Shift=    0.000
 RMSDP=5.02D-06 MaxDP=2.11D-04 DE= 7.19D-07 OVMax= 5.20D-04

 Cycle  23  Pass 1  IDiag  1:
 RMSU=  3.47D-06    CP:  1.00D+00  1.12D+00
 E= -1455.63840675748     Delta-E=       -0.000000001415 Rises=F Damp=F
 DIIS: error= 4.43D-06 at cycle  23 NSaved=   7.
 NSaved= 7 IEnMin= 4 EnMin= -1455.63841483065     IErMin= 7 ErrMin= 4.43D-06
 ErrMax= 4.43D-06  0.00D+00 EMaxC= 1.00D-01 BMatC= 1.77D-09 BMatP= 5.25D-09
 IDIUse=1 WtCom= 1.00D+00 WtEn= 0.00D+00
 Coeff-Com: -0.599D+00-0.144D+01-0.264D+01 0.434D+01-0.216D+00 0.555D+00
 Coeff-Com:  0.992D+00
 Coeff:     -0.599D+00-0.144D+01-0.264D+01 0.434D+01-0.216D+00 0.555D+00
 Coeff:      0.992D+00
 Gap=     0.064 Goal=   None    Shift=    0.000
 RMSDP=5.25D-06 MaxDP=3.25D-04 DE=-1.42D-09 OVMax= 3.39D-04

 Cycle  24  Pass 1  IDiag  1:
 RMSU=  2.66D-06    CP:  1.00D+00  1.19D+00  2.11D+00
 E= -1455.63840676820     Delta-E=       -0.000000010715 Rises=F Damp=F
 DIIS: error= 1.14D-06 at cycle  24 NSaved=   8.
 NSaved= 8 IEnMin= 4 EnMin= -1455.63841483065     IErMin= 8 ErrMin= 1.14D-06
 ErrMax= 1.14D-06  0.00D+00 EMaxC= 1.00D-01 BMatC= 3.66D-10 BMatP= 1.77D-09
 IDIUse=1 WtCom= 1.00D+00 WtEn= 0.00D+00
 Coeff-Com: -0.267D+00-0.684D+00-0.116D+01 0.197D+01-0.133D+00 0.130D+00
 Coeff-Com:  0.458D+00 0.683D+00
 Coeff:     -0.267D+00-0.684D+00-0.116D+01 0.197D+01-0.133D+00 0.130D+00
 Coeff:      0.458D+00 0.683D+00
 Gap=     0.064 Goal=   None    Shift=    0.000
 RMSDP=1.75D-06 MaxDP=1.09D-04 DE=-1.07D-08 OVMax= 5.66D-05

 Cycle  25  Pass 1  IDiag  1:
 RMSU=  6.84D-07    CP:  1.00D+00  1.21D+00  2.36D+00  1.17D+00
 E= -1455.63840676956     Delta-E=       -0.000000001359 Rises=F Damp=F
 DIIS: error= 5.70D-07 at cycle  25 NSaved=   9.
 NSaved= 9 IEnMin= 4 EnMin= -1455.63841483065     IErMin= 9 ErrMin= 5.70D-07
 ErrMax= 5.70D-07  0.00D+00 EMaxC= 1.00D-01 BMatC= 5.47D-11 BMatP= 3.66D-10
 IDIUse=1 WtCom= 1.00D+00 WtEn= 0.00D+00
 Coeff-Com: -0.500D-01-0.149D+00-0.210D+00 0.387D+00-0.383D-01-0.100D-01
 Coeff-Com:  0.670D-01 0.217D+00 0.786D+00
 Coeff:     -0.500D-01-0.149D+00-0.210D+00 0.387D+00-0.383D-01-0.100D-01
 Coeff:      0.670D-01 0.217D+00 0.786D+00
 Gap=     0.064 Goal=   None    Shift=    0.000
 RMSDP=7.32D-07 MaxDP=4.45D-05 DE=-1.36D-09 OVMax= 2.83D-05

 Cycle  26  Pass 1  IDiag  1:
 RMSU=  2.56D-07    CP:  1.00D+00  1.21D+00  2.49D+00  1.22D+00  1.41D+00
 E= -1455.63840676995     Delta-E=       -0.000000000394 Rises=F Damp=F
 DIIS: error= 3.06D-07 at cycle  26 NSaved=  10.
 NSaved=10 IEnMin= 4 EnMin= -1455.63841483065     IErMin=10 ErrMin= 3.06D-07
 ErrMax= 3.06D-07  0.00D+00 EMaxC= 1.00D-01 BMatC= 1.32D-11 BMatP= 5.47D-11
 IDIUse=1 WtCom= 1.00D+00 WtEn= 0.00D+00
 Coeff-Com:  0.136D-01 0.328D-01 0.619D-01-0.990D-01 0.259D-02-0.216D-01
 Coeff-Com: -0.414D-01-0.113D+00 0.235D+00 0.929D+00
 Coeff:      0.136D-01 0.328D-01 0.619D-01-0.990D-01 0.259D-02-0.216D-01
 Coeff:     -0.414D-01-0.113D+00 0.235D+00 0.929D+00
 Gap=     0.064 Goal=   None    Shift=    0.000
 RMSDP=5.24D-07 MaxDP=3.48D-05 DE=-3.94D-10 OVMax= 1.72D-05

 Cycle  27  Pass 1  IDiag  1:
 RMSU=  1.26D-07    CP:  1.00D+00  1.21D+00  2.58D+00  1.28D+00  1.58D+00
                    CP:  1.34D+00
 E= -1455.63840676997     Delta-E=       -0.000000000014 Rises=F Damp=F
 DIIS: error= 1.05D-07 at cycle  27 NSaved=  11.
 NSaved=11 IEnMin= 4 EnMin= -1455.63841483065     IErMin=11 ErrMin= 1.05D-07
 ErrMax= 1.05D-07  0.00D+00 EMaxC= 1.00D-01 BMatC= 2.43D-12 BMatP= 1.32D-11
 IDIUse=1 WtCom= 1.00D+00 WtEn= 0.00D+00
 Coeff-Com:  0.648D-02 0.213D-01 0.320D-01-0.560D-01 0.364D-02-0.503D-02
 Coeff-Com: -0.120D-01-0.471D-01-0.235D-01 0.346D+00 0.734D+00
 Coeff:      0.648D-02 0.213D-01 0.320D-01-0.560D-01 0.364D-02-0.503D-02
 Coeff:     -0.120D-01-0.471D-01-0.235D-01 0.346D+00 0.734D+00
 Gap=     0.064 Goal=   None    Shift=    0.000
 RMSDP=7.08D-08 MaxDP=5.34D-06 DE=-1.36D-11 OVMax= 1.52D-06

 Cycle  28  Pass 1  IDiag  1:
 RMSU=  4.33D-08    CP:  1.00D+00  1.21D+00  2.58D+00  1.29D+00  1.59D+00
                    CP:  1.34D+00  1.07D+00
 E= -1455.63840676996     Delta-E=        0.000000000007 Rises=F Damp=F
 DIIS: error= 3.13D-08 at cycle  28 NSaved=  12.
 NSaved=12 IEnMin= 4 EnMin= -1455.63841483065     IErMin=12 ErrMin= 3.13D-08
 ErrMax= 3.13D-08  0.00D+00 EMaxC= 1.00D-01 BMatC= 5.44D-13 BMatP= 2.43D-12
 IDIUse=1 WtCom= 1.00D+00 WtEn= 0.00D+00
 Coeff-Com: -0.165D-02-0.968D-03-0.497D-02 0.684D-02-0.307D-03 0.136D-02
 Coeff-Com:  0.420D-02 0.534D-02-0.482D-01 0.302D-02 0.340D+00 0.695D+00
 Coeff:     -0.165D-02-0.968D-03-0.497D-02 0.684D-02-0.307D-03 0.136D-02
 Coeff:      0.420D-02 0.534D-02-0.482D-01 0.302D-02 0.340D+00 0.695D+00
 Gap=     0.064 Goal=   None    Shift=    0.000
 RMSDP=2.82D-08 MaxDP=1.88D-06 DE= 7.28D-12 OVMax= 3.08D-07

 Cycle  29  Pass 1  IDiag  1:
 RMSU=  1.78D-08    CP:  1.00D+00  1.21D+00  2.58D+00  1.29D+00  1.57D+00
                    CP:  1.36D+00  1.18D+00  9.76D-01
 E= -1455.63840676996     Delta-E=        0.000000000003 Rises=F Damp=F
 DIIS: error= 1.67D-08 at cycle  29 NSaved=  13.
 NSaved=13 IEnMin= 4 EnMin= -1455.63841483065     IErMin=13 ErrMin= 1.67D-08
 ErrMax= 1.67D-08  0.00D+00 EMaxC= 1.00D-01 BMatC= 6.47D-14 BMatP= 5.44D-13
 IDIUse=1 WtCom= 1.00D+00 WtEn= 0.00D+00
 Coeff-Com: -0.117D-03 0.641D-03 0.813D-03-0.140D-02 0.749D-04 0.756D-03
 Coeff-Com:  0.780D-03 0.837D-02-0.134D-01-0.460D-01 0.351D-01 0.254D+00
 Coeff-Com:  0.760D+00
 Coeff:     -0.117D-03 0.641D-03 0.813D-03-0.140D-02 0.749D-04 0.756D-03
 Coeff:      0.780D-03 0.837D-02-0.134D-01-0.460D-01 0.351D-01 0.254D+00
 Coeff:      0.760D+00
 Gap=     0.064 Goal=   None    Shift=    0.000
 RMSDP=1.18D-08 MaxDP=9.19D-07 DE= 2.73D-12 OVMax= 3.02D-07

 Cycle  30  Pass 1  IDiag  1:
 RMSU=  7.14D-09    CP:  1.00D+00  1.21D+00  2.58D+00  1.29D+00  1.57D+00
                    CP:  1.36D+00  1.21D+00  9.99D-01  1.04D+00
 E= -1455.63840676998     Delta-E=       -0.000000000028 Rises=F Damp=F
 DIIS: error= 1.26D-08 at cycle  30 NSaved=  14.
 NSaved=14 IEnMin= 4 EnMin= -1455.63841483065     IErMin=14 ErrMin= 1.26D-08
 ErrMax= 1.26D-08  0.00D+00 EMaxC= 1.00D-01 BMatC= 4.36D-14 BMatP= 6.47D-14
 IDIUse=1 WtCom= 1.00D+00 WtEn= 0.00D+00
 Coeff-Com: -0.325D-03-0.824D-04 0.190D-05 0.277D-03 0.290D-04 0.354D-03
 Coeff-Com: -0.885D-04 0.251D-02 0.119D-03-0.181D-01-0.255D-01-0.116D-01
 Coeff-Com:  0.247D+00 0.805D+00
 Coeff:     -0.325D-03-0.824D-04 0.190D-05 0.277D-03 0.290D-04 0.354D-03
 Coeff:     -0.885D-04 0.251D-02 0.119D-03-0.181D-01-0.255D-01-0.116D-01
 Coeff:      0.247D+00 0.805D+00
 Gap=     0.064 Goal=   None    Shift=    0.000
 RMSDP=1.05D-08 MaxDP=8.60D-07 DE=-2.82D-11 OVMax= 1.32D-07

 Cycle  31  Pass 1  IDiag  1:
 RMSU=  3.11D-09    CP:  1.00D+00  1.21D+00  2.59D+00  1.29D+00  1.57D+00
                    CP:  1.36D+00  1.23D+00  1.02D+00  1.25D+00  1.08D+00
 E= -1455.63840676997     Delta-E=        0.000000000012 Rises=F Damp=F
 DIIS: error= 7.54D-09 at cycle  31 NSaved=  15.
 NSaved=15 IEnMin= 4 EnMin= -1455.63841483065     IErMin=15 ErrMin= 7.54D-09
 ErrMax= 7.54D-09  0.00D+00 EMaxC= 1.00D-01 BMatC= 1.15D-14 BMatP= 4.36D-14
 IDIUse=1 WtCom= 1.00D+00 WtEn= 0.00D+00
 Coeff-Com: -0.356D-03-0.368D-03-0.581D-03 0.115D-02-0.240D-05 0.228D-03
 Coeff-Com: -0.282D-04-0.121D-03 0.183D-02-0.346D-03-0.128D-01-0.439D-01
 Coeff-Com: -0.268D-01 0.260D+00 0.822D+00
 Coeff:     -0.356D-03-0.368D-03-0.581D-03 0.115D-02-0.240D-05 0.228D-03
 Coeff:     -0.282D-04-0.121D-03 0.183D-02-0.346D-03-0.128D-01-0.439D-01
 Coeff:     -0.268D-01 0.260D+00 0.822D+00
 Gap=     0.064 Goal=   None    Shift=    0.000
 RMSDP=5.20D-09 MaxDP=4.00D-07 DE= 1.23D-11 OVMax= 6.55D-08

 SCF Done:  E(RM062X) =  -1455.63840677     A.U. after   31 cycles
            NFock= 31  Conv=0.52D-08     -V/T= 2.0028
 KE= 1.451544066386D+03 PE=-5.471560566389D+03 EE= 1.552953713705D+03
 Leave Link  502 at Wed Jul  6 04:16:34 2022, MaxMem=   671088640 cpu:            3133.5 elap:             678.3
 (Enter /gpfs/software/gaussian16/sse4/tar/g16/l601.exe)
 Copying SCF densities to generalized density rwf, IOpCl= 0 IROHF=0.

 **********************************************************************

            Population analysis using the SCF density.

 **********************************************************************

 Orbital symmetries:
       Occupied  (A) (A) (A) (A) (A) (A) (A) (A) (A) (A) (A) (A)
                 (A) (A) (A) (A) (A) (A) (A) (A) (A) (A) (A) (A)
                 (A) (A) (A) (A) (A) (A) (A) (A) (A) (A) (A) (A)
                 (A) (A) (A) (A) (A) (A) (A) (A) (A) (A) (A) (A)
                 (A) (A) (A) (A) (A) (A) (A) (A) (A) (A) (A) (A)
       Virtual   (A) (A) (A) (A) (A) (A) (A) (A) (A) (A) (A) (A)
                 (A) (A) (A) (A) (A) (A) (A) (A) (A) (A) (A) (A)
                 (A) (A) (A) (A) (A) (A) (A) (A) (A) (A) (A) (A)
                 (A) (A) (A) (A) (A) (A) (A) (A) (A) (A) (A) (A)
                 (A) (A) (A) (A) (A) (A) (A) (A) (A) (A) (A) (A)
                 (A) (A) (A) (A) (A) (A) (A) (A) (A) (A) (A) (A)
                 (A) (A) (A) (A) (A) (A) (A) (A) (A) (A) (A) (A)
                 (A) (A) (A) (A) (A) (A) (A) (A) (A) (A) (A) (A)
                 (A) (A) (A) (A) (A) (A) (A) (A) (A) (A) (A) (A)
                 (A) (A) (A) (A) (A) (A) (A) (A) (A) (A) (A) (A)
                 (A) (A) (A) (A) (A) (A) (A) (A) (A) (A) (A) (A)
                 (A) (A) (A) (A) (A) (A) (A) (A) (A) (A) (A) (A)
                 (A) (A) (A) (A) (A) (A) (A) (A) (A) (A) (A) (A)
                 (A) (A) (A) (A) (A) (A) (A) (A) (A) (A) (A) (A)
                 (A) (A) (A) (A) (A) (A) (A) (A) (A) (A) (A) (A)
                 (A) (A) (A) (A) (A) (A) (A) (A) (A) (A) (A) (A)
                 (A) (A) (A) (A) (A) (A) (A) (A) (A) (A) (A) (A)
                 (A) (A) (A) (A) (A) (A) (A) (A) (A) (A) (A) (A)
                 (A) (A) (A) (A) (A) (A) (A) (A) (A) (A) (A) (A)
                 (A) (A) (A) (A) (A) (A) (A) (A) (A) (A) (A) (A)
                 (A) (A) (A) (A) (A) (A) (A) (A) (A) (A) (A) (A)
                 (A) (A) (A) (A) (A) (A) (A) (A) (A) (A) (A) (A)
                 (A) (A) (A) (A) (A) (A) (A) (A) (A) (A) (A) (A)
                 (A) (A) (A) (A) (A) (A) (A) (A) (A) (A) (A) (A)
                 (A) (A) (A) (A) (A) (A) (A) (A) (A) (A) (A) (A)
                 (A) (A) (A) (A) (A) (A) (A) (A) (A) (A) (A) (A)
 The electronic state is 1-A.
 Alpha  occ. eigenvalues -- -102.57038-102.55120 -19.45974 -10.51805 -10.50576
 Alpha  occ. eigenvalues --  -10.49756 -10.47823 -10.47661 -10.46630 -10.46147
 Alpha  occ. eigenvalues --  -10.45863 -10.45725 -10.44068 -10.42352 -10.39761
 Alpha  occ. eigenvalues --   -9.71364  -9.69470  -7.43857  -7.43219  -7.43204
 Alpha  occ. eigenvalues --   -7.41961  -7.41330  -7.41299  -1.02918  -0.89783
 Alpha  occ. eigenvalues --   -0.86321  -0.83974  -0.81270  -0.76160  -0.72862
 Alpha  occ. eigenvalues --   -0.70063  -0.67761  -0.59865  -0.58366  -0.55207
 Alpha  occ. eigenvalues --   -0.53272  -0.48416  -0.45195  -0.43854  -0.43257
 Alpha  occ. eigenvalues --   -0.41419  -0.39555  -0.38624  -0.38017  -0.36654
 Alpha  occ. eigenvalues --   -0.35800  -0.34644  -0.33371  -0.31584  -0.30559
 Alpha  occ. eigenvalues --   -0.29751  -0.27838  -0.26796  -0.24989  -0.22938
 Alpha  occ. eigenvalues --   -0.20587  -0.18902  -0.17444  -0.12434  -0.10007
 Alpha virt. eigenvalues --   -0.03598   0.10009   0.10061   0.10781   0.10842
 Alpha virt. eigenvalues --    0.11625   0.13184   0.13325   0.13760   0.14773
 Alpha virt. eigenvalues --    0.14998   0.15478   0.16277   0.16540   0.17125
 Alpha virt. eigenvalues --    0.17825   0.18020   0.18329   0.18598   0.18629
 Alpha virt. eigenvalues --    0.19262   0.19545   0.19912   0.20747   0.21902
 Alpha virt. eigenvalues --    0.21960   0.22481   0.22743   0.24049   0.24070
 Alpha virt. eigenvalues --    0.24346   0.24965   0.25386   0.26396   0.26759
 Alpha virt. eigenvalues --    0.26801   0.27351   0.27935   0.28064   0.28878
 Alpha virt. eigenvalues --    0.29287   0.29459   0.29683   0.30671   0.30938
 Alpha virt. eigenvalues --    0.31027   0.31348   0.31521   0.32022   0.32438
 Alpha virt. eigenvalues --    0.33165   0.33835   0.33928   0.34762   0.35824
 Alpha virt. eigenvalues --    0.36123   0.36199   0.37443   0.37710   0.38396
 Alpha virt. eigenvalues --    0.38981   0.39718   0.40335   0.41724   0.42716
 Alpha virt. eigenvalues --    0.43496   0.43592   0.44397   0.45087   0.45334
 Alpha virt. eigenvalues --    0.45716   0.45763   0.47310   0.47755   0.48663
 Alpha virt. eigenvalues --    0.49101   0.51282   0.54020   0.55266   0.57053
 Alpha virt. eigenvalues --    0.57440   0.58083   0.59764   0.61419   0.61708
 Alpha virt. eigenvalues --    0.62059   0.63781   0.65585   0.65808   0.65964
 Alpha virt. eigenvalues --    0.66733   0.68669   0.69423   0.69495   0.70700
 Alpha virt. eigenvalues --    0.71973   0.72424   0.72640   0.74034   0.75698
 Alpha virt. eigenvalues --    0.75812   0.75965   0.77527   0.77561   0.78717
 Alpha virt. eigenvalues --    0.79698   0.80496   0.80839   0.82302   0.82323
 Alpha virt. eigenvalues --    0.83761   0.83897   0.85329   0.85614   0.86154
 Alpha virt. eigenvalues --    0.87005   0.88745   0.88924   0.90856   0.92510
 Alpha virt. eigenvalues --    0.95005   0.95576   0.98882   0.99222   1.00624
 Alpha virt. eigenvalues --    1.02070   1.02628   1.02865   1.03558   1.03824
 Alpha virt. eigenvalues --    1.04006   1.05150   1.05869   1.06123   1.06866
 Alpha virt. eigenvalues --    1.07644   1.08193   1.09938   1.10137   1.11368
 Alpha virt. eigenvalues --    1.12202   1.12615   1.13702   1.14211   1.15743
 Alpha virt. eigenvalues --    1.17096   1.18241   1.18867   1.19787   1.21554
 Alpha virt. eigenvalues --    1.23975   1.24375   1.26192   1.28457   1.30731
 Alpha virt. eigenvalues --    1.30928   1.32605   1.33538   1.35082   1.36033
 Alpha virt. eigenvalues --    1.36988   1.39819   1.39938   1.41532   1.43208
 Alpha virt. eigenvalues --    1.46489   1.47798   1.48468   1.49908   1.52236
 Alpha virt. eigenvalues --    1.59714   1.59843   1.60693   1.63400   1.67997
 Alpha virt. eigenvalues --    1.68611   1.70815   1.71195   1.72150   1.73986
 Alpha virt. eigenvalues --    1.77134   1.77913   1.78538   1.78651   1.81933
 Alpha virt. eigenvalues --    1.83436   1.86142   1.87255   1.89762   1.90401
 Alpha virt. eigenvalues --    1.93920   1.94235   1.96219   1.96232   1.98325
 Alpha virt. eigenvalues --    2.00117   2.02092   2.05639   2.05748   2.06526
 Alpha virt. eigenvalues --    2.07182   2.08854   2.09305   2.10856   2.11518
 Alpha virt. eigenvalues --    2.13750   2.16292   2.17215   2.17784   2.23490
 Alpha virt. eigenvalues --    2.24495   2.26998   2.30014   2.32046   2.37986
 Alpha virt. eigenvalues --    2.39510   2.39993   2.41960   2.42231   2.43519
 Alpha virt. eigenvalues --    2.45747   2.46710   2.50059   2.50569   2.57096
 Alpha virt. eigenvalues --    2.58297   2.59390   2.61132   2.64510   2.65397
 Alpha virt. eigenvalues --    2.68807   2.69290   2.74120   2.76802   2.78594
 Alpha virt. eigenvalues --    2.79688   2.80725   2.82909   2.83682   2.85845
 Alpha virt. eigenvalues --    2.86748   2.89205   2.91276   2.92326   2.93952
 Alpha virt. eigenvalues --    2.96369   2.98895   3.01357   3.02357   3.04361
 Alpha virt. eigenvalues --    3.09985   3.10276   3.11864   3.12643   3.14494
 Alpha virt. eigenvalues --    3.15343   3.20686   3.21694   3.25866   3.26186
 Alpha virt. eigenvalues --    3.29733   3.36387   3.38212   3.39431   3.40107
 Alpha virt. eigenvalues --    3.46369   3.55606   3.56402   3.57936   3.61464
 Alpha virt. eigenvalues --    3.68204   3.69110   3.75395   3.76889   3.81129
 Alpha virt. eigenvalues --    3.88537   3.93395   3.98061   4.16859   4.19188
 Alpha virt. eigenvalues --    4.26365   4.31346   4.33293   4.64542   4.82206
 Alpha virt. eigenvalues --    4.95720   5.32954   5.48038   5.97268  10.08193
 Alpha virt. eigenvalues --   10.12138  23.62021  23.80826  23.94049  24.04330
 Alpha virt. eigenvalues --   24.06929  24.09929  24.14743  24.20987  24.23358
 Alpha virt. eigenvalues --   24.31028  24.31894  24.36229  26.01210  26.10513
 Alpha virt. eigenvalues --   26.29643  26.46770  26.72358  26.97387  50.28744
 Alpha virt. eigenvalues --  216.18310 216.22726
          Condensed to atoms (all electrons):
               1          2          3          4          5          6
     1  C    7.428181  -1.332152   1.447436  -1.587820   1.893762  -1.236195
     2  C   -1.332152  11.852438  -4.486906   2.212575  -2.592854   1.967222
     3  C    1.447436  -4.486906  15.832699  -2.492653  -0.527114  -2.157178
     4  C   -1.587820   2.212575  -2.492653  15.242542  -7.172308   2.099473
     5  C    1.893762  -2.592854  -0.527114  -7.172308  17.889552  -2.721771
     6  C   -1.236195   1.967222  -2.157178   2.099473  -2.721771   9.759223
     7  H   -0.045132  -0.047747   0.237466   0.002841  -0.025273   0.091567
     8  H   -0.003129  -0.021969   0.011403  -0.108074   0.351801   0.045858
     9  O    0.370737  -0.006780  -0.108596  -0.129847  -0.159170   0.061094
    10  H    0.077174   0.249774   0.077661  -0.045933   0.011234  -0.010069
    11  C   -0.118156  -0.706756   0.633670  -1.473952   0.122355   2.433191
    12  C   -0.136197  -0.161220  -3.140244  -0.858296   2.571438  -1.276158
    13  C   -0.146941   0.055068  -0.898610   0.952379  -0.609380  -0.623062
    14  C    0.000933  -0.815245   2.368320  -0.774537  -2.041836  -1.209896
    15  C    0.014826  -0.083860   0.069288  -0.290036  -0.113231  -0.990504
    16  C   -0.000844  -0.151462  -0.081151  -0.086551  -0.039155  -1.045315
    17  Cl   0.000935  -0.009012  -0.005870  -0.019164  -0.037838  -0.072279
    18  Cl  -0.003067  -0.002078  -0.074260   0.029047  -0.040955  -0.207754
    19  H   -0.005768   0.021656  -0.072822  -0.000190   0.004491   0.014049
    20  H   -0.005916   0.010034   0.018795   0.047583  -0.013668   0.115415
               7          8          9         10         11         12
     1  C   -0.045132  -0.003129   0.370737   0.077174  -0.118156  -0.136197
     2  C   -0.047747  -0.021969  -0.006780   0.249774  -0.706756  -0.161220
     3  C    0.237466   0.011403  -0.108596   0.077661   0.633670  -3.140244
     4  C    0.002841  -0.108074  -0.129847  -0.045933  -1.473952  -0.858296
     5  C   -0.025273   0.351801  -0.159170   0.011234   0.122355   2.571438
     6  C    0.091567   0.045858   0.061094  -0.010069   2.433191  -1.276158
     7  H    0.519440  -0.000025   0.000024  -0.006923   0.051625   0.024834
     8  H   -0.000025   0.506228  -0.000150   0.000055   0.073077   0.006134
     9  O    0.000024  -0.000150   8.382487  -0.007744  -0.002962  -0.001134
    10  H   -0.006923   0.000055  -0.007744   0.492616  -0.004131  -0.003044
    11  C    0.051625   0.073077  -0.002962  -0.004131  13.461586   2.015746
    12  C    0.024834   0.006134  -0.001134  -0.003044   2.015746  16.030355
    13  C    0.003585  -0.037987   0.000295  -0.000553  -0.623323   6.062209
    14  C    0.019545   0.012835   0.001487   0.010209  -1.052870  -2.284998
    15  C    0.007312  -0.001721   0.000394   0.000506  -2.080949  -2.815667
    16  C   -0.000334  -0.015788  -0.000062   0.000285  -6.057463 -10.157333
    17  Cl   0.000045   0.000078   0.000000  -0.000000  -0.123194   0.621045
    18  Cl   0.000059  -0.000318   0.000001  -0.000002  -0.610491   0.136780
    19  H    0.002331  -0.000197  -0.000021  -0.000157  -0.076662   0.054854
    20  H   -0.000084  -0.000295  -0.000011   0.000000   0.012898   0.204180
              13         14         15         16         17         18
     1  C   -0.146941   0.000933   0.014826  -0.000844   0.000935  -0.003067
     2  C    0.055068  -0.815245  -0.083860  -0.151462  -0.009012  -0.002078
     3  C   -0.898610   2.368320   0.069288  -0.081151  -0.005870  -0.074260
     4  C    0.952379  -0.774537  -0.290036  -0.086551  -0.019164   0.029047
     5  C   -0.609380  -2.041836  -0.113231  -0.039155  -0.037838  -0.040955
     6  C   -0.623062  -1.209896  -0.990504  -1.045315  -0.072279  -0.207754
     7  H    0.003585   0.019545   0.007312  -0.000334   0.000045   0.000059
     8  H   -0.037987   0.012835  -0.001721  -0.015788   0.000078  -0.000318
     9  O    0.000295   0.001487   0.000394  -0.000062   0.000000   0.000001
    10  H   -0.000553   0.010209   0.000506   0.000285  -0.000000  -0.000002
    11  C   -0.623323  -1.052870  -2.080949  -6.057463  -0.123194  -0.610491
    12  C    6.062209  -2.284998  -2.815667 -10.157333   0.621045   0.136780
    13  C   33.913133  -5.130649  -9.122613 -17.730196   1.952821  -1.950082
    14  C   -5.130649  13.934096   3.372248   0.110318  -0.452107   0.369295
    15  C   -9.122613   3.372248  12.538529   6.122385  -0.782525   0.599878
    16  C  -17.730196   0.110318   6.122385  36.317794  -2.251052   0.776836
    17  Cl   1.952821  -0.452107  -0.782525  -2.251052  18.025813  -0.274895
    18  Cl  -1.950082   0.369295   0.599878   0.776836  -0.274895  17.880083
    19  H   -0.055111   0.377151  -0.051054   0.040813   0.002182   0.001640
    20  H   -0.076935  -0.019507  -0.002794   0.044845  -0.001341  -0.031818
              19         20
     1  C   -0.005768  -0.005916
     2  C    0.021656   0.010034
     3  C   -0.072822   0.018795
     4  C   -0.000190   0.047583
     5  C    0.004491  -0.013668
     6  C    0.014049   0.115415
     7  H    0.002331  -0.000084
     8  H   -0.000197  -0.000295
     9  O   -0.000021  -0.000011
    10  H   -0.000157   0.000000
    11  C   -0.076662   0.012898
    12  C    0.054854   0.204180
    13  C   -0.055111  -0.076935
    14  C    0.377151  -0.019507
    15  C   -0.051054  -0.002794
    16  C    0.040813   0.044845
    17  Cl   0.002182  -0.001341
    18  Cl   0.001640  -0.031818
    19  H    0.597567   0.000041
    20  H    0.000041   0.547136
 Mulliken charges:
               1
     1  C   -0.612666
     2  C    0.049274
     3  C   -0.651336
     4  C    0.452923
     5  C   -0.750079
     6  C    0.963090
     7  H    0.164844
     8  H    0.182186
     9  O   -0.400043
    10  H    0.159042
    11  C    0.126761
    12  C   -0.893283
    13  C    0.065953
    14  C   -0.794789
    15  C   -0.390413
    16  C    0.203429
    17  Cl   0.426359
    18  Cl   0.402101
    19  H    0.145206
    20  H    0.151440
 Sum of Mulliken charges =  -1.00000
 Mulliken charges with hydrogens summed into heavy atoms:
               1
     1  C   -0.612666
     2  C    0.208316
     3  C   -0.486492
     4  C    0.452923
     5  C   -0.567892
     6  C    0.963090
     9  O   -0.400043
    11  C    0.126761
    12  C   -0.741843
    13  C    0.065953
    14  C   -0.649583
    15  C   -0.390413
    16  C    0.203429
    17  Cl   0.426359
    18  Cl   0.402101
 Electronic spatial extent (au):  <R**2>=           5508.7499
 Charge=             -1.0000 electrons
 Dipole moment (field-independent basis, Debye):
    X=             -2.2369    Y=              2.2013    Z=             -0.0317  Tot=              3.1385
 Quadrupole moment (field-independent basis, Debye-Ang):
   XX=           -198.4076   YY=           -110.2544   ZZ=           -108.5416
   XY=            -14.3131   XZ=             -0.2072   YZ=             -0.0657
 Traceless Quadrupole moment (field-independent basis, Debye-Ang):
   XX=            -59.3398   YY=             28.8135   ZZ=             30.5263
   XY=            -14.3131   XZ=             -0.2072   YZ=             -0.0657
 Octapole moment (field-independent basis, Debye-Ang**2):
  XXX=           -357.2941  YYY=             33.4599  ZZZ=              0.3074  XYY=             38.4465
  XXY=            -27.2383  XXZ=             -1.3886  XZZ=            -11.8690  YZZ=              5.8587
  YYZ=              0.0408  XYZ=             -0.1506
 Hexadecapole moment (field-independent basis, Debye-Ang**3):
 XXXX=          -9392.0958 YYYY=          -1116.4235 ZZZZ=           -132.2199 XXXY=           -349.7948
 XXXZ=             -8.7670 YYYX=           -100.3736 YYYZ=             -0.2696 ZZZX=              0.2755
 ZZZY=              0.0032 XXYY=          -1285.4561 XXZZ=          -1127.2415 YYZZ=           -216.8601
 XXYZ=             -1.1009 YYXZ=             -0.1321 ZZXY=             -9.6624
 N-N= 1.011424379529D+03 E-N=-5.471560566010D+03  KE= 1.451544066386D+03
 No NMR shielding tensors so no spin-rotation constants.
 Leave Link  601 at Wed Jul  6 04:16:34 2022, MaxMem=   671088640 cpu:               0.8 elap:               0.2
 (Enter /gpfs/software/gaussian16/sse4/tar/g16/l607.exe)
 ******************************Gaussian NBO Version 3.1******************************
             N A T U R A L   A T O M I C   O R B I T A L   A N D
          N A T U R A L   B O N D   O R B I T A L   A N A L Y S I S
 ******************************Gaussian NBO Version 3.1******************************
       /RESON  / : Allow strongly delocalized NBO set

 Analyzing the SCF density

 Job title: ...                                                             

 Storage needed:    425842 in NPA,    567062 in NBO ( 671086480 available)
 GSVD:  LWork=       43702 too small for GESVD, short by      149675 words or      149675 for optimal perf.
 Remove ICRem=   47 ICRemI=  114 L=0 PNAO number   47 atom    3 type  51 NPNAO=  376
   due to symmetric orthogonalization 2, value= 0.00D+00.
 GSVD:  LWork=       44584 too small for GESVD, short by      147038 words or      147038 for optimal perf.
 Remove ICRem=  112 ICRemI=  113 L=0 PNAO number  112 atom    6 type  51 NPNAO=  375
   due to symmetric orthogonalization 2, value= 0.00D+00.
 GSVD:  LWork=       45462 too small for GESVD, short by      144413 words or      144413 for optimal perf.

 Computed number of electrons  119.99998324 does not match expected value of   120.


 NATURAL POPULATIONS:  Natural atomic orbital occupancies 
                                                          
   NAO  Atom  No  lang   Type(AO)    Occupancy      Energy
 ----------------------------------------------------------
     1    C    1  S      Cor( 1S)     1.99907     -10.38333
     2    C    1  S      Val( 2S)     0.83527      -0.02817
     3    C    1  S      Ryd( 4S)     0.00393       1.11221
     4    C    1  S      Ryd( 3S)     0.00043       0.56457
     5    C    1  S      Ryd( 5S)     0.00004      22.97528
     6    C    1  px     Val( 2p)     0.88752       0.06895
     7    C    1  px     Ryd( 4p)     0.01818       1.18906
     8    C    1  px     Ryd( 3p)     0.00079       0.50347
     9    C    1  px     Ryd( 5p)     0.00012       2.95344
    10    C    1  py     Val( 2p)     1.03538       0.01884
    11    C    1  py     Ryd( 4p)     0.00586       1.36921
    12    C    1  py     Ryd( 3p)     0.00121       0.52346
    13    C    1  py     Ryd( 5p)     0.00011       2.66782
    14    C    1  pz     Val( 2p)     0.90792      -0.00647
    15    C    1  pz     Ryd( 4p)     0.00116       0.80813
    16    C    1  pz     Ryd( 3p)     0.00044       0.40842
    17    C    1  pz     Ryd( 5p)     0.00014       2.69778
    18    C    1  dxy    Ryd( 3d)     0.00396       2.72937
    19    C    1  dxz    Ryd( 3d)     0.00523       1.81757
    20    C    1  dyz    Ryd( 3d)     0.00060       1.71639
    21    C    1  dx2y2  Ryd( 3d)     0.00136       2.67120
    22    C    1  dz2    Ryd( 3d)     0.00045       2.15921

    23    C    2  S      Cor( 1S)     1.99907     -10.31133
    24    C    2  S      Val( 2S)     0.98367      -0.10697
    25    C    2  S      Ryd( 3S)     0.00349       0.82946
    26    C    2  S      Ryd( 4S)     0.00029       0.91921
    27    C    2  S      Ryd( 5S)     0.00001      23.30496
    28    C    2  px     Val( 2p)     1.12301       0.01782
    29    C    2  px     Ryd( 4p)     0.00601       0.96989
    30    C    2  px     Ryd( 3p)     0.00051       0.63416
    31    C    2  px     Ryd( 5p)     0.00011       3.27928
    32    C    2  py     Val( 2p)     1.06547       0.02650
    33    C    2  py     Ryd( 4p)     0.00464       1.02237
    34    C    2  py     Ryd( 3p)     0.00038       0.62085
    35    C    2  py     Ryd( 5p)     0.00012       3.16819
    36    C    2  pz     Val( 2p)     1.08798      -0.03170
    37    C    2  pz     Ryd( 4p)     0.00206       0.61496
    38    C    2  pz     Ryd( 3p)     0.00022       0.44699
    39    C    2  pz     Ryd( 5p)     0.00002       2.82818
    40    C    2  dxy    Ryd( 3d)     0.00053       2.59693
    41    C    2  dxz    Ryd( 3d)     0.00064       1.80292
    42    C    2  dyz    Ryd( 3d)     0.00034       1.73175
    43    C    2  dx2y2  Ryd( 3d)     0.00057       2.66543
    44    C    2  dz2    Ryd( 3d)     0.00046       2.16879

    45    C    3  S      Cor( 1S)     1.99900     -10.31533
    46    C    3  S      Val( 2S)     0.94057      -0.09988
    47    C    3  S      Ryd( 3S)     0.00040       0.94849
    48    C    3  S      Ryd( 4S)     0.00002      23.45995
    49    C    3  px     Val( 2p)     1.08384       0.03108
    50    C    3  px     Ryd( 4p)     0.00359       1.09133
    51    C    3  px     Ryd( 3p)     0.00048       0.70183
    52    C    3  px     Ryd( 5p)     0.00019       3.38370
    53    C    3  py     Val( 2p)     1.13770       0.03584
    54    C    3  py     Ryd( 4p)     0.00565       1.02645
    55    C    3  py     Ryd( 3p)     0.00032       0.53276
    56    C    3  py     Ryd( 5p)     0.00006       3.39454
    57    C    3  pz     Val( 2p)     0.97617      -0.01928
    58    C    3  pz     Ryd( 4p)     0.00063       0.66173
    59    C    3  pz     Ryd( 3p)     0.00062       0.42590
    60    C    3  pz     Ryd( 5p)     0.00001       2.85104
    61    C    3  dxy    Ryd( 3d)     0.00054       2.57190
    62    C    3  dxz    Ryd( 3d)     0.00093       1.80784
    63    C    3  dyz    Ryd( 3d)     0.00026       1.71838
    64    C    3  dx2y2  Ryd( 3d)     0.00069       2.66341
    65    C    3  dz2    Ryd( 3d)     0.00053       2.12407

    66    C    4  S      Cor( 1S)     1.99895     -10.38067
    67    C    4  S      Val( 2S)     1.07726      -0.17877
    68    C    4  S      Ryd( 4S)     0.00162       1.16635
    69    C    4  S      Ryd( 3S)     0.00048       1.06263
    70    C    4  S      Ryd( 5S)     0.00001      23.04092
    71    C    4  px     Val( 2p)     0.91784       0.09030
    72    C    4  px     Ryd( 4p)     0.00487       0.88073
    73    C    4  px     Ryd( 3p)     0.00035       0.68326
    74    C    4  px     Ryd( 5p)     0.00017       3.37406
    75    C    4  py     Val( 2p)     0.51237       0.03870
    76    C    4  py     Ryd( 4p)     0.00553       0.66245
    77    C    4  py     Ryd( 3p)     0.00032       0.58156
    78    C    4  py     Ryd( 5p)     0.00007       3.03591
    79    C    4  pz     Val( 2p)     1.22834      -0.04772
    80    C    4  pz     Ryd( 4p)     0.00218       0.61155
    81    C    4  pz     Ryd( 3p)     0.00021       0.54624
    82    C    4  pz     Ryd( 5p)     0.00001       2.74087
    83    C    4  dxy    Ryd( 3d)     0.00071       2.35972
    84    C    4  dxz    Ryd( 3d)     0.00062       1.78688
    85    C    4  dyz    Ryd( 3d)     0.00073       1.61032
    86    C    4  dx2y2  Ryd( 3d)     0.00046       2.36552
    87    C    4  dz2    Ryd( 3d)     0.00058       2.03122

    88    C    5  S      Cor( 1S)     1.99898     -10.32179
    89    C    5  S      Val( 2S)     0.96447      -0.10348
    90    C    5  S      Ryd( 4S)     0.00319       0.82965
    91    C    5  S      Ryd( 3S)     0.00021       0.70070
    92    C    5  S      Ryd( 5S)     0.00002      23.37280
    93    C    5  px     Val( 2p)     1.12118      -0.02009
    94    C    5  px     Ryd( 4p)     0.00484       0.99630
    95    C    5  px     Ryd( 3p)     0.00045       0.73016
    96    C    5  px     Ryd( 5p)     0.00011       3.35529
    97    C    5  py     Val( 2p)     1.18476      -0.01129
    98    C    5  py     Ryd( 4p)     0.00589       0.95818
    99    C    5  py     Ryd( 3p)     0.00040       0.45924
   100    C    5  py     Ryd( 5p)     0.00018       3.45912
   101    C    5  pz     Val( 2p)     1.02721      -0.03832
   102    C    5  pz     Ryd( 4p)     0.00083       0.60109
   103    C    5  pz     Ryd( 3p)     0.00055       0.40790
   104    C    5  pz     Ryd( 5p)     0.00001       2.88466
   105    C    5  dxy    Ryd( 3d)     0.00068       2.58003
   106    C    5  dxz    Ryd( 3d)     0.00121       1.74649
   107    C    5  dyz    Ryd( 3d)     0.00077       1.79331
   108    C    5  dx2y2  Ryd( 3d)     0.00069       2.73836
   109    C    5  dz2    Ryd( 3d)     0.00043       2.17318

   110    C    6  S      Cor( 1S)     1.99882     -10.32231
   111    C    6  S      Val( 2S)     0.86787      -0.05903
   112    C    6  S      Ryd( 3S)     0.00078       0.93680
   113    C    6  S      Ryd( 4S)     0.00001      23.41197
   114    C    6  px     Val( 2p)     1.05515       0.03114
   115    C    6  px     Ryd( 4p)     0.00615       1.23267
   116    C    6  px     Ryd( 3p)     0.00032       0.65450
   117    C    6  px     Ryd( 5p)     0.00008       3.58044
   118    C    6  py     Val( 2p)     1.04543       0.01841
   119    C    6  py     Ryd( 4p)     0.00520       1.29358
   120    C    6  py     Ryd( 3p)     0.00022       0.70676
   121    C    6  py     Ryd( 5p)     0.00021       3.56226
   122    C    6  pz     Val( 2p)     1.13349      -0.02128
   123    C    6  pz     Ryd( 4p)     0.00171       0.70644
   124    C    6  pz     Ryd( 3p)     0.00040       0.42754
   125    C    6  pz     Ryd( 5p)     0.00001       2.93799
   126    C    6  dxy    Ryd( 3d)     0.00061       2.62067
   127    C    6  dxz    Ryd( 3d)     0.00064       1.75573
   128    C    6  dyz    Ryd( 3d)     0.00056       1.78282
   129    C    6  dx2y2  Ryd( 3d)     0.00050       2.59898
   130    C    6  dz2    Ryd( 3d)     0.00070       2.14539

   131    H    7  S      Val( 1S)     0.78667       0.16288
   132    H    7  S      Ryd( 2S)     0.00138       1.05390
   133    H    7  S      Ryd( 3S)     0.00019       2.01741
   134    H    7  px     Ryd( 2p)     0.00012       2.23592
   135    H    7  py     Ryd( 2p)     0.00037       2.71850
   136    H    7  pz     Ryd( 2p)     0.00012       1.73264

   137    H    8  S      Val( 1S)     0.75695       0.14506
   138    H    8  S      Ryd( 2S)     0.00079       1.25209
   139    H    8  S      Ryd( 3S)     0.00022       1.62635
   140    H    8  px     Ryd( 2p)     0.00016       2.27449
   141    H    8  py     Ryd( 2p)     0.00037       2.64218
   142    H    8  pz     Ryd( 2p)     0.00010       1.72126

   143    O    9  S      Cor( 1S)     1.99977     -19.19205
   144    O    9  S      Val( 2S)     1.68178      -0.82194
   145    O    9  S      Ryd( 3S)     0.00279       1.21300
   146    O    9  S      Ryd( 4S)     0.00008       1.60623
   147    O    9  S      Ryd( 5S)     0.00000      49.85707
   148    O    9  px     Val( 2p)     1.57817      -0.21156
   149    O    9  px     Ryd( 3p)     0.00130       0.79713
   150    O    9  px     Ryd( 4p)     0.00020       1.75407
   151    O    9  px     Ryd( 5p)     0.00009       4.91976
   152    O    9  py     Val( 2p)     1.83954      -0.19454
   153    O    9  py     Ryd( 3p)     0.00496       0.75540
   154    O    9  py     Ryd( 4p)     0.00006       1.61684
   155    O    9  py     Ryd( 5p)     0.00001       4.92828
   156    O    9  pz     Val( 2p)     1.57618      -0.15950
   157    O    9  pz     Ryd( 3p)     0.00307       0.68279
   158    O    9  pz     Ryd( 4p)     0.00001       1.58435
   159    O    9  pz     Ryd( 5p)     0.00003       4.73852
   160    O    9  dxy    Ryd( 3d)     0.00166       3.47936
   161    O    9  dxz    Ryd( 3d)     0.00174       3.31261
   162    O    9  dyz    Ryd( 3d)     0.00008       3.07877
   163    O    9  dx2y2  Ryd( 3d)     0.00159       3.71855
   164    O    9  dz2    Ryd( 3d)     0.00046       3.29438

   165    H   10  S      Val( 1S)     0.76665       0.15575
   166    H   10  S      Ryd( 2S)     0.00123       0.92634
   167    H   10  S      Ryd( 3S)     0.00023       1.98822
   168    H   10  px     Ryd( 2p)     0.00022       2.39515
   169    H   10  py     Ryd( 2p)     0.00026       2.54103
   170    H   10  pz     Ryd( 2p)     0.00011       1.73499

   171    C   11  S      Cor( 1S)     1.99904     -10.30511
   172    C   11  S      Val( 2S)     0.88636      -0.03293
   173    C   11  S      Ryd( 4S)     0.00125       1.04142
   174    C   11  S      Ryd( 3S)     0.00023       0.75955
   175    C   11  S      Ryd( 5S)     0.00002      23.36306
   176    C   11  px     Val( 2p)     1.04017       0.04245
   177    C   11  px     Ryd( 4p)     0.00497       1.17484
   178    C   11  px     Ryd( 3p)     0.00038       0.77096
   179    C   11  px     Ryd( 5p)     0.00014       3.62324
   180    C   11  py     Val( 2p)     1.09295       0.03323
   181    C   11  py     Ryd( 4p)     0.00585       1.27472
   182    C   11  py     Ryd( 3p)     0.00020       0.68936
   183    C   11  py     Ryd( 5p)     0.00017       3.60786
   184    C   11  pz     Val( 2p)     1.00877       0.00112
   185    C   11  pz     Ryd( 4p)     0.00059       0.71384
   186    C   11  pz     Ryd( 3p)     0.00050       0.45128
   187    C   11  pz     Ryd( 5p)     0.00002       2.95322
   188    C   11  dxy    Ryd( 3d)     0.00059       2.72264
   189    C   11  dxz    Ryd( 3d)     0.00080       1.78320
   190    C   11  dyz    Ryd( 3d)     0.00064       1.79813
   191    C   11  dx2y2  Ryd( 3d)     0.00052       2.59031
   192    C   11  dz2    Ryd( 3d)     0.00037       2.20371

   193    C   12  S      Cor( 1S)     1.99898     -10.28676
   194    C   12  S      Val( 2S)     0.92465      -0.05459
   195    C   12  S      Ryd( 3S)     0.00218       1.04340
   196    C   12  S      Ryd( 4S)     0.00004       3.56992
   197    C   12  S      Ryd( 5S)     0.00001      20.43578
   198    C   12  px     Val( 2p)     1.07210       0.03185
   199    C   12  px     Ryd( 4p)     0.00339       1.07682
   200    C   12  px     Ryd( 3p)     0.00041       0.73724
   201    C   12  px     Ryd( 5p)     0.00013       3.40040
   202    C   12  py     Val( 2p)     1.16421       0.03067
   203    C   12  py     Ryd( 4p)     0.00513       1.16148
   204    C   12  py     Ryd( 3p)     0.00062       0.60792
   205    C   12  py     Ryd( 5p)     0.00010       3.29768
   206    C   12  pz     Val( 2p)     1.07941      -0.01578
   207    C   12  pz     Ryd( 4p)     0.00151       0.68727
   208    C   12  pz     Ryd( 3p)     0.00117       0.38861
   209    C   12  pz     Ryd( 5p)     0.00001       2.89930
   210    C   12  dxy    Ryd( 3d)     0.00049       2.65584
   211    C   12  dxz    Ryd( 3d)     0.00052       1.80176
   212    C   12  dyz    Ryd( 3d)     0.00036       1.76742
   213    C   12  dx2y2  Ryd( 3d)     0.00066       2.65473
   214    C   12  dz2    Ryd( 3d)     0.00047       2.17043

   215    C   13  S      Cor( 1S)     1.99844     -10.35815
   216    C   13  S      Val( 2S)     0.92797      -0.10934
   217    C   13  S      Ryd( 3S)     0.00262       0.38323
   218    C   13  S      Ryd( 4S)     0.00112       1.00740
   219    C   13  S      Ryd( 5S)     0.00002      23.49154
   220    C   13  px     Val( 2p)     1.04857      -0.01465
   221    C   13  px     Ryd( 4p)     0.00695       0.98967
   222    C   13  px     Ryd( 3p)     0.00029       0.68123
   223    C   13  px     Ryd( 5p)     0.00025       3.27008
   224    C   13  py     Val( 2p)     0.99095      -0.04046
   225    C   13  py     Ryd( 4p)     0.00701       1.05239
   226    C   13  py     Ryd( 3p)     0.00023       0.73903
   227    C   13  py     Ryd( 5p)     0.00033       3.21137
   228    C   13  pz     Val( 2p)     1.08838      -0.04326
   229    C   13  pz     Ryd( 4p)     0.00119       0.75730
   230    C   13  pz     Ryd( 3p)     0.00049       0.59432
   231    C   13  pz     Ryd( 5p)     0.00005       2.65438
   232    C   13  dxy    Ryd( 3d)     0.00170       2.34084
   233    C   13  dxz    Ryd( 3d)     0.00099       1.72358
   234    C   13  dyz    Ryd( 3d)     0.00121       1.69816
   235    C   13  dx2y2  Ryd( 3d)     0.00108       2.55177
   236    C   13  dz2    Ryd( 3d)     0.00084       2.11713

   237    C   14  S      Cor( 1S)     1.99910     -10.27220
   238    C   14  S      Val( 2S)     0.95210      -0.05447
   239    C   14  S      Ryd( 3S)     0.00154       0.94261
   240    C   14  S      Ryd( 4S)     0.00023       1.13953
   241    C   14  S      Ryd( 5S)     0.00002      23.01333
   242    C   14  px     Val( 2p)     1.14111       0.03994
   243    C   14  px     Ryd( 4p)     0.00690       1.11229
   244    C   14  px     Ryd( 3p)     0.00036       0.77117
   245    C   14  px     Ryd( 5p)     0.00009       3.39485
   246    C   14  py     Val( 2p)     1.11958       0.06424
   247    C   14  py     Ryd( 4p)     0.00707       0.98300
   248    C   14  py     Ryd( 3p)     0.00029       0.53518
   249    C   14  py     Ryd( 5p)     0.00015       3.43838
   250    C   14  pz     Val( 2p)     1.04697       0.00519
   251    C   14  pz     Ryd( 4p)     0.00091       0.68426
   252    C   14  pz     Ryd( 3p)     0.00030       0.41212
   253    C   14  pz     Ryd( 5p)     0.00001       2.91041
   254    C   14  dxy    Ryd( 3d)     0.00135       2.63383
   255    C   14  dxz    Ryd( 3d)     0.00053       1.80189
   256    C   14  dyz    Ryd( 3d)     0.00044       1.81142
   257    C   14  dx2y2  Ryd( 3d)     0.00051       2.71590
   258    C   14  dz2    Ryd( 3d)     0.00038       2.16829

   259    C   15  S      Cor( 1S)     1.99886     -10.25043
   260    C   15  S      Val( 2S)     1.10556      -0.07698
   261    C   15  S      Ryd( 3S)     0.01520       0.58187
   262    C   15  S      Ryd( 4S)     0.00094       1.07098
   263    C   15  S      Ryd( 5S)     0.00001      23.11075
   264    C   15  px     Val( 2p)     0.98953       0.13992
   265    C   15  px     Ryd( 4p)     0.00907       1.00955
   266    C   15  px     Ryd( 3p)     0.00042       0.78680
   267    C   15  px     Ryd( 5p)     0.00010       3.14066
   268    C   15  py     Val( 2p)     1.24562       0.04911
   269    C   15  py     Ryd( 4p)     0.00849       0.85587
   270    C   15  py     Ryd( 3p)     0.00014       0.55532
   271    C   15  py     Ryd( 5p)     0.00006       3.09946
   272    C   15  pz     Val( 2p)     0.79281       0.07174
   273    C   15  pz     Ryd( 4p)     0.00067       0.78111
   274    C   15  pz     Ryd( 3p)     0.00027       0.60101
   275    C   15  pz     Ryd( 5p)     0.00002       2.67086
   276    C   15  dxy    Ryd( 3d)     0.00106       2.50265
   277    C   15  dxz    Ryd( 3d)     0.00049       1.85614
   278    C   15  dyz    Ryd( 3d)     0.00131       1.73681
   279    C   15  dx2y2  Ryd( 3d)     0.00097       2.48655
   280    C   15  dz2    Ryd( 3d)     0.00057       2.13871

   281    C   16  S      Cor( 1S)     1.99832     -10.33705
   282    C   16  S      Val( 2S)     0.92908      -0.09675
   283    C   16  S      Ryd( 3S)     0.00701       0.58782
   284    C   16  S      Ryd( 4S)     0.00108       0.99646
   285    C   16  S      Ryd( 5S)     0.00002      23.14179
   286    C   16  px     Val( 2p)     0.97676      -0.05512
   287    C   16  px     Ryd( 3p)     0.00727       1.07865
   288    C   16  px     Ryd( 4p)     0.00035       1.28012
   289    C   16  px     Ryd( 5p)     0.00030       2.75219
   290    C   16  py     Val( 2p)     1.13347      -0.00175
   291    C   16  py     Ryd( 3p)     0.00834       0.91027
   292    C   16  py     Ryd( 4p)     0.00028       1.39073
   293    C   16  py     Ryd( 5p)     0.00017       2.71719
   294    C   16  pz     Val( 2p)     1.11830      -0.03239
   295    C   16  pz     Ryd( 3p)     0.00152       0.75897
   296    C   16  pz     Ryd( 4p)     0.00025       1.16121
   297    C   16  pz     Ryd( 5p)     0.00015       2.10749
   298    C   16  dxy    Ryd( 3d)     0.00110       2.57552
   299    C   16  dxz    Ryd( 3d)     0.00146       1.66175
   300    C   16  dyz    Ryd( 3d)     0.00059       1.79837
   301    C   16  dx2y2  Ryd( 3d)     0.00258       2.34105
   302    C   16  dz2    Ryd( 3d)     0.00082       2.11310

   303   Cl   17  S      Cor( 1S)     2.00000    -101.11456
   304   Cl   17  S      Cor( 2S)     1.99970     -10.80017
   305   Cl   17  S      Val( 3S)     1.81705      -0.95204
   306   Cl   17  S      Ryd( 5S)     0.00165       1.01594
   307   Cl   17  S      Ryd( 4S)     0.00007       0.88278
   308   Cl   17  S      Ryd( 6S)     0.00000      18.21075
   309   Cl   17  S      Ryd( 7S)     0.00000     207.75498
   310   Cl   17  px     Cor( 2p)     1.99991      -7.41147
   311   Cl   17  px     Val( 3p)     1.30950      -0.17589
   312   Cl   17  px     Ryd( 5p)     0.00413       0.51719
   313   Cl   17  px     Ryd( 4p)     0.00023       0.42700
   314   Cl   17  px     Ryd( 6p)     0.00002       3.80522
   315   Cl   17  px     Ryd( 7p)     0.00000      25.32909
   316   Cl   17  py     Cor( 2p)     1.99999      -7.40768
   317   Cl   17  py     Val( 3p)     1.93763      -0.25783
   318   Cl   17  py     Ryd( 5p)     0.00219       0.53446
   319   Cl   17  py     Ryd( 4p)     0.00010       0.50364
   320   Cl   17  py     Ryd( 6p)     0.00002       3.30014
   321   Cl   17  py     Ryd( 7p)     0.00000      25.29710
   322   Cl   17  pz     Cor( 2p)     1.99999      -7.40770
   323   Cl   17  pz     Val( 3p)     1.93324      -0.26043
   324   Cl   17  pz     Ryd( 5p)     0.00307       0.52596
   325   Cl   17  pz     Ryd( 4p)     0.00012       0.43848
   326   Cl   17  pz     Ryd( 6p)     0.00001       3.07240
   327   Cl   17  pz     Ryd( 7p)     0.00000      25.23971
   328   Cl   17  dxy    Ryd( 3d)     0.00182       1.35499
   329   Cl   17  dxz    Ryd( 3d)     0.00247       1.13582
   330   Cl   17  dyz    Ryd( 3d)     0.00014       1.06590
   331   Cl   17  dx2y2  Ryd( 3d)     0.00371       1.40580
   332   Cl   17  dz2    Ryd( 3d)     0.00135       1.18688

   333   Cl   18  S      Cor( 1S)     2.00000    -101.12427
   334   Cl   18  S      Cor( 2S)     1.99971     -10.82387
   335   Cl   18  S      Val( 3S)     1.81895      -0.97745
   336   Cl   18  S      Ryd( 5S)     0.00156       1.07897
   337   Cl   18  S      Ryd( 4S)     0.00013       0.94012
   338   Cl   18  S      Ryd( 6S)     0.00000      18.18487
   339   Cl   18  S      Ryd( 7S)     0.00000     207.63525
   340   Cl   18  px     Cor( 2p)     1.99997      -7.42776
   341   Cl   18  px     Val( 3p)     1.73760      -0.25008
   342   Cl   18  px     Ryd( 5p)     0.00252       0.52592
   343   Cl   18  px     Ryd( 4p)     0.00030       0.46316
   344   Cl   18  px     Ryd( 6p)     0.00001       3.46863
   345   Cl   18  px     Ryd( 7p)     0.00000      25.31858
   346   Cl   18  py     Cor( 2p)     1.99994      -7.42934
   347   Cl   18  py     Val( 3p)     1.50572      -0.22055
   348   Cl   18  py     Ryd( 5p)     0.00394       0.51660
   349   Cl   18  py     Ryd( 4p)     0.00014       0.42485
   350   Cl   18  py     Ryd( 6p)     0.00003       3.61750
   351   Cl   18  py     Ryd( 7p)     0.00000      25.33360
   352   Cl   18  pz     Cor( 2p)     1.99999      -7.42656
   353   Cl   18  pz     Val( 3p)     1.93544      -0.27871
   354   Cl   18  pz     Ryd( 5p)     0.00245       0.52379
   355   Cl   18  pz     Ryd( 4p)     0.00023       0.40993
   356   Cl   18  pz     Ryd( 6p)     0.00001       3.04433
   357   Cl   18  pz     Ryd( 7p)     0.00000      25.24035
   358   Cl   18  dxy    Ryd( 3d)     0.00405       1.39986
   359   Cl   18  dxz    Ryd( 3d)     0.00102       1.06985
   360   Cl   18  dyz    Ryd( 3d)     0.00164       1.09367
   361   Cl   18  dx2y2  Ryd( 3d)     0.00155       1.33299
   362   Cl   18  dz2    Ryd( 3d)     0.00140       1.17290

   363    H   19  S      Val( 1S)     0.80384       0.18119
   364    H   19  S      Ryd( 2S)     0.00137       0.80106
   365    H   19  S      Ryd( 3S)     0.00028       2.26877
   366    H   19  px     Ryd( 2p)     0.00015       2.36900
   367    H   19  py     Ryd( 2p)     0.00036       2.64072
   368    H   19  pz     Ryd( 2p)     0.00010       1.76237

   369    H   20  S      Val( 1S)     0.79097       0.15599
   370    H   20  S      Ryd( 2S)     0.00212       0.60284
   371    H   20  S      Ryd( 3S)     0.00025       2.49724
   372    H   20  px     Ryd( 2p)     0.00012       2.20322
   373    H   20  py     Ryd( 2p)     0.00037       2.76349
   374    H   20  pz     Ryd( 2p)     0.00017       1.74173

 WARNING:  1 low occupancy (<1.9990e) core orbital  found on  C    3
           1 low occupancy (<1.9990e) core orbital  found on  C    4
           1 low occupancy (<1.9990e) core orbital  found on  C    5
           1 low occupancy (<1.9990e) core orbital  found on  C    6
           1 low occupancy (<1.9990e) core orbital  found on  C   12
           1 low occupancy (<1.9990e) core orbital  found on  C   13
           1 low occupancy (<1.9990e) core orbital  found on  C   15
           1 low occupancy (<1.9990e) core orbital  found on  C   16

 WARNING:  Population inversion found on atom  C    1
           Population inversion found on atom  C    2
           Population inversion found on atom  C    3
           Population inversion found on atom  C    4
           Population inversion found on atom  C    5
           Population inversion found on atom  C    6
           Population inversion found on atom  O    9
           Population inversion found on atom  C   11
           Population inversion found on atom  C   12
           Population inversion found on atom  C   13
           Population inversion found on atom  C   14
           Population inversion found on atom  C   15
           Population inversion found on atom Cl   17
           Population inversion found on atom Cl   18


 Summary of Natural Population Analysis:                  
                                                          
                                       Natural Population 
                Natural  -----------------------------------------------
    Atom  No    Charge         Core      Valence    Rydberg      Total
 -----------------------------------------------------------------------
      C    1    0.29083      1.99907     3.66608    0.04401     5.70917
      C    2   -0.27960      1.99907     4.26013    0.02040     6.27960
      C    3   -0.15219      1.99900     4.13828    0.01492     6.15219
      C    4    0.24632      1.99895     3.73581    0.01892     5.75368
      C    5   -0.31708      1.99898     4.29763    0.02047     6.31708
      C    6   -0.11886      1.99882     4.10194    0.01810     6.11886
      H    7    0.21115      0.00000     0.78667    0.00218     0.78885
      H    8    0.24141      0.00000     0.75695    0.00164     0.75859
      O    9   -0.69359      1.99977     6.67569    0.01813     8.69359
      H   10    0.23131      0.00000     0.76665    0.00204     0.76869
      C   11   -0.04454      1.99904     4.02825    0.01725     6.04454
      C   12   -0.25655      1.99898     4.24037    0.01720     6.25655
      C   13   -0.08069      1.99844     4.05587    0.02638     6.08069
      C   14   -0.27996      1.99910     4.25975    0.02110     6.27996
      C   15   -0.17217      1.99886     4.13352    0.03979     6.17217
      C   16   -0.18924      1.99832     4.15761    0.03331     6.18924
     Cl   17   -0.01814      9.99960     6.99742    0.02112    17.01814
     Cl   18   -0.01829      9.99960     6.99771    0.02098    17.01829
      H   19    0.19390      0.00000     0.80384    0.00226     0.80610
      H   20    0.20599      0.00000     0.79097    0.00303     0.79401
 =======================================================================
   * Total *   -0.99998     45.98561    73.65113    0.36324   119.99998

                                 Natural Population      
 --------------------------------------------------------
   Core                      45.98561 ( 99.9687% of  46)
   Valence                   73.65113 ( 99.5286% of  74)
   Natural Minimal Basis    119.63674 ( 99.6973% of 120)
   Natural Rydberg Basis      0.36324 (  0.3027% of 120)
 --------------------------------------------------------

    Atom  No          Natural Electron Configuration
 ----------------------------------------------------------------------------
      C    1      [core]2S( 0.84)2p( 2.83)3d( 0.01)4p( 0.03)
      C    2      [core]2S( 0.98)2p( 3.28)4p( 0.01)
      C    3      [core]2S( 0.94)2p( 3.20)4p( 0.01)
      C    4      [core]2S( 1.08)2p( 2.66)4p( 0.01)
      C    5      [core]2S( 0.96)2p( 3.33)4p( 0.01)
      C    6      [core]2S( 0.87)2p( 3.23)4p( 0.01)
      H    7            1S( 0.79)
      H    8            1S( 0.76)
      O    9      [core]2S( 1.68)2p( 4.99)3p( 0.01)3d( 0.01)
      H   10            1S( 0.77)
      C   11      [core]2S( 0.89)2p( 3.14)4p( 0.01)
      C   12      [core]2S( 0.92)2p( 3.32)4p( 0.01)
      C   13      [core]2S( 0.93)2p( 3.13)3d( 0.01)4p( 0.02)
      C   14      [core]2S( 0.95)2p( 3.31)4p( 0.01)
      C   15      [core]2S( 1.11)2p( 3.03)3S( 0.02)4p( 0.02)
      C   16      [core]2S( 0.93)2p( 3.23)3S( 0.01)3p( 0.02)3d( 0.01)
     Cl   17      [core]3S( 1.82)3p( 5.18)3d( 0.01)5p( 0.01)
     Cl   18      [core]3S( 1.82)3p( 5.18)3d( 0.01)5p( 0.01)
      H   19            1S( 0.80)
      H   20            1S( 0.79)


 NATURAL BOND ORBITAL ANALYSIS:

                       Occupancies       Lewis Structure    Low   High
           Occ.    -------------------  -----------------   occ   occ
  Cycle   Thresh.   Lewis   Non-Lewis     CR  BD  3C  LP    (L)   (NL)   Dev
 =============================================================================
   1(1)    1.90   113.06998   6.93002     23  22   0  15     8      9    0.67
   2(2)    1.90   113.06998   6.93002     23  22   0  15     8      9    0.67
   3(1)    1.80   114.21476   5.78524     23  24   0  13     6      7    0.46
   4(2)    1.80   114.21476   5.78524     23  24   0  13     6      7    0.46
   5(1)    1.70   115.46517   4.53483     23  26   0  11     3      7    0.46
   6(2)    1.70   115.46517   4.53483     23  26   0  11     3      7    0.46
   7(1)    1.60   116.02066   3.97934     23  27   0  10     2      7    0.52
   8(2)    1.60   116.02035   3.97965     23  27   0  10     2      7    0.46
   9(3)    1.60   115.86458   4.13542     23  28   0   9     2      8    0.45
  10(4)    1.60   116.46428   3.53572     23  28   0   9     1      7    0.46
  11(5)    1.60   115.76785   4.23215     23  28   0   9     2      8    0.42
  12(6)    1.60   115.45130   4.54870     23  29   0   8     2      8    0.52
  13(7)    1.60   115.86458   4.13542     23  28   0   9     2      8    0.45
  14(8)    1.60   116.46428   3.53572     23  28   0   9     1      7    0.46
  15(9)    1.60   115.76785   4.23215     23  28   0   9     2      8    0.42
  16(1)    1.50   115.84784   4.15216     23  26   0  11     1      7    0.52
  17(2)    1.50   116.35626   3.64374     23  27   0  10     0      7    0.52
  18(3)    1.50   115.84784   4.15216     23  26   0  11     1      7    0.52
  19(4)    1.50   116.35626   3.64374     23  27   0  10     0      7    0.52
  20(1)    1.60   116.46428   3.53572     23  28   0   9     1      7    0.46
 -----------------------------------------------------------------------------

 Structure accepted: RESONANCE keyword permits strongly delocalized structure

 WARNING:  1 low occupancy (<1.9990e) core orbital  found on  C    4
           1 low occupancy (<1.9990e) core orbital  found on  C    5
           1 low occupancy (<1.9990e) core orbital  found on  C    6
           1 low occupancy (<1.9990e) core orbital  found on  C   12
           1 low occupancy (<1.9990e) core orbital  found on  C   13
           1 low occupancy (<1.9990e) core orbital  found on  C   15
           1 low occupancy (<1.9990e) core orbital  found on  C   16

           --- Apparent excited state configuration ---
 The following "inverted" NBO labels reflect the actual hybrid overlap:

                 NBO  12 has been relabelled BD*

                 NBO 358 has been relabelled BD 

 --------------------------------------------------------
   Core                     45.98558 ( 99.969% of  46)
   Valence Lewis            68.95874 ( 93.187% of  74)
  ==================       ============================
   Total Lewis             114.94432 ( 95.787% of 120)
  -----------------------------------------------------
   Valence non-Lewis         4.80496 (  4.004% of 120)
   Rydberg non-Lewis         0.25072 (  0.209% of 120)
  ==================       ============================
   Total non-Lewis           5.05568 (  4.213% of 120)
 --------------------------------------------------------


       (Occupancy)   Bond orbital/ Coefficients/ Hybrids
 ---------------------------------------------------------------------------------
     1. (1.91290) BD ( 1) C   1 - C   2  
                ( 51.21%)   0.7156* C   1 s( 36.37%)p 1.75( 63.61%)d 0.00(  0.02%)
                                           -0.0008  0.6027  0.0194 -0.0039  0.0018
                                           -0.3074 -0.0297  0.0159  0.0000 -0.7351
                                            0.0042  0.0076  0.0026 -0.0005 -0.0003
                                            0.0001 -0.0000  0.0111  0.0001  0.0000
                                           -0.0044 -0.0079
                ( 48.79%)   0.6985* C   2 s( 30.25%)p 2.30( 69.70%)d 0.00(  0.05%)
                                            0.0006  0.5499  0.0110 -0.0016  0.0010
                                            0.3691 -0.0349  0.0029 -0.0003  0.7479
                                            0.0063 -0.0127  0.0024  0.0006 -0.0002
                                            0.0000 -0.0000  0.0082  0.0000 -0.0001
                                           -0.0141 -0.0139
     2. (1.96187) BD ( 1) C   1 - C   4  
                ( 50.16%)   0.7082* C   1 s( 31.11%)p 2.21( 68.84%)d 0.00(  0.06%)
                                           -0.0001  0.5577  0.0075  0.0044 -0.0011
                                           -0.4942 -0.0284  0.0147 -0.0005  0.6652
                                           -0.0214  0.0017 -0.0067 -0.0079 -0.0001
                                            0.0001  0.0000 -0.0212  0.0003 -0.0003
                                           -0.0044 -0.0096
                ( 49.84%)   0.7060* C   4 s( 45.41%)p 1.20( 54.53%)d 0.00(  0.05%)
                                           -0.0001  0.6739 -0.0032 -0.0060  0.0003
                                            0.5842 -0.0292 -0.0045  0.0034 -0.4506
                                           -0.0018  0.0086 -0.0012  0.0071 -0.0003
                                           -0.0001  0.0000 -0.0157  0.0003 -0.0003
                                           -0.0074 -0.0151
     3. (1.99358) BD ( 1) C   1 - O   9  
                ( 36.56%)   0.6046* C   1 s( 32.12%)p 2.11( 67.76%)d 0.00(  0.12%)
                                            0.0000  0.5656 -0.0364  0.0032 -0.0017
                                            0.8107 -0.0643 -0.0110 -0.0000  0.1262
                                           -0.0092 -0.0052  0.0009  0.0064 -0.0008
                                           -0.0001 -0.0000  0.0107  0.0005  0.0001
                                            0.0268 -0.0189
                ( 63.44%)   0.7965* O   9 s( 41.88%)p 1.38( 57.99%)d 0.00(  0.13%)
                                            0.0000  0.6464 -0.0319 -0.0030  0.0000
                                           -0.7410  0.0249  0.0045 -0.0005 -0.1732
                                            0.0048  0.0010  0.0002 -0.0093  0.0003
                                            0.0000  0.0000  0.0131  0.0007  0.0002
                                            0.0292 -0.0169
     4. (1.98940) BD ( 2) C   1 - O   9  
                ( 27.53%)   0.5247* C   1 s(  0.00%)p 1.00( 99.48%)d 0.01(  0.52%)
                                            0.0000  0.0011 -0.0001 -0.0001 -0.0000
                                           -0.0092 -0.0007 -0.0003 -0.0002  0.0041
                                            0.0002  0.0001  0.0001  0.9961  0.0411
                                            0.0236  0.0156  0.0001  0.0709  0.0146
                                           -0.0008  0.0012
                ( 72.47%)   0.8513* O   9 s(  0.00%)p 1.00( 99.88%)d 0.00(  0.12%)
                                            0.0000  0.0013 -0.0000 -0.0000 -0.0000
                                           -0.0121  0.0001  0.0000  0.0000  0.0032
                                           -0.0000 -0.0000 -0.0000  0.9993 -0.0094
                                           -0.0003 -0.0045 -0.0000 -0.0341 -0.0067
                                            0.0004 -0.0006
     5. (1.98105) BD ( 1) C   2 - C   3  
                ( 50.35%)   0.7096* C   2 s( 38.93%)p 1.57( 61.04%)d 0.00(  0.04%)
                                           -0.0000  0.6226 -0.0407 -0.0013 -0.0001
                                           -0.7763  0.0293  0.0098 -0.0046 -0.0731
                                            0.0355 -0.0054 -0.0012 -0.0064  0.0001
                                            0.0001 -0.0000 -0.0018  0.0003 -0.0000
                                            0.0146 -0.0126
                ( 49.65%)   0.7046* C   3 s( 38.33%)p 1.61( 61.61%)d 0.00(  0.05%)
                                            0.0001  0.6191  0.0051  0.0007  0.7799
                                           -0.0239 -0.0117  0.0047  0.0750  0.0385
                                           -0.0051  0.0014  0.0038 -0.0003 -0.0001
                                            0.0000  0.0034  0.0002 -0.0000  0.0155
                                           -0.0162
     6. (1.84753) BD ( 2) C   2 - C   3  
                ( 53.46%)   0.7311* C   2 s(  0.00%)p 1.00( 99.94%)d 0.00(  0.06%)
                                            0.0000  0.0010 -0.0001 -0.0000  0.0000
                                           -0.0076 -0.0001 -0.0000  0.0000  0.0022
                                            0.0001  0.0000 -0.0000  0.9993  0.0244
                                            0.0109 -0.0014 -0.0001 -0.0238  0.0084
                                            0.0001 -0.0003
                ( 46.54%)   0.6822* C   3 s(  0.00%)p 1.00( 99.93%)d 0.00(  0.07%)
                                            0.0000  0.0008  0.0000 -0.0000 -0.0056
                                           -0.0002 -0.0002 -0.0000  0.0017  0.0000
                                            0.0001 -0.0000  0.9992  0.0149  0.0229
                                           -0.0008  0.0000  0.0263  0.0059 -0.0002
                                            0.0003
     7. (1.96641) BD ( 1) C   2 - H  10  
                ( 61.41%)   0.7837* C   2 s( 30.93%)p 2.23( 69.04%)d 0.00(  0.03%)
                                           -0.0006  0.5556  0.0233  0.0043 -0.0005
                                            0.5063  0.0014  0.0027 -0.0033 -0.6588
                                           -0.0048 -0.0038  0.0004  0.0047 -0.0000
                                            0.0000 -0.0000 -0.0138  0.0001 -0.0001
                                           -0.0042 -0.0096
                ( 38.59%)   0.6212* H  10 s( 99.95%)p 0.00(  0.05%)
                                            0.9998  0.0016  0.0011 -0.0140  0.0164
                                           -0.0001
     8. (1.97101) BD ( 1) C   3 - C   6  
                ( 48.95%)   0.6996* C   3 s( 33.87%)p 1.95( 66.10%)d 0.00(  0.03%)
                                            0.0001  0.5820  0.0020  0.0013 -0.5221
                                            0.0206  0.0075  0.0030  0.6225  0.0150
                                           -0.0131 -0.0009 -0.0045  0.0001  0.0001
                                            0.0000 -0.0114  0.0001 -0.0001 -0.0036
                                           -0.0124
                ( 51.05%)   0.7145* C   6 s( 32.11%)p 2.11( 67.85%)d 0.00(  0.04%)
                                            0.0001  0.5667 -0.0048  0.0006  0.5089
                                            0.0050 -0.0068 -0.0023 -0.6474  0.0166
                                            0.0047  0.0011  0.0040 -0.0000 -0.0001
                                           -0.0000 -0.0112  0.0001 -0.0002  0.0021
                                           -0.0151
     9. (1.97349) BD ( 1) C   3 - H   7  
                ( 60.51%)   0.7779* C   3 s( 27.65%)p 2.62( 72.31%)d 0.00(  0.04%)
                                            0.0003 -0.5258  0.0059  0.0018  0.3422
                                            0.0038 -0.0016 -0.0014  0.7784  0.0068
                                            0.0009  0.0016  0.0010 -0.0000 -0.0000
                                           -0.0000 -0.0116 -0.0000 -0.0001  0.0143
                                            0.0091
                ( 39.49%)   0.6284* H   7 s( 99.96%)p 0.00(  0.04%)
                                           -0.9998 -0.0007 -0.0008 -0.0059 -0.0193
                                           -0.0000
    10. (1.96910) BD ( 1) C   4 - C   5  
                ( 47.29%)   0.6876* C   4 s( 45.05%)p 1.22( 54.91%)d 0.00(  0.05%)
                                           -0.0001  0.6709 -0.0179 -0.0058  0.0001
                                           -0.7386  0.0234  0.0096 -0.0043  0.0445
                                           -0.0300  0.0031  0.0004 -0.0062  0.0004
                                           -0.0000 -0.0000  0.0073  0.0003  0.0000
                                            0.0124 -0.0168
                ( 52.71%)   0.7260* C   5 s( 30.49%)p 2.28( 69.46%)d 0.00(  0.05%)
                                           -0.0001  0.5520 -0.0152  0.0031 -0.0008
                                            0.8234 -0.0094 -0.0087 -0.0020  0.1213
                                           -0.0417  0.0086 -0.0011  0.0026  0.0001
                                           -0.0001  0.0000  0.0014  0.0002 -0.0000
                                            0.0165 -0.0133
    11. (1.77326) BD ( 2) C   4 - C   5  
                ( 57.81%)   0.7604* C   4 s(  0.00%)p 1.00( 99.92%)d 0.00(  0.08%)
                                           -0.0000 -0.0000 -0.0000  0.0000  0.0000
                                           -0.0081  0.0000 -0.0000 -0.0000  0.0051
                                            0.0000  0.0001  0.0000  0.9995  0.0058
                                            0.0091 -0.0013  0.0001 -0.0189 -0.0201
                                            0.0002  0.0000
                ( 42.19%)   0.6495* C   5 s(  0.00%)p 1.00( 99.89%)d 0.00(  0.11%)
                                            0.0000  0.0001 -0.0002 -0.0000 -0.0000
                                           -0.0040 -0.0003 -0.0002  0.0000  0.0051
                                           -0.0000 -0.0000  0.0000  0.9991  0.0134
                                            0.0207 -0.0014  0.0001  0.0324 -0.0072
                                           -0.0002  0.0004
    12. (1.78950) BD*( 1) C   4 - C  15  
                ( 18.59%)   0.4312* C   4 s(  9.65%)p 9.36( 90.33%)d 0.00(  0.03%)
                                           -0.0002  0.3085  0.0244  0.0267 -0.0004
                                            0.3299  0.0336  0.0050 -0.0035  0.8858
                                            0.0922  0.0071 -0.0016 -0.0018 -0.0003
                                            0.0001 -0.0000 -0.0083 -0.0001  0.0002
                                            0.0057  0.0138
                ( 81.41%)  -0.9023* C  15 s( 12.78%)p 6.82( 87.14%)d 0.01(  0.08%)
                                            0.0003  0.3457  0.0909  0.0019  0.0000
                                           -0.3720 -0.0358 -0.0073 -0.0030 -0.8538
                                           -0.0529  0.0033 -0.0007 -0.0026  0.0001
                                            0.0000  0.0000 -0.0165  0.0000 -0.0001
                                            0.0162  0.0170
    13. (1.92351) BD ( 1) C   5 - C   6  
                ( 51.34%)   0.7165* C   5 s( 39.85%)p 1.51( 60.12%)d 0.00(  0.03%)
                                           -0.0005  0.6311 -0.0131  0.0013  0.0015
                                           -0.3190  0.0194  0.0016 -0.0021 -0.7063
                                            0.0032  0.0134 -0.0030  0.0023  0.0001
                                           -0.0001 -0.0000  0.0025 -0.0000 -0.0002
                                           -0.0119 -0.0130
                ( 48.66%)   0.6976* C   6 s( 34.23%)p 1.92( 65.72%)d 0.00(  0.05%)
                                            0.0004  0.5850  0.0039 -0.0005  0.3044
                                           -0.0064 -0.0051  0.0015  0.7511 -0.0127
                                           -0.0028  0.0083 -0.0024  0.0002  0.0000
                                           -0.0001  0.0120 -0.0000 -0.0002 -0.0087
                                           -0.0181
    14. (1.96442) BD ( 1) C   5 - H   8  
                ( 62.12%)   0.7882* C   5 s( 29.70%)p 2.37( 70.27%)d 0.00(  0.03%)
                                           -0.0003  0.5442  0.0293 -0.0022 -0.0007
                                           -0.4663 -0.0081  0.0043  0.0009  0.6964
                                            0.0110  0.0041  0.0003 -0.0054 -0.0000
                                           -0.0001 -0.0000 -0.0122  0.0001 -0.0001
                                           -0.0077 -0.0089
                ( 37.88%)   0.6155* H   8 s( 99.96%)p 0.00(  0.04%)
                                            0.9998  0.0015  0.0018  0.0088 -0.0179
                                            0.0001
    15. (1.95280) BD ( 1) C   6 - C  11  
                ( 50.43%)   0.7101* C   6 s( 33.58%)p 1.98( 66.40%)d 0.00(  0.02%)
                                           -0.0002  0.5794  0.0033 -0.0002 -0.8049
                                           -0.0188  0.0076 -0.0002 -0.1253  0.0055
                                            0.0013 -0.0004 -0.0017 -0.0000 -0.0000
                                            0.0000  0.0001  0.0000 -0.0001  0.0104
                                           -0.0116
                ( 49.57%)   0.7041* C  11 s( 31.43%)p 2.18( 68.55%)d 0.00(  0.02%)
                                            0.0001  0.5606  0.0010  0.0003 -0.0000
                                            0.8194  0.0073 -0.0082 -0.0015  0.1181
                                            0.0013 -0.0008 -0.0003 -0.0014  0.0000
                                           -0.0001  0.0000  0.0032 -0.0000 -0.0000
                                            0.0111 -0.0093
    16. (1.96729) BD ( 1) C  11 - C  12  
                ( 50.41%)   0.7100* C  11 s( 34.34%)p 1.91( 65.63%)d 0.00(  0.03%)
                                           -0.0000  0.5860  0.0023  0.0012  0.0001
                                           -0.4935 -0.0080  0.0037 -0.0021  0.6423
                                           -0.0094 -0.0032  0.0037  0.0021  0.0000
                                           -0.0000  0.0000 -0.0136 -0.0000  0.0001
                                           -0.0017 -0.0117
                ( 49.59%)   0.7042* C  12 s( 36.68%)p 1.73( 63.29%)d 0.00(  0.03%)
                                           -0.0002  0.6056  0.0084 -0.0013  0.0014
                                            0.5285 -0.0196 -0.0039  0.0007 -0.5940
                                           -0.0109  0.0130 -0.0028 -0.0026  0.0001
                                            0.0000 -0.0000 -0.0124 -0.0001  0.0001
                                           -0.0035 -0.0124
    17. (1.95197) BD ( 1) C  11 - C  14  
                ( 51.89%)   0.7203* C  11 s( 34.19%)p 1.92( 65.78%)d 0.00(  0.03%)
                                           -0.0001  0.5848  0.0019 -0.0000 -0.0001
                                           -0.2909 -0.0105  0.0007 -0.0010 -0.7569
                                            0.0066  0.0041 -0.0048 -0.0012  0.0001
                                           -0.0000 -0.0000  0.0100  0.0000  0.0000
                                           -0.0081 -0.0109
                ( 48.11%)   0.6936* C  14 s( 38.00%)p 1.63( 61.96%)d 0.00(  0.04%)
                                           -0.0001  0.6164  0.0078 -0.0021  0.0009
                                            0.3263 -0.0273 -0.0028 -0.0003  0.7157
                                            0.0004 -0.0105  0.0036 -0.0004  0.0002
                                           -0.0000  0.0000  0.0106 -0.0000  0.0000
                                           -0.0100 -0.0121
    18. (1.66126) BD ( 2) C  11 - C  14  
                ( 48.48%)   0.6962* C  11 s(  0.00%)p 1.00( 99.96%)d 0.00(  0.04%)
                                           -0.0000  0.0002 -0.0001 -0.0000  0.0000
                                            0.0018  0.0000 -0.0000 -0.0000 -0.0021
                                           -0.0001  0.0001 -0.0000  0.9997  0.0037
                                            0.0134 -0.0036 -0.0000 -0.0138 -0.0131
                                           -0.0001  0.0000
                ( 51.52%)   0.7178* C  14 s(  0.00%)p 1.00( 99.95%)d 0.00(  0.05%)
                                           -0.0000  0.0003  0.0000  0.0001 -0.0000
                                            0.0035  0.0000 -0.0001 -0.0000 -0.0013
                                           -0.0001 -0.0000 -0.0000  0.9996  0.0061
                                            0.0145 -0.0019  0.0000 -0.0045  0.0212
                                            0.0000  0.0001
    19. (1.97225) BD ( 1) C  12 - C  13  
                ( 48.99%)   0.7000* C  12 s( 35.34%)p 1.83( 64.62%)d 0.00(  0.03%)
                                            0.0000  0.5942  0.0192 -0.0003 -0.0001
                                           -0.7963  0.0217  0.0119 -0.0009 -0.1024
                                           -0.0307  0.0076 -0.0001  0.0021 -0.0001
                                           -0.0001  0.0000  0.0056 -0.0001 -0.0000
                                            0.0125 -0.0112
                ( 51.01%)   0.7142* C  13 s( 38.59%)p 1.59( 61.37%)d 0.00(  0.03%)
                                           -0.0002  0.6212  0.0035  0.0052  0.0005
                                            0.7685 -0.0003 -0.0109  0.0069  0.1497
                                           -0.0251  0.0016 -0.0011 -0.0035 -0.0000
                                            0.0000 -0.0000  0.0026 -0.0001 -0.0000
                                            0.0113 -0.0133
    20. (1.73185) BD ( 2) C  12 - C  13  
                ( 49.69%)   0.7049* C  12 s(  0.00%)p 1.00( 99.96%)d 0.00(  0.04%)
                                           -0.0000  0.0003  0.0000  0.0000  0.0000
                                            0.0030 -0.0000  0.0001  0.0000 -0.0014
                                           -0.0001 -0.0001 -0.0000  0.9993  0.0105
                                            0.0319  0.0010 -0.0000 -0.0160 -0.0098
                                           -0.0001  0.0001
                ( 50.31%)   0.7093* C  13 s(  0.00%)p 1.00( 99.98%)d 0.00(  0.02%)
                                            0.0000  0.0001 -0.0001  0.0000  0.0000
                                            0.0046 -0.0000  0.0000  0.0000 -0.0008
                                           -0.0000 -0.0000 -0.0000  0.9997  0.0053
                                            0.0201  0.0050 -0.0000  0.0133  0.0043
                                            0.0001 -0.0001
    21. (1.97598) BD ( 1) C  12 - H  20  
                ( 60.37%)   0.7770* C  12 s( 27.95%)p 2.58( 72.01%)d 0.00(  0.04%)
                                           -0.0003  0.5283 -0.0195  0.0017 -0.0011
                                            0.2910  0.0019 -0.0060 -0.0008  0.7971
                                            0.0027 -0.0067 -0.0034  0.0001 -0.0000
                                            0.0000 -0.0000  0.0096 -0.0000  0.0000
                                           -0.0136 -0.0124
                ( 39.63%)   0.6295* H  20 s( 99.96%)p 0.00(  0.04%)
                                            0.9998 -0.0019  0.0013 -0.0043 -0.0189
                                           -0.0001
    22. (1.97505) BD ( 1) C  13 - C  16  
                ( 50.62%)   0.7115* C  13 s( 39.13%)p 1.55( 60.84%)d 0.00(  0.03%)
                                            0.0000  0.6253  0.0139  0.0093 -0.0004
                                           -0.3725  0.0211  0.0013 -0.0009 -0.6848
                                           -0.0051  0.0135 -0.0081  0.0011 -0.0001
                                           -0.0000  0.0000  0.0085 -0.0001 -0.0000
                                           -0.0073 -0.0114
                ( 49.38%)   0.7027* C  16 s( 39.12%)p 1.56( 60.85%)d 0.00(  0.03%)
                                           -0.0001  0.6248  0.0259  0.0112  0.0007
                                            0.2160  0.0196  0.0092  0.0023  0.7490
                                           -0.0127  0.0112  0.0035  0.0004 -0.0001
                                           -0.0000  0.0000  0.0084 -0.0000 -0.0000
                                           -0.0105 -0.0122
    23. (1.98872) BD ( 1) C  13 -Cl  18  
                ( 45.27%)   0.6728* C  13 s( 22.23%)p 3.49( 77.59%)d 0.01(  0.18%)
                                           -0.0001  0.4705 -0.0274 -0.0136 -0.0006
                                           -0.5190 -0.0012  0.0046  0.0106  0.7114
                                           -0.0036  0.0003 -0.0137  0.0029  0.0000
                                           -0.0000 -0.0001 -0.0347 -0.0001  0.0002
                                           -0.0113 -0.0226
                ( 54.73%)   0.7398*Cl  18 s( 19.75%)p 4.04( 79.77%)d 0.02(  0.48%)
                                            0.0000  0.0001  0.4432  0.0333 -0.0002
                                            0.0001 -0.0000  0.0001  0.5153 -0.0300
                                           -0.0035 -0.0006 -0.0004 -0.0001 -0.7277
                                            0.0402  0.0055  0.0002  0.0005 -0.0000
                                           -0.0030  0.0002  0.0000  0.0000  0.0000
                                           -0.0574 -0.0002  0.0003 -0.0189 -0.0342
    24. (1.97493) BD ( 1) C  14 - C  15  
                ( 52.82%)   0.7268* C  14 s( 35.55%)p 1.81( 64.41%)d 0.00(  0.04%)
                                           -0.0000  0.5960  0.0154 -0.0042 -0.0004
                                           -0.7859 -0.0003  0.0098  0.0006 -0.1554
                                            0.0472 -0.0034  0.0036  0.0024  0.0000
                                           -0.0000  0.0000  0.0074 -0.0001 -0.0000
                                            0.0142 -0.0121
                ( 47.18%)   0.6869* C  15 s( 46.32%)p 1.16( 53.62%)d 0.00(  0.05%)
                                           -0.0003  0.6780 -0.0597  0.0052 -0.0001
                                            0.7288 -0.0428 -0.0097  0.0007 -0.0492
                                            0.0262 -0.0065 -0.0035 -0.0039  0.0003
                                            0.0000 -0.0000  0.0127 -0.0001 -0.0001
                                            0.0171 -0.0089
    25. (1.97807) BD ( 1) C  14 - H  19  
                ( 60.18%)   0.7757* C  14 s( 26.40%)p 2.79( 73.56%)d 0.00(  0.04%)
                                            0.0004 -0.5133  0.0240 -0.0028  0.0008
                                           -0.5230 -0.0190 -0.0006 -0.0005  0.6795
                                            0.0008  0.0048  0.0012  0.0029  0.0000
                                            0.0001  0.0000  0.0171  0.0001 -0.0001
                                            0.0055  0.0082
                ( 39.82%)   0.6310* H  19 s( 99.96%)p 0.00(  0.04%)
                                           -0.9998  0.0038 -0.0001  0.0073 -0.0174
                                           -0.0001
    26. (1.97297) BD ( 1) C  15 - C  16  
                ( 45.12%)   0.6717* C  15 s( 42.09%)p 1.37( 57.86%)d 0.00(  0.05%)
                                           -0.0000 -0.6473  0.0417  0.0104 -0.0002
                                            0.5678 -0.0482 -0.0053  0.0023 -0.5036
                                            0.0118  0.0073  0.0002 -0.0035  0.0002
                                            0.0000 -0.0000  0.0182  0.0001 -0.0001
                                            0.0108  0.0092
                ( 54.88%)   0.7408* C  16 s( 38.98%)p 1.56( 60.99%)d 0.00(  0.03%)
                                            0.0002 -0.6243 -0.0016 -0.0029  0.0004
                                           -0.4357 -0.0247 -0.0129 -0.0014  0.6471
                                           -0.0205  0.0061 -0.0010  0.0026  0.0001
                                            0.0001 -0.0000  0.0121  0.0001 -0.0001
                                            0.0066  0.0126
    27. (1.60116) BD ( 2) C  15 - C  16  
                ( 37.43%)   0.6118* C  15 s(  0.00%)p 1.00( 99.81%)d 0.00(  0.19%)
                                            0.0000  0.0013  0.0002 -0.0000 -0.0000
                                            0.0038 -0.0002  0.0000 -0.0000 -0.0042
                                           -0.0001 -0.0000  0.0000  0.9985 -0.0273
                                            0.0174 -0.0028  0.0001  0.0053  0.0430
                                            0.0001  0.0001
                ( 62.57%)   0.7910* C  16 s(  0.00%)p 1.00( 99.99%)d 0.00(  0.01%)
                                           -0.0000 -0.0003  0.0002 -0.0000 -0.0000
                                            0.0043  0.0001 -0.0000  0.0000 -0.0015
                                           -0.0002  0.0000 -0.0000  0.9998  0.0122
                                           -0.0118  0.0093 -0.0000  0.0087 -0.0047
                                           -0.0001 -0.0001
    28. (1.98863) BD ( 1) C  16 -Cl  17  
                ( 45.59%)   0.6752* C  16 s( 21.84%)p 3.57( 77.98%)d 0.01(  0.18%)
                                            0.0001 -0.4667  0.0188  0.0160  0.0011
                                            0.8722 -0.0002 -0.0053 -0.0149  0.1369
                                           -0.0102 -0.0028 -0.0026 -0.0037  0.0000
                                           -0.0000  0.0001 -0.0122  0.0004  0.0001
                                           -0.0343  0.0214
                ( 54.41%)   0.7376*Cl  17 s( 20.00%)p 3.98( 79.53%)d 0.02(  0.48%)
                                           -0.0000 -0.0001 -0.4458 -0.0349 -0.0008
                                           -0.0001  0.0000 -0.0001 -0.8686  0.0496
                                            0.0077  0.0002  0.0007 -0.0000 -0.1953
                                            0.0135  0.0014  0.0001  0.0001  0.0000
                                            0.0049 -0.0003 -0.0000 -0.0000 -0.0000
                                           -0.0270  0.0006  0.0002 -0.0540  0.0334
    29. (1.99906) CR ( 1) C   1           s(100.00%)p 0.00(  0.00%)
                                            1.0000  0.0005  0.0000 -0.0000  0.0000
                                           -0.0003 -0.0000  0.0000 -0.0000 -0.0006
                                            0.0000  0.0000  0.0000 -0.0000 -0.0000
                                            0.0000 -0.0000  0.0000 -0.0000 -0.0000
                                           -0.0000 -0.0000
    30. (1.99906) CR ( 1) C   2           s(100.00%)p 0.00(  0.00%)
                                            1.0000 -0.0000  0.0000  0.0000 -0.0000
                                            0.0000  0.0000 -0.0000 -0.0000 -0.0009
                                           -0.0000  0.0000 -0.0000 -0.0000  0.0000
                                           -0.0000 -0.0000 -0.0000  0.0000 -0.0000
                                            0.0000  0.0000
    31. (1.99900) CR ( 1) C   3           s(100.00%)p 0.00(  0.00%)
                                            1.0000 -0.0000 -0.0000 -0.0000 -0.0002
                                           -0.0000  0.0000 -0.0000 -0.0003 -0.0000
                                            0.0000 -0.0000 -0.0000  0.0000 -0.0000
                                           -0.0000  0.0000 -0.0000  0.0000 -0.0000
                                            0.0000
    32. (1.99895) CR ( 1) C   4           s(100.00%)p 0.00(  0.00%)
                                            1.0000  0.0002  0.0000  0.0000 -0.0000
                                            0.0000  0.0000  0.0000 -0.0000  0.0001
                                            0.0000  0.0000 -0.0000  0.0000 -0.0000
                                            0.0000 -0.0000 -0.0000  0.0000 -0.0000
                                            0.0000 -0.0000
    33. (1.99897) CR ( 1) C   5           s(100.00%)p 0.00(  0.00%)
                                            1.0000  0.0005 -0.0000  0.0000  0.0000
                                           -0.0002  0.0000  0.0000 -0.0000 -0.0002
                                            0.0000  0.0000 -0.0000 -0.0000 -0.0000
                                           -0.0000  0.0000 -0.0000 -0.0000 -0.0000
                                           -0.0000 -0.0000
    34. (1.99882) CR ( 1) C   6           s(100.00%)p 0.00(  0.00%)
                                            1.0000 -0.0002 -0.0000  0.0000 -0.0003
                                           -0.0000  0.0000 -0.0000 -0.0002  0.0000
                                            0.0000 -0.0000  0.0000 -0.0000 -0.0000
                                            0.0000 -0.0000 -0.0000  0.0000  0.0000
                                            0.0000
    35. (1.99977) CR ( 1) O   9           s(100.00%)p 0.00(  0.00%)
                                            1.0000  0.0003  0.0000  0.0000  0.0000
                                            0.0003 -0.0000 -0.0000  0.0000  0.0000
                                           -0.0000 -0.0000  0.0000  0.0000 -0.0000
                                           -0.0000  0.0000 -0.0000 -0.0000 -0.0000
                                           -0.0000  0.0000
    36. (1.99904) CR ( 1) C  11           s(100.00%)p 0.00(  0.00%)
                                            1.0000  0.0001  0.0000  0.0000 -0.0000
                                           -0.0001 -0.0000  0.0000 -0.0000 -0.0001
                                            0.0000  0.0000 -0.0000  0.0000  0.0000
                                            0.0000 -0.0000  0.0000 -0.0000 -0.0000
                                           -0.0000 -0.0000
    37. (1.99898) CR ( 1) C  12           s(100.00%)p 0.00(  0.00%)
                                            1.0000  0.0003 -0.0000  0.0000 -0.0000
                                            0.0002 -0.0000 -0.0000 -0.0000  0.0002
                                           -0.0000 -0.0000 -0.0000  0.0000  0.0000
                                            0.0000  0.0000  0.0000 -0.0000  0.0000
                                           -0.0000 -0.0000
    38. (1.99844) CR ( 1) C  13           s(100.00%)p 0.00(  0.00%)
                                            1.0000  0.0002 -0.0000  0.0000  0.0000
                                            0.0002 -0.0000 -0.0000  0.0000  0.0001
                                           -0.0000  0.0000 -0.0000 -0.0000 -0.0000
                                           -0.0000 -0.0000 -0.0000 -0.0000  0.0000
                                            0.0000 -0.0000
    39. (1.99911) CR ( 1) C  14           s(100.00%)p 0.00(  0.00%)
                                            1.0000  0.0003 -0.0000  0.0000 -0.0000
                                            0.0003  0.0000 -0.0000  0.0000 -0.0002
                                           -0.0000 -0.0000 -0.0000  0.0000  0.0000
                                            0.0000 -0.0000 -0.0000 -0.0000  0.0000
                                           -0.0000 -0.0000
    40. (1.99886) CR ( 1) C  15           s(100.00%)p 0.00(  0.00%)
                                            1.0000  0.0001 -0.0000  0.0000 -0.0000
                                            0.0004 -0.0000 -0.0000  0.0000  0.0002
                                            0.0000 -0.0000 -0.0000 -0.0000  0.0000
                                           -0.0000  0.0000  0.0000 -0.0000 -0.0000
                                            0.0000 -0.0000
    41. (1.99831) CR ( 1) C  16           s(100.00%)
                                            1.0000  0.0003  0.0000  0.0000 -0.0000
                                            0.0001  0.0000  0.0000  0.0000 -0.0001
                                            0.0000  0.0000  0.0000  0.0000 -0.0000
                                           -0.0000 -0.0000 -0.0000 -0.0000  0.0000
                                            0.0000 -0.0000
    42. (2.00000) CR ( 1)Cl  17           s(100.00%)
                                            1.0000 -0.0000  0.0000 -0.0000 -0.0000
                                           -0.0000  0.0000 -0.0000 -0.0000  0.0000
                                            0.0000 -0.0000  0.0000 -0.0000 -0.0000
                                            0.0000  0.0000  0.0000 -0.0000  0.0000
                                            0.0000 -0.0000 -0.0000 -0.0000 -0.0000
                                           -0.0000  0.0000  0.0000 -0.0000  0.0000
    43. (1.99970) CR ( 2)Cl  17           s(100.00%)p 0.00(  0.00%)
                                           -0.0000  1.0000  0.0002 -0.0000 -0.0000
                                           -0.0000  0.0000 -0.0000 -0.0002  0.0000
                                            0.0000 -0.0000 -0.0000 -0.0000 -0.0000
                                            0.0000 -0.0000  0.0000 -0.0000  0.0000
                                            0.0000 -0.0000 -0.0000 -0.0000  0.0000
                                           -0.0000  0.0000  0.0000 -0.0000  0.0000
    44. (1.99991) CR ( 3)Cl  17           s(  0.00%)p 1.00(100.00%)
                                           -0.0000 -0.0000  0.0001 -0.0000 -0.0000
                                           -0.0000  0.0000  1.0000 -0.0002  0.0000
                                            0.0000 -0.0000 -0.0000 -0.0000 -0.0000
                                            0.0000 -0.0000  0.0000 -0.0000  0.0000
                                            0.0000 -0.0000 -0.0000 -0.0000  0.0000
                                           -0.0000  0.0000  0.0000 -0.0000  0.0000
    45. (1.99999) CR ( 4)Cl  17           s(  0.00%)p 1.00(100.00%)
                                           -0.0000 -0.0000  0.0000 -0.0000  0.0000
                                            0.0000 -0.0000 -0.0000 -0.0000  0.0000
                                            0.0000 -0.0000 -0.0000  1.0000  0.0000
                                            0.0000 -0.0000  0.0000  0.0000  0.0000
                                            0.0000 -0.0000  0.0000  0.0000  0.0000
                                            0.0000  0.0000  0.0000 -0.0000  0.0000
    46. (1.99999) CR ( 5)Cl  17           s(  0.00%)p 1.00(100.00%)
                                            0.0000  0.0000 -0.0000  0.0000  0.0000
                                            0.0000 -0.0000  0.0000  0.0000 -0.0000
                                           -0.0000  0.0000  0.0000  0.0000  0.0000
                                           -0.0000 -0.0000  0.0000  0.0000  1.0000
                                           -0.0000 -0.0000 -0.0000  0.0000  0.0000
                                            0.0000 -0.0000 -0.0000  0.0000 -0.0000
    47. (2.00000) CR ( 1)Cl  18           s(100.00%)
                                            1.0000 -0.0000  0.0000 -0.0000  0.0000
                                           -0.0000  0.0000 -0.0000 -0.0000  0.0000
                                            0.0000  0.0000  0.0000  0.0000  0.0000
                                           -0.0000 -0.0000 -0.0000 -0.0000  0.0000
                                            0.0000 -0.0000 -0.0000 -0.0000 -0.0000
                                            0.0000  0.0000 -0.0000  0.0000  0.0000
    48. (1.99970) CR ( 2)Cl  18           s(100.00%)p 0.00(  0.00%)
                                           -0.0000  1.0000  0.0002 -0.0000  0.0000
                                           -0.0000  0.0000 -0.0000 -0.0001  0.0000
                                           -0.0000  0.0000 -0.0000  0.0000  0.0002
                                           -0.0000 -0.0000  0.0000  0.0000  0.0000
                                            0.0000 -0.0000  0.0000 -0.0000  0.0000
                                            0.0000  0.0000 -0.0000  0.0000  0.0000
    49. (1.99997) CR ( 3)Cl  18           s(  0.00%)p 1.00(100.00%)
                                           -0.0000 -0.0000  0.0001 -0.0000  0.0000
                                            0.0000  0.0000  1.0000 -0.0000  0.0000
                                           -0.0000  0.0000  0.0000  0.0000  0.0001
                                           -0.0000 -0.0000  0.0000  0.0000  0.0000
                                            0.0000 -0.0000 -0.0000 -0.0000  0.0000
                                            0.0000  0.0000 -0.0000  0.0000  0.0000
    50. (1.99994) CR ( 4)Cl  18           s(  0.00%)p 1.00(100.00%)
                                            0.0000  0.0000 -0.0001  0.0000 -0.0000
                                            0.0000 -0.0000  0.0000  0.0001 -0.0000
                                           -0.0000 -0.0000  0.0000  1.0000 -0.0001
                                            0.0000  0.0000 -0.0000 -0.0000 -0.0000
                                           -0.0000  0.0000 -0.0000  0.0000 -0.0000
                                           -0.0000 -0.0000  0.0000 -0.0000 -0.0000
    51. (1.99999) CR ( 5)Cl  18           s(  0.00%)p 1.00(100.00%)
                                            0.0000  0.0000 -0.0000  0.0000 -0.0000
                                            0.0000 -0.0000  0.0000  0.0000 -0.0000
                                           -0.0000 -0.0000  0.0000 -0.0000 -0.0000
                                            0.0000  0.0000 -0.0000 -0.0000  1.0000
                                           -0.0000 -0.0000 -0.0000 -0.0000  0.0000
                                           -0.0000 -0.0000  0.0000 -0.0000 -0.0000
    52. (1.13413) LP ( 1) C   6           s(  0.00%)p 1.00( 99.98%)d 0.00(  0.02%)
                                            0.0000 -0.0001  0.0001 -0.0000  0.0026
                                            0.0001 -0.0001 -0.0000 -0.0042 -0.0001
                                           -0.0000 -0.0000 -0.9997 -0.0100 -0.0159
                                            0.0022  0.0000 -0.0085 -0.0118  0.0001
                                            0.0001
    53. (1.97829) LP ( 1) O   9           s( 57.86%)p 0.73( 42.13%)d 0.00(  0.02%)
                                           -0.0005  0.7604  0.0178  0.0016  0.0000
                                            0.6451 -0.0072 -0.0021  0.0061  0.0701
                                           -0.0025 -0.0003  0.0011  0.0066 -0.0001
                                           -0.0000  0.0001 -0.0028 -0.0002 -0.0000
                                           -0.0108  0.0071
    54. (1.85897) LP ( 2) O   9           s(  0.36%)p99.99( 99.55%)d 0.24(  0.09%)
                                            0.0000  0.0598 -0.0056 -0.0003 -0.0000
                                           -0.1769 -0.0009 -0.0009  0.0008  0.9818
                                            0.0154  0.0032 -0.0012 -0.0054 -0.0001
                                           -0.0000  0.0000 -0.0271  0.0002 -0.0003
                                            0.0113  0.0003
    55. (1.99255) LP ( 1)Cl  17           s( 80.01%)p 0.25( 19.98%)d 0.00(  0.01%)
                                           -0.0000 -0.0003  0.8944 -0.0094 -0.0000
                                           -0.0001  0.0000 -0.0002 -0.4289  0.0146
                                           -0.0026 -0.0005 -0.0006 -0.0000 -0.1246
                                            0.0034 -0.0008 -0.0000 -0.0002  0.0000
                                            0.0019 -0.0001  0.0000  0.0000  0.0000
                                           -0.0044  0.0001  0.0000 -0.0085  0.0056
    56. (1.97100) LP ( 2)Cl  17           s(  0.06%)p99.99( 99.92%)d 0.23(  0.01%)
                                            0.0000 -0.0000  0.0247 -0.0052  0.0024
                                            0.0002 -0.0000  0.0000 -0.2309 -0.0016
                                            0.0000 -0.0008 -0.0000 -0.0000  0.9725
                                            0.0116  0.0001  0.0002  0.0004 -0.0000
                                            0.0020  0.0000  0.0000  0.0000  0.0000
                                            0.0098  0.0000 -0.0000 -0.0071 -0.0009
    57. (1.93445) LP ( 3)Cl  17           s(  0.00%)p 1.00( 99.97%)d 0.00(  0.03%)
                                           -0.0000 -0.0000  0.0004 -0.0000 -0.0000
                                            0.0000 -0.0000 -0.0000  0.0056  0.0001
                                            0.0000 -0.0000 -0.0000 -0.0000 -0.0007
                                           -0.0000 -0.0000 -0.0000  0.0000  0.0000
                                            0.9997  0.0189  0.0019 -0.0003 -0.0003
                                            0.0000  0.0152  0.0051  0.0001 -0.0001
    58. (1.99254) LP ( 1)Cl  18           s( 80.27%)p 0.25( 19.72%)d 0.00(  0.01%)
                                           -0.0000 -0.0003  0.8959 -0.0088  0.0003
                                           -0.0001  0.0000 -0.0001 -0.2747  0.0099
                                           -0.0018 -0.0002 -0.0003  0.0002  0.3485
                                           -0.0118  0.0023  0.0001  0.0005  0.0000
                                            0.0014 -0.0001  0.0000  0.0000  0.0000
                                            0.0099  0.0000 -0.0001  0.0025  0.0053
    59. (1.97018) LP ( 2)Cl  18           s(  0.04%)p99.99( 99.94%)d 0.39(  0.02%)
                                           -0.0000 -0.0000  0.0204 -0.0032  0.0020
                                            0.0003 -0.0000 -0.0001  0.8100  0.0095
                                           -0.0003  0.0002  0.0003 -0.0000  0.5858
                                            0.0076  0.0003  0.0003  0.0004  0.0000
                                           -0.0030 -0.0000 -0.0000  0.0000 -0.0000
                                           -0.0027 -0.0001 -0.0000  0.0126 -0.0008
    60. (1.93660) LP ( 3)Cl  18           s(  0.00%)p 1.00( 99.97%)d 0.00(  0.03%)
                                           -0.0000 -0.0000  0.0001  0.0000 -0.0000
                                           -0.0000 -0.0000  0.0000  0.0044  0.0001
                                            0.0000  0.0000 -0.0000  0.0000 -0.0009
                                           -0.0000 -0.0000  0.0000  0.0000  0.0000
                                            0.9997  0.0179  0.0015  0.0001 -0.0004
                                           -0.0001  0.0102 -0.0130  0.0000 -0.0001
    61. (0.01500) RY*( 1) C   1           s(  9.94%)p 9.04( 89.84%)d 0.02(  0.22%)
                                           -0.0000  0.0695  0.3034 -0.0424 -0.0274
                                            0.0372  0.9289 -0.0242 -0.0171  0.0128
                                            0.1798  0.0209 -0.0178  0.0009  0.0077
                                           -0.0002 -0.0007  0.0193 -0.0044 -0.0001
                                            0.0421  0.0030
    62. (0.00913) RY*( 2) C   1           s(  0.00%)p 1.00(  6.57%)d14.22( 93.43%)
                                            0.0000  0.0003  0.0047 -0.0002 -0.0003
                                            0.0011 -0.0000 -0.0018 -0.0018 -0.0001
                                            0.0080  0.0016 -0.0000 -0.0810  0.2156
                                            0.0313  0.1076  0.0055  0.9632  0.0782
                                           -0.0112  0.0177
    63. (0.00759) RY*( 3) C   1           s(  0.40%)p99.99( 59.60%)d99.99( 40.00%)
                                           -0.0000 -0.0008 -0.0421  0.0462 -0.0068
                                            0.0081  0.1650  0.0518 -0.0223 -0.0273
                                           -0.7265 -0.1893  0.0337 -0.0004  0.0068
                                            0.0012  0.0005 -0.5960  0.0110 -0.0053
                                            0.2109  0.0095
    64. (0.00354) RY*( 4) C   1           s( 21.62%)p 2.01( 43.43%)d 1.62( 34.95%)
                                           -0.0000 -0.0039  0.4149  0.2096  0.0088
                                            0.0213 -0.2005  0.1597 -0.0624 -0.0005
                                            0.5069 -0.3253 -0.0393  0.0004 -0.0036
                                            0.0025 -0.0008 -0.5861 -0.0024 -0.0071
                                           -0.0513  0.0570
    65. (0.00173) RY*( 5) C   1           s( 34.79%)p 1.17( 40.76%)d 0.70( 24.45%)
                                           -0.0000 -0.0062  0.5491  0.2142  0.0219
                                            0.0382 -0.0942  0.1764 -0.2072  0.0058
                                           -0.3403  0.4547 -0.0249  0.0004  0.0053
                                           -0.0012 -0.0021  0.0747 -0.0089 -0.0022
                                           -0.4816  0.0829
    66. (0.00049) RY*( 6) C   1           s(  0.00%)p 1.00(  1.27%)d77.62( 98.73%)
                                           -0.0000  0.0000  0.0025 -0.0000 -0.0010
                                            0.0002  0.0008  0.0027 -0.0004  0.0000
                                           -0.0020 -0.0035 -0.0011 -0.0052 -0.0962
                                           -0.0568  0.0137 -0.0091 -0.0590  0.9918
                                           -0.0050 -0.0067
    67. (0.00031) RY*( 7) C   1           s( 55.76%)p 0.51( 28.47%)d 0.28( 15.77%)
                                            0.0000  0.0096 -0.4910  0.5622 -0.0197
                                           -0.0086  0.1485 -0.1916 -0.0650 -0.0115
                                            0.1809  0.4297 -0.0626  0.0003 -0.0167
                                           -0.0001 -0.0009 -0.3202  0.0065 -0.0027
                                           -0.1781 -0.1529
    68. (0.00027) RY*( 8) C   1           s( 16.59%)p 3.08( 51.15%)d 1.94( 32.26%)
                                           -0.0000  0.0086 -0.2522  0.2608 -0.1850
                                            0.0055  0.1482  0.3491 -0.0388 -0.0003
                                           -0.0824 -0.5514  0.2340 -0.0004  0.0217
                                            0.0009  0.0000  0.2172 -0.0071 -0.0019
                                           -0.5185 -0.0808
    69. (0.00018) RY*( 9) C   1           s(  0.02%)p99.99( 95.02%)d99.99(  4.96%)
                                           -0.0000 -0.0001  0.0116  0.0018 -0.0053
                                           -0.0000  0.0079  0.0002  0.0013  0.0003
                                           -0.0120 -0.0191  0.0085  0.0185 -0.9278
                                            0.2859 -0.0826  0.0135  0.2139 -0.0596
                                           -0.0101  0.0008
    70. (0.00010) RY*(10) C   1           s( 11.80%)p 5.60( 66.08%)d 1.87( 22.12%)
                                            0.0000 -0.0056  0.3060  0.1493 -0.0451
                                           -0.0066 -0.0705 -0.5981  0.3635  0.0008
                                           -0.0857 -0.1288  0.3766 -0.0003  0.0104
                                           -0.0085  0.0050  0.0281  0.0036 -0.0018
                                           -0.1038 -0.4579
    71. (0.00006) RY*(11) C   1           s( 11.00%)p 5.30( 58.36%)d 2.78( 30.64%)
    72. (0.00003) RY*(12) C   1           s( 42.91%)p 0.15(  6.33%)d 1.18( 50.76%)
    73. (0.00001) RY*(13) C   1           s(  7.24%)p 9.11( 65.96%)d 3.70( 26.80%)
    74. (0.00000) RY*(14) C   1           s(  2.46%)p34.72( 85.30%)d 4.98( 12.25%)
    75. (0.00000) RY*(15) C   1           s( 85.87%)p 0.05(  4.54%)d 0.11(  9.59%)
    76. (0.00000) RY*(16) C   1           s(  0.00%)p 1.00( 98.46%)d 0.02(  1.54%)
    77. (0.00000) RY*(17) C   1           s(  0.00%)p 1.00( 99.16%)d 0.01(  0.84%)
    78. (0.00501) RY*( 1) C   2           s(  3.31%)p28.18( 93.18%)d 1.06(  3.51%)
                                            0.0000 -0.0118  0.1443 -0.1101  0.0009
                                           -0.0165 -0.7454 -0.0895  0.0052 -0.0282
                                            0.6026 -0.0598  0.0184  0.0000 -0.0086
                                           -0.0007 -0.0001  0.1860 -0.0012  0.0011
                                           -0.0175  0.0137
    79. (0.00288) RY*( 2) C   2           s(  4.28%)p22.18( 94.96%)d 0.18(  0.76%)
                                           -0.0000 -0.0184 -0.1426  0.1472  0.0214
                                            0.0481  0.5956 -0.0574 -0.0804  0.0116
                                            0.7540 -0.0969  0.0677  0.0002  0.0084
                                           -0.0008 -0.0003  0.0821  0.0005  0.0006
                                            0.0058  0.0291
    80. (0.00116) RY*( 3) C   2           s(  0.04%)p99.99( 94.11%)d99.99(  5.84%)
                                           -0.0000  0.0002  0.0207  0.0018  0.0003
                                           -0.0006  0.0162 -0.0084 -0.0018  0.0005
                                            0.0022  0.0084 -0.0018  0.0180 -0.9454
                                            0.1930 -0.0966 -0.0011 -0.1768 -0.1647
                                            0.0035  0.0000
    81. (0.00100) RY*( 4) C   2           s( 72.43%)p 0.37( 26.75%)d 0.01(  0.81%)
                                           -0.0000  0.0109  0.8488 -0.0608  0.0063
                                           -0.0336  0.2003 -0.3742 -0.0619  0.0121
                                            0.0345  0.2483 -0.1369 -0.0006  0.0250
                                           -0.0078  0.0020 -0.0892  0.0044  0.0022
                                           -0.0078  0.0093
    82. (0.00043) RY*( 5) C   2           s( 12.47%)p 5.77( 71.91%)d 1.25( 15.63%)
                                           -0.0000  0.0006  0.3189  0.1433 -0.0492
                                           -0.0024  0.0287  0.6657  0.3073  0.0051
                                            0.0765  0.2245  0.3527 -0.0000  0.0032
                                            0.0060  0.0013  0.0837  0.0061  0.0045
                                            0.3772  0.0831
    83. (0.00032) RY*( 6) C   2           s(  0.00%)p 1.00(  7.60%)d12.16( 92.40%)
                                           -0.0000  0.0000 -0.0025  0.0027  0.0009
                                            0.0000  0.0009 -0.0066 -0.0004  0.0001
                                            0.0000  0.0034 -0.0026  0.0144 -0.2030
                                            0.1672 -0.0809 -0.0037  0.7089  0.6492
                                           -0.0067  0.0055
    84. (0.00023) RY*( 7) C   2           s( 42.26%)p 0.99( 41.72%)d 0.38( 16.02%)
                                           -0.0000  0.0106 -0.2011  0.6181 -0.0009
                                            0.0084 -0.1196 -0.2759 -0.1239  0.0002
                                           -0.0537  0.5408 -0.1259 -0.0000  0.0005
                                           -0.0124  0.0019  0.2974 -0.0060  0.0049
                                            0.2656  0.0341
    85. (0.00012) RY*( 8) C   2           s(  0.01%)p 1.00( 49.57%)d 1.02( 50.42%)
                                            0.0000  0.0001 -0.0009  0.0088 -0.0002
                                           -0.0002 -0.0029 -0.0055 -0.0020 -0.0002
                                           -0.0021  0.0047 -0.0035  0.0029  0.1711
                                            0.6779 -0.0823  0.0155  0.4101 -0.5794
                                           -0.0066  0.0061
    86. (0.00009) RY*( 9) C   2           s( 16.73%)p 1.52( 25.38%)d 3.46( 57.89%)
    87. (0.00007) RY*(10) C   2           s( 33.36%)p 1.11( 36.94%)d 0.89( 29.70%)
    88. (0.00003) RY*(11) C   2           s(  0.80%)p69.00( 55.40%)d54.54( 43.79%)
    89. (0.00002) RY*(12) C   2           s( 21.48%)p 3.32( 71.28%)d 0.34(  7.24%)
    90. (0.00001) RY*(13) C   2           s(  3.90%)p16.08( 62.73%)d 8.55( 33.37%)
    91. (0.00001) RY*(14) C   2           s(  1.18%)p 9.30( 10.93%)d74.77( 87.89%)
    92. (0.00000) RY*(15) C   2           s(  0.00%)p 1.00( 99.41%)d 0.01(  0.59%)
    93. (0.00000) RY*(16) C   2           s(  0.00%)p 1.00( 49.32%)d 1.03( 50.68%)
    94. (0.00000) RY*(17) C   2           s( 87.64%)p 0.10(  9.07%)d 0.04(  3.29%)
    95. (0.00470) RY*( 1) C   3           s(  0.32%)p99.99( 94.45%)d16.33(  5.23%)
                                            0.0000 -0.0241  0.0504  0.0091 -0.0138
                                            0.3504  0.0189  0.0060 -0.0258  0.9018
                                           -0.0742  0.0413  0.0001 -0.0026  0.0003
                                           -0.0001 -0.1762  0.0008 -0.0004  0.1388
                                            0.0445
    96. (0.00253) RY*( 2) C   3           s(  0.21%)p99.99( 98.73%)d 5.10(  1.06%)
                                            0.0000 -0.0138  0.0221  0.0374 -0.0322
                                           -0.9202  0.0904  0.1274  0.0055  0.3386
                                            0.0004  0.0220 -0.0004 -0.0043  0.0001
                                            0.0009 -0.0855  0.0036 -0.0022 -0.0384
                                            0.0421
    97. (0.00100) RY*( 3) C   3           s(  0.00%)p 1.00( 25.90%)d 2.86( 74.10%)
                                           -0.0000  0.0000  0.0026  0.0003 -0.0002
                                           -0.0010  0.0095  0.0015  0.0001 -0.0009
                                            0.0012 -0.0020  0.0282 -0.4813 -0.1486
                                           -0.0661 -0.0046 -0.7616  0.4010  0.0014
                                           -0.0091
    98. (0.00038) RY*( 4) C   3           s(  0.09%)p99.99( 64.23%)d99.99( 35.68%)
                                            0.0000 -0.0000  0.0304  0.0048 -0.0024
                                           -0.0038 -0.0888  0.0005  0.0006  0.0040
                                            0.0151  0.0174  0.0010 -0.7421 -0.2668
                                           -0.1092  0.0398  0.5857  0.1076  0.0145
                                            0.0196
    99. (0.00039) RY*( 5) C   3           s( 69.92%)p 0.40( 27.74%)d 0.03(  2.34%)
                                           -0.0000  0.0031  0.8318 -0.0854  0.0038
                                           -0.0177  0.2583 -0.4017 -0.0045 -0.0516
                                           -0.1626  0.1409 -0.0001  0.0019 -0.0001
                                           -0.0037 -0.0330  0.0021 -0.0014 -0.1289
                                            0.0758
   100. (0.00033) RY*( 6) C   3           s(  8.41%)p 8.48( 71.32%)d 2.41( 20.26%)
                                            0.0000 -0.0010  0.2846  0.0559 -0.0213
                                           -0.0726 -0.8104  0.0182  0.0054  0.0745
                                            0.0924  0.1725 -0.0001  0.0764  0.0245
                                            0.0125  0.3925 -0.0705 -0.0060  0.1533
                                            0.1417
   101. (0.00017) RY*( 7) C   3           s(  1.30%)p53.72( 70.00%)d22.02( 28.69%)
                                            0.0000 -0.0186  0.0857 -0.0731  0.0041
                                            0.0072 -0.2828  0.2441 -0.0039  0.0109
                                           -0.6965 -0.2741  0.0001 -0.0046  0.0009
                                            0.0025 -0.0810  0.0022 -0.0030 -0.3599
                                           -0.3884
   102. (0.00012) RY*( 8) C   3           s(  0.01%)p 1.00( 99.94%)d 0.00(  0.05%)
                                            0.0000 -0.0000  0.0083 -0.0012 -0.0001
                                            0.0011 -0.0010  0.0071 -0.0001 -0.0031
                                            0.0072 -0.0037 -0.0171 -0.3293  0.9434
                                            0.0245 -0.0019  0.0178 -0.0070  0.0096
                                           -0.0051
   103. (0.00010) RY*( 9) C   3           s( 16.07%)p 4.33( 69.60%)d 0.89( 14.32%)
                                            0.0000 -0.0063  0.3864  0.1066  0.0015
                                            0.1127  0.2006  0.6710  0.0011  0.0363
                                            0.4325 -0.0664  0.0002  0.0044 -0.0102
                                            0.0037  0.1901  0.0034 -0.0066 -0.1374
                                           -0.2969
   104. (0.00006) RY*(10) C   3           s(  6.25%)p 1.43(  8.92%)d13.57( 84.83%)
   105. (0.00003) RY*(11) C   3           s(  0.00%)p 1.00( 12.34%)d 7.10( 87.66%)
   106. (0.00004) RY*(12) C   3           s(  2.57%)p 7.83( 20.16%)d30.01( 77.27%)
   107. (0.00001) RY*(13) C   3           s(  1.00%)p92.05( 92.35%)d 6.62(  6.65%)
   108. (0.00000) RY*(14) C   3           s(  0.00%)p 1.00( 97.86%)d 0.02(  2.14%)
   109. (0.00000) RY*(15) C   3           s( 92.24%)p 0.05(  5.03%)d 0.03(  2.73%)
   110. (0.00001) RY*(16) C   3           s(  1.73%)p23.94( 41.48%)d32.78( 56.79%)
   111. (0.00833) RY*( 1) C   4           s(  1.94%)p49.37( 95.78%)d 1.17(  2.28%)
                                           -0.0000 -0.0090 -0.0343  0.1346  0.0045
                                           -0.0272  0.5672  0.0337  0.0193 -0.0913
                                            0.7903 -0.0090  0.0291  0.0002  0.0008
                                            0.0006 -0.0001  0.1095 -0.0010 -0.0001
                                           -0.0923 -0.0476
   112. (0.00265) RY*( 2) C   4           s(  6.28%)p14.71( 92.38%)d 0.21(  1.34%)
                                            0.0000  0.0035  0.2385 -0.0750 -0.0173
                                           -0.0461 -0.7624  0.0723 -0.0223 -0.0144
                                            0.5503 -0.1668  0.0585 -0.0002 -0.0179
                                            0.0032 -0.0008  0.0891 -0.0005 -0.0003
                                            0.0470 -0.0567
   113. (0.00224) RY*( 3) C   4           s(  0.00%)p 1.00( 89.16%)d 0.12( 10.83%)
                                            0.0000  0.0000  0.0019 -0.0012  0.0001
                                           -0.0004 -0.0144  0.0018  0.0011  0.0000
                                            0.0098 -0.0016  0.0003  0.0012  0.9251
                                           -0.1885 -0.0014  0.0020  0.3232 -0.0623
                                           -0.0015  0.0031
   114. (0.00121) RY*( 4) C   4           s( 75.77%)p 0.29( 21.60%)d 0.03(  2.63%)
                                           -0.0000  0.0083  0.8539 -0.1680  0.0163
                                           -0.0091  0.2249 -0.2618 -0.2280 -0.0165
                                           -0.0851 -0.1560  0.1136  0.0000  0.0030
                                           -0.0012 -0.0029 -0.0922 -0.0016 -0.0006
                                           -0.1210  0.0561
   115. (0.00041) RY*( 5) C   4           s(  0.00%)p 1.00( 14.70%)d 5.80( 85.29%)
                                           -0.0000  0.0000 -0.0005  0.0037  0.0004
                                           -0.0002  0.0037 -0.0070 -0.0005 -0.0001
                                           -0.0018 -0.0004 -0.0013  0.0106 -0.2738
                                            0.2594  0.0682  0.0052  0.8835 -0.2685
                                           -0.0026  0.0156
   116. (0.00036) RY*( 6) C   4           s( 50.44%)p 0.42( 21.07%)d 0.56( 28.49%)
                                           -0.0000 -0.0005 -0.0958  0.7037 -0.0096
                                           -0.0222 -0.1388 -0.3564 -0.1578 -0.0091
                                            0.0319 -0.1032  0.1651 -0.0002 -0.0002
                                           -0.0040 -0.0025 -0.4969 -0.0024 -0.0031
                                           -0.1949  0.0032
   117. (0.00020) RY*( 7) C   4           s( 13.58%)p 5.19( 70.46%)d 1.18( 15.97%)
                                           -0.0000 -0.0083  0.3422  0.1326 -0.0316
                                           -0.0199 -0.0272  0.3371  0.4857 -0.0156
                                            0.0478  0.5924 -0.0169  0.0000 -0.0009
                                            0.0058  0.0060 -0.3989  0.0043  0.0035
                                            0.0211 -0.0081
   118. (0.00016) RY*( 8) C   4           s( 15.47%)p 2.29( 35.41%)d 3.18( 49.13%)
                                           -0.0000  0.0031  0.1616  0.3576  0.0253
                                            0.0078  0.1044  0.3895 -0.0718 -0.0268
                                           -0.0460 -0.3830 -0.1892 -0.0007 -0.0049
                                           -0.0293 -0.0062 -0.0478 -0.0085 -0.0469
                                            0.6454  0.2650
   119. (0.00015) RY*( 9) C   4           s(  0.05%)p99.99( 30.52%)d99.99( 69.43%)
                                           -0.0000  0.0003  0.0072  0.0215  0.0015
                                            0.0005  0.0050  0.0187 -0.0111 -0.0017
                                           -0.0021 -0.0267 -0.0125  0.0135  0.1197
                                            0.5266  0.1094 -0.0051  0.1240  0.8231
                                            0.0348  0.0131
   120. (0.00007) RY*(10) C   4           s(  2.47%)p21.72( 53.69%)d17.73( 43.84%)
   121. (0.00004) RY*(11) C   4           s( 10.79%)p 5.28( 56.94%)d 2.99( 32.27%)
   122. (0.00001) RY*(12) C   4           s(  0.50%)p99.99( 89.28%)d20.57( 10.23%)
   123. (0.00002) RY*(13) C   4           s( 16.20%)p 0.88( 14.19%)d 4.30( 69.61%)
   124. (0.00000) RY*(14) C   4           s(  0.00%)p 1.00( 66.90%)d 0.49( 33.10%)
   125. (0.00000) RY*(15) C   4           s(  0.00%)p 1.00( 98.83%)d 0.01(  1.17%)
   126. (0.00000) RY*(16) C   4           s( 99.58%)p 0.00(  0.33%)d 0.00(  0.08%)
   127. (0.00001) RY*(17) C   4           s(  6.82%)p 7.20( 49.07%)d 6.47( 44.11%)
   128. (0.00512) RY*( 1) C   5           s(  8.73%)p 9.55( 83.36%)d 0.91(  7.91%)
                                           -0.0000 -0.0007  0.2646  0.1311 -0.0064
                                            0.0147  0.8983  0.0153 -0.0569  0.0136
                                            0.1143  0.0301 -0.0943  0.0005  0.0040
                                            0.0001  0.0010  0.2411 -0.0056 -0.0015
                                            0.1404 -0.0349
   129. (0.00425) RY*( 2) C   5           s(  5.14%)p17.68( 90.85%)d 0.78(  4.01%)
                                            0.0000  0.0142  0.2233 -0.0101 -0.0351
                                            0.0448 -0.1230  0.0343 -0.0929 -0.0108
                                            0.9359 -0.0607  0.0425  0.0003 -0.0052
                                            0.0002 -0.0008 -0.1801 -0.0002 -0.0020
                                           -0.0860 -0.0161
   130. (0.00194) RY*( 3) C   5           s(  0.00%)p 1.00(  4.03%)d23.81( 95.97%)
                                            0.0000 -0.0001  0.0022  0.0003  0.0006
                                           -0.0001 -0.0065  0.0116  0.0018 -0.0000
                                           -0.0029  0.0018  0.0009  0.0267  0.0334
                                           -0.1801  0.0764 -0.0044 -0.8335 -0.5147
                                            0.0058 -0.0028
   131. (0.00126) RY*( 4) C   5           s( 72.22%)p 0.37( 26.53%)d 0.02(  1.26%)
                                            0.0000 -0.0004  0.8471 -0.0033  0.0677
                                            0.0094 -0.2731  0.3289  0.0005 -0.0281
                                           -0.2187 -0.0097 -0.1830 -0.0002  0.0138
                                            0.0063  0.0011  0.1008  0.0051  0.0052
                                            0.0176  0.0449
   132. (0.00063) RY*( 5) C   5           s(  0.03%)p99.99( 95.40%)d99.99(  4.56%)
                                            0.0000  0.0001  0.0165 -0.0079  0.0009
                                           -0.0001  0.0007 -0.0070 -0.0047 -0.0005
                                           -0.0089 -0.0044 -0.0051  0.0126 -0.9390
                                           -0.2545 -0.0848  0.0009  0.1192 -0.1770
                                            0.0060  0.0059
   133. (0.00039) RY*( 6) C   5           s( 20.57%)p 3.17( 65.12%)d 0.70( 14.31%)
                                           -0.0000 -0.0065 -0.2570  0.3724 -0.0288
                                            0.0058 -0.0532  0.6565  0.1417  0.0125
                                            0.1054  0.4309 -0.0003  0.0001 -0.0160
                                           -0.0053 -0.0014  0.2759  0.0072  0.0006
                                           -0.2240 -0.1295
   134. (0.00020) RY*( 7) C   5           s(  0.01%)p 1.00( 96.32%)d 0.04(  3.67%)
                                            0.0000  0.0002 -0.0013  0.0087  0.0007
                                            0.0001  0.0029  0.0043  0.0032 -0.0000
                                           -0.0033 -0.0062  0.0022 -0.0106 -0.2637
                                            0.9442 -0.0449 -0.0084 -0.1816 -0.0605
                                           -0.0038  0.0013
   135. (0.00016) RY*( 8) C   5           s( 32.41%)p 1.98( 64.23%)d 0.10(  3.36%)
                                            0.0000  0.0068 -0.1905  0.5135  0.1553
                                           -0.0063 -0.0730  0.0597 -0.2780  0.0031
                                            0.0120 -0.4186 -0.6170 -0.0000  0.0011
                                           -0.0054  0.0041 -0.0865  0.0010  0.0002
                                            0.0835  0.1383
   136. (0.00012) RY*( 9) C   5           s(  0.69%)p40.09( 27.81%)d99.99( 71.49%)
                                           -0.0000 -0.0088  0.0705  0.0148 -0.0409
                                            0.0117  0.2328  0.1268 -0.3434  0.0002
                                           -0.1846  0.2355  0.0145  0.0003  0.0012
                                           -0.0069 -0.0002 -0.6729  0.0003  0.0023
                                           -0.4933  0.1371
   137. (0.00004) RY*(10) C   5           s( 26.85%)p 2.50( 67.19%)d 0.22(  5.96%)
   138. (0.00005) RY*(11) C   5           s(  3.03%)p14.30( 43.28%)d17.74( 53.69%)
   139. (0.00002) RY*(12) C   5           s(  0.01%)p99.99(  4.84%)d99.99( 95.15%)
   140. (0.00003) RY*(13) C   5           s( 36.34%)p 1.58( 57.26%)d 0.18(  6.40%)
   141. (0.00002) RY*(14) C   5           s(  2.83%)p 3.20(  9.03%)d31.19( 88.14%)
   142. (0.00000) RY*(15) C   5           s(  0.00%)p 1.00( 99.51%)d 0.00(  0.49%)
   143. (0.00001) RY*(16) C   5           s(  4.23%)p13.03( 55.06%)d 9.64( 40.72%)
   144. (0.00000) RY*(17) C   5           s( 86.89%)p 0.12( 10.42%)d 0.03(  2.69%)
   145. (0.00626) RY*( 1) C   6           s(  0.14%)p99.99( 95.60%)d30.11(  4.26%)
                                           -0.0000  0.0139  0.0344 -0.0065 -0.0157
                                            0.9706  0.0878  0.0294  0.0044 -0.0606
                                            0.0050 -0.0359 -0.0001  0.0059  0.0005
                                            0.0002 -0.0994 -0.0012 -0.0010 -0.1737
                                            0.0505
   146. (0.00492) RY*( 2) C   6           s(  0.02%)p99.99( 96.49%)d99.99(  3.49%)
                                           -0.0000 -0.0044  0.0105 -0.0070 -0.0012
                                            0.0716 -0.0021  0.0017  0.0171  0.9745
                                           -0.0936 -0.0326 -0.0002  0.0048 -0.0006
                                            0.0002  0.1811  0.0007 -0.0005 -0.0426
                                           -0.0166
   147. (0.00167) RY*( 3) C   6           s(  0.01%)p 1.00( 98.06%)d 0.02(  1.94%)
                                            0.0000 -0.0002  0.0074  0.0006  0.0001
                                           -0.0064  0.0023 -0.0007 -0.0004 -0.0042
                                           -0.0003  0.0015 -0.0081  0.9714 -0.1861
                                            0.0462 -0.0019  0.1376  0.0213  0.0008
                                           -0.0000
   148. (0.00080) RY*( 4) C   6           s( 88.57%)p 0.05(  4.83%)d 0.07(  6.60%)
                                            0.0000  0.0019  0.9410  0.0113  0.0063
                                           -0.0010  0.0212  0.0749 -0.0087 -0.0492
                                           -0.1967  0.0318  0.0003 -0.0044  0.0044
                                           -0.0009  0.1632 -0.0138 -0.0036  0.1515
                                            0.1271
   149. (0.00058) RY*( 5) C   6           s(  0.02%)p99.99(  4.70%)d99.99( 95.28%)
                                            0.0000  0.0000  0.0134  0.0005 -0.0001
                                            0.0034 -0.0126  0.0021 -0.0001 -0.0010
                                           -0.0030  0.0011 -0.0082 -0.1638 -0.1358
                                            0.0388  0.0032  0.9008  0.3759 -0.0004
                                            0.0001
   150. (0.00037) RY*( 6) C   6           s(  0.00%)p 1.00(  0.54%)d99.99( 99.46%)
                                           -0.0000  0.0000  0.0031 -0.0001 -0.0001
                                           -0.0015 -0.0015 -0.0014  0.0001  0.0004
                                            0.0094  0.0012  0.0085 -0.0372 -0.0352
                                           -0.0515  0.0002  0.3756 -0.9237 -0.0042
                                            0.0115
   151. (0.00032) RY*( 7) C   6           s(  0.64%)p92.51( 58.92%)d63.50( 40.45%)
                                           -0.0000  0.0129  0.0753  0.0231  0.0085
                                           -0.1608  0.4922 -0.1917  0.0097  0.0709
                                           -0.0240 -0.5277 -0.0001 -0.0036 -0.0008
                                            0.0027 -0.4349  0.0049  0.0072 -0.2165
                                            0.4103
   152. (0.00019) RY*( 8) C   6           s(  7.03%)p 9.78( 68.76%)d 3.44( 24.21%)
                                            0.0000 -0.0038  0.2625  0.0373 -0.0064
                                           -0.0653 -0.2072 -0.2882  0.0037  0.1145
                                            0.6294  0.3848 -0.0001 -0.0016 -0.0005
                                           -0.0027 -0.2989 -0.0070  0.0082 -0.3897
                                            0.0275
   153. (0.00010) RY*( 9) C   6           s(  2.09%)p17.51( 36.67%)d29.25( 61.24%)
   154. (0.00006) RY*(10) C   6           s(  3.09%)p14.48( 44.75%)d16.88( 52.16%)
   155. (0.00007) RY*(11) C   6           s(  0.16%)p99.99( 94.72%)d31.00(  5.11%)
   156. (0.00005) RY*(12) C   6           s(  0.00%)p 1.00( 97.09%)d 0.03(  2.91%)
   157. (0.00003) RY*(13) C   6           s(  2.18%)p38.09( 83.05%)d 6.78( 14.77%)
   158. (0.00004) RY*(14) C   6           s(  3.65%)p 3.53( 12.86%)d22.90( 83.49%)
   159. (0.00000) RY*(15) C   6           s(  0.00%)p 1.00( 99.57%)d 0.00(  0.43%)
   160. (0.00000) RY*(16) C   6           s( 92.49%)p 0.04(  3.44%)d 0.04(  4.08%)
   161. (0.00143) RY*( 1) H   7           s( 96.85%)p 0.03(  3.15%)
                                           -0.0024  0.9841  0.0028  0.1738  0.0353
                                            0.0008
   162. (0.00021) RY*( 2) H   7           s( 85.48%)p 0.17( 14.52%)
                                            0.0044 -0.0255  0.9242  0.1957 -0.3270
                                            0.0015
   163. (0.00012) RY*( 3) H   7           s(  0.00%)p 1.00(100.00%)
                                            0.0000  0.0002  0.0000  0.0039 -0.0021
                                           -1.0000
   164. (0.00004) RY*( 4) H   7           s( 10.54%)p 8.49( 89.46%)
   165. (0.00005) RY*( 5) H   7           s(  7.17%)p12.94( 92.83%)
   166. (0.00083) RY*( 1) H   8           s( 95.28%)p 0.05(  4.72%)
                                           -0.0025  0.9761  0.0011  0.2126  0.0453
                                            0.0015
   167. (0.00026) RY*( 2) H   8           s( 83.31%)p 0.20( 16.69%)
                                            0.0062 -0.0039  0.9127 -0.0720  0.4021
                                           -0.0058
   168. (0.00010) RY*( 3) H   8           s(  0.00%)p 1.00(100.00%)
   169. (0.00009) RY*( 4) H   8           s(  9.40%)p 9.63( 90.60%)
   170. (0.00004) RY*( 5) H   8           s( 12.05%)p 7.30( 87.95%)
   171. (0.00466) RY*( 1) O   9           s(  0.42%)p99.99( 98.28%)d 3.07(  1.30%)
                                            0.0000 -0.0003  0.0569  0.0315 -0.0019
                                            0.0019 -0.1458 -0.0039  0.0167 -0.0113
                                            0.9789 -0.0535 -0.0053  0.0001  0.0002
                                            0.0005  0.0006  0.1105 -0.0002  0.0011
                                           -0.0278 -0.0003
   172. (0.00338) RY*( 2) O   9           s(  0.00%)p 1.00( 99.28%)d 0.01(  0.72%)
                                           -0.0000  0.0000  0.0034 -0.0021 -0.0000
                                           -0.0003 -0.0128  0.0004 -0.0001  0.0001
                                           -0.0023 -0.0000  0.0002  0.0126  0.9931
                                            0.0445  0.0646 -0.0002  0.0847  0.0036
                                           -0.0004  0.0015
   173. (0.00102) RY*( 3) O   9           s( 79.56%)p 0.25( 19.73%)d 0.01(  0.72%)
                                           -0.0000  0.0047  0.8679 -0.2056 -0.0038
                                           -0.0267  0.3069 -0.2994 -0.0844  0.0001
                                           -0.0003 -0.0683 -0.0313 -0.0003  0.0009
                                           -0.0031 -0.0010 -0.0311 -0.0004 -0.0009
                                           -0.0730 -0.0295
   174. (0.00024) RY*( 4) O   9           s( 14.83%)p 5.66( 83.86%)d 0.09(  1.31%)
                                           -0.0000  0.0126  0.3719 -0.0958  0.0257
                                           -0.0332 -0.7905  0.4129 -0.1233 -0.0004
                                           -0.1421 -0.0475 -0.0662 -0.0004 -0.0122
                                            0.0046 -0.0015  0.0324 -0.0013  0.0003
                                           -0.1099 -0.0038
   175. (0.00006) RY*( 5) O   9           s(  3.10%)p24.73( 76.77%)d 6.49( 20.13%)
   176. (0.00004) RY*( 6) O   9           s(  7.47%)p10.74( 80.29%)d 1.64( 12.23%)
   177. (0.00001) RY*( 7) O   9           s( 87.51%)p 0.14( 12.04%)d 0.01(  0.45%)
   178. (0.00000) RY*( 8) O   9           s( 99.82%)p 0.00(  0.16%)d 0.00(  0.02%)
   179. (0.00000) RY*( 9) O   9           s(  1.66%)p59.26( 98.25%)d 0.06(  0.09%)
   180. (0.00001) RY*(10) O   9           s(  2.20%)p43.81( 96.24%)d 0.71(  1.56%)
   181. (0.00000) RY*(11) O   9           s(  0.00%)p 1.00(100.00%)d 0.00(  0.00%)
   182. (0.00000) RY*(12) O   9           s(  0.00%)p 1.00(100.00%)d 0.00(  0.00%)
   183. (0.00001) RY*(13) O   9           s(  0.88%)p 9.20(  8.08%)d99.99( 91.04%)
   184. (0.00000) RY*(14) O   9           s(  0.00%)p 1.00(  0.84%)d99.99( 99.16%)
   185. (0.00001) RY*(15) O   9           s(  0.00%)p 0.00(  0.01%)d 1.00( 99.99%)
   186. (0.00001) RY*(16) O   9           s(  1.84%)p11.56( 21.28%)d41.77( 76.88%)
   187. (0.00000) RY*(17) O   9           s(  0.61%)p 8.81(  5.35%)d99.99( 94.05%)
   188. (0.00124) RY*( 1) H  10           s( 99.23%)p 0.01(  0.77%)
                                           -0.0029  0.9961 -0.0027 -0.0876  0.0084
                                           -0.0011
   189. (0.00024) RY*( 2) H  10           s( 91.99%)p 0.09(  8.01%)
                                            0.0049  0.0231  0.9588  0.2155 -0.1834
                                            0.0007
   190. (0.00011) RY*( 3) H  10           s(  0.00%)p 1.00(100.00%)
                                           -0.0000  0.0004  0.0017 -0.0081  0.0033
                                            1.0000
   191. (0.00004) RY*( 4) H  10           s(  3.22%)p30.02( 96.78%)
   192. (0.00004) RY*( 5) H  10           s(  5.60%)p16.84( 94.40%)
   193. (0.00644) RY*( 1) C  11           s(  0.70%)p99.99( 97.04%)d 3.21(  2.26%)
                                            0.0000  0.0045  0.0529  0.0649  0.0030
                                           -0.0106  0.5381  0.0695  0.0416  0.0049
                                            0.8207 -0.0167 -0.0186  0.0001 -0.0033
                                           -0.0001 -0.0000 -0.0737 -0.0009 -0.0002
                                            0.1306  0.0107
   194. (0.00489) RY*( 2) C  11           s(  4.97%)p18.25( 90.66%)d 0.88(  4.37%)
                                            0.0000  0.0041  0.2223  0.0090  0.0117
                                           -0.0099  0.7805  0.0601  0.0230 -0.0069
                                           -0.5361  0.0605  0.0449 -0.0001  0.0000
                                           -0.0007 -0.0000  0.1657 -0.0022 -0.0001
                                            0.1272 -0.0110
   195. (0.00128) RY*( 3) C  11           s( 76.92%)p 0.19( 14.39%)d 0.11(  8.69%)
                                            0.0000 -0.0059  0.8763 -0.0310 -0.0177
                                            0.0006 -0.2493  0.0921 -0.1722  0.0020
                                            0.0820 -0.1754 -0.0699  0.0007 -0.0269
                                            0.0234 -0.0011  0.1536  0.0338  0.0245
                                            0.2381 -0.0695
   196. (0.00118) RY*( 4) C  11           s(  0.23%)p99.99( 40.73%)d99.99( 59.04%)
                                           -0.0000 -0.0004  0.0476  0.0002 -0.0008
                                            0.0001 -0.0150  0.0107 -0.0096  0.0001
                                            0.0054 -0.0107 -0.0029 -0.0104  0.4754
                                           -0.4244  0.0225  0.0049 -0.6271 -0.4438
                                            0.0134 -0.0046
   197. (0.00071) RY*( 5) C  11           s(  0.01%)p 1.00(  9.94%)d 9.06( 90.05%)
                                            0.0000  0.0001 -0.0011  0.0098 -0.0002
                                            0.0002 -0.0010  0.0138  0.0055 -0.0000
                                            0.0002 -0.0101  0.0030  0.0059  0.3111
                                           -0.0436 -0.0193  0.0022 -0.3575  0.8790
                                           -0.0041  0.0054
   198. (0.00049) RY*( 6) C  11           s( 31.61%)p 1.93( 61.11%)d 0.23(  7.27%)
                                           -0.0000  0.0027  0.0100  0.5621 -0.0088
                                            0.0088 -0.0463  0.6014  0.2824 -0.0014
                                           -0.0371 -0.3512  0.2064 -0.0001 -0.0137
                                            0.0033 -0.0004  0.0679  0.0064 -0.0164
                                           -0.2513  0.0682
   199. (0.00038) RY*( 7) C  11           s(  0.01%)p 1.00( 61.18%)d 0.63( 38.81%)
                                            0.0000 -0.0000  0.0030  0.0067  0.0016
                                            0.0000  0.0024  0.0005  0.0045  0.0002
                                            0.0020 -0.0013 -0.0020  0.0057  0.7815
                                           -0.0179  0.0260  0.0020  0.6225 -0.0239
                                           -0.0039  0.0008
   200. (0.00016) RY*( 8) C  11           s(  0.84%)p72.96( 61.58%)d44.52( 37.57%)
                                            0.0000  0.0015 -0.0241  0.0881 -0.0095
                                           -0.0026 -0.0206 -0.0482  0.3033  0.0163
                                            0.0626  0.1323 -0.7067 -0.0001 -0.0016
                                            0.0026 -0.0015  0.5844 -0.0060 -0.0026
                                           -0.1734  0.0638
   201. (0.00007) RY*( 9) C  11           s( 55.69%)p 0.79( 44.08%)d 0.00(  0.23%)
   202. (0.00008) RY*(10) C  11           s( 22.08%)p 0.70( 15.36%)d 2.83( 62.56%)
   203. (0.00006) RY*(11) C  11           s(  7.68%)p 1.23(  9.42%)d10.79( 82.90%)
   204. (0.00007) RY*(12) C  11           s(  0.17%)p99.99( 57.19%)d99.99( 42.64%)
   205. (0.00004) RY*(13) C  11           s( 10.29%)p 6.36( 65.43%)d 2.36( 24.27%)
   206. (0.00003) RY*(14) C  11           s(  0.00%)p 1.00( 89.74%)d 0.11( 10.26%)
   207. (0.00002) RY*(15) C  11           s( 16.45%)p 4.79( 78.76%)d 0.29(  4.79%)
   208. (0.00000) RY*(16) C  11           s(  0.00%)p 1.00( 98.38%)d 0.02(  1.62%)
   209. (0.00000) RY*(17) C  11           s( 72.38%)p 0.07(  5.07%)d 0.31( 22.55%)
   210. (0.00474) RY*( 1) C  12           s(  5.17%)p17.82( 92.09%)d 0.53(  2.75%)
                                           -0.0000 -0.0230  0.2231  0.0332  0.0162
                                            0.0227 -0.0642  0.0687 -0.0238  0.0207
                                           -0.9526  0.0554  0.0025 -0.0001 -0.0007
                                            0.0003  0.0001 -0.1028 -0.0001  0.0003
                                            0.1226  0.0432
   211. (0.00270) RY*( 2) C  12           s(  0.12%)p99.99( 97.82%)d16.74(  2.06%)
                                           -0.0000  0.0040  0.0123  0.0325  0.0022
                                           -0.0235 -0.9694  0.1545  0.0449  0.0115
                                            0.0947  0.0195 -0.0495  0.0001  0.0002
                                           -0.0012 -0.0004  0.0327  0.0003 -0.0011
                                            0.1394  0.0082
   212. (0.00138) RY*( 3) C  12           s( 88.63%)p 0.08(  6.72%)d 0.05(  4.65%)
                                           -0.0000 -0.0034  0.9405  0.0225 -0.0338
                                            0.0112  0.0292  0.1511  0.0381  0.0170
                                            0.2002  0.0205 -0.0133 -0.0002  0.0313
                                            0.0004  0.0024  0.0071  0.0086  0.0035
                                           -0.2051 -0.0657
   213. (0.00129) RY*( 4) C  12           s(  0.09%)p99.99( 93.89%)d64.61(  6.02%)
                                           -0.0000 -0.0001  0.0305  0.0007 -0.0013
                                            0.0005  0.0009  0.0051  0.0007  0.0005
                                            0.0075  0.0035  0.0003  0.0047 -0.9647
                                            0.0296 -0.0855 -0.0010 -0.2131 -0.1214
                                           -0.0070 -0.0014
   214. (0.00079) RY*( 5) C  12           s(  0.00%)p 1.00( 31.96%)d 2.13( 68.04%)
                                            0.0000  0.0000  0.0003  0.0024  0.0008
                                           -0.0001 -0.0007  0.0028  0.0000  0.0000
                                            0.0005 -0.0031 -0.0008 -0.0254  0.1125
                                            0.5534  0.0007  0.0027 -0.6905  0.4513
                                           -0.0006  0.0049
   215. (0.00043) RY*( 6) C  12           s(  0.21%)p99.99( 82.81%)d81.56( 16.98%)
                                           -0.0000 -0.0060 -0.0269  0.0334 -0.0143
                                           -0.0056  0.0118 -0.0826  0.0596  0.0161
                                            0.0823  0.8837 -0.1720  0.0001  0.0035
                                           -0.0028 -0.0004 -0.4120 -0.0047  0.0039
                                            0.0039 -0.0079
   216. (0.00031) RY*( 7) C  12           s(  0.00%)p 1.00( 56.99%)d 0.75( 43.01%)
                                           -0.0000  0.0000 -0.0009  0.0024 -0.0003
                                           -0.0001  0.0005 -0.0023  0.0071  0.0001
                                            0.0013  0.0027 -0.0010 -0.0109 -0.1327
                                            0.7429 -0.0142 -0.0042  0.6464  0.1106
                                            0.0088 -0.0044
   217. (0.00015) RY*( 8) C  12           s(  6.93%)p10.25( 71.04%)d 3.18( 22.02%)
                                            0.0000 -0.0050 -0.0328  0.2355  0.1130
                                            0.0139  0.1641  0.3200  0.6963 -0.0015
                                            0.0063  0.0289 -0.3085  0.0000  0.0006
                                           -0.0059 -0.0035  0.2575 -0.0050 -0.0032
                                            0.3440 -0.1886
   218. (0.00012) RY*( 9) C  12           s(  7.60%)p 9.66( 73.41%)d 2.50( 18.99%)
                                           -0.0000  0.0005  0.1791 -0.1456 -0.1507
                                           -0.0024 -0.0589 -0.7107  0.3488  0.0065
                                            0.0290 -0.0546  0.3162  0.0001  0.0015
                                           -0.0030 -0.0010 -0.0632 -0.0080 -0.0010
                                            0.4080 -0.1393
   219. (0.00010) RY*(10) C  12           s(  6.26%)p 6.62( 41.39%)d 8.37( 52.35%)
                                            0.0000 -0.0013  0.0353  0.2406 -0.0586
                                            0.0137  0.1161  0.3522 -0.3869  0.0078
                                            0.1358 -0.0364  0.3266  0.0001  0.0005
                                           -0.0035  0.0039 -0.2799 -0.0032  0.0021
                                            0.5972 -0.2975
   220. (0.00007) RY*(11) C  12           s( 10.07%)p 4.00( 40.34%)d 4.92( 49.59%)
   221. (0.00005) RY*(12) C  12           s(  1.07%)p28.65( 30.69%)d63.71( 68.24%)
   222. (0.00001) RY*(13) C  12           s( 78.68%)p 0.15( 11.61%)d 0.12(  9.71%)
   223. (0.00000) RY*(14) C  12           s( 93.38%)p 0.07(  6.11%)d 0.01(  0.51%)
   224. (0.00001) RY*(15) C  12           s(  0.00%)p 1.00( 17.12%)d 4.84( 82.88%)
   225. (0.00001) RY*(16) C  12           s(  1.81%)p25.45( 46.15%)d28.70( 52.04%)
   226. (0.00000) RY*(17) C  12           s(  0.00%)p 1.00(100.00%)d 0.00(  0.00%)
   227. (0.00713) RY*( 1) C  13           s(  0.52%)p99.99( 95.56%)d 7.52(  3.92%)
                                            0.0000 -0.0087  0.0566  0.0440 -0.0011
                                            0.0080  0.9707  0.0063 -0.0339  0.0216
                                            0.0913 -0.0282 -0.0502  0.0000 -0.0045
                                           -0.0002  0.0000  0.1419  0.0008 -0.0004
                                           -0.1364  0.0219
   228. (0.00682) RY*( 2) C  13           s(  0.74%)p99.99( 94.61%)d 6.29(  4.65%)
                                           -0.0000 -0.0178  0.0771 -0.0294  0.0166
                                           -0.0205  0.0882 -0.0075  0.0605  0.0051
                                           -0.9665  0.0047  0.0030  0.0001 -0.0011
                                           -0.0001 -0.0003  0.1448 -0.0003 -0.0006
                                            0.1473  0.0622
   229. (0.00261) RY*( 3) C  13           s( 78.41%)p 0.07(  5.65%)d 0.20( 15.94%)
                                            0.0000  0.0134  0.8527 -0.2382 -0.0100
                                           -0.0163 -0.1007 -0.1517 -0.0307  0.0325
                                            0.1397  0.0174 -0.0343  0.0002  0.0042
                                            0.0002 -0.0002  0.3603 -0.0023  0.0002
                                            0.0669  0.1585
   230. (0.00230) RY*( 4) C  13           s(  0.00%)p 1.00( 42.88%)d 1.33( 57.12%)
                                           -0.0000  0.0001  0.0046 -0.0004 -0.0001
                                           -0.0001 -0.0034 -0.0010  0.0001  0.0002
                                            0.0009  0.0007 -0.0000 -0.0016 -0.6460
                                            0.0773  0.0740 -0.0012  0.4333 -0.6192
                                            0.0019 -0.0031
   231. (0.00100) RY*( 5) C  13           s(  0.00%)p 1.00(  3.70%)d26.03( 96.30%)
                                           -0.0000  0.0000  0.0014  0.0063 -0.0003
                                           -0.0002 -0.0008 -0.0048 -0.0005  0.0002
                                           -0.0005  0.0005 -0.0008 -0.0172  0.1117
                                            0.1476  0.0491  0.0045  0.8449  0.4990
                                            0.0003 -0.0048
   232. (0.00086) RY*( 6) C  13           s( 68.93%)p 0.11(  7.67%)d 0.34( 23.40%)
                                           -0.0000 -0.0031  0.1514  0.8163 -0.0116
                                           -0.0059 -0.1335 -0.1848 -0.0757  0.0192
                                           -0.0741  0.0174 -0.1131  0.0002  0.0007
                                           -0.0005  0.0001  0.1601 -0.0056 -0.0048
                                           -0.4564 -0.0018
   233. (0.00054) RY*( 7) C  13           s( 24.37%)p 0.25(  6.06%)d 2.85( 69.57%)
                                           -0.0000  0.0005  0.0899  0.4853 -0.0141
                                           -0.0144  0.0977 -0.0193  0.0418  0.0116
                                            0.1187  0.1851 -0.0146  0.0001 -0.0011
                                           -0.0002 -0.0006 -0.1029 -0.0038  0.0012
                                            0.8262  0.0497
   234. (0.00027) RY*( 8) C  13           s(  0.00%)p 1.00( 59.16%)d 0.69( 40.84%)
                                            0.0000 -0.0001  0.0036  0.0005  0.0014
                                            0.0002  0.0042  0.0049  0.0008 -0.0001
                                           -0.0014  0.0012 -0.0048 -0.0022  0.7328
                                           -0.1732  0.1567 -0.0104  0.2671 -0.5805
                                            0.0007 -0.0013
   235. (0.00025) RY*( 9) C  13           s( 15.09%)p 2.20( 33.23%)d 3.43( 51.68%)
                                            0.0000 -0.0094  0.3725  0.0268  0.1063
                                            0.0163  0.0430  0.4090  0.0016 -0.0105
                                           -0.0893  0.0263 -0.3925 -0.0001 -0.0078
                                            0.0041 -0.0013 -0.6970 -0.0003  0.0104
                                           -0.1426  0.1027
   236. (0.00011) RY*(10) C  13           s(  0.00%)p 1.00( 97.11%)d 0.03(  2.89%)
                                           -0.0000  0.0001 -0.0002  0.0017  0.0002
                                           -0.0002  0.0010  0.0029  0.0089 -0.0000
                                            0.0006 -0.0085  0.0055 -0.0185  0.1324
                                            0.9202  0.3259  0.0007 -0.1463 -0.0867
                                            0.0005  0.0022
   237. (0.00009) RY*(11) C  13           s(  4.86%)p17.87( 86.91%)d 1.69(  8.23%)
   238. (0.00007) RY*(12) C  13           s(  5.93%)p 7.46( 44.25%)d 8.40( 49.81%)
   239. (0.00005) RY*(13) C  13           s( 10.14%)p 6.12( 62.09%)d 2.74( 27.77%)
   240. (0.00001) RY*(14) C  13           s( 90.42%)p 0.03(  3.16%)d 0.07(  6.42%)
   241. (0.00001) RY*(15) C  13           s(  0.47%)p99.99( 72.35%)d57.87( 27.18%)
   242. (0.00001) RY*(16) C  13           s(  0.14%)p99.99( 88.66%)d79.11( 11.19%)
   243. (0.00000) RY*(17) C  13           s(  0.00%)p 1.00( 97.17%)d 0.03(  2.83%)
   244. (0.00751) RY*( 1) C  14           s(  1.61%)p53.79( 86.66%)d 7.28( 11.73%)
                                            0.0000  0.0061  0.0484  0.1168  0.0091
                                           -0.0043  0.9212  0.0235 -0.0217  0.0355
                                            0.0270 -0.0667 -0.1023  0.0001 -0.0036
                                           -0.0008 -0.0002 -0.3405 -0.0010  0.0017
                                           -0.0327 -0.0174
   245. (0.00455) RY*( 2) C  14           s(  0.24%)p99.99( 99.33%)d 1.77(  0.43%)
                                           -0.0000 -0.0278 -0.0077  0.0219  0.0332
                                            0.0378 -0.0281  0.0287 -0.1148  0.0053
                                            0.9864 -0.0631 -0.0104 -0.0001  0.0008
                                           -0.0003  0.0004  0.0275  0.0001 -0.0002
                                            0.0448  0.0389
   246. (0.00106) RY*( 3) C  14           s(  0.01%)p 1.00( 61.94%)d 0.61( 38.06%)
                                           -0.0000 -0.0000  0.0064  0.0036 -0.0006
                                            0.0001 -0.0066  0.0055 -0.0002 -0.0001
                                            0.0002 -0.0024 -0.0013 -0.0029 -0.7838
                                           -0.0014 -0.0699 -0.0055  0.4250  0.4471
                                            0.0050 -0.0024
   247. (0.00064) RY*( 4) C  14           s( 41.13%)p 0.65( 26.90%)d 0.78( 31.97%)
                                           -0.0000 -0.0037  0.5094  0.3870 -0.0447
                                            0.0112 -0.2759  0.4217  0.0381 -0.0059
                                           -0.0209 -0.0843 -0.0765  0.0000  0.0064
                                           -0.0049  0.0005 -0.5005 -0.0133 -0.0060
                                            0.2566 -0.0567
   248. (0.00038) RY*( 5) C  14           s( 72.29%)p 0.32( 23.14%)d 0.06(  4.56%)
                                           -0.0000 -0.0016  0.8097 -0.2549 -0.0492
                                            0.0163  0.0642 -0.4504  0.0525 -0.0205
                                            0.0225 -0.1413  0.0232 -0.0001 -0.0003
                                           -0.0010  0.0008  0.1923  0.0006 -0.0012
                                           -0.0864  0.0347
   249. (0.00038) RY*( 6) C  14           s(  0.00%)p 1.00( 31.38%)d 2.19( 68.61%)
                                           -0.0000 -0.0000  0.0036  0.0045 -0.0000
                                            0.0000 -0.0004 -0.0001 -0.0001 -0.0000
                                           -0.0006 -0.0018 -0.0001 -0.0052  0.5205
                                            0.1783  0.1053 -0.0069  0.8134  0.1561
                                            0.0066 -0.0049
   250. (0.00012) RY*( 7) C  14           s(  3.01%)p19.87( 59.75%)d12.39( 37.24%)
                                            0.0000  0.0083 -0.0222 -0.0050  0.1717
                                            0.0072  0.0609 -0.2149  0.2771  0.0073
                                            0.0296  0.2971  0.6176 -0.0000  0.0000
                                           -0.0061  0.0003 -0.1719 -0.0019  0.0039
                                            0.4816  0.3331
   251. (0.00011) RY*( 8) C  14           s(  0.00%)p 1.00( 93.59%)d 0.07(  6.41%)
                                            0.0000  0.0001 -0.0005  0.0005  0.0030
                                           -0.0003 -0.0047 -0.0047  0.0059  0.0000
                                            0.0013 -0.0057  0.0085 -0.0079 -0.1593
                                            0.9490 -0.0979 -0.0156 -0.0459 -0.2481
                                           -0.0111  0.0087
   252. (0.00009) RY*( 9) C  14           s(  5.08%)p 6.82( 34.65%)d11.86( 60.27%)
   253. (0.00006) RY*(10) C  14           s(  7.56%)p 7.28( 55.04%)d 4.95( 37.40%)
   254. (0.00005) RY*(11) C  14           s(  3.69%)p19.91( 73.47%)d 6.19( 22.84%)
   255. (0.00001) RY*(12) C  14           s( 10.78%)p 8.02( 86.47%)d 0.26(  2.75%)
   256. (0.00000) RY*(13) C  14           s( 83.47%)p 0.17( 14.42%)d 0.03(  2.11%)
   257. (0.00000) RY*(14) C  14           s(  0.00%)p 1.00( 99.62%)d 0.00(  0.38%)
   258. (0.00001) RY*(15) C  14           s(  0.00%)p 1.00( 13.48%)d 6.42( 86.52%)
   259. (0.00001) RY*(16) C  14           s( 70.24%)p 0.31( 22.01%)d 0.11(  7.74%)
   260. (0.00001) RY*(17) C  14           s(  0.93%)p19.57( 18.26%)d86.60( 80.80%)
   261. (0.00669) RY*( 1) C  15           s( 10.71%)p 8.21( 87.97%)d 0.12(  1.32%)
                                            0.0000  0.0018  0.3266  0.0210 -0.0015
                                            0.0220 -0.6015  0.0059 -0.0009  0.0921
                                           -0.7117  0.0319 -0.0363  0.0001  0.0017
                                            0.0001 -0.0001  0.0779  0.0005 -0.0002
                                           -0.0837 -0.0105
   262. (0.00286) RY*( 2) C  15           s(  0.49%)p99.99( 98.94%)d 1.18(  0.58%)
                                           -0.0000 -0.0037 -0.0302  0.0574  0.0254
                                           -0.0622 -0.7525  0.1184  0.1199  0.0151
                                            0.6178 -0.0911 -0.0234  0.0004  0.0060
                                           -0.0010 -0.0006 -0.0666  0.0008 -0.0001
                                           -0.0307  0.0193
   263. (0.00119) RY*( 3) C  15           s( 76.80%)p 0.24( 18.44%)d 0.06(  4.75%)
                                            0.0000  0.0350  0.8746 -0.0428 -0.0025
                                            0.0538  0.1895  0.2724 -0.1150  0.0620
                                            0.2315  0.0041  0.0275 -0.0001 -0.0007
                                           -0.0007  0.0008 -0.2096 -0.0008  0.0010
                                           -0.0229 -0.0554
   264. (0.00087) RY*( 4) C  15           s( 95.66%)p 0.02(  1.48%)d 0.03(  2.85%)
                                            0.0000  0.0046 -0.0006  0.9781 -0.0006
                                            0.0002  0.0691  0.0694 -0.0272  0.0045
                                           -0.0252  0.0534 -0.0316 -0.0001 -0.0016
                                            0.0001  0.0000 -0.0844 -0.0009  0.0013
                                           -0.0887  0.1164
   265. (0.00060) RY*( 5) C  15           s(  0.00%)p 1.00( 52.00%)d 0.92( 47.99%)
                                            0.0000  0.0000  0.0007  0.0024  0.0004
                                            0.0003  0.0047 -0.0023 -0.0002 -0.0001
                                           -0.0019 -0.0016 -0.0002  0.0298  0.6562
                                           -0.2961 -0.0300 -0.0020  0.6506 -0.2379
                                            0.0014 -0.0051
   266. (0.00027) RY*( 6) C  15           s(  0.00%)p 1.00( 48.82%)d 1.05( 51.18%)
                                           -0.0000 -0.0000 -0.0003  0.0006 -0.0001
                                           -0.0001 -0.0033  0.0016  0.0003  0.0000
                                            0.0012 -0.0019 -0.0008 -0.0150 -0.6683
                                            0.1967 -0.0522 -0.0022  0.6726 -0.2436
                                            0.0016 -0.0052
   267. (0.00013) RY*( 7) C  15           s( 10.37%)p 6.37( 66.10%)d 2.27( 23.53%)
                                            0.0000  0.0011  0.2493  0.1225 -0.1630
                                           -0.0098 -0.0180 -0.7115  0.1789  0.0313
                                            0.1175  0.0400 -0.3256  0.0000 -0.0012
                                            0.0015 -0.0020  0.0985 -0.0030  0.0014
                                            0.3968 -0.2610
   268. (0.00012) RY*( 8) C  15           s(  0.00%)p 1.00( 55.47%)d 0.80( 44.53%)
                                            0.0000  0.0000  0.0011  0.0008  0.0003
                                            0.0001  0.0010 -0.0008 -0.0001  0.0002
                                            0.0001 -0.0008  0.0014  0.0241  0.2497
                                            0.6809  0.1677 -0.0007 -0.1711 -0.6450
                                            0.0004  0.0018
   269. (0.00010) RY*( 9) C  15           s(  3.14%)p12.75( 39.97%)d18.14( 56.89%)
                                            0.0000  0.0056  0.1287  0.0682  0.1005
                                           -0.0138 -0.0311 -0.0894 -0.3564  0.0225
                                            0.0699 -0.3559  0.3625 -0.0000 -0.0014
                                           -0.0025  0.0014  0.5603  0.0024 -0.0011
                                            0.3495  0.3644
   270. (0.00003) RY*(10) C  15           s(  0.99%)p37.93( 37.72%)d61.63( 61.29%)
   271. (0.00002) RY*(11) C  15           s(  4.99%)p16.31( 81.37%)d 2.74( 13.65%)
   272. (0.00001) RY*(12) C  15           s(  2.26%)p27.00( 61.01%)d16.25( 36.73%)
   273. (0.00002) RY*(13) C  15           s(  2.13%)p20.61( 43.83%)d25.41( 54.04%)
   274. (0.00000) RY*(14) C  15           s( 87.96%)p 0.07(  6.11%)d 0.07(  5.93%)
   275. (0.00001) RY*(15) C  15           s(  0.00%)p 1.00( 44.10%)d 1.27( 55.90%)
   276. (0.00000) RY*(16) C  15           s(  0.00%)p 1.00( 99.79%)d 0.00(  0.21%)
   277. (0.00000) RY*(17) C  15           s(  3.31%)p17.68( 58.44%)d11.57( 38.26%)
   278. (0.01232) RY*( 1) C  16           s( 36.75%)p 1.34( 49.30%)d 0.38( 13.96%)
                                           -0.0000 -0.0065  0.6058  0.0211 -0.0031
                                           -0.0342  0.3370  0.0729 -0.0171 -0.0311
                                           -0.6056  0.0320  0.0621 -0.0002 -0.0021
                                           -0.0004  0.0002  0.0347  0.0026  0.0001
                                           -0.3656  0.0687
   279. (0.00607) RY*( 2) C  16           s(  1.83%)p52.97( 96.70%)d 0.81(  1.48%)
                                            0.0000  0.0255  0.1305  0.0069 -0.0230
                                            0.0126 -0.8931  0.0309 -0.0692 -0.0146
                                           -0.4006  0.0446  0.0269 -0.0001  0.0033
                                           -0.0002  0.0004  0.0831 -0.0000 -0.0003
                                            0.0732 -0.0503
   280. (0.00539) RY*( 3) C  16           s( 44.09%)p 1.10( 48.51%)d 0.17(  7.40%)
                                           -0.0000 -0.0027  0.6559 -0.1029  0.0029
                                           -0.0182 -0.2311  0.0552  0.0049  0.0024
                                            0.6520  0.0476 -0.0294  0.0000  0.0021
                                           -0.0004  0.0001 -0.1654  0.0016  0.0013
                                           -0.2021  0.0763
   281. (0.00242) RY*( 4) C  16           s(  0.00%)p 1.00( 46.96%)d 1.13( 53.04%)
                                           -0.0000 -0.0000 -0.0000  0.0008  0.0001
                                           -0.0000 -0.0024  0.0004  0.0002  0.0000
                                            0.0012  0.0001 -0.0002  0.0021 -0.6806
                                           -0.0277  0.0748  0.0001  0.7016  0.1952
                                            0.0037 -0.0063
   282. (0.00085) RY*( 5) C  16           s(  0.00%)p 1.00( 16.86%)d 4.93( 83.14%)
                                           -0.0000 -0.0000  0.0000  0.0021 -0.0001
                                           -0.0001  0.0018  0.0019 -0.0004 -0.0000
                                            0.0000  0.0011 -0.0003 -0.0103  0.3628
                                            0.1919 -0.0066 -0.0042  0.5603 -0.7192
                                            0.0021 -0.0066
   283. (0.00075) RY*( 6) C  16           s( 82.78%)p 0.05(  4.33%)d 0.16( 12.89%)
                                           -0.0000 -0.0034  0.0220  0.9090 -0.0337
                                           -0.0204 -0.0116  0.1629 -0.0663 -0.0039
                                            0.0232  0.1061  0.0000  0.0001 -0.0002
                                           -0.0007 -0.0000 -0.3550 -0.0027  0.0032
                                            0.0508 -0.0149
   284. (0.00066) RY*( 7) C  16           s( 11.17%)p 1.11( 12.39%)d 6.84( 76.43%)
                                           -0.0000 -0.0088  0.0478  0.3303  0.0162
                                            0.0025 -0.0006  0.0750  0.0066 -0.0102
                                            0.2047 -0.0528  0.2711  0.0000 -0.0004
                                           -0.0005  0.0001  0.8643 -0.0000 -0.0042
                                           -0.1148 -0.0643
   285. (0.00026) RY*( 8) C  16           s(  0.00%)p 1.00( 45.24%)d 1.21( 54.76%)
                                           -0.0000 -0.0001  0.0016 -0.0008  0.0004
                                            0.0002 -0.0023  0.0003 -0.0009 -0.0000
                                            0.0006  0.0030  0.0001  0.0102 -0.6170
                                           -0.0221 -0.2667 -0.0029 -0.3972 -0.6243
                                            0.0004  0.0022
   286. (0.00020) RY*( 9) C  16           s(  9.21%)p 3.46( 31.91%)d 6.39( 58.88%)
                                           -0.0000 -0.0138  0.2709 -0.0836  0.1075
                                            0.0221  0.1299  0.1567  0.1825 -0.0043
                                           -0.0356  0.3548  0.3416 -0.0001  0.0017
                                            0.0005 -0.0000  0.0322 -0.0012  0.0018
                                            0.7575  0.1181
   287. (0.00009) RY*(10) C  16           s(  6.95%)p 7.93( 55.12%)d 5.45( 37.92%)
   288. (0.00005) RY*(11) C  16           s(  0.00%)p 1.00( 94.80%)d 0.05(  5.20%)
   289. (0.00003) RY*(12) C  16           s( 11.30%)p 5.81( 65.67%)d 2.04( 23.03%)
   290. (0.00003) RY*(13) C  16           s(  6.41%)p12.24( 78.43%)d 2.37( 15.16%)
   291. (0.00000) RY*(14) C  16           s( 83.98%)p 0.19( 15.72%)d 0.00(  0.30%)
   292. (0.00001) RY*(15) C  16           s(  3.73%)p20.46( 76.41%)d 5.32( 19.86%)
   293. (0.00000) RY*(16) C  16           s(  0.00%)p 1.00( 96.14%)d 0.04(  3.86%)
   294. (0.00000) RY*(17) C  16           s(  1.85%)p35.50( 65.70%)d17.54( 32.45%)
   295. (0.00449) RY*( 1)Cl  17           s(  0.00%)p 1.00( 54.05%)d 0.85( 45.95%)
                                           -0.0000  0.0000 -0.0000 -0.0000  0.0007
                                            0.0000 -0.0000 -0.0000 -0.0000 -0.0053
                                            0.0004 -0.0001  0.0000  0.0000 -0.0000
                                            0.0010 -0.0003  0.0000 -0.0000  0.0000
                                            0.0027 -0.7229  0.1311 -0.0259 -0.0010
                                           -0.0002  0.6680  0.1148  0.0042 -0.0066
   296. (0.00280) RY*( 2)Cl  17           s(  1.67%)p40.34( 67.29%)d18.61( 31.04%)
                                            0.0000 -0.0000 -0.0035  0.1053  0.0747
                                           -0.0002  0.0005  0.0000 -0.0153 -0.3672
                                           -0.0346  0.0146  0.0059  0.0000 -0.0056
                                            0.7230 -0.1142 -0.0237  0.0058  0.0000
                                            0.0001  0.0034 -0.0000 -0.0001 -0.0000
                                           -0.4892 -0.0034  0.0025  0.2523 -0.0860
   297. (0.00165) RY*( 3)Cl  17           s(  1.91%)p45.28( 86.54%)d 6.04( 11.55%)
                                            0.0000 -0.0000 -0.0159  0.0545  0.1261
                                            0.0010  0.0004  0.0000 -0.0671 -0.8149
                                           -0.1991  0.0109  0.0287  0.0000 -0.0136
                                           -0.3920 -0.0083  0.0472 -0.0106  0.0000
                                            0.0004  0.0052  0.0008  0.0000 -0.0002
                                            0.1746 -0.0036 -0.0006  0.0888 -0.2776
   298. (0.00026) RY*( 4)Cl  17           s( 15.80%)p 2.42( 38.28%)d 2.91( 45.91%)
                                            0.0000 -0.0000 -0.0112  0.3790 -0.1195
                                            0.0015  0.0015  0.0000 -0.0480 -0.0143
                                            0.6045  0.0519 -0.0069  0.0000 -0.0072
                                           -0.0284 -0.1025 -0.0260  0.0118  0.0000
                                            0.0003 -0.0007 -0.0033 -0.0004  0.0000
                                            0.3135 -0.0030 -0.0027  0.5968  0.0687
   299. (0.00009) RY*( 5)Cl  17           s(  0.00%)p 1.00( 55.37%)d 0.81( 44.63%)
   300. (0.00009) RY*( 6)Cl  17           s( 38.49%)p 1.24( 47.78%)d 0.36( 13.72%)
   301. (0.00007) RY*( 7)Cl  17           s( 36.69%)p 1.44( 52.66%)d 0.29( 10.65%)
   302. (0.00003) RY*( 8)Cl  17           s(  5.62%)p 9.69( 54.41%)d 7.12( 39.98%)
   303. (0.00003) RY*( 9)Cl  17           s(  0.00%)p 1.00( 73.69%)d 0.36( 26.31%)
   304. (0.00002) RY*(10)Cl  17           s( 16.18%)p 3.14( 50.87%)d 2.04( 32.95%)
   305. (0.00001) RY*(11)Cl  17           s(  2.18%)p43.82( 95.59%)d 1.02(  2.23%)
   306. (0.00000) RY*(12)Cl  17           s(  0.16%)p99.99( 99.79%)d 0.32(  0.05%)
   307. (0.00000) RY*(13)Cl  17           s( 99.64%)p 0.00(  0.28%)d 0.00(  0.08%)
   308. (0.00000) RY*(14)Cl  17           s(  0.00%)p 1.00( 17.42%)d 4.74( 82.58%)
   309. (0.00000) RY*(15)Cl  17           s(  0.00%)p 1.00( 99.50%)d 0.00(  0.50%)
   310. (0.00000) RY*(16)Cl  17           s(  0.00%)p 1.00(100.00%)d 0.00(  0.00%)
   311. (0.00000) RY*(17)Cl  17           s( 17.35%)p 3.91( 67.80%)d 0.86( 14.85%)
   312. (0.00000) RY*(18)Cl  17           s(  0.03%)p99.99( 99.80%)d 5.12(  0.17%)
   313. (0.00000) RY*(19)Cl  17           s(100.00%)p 0.00(  0.00%)d 0.00(  0.00%)
   314. (0.00000) RY*(20)Cl  17           s( 61.55%)p 0.45( 27.86%)d 0.17( 10.59%)
   315. (0.00000) RY*(21)Cl  17           s(  2.65%)p 4.39( 11.62%)d32.36( 85.73%)
   316. (0.00393) RY*( 1)Cl  18           s(  0.00%)p 1.00( 47.70%)d 1.10( 52.29%)
                                            0.0000 -0.0000 -0.0000  0.0004  0.0008
                                           -0.0000  0.0000  0.0000 -0.0001 -0.0033
                                           -0.0001 -0.0002  0.0001 -0.0000  0.0001
                                            0.0028  0.0002 -0.0002 -0.0000  0.0000
                                           -0.0001 -0.6709  0.1595 -0.0390  0.0001
                                           -0.0031  0.4456 -0.5695  0.0006 -0.0046
   317. (0.00305) RY*( 2)Cl  18           s(  2.70%)p27.22( 73.53%)d 8.80( 23.76%)
                                           -0.0000 -0.0000 -0.0109  0.1050  0.1260
                                           -0.0014  0.0002  0.0000 -0.0276  0.2086
                                           -0.1830 -0.0083  0.0106 -0.0000  0.0347
                                            0.8074  0.0448 -0.0470 -0.0030  0.0000
                                            0.0002  0.0014  0.0000  0.0002 -0.0001
                                           -0.0184  0.0001  0.0021 -0.4745 -0.1101
   318. (0.00182) RY*( 3)Cl  18           s(  6.56%)p10.86( 71.23%)d 3.39( 22.21%)
                                           -0.0000 -0.0000 -0.0133  0.2207  0.1293
                                           -0.0025  0.0009  0.0000 -0.0358 -0.7771
                                           -0.0025  0.0286  0.0037 -0.0000  0.0516
                                            0.2753  0.1636 -0.0263 -0.0156  0.0000
                                            0.0002  0.0042 -0.0005 -0.0001 -0.0000
                                           -0.3231 -0.0036  0.0019  0.2899 -0.1834
   319. (0.00039) RY*( 4)Cl  18           s( 27.56%)p 1.83( 50.47%)d 0.80( 21.97%)
                                           -0.0000 -0.0000 -0.0068  0.4733 -0.2266
                                           -0.0105  0.0022  0.0000 -0.0187  0.1943
                                            0.6475  0.0856 -0.0044 -0.0000  0.0267
                                            0.0228 -0.1970 -0.0006  0.0039  0.0000
                                            0.0001 -0.0007 -0.0024 -0.0004  0.0000
                                           -0.4485  0.0013  0.0016 -0.1017  0.0906
   320. (0.00020) RY*( 5)Cl  18           s(  0.00%)p 1.00( 89.21%)d 0.12( 10.79%)
                                           -0.0000  0.0000 -0.0000  0.0009 -0.0005
                                           -0.0001  0.0000 -0.0000  0.0001 -0.0020
                                           -0.0033 -0.0002 -0.0002  0.0000 -0.0000
                                           -0.0003  0.0004 -0.0001  0.0001  0.0000
                                            0.0153 -0.5094 -0.7918 -0.0727 -0.0119
                                            0.0010 -0.2879  0.1581 -0.0015  0.0026
   321. (0.00010) RY*( 6)Cl  18           s( 46.85%)p 0.70( 32.71%)d 0.44( 20.44%)
                                           -0.0000  0.0000  0.0021  0.5349  0.4259
                                           -0.0309 -0.0005 -0.0000  0.0034  0.2496
                                           -0.2355  0.0566 -0.0374  0.0000 -0.0109
                                           -0.0883  0.2540 -0.3615  0.0411 -0.0000
                                           -0.0000 -0.0004  0.0011 -0.0001  0.0001
                                            0.0324  0.0011 -0.0019  0.2502  0.3751
   322. (0.00005) RY*( 7)Cl  18           s( 23.41%)p 2.42( 56.58%)d 0.85( 20.01%)
   323. (0.00005) RY*( 8)Cl  18           s(  0.00%)p 1.00( 10.69%)d 8.35( 89.31%)
   324. (0.00003) RY*( 9)Cl  18           s( 10.82%)p 5.40( 58.37%)d 2.85( 30.81%)
   325. (0.00003) RY*(10)Cl  18           s(  1.98%)p19.72( 39.05%)d29.78( 58.97%)
   326. (0.00000) RY*(11)Cl  18           s( 15.77%)p 4.56( 71.94%)d 0.78( 12.28%)
   327. (0.00000) RY*(12)Cl  18           s(  0.07%)p99.99( 99.76%)d 2.34(  0.17%)
   328. (0.00000) RY*(13)Cl  18           s( 99.22%)p 0.00(  0.21%)d 0.01(  0.56%)
   329. (0.00000) RY*(14)Cl  18           s(  2.21%)p42.44( 93.86%)d 1.78(  3.93%)
   330. (0.00000) RY*(15)Cl  18           s(  0.00%)p 1.00( 99.64%)d 0.00(  0.36%)
   331. (0.00000) RY*(16)Cl  18           s(  0.00%)p 1.00( 99.99%)d 0.00(  0.01%)
   332. (0.00000) RY*(17)Cl  18           s(  0.02%)p99.99( 99.57%)d23.33(  0.41%)
   333. (0.00001) RY*(18)Cl  18           s(  0.00%)p 1.00( 52.78%)d 0.89( 47.22%)
   334. (0.00000) RY*(19)Cl  18           s(100.00%)p 0.00(  0.00%)d 0.00(  0.00%)
   335. (0.00001) RY*(20)Cl  18           s( 55.26%)p 0.64( 35.19%)d 0.17(  9.54%)
   336. (0.00001) RY*(21)Cl  18           s(  7.50%)p 2.41( 18.09%)d 9.92( 74.41%)
   337. (0.00139) RY*( 1) H  19           s( 99.23%)p 0.01(  0.77%)
                                            0.0023  0.9961 -0.0011 -0.0013  0.0878
                                           -0.0002
   338. (0.00030) RY*( 2) H  19           s( 92.48%)p 0.08(  7.52%)
                                           -0.0017  0.0028  0.9616 -0.2733 -0.0231
                                            0.0009
   339. (0.00010) RY*( 3) H  19           s(  4.29%)p22.32( 95.71%)
   340. (0.00010) RY*( 4) H  19           s(  0.00%)p 1.00(100.00%)
   341. (0.00006) RY*( 5) H  19           s(  4.04%)p23.73( 95.96%)
   342. (0.00213) RY*( 1) H  20           s( 99.75%)p 0.00(  0.25%)
                                            0.0028  0.9988  0.0000  0.0262  0.0424
                                           -0.0006
   343. (0.00027) RY*( 2) H  20           s( 93.92%)p 0.06(  6.08%)
                                            0.0030 -0.0085  0.9691 -0.0624  0.2386
                                            0.0002
   344. (0.00017) RY*( 3) H  20           s(  0.00%)p 1.00(100.00%)
                                            0.0000  0.0006  0.0003  0.0003 -0.0020
                                            1.0000
   345. (0.00011) RY*( 4) H  20           s(  1.77%)p55.52( 98.23%)
                                           -0.0016 -0.0125  0.1324  0.9476 -0.2904
                                           -0.0009
   346. (0.00005) RY*( 5) H  20           s(  4.60%)p20.74( 95.40%)
   347. (0.05860) BD*( 1) C   1 - C   2  
                ( 48.79%)   0.6985* C   1 s( 36.37%)p 1.75( 63.61%)d 0.00(  0.02%)
                                            0.0008 -0.6027 -0.0194  0.0039 -0.0018
                                            0.3074  0.0297 -0.0159 -0.0000  0.7351
                                           -0.0042 -0.0076 -0.0026  0.0005  0.0003
                                           -0.0001  0.0000 -0.0111 -0.0001 -0.0000
                                            0.0044  0.0079
                ( 51.21%)  -0.7156* C   2 s( 30.25%)p 2.30( 69.70%)d 0.00(  0.05%)
                                           -0.0006 -0.5499 -0.0110  0.0016 -0.0010
                                           -0.3691  0.0349 -0.0029  0.0003 -0.7479
                                           -0.0063  0.0127 -0.0024 -0.0006  0.0002
                                           -0.0000  0.0000 -0.0082 -0.0000  0.0001
                                            0.0141  0.0139
   348. (0.07428) BD*( 1) C   1 - C   4  
                ( 49.84%)   0.7060* C   1 s( 31.11%)p 2.21( 68.84%)d 0.00(  0.06%)
                                            0.0001 -0.5577 -0.0075 -0.0044  0.0011
                                            0.4942  0.0284 -0.0147  0.0005 -0.6652
                                            0.0214 -0.0017  0.0067  0.0079  0.0001
                                           -0.0001 -0.0000  0.0212 -0.0003  0.0003
                                            0.0044  0.0096
                ( 50.16%)  -0.7082* C   4 s( 45.41%)p 1.20( 54.53%)d 0.00(  0.05%)
                                            0.0001 -0.6739  0.0032  0.0060 -0.0003
                                           -0.5842  0.0292  0.0045 -0.0034  0.4506
                                            0.0018 -0.0086  0.0012 -0.0071  0.0003
                                            0.0001 -0.0000  0.0157 -0.0003  0.0003
                                            0.0074  0.0151
   349. (0.01251) BD*( 1) C   1 - O   9  
                ( 63.44%)   0.7965* C   1 s( 32.12%)p 2.11( 67.76%)d 0.00(  0.12%)
                                            0.0000  0.5656 -0.0364  0.0032 -0.0017
                                            0.8107 -0.0643 -0.0110 -0.0000  0.1262
                                           -0.0092 -0.0052  0.0009  0.0064 -0.0008
                                           -0.0001 -0.0000  0.0107  0.0005  0.0001
                                            0.0268 -0.0189
                ( 36.56%)  -0.6046* O   9 s( 41.88%)p 1.38( 57.99%)d 0.00(  0.13%)
                                            0.0000  0.6464 -0.0319 -0.0030  0.0000
                                           -0.7410  0.0249  0.0045 -0.0005 -0.1732
                                            0.0048  0.0010  0.0002 -0.0093  0.0003
                                            0.0000  0.0000  0.0131  0.0007  0.0002
                                            0.0292 -0.0169
   350. (0.49401) BD*( 2) C   1 - O   9  
                ( 72.47%)   0.8513* C   1 s(  0.00%)p 1.00( 99.48%)d 0.01(  0.52%)
                                            0.0000  0.0011 -0.0001 -0.0001 -0.0000
                                           -0.0092 -0.0007 -0.0003 -0.0002  0.0041
                                            0.0002  0.0001  0.0001  0.9961  0.0411
                                            0.0236  0.0156  0.0001  0.0709  0.0146
                                           -0.0008  0.0012
                ( 27.53%)  -0.5247* O   9 s(  0.00%)p 1.00( 99.88%)d 0.00(  0.12%)
                                            0.0000  0.0013 -0.0000 -0.0000 -0.0000
                                           -0.0121  0.0001  0.0000  0.0000  0.0032
                                           -0.0000 -0.0000 -0.0000  0.9993 -0.0094
                                           -0.0003 -0.0045 -0.0000 -0.0341 -0.0067
                                            0.0004 -0.0006
   351. (0.01207) BD*( 1) C   2 - C   3  
                ( 49.65%)   0.7046* C   2 s( 38.93%)p 1.57( 61.04%)d 0.00(  0.04%)
                                            0.0000 -0.6226  0.0407  0.0013  0.0001
                                            0.7763 -0.0293 -0.0098  0.0046  0.0731
                                           -0.0355  0.0054  0.0012  0.0064 -0.0001
                                           -0.0001  0.0000  0.0018 -0.0003  0.0000
                                           -0.0146  0.0126
                ( 50.35%)  -0.7096* C   3 s( 38.33%)p 1.61( 61.61%)d 0.00(  0.05%)
                                           -0.0001 -0.6191 -0.0051 -0.0007 -0.7799
                                            0.0239  0.0117 -0.0047 -0.0750 -0.0385
                                            0.0051 -0.0014 -0.0038  0.0003  0.0001
                                           -0.0000 -0.0034 -0.0002  0.0000 -0.0155
                                            0.0162
   352. (0.21920) BD*( 2) C   2 - C   3  
                ( 46.54%)   0.6822* C   2 s(  0.00%)p 1.00( 99.94%)d 0.00(  0.06%)
                                           -0.0000 -0.0010  0.0001  0.0000 -0.0000
                                            0.0076  0.0001  0.0000 -0.0000 -0.0022
                                           -0.0001 -0.0000  0.0000 -0.9993 -0.0244
                                           -0.0109  0.0014  0.0001  0.0238 -0.0084
                                           -0.0001  0.0003
                ( 53.46%)  -0.7311* C   3 s(  0.00%)p 1.00( 99.93%)d 0.00(  0.07%)
                                           -0.0000 -0.0008 -0.0000  0.0000  0.0056
                                            0.0002  0.0002  0.0000 -0.0017 -0.0000
                                           -0.0001  0.0000 -0.9992 -0.0149 -0.0229
                                            0.0008 -0.0000 -0.0263 -0.0059  0.0002
                                           -0.0003
   353. (0.01337) BD*( 1) C   2 - H  10  
                ( 38.59%)   0.6212* C   2 s( 30.93%)p 2.23( 69.04%)d 0.00(  0.03%)
                                            0.0006 -0.5556 -0.0233 -0.0043  0.0005
                                           -0.5063 -0.0014 -0.0027  0.0033  0.6588
                                            0.0048  0.0038 -0.0004 -0.0047  0.0000
                                           -0.0000  0.0000  0.0138 -0.0001  0.0001
                                            0.0042  0.0096
                ( 61.41%)  -0.7837* H  10 s( 99.95%)p 0.00(  0.05%)
                                           -0.9998 -0.0016 -0.0011  0.0140 -0.0164
                                            0.0001
   354. (0.02504) BD*( 1) C   3 - C   6  
                ( 51.05%)   0.7145* C   3 s( 33.87%)p 1.95( 66.10%)d 0.00(  0.03%)
                                            0.0001  0.5820  0.0020  0.0013 -0.5221
                                            0.0206  0.0075  0.0030  0.6225  0.0150
                                           -0.0131 -0.0009 -0.0045  0.0001  0.0001
                                            0.0000 -0.0114  0.0001 -0.0001 -0.0036
                                           -0.0124
                ( 48.95%)  -0.6996* C   6 s( 32.11%)p 2.11( 67.85%)d 0.00(  0.04%)
                                            0.0001  0.5667 -0.0048  0.0006  0.5089
                                            0.0050 -0.0068 -0.0023 -0.6474  0.0166
                                            0.0047  0.0011  0.0040 -0.0000 -0.0001
                                           -0.0000 -0.0112  0.0001 -0.0002  0.0021
                                           -0.0151
   355. (0.01257) BD*( 1) C   3 - H   7  
                ( 39.49%)   0.6284* C   3 s( 27.65%)p 2.62( 72.31%)d 0.00(  0.04%)
                                           -0.0003  0.5258 -0.0059 -0.0018 -0.3422
                                           -0.0038  0.0016  0.0014 -0.7784 -0.0068
                                           -0.0009 -0.0016 -0.0010  0.0000  0.0000
                                            0.0000  0.0116  0.0000  0.0001 -0.0143
                                           -0.0091
                ( 60.51%)  -0.7779* H   7 s( 99.96%)p 0.00(  0.04%)
                                            0.9998  0.0007  0.0008  0.0059  0.0193
                                            0.0000
   356. (0.02123) BD*( 1) C   4 - C   5  
                ( 52.71%)   0.7260* C   4 s( 45.05%)p 1.22( 54.91%)d 0.00(  0.05%)
                                           -0.0001  0.6709 -0.0179 -0.0058  0.0001
                                           -0.7386  0.0234  0.0096 -0.0043  0.0445
                                           -0.0300  0.0031  0.0004 -0.0062  0.0004
                                           -0.0000 -0.0000  0.0073  0.0003  0.0000
                                            0.0124 -0.0168
                ( 47.29%)  -0.6876* C   5 s( 30.49%)p 2.28( 69.46%)d 0.00(  0.05%)
                                           -0.0001  0.5520 -0.0152  0.0031 -0.0008
                                            0.8234 -0.0094 -0.0087 -0.0020  0.1213
                                           -0.0417  0.0086 -0.0011  0.0026  0.0001
                                           -0.0001  0.0000  0.0014  0.0002 -0.0000
                                            0.0165 -0.0133
   357. (0.48381) BD*( 2) C   4 - C   5  
                ( 42.19%)   0.6495* C   4 s(  0.00%)p 1.00( 99.92%)d 0.00(  0.08%)
                                            0.0000  0.0000  0.0000 -0.0000 -0.0000
                                            0.0081 -0.0000  0.0000  0.0000 -0.0051
                                           -0.0000 -0.0001 -0.0000 -0.9995 -0.0058
                                           -0.0091  0.0013 -0.0001  0.0189  0.0201
                                           -0.0002 -0.0000
                ( 57.81%)  -0.7604* C   5 s(  0.00%)p 1.00( 99.89%)d 0.00(  0.11%)
                                           -0.0000 -0.0001  0.0002  0.0000  0.0000
                                            0.0040  0.0003  0.0002 -0.0000 -0.0051
                                            0.0000  0.0000 -0.0000 -0.9991 -0.0134
                                           -0.0207  0.0014 -0.0001 -0.0324  0.0072
                                            0.0002 -0.0004
   358. (0.26954) BD ( 1) C   4 - C  15  
                ( 81.41%)   0.9023* C   4 s(  9.65%)p 9.36( 90.33%)d 0.00(  0.03%)
                                           -0.0002  0.3085  0.0244  0.0267 -0.0004
                                            0.3299  0.0336  0.0050 -0.0035  0.8858
                                            0.0922  0.0071 -0.0016 -0.0018 -0.0003
                                            0.0001 -0.0000 -0.0083 -0.0001  0.0002
                                            0.0057  0.0138
                ( 18.59%)   0.4312* C  15 s( 12.78%)p 6.82( 87.14%)d 0.01(  0.08%)
                                            0.0003  0.3457  0.0909  0.0019  0.0000
                                           -0.3720 -0.0358 -0.0073 -0.0030 -0.8538
                                           -0.0529  0.0033 -0.0007 -0.0026  0.0001
                                            0.0000  0.0000 -0.0165  0.0000 -0.0001
                                            0.0162  0.0170
   359. (0.02490) BD*( 1) C   5 - C   6  
                ( 48.66%)   0.6976* C   5 s( 39.85%)p 1.51( 60.12%)d 0.00(  0.03%)
                                            0.0005 -0.6311  0.0131 -0.0013 -0.0015
                                            0.3190 -0.0194 -0.0016  0.0021  0.7063
                                           -0.0032 -0.0134  0.0030 -0.0023 -0.0001
                                            0.0001  0.0000 -0.0025  0.0000  0.0002
                                            0.0119  0.0130
                ( 51.34%)  -0.7165* C   6 s( 34.23%)p 1.92( 65.72%)d 0.00(  0.05%)
                                           -0.0004 -0.5850 -0.0039  0.0005 -0.3044
                                            0.0064  0.0051 -0.0015 -0.7511  0.0127
                                            0.0028 -0.0083  0.0024 -0.0002 -0.0000
                                            0.0001 -0.0120  0.0000  0.0002  0.0087
                                            0.0181
   360. (0.02123) BD*( 1) C   5 - H   8  
                ( 37.88%)   0.6155* C   5 s( 29.70%)p 2.37( 70.27%)d 0.00(  0.03%)
                                            0.0003 -0.5442 -0.0293  0.0022  0.0007
                                            0.4663  0.0081 -0.0043 -0.0009 -0.6964
                                           -0.0110 -0.0041 -0.0003  0.0054  0.0000
                                            0.0001  0.0000  0.0122 -0.0001  0.0001
                                            0.0077  0.0089
                ( 62.12%)  -0.7882* H   8 s( 99.96%)p 0.00(  0.04%)
                                           -0.9998 -0.0015 -0.0018 -0.0088  0.0179
                                           -0.0001
   361. (0.03715) BD*( 1) C   6 - C  11  
                ( 49.57%)   0.7041* C   6 s( 33.58%)p 1.98( 66.40%)d 0.00(  0.02%)
                                            0.0002 -0.5794 -0.0033  0.0002  0.8049
                                            0.0188 -0.0076  0.0002  0.1253 -0.0055
                                           -0.0013  0.0004  0.0017  0.0000  0.0000
                                           -0.0000 -0.0001 -0.0000  0.0001 -0.0104
                                            0.0116
                ( 50.43%)  -0.7101* C  11 s( 31.43%)p 2.18( 68.55%)d 0.00(  0.02%)
                                           -0.0001 -0.5606 -0.0010 -0.0003  0.0000
                                           -0.8194 -0.0073  0.0082  0.0015 -0.1181
                                           -0.0013  0.0008  0.0003  0.0014 -0.0000
                                            0.0001 -0.0000 -0.0032  0.0000  0.0000
                                           -0.0111  0.0093
   362. (0.02257) BD*( 1) C  11 - C  12  
                ( 49.59%)   0.7042* C  11 s( 34.34%)p 1.91( 65.63%)d 0.00(  0.03%)
                                            0.0000 -0.5860 -0.0023 -0.0012 -0.0001
                                            0.4935  0.0080 -0.0037  0.0021 -0.6423
                                            0.0094  0.0032 -0.0037 -0.0021 -0.0000
                                            0.0000 -0.0000  0.0136  0.0000 -0.0001
                                            0.0017  0.0117
                ( 50.41%)  -0.7100* C  12 s( 36.68%)p 1.73( 63.29%)d 0.00(  0.03%)
                                            0.0002 -0.6056 -0.0084  0.0013 -0.0014
                                           -0.5285  0.0196  0.0039 -0.0007  0.5940
                                            0.0109 -0.0130  0.0028  0.0026 -0.0001
                                           -0.0000  0.0000  0.0124  0.0001 -0.0001
                                            0.0035  0.0124
   363. (0.03754) BD*( 1) C  11 - C  14  
                ( 48.11%)   0.6936* C  11 s( 34.19%)p 1.92( 65.78%)d 0.00(  0.03%)
                                            0.0001 -0.5848 -0.0019  0.0000  0.0001
                                            0.2909  0.0105 -0.0007  0.0010  0.7569
                                           -0.0066 -0.0041  0.0048  0.0012 -0.0001
                                            0.0000  0.0000 -0.0100 -0.0000 -0.0000
                                            0.0081  0.0109
                ( 51.89%)  -0.7203* C  14 s( 38.00%)p 1.63( 61.96%)d 0.00(  0.04%)
                                            0.0001 -0.6164 -0.0078  0.0021 -0.0009
                                           -0.3263  0.0273  0.0028  0.0003 -0.7157
                                           -0.0004  0.0105 -0.0036  0.0004 -0.0002
                                            0.0000 -0.0000 -0.0106  0.0000 -0.0000
                                            0.0100  0.0121
   364. (0.39537) BD*( 2) C  11 - C  14  
                ( 51.52%)   0.7178* C  11 s(  0.00%)p 1.00( 99.96%)d 0.00(  0.04%)
                                           -0.0000  0.0002 -0.0001 -0.0000  0.0000
                                            0.0018  0.0000 -0.0000 -0.0000 -0.0021
                                           -0.0001  0.0001 -0.0000  0.9997  0.0037
                                            0.0134 -0.0036 -0.0000 -0.0138 -0.0131
                                           -0.0001  0.0000
                ( 48.48%)  -0.6962* C  14 s(  0.00%)p 1.00( 99.95%)d 0.00(  0.05%)
                                           -0.0000  0.0003  0.0000  0.0001 -0.0000
                                            0.0035  0.0000 -0.0001 -0.0000 -0.0013
                                           -0.0001 -0.0000 -0.0000  0.9996  0.0061
                                            0.0145 -0.0019  0.0000 -0.0045  0.0212
                                            0.0000  0.0001
   365. (0.02632) BD*( 1) C  12 - C  13  
                ( 51.01%)   0.7142* C  12 s( 35.34%)p 1.83( 64.62%)d 0.00(  0.03%)
                                            0.0000  0.5942  0.0192 -0.0003 -0.0001
                                           -0.7963  0.0217  0.0119 -0.0009 -0.1024
                                           -0.0307  0.0076 -0.0001  0.0021 -0.0001
                                           -0.0001  0.0000  0.0056 -0.0001 -0.0000
                                            0.0125 -0.0112
                ( 48.99%)  -0.7000* C  13 s( 38.59%)p 1.59( 61.37%)d 0.00(  0.03%)
                                           -0.0002  0.6212  0.0035  0.0052  0.0005
                                            0.7685 -0.0003 -0.0109  0.0069  0.1497
                                           -0.0251  0.0016 -0.0011 -0.0035 -0.0000
                                            0.0000 -0.0000  0.0026 -0.0001 -0.0000
                                            0.0113 -0.0133
   366. (0.43737) BD*( 2) C  12 - C  13  
                ( 50.31%)   0.7093* C  12 s(  0.00%)p 1.00( 99.96%)d 0.00(  0.04%)
                                           -0.0000  0.0003  0.0000  0.0000  0.0000
                                            0.0030 -0.0000  0.0001  0.0000 -0.0014
                                           -0.0001 -0.0001 -0.0000  0.9993  0.0105
                                            0.0319  0.0010 -0.0000 -0.0160 -0.0098
                                           -0.0001  0.0001
                ( 49.69%)  -0.7049* C  13 s(  0.00%)p 1.00( 99.98%)d 0.00(  0.02%)
                                            0.0000  0.0001 -0.0001  0.0000  0.0000
                                            0.0046 -0.0000  0.0000  0.0000 -0.0008
                                           -0.0000 -0.0000 -0.0000  0.9997  0.0053
                                            0.0201  0.0050 -0.0000  0.0133  0.0043
                                            0.0001 -0.0001
   367. (0.01352) BD*( 1) C  12 - H  20  
                ( 39.63%)   0.6295* C  12 s( 27.95%)p 2.58( 72.01%)d 0.00(  0.04%)
                                            0.0003 -0.5283  0.0195 -0.0017  0.0011
                                           -0.2910 -0.0019  0.0060  0.0008 -0.7971
                                           -0.0027  0.0067  0.0034 -0.0001  0.0000
                                           -0.0000  0.0000 -0.0096  0.0000 -0.0000
                                            0.0136  0.0124
                ( 60.37%)  -0.7770* H  20 s( 99.96%)p 0.00(  0.04%)
                                           -0.9998  0.0019 -0.0013  0.0043  0.0189
                                            0.0001
   368. (0.05423) BD*( 1) C  13 - C  16  
                ( 49.38%)   0.7027* C  13 s( 39.13%)p 1.55( 60.84%)d 0.00(  0.03%)
                                           -0.0000 -0.6253 -0.0139 -0.0093  0.0004
                                            0.3725 -0.0211 -0.0013  0.0009  0.6848
                                            0.0051 -0.0135  0.0081 -0.0011  0.0001
                                            0.0000 -0.0000 -0.0085  0.0001  0.0000
                                            0.0073  0.0114
                ( 50.62%)  -0.7115* C  16 s( 39.12%)p 1.56( 60.85%)d 0.00(  0.03%)
                                            0.0001 -0.6248 -0.0259 -0.0112 -0.0007
                                           -0.2160 -0.0196 -0.0092 -0.0023 -0.7490
                                            0.0127 -0.0112 -0.0035 -0.0004  0.0001
                                            0.0000 -0.0000 -0.0084  0.0000  0.0000
                                            0.0105  0.0122
   369. (0.04704) BD*( 1) C  13 -Cl  18  
                ( 54.73%)   0.7398* C  13 s( 22.23%)p 3.49( 77.59%)d 0.01(  0.18%)
                                           -0.0001  0.4705 -0.0274 -0.0136 -0.0006
                                           -0.5190 -0.0012  0.0046  0.0106  0.7114
                                           -0.0036  0.0003 -0.0137  0.0029  0.0000
                                           -0.0000 -0.0001 -0.0347 -0.0001  0.0002
                                           -0.0113 -0.0226
                ( 45.27%)  -0.6728*Cl  18 s( 19.75%)p 4.04( 79.77%)d 0.02(  0.48%)
                                            0.0000  0.0001  0.4432  0.0333 -0.0002
                                            0.0001 -0.0000  0.0001  0.5153 -0.0300
                                           -0.0035 -0.0006 -0.0004 -0.0001 -0.7277
                                            0.0402  0.0055  0.0002  0.0005 -0.0000
                                           -0.0030  0.0002  0.0000  0.0000  0.0000
                                           -0.0574 -0.0002  0.0003 -0.0189 -0.0342
   370. (0.03235) BD*( 1) C  14 - C  15  
                ( 47.18%)   0.6869* C  14 s( 35.55%)p 1.81( 64.41%)d 0.00(  0.04%)
                                            0.0000 -0.5960 -0.0154  0.0042  0.0004
                                            0.7859  0.0003 -0.0098 -0.0006  0.1554
                                           -0.0472  0.0034 -0.0036 -0.0024 -0.0000
                                            0.0000 -0.0000 -0.0074  0.0001  0.0000
                                           -0.0142  0.0121
                ( 52.82%)  -0.7268* C  15 s( 46.32%)p 1.16( 53.62%)d 0.00(  0.05%)
                                            0.0003 -0.6780  0.0597 -0.0052  0.0001
                                           -0.7288  0.0428  0.0097 -0.0007  0.0492
                                           -0.0262  0.0065  0.0035  0.0039 -0.0003
                                           -0.0000  0.0000 -0.0127  0.0001  0.0001
                                           -0.0171  0.0089
   371. (0.02732) BD*( 1) C  14 - H  19  
                ( 39.82%)   0.6310* C  14 s( 26.40%)p 2.79( 73.56%)d 0.00(  0.04%)
                                           -0.0004  0.5133 -0.0240  0.0028 -0.0008
                                            0.5230  0.0190  0.0006  0.0005 -0.6795
                                           -0.0008 -0.0048 -0.0012 -0.0029 -0.0000
                                           -0.0001 -0.0000 -0.0171 -0.0001  0.0001
                                           -0.0055 -0.0082
                ( 60.18%)  -0.7757* H  19 s( 99.96%)p 0.00(  0.04%)
                                            0.9998 -0.0038  0.0001 -0.0073  0.0174
                                            0.0001
   372. (0.03604) BD*( 1) C  15 - C  16  
                ( 54.88%)   0.7408* C  15 s( 42.09%)p 1.37( 57.86%)d 0.00(  0.05%)
                                           -0.0000 -0.6473  0.0417  0.0104 -0.0002
                                            0.5678 -0.0482 -0.0053  0.0023 -0.5036
                                            0.0118  0.0073  0.0002 -0.0035  0.0002
                                            0.0000 -0.0000  0.0182  0.0001 -0.0001
                                            0.0108  0.0092
                ( 45.12%)  -0.6717* C  16 s( 38.98%)p 1.56( 60.99%)d 0.00(  0.03%)
                                            0.0002 -0.6243 -0.0016 -0.0029  0.0004
                                           -0.4357 -0.0247 -0.0129 -0.0014  0.6471
                                           -0.0205  0.0061 -0.0010  0.0026  0.0001
                                            0.0001 -0.0000  0.0121  0.0001 -0.0001
                                            0.0066  0.0126
   373. (0.31211) BD*( 2) C  15 - C  16  
                ( 62.57%)   0.7910* C  15 s(  0.00%)p 1.00( 99.81%)d 0.00(  0.19%)
                                            0.0000  0.0013  0.0002 -0.0000 -0.0000
                                            0.0038 -0.0002  0.0000 -0.0000 -0.0042
                                           -0.0001 -0.0000  0.0000  0.9985 -0.0273
                                            0.0174 -0.0028  0.0001  0.0053  0.0430
                                            0.0001  0.0001
                ( 37.43%)  -0.6118* C  16 s(  0.00%)p 1.00( 99.99%)d 0.00(  0.01%)
                                           -0.0000 -0.0003  0.0002 -0.0000 -0.0000
                                            0.0043  0.0001 -0.0000  0.0000 -0.0015
                                           -0.0002  0.0000 -0.0000  0.9998  0.0122
                                           -0.0118  0.0093 -0.0000  0.0087 -0.0047
                                           -0.0001 -0.0001
   374. (0.06372) BD*( 1) C  16 -Cl  17  
                ( 54.41%)   0.7376* C  16 s( 21.84%)p 3.57( 77.98%)d 0.01(  0.18%)
                                            0.0001 -0.4667  0.0188  0.0160  0.0011
                                            0.8722 -0.0002 -0.0053 -0.0149  0.1369
                                           -0.0102 -0.0028 -0.0026 -0.0037  0.0000
                                           -0.0000  0.0001 -0.0122  0.0004  0.0001
                                           -0.0343  0.0214
                ( 45.59%)  -0.6752*Cl  17 s( 20.00%)p 3.98( 79.53%)d 0.02(  0.48%)
                                           -0.0000 -0.0001 -0.4458 -0.0349 -0.0008
                                           -0.0001  0.0000 -0.0001 -0.8686  0.0496
                                            0.0077  0.0002  0.0007 -0.0000 -0.1953
                                            0.0135  0.0014  0.0001  0.0001  0.0000
                                            0.0049 -0.0003 -0.0000 -0.0000 -0.0000
                                           -0.0270  0.0006  0.0002 -0.0540  0.0334


 NHO Directionality and "Bond Bending" (deviations from line of nuclear centers)

         [Thresholds for printing:  angular deviation  >  1.0 degree]
                                    hybrid p-character > 25.0%
                                    orbital occupancy  >  0.10e

                                Line of Centers        Hybrid 1              Hybrid 2
                                ---------------  -------------------   ------------------
                NBO               Theta   Phi    Theta   Phi    Dev    Theta   Phi    Dev
 ========================================================================================
     2. BD (   1) C   1 - C   4    90.6  134.6    90.6  128.5   6.0     89.5  321.2   6.7
     3. BD (   1) C   1 - O   9    89.4   10.8    89.6    8.7   2.1     90.7  193.2   2.4
     4. BD (   2) C   1 - O   9    89.4   10.8     0.6  157.1  89.9      0.7  165.3  89.9
     5. BD (   1) C   2 - C   3    90.4  184.2     --     --    --      89.7    8.3   4.2
     6. BD (   2) C   2 - C   3    90.4  184.2     0.4  163.5  90.0      0.3  163.2  89.9
     8. BD (   1) C   3 - C   6    90.3  130.2    90.3  128.2   2.0     89.7  308.9   1.3
     9. BD (   1) C   3 - H   7    90.1  248.1    90.1  246.5   1.6      --     --    --
    10. BD (   1) C   4 - C   5    90.3  182.5    90.5  178.5   3.9     89.8    6.2   3.7
    11. BD (   2) C   4 - C   5    90.3  182.5     0.5  147.6  89.9    179.6  311.7  90.1
    12. BD*(   1) C   4 - C  15    90.0  209.1    90.1   69.6 139.5     90.1  245.2 143.9
    14. BD (   1) C   5 - H   8    90.3  120.7    90.4  123.4   2.7      --     --    --
    16. BD (   1) C  11 - C  12    89.8  130.2    89.9  128.3   1.9      --     --    --
    17. BD (   1) C  11 - C  14    90.0  246.3    90.1  248.1   1.9     90.0   67.4   1.1
    18. BD (   2) C  11 - C  14    90.0  246.3     0.2  310.5  90.0      0.2  337.9  90.0
    19. BD (   1) C  12 - C  13    89.8  188.0    89.9  189.3   1.3     90.3    9.3   1.3
    20. BD (   2) C  12 - C  13    89.8  188.0     0.2  333.5  90.0      0.3  349.4  90.0
    21. BD (   1) C  12 - H  20    90.0   71.4    90.0   70.1   1.3      --     --    --
    22. BD (   1) C  13 - C  16    90.0  248.0    89.9  242.9   5.1     90.0   71.8   3.8
    24. BD (   1) C  14 - C  15    89.8  188.1     --     --    --      90.3  357.2  10.9
    25. BD (   1) C  14 - H  19    90.2  303.8    90.2  308.3   4.5      --     --    --
    26. BD (   1) C  15 - C  16    89.8  129.0    89.7  136.8   7.9     90.2  306.9   2.0
    27. BD (   2) C  15 - C  16    89.8  129.0     0.3  310.6  90.1    179.7  159.6  90.0
    28. BD (   1) C  16 -Cl  17    89.7  191.5    89.8  188.1   3.4     90.3   12.5   1.1
    52. LP (   1) C   6             --     --    179.7  300.3   --       --     --    --
    53. LP (   1) O   9             --     --     89.4    6.1   --       --     --    --
    54. LP (   2) O   9             --     --     90.3  100.1   --       --     --    --
    56. LP (   2)Cl  17             --     --     89.9  103.3   --       --     --    --
    57. LP (   3)Cl  17             --     --      0.3  352.8   --       --     --    --
    59. LP (   2)Cl  18             --     --     90.2   36.0   --       --     --    --
    60. LP (   3)Cl  18             --     --      0.3  348.2   --       --     --    --
   350. BD*(   2) C   1 - O   9    89.4   10.8     0.6  157.1  89.9      0.7  165.3  89.9
   352. BD*(   2) C   2 - C   3    90.4  184.2     0.4  163.5  90.0      0.3  163.2  89.9
   357. BD*(   2) C   4 - C   5    90.3  182.5     0.5  147.6  89.9    179.6  311.7  90.1
   358. BD (   1) C   4 - C  15    90.0  209.1    90.1   69.6 139.5     90.1  245.2 143.9
   364. BD*(   2) C  11 - C  14    90.0  246.3     0.2  310.5  90.0      0.2  337.9  90.0
   366. BD*(   2) C  12 - C  13    89.8  188.0     0.2  333.5  90.0      0.3  349.4  90.0
   373. BD*(   2) C  15 - C  16    89.8  129.0     0.3  310.6  90.1    179.7  159.6  90.0


 Second Order Perturbation Theory Analysis of Fock Matrix in NBO Basis

     Threshold for printing:   0.50 kcal/mol
                                                                              E(2)  E(j)-E(i) F(i,j)
         Donor NBO (i)                     Acceptor NBO (j)                 kcal/mol   a.u.    a.u. 
 ===================================================================================================

 within unit  1
   1. BD (   1) C   1 - C   2        / 95. RY*(   1) C   3                    1.18    1.71    0.041
   1. BD (   1) C   1 - C   2        / 96. RY*(   2) C   3                    1.51    1.93    0.049
   1. BD (   1) C   1 - C   2        /111. RY*(   1) C   4                    1.43    1.25    0.039
   1. BD (   1) C   1 - C   2        /171. RY*(   1) O   9                    1.27    1.35    0.038
   1. BD (   1) C   1 - C   2        /348. BD*(   1) C   1 - C   4            3.52    1.27    0.060
   1. BD (   1) C   1 - C   2        /349. BD*(   1) C   1 - O   9            1.43    1.43    0.041
   1. BD (   1) C   1 - C   2        /351. BD*(   1) C   2 - C   3            1.82    1.40    0.046
   1. BD (   1) C   1 - C   2        /355. BD*(   1) C   3 - H   7            3.28    1.23    0.058
   1. BD (   1) C   1 - C   2        /356. BD*(   1) C   4 - C   5            0.88    1.30    0.031
   1. BD (   1) C   1 - C   2        /358. BD (   1) C   4 - C  15           11.26    0.58    0.076
   2. BD (   1) C   1 - C   4        / 78. RY*(   1) C   2                    0.80    1.82    0.034
   2. BD (   1) C   1 - C   4        /128. RY*(   1) C   5                    0.96    1.90    0.039
   2. BD (   1) C   1 - C   4        /129. RY*(   2) C   5                    2.15    1.67    0.054
   2. BD (   1) C   1 - C   4        /171. RY*(   1) O   9                    1.03    1.41    0.034
   2. BD (   1) C   1 - C   4        /349. BD*(   1) C   1 - O   9            2.95    1.50    0.060
   2. BD (   1) C   1 - C   4        /353. BD*(   1) C   2 - H  10            1.87    1.28    0.044
   2. BD (   1) C   1 - C   4        /358. BD (   1) C   4 - C  15            6.68    0.65    0.062
   2. BD (   1) C   1 - C   4        /360. BD*(   1) C   5 - H   8            1.62    1.26    0.041
   3. BD (   1) C   1 - O   9        / 61. RY*(   1) C   1                    1.42    2.19    0.050
   3. BD (   1) C   1 - O   9        /347. BD*(   1) C   1 - C   2            2.57    1.64    0.059
   3. BD (   1) C   1 - O   9        /348. BD*(   1) C   1 - C   4            1.41    1.69    0.044
   3. BD (   1) C   1 - O   9        /351. BD*(   1) C   2 - C   3            0.51    1.82    0.027
   3. BD (   1) C   1 - O   9        /356. BD*(   1) C   4 - C   5            1.24    1.72    0.041
   4. BD (   2) C   1 - O   9        /350. BD*(   2) C   1 - O   9            1.75    0.47    0.029
   4. BD (   2) C   1 - O   9        /352. BD*(   2) C   2 - C   3            3.82    0.49    0.041
   4. BD (   2) C   1 - O   9        /357. BD*(   2) C   4 - C   5            3.84    0.45    0.042
   5. BD (   1) C   2 - C   3        / 64. RY*(   4) C   1                    1.63    2.62    0.059
   5. BD (   1) C   2 - C   3        /145. RY*(   1) C   6                    1.31    1.97    0.046
   5. BD (   1) C   2 - C   3        /146. RY*(   2) C   6                    1.01    2.21    0.042
   5. BD (   1) C   2 - C   3        /347. BD*(   1) C   1 - C   2            1.51    1.32    0.040
   5. BD (   1) C   2 - C   3        /349. BD*(   1) C   1 - O   9            2.61    1.53    0.057
   5. BD (   1) C   2 - C   3        /353. BD*(   1) C   2 - H  10            2.05    1.32    0.046
   5. BD (   1) C   2 - C   3        /354. BD*(   1) C   3 - C   6            2.93    1.31    0.055
   5. BD (   1) C   2 - C   3        /355. BD*(   1) C   3 - H   7            1.46    1.33    0.039
   5. BD (   1) C   2 - C   3        /361. BD*(   1) C   6 - C  11            2.49    1.32    0.051
   6. BD (   2) C   2 - C   3        / 52. LP (   1) C   6                   22.42    0.20    0.084
   6. BD (   2) C   2 - C   3        / 62. RY*(   2) C   1                    0.56    1.95    0.031
   6. BD (   2) C   2 - C   3        /147. RY*(   3) C   6                    0.61    0.99    0.023
   6. BD (   2) C   2 - C   3        /350. BD*(   2) C   1 - O   9           23.30    0.38    0.092
   7. BD (   1) C   2 - H  10        / 61. RY*(   1) C   1                    0.85    1.65    0.034
   7. BD (   1) C   2 - H  10        / 95. RY*(   1) C   3                    0.87    1.59    0.033
   7. BD (   1) C   2 - H  10        /348. BD*(   1) C   1 - C   4            2.97    1.15    0.053
   7. BD (   1) C   2 - H  10        /351. BD*(   1) C   2 - C   3            2.06    1.28    0.046
   7. BD (   1) C   2 - H  10        /354. BD*(   1) C   3 - C   6            5.37    1.09    0.068
   7. BD (   1) C   2 - H  10        /355. BD*(   1) C   3 - H   7            0.75    1.12    0.026
   7. BD (   1) C   2 - H  10        /358. BD (   1) C   4 - C  15            0.52    0.46    0.015
   8. BD (   1) C   3 - C   6        / 78. RY*(   1) C   2                    0.55    1.74    0.028
   8. BD (   1) C   3 - C   6        / 79. RY*(   2) C   2                    1.95    1.53    0.049
   8. BD (   1) C   3 - C   6        / 82. RY*(   5) C   2                    0.53    2.65    0.034
   8. BD (   1) C   3 - C   6        /128. RY*(   1) C   5                    0.65    1.82    0.031
   8. BD (   1) C   3 - C   6        /193. RY*(   1) C  11                    0.83    1.78    0.035
   8. BD (   1) C   3 - C   6        /194. RY*(   2) C  11                    0.78    2.02    0.036
   8. BD (   1) C   3 - C   6        /351. BD*(   1) C   2 - C   3            3.16    1.38    0.059
   8. BD (   1) C   3 - C   6        /353. BD*(   1) C   2 - H  10            3.14    1.20    0.055
   8. BD (   1) C   3 - C   6        /359. BD*(   1) C   5 - C   6            3.62    1.35    0.063
   8. BD (   1) C   3 - C   6        /360. BD*(   1) C   5 - H   8            4.38    1.18    0.064
   8. BD (   1) C   3 - C   6        /361. BD*(   1) C   6 - C  11            2.27    1.20    0.047
   8. BD (   1) C   3 - C   6        /362. BD*(   1) C  11 - C  12            2.18    1.33    0.048
   9. BD (   1) C   3 - H   7        / 78. RY*(   1) C   2                    1.17    1.62    0.039
   9. BD (   1) C   3 - H   7        /145. RY*(   1) C   6                    1.16    1.74    0.040
   9. BD (   1) C   3 - H   7        /347. BD*(   1) C   1 - C   2            5.72    1.08    0.071
   9. BD (   1) C   3 - H   7        /351. BD*(   1) C   2 - C   3            1.24    1.27    0.036
   9. BD (   1) C   3 - H   7        /353. BD*(   1) C   2 - H  10            0.63    1.08    0.023
   9. BD (   1) C   3 - H   7        /359. BD*(   1) C   5 - C   6            3.77    1.24    0.061
  10. BD (   1) C   4 - C   5        / 63. RY*(   3) C   1                    0.83    2.32    0.039
  10. BD (   1) C   4 - C   5        / 64. RY*(   4) C   1                    1.17    2.59    0.050
  10. BD (   1) C   4 - C   5        / 65. RY*(   5) C   1                    0.63    1.94    0.032
  10. BD (   1) C   4 - C   5        /145. RY*(   1) C   6                    1.12    1.95    0.042
  10. BD (   1) C   4 - C   5        /146. RY*(   2) C   6                    0.68    2.18    0.035
  10. BD (   1) C   4 - C   5        /349. BD*(   1) C   1 - O   9            1.99    1.51    0.049
  10. BD (   1) C   4 - C   5        /358. BD (   1) C   4 - C  15            7.18    0.66    0.065
  10. BD (   1) C   4 - C   5        /359. BD*(   1) C   5 - C   6            2.37    1.45    0.052
  10. BD (   1) C   4 - C   5        /360. BD*(   1) C   5 - H   8            1.71    1.28    0.042
  10. BD (   1) C   4 - C   5        /361. BD*(   1) C   6 - C  11            5.01    1.29    0.072
  11. BD (   2) C   4 - C   5        / 52. LP (   1) C   6                   40.03    0.19    0.106
  11. BD (   2) C   4 - C   5        / 62. RY*(   2) C   1                    1.06    1.94    0.043
  11. BD (   2) C   4 - C   5        /147. RY*(   3) C   6                    0.95    0.98    0.029
  11. BD (   2) C   4 - C   5        /350. BD*(   2) C   1 - O   9           37.30    0.37    0.113
  11. BD (   2) C   4 - C   5        /357. BD*(   2) C   4 - C   5            1.60    0.34    0.022
  12. BD*(   1) C   4 - C  15        /128. RY*(   1) C   5                    0.72    1.28    0.029
  12. BD*(   1) C   4 - C  15        /244. RY*(   1) C  14                    4.04    1.36    0.070
  12. BD*(   1) C   4 - C  15        /263. RY*(   3) C  15                    0.88    0.88    0.026
  12. BD*(   1) C   4 - C  15        /278. RY*(   1) C  16                    4.80    1.10    0.068
  12. BD*(   1) C   4 - C  15        /338. RY*(   2) H  19                    1.19    2.31    0.049
  12. BD*(   1) C   4 - C  15        /347. BD*(   1) C   1 - C   2            2.34    0.66    0.036
  12. BD*(   1) C   4 - C  15        /348. BD*(   1) C   1 - C   4            1.80    0.71    0.033
  12. BD*(   1) C   4 - C  15        /349. BD*(   1) C   1 - O   9            1.72    0.88    0.037
  12. BD*(   1) C   4 - C  15        /356. BD*(   1) C   4 - C   5            1.07    0.74    0.026
  12. BD*(   1) C   4 - C  15        /358. BD (   1) C   4 - C  15            0.78    0.03    0.004
  12. BD*(   1) C   4 - C  15        /359. BD*(   1) C   5 - C   6            2.39    0.82    0.041
  12. BD*(   1) C   4 - C  15        /360. BD*(   1) C   5 - H   8            1.65    0.64    0.031
  12. BD*(   1) C   4 - C  15        /361. BD*(   1) C   6 - C  11            1.17    0.66    0.026
  12. BD*(   1) C   4 - C  15        /363. BD*(   1) C  11 - C  14           10.28    0.80    0.085
  12. BD*(   1) C   4 - C  15        /368. BD*(   1) C  13 - C  16            9.92    0.79    0.082
  12. BD*(   1) C   4 - C  15        /369. BD*(   1) C  13 -Cl  18            1.71    0.39    0.024
  12. BD*(   1) C   4 - C  15        /370. BD*(   1) C  14 - C  15           12.56    0.83    0.096
  12. BD*(   1) C   4 - C  15        /371. BD*(   1) C  14 - H  19            6.77    0.69    0.064
  12. BD*(   1) C   4 - C  15        /372. BD*(   1) C  15 - C  16            5.96    0.91    0.069
  12. BD*(   1) C   4 - C  15        /374. BD*(   1) C  16 -Cl  17            1.85    2.25    0.060
  13. BD (   1) C   5 - C   6        / 95. RY*(   1) C   3                    0.71    1.79    0.032
  13. BD (   1) C   5 - C   6        /111. RY*(   1) C   4                    0.76    1.34    0.029
  13. BD (   1) C   5 - C   6        /112. RY*(   2) C   4                    1.57    1.64    0.046
  13. BD (   1) C   5 - C   6        /193. RY*(   1) C  11                    1.88    1.88    0.054
  13. BD (   1) C   5 - C   6        /194. RY*(   2) C  11                    0.65    2.13    0.034
  13. BD (   1) C   5 - C   6        /348. BD*(   1) C   1 - C   4            0.97    1.36    0.032
  13. BD (   1) C   5 - C   6        /354. BD*(   1) C   3 - C   6            2.49    1.29    0.051
  13. BD (   1) C   5 - C   6        /355. BD*(   1) C   3 - H   7            1.46    1.32    0.040
  13. BD (   1) C   5 - C   6        /356. BD*(   1) C   4 - C   5            5.54    1.39    0.079
  13. BD (   1) C   5 - C   6        /358. BD (   1) C   4 - C  15            8.51    0.67    0.071
  13. BD (   1) C   5 - C   6        /360. BD*(   1) C   5 - H   8            2.78    1.29    0.054
  13. BD (   1) C   5 - C   6        /361. BD*(   1) C   6 - C  11            3.09    1.30    0.057
  13. BD (   1) C   5 - C   6        /363. BD*(   1) C  11 - C  14            2.28    1.44    0.052
  14. BD (   1) C   5 - H   8        /111. RY*(   1) C   4                    1.04    1.15    0.031
  14. BD (   1) C   5 - H   8        /145. RY*(   1) C   6                    1.56    1.77    0.047
  14. BD (   1) C   5 - H   8        /146. RY*(   2) C   6                    0.57    2.01    0.030
  14. BD (   1) C   5 - H   8        /348. BD*(   1) C   1 - C   4            3.46    1.17    0.057
  14. BD (   1) C   5 - H   8        /354. BD*(   1) C   3 - C   6            4.85    1.11    0.066
  14. BD (   1) C   5 - H   8        /358. BD (   1) C   4 - C  15            1.93    0.48    0.029
  14. BD (   1) C   5 - H   8        /359. BD*(   1) C   5 - C   6            2.72    1.27    0.053
  15. BD (   1) C   6 - C  11        / 95. RY*(   1) C   3                    0.87    1.68    0.034
  15. BD (   1) C   6 - C  11        /128. RY*(   1) C   5                    0.51    1.82    0.028
  15. BD (   1) C   6 - C  11        /129. RY*(   2) C   5                    0.52    1.58    0.026
  15. BD (   1) C   6 - C  11        /244. RY*(   1) C  14                    0.62    1.90    0.031
  15. BD (   1) C   6 - C  11        /351. BD*(   1) C   2 - C   3            1.42    1.38    0.040
  15. BD (   1) C   6 - C  11        /354. BD*(   1) C   3 - C   6            1.69    1.18    0.040
  15. BD (   1) C   6 - C  11        /356. BD*(   1) C   4 - C   5            2.91    1.28    0.055
  15. BD (   1) C   6 - C  11        /358. BD (   1) C   4 - C  15            1.03    0.56    0.023
  15. BD (   1) C   6 - C  11        /359. BD*(   1) C   5 - C   6            3.91    1.35    0.065
  15. BD (   1) C   6 - C  11        /362. BD*(   1) C  11 - C  12            2.25    1.33    0.049
  15. BD (   1) C   6 - C  11        /363. BD*(   1) C  11 - C  14            2.31    1.33    0.050
  15. BD (   1) C   6 - C  11        /365. BD*(   1) C  12 - C  13            1.77    1.32    0.043
  15. BD (   1) C   6 - C  11        /370. BD*(   1) C  14 - C  15            2.57    1.36    0.053
  16. BD (   1) C  11 - C  12        /146. RY*(   2) C   6                    1.80    2.14    0.056
  16. BD (   1) C  11 - C  12        /194. RY*(   2) C  11                    0.68    2.08    0.034
  16. BD (   1) C  11 - C  12        /201. RY*(   9) C  11                    1.05    1.64    0.037
  16. BD (   1) C  11 - C  12        /204. RY*(  12) C  11                    1.18    3.78    0.060
  16. BD (   1) C  11 - C  12        /205. RY*(  13) C  11                    2.57    3.08    0.080
  16. BD (   1) C  11 - C  12        /210. RY*(   1) C  12                    6.35    2.59    0.115
  16. BD (   1) C  11 - C  12        /213. RY*(   4) C  12                    6.97    1.76    0.100
  16. BD (   1) C  11 - C  12        /214. RY*(   5) C  12                    1.79    2.11    0.055
  16. BD (   1) C  11 - C  12        /218. RY*(   9) C  12                    2.56    3.11    0.080
  16. BD (   1) C  11 - C  12        /219. RY*(  10) C  12                    3.11    4.10    0.102
  16. BD (   1) C  11 - C  12        /221. RY*(  12) C  12                    1.19    2.85    0.053
  16. BD (   1) C  11 - C  12        /225. RY*(  16) C  12                    3.11    3.93    0.100
  16. BD (   1) C  11 - C  12        /228. RY*(   2) C  13                    1.55    1.79    0.047
  16. BD (   1) C  11 - C  12        /232. RY*(   6) C  13                    0.82    1.96    0.036
  16. BD (   1) C  11 - C  12        /233. RY*(   7) C  13                    0.83    2.74    0.043
  16. BD (   1) C  11 - C  12        /244. RY*(   1) C  14                    0.76    1.96    0.035
  16. BD (   1) C  11 - C  12        /343. RY*(   2) H  20                    1.22    3.36    0.058
  16. BD (   1) C  11 - C  12        /345. RY*(   4) H  20                    1.60    2.59    0.058
  16. BD (   1) C  11 - C  12        /346. RY*(   5) H  20                   55.91    2.59    0.343
  16. BD (   1) C  11 - C  12        /354. BD*(   1) C   3 - C   6            2.71    1.24    0.052
  16. BD (   1) C  11 - C  12        /361. BD*(   1) C   6 - C  11            2.22    1.25    0.047
  16. BD (   1) C  11 - C  12        /363. BD*(   1) C  11 - C  14            4.48    1.39    0.071
  16. BD (   1) C  11 - C  12        /365. BD*(   1) C  12 - C  13            3.70    1.37    0.064
  16. BD (   1) C  11 - C  12        /367. BD*(   1) C  12 - H  20            1.00    1.28    0.032
  16. BD (   1) C  11 - C  12        /369. BD*(   1) C  13 -Cl  18            4.40    0.98    0.059
  16. BD (   1) C  11 - C  12        /371. BD*(   1) C  14 - H  19            3.12    1.28    0.056
  16. BD (   1) C  11 - C  12        /372. BD*(   1) C  15 - C  16            2.30    1.50    0.053
  16. BD (   1) C  11 - C  12        /373. BD*(   2) C  15 - C  16           23.92    5.94    0.363
  17. BD (   1) C  11 - C  14        / 12. BD*(   1) C   4 - C  15            1.09    0.59    0.063
  17. BD (   1) C  11 - C  14        /146. RY*(   2) C   6                    1.75    2.14    0.055
  17. BD (   1) C  11 - C  14        /211. RY*(   2) C  12                    0.82    1.90    0.036
  17. BD (   1) C  11 - C  14        /262. RY*(   2) C  15                    2.22    1.82    0.057
  17. BD (   1) C  11 - C  14        /346. RY*(   5) H  20                    0.64    2.59    0.037
  17. BD (   1) C  11 - C  14        /358. BD (   1) C   4 - C  15            2.91    0.61    0.040
  17. BD (   1) C  11 - C  14        /359. BD*(   1) C   5 - C   6            2.23    1.40    0.050
  17. BD (   1) C  11 - C  14        /361. BD*(   1) C   6 - C  11            3.07    1.25    0.055
  17. BD (   1) C  11 - C  14        /362. BD*(   1) C  11 - C  12            3.36    1.38    0.061
  17. BD (   1) C  11 - C  14        /367. BD*(   1) C  12 - H  20            3.28    1.27    0.058
  17. BD (   1) C  11 - C  14        /370. BD*(   1) C  14 - C  15            5.09    1.42    0.076
  17. BD (   1) C  11 - C  14        /371. BD*(   1) C  14 - H  19            1.40    1.27    0.038
  18. BD (   2) C  11 - C  14        / 52. LP (   1) C   6                   33.60    0.15    0.082
  18. BD (   2) C  11 - C  14        /147. RY*(   3) C   6                    0.98    0.94    0.030
  18. BD (   2) C  11 - C  14        /213. RY*(   4) C  12                    0.95    1.28    0.034
  18. BD (   2) C  11 - C  14        /266. RY*(   6) C  15                    1.14    1.51    0.041
  18. BD (   2) C  11 - C  14        /344. RY*(   3) H  20                    1.65    0.31    0.022
  18. BD (   2) C  11 - C  14        /366. BD*(   2) C  12 - C  13           28.22    0.32    0.086
  18. BD (   2) C  11 - C  14        /373. BD*(   2) C  15 - C  16            2.13    5.46    0.097
  19. BD (   1) C  12 - C  13        /193. RY*(   1) C  11                    2.34    1.86    0.059
  19. BD (   1) C  12 - C  13        /201. RY*(   9) C  11                    1.05    1.66    0.037
  19. BD (   1) C  12 - C  13        /204. RY*(  12) C  11                    1.33    3.80    0.064
  19. BD (   1) C  12 - C  13        /205. RY*(  13) C  11                    1.56    3.10    0.062
  19. BD (   1) C  12 - C  13        /210. RY*(   1) C  12                    4.47    2.62    0.097
  19. BD (   1) C  12 - C  13        /213. RY*(   4) C  12                    4.13    1.79    0.077
  19. BD (   1) C  12 - C  13        /214. RY*(   5) C  12                    1.09    2.14    0.043
  19. BD (   1) C  12 - C  13        /218. RY*(   9) C  12                    1.08    3.13    0.052
  19. BD (   1) C  12 - C  13        /219. RY*(  10) C  12                    2.03    4.13    0.082
  19. BD (   1) C  12 - C  13        /221. RY*(  12) C  12                    1.11    2.88    0.051
  19. BD (   1) C  12 - C  13        /225. RY*(  16) C  12                    1.91    3.95    0.078
  19. BD (   1) C  12 - C  13        /232. RY*(   6) C  13                    0.60    1.99    0.031
  19. BD (   1) C  12 - C  13        /278. RY*(   1) C  16                    1.12    1.72    0.039
  19. BD (   1) C  12 - C  13        /343. RY*(   2) H  20                    0.98    3.38    0.052
  19. BD (   1) C  12 - C  13        /345. RY*(   4) H  20                    1.76    2.61    0.061
  19. BD (   1) C  12 - C  13        /346. RY*(   5) H  20                   32.98    2.62    0.264
  19. BD (   1) C  12 - C  13        /361. BD*(   1) C   6 - C  11            2.99    1.28    0.055
  19. BD (   1) C  12 - C  13        /362. BD*(   1) C  11 - C  12            3.98    1.41    0.067
  19. BD (   1) C  12 - C  13        /367. BD*(   1) C  12 - H  20            0.92    1.30    0.031
  19. BD (   1) C  12 - C  13        /368. BD*(   1) C  13 - C  16            5.72    1.41    0.081
  19. BD (   1) C  12 - C  13        /372. BD*(   1) C  15 - C  16            2.17    1.53    0.052
  19. BD (   1) C  12 - C  13        /373. BD*(   2) C  15 - C  16           14.43    5.97    0.283
  19. BD (   1) C  12 - C  13        /374. BD*(   1) C  16 -Cl  17            2.07    2.86    0.069
  20. BD (   2) C  12 - C  13        /199. RY*(   7) C  11                    0.98    1.33    0.035
  20. BD (   2) C  12 - C  13        /281. RY*(   4) C  16                    1.12    1.46    0.039
  20. BD (   2) C  12 - C  13        /316. RY*(   1)Cl  18                    2.41    1.01    0.047
  20. BD (   2) C  12 - C  13        /344. RY*(   3) H  20                    6.64    0.34    0.046
  20. BD (   2) C  12 - C  13        /364. BD*(   2) C  11 - C  14           24.45    0.38    0.089
  20. BD (   2) C  12 - C  13        /366. BD*(   2) C  12 - C  13            0.53    0.35    0.013
  20. BD (   2) C  12 - C  13        /373. BD*(   2) C  15 - C  16            1.32    5.49    0.077
  20. BD (   2) C  12 - C  13        /374. BD*(   1) C  16 -Cl  17            2.28    2.38    0.069
  21. BD (   1) C  12 - H  20        /174. RY*(   4) O   9                    0.66    2.04    0.033
  21. BD (   1) C  12 - H  20        /188. RY*(   1) H  10                    0.78    1.43    0.030
  21. BD (   1) C  12 - H  20        /194. RY*(   2) C  11                    1.56    1.90    0.049
  21. BD (   1) C  12 - H  20        /198. RY*(   6) C  11                    1.43    1.82    0.046
  21. BD (   1) C  12 - H  20        /201. RY*(   9) C  11                    1.63    1.45    0.044
  21. BD (   1) C  12 - H  20        /204. RY*(  12) C  11                    2.10    3.60    0.078
  21. BD (   1) C  12 - H  20        /205. RY*(  13) C  11                    6.07    2.89    0.119
  21. BD (   1) C  12 - H  20        /210. RY*(   1) C  12                   14.68    2.41    0.169
  21. BD (   1) C  12 - H  20        /212. RY*(   3) C  12                    0.63    1.84    0.030
  21. BD (   1) C  12 - H  20        /213. RY*(   4) C  12                   14.09    1.58    0.134
  21. BD (   1) C  12 - H  20        /214. RY*(   5) C  12                    3.58    1.93    0.075
  21. BD (   1) C  12 - H  20        /218. RY*(   9) C  12                    4.92    2.93    0.108
  21. BD (   1) C  12 - H  20        /219. RY*(  10) C  12                    6.61    3.92    0.144
  21. BD (   1) C  12 - H  20        /221. RY*(  12) C  12                    3.18    2.67    0.083
  21. BD (   1) C  12 - H  20        /225. RY*(  16) C  12                    6.73    3.74    0.143
  21. BD (   1) C  12 - H  20        /227. RY*(   1) C  13                    0.74    1.50    0.030
  21. BD (   1) C  12 - H  20        /228. RY*(   2) C  13                    0.79    1.61    0.032
  21. BD (   1) C  12 - H  20        /232. RY*(   6) C  13                    0.51    1.78    0.027
  21. BD (   1) C  12 - H  20        /235. RY*(   9) C  13                    1.34    2.85    0.056
  21. BD (   1) C  12 - H  20        /343. RY*(   2) H  20                    4.04    3.18    0.102
  21. BD (   1) C  12 - H  20        /345. RY*(   4) H  20                    2.67    2.41    0.072
  21. BD (   1) C  12 - H  20        /346. RY*(   5) H  20                   97.44    2.41    0.435
  21. BD (   1) C  12 - H  20        /362. BD*(   1) C  11 - C  12            0.95    1.20    0.030
  21. BD (   1) C  12 - H  20        /363. BD*(   1) C  11 - C  14            4.14    1.21    0.063
  21. BD (   1) C  12 - H  20        /365. BD*(   1) C  12 - C  13            0.51    1.19    0.022
  21. BD (   1) C  12 - H  20        /368. BD*(   1) C  13 - C  16            4.32    1.20    0.065
  21. BD (   1) C  12 - H  20        /372. BD*(   1) C  15 - C  16            5.25    1.32    0.075
  21. BD (   1) C  12 - H  20        /373. BD*(   2) C  15 - C  16           44.26    5.76    0.487
  22. BD (   1) C  13 - C  16        / 12. BD*(   1) C   4 - C  15            0.65    0.65    0.053
  22. BD (   1) C  13 - C  16        /210. RY*(   1) C  12                    0.58    2.65    0.035
  22. BD (   1) C  13 - C  16        /211. RY*(   2) C  12                    0.71    1.96    0.034
  22. BD (   1) C  13 - C  16        /261. RY*(   1) C  15                    1.52    1.44    0.042
  22. BD (   1) C  13 - C  16        /262. RY*(   2) C  15                    0.84    1.88    0.036
  22. BD (   1) C  13 - C  16        /317. RY*(   2)Cl  18                    0.51    1.40    0.024
  22. BD (   1) C  13 - C  16        /358. BD (   1) C   4 - C  15            1.25    0.67    0.028
  22. BD (   1) C  13 - C  16        /365. BD*(   1) C  12 - C  13            4.13    1.43    0.069
  22. BD (   1) C  13 - C  16        /367. BD*(   1) C  12 - H  20            1.94    1.33    0.045
  22. BD (   1) C  13 - C  16        /372. BD*(   1) C  15 - C  16            5.22    1.56    0.081
  23. BD (   1) C  13 -Cl  18        /279. RY*(   2) C  16                    0.82    1.76    0.034
  23. BD (   1) C  13 -Cl  18        /362. BD*(   1) C  11 - C  12            2.47    1.44    0.053
  23. BD (   1) C  13 -Cl  18        /372. BD*(   1) C  15 - C  16            2.42    1.56    0.055
  24. BD (   1) C  14 - C  15        /194. RY*(   2) C  11                    1.56    2.07    0.051
  24. BD (   1) C  14 - C  15        /279. RY*(   2) C  16                    1.29    1.70    0.042
  24. BD (   1) C  14 - C  15        /280. RY*(   3) C  16                    1.23    1.48    0.038
  24. BD (   1) C  14 - C  15        /361. BD*(   1) C   6 - C  11            3.63    1.24    0.060
  24. BD (   1) C  14 - C  15        /363. BD*(   1) C  11 - C  14            2.61    1.38    0.054
  24. BD (   1) C  14 - C  15        /371. BD*(   1) C  14 - H  19            2.02    1.27    0.045
  24. BD (   1) C  14 - C  15        /372. BD*(   1) C  15 - C  16            0.88    1.49    0.032
  24. BD (   1) C  14 - C  15        /374. BD*(   1) C  16 -Cl  17            1.76    2.83    0.064
  25. BD (   1) C  14 - H  19        /193. RY*(   1) C  11                    0.76    1.63    0.031
  25. BD (   1) C  14 - H  19        /194. RY*(   2) C  11                    0.50    1.88    0.028
  25. BD (   1) C  14 - H  19        /261. RY*(   1) C  15                    0.82    1.19    0.028
  25. BD (   1) C  14 - H  19        /263. RY*(   3) C  15                    0.94    1.27    0.031
  25. BD (   1) C  14 - H  19        /362. BD*(   1) C  11 - C  12            4.67    1.18    0.066
  25. BD (   1) C  14 - H  19        /363. BD*(   1) C  11 - C  14            0.63    1.19    0.025
  25. BD (   1) C  14 - H  19        /372. BD*(   1) C  15 - C  16            3.07    1.30    0.057
  26. BD (   1) C  15 - C  16        /227. RY*(   1) C  13                    1.19    1.70    0.040
  26. BD (   1) C  15 - C  16        /233. RY*(   7) C  13                    0.53    2.76    0.034
  26. BD (   1) C  15 - C  16        /245. RY*(   2) C  14                    3.08    1.74    0.066
  26. BD (   1) C  15 - C  16        /296. RY*(   2)Cl  17                    0.90    1.44    0.032
  26. BD (   1) C  15 - C  16        /358. BD (   1) C   4 - C  15            0.50    0.63    0.017
  26. BD (   1) C  15 - C  16        /368. BD*(   1) C  13 - C  16            5.67    1.40    0.080
  26. BD (   1) C  15 - C  16        /369. BD*(   1) C  13 -Cl  18            6.40    0.99    0.071
  26. BD (   1) C  15 - C  16        /370. BD*(   1) C  14 - C  15            0.59    1.44    0.026
  26. BD (   1) C  15 - C  16        /371. BD*(   1) C  14 - H  19            2.18    1.29    0.047
  26. BD (   1) C  15 - C  16        /373. BD*(   2) C  15 - C  16            0.92    5.96    0.072
  27. BD (   2) C  15 - C  16        /230. RY*(   4) C  13                    1.16    1.45    0.041
  27. BD (   2) C  15 - C  16        /231. RY*(   5) C  13                    0.57    1.89    0.033
  27. BD (   2) C  15 - C  16        /249. RY*(   6) C  14                    1.04    1.55    0.040
  27. BD (   2) C  15 - C  16        /295. RY*(   1)Cl  17                    3.15    0.94    0.054
  27. BD (   2) C  15 - C  16        /364. BD*(   2) C  11 - C  14           23.61    0.35    0.081
  27. BD (   2) C  15 - C  16        /366. BD*(   2) C  12 - C  13           42.13    0.31    0.103
  28. BD (   1) C  16 -Cl  17        /228. RY*(   2) C  13                    0.51    1.83    0.027
  28. BD (   1) C  16 -Cl  17        /261. RY*(   1) C  15                    0.99    1.42    0.034
  28. BD (   1) C  16 -Cl  17        /365. BD*(   1) C  12 - C  13            2.56    1.41    0.054
  28. BD (   1) C  16 -Cl  17        /370. BD*(   1) C  14 - C  15            1.84    1.46    0.047
  29. CR (   1) C   1                / 79. RY*(   2) C   2                    0.92   11.31    0.091
  29. CR (   1) C   1                /112. RY*(   2) C   4                    1.22   11.31    0.105
  29. CR (   1) C   1                /356. BD*(   1) C   4 - C   5            1.35   11.06    0.110
  29. CR (   1) C   1                /358. BD (   1) C   4 - C  15            0.96   10.34    0.096
  30. CR (   1) C   2                / 63. RY*(   3) C   1                    0.74   11.93    0.084
  30. CR (   1) C   2                / 65. RY*(   5) C   1                    0.53   11.56    0.070
  30. CR (   1) C   2                / 96. RY*(   2) C   3                    2.02   11.62    0.137
  30. CR (   1) C   2                /348. BD*(   1) C   1 - C   4            0.58   10.96    0.073
  30. CR (   1) C   2                /351. BD*(   1) C   2 - C   3            0.93   11.09    0.091
  30. CR (   1) C   2                /354. BD*(   1) C   3 - C   6            1.08   10.89    0.097
  31. CR (   1) C   3                / 78. RY*(   1) C   2                    0.93   11.45    0.092
  31. CR (   1) C   3                / 79. RY*(   2) C   2                    1.60   11.24    0.120
  31. CR (   1) C   3                /145. RY*(   1) C   6                    0.57   11.56    0.072
  31. CR (   1) C   3                /146. RY*(   2) C   6                    0.87   11.80    0.091
  31. CR (   1) C   3                /347. BD*(   1) C   1 - C   2            0.67   10.91    0.077
  31. CR (   1) C   3                /351. BD*(   1) C   2 - C   3            0.77   11.09    0.083
  31. CR (   1) C   3                /353. BD*(   1) C   2 - H  10            0.60   10.91    0.073
  31. CR (   1) C   3                /359. BD*(   1) C   5 - C   6            0.56   11.07    0.071
  31. CR (   1) C   3                /361. BD*(   1) C   6 - C  11            0.66   10.91    0.076
  32. CR (   1) C   4                / 63. RY*(   3) C   1                    1.20   12.00    0.107
  32. CR (   1) C   4                / 64. RY*(   4) C   1                    0.89   12.28    0.093
  32. CR (   1) C   4                /128. RY*(   1) C   5                    1.53   11.60    0.119
  32. CR (   1) C   4                /349. BD*(   1) C   1 - O   9            0.82   11.19    0.086
  32. CR (   1) C   4                /358. BD (   1) C   4 - C  15            7.91   10.34    0.274
  32. CR (   1) C   4                /360. BD*(   1) C   5 - H   8            0.50   10.96    0.067
  33. CR (   1) C   5                /112. RY*(   2) C   4                    1.33   11.25    0.109
  33. CR (   1) C   5                /146. RY*(   2) C   6                    2.26   11.81    0.146
  33. CR (   1) C   5                /166. RY*(   1) H   8                    0.57   11.60    0.073
  33. CR (   1) C   5                /348. BD*(   1) C   1 - C   4            1.17   10.97    0.103
  33. CR (   1) C   5                /354. BD*(   1) C   3 - C   6            0.80   10.91    0.084
  33. CR (   1) C   5                /358. BD (   1) C   4 - C  15            0.68   10.28    0.080
  33. CR (   1) C   5                /359. BD*(   1) C   5 - C   6            1.05   11.07    0.097
  33. CR (   1) C   5                /361. BD*(   1) C   6 - C  11            0.82   10.92    0.085
  34. CR (   1) C   6                / 96. RY*(   2) C   3                    0.86   11.63    0.089
  34. CR (   1) C   6                /129. RY*(   2) C   5                    0.82   11.30    0.086
  34. CR (   1) C   6                /131. RY*(   4) C   5                    0.93   11.27    0.091
  34. CR (   1) C   6                /193. RY*(   1) C  11                    0.53   11.49    0.070
  34. CR (   1) C   6                /194. RY*(   2) C  11                    0.53   11.74    0.071
  34. CR (   1) C   6                /195. RY*(   3) C  11                    0.52   11.56    0.069
  34. CR (   1) C   6                /351. BD*(   1) C   2 - C   3            0.56   11.10    0.070
  34. CR (   1) C   6                /356. BD*(   1) C   4 - C   5            0.84   11.00    0.086
  34. CR (   1) C   6                /359. BD*(   1) C   5 - C   6            1.05   11.07    0.097
  34. CR (   1) C   6                /360. BD*(   1) C   5 - H   8            0.78   10.90    0.083
  34. CR (   1) C   6                /362. BD*(   1) C  11 - C  12            0.62   11.05    0.074
  34. CR (   1) C   6                /363. BD*(   1) C  11 - C  14            0.56   11.06    0.071
  35. CR (   1) O   9                / 61. RY*(   1) C   1                    6.13   20.34    0.316
  35. CR (   1) O   9                /347. BD*(   1) C   1 - C   2            1.03   19.79    0.129
  35. CR (   1) O   9                /348. BD*(   1) C   1 - C   4            0.63   19.84    0.102
  36. CR (   1) C  11                /145. RY*(   1) C   6                    1.10   11.55    0.101
  36. CR (   1) C  11                /211. RY*(   2) C  12                    0.84   11.55    0.088
  36. CR (   1) C  11                /212. RY*(   3) C  12                    0.51   11.67    0.069
  36. CR (   1) C  11                /245. RY*(   2) C  14                    1.18   11.37    0.104
  36. CR (   1) C  11                /354. BD*(   1) C   3 - C   6            0.63   10.89    0.074
  36. CR (   1) C  11                /359. BD*(   1) C   5 - C   6            0.56   11.06    0.071
  36. CR (   1) C  11                /363. BD*(   1) C  11 - C  14            0.50   11.04    0.067
  36. CR (   1) C  11                /365. BD*(   1) C  12 - C  13            0.69   11.02    0.078
  36. CR (   1) C  11                /370. BD*(   1) C  14 - C  15            0.96   11.07    0.093
  37. CR (   1) C  12                /174. RY*(   4) O   9                    2.39   11.85    0.150
  37. CR (   1) C  12                /182. RY*(  12) O   9                    1.99   15.06    0.154
  37. CR (   1) C  12                /183. RY*(  13) O   9                    0.56   13.74    0.078
  37. CR (   1) C  12                /188. RY*(   1) H  10                    2.02   11.24    0.134
  37. CR (   1) C  12                /194. RY*(   2) C  11                    3.10   11.71    0.170
  37. CR (   1) C  12                /196. RY*(   4) C  11                    0.90   11.67    0.091
  37. CR (   1) C  12                /197. RY*(   5) C  11                    0.60   11.99    0.076
  37. CR (   1) C  12                /198. RY*(   6) C  11                    2.33   11.63    0.147
  37. CR (   1) C  12                /201. RY*(   9) C  11                    6.08   11.26    0.234
  37. CR (   1) C  12                /204. RY*(  12) C  11                    7.20   13.41    0.278
  37. CR (   1) C  12                /205. RY*(  13) C  11                   20.03   12.70    0.450
  37. CR (   1) C  12                /210. RY*(   1) C  12                   57.31   12.22    0.748
  37. CR (   1) C  12                /212. RY*(   3) C  12                    2.41   11.65    0.150
  37. CR (   1) C  12                /213. RY*(   4) C  12                   39.67   11.39    0.600
  37. CR (   1) C  12                /214. RY*(   5) C  12                   11.92   11.74    0.334
  37. CR (   1) C  12                /215. RY*(   6) C  12                    0.63   11.25    0.075
  37. CR (   1) C  12                /218. RY*(   9) C  12                   15.37   12.74    0.395
  37. CR (   1) C  12                /219. RY*(  10) C  12                   27.45   13.73    0.548
  37. CR (   1) C  12                /220. RY*(  11) C  12                    2.90   13.70    0.178
  37. CR (   1) C  12                /221. RY*(  12) C  12                   10.61   12.48    0.325
  37. CR (   1) C  12                /225. RY*(  16) C  12                   31.09   13.56    0.580
  37. CR (   1) C  12                /227. RY*(   1) C  13                    2.44   11.31    0.149
  37. CR (   1) C  12                /232. RY*(   6) C  13                    2.13   11.59    0.140
  37. CR (   1) C  12                /233. RY*(   7) C  13                    0.83   12.37    0.091
  37. CR (   1) C  12                /235. RY*(   9) C  13                    3.13   12.67    0.178
  37. CR (   1) C  12                /237. RY*(  11) C  13                    0.62   13.59    0.082
  37. CR (   1) C  12                /288. RY*(  11) C  16                    0.55   10.76    0.069
  37. CR (   1) C  12                /342. RY*(   1) H  20                    1.92   10.89    0.129
  37. CR (   1) C  12                /343. RY*(   2) H  20                   17.25   12.99    0.423
  37. CR (   1) C  12                /345. RY*(   4) H  20                   14.37   12.22    0.374
  37. CR (   1) C  12                /346. RY*(   5) H  20                  467.99   12.22    2.135
  37. CR (   1) C  12                /361. BD*(   1) C   6 - C  11            0.65   10.88    0.076
  37. CR (   1) C  12                /363. BD*(   1) C  11 - C  14            0.82   11.02    0.086
  37. CR (   1) C  12                /368. BD*(   1) C  13 - C  16            1.04   11.01    0.097
  37. CR (   1) C  12                /369. BD*(   1) C  13 -Cl  18            0.94   10.61    0.090
  37. CR (   1) C  12                /372. BD*(   1) C  15 - C  16           10.12   11.13    0.302
  37. CR (   1) C  12                /373. BD*(   2) C  15 - C  16          322.94   15.57    2.178
  38. CR (   1) C  13                /211. RY*(   2) C  12                    1.54   11.60    0.119
  38. CR (   1) C  13                /278. RY*(   1) C  16                    0.79   11.39    0.085
  38. CR (   1) C  13                /279. RY*(   2) C  16                    1.25   11.41    0.107
  38. CR (   1) C  13                /280. RY*(   3) C  16                    0.99   11.19    0.094
  38. CR (   1) C  13                /362. BD*(   1) C  11 - C  12            0.83   11.08    0.086
  38. CR (   1) C  13                /365. BD*(   1) C  12 - C  13            0.71   11.07    0.080
  38. CR (   1) C  13                /368. BD*(   1) C  13 - C  16            1.06   11.09    0.098
  38. CR (   1) C  13                /369. BD*(   1) C  13 -Cl  18            2.55   10.68    0.149
  38. CR (   1) C  13                /372. BD*(   1) C  15 - C  16            0.91   11.20    0.091
  38. CR (   1) C  13                /374. BD*(   1) C  16 -Cl  17            1.01   12.54    0.102
  39. CR (   1) C  14                /193. RY*(   1) C  11                    2.12   11.45    0.139
  39. CR (   1) C  14                /262. RY*(   2) C  15                    1.18   11.44    0.104
  39. CR (   1) C  14                /338. RY*(   2) H  19                    0.51   12.52    0.072
  39. CR (   1) C  14                /361. BD*(   1) C   6 - C  11            0.95   10.87    0.091
  39. CR (   1) C  14                /362. BD*(   1) C  11 - C  12            0.73   11.00    0.080
  39. CR (   1) C  14                /372. BD*(   1) C  15 - C  16            0.89   11.12    0.089
  40. CR (   1) C  15                / 12. BD*(   1) C   4 - C  15            1.45   10.18    0.333
  40. CR (   1) C  15                /244. RY*(   1) C  14                    1.19   11.55    0.105
  40. CR (   1) C  15                /278. RY*(   1) C  16                    1.41   11.29    0.113
  40. CR (   1) C  15                /280. RY*(   3) C  16                    0.99   11.08    0.094
  40. CR (   1) C  15                /283. RY*(   6) C  16                    0.52   11.37    0.069
  40. CR (   1) C  15                /358. BD (   1) C   4 - C  15            2.70   10.21    0.159
  40. CR (   1) C  15                /363. BD*(   1) C  11 - C  14            0.77   10.98    0.083
  40. CR (   1) C  15                /368. BD*(   1) C  13 - C  16            1.00   10.98    0.095
  40. CR (   1) C  15                /374. BD*(   1) C  16 -Cl  17            1.05   12.43    0.103
  41. CR (   1) C  16                /227. RY*(   1) C  13                    0.87   11.36    0.089
  41. CR (   1) C  16                /228. RY*(   2) C  13                    2.01   11.47    0.136
  41. CR (   1) C  16                /262. RY*(   2) C  15                    2.02   11.50    0.136
  41. CR (   1) C  16                /365. BD*(   1) C  12 - C  13            0.83   11.05    0.086
  41. CR (   1) C  16                /368. BD*(   1) C  13 - C  16            0.92   11.06    0.091
  41. CR (   1) C  16                /369. BD*(   1) C  13 -Cl  18            1.47   10.66    0.113
  41. CR (   1) C  16                /370. BD*(   1) C  14 - C  15            0.89   11.10    0.089
  41. CR (   1) C  16                /372. BD*(   1) C  15 - C  16            0.94   11.18    0.092
  41. CR (   1) C  16                /374. BD*(   1) C  16 -Cl  17            2.02   12.52    0.144
  43. CR (   2)Cl  17                /279. RY*(   2) C  16                    2.55   11.85    0.155
  43. CR (   2)Cl  17                /368. BD*(   1) C  13 - C  16            0.64   11.53    0.078
  43. CR (   2)Cl  17                /372. BD*(   1) C  15 - C  16            0.64   11.65    0.078
  48. CR (   2)Cl  18                /227. RY*(   1) C  13                    0.62   11.85    0.077
  48. CR (   2)Cl  18                /228. RY*(   2) C  13                    1.71   11.96    0.128
  48. CR (   2)Cl  18                /365. BD*(   1) C  12 - C  13            0.69   11.54    0.080
  48. CR (   2)Cl  18                /368. BD*(   1) C  13 - C  16            0.60   11.55    0.075
  52. LP (   1) C   6                / 97. RY*(   3) C   3                    1.48    1.47    0.055
  52. LP (   1) C   6                /130. RY*(   3) C   5                    1.10    1.76    0.052
  52. LP (   1) C   6                /132. RY*(   5) C   5                    3.76    0.51    0.052
  52. LP (   1) C   6                /134. RY*(   7) C   5                    1.32    0.61    0.034
  52. LP (   1) C   6                /147. RY*(   3) C   6                    1.95    0.79    0.046
  52. LP (   1) C   6                /196. RY*(   4) C  11                    1.37    1.41    0.052
  52. LP (   1) C   6                /352. BD*(   2) C   2 - C   3           57.92    0.19    0.115
  52. LP (   1) C   6                /357. BD*(   2) C   4 - C   5          162.29    0.15    0.156
  52. LP (   1) C   6                /364. BD*(   2) C  11 - C  14           46.53    0.20    0.099
  53. LP (   1) O   9                / 61. RY*(   1) C   1                   16.97    1.79    0.156
  53. LP (   1) O   9                / 73. RY*(  13) C   1                    1.01    3.41    0.053
  53. LP (   1) O   9                /347. BD*(   1) C   1 - C   2            2.15    1.24    0.046
  53. LP (   1) O   9                /348. BD*(   1) C   1 - C   4            2.52    1.29    0.052
  54. LP (   2) O   9                / 63. RY*(   3) C   1                    2.99    1.82    0.068
  54. LP (   2) O   9                / 64. RY*(   4) C   1                    1.12    2.09    0.045
  54. LP (   2) O   9                /347. BD*(   1) C   1 - C   2           22.91    0.79    0.123
  54. LP (   2) O   9                /348. BD*(   1) C   1 - C   4           25.29    0.84    0.133
  55. LP (   1)Cl  17                /279. RY*(   2) C  16                    3.66    1.93    0.075
  55. LP (   1)Cl  17                /368. BD*(   1) C  13 - C  16            1.69    1.61    0.047
  55. LP (   1)Cl  17                /372. BD*(   1) C  15 - C  16            2.20    1.73    0.055
  55. LP (   1)Cl  17                /373. BD*(   2) C  15 - C  16            0.85    6.17    0.070
  56. LP (   2)Cl  17                /278. RY*(   1) C  16                    0.65    1.30    0.026
  56. LP (   2)Cl  17                /280. RY*(   3) C  16                    0.63    1.09    0.024
  56. LP (   2)Cl  17                /368. BD*(   1) C  13 - C  16            5.28    0.99    0.065
  56. LP (   2)Cl  17                /370. BD*(   1) C  14 - C  15            0.64    1.03    0.023
  56. LP (   2)Cl  17                /372. BD*(   1) C  15 - C  16            4.08    1.11    0.060
  57. LP (   3)Cl  17                /281. RY*(   4) C  16                    0.91    1.52    0.034
  57. LP (   3)Cl  17                /373. BD*(   2) C  15 - C  16            1.02    5.54    0.072
  58. LP (   1)Cl  18                /227. RY*(   1) C  13                    1.04    1.93    0.040
  58. LP (   1)Cl  18                /228. RY*(   2) C  13                    2.68    2.04    0.066
  58. LP (   1)Cl  18                /365. BD*(   1) C  12 - C  13            1.73    1.62    0.048
  58. LP (   1)Cl  18                /368. BD*(   1) C  13 - C  16            1.37    1.63    0.043
  59. LP (   2)Cl  18                /227. RY*(   1) C  13                    0.86    1.31    0.030
  59. LP (   2)Cl  18                /362. BD*(   1) C  11 - C  12            0.63    1.01    0.023
  59. LP (   2)Cl  18                /365. BD*(   1) C  12 - C  13            4.58    1.00    0.060
  59. LP (   2)Cl  18                /368. BD*(   1) C  13 - C  16            5.50    1.01    0.067
  59. LP (   2)Cl  18                /372. BD*(   1) C  15 - C  16            0.50    1.13    0.021
  60. LP (   3)Cl  18                /230. RY*(   4) C  13                    0.96    1.56    0.035
  60. LP (   3)Cl  18                /366. BD*(   2) C  12 - C  13           15.15    0.42    0.079
 350. BD*(   2) C   1 - O   9        / 62. RY*(   2) C   1                    4.19    1.57    0.144
 350. BD*(   2) C   1 - O   9        / 69. RY*(   9) C   1                    3.71    0.66    0.089
 350. BD*(   2) C   1 - O   9        / 76. RY*(  16) C   1                    0.51    0.25    0.020
 350. BD*(   2) C   1 - O   9        /172. RY*(   2) O   9                    5.85    0.57    0.104
 350. BD*(   2) C   1 - O   9        /184. RY*(  14) O   9                    0.88    3.15    0.094
 350. BD*(   2) C   1 - O   9        /352. BD*(   2) C   2 - C   3          266.60    0.01    0.091
 350. BD*(   2) C   1 - O   9        /373. BD*(   2) C  15 - C  16            0.56    5.13    0.075
 352. BD*(   2) C   2 - C   3        / 80. RY*(   3) C   2                    2.03    0.56    0.091
 352. BD*(   2) C   2 - C   3        / 98. RY*(   4) C   3                    1.83    0.75    0.100
 352. BD*(   2) C   2 - C   3        /102. RY*(   8) C   3                    0.67    0.38    0.043
 357. BD*(   2) C   4 - C   5        /113. RY*(   3) C   4                    2.94    0.66    0.080
 357. BD*(   2) C   4 - C   5        /130. RY*(   3) C   5                    0.89    1.61    0.068
 357. BD*(   2) C   4 - C   5        /132. RY*(   5) C   5                    5.51    0.36    0.081
 357. BD*(   2) C   4 - C   5        /134. RY*(   7) C   5                    0.58    0.46    0.030
 357. BD*(   2) C   4 - C   5        /350. BD*(   2) C   1 - O   9          246.94    0.03    0.106
 357. BD*(   2) C   4 - C   5        /366. BD*(   2) C  12 - C  13            0.65    0.01    0.004
 358. BD (   1) C   4 - C  15        /347. BD*(   1) C   1 - C   2            1.64    0.63    0.071
 358. BD (   1) C   4 - C  15        /348. BD*(   1) C   1 - C   4            1.38    0.69    0.066
 358. BD (   1) C   4 - C  15        /349. BD*(   1) C   1 - O   9            1.10    0.85    0.073
 358. BD (   1) C   4 - C  15        /356. BD*(   1) C   4 - C   5            0.63    0.72    0.050
 358. BD (   1) C   4 - C  15        /359. BD*(   1) C   5 - C   6            1.55    0.79    0.081
 358. BD (   1) C   4 - C  15        /360. BD*(   1) C   5 - H   8            1.01    0.62    0.059
 364. BD*(   2) C  11 - C  14        /199. RY*(   7) C  11                    1.34    0.95    0.071
 364. BD*(   2) C  11 - C  14        /246. RY*(   3) C  14                    2.50    0.91    0.095
 366. BD*(   2) C  12 - C  13        /213. RY*(   4) C  12                    2.48    0.96    0.093
 366. BD*(   2) C  12 - C  13        /230. RY*(   4) C  13                    1.17    1.14    0.070
 366. BD*(   2) C  12 - C  13        /316. RY*(   1)Cl  18                    1.22    0.66    0.054
 366. BD*(   2) C  12 - C  13        /364. BD*(   2) C  11 - C  14          139.76    0.04    0.099
 373. BD*(   2) C  15 - C  16        /202. RY*(  10) C  11                    3.74    0.40    0.088
 373. BD*(   2) C  15 - C  16        /223. RY*(  14) C  12                    2.80   14.31    0.452


 Natural Bond Orbitals (Summary):

                                                            Principal Delocalizations
           NBO                        Occupancy    Energy   (geminal,vicinal,remote)
 ====================================================================================
 Molecular unit  1  (C12H5OCl2)
     1. BD (   1) C   1 - C   2          1.91290    -0.62149  358(v),348(g),355(v),12(v)
                                                    351(g),96(v),111(v),349(g)
                                                    171(v),95(v),356(v)
     2. BD (   1) C   1 - C   4          1.96187    -0.68722  358(g),349(g),129(v),353(v)
                                                    360(v),12(g),171(v),128(v)
                                                    78(v)
     3. BD (   1) C   1 - O   9          1.99358    -1.04647  347(g),348(g),61(g),356(v)
                                                    351(v)
     4. BD (   2) C   1 - O   9          1.98940    -0.31561  357(v),352(v),350(g)
     5. BD (   1) C   2 - C   3          1.98105    -0.72318  354(g),349(v),361(v),353(g)
                                                    64(v),347(g),355(g),145(v)
                                                    146(v)
     6. BD (   2) C   2 - C   3          1.84753    -0.22410  52(v),350(v),147(v),62(v)
     7. BD (   1) C   2 - H  10          1.96641    -0.50526  354(v),348(v),351(g),95(v)
                                                    61(v),355(v),358(r)
     8. BD (   1) C   3 - C   6          1.97101    -0.60401  360(v),359(g),351(g),353(v)
                                                    361(g),362(v),79(v),193(v)
                                                    194(v),128(v),78(v),82(v)
     9. BD (   1) C   3 - H   7          1.97349    -0.48988  347(v),359(v),351(g),78(v)
                                                    145(v),353(v)
    10. BD (   1) C   4 - C   5          1.96910    -0.69772  358(g),361(v),359(g),349(v)
                                                    360(g),12(g),64(v),145(v)
                                                    63(v),146(v),65(v)
    11. BD (   2) C   4 - C   5          1.77326    -0.21486  52(v),350(v),357(g),62(v)
                                                    147(v)
    12. BD*(   1) C   4 - C  15          1.78950    -0.06634  370(g),363(v),368(v),371(v)
                                                    372(g),278(v),244(v),359(v)
                                                    347(v),374(v),348(g),349(v)
                                                    369(r),360(v),338(r),361(r)
                                                    356(g),263(g),128(v),358(g)
    13. BD (   1) C   5 - C   6          1.92351    -0.71016  358(v),356(g),361(g),360(g)
                                                    354(g),363(v),193(v),112(v)
                                                    355(v),12(v),348(v),111(v)
                                                    95(v),194(v)
    14. BD (   1) C   5 - H   8          1.96442    -0.52391  354(v),348(v),359(g),358(v)
                                                    145(v),111(v),146(v)
    15. BD (   1) C   6 - C  11          1.95280    -0.60018  359(g),356(v),370(v),363(g)
                                                    362(g),365(v),354(g),351(v)
                                                    358(r),95(v),244(v),129(v)
                                                    128(v),375(r)
    16. BD (   1) C  11 - C  12          1.96729    -0.65875  346(v),373(r),213(g),210(g)
                                                    363(g),369(v),365(g),225(g)
                                                    219(g),371(v),354(v),205(g)
                                                    218(g),372(r),361(g),146(v)
                                                    214(g),345(v),228(v),343(v)
                                                    221(g),204(g),201(g),367(g)
                                                    233(v),232(v),244(v),194(g)
    17. BD (   1) C  11 - C  14          1.95197    -0.65155  12(v),370(g),362(g),367(v)
                                                    358(v),361(g),262(v),359(v)
                                                    146(v),371(g),211(v),346(r)
    18. BD (   2) C  11 - C  14          1.66126    -0.17185  52(v),366(v),373(v),344(r)
                                                    266(v),147(v),213(v)
    19. BD (   1) C  12 - C  13          1.97225    -0.68259  346(v),373(v),368(g),210(g)
                                                    213(g),362(g),361(v),193(v)
                                                    372(v),374(v),219(g),225(g)
                                                    345(v),205(v),204(v),278(v)
                                                    221(g),214(g),218(g),201(v)
                                                    343(v),367(g),232(g)
    20. BD (   2) C  12 - C  13          1.73185    -0.20269  364(v),344(v),316(v),374(v)
                                                    373(v),281(v),199(v),52(r)
                                                    366(g)
    21. BD (   1) C  12 - H  20          1.97598    -0.47544  346(g),373(r),210(g),213(g)
                                                    225(g),219(g),205(v),372(r)
                                                    218(g),368(v),363(v),343(g)
                                                    214(g),221(g),345(g),204(v)
                                                    201(v),194(v),198(v),235(v)
                                                    362(g),228(v),188(r),227(v)
                                                    174(r),212(g),232(v),365(g)
    22. BD (   1) C  13 - C  16          1.97505    -0.71232  12(v),372(g),365(g),367(v)
                                                    261(v),358(v),262(v),211(v)
                                                    210(v),317(v)
    23. BD (   1) C  13 -Cl  18          1.98872    -0.71087  362(v),372(v),279(v)
    24. BD (   1) C  14 - C  15          1.97493    -0.64693  361(v),363(g),371(g),374(v)
                                                    12(g),194(v),279(v),280(v)
                                                    372(g)
    25. BD (   1) C  14 - H  19          1.97807    -0.45834  362(v),372(v),263(v),261(v)
                                                    193(v),12(v),363(g),194(v)
    26. BD (   1) C  15 - C  16          1.97297    -0.67349  369(v),368(g),245(v),12(g)
                                                    371(v),227(v),373(g),296(v)
                                                    370(g),358(g),233(v)
    27. BD (   2) C  15 - C  16          1.60116    -0.16428  366(v),364(v),295(v),230(v)
                                                    249(v),231(v)
    28. BD (   1) C  16 -Cl  17          1.98863    -0.69615  365(v),370(v),261(v),12(v)
                                                    228(v)
    29. CR (   1) C   1                  1.99906   -10.38402  356(v),112(v),358(v),79(v)
    30. CR (   1) C   2                  1.99906   -10.31102  96(v),354(v),351(g),63(v)
                                                    348(v),65(v)
    31. CR (   1) C   3                  1.99900   -10.31533  79(v),78(v),146(v),351(g)
                                                    347(v),361(v),353(v),359(v)
                                                    145(v)
    32. CR (   1) C   4                  1.99895   -10.38104  358(g),12(g),128(v),63(v)
                                                    64(v),349(v),360(v)
    33. CR (   1) C   5                  1.99897   -10.32261  146(v),112(v),348(v),359(g)
                                                    361(v),354(v),358(v),166(v)
    34. CR (   1) C   6                  1.99882   -10.32209  359(g),131(v),96(v),356(v)
                                                    129(v),360(v),362(v),363(v)
                                                    351(v),194(v),193(v),195(v)
    35. CR (   1) O   9                  1.99977   -19.19341  61(v),347(v),348(v)
    36. CR (   1) C  11                  1.99904   -10.30521  245(v),145(v),370(v),211(v)
                                                    365(v),354(v),359(v),212(v)
                                                    363(g)
    37. CR (   1) C  12                  1.99898   -10.28725  346(v),373(r),210(g),213(g)
                                                    225(g),219(g),205(v),343(v)
                                                    218(g),345(v),214(g),221(g)
                                                    372(r),204(v),201(v),235(v)
                                                    194(v),220(g),227(v),212(g)
                                                    174(r),198(v),232(v),188(r)
                                                    182(r),342(v),368(v),369(v)
                                                    196(v),363(v),233(v),361(v)
                                                    215(g),237(v),197(v),183(r)
                                                    288(r)
    38. CR (   1) C  13                  1.99844   -10.35839  369(g),211(v),279(v),368(g)
                                                    374(v),280(v),372(v),362(v)
                                                    278(v),365(g)
    39. CR (   1) C  14                  1.99911   -10.27268  193(v),12(v),262(v),361(v)
                                                    372(v),362(v),338(v)
    40. CR (   1) C  15                  1.99886   -10.25046  12(g),358(g),278(v),244(v)
                                                    374(v),368(v),280(v),363(v)
                                                    283(v)
    41. CR (   1) C  16                  1.99831   -10.33748  374(g),262(v),228(v),369(v)
                                                    12(v),372(g),368(g),370(v)
                                                    227(v),365(v)
    42. CR (   1)Cl  17                  2.00000  -101.11456   
    43. CR (   2)Cl  17                  1.99970   -10.80091  279(v),368(v),372(v)
    44. CR (   3)Cl  17                  1.99991    -7.41137   
    45. CR (   4)Cl  17                  1.99999    -7.40770   
    46. CR (   5)Cl  17                  1.99999    -7.40768   
    47. CR (   1)Cl  18                  2.00000  -101.12427   
    48. CR (   2)Cl  18                  1.99970   -10.82462  228(v),365(v),227(v),368(v)
    49. CR (   3)Cl  18                  1.99997    -7.42776   
    50. CR (   4)Cl  18                  1.99994    -7.42929   
    51. CR (   5)Cl  18                  1.99999    -7.42585   
    52. LP (   1) C   6                  1.13413    -0.02189  357(v),352(v),364(v),132(v)
                                                    147(g),97(v),196(v),134(v)
                                                    130(v)
    53. LP (   1) O   9                  1.97829    -0.64641  61(v),348(v),347(v),73(v)
    54. LP (   2) O   9                  1.85897    -0.19851  348(v),347(v),63(v),64(v)
    55. LP (   1)Cl  17                  1.99255    -0.88262  279(v),372(v),368(v),373(v)
    56. LP (   2)Cl  17                  1.97100    -0.26191  368(v),372(v),12(r),278(v)
                                                    370(r),280(v)
    57. LP (   3)Cl  17                  1.93445    -0.26077  373(v),281(v)
    58. LP (   1)Cl  18                  1.99254    -0.90759  228(v),365(v),368(v),227(v)
                                                    375(r)
    59. LP (   2)Cl  18                  1.97018    -0.28170  368(v),365(v),375(r),227(v)
                                                    362(r)
    60. LP (   3)Cl  18                  1.93660    -0.27904  366(v),375(r),230(v)
    61. RY*(   1) C   1                  0.01500     1.14291   
    62. RY*(   2) C   1                  0.00913     1.72962   
    63. RY*(   3) C   1                  0.00759     1.62103   
    64. RY*(   4) C   1                  0.00354     1.89418   
    65. RY*(   5) C   1                  0.00173     1.24642   
    66. RY*(   6) C   1                  0.00049     1.70298   
    67. RY*(   7) C   1                  0.00031     1.07515   
    68. RY*(   8) C   1                  0.00027     2.16584   
    69. RY*(   9) C   1                  0.00018     0.81358   
    70. RY*(  10) C   1                  0.00010     2.03507   
    71. RY*(  11) C   1                  0.00006     3.49124   
    72. RY*(  12) C   1                  0.00003     2.03495   
    73. RY*(  13) C   1                  0.00001     2.76358   
    74. RY*(  14) C   1                  0.00000     2.60774   
    75. RY*(  15) C   1                  0.00000    19.31699   
    76. RY*(  16) C   1                  0.00000     0.40939   
    77. RY*(  17) C   1                  0.00000     2.79136   
    78. RY*(   1) C   2                  0.00501     1.13166   
    79. RY*(   2) C   2                  0.00288     0.92560   
    80. RY*(   3) C   2                  0.00116     0.73034   
    81. RY*(   4) C   2                  0.00100     0.80062   
    82. RY*(   5) C   2                  0.00043     2.04753   
    83. RY*(   6) C   2                  0.00032     1.69282   
    84. RY*(   7) C   2                  0.00023     1.13561   
    85. RY*(   8) C   2                  0.00012     1.05475   
    86. RY*(   9) C   2                  0.00009     3.23342   
    87. RY*(  10) C   2                  0.00007     1.47409   
    88. RY*(  11) C   2                  0.00003     2.70902   
    89. RY*(  12) C   2                  0.00002     3.44657   
    90. RY*(  13) C   2                  0.00001     2.11018   
    91. RY*(  14) C   2                  0.00001     2.19422   
    92. RY*(  15) C   2                  0.00000     2.91207   
    93. RY*(  16) C   2                  0.00000     1.03652   
    94. RY*(  17) C   2                  0.00000    20.96342   
    95. RY*(   1) C   3                  0.00470     1.08388   
    96. RY*(   2) C   3                  0.00253     1.31243   
    97. RY*(   3) C   3                  0.00100     1.45048   
    98. RY*(   4) C   3                  0.00038     0.92545   
    99. RY*(   5) C   3                  0.00039     1.28402   
   100. RY*(   6) C   3                  0.00033     1.39345   
   101. RY*(   7) C   3                  0.00017     1.59219   
   102. RY*(   8) C   3                  0.00012     0.55589   
   103. RY*(   9) C   3                  0.00010     2.45943   
   104. RY*(  10) C   3                  0.00006     3.27515   
   105. RY*(  11) C   3                  0.00003     1.62312   
   106. RY*(  12) C   3                  0.00004     2.73716   
   107. RY*(  13) C   3                  0.00001     3.10406   
   108. RY*(  14) C   3                  0.00000     2.91623   
   109. RY*(  15) C   3                  0.00000    21.72735   
   110. RY*(  16) C   3                  0.00001     1.92093   
   111. RY*(   1) C   4                  0.00833     0.63069   
   112. RY*(   2) C   4                  0.00265     0.92737   
   113. RY*(   3) C   4                  0.00224     0.79064   
   114. RY*(   4) C   4                  0.00121     1.32497   
   115. RY*(   5) C   4                  0.00041     1.66464   
   116. RY*(   6) C   4                  0.00036     1.57976   
   117. RY*(   7) C   4                  0.00020     1.46822   
   118. RY*(   8) C   4                  0.00016     1.46574   
   119. RY*(   9) C   4                  0.00015     1.22210   
   120. RY*(  10) C   4                  0.00007     1.87076   
   121. RY*(  11) C   4                  0.00004     2.41467   
   122. RY*(  12) C   4                  0.00001     2.33668   
   123. RY*(  13) C   4                  0.00002     2.29531   
   124. RY*(  14) C   4                  0.00000     0.84248   
   125. RY*(  15) C   4                  0.00000     2.77664   
   126. RY*(  16) C   4                  0.00000    22.79119   
   127. RY*(  17) C   4                  0.00001     2.13707   
   128. RY*(   1) C   5                  0.00512     1.21744   
   129. RY*(   2) C   5                  0.00425     0.98091   
   130. RY*(   3) C   5                  0.00194     1.73773   
   131. RY*(   4) C   5                  0.00126     0.94331   
   132. RY*(   5) C   5                  0.00063     0.49213   
   133. RY*(   6) C   5                  0.00039     1.20414   
   134. RY*(   7) C   5                  0.00020     0.58734   
   135. RY*(   8) C   5                  0.00016     3.00791   
   136. RY*(   9) C   5                  0.00012     2.28075   
   137. RY*(  10) C   5                  0.00004     3.82990   
   138. RY*(  11) C   5                  0.00005     2.25429   
   139. RY*(  12) C   5                  0.00002     1.70354   
   140. RY*(  13) C   5                  0.00003     1.82983   
   141. RY*(  14) C   5                  0.00002     2.21606   
   142. RY*(  15) C   5                  0.00000     2.91369   
   143. RY*(  16) C   5                  0.00001     1.99798   
   144. RY*(  17) C   5                  0.00000    20.59633   
   145. RY*(   1) C   6                  0.00626     1.24766   
   146. RY*(   2) C   6                  0.00492     1.48574   
   147. RY*(   3) C   6                  0.00167     0.76912   
   148. RY*(   4) C   6                  0.00080     1.11574   
   149. RY*(   5) C   6                  0.00058     1.71736   
   150. RY*(   6) C   6                  0.00037     1.76060   
   151. RY*(   7) C   6                  0.00032     2.18744   
   152. RY*(   8) C   6                  0.00019     1.86524   
   153. RY*(   9) C   6                  0.00010     2.42002   
   154. RY*(  10) C   6                  0.00006     3.52186   
   155. RY*(  11) C   6                  0.00007     1.49661   
   156. RY*(  12) C   6                  0.00005     0.42512   
   157. RY*(  13) C   6                  0.00003     3.40032   
   158. RY*(  14) C   6                  0.00004     2.36333   
   159. RY*(  15) C   6                  0.00000     2.94355   
   160. RY*(  16) C   6                  0.00000    21.63614   
   161. RY*(   1) H   7                  0.00143     1.07852   
   162. RY*(   2) H   7                  0.00021     2.10907   
   163. RY*(   3) H   7                  0.00012     1.73263   
   164. RY*(   4) H   7                  0.00004     2.57827   
   165. RY*(   5) H   7                  0.00005     2.25879   
   166. RY*(   1) H   8                  0.00083     1.27574   
   167. RY*(   2) H   8                  0.00026     1.92829   
   168. RY*(   3) H   8                  0.00010     1.72137   
   169. RY*(   4) H   8                  0.00009     2.11641   
   170. RY*(   5) H   8                  0.00004     2.47353   
   171. RY*(   1) O   9                  0.00466     0.72717   
   172. RY*(   2) O   9                  0.00338     0.72937   
   173. RY*(   3) O   9                  0.00102     1.08714   
   174. RY*(   4) O   9                  0.00024     1.55967   
   175. RY*(   5) O   9                  0.00006     1.73731   
   176. RY*(   6) O   9                  0.00004     1.91565   
   177. RY*(   7) O   9                  0.00001     1.38760   
   178. RY*(   8) O   9                  0.00000    49.63784   
   179. RY*(   9) O   9                  0.00000     5.23008   
   180. RY*(  10) O   9                  0.00001     4.49772   
   181. RY*(  11) O   9                  0.00000     1.53775   
   182. RY*(  12) O   9                  0.00000     4.77329   
   183. RY*(  13) O   9                  0.00001     3.45464   
   184. RY*(  14) O   9                  0.00000     3.30285   
   185. RY*(  15) O   9                  0.00001     3.07882   
   186. RY*(  16) O   9                  0.00001     3.50310   
   187. RY*(  17) O   9                  0.00000     3.22789   
   188. RY*(   1) H  10                  0.00124     0.95387   
   189. RY*(   2) H  10                  0.00024     2.16715   
   190. RY*(   3) H  10                  0.00011     1.73557   
   191. RY*(   4) H  10                  0.00004     2.45502   
   192. RY*(   5) H  10                  0.00004     2.29102   
   193. RY*(   1) C  11                  0.00644     1.17241   
   194. RY*(   2) C  11                  0.00489     1.42032   
   195. RY*(   3) C  11                  0.00128     1.23553   
   196. RY*(   4) C  11                  0.00118     1.38555   
   197. RY*(   5) C  11                  0.00071     1.70554   
   198. RY*(   6) C  11                  0.00049     1.34173   
   199. RY*(   7) C  11                  0.00038     1.12730   
   200. RY*(   8) C  11                  0.00016     2.76934   
   201. RY*(   9) C  11                  0.00007     0.97720   
   202. RY*(  10) C  11                  0.00008     5.68751   
   203. RY*(  11) C  11                  0.00006     2.45023   
   204. RY*(  12) C  11                  0.00007     3.12117   
   205. RY*(  13) C  11                  0.00004     2.41712   
   206. RY*(  14) C  11                  0.00003     0.67078   
   207. RY*(  15) C  11                  0.00002     4.69065   
   208. RY*(  16) C  11                  0.00000     2.82611   
   209. RY*(  17) C  11                  0.00000    16.99972   
   210. RY*(   1) C  12                  0.00474     1.93450   
   211. RY*(   2) C  12                  0.00270     1.24607   
   212. RY*(   3) C  12                  0.00138     1.36119   
   213. RY*(   4) C  12                  0.00129     1.10599   
   214. RY*(   5) C  12                  0.00079     1.45624   
   215. RY*(   6) C  12                  0.00043     0.96043   
   216. RY*(   7) C  12                  0.00031     1.05714   
   217. RY*(   8) C  12                  0.00015     2.91965   
   218. RY*(   9) C  12                  0.00012     2.45120   
   219. RY*(  10) C  12                  0.00010     3.44297   
   220. RY*(  11) C  12                  0.00007     3.41313   
   221. RY*(  12) C  12                  0.00005     2.19453   
   222. RY*(  13) C  12                  0.00001     2.88266   
   223. RY*(  14) C  12                  0.00000    19.59091   
   224. RY*(  15) C  12                  0.00001     1.57972   
   225. RY*(  16) C  12                  0.00001     3.26822   
   226. RY*(  17) C  12                  0.00000     2.95422   
   227. RY*(   1) C  13                  0.00713     1.02497   
   228. RY*(   2) C  13                  0.00682     1.13446   
   229. RY*(   3) C  13                  0.00261     0.68347   
   230. RY*(   4) C  13                  0.00230     1.28072   
   231. RY*(   5) C  13                  0.00100     1.72943   
   232. RY*(   6) C  13                  0.00086     1.30343   
   233. RY*(   7) C  13                  0.00054     2.08297   
   234. RY*(   8) C  13                  0.00027     1.12520   
   235. RY*(   9) C  13                  0.00025     2.37850   
   236. RY*(  10) C  13                  0.00011     0.37233   
   237. RY*(  11) C  13                  0.00009     3.30173   
   238. RY*(  12) C  13                  0.00007     1.97321   
   239. RY*(  13) C  13                  0.00005     3.44339   
   240. RY*(  14) C  13                  0.00001    21.01379   
   241. RY*(  15) C  13                  0.00001     2.44967   
   242. RY*(  16) C  13                  0.00001     1.12234   
   243. RY*(  17) C  13                  0.00000     2.92251   
   244. RY*(   1) C  14                  0.00751     1.29850   
   245. RY*(   2) C  14                  0.00455     1.06829   
   246. RY*(   3) C  14                  0.00106     1.08750   
   247. RY*(   4) C  14                  0.00064     1.43355   
   248. RY*(   5) C  14                  0.00038     0.89149   
   249. RY*(   6) C  14                  0.00038     1.38497   
   250. RY*(   7) C  14                  0.00012     3.83891   
   251. RY*(   8) C  14                  0.00011     0.60257   
   252. RY*(   9) C  14                  0.00009     2.12720   
   253. RY*(  10) C  14                  0.00006     1.52485   
   254. RY*(  11) C  14                  0.00005     2.05313   
   255. RY*(  12) C  14                  0.00001     5.53444   
   256. RY*(  13) C  14                  0.00000    19.39775   
   257. RY*(  14) C  14                  0.00000     2.95292   
   258. RY*(  15) C  14                  0.00001     1.59401   
   259. RY*(  16) C  14                  0.00001     1.40921   
   260. RY*(  17) C  14                  0.00001     2.26392   
   261. RY*(   1) C  15                  0.00669     0.72670   
   262. RY*(   2) C  15                  0.00286     1.16492   
   263. RY*(   3) C  15                  0.00119     0.81240   
   264. RY*(   4) C  15                  0.00087     1.06819   
   265. RY*(   5) C  15                  0.00060     1.31857   
   266. RY*(   6) C  15                  0.00027     1.33343   
   267. RY*(   7) C  15                  0.00013     2.28882   
   268. RY*(   8) C  15                  0.00012     0.94653   
   269. RY*(   9) C  15                  0.00010     3.19450   
   270. RY*(  10) C  15                  0.00003     1.87397   
   271. RY*(  11) C  15                  0.00002     1.73897   
   272. RY*(  12) C  15                  0.00001     2.23119   
   273. RY*(  13) C  15                  0.00002     2.63573   
   274. RY*(  14) C  15                  0.00000    20.98930   
   275. RY*(  15) C  15                  0.00001     1.08814   
   276. RY*(  16) C  15                  0.00000     2.95476   
   277. RY*(  17) C  15                  0.00000     2.58565   
   278. RY*(   1) C  16                  0.01232     1.03574   
   279. RY*(   2) C  16                  0.00607     1.05085   
   280. RY*(   3) C  16                  0.00539     0.83240   
   281. RY*(   4) C  16                  0.00242     1.25710   
   282. RY*(   5) C  16                  0.00085     1.60156   
   283. RY*(   6) C  16                  0.00075     1.11733   
   284. RY*(   7) C  16                  0.00066     2.05613   
   285. RY*(   8) C  16                  0.00026     1.27032   
   286. RY*(   9) C  16                  0.00020     2.85881   
   287. RY*(  10) C  16                  0.00009     2.94804   
   288. RY*(  11) C  16                  0.00005     0.47479   
   289. RY*(  12) C  16                  0.00003     2.54492   
   290. RY*(  13) C  16                  0.00003     2.58834   
   291. RY*(  14) C  16                  0.00000    20.42945   
   292. RY*(  15) C  16                  0.00001     1.93009   
   293. RY*(  16) C  16                  0.00000     2.89016   
   294. RY*(  17) C  16                  0.00000     2.48851   
   295. RY*(   1)Cl  17                  0.00449     0.77321   
   296. RY*(   2)Cl  17                  0.00280     0.76214   
   297. RY*(   3)Cl  17                  0.00165     0.55845   
   298. RY*(   4)Cl  17                  0.00026     0.86113   
   299. RY*(   5)Cl  17                  0.00009     0.66204   
   300. RY*(   6)Cl  17                  0.00009     1.74270   
   301. RY*(   7)Cl  17                  0.00007     0.89315   
   302. RY*(   8)Cl  17                  0.00003     1.22099   
   303. RY*(   9)Cl  17                  0.00003     0.65982   
   304. RY*(  10)Cl  17                  0.00002     1.81693   
   305. RY*(  11)Cl  17                  0.00001     3.13109   
   306. RY*(  12)Cl  17                  0.00000    24.93155   
   307. RY*(  13)Cl  17                  0.00000    18.30589   
   308. RY*(  14)Cl  17                  0.00000     1.01901   
   309. RY*(  15)Cl  17                  0.00000     3.13934   
   310. RY*(  16)Cl  17                  0.00000    25.22525   
   311. RY*(  17)Cl  17                  0.00000     2.48389   
   312. RY*(  18)Cl  17                  0.00000    25.24036   
   313. RY*(  19)Cl  17                  0.00000   207.74171   
   314. RY*(  20)Cl  17                  0.00000     0.74928   
   315. RY*(  21)Cl  17                  0.00000     1.06997   
   316. RY*(   1)Cl  18                  0.00393     0.80518   
   317. RY*(   2)Cl  18                  0.00305     0.68658   
   318. RY*(   3)Cl  18                  0.00182     0.70066   
   319. RY*(   4)Cl  18                  0.00039     0.54769   
   320. RY*(   5)Cl  18                  0.00020     0.35767   
   321. RY*(   6)Cl  18                  0.00010     2.12367   
   322. RY*(   7)Cl  18                  0.00005     0.82899   
   323. RY*(   8)Cl  18                  0.00005     1.04124   
   324. RY*(   9)Cl  18                  0.00003     1.65589   
   325. RY*(  10)Cl  18                  0.00003     1.09637   
   326. RY*(  11)Cl  18                  0.00000     2.45752   
   327. RY*(  12)Cl  18                  0.00000    24.82209   
   328. RY*(  13)Cl  18                  0.00000    18.28941   
   329. RY*(  14)Cl  18                  0.00000     3.21222   
   330. RY*(  15)Cl  18                  0.00000     3.08983   
   331. RY*(  16)Cl  18                  0.00000    25.21357   
   332. RY*(  17)Cl  18                  0.00000    25.29363   
   333. RY*(  18)Cl  18                  0.00001     0.87482   
   334. RY*(  19)Cl  18                  0.00000   207.62625   
   335. RY*(  20)Cl  18                  0.00001     0.90146   
   336. RY*(  21)Cl  18                  0.00001     1.15641   
   337. RY*(   1) H  19                  0.00139     0.81035   
   338. RY*(   2) H  19                  0.00030     2.24455   
   339. RY*(   3) H  19                  0.00010     2.81646   
   340. RY*(   4) H  19                  0.00010     1.76248   
   341. RY*(   5) H  19                  0.00006     2.21097   
   342. RY*(   1) H  20                  0.00213     0.60659   
   343. RY*(   2) H  20                  0.00027     2.70176   
   344. RY*(   3) H  20                  0.00017     0.13830   
   345. RY*(   4) H  20                  0.00011     1.93107   
   346. RY*(   5) H  20                  0.00005     1.93584   
   347. BD*(   1) C   1 - C   2          0.05860     0.59310   
   348. BD*(   1) C   1 - C   4          0.07428     0.64608   
   349. BD*(   1) C   1 - O   9          0.01251     0.80955   
   350. BD*(   2) C   1 - O   9          0.49401     0.15746  352(v),357(v),172(g),62(g)
                                                    69(g),184(g),76(g)
   351. BD*(   1) C   2 - C   3          0.01207     0.77757   
   352. BD*(   2) C   2 - C   3          0.21920     0.17131  350(v),52(v),80(g),98(g)
                                                    364(r),102(g)
   353. BD*(   1) C   2 - H  10          0.01337     0.59303   
   354. BD*(   1) C   3 - C   6          0.02504     0.58323   
   355. BD*(   1) C   3 - H   7          0.01257     0.61049   
   356. BD*(   1) C   4 - C   5          0.02123     0.67662   
   357. BD*(   2) C   4 - C   5          0.48381     0.12970  350(v),52(v),132(g),113(g)
                                                    375(r),130(g),134(g)
   358. BD (   1) C   4 - C  15          0.26954    -0.04061  359(v),347(v),348(g),349(v)
                                                    360(v),356(g),375(r)
   359. BD*(   1) C   5 - C   6          0.02490     0.75026   
   360. BD*(   1) C   5 - H   8          0.02123     0.57732   
   361. BD*(   1) C   6 - C  11          0.03715     0.59361   
   362. BD*(   1) C  11 - C  12          0.02257     0.72621   
   363. BD*(   1) C  11 - C  14          0.03754     0.73324   
   364. BD*(   2) C  11 - C  14          0.39537     0.18073  366(v),52(v),344(r),246(g)
                                                    352(r),199(g)
   365. BD*(   1) C  12 - C  13          0.02632     0.71543   
   366. BD*(   2) C  12 - C  13          0.43737     0.14389  364(v),213(g),344(v),316(v)
                                                    230(g)
   367. BD*(   1) C  12 - H  20          0.01352     0.62065   
   368. BD*(   1) C  13 - C  16          0.05423     0.72668   
   369. BD*(   1) C  13 -Cl  18          0.04704     0.31896   
   370. BD*(   1) C  14 - C  15          0.03235     0.76427   
   371. BD*(   1) C  14 - H  19          0.02732     0.62107   
   372. BD*(   1) C  15 - C  16          0.03604     0.84572   
   373. BD*(   2) C  15 - C  16          0.31211     5.28326  225(r),219(r),210(r),346(r)
                                                    218(r),205(r),213(r),343(r)
                                                    204(r),182(r),221(r),214(r)
                                                    179(r),372(g),212(r),367(r)
                                                    201(r),215(r),235(v),211(r)
                                                    174(r),198(r),220(r),233(v)
                                                    188(r),237(v),183(r),202(r)
                                                    238(v),375(r),232(v),223(r)
                                                    193(r),345(r),196(r),228(v)
                                                    153(r),116(v),321(r),197(r)
                                                    203(r),129(r),222(r),95(r)
                                                    338(r),141(r),143(r),91(r)
                                                    229(v),288(g),324(r),166(r)
                                                    242(v),137(r),117(v),154(r)
                                                    292(g),194(r),170(r),69(r)
                                                    140(r),287(g),337(r),365(v)
                                                    89(r),244(v),322(r),239(v)
   374. BD*(   1) C  16 -Cl  17          0.06372     2.17868   
       -------------------------------
              Total Lewis  114.94432  ( 95.7869%)
        Valence non-Lewis    4.80496  (  4.0041%)
        Rydberg non-Lewis    0.25072  (  0.2089%)
       -------------------------------
            Total unit  1  120.00000  (100.0000%)
           Charge unit  1   -1.00000
 Leave Link  607 at Wed Jul  6 04:16:36 2022, MaxMem=   671088640 cpu:              10.7 elap:               2.2
 (Enter /gpfs/software/gaussian16/sse4/tar/g16/l701.exe)
 ... and contract with generalized density number  0.
 Compute integral first derivatives.
 Leave Link  701 at Wed Jul  6 04:16:37 2022, MaxMem=   671088640 cpu:               0.8 elap:               0.2
 (Enter /gpfs/software/gaussian16/sse4/tar/g16/l702.exe)
 L702 exits ... SP integral derivatives will be done elsewhere.
 Leave Link  702 at Wed Jul  6 04:16:37 2022, MaxMem=   671088640 cpu:               0.1 elap:               0.0
 (Enter /gpfs/software/gaussian16/sse4/tar/g16/l703.exe)
 Integral derivatives from FoFJK, PRISM(SPDF).
 Compute integral first derivatives, UseDBF=F ICtDFT=           0.
 Calling FoFJK, ICntrl=      2127 FMM=F ISym2X=0 I1Cent= 0 IOpClX= 0 NMat=1 NMatS=1 NMatT=0.
 FoFJK:  IHMeth= 1 ICntrl=    2127 DoSepK=F KAlg= 0 I1Cent=           0 FoldK=F
 IRaf=         0 NMat=       1 IRICut=       1 DoRegI=T DoRafI=F ISym2E= 0 IDoP0=0 IntGTp=1.
 FoFCou: FMM=F IPFlag=           0 FMFlag=      100000 FMFlg1=         800
         NFxFlg=           0 DoJE=F BraDBF=F KetDBF=F FulRan=T
         wScrn=  0.000000 ICntrl=      2127 IOpCl=  0 I1Cent=           0 NGrid=           0
         NMat0=    1 NMatS0=      1 NMatT0=    0 NMatD0=    1 NMtDS0=    0 NMtDT0=    0
 Symmetry not used in FoFCou.
 Leave Link  703 at Wed Jul  6 04:18:07 2022, MaxMem=   671088640 cpu:             152.6 elap:              74.6
 (Enter /gpfs/software/gaussian16/sse4/tar/g16/l716.exe)
 Dipole        =-8.80049813D-01 8.66061603D-01-1.24704910D-02
 ***** Axes restored to original set *****
 -------------------------------------------------------------------
 Center     Atomic                   Forces (Hartrees/Bohr)
 Number     Number              X              Y              Z
 -------------------------------------------------------------------
      1        6          -0.013211462   -0.017170613    0.026871483
      2        6           0.018003766   -0.030196974    0.019072523
      3        6           0.040491034   -0.027161731    0.001612812
      4        6           0.060868011    0.013468820   -0.054515957
      5        6          -0.062060727   -0.009622916    0.051277863
      6        6          -0.005084477    0.047871833   -0.046461806
      7        1           0.004036896   -0.002175936   -0.000144341
      8        1           0.007017170   -0.001520213   -0.003075932
      9        8          -0.031709666    0.019734160    0.000503739
     10        1          -0.003272274   -0.000349404    0.002562684
     11        6          -0.001750279   -0.003992304    0.005286195
     12        6           0.000114067    0.000765417   -0.000837792
     13        6          -0.018777739    0.011981231   -0.000401686
     14        6           0.018400029    0.001402833   -0.013299807
     15        6          -0.008414477   -0.001009987    0.006400118
     16        6          -0.027959800    0.017076604    0.000129539
     17       17           0.020180425   -0.009143376   -0.003431870
     18       17           0.008543411   -0.010882626    0.005862071
     19        1          -0.005817750   -0.000680470    0.004487010
     20        1           0.000403840    0.001605651   -0.001896845
 -------------------------------------------------------------------
 Cartesian Forces:  Max     0.062060727 RMS     0.021451965
 Leave Link  716 at Wed Jul  6 04:18:07 2022, MaxMem=   671088640 cpu:               0.1 elap:               0.0
 (Enter /gpfs/software/gaussian16/sse4/tar/g16/l103.exe)

 GradGradGradGradGradGradGradGradGradGradGradGradGradGradGradGradGradGrad
 Berny optimization.
 FormGI is forming the generalized inverse of G from B-inverse, IUseBI=4.
 GSVD:  received Info=                   1 from GESDD.
 Internal  Forces:  Max     0.059317876 RMS     0.012624773
 Search for a local minimum.
 Step number   1 out of a maximum of  107
 All quantities printed in internal units (Hartrees-Bohrs-Radians)
 RMS Force = .12625D-01 SwitMx=.10000D-02 MixMth= 1
 Mixed Optimization -- RFO/linear search
 Second derivative matrix not updated -- first step.
 ITU=  0
     Eigenvalues ---    0.00619   0.01160   0.01177   0.01250   0.01527
     Eigenvalues ---    0.01654   0.01751   0.01974   0.01986   0.01994
     Eigenvalues ---    0.02031   0.02071   0.02114   0.02187   0.02226
     Eigenvalues ---    0.02271   0.02417   0.16000   0.16000   0.16000
     Eigenvalues ---    0.16000   0.16000   0.22281   0.23309   0.23409
     Eigenvalues ---    0.23474   0.24615   0.25000   0.25000   0.25000
     Eigenvalues ---    0.25000   0.25000   0.25000   0.31071   0.31239
     Eigenvalues ---    0.32635   0.33252   0.33427   0.35274   0.35446
     Eigenvalues ---    0.35517   0.35877   0.36057   0.40173   0.41518
     Eigenvalues ---    0.41790   0.42480   0.44393   0.45314   0.46332
     Eigenvalues ---    0.47283   0.50915   0.52989   0.96454
 RFO step:  Lambda=-4.31629435D-02 EMin= 6.18899451D-03
 Linear search not attempted -- first point.
 Maximum step size (   0.300) exceeded in Quadratic search.
    -- Step size scaled by   0.830
 Iteration  1 RMS(Cart)=  0.04449415 RMS(Int)=  0.00097712
 Iteration  2 RMS(Cart)=  0.00127903 RMS(Int)=  0.00017264
 Iteration  3 RMS(Cart)=  0.00000065 RMS(Int)=  0.00017264
 ITry= 1 IFail=0 DXMaxC= 1.32D-01 DCOld= 1.00D+10 DXMaxT= 3.00D-01 DXLimC= 3.00D+00 Rises=F
 Variable       Old X    -DE/DX   Delta X   Delta X   Delta X     New X
                                 (Linear)    (Quad)   (Total)
    R1        2.80833  -0.00318   0.00000  -0.00808  -0.00773   2.80060
    R2        2.69691  -0.00546   0.00000  -0.01124  -0.01098   2.68593
    R3        2.30093   0.03154   0.00000   0.02598   0.02598   2.32692
    R4        2.55866   0.01060   0.00000   0.01540   0.01544   2.57411
    R5        2.04274   0.00063   0.00000   0.00131   0.00131   2.04406
    R6        2.84946  -0.05932   0.00000  -0.13546  -0.13576   2.71370
    R7        2.04844   0.00027   0.00000   0.00057   0.00057   2.04901
    R8        2.67060  -0.04341   0.00000  -0.07582  -0.07584   2.59476
    R9        2.57321   0.03106   0.00000   0.04611   0.04574   2.61895
   R10        2.03993   0.00303   0.00000   0.00623   0.00623   2.04617
   R11        2.85560  -0.01588   0.00000  -0.03707  -0.03707   2.81852
   R12        2.66581  -0.01439   0.00000  -0.02500  -0.02500   2.64081
   R13        2.65788   0.00475   0.00000   0.00806   0.00808   2.66596
   R14        2.65679  -0.01603   0.00000  -0.02738  -0.02739   2.62939
   R15        2.05232  -0.00249   0.00000  -0.00523  -0.00523   2.04709
   R16        2.62804   0.00257   0.00000   0.00416   0.00415   2.63218
   R17        3.26697   0.01502   0.00000   0.03373   0.03373   3.30070
   R18        2.64460  -0.01264   0.00000  -0.02077  -0.02075   2.62385
   R19        2.04956   0.00056   0.00000   0.00117   0.00117   2.05073
   R20        2.62182  -0.00442   0.00000  -0.00684  -0.00684   2.61498
   R21        3.25308   0.02078   0.00000   0.04569   0.04569   3.29877
    A1        1.93958  -0.03880   0.00000  -0.11461  -0.11386   1.82572
    A2        2.18410  -0.00361   0.00000  -0.00785  -0.00822   2.17588
    A3        2.15951   0.04241   0.00000   0.12246   0.12208   2.28159
    A4        2.06822   0.02755   0.00000   0.08502   0.08544   2.15365
    A5        2.05140  -0.01799   0.00000  -0.05971  -0.05992   1.99148
    A6        2.16357  -0.00957   0.00000  -0.02531  -0.02552   2.13805
    A7        2.19942  -0.00882   0.00000  -0.02564  -0.02590   2.17351
    A8        2.02639   0.00910   0.00000   0.03197   0.03210   2.05849
    A9        2.05738  -0.00028   0.00000  -0.00633  -0.00620   2.05118
   A10        2.30532   0.02725   0.00000   0.07229   0.07261   2.37793
   A11        2.00765  -0.00164   0.00000  -0.00460  -0.00508   2.00257
   A12        2.06409   0.00816   0.00000   0.03230   0.03254   2.09663
   A13        2.21144  -0.00652   0.00000  -0.02769  -0.02745   2.18398
   A14        2.04617  -0.00555   0.00000  -0.01246  -0.01319   2.03297
   A15        2.14256  -0.00192   0.00000  -0.00706  -0.00669   2.13586
   A16        2.09446   0.00747   0.00000   0.01952   0.01989   2.11435
   A17        2.14156  -0.00704   0.00000  -0.01986  -0.01987   2.12169
   A18        2.11518  -0.00049   0.00000  -0.00132  -0.00132   2.11386
   A19        2.02645   0.00753   0.00000   0.02118   0.02119   2.04764
   A20        2.13177  -0.00582   0.00000  -0.01886  -0.01888   2.11289
   A21        2.11658   0.00255   0.00000   0.00796   0.00797   2.12454
   A22        2.03484   0.00327   0.00000   0.01090   0.01091   2.04575
   A23        2.09539   0.00181   0.00000   0.00508   0.00505   2.10043
   A24        2.05473  -0.00003   0.00000  -0.00006  -0.00005   2.05468
   A25        2.13307  -0.00178   0.00000  -0.00502  -0.00500   2.12807
   A26        2.12725  -0.00070   0.00000  -0.00158  -0.00155   2.12570
   A27        2.13694  -0.00719   0.00000  -0.03001  -0.03003   2.10691
   A28        2.01900   0.00789   0.00000   0.03159   0.03158   2.05057
   A29        2.10854  -0.00774   0.00000  -0.02044  -0.02042   2.08813
   A30        2.07698   0.00493   0.00000   0.01462   0.01460   2.09158
   A31        2.15569  -0.01616   0.00000  -0.04607  -0.04607   2.10963
   A32        2.05052   0.01123   0.00000   0.03146   0.03146   2.08198
    D1       -0.00363   0.00003   0.00000   0.00004   0.00006  -0.00357
    D2        3.13738   0.00004   0.00000   0.00033   0.00035   3.13773
    D3        3.13702   0.00009   0.00000   0.00123   0.00120   3.13822
    D4       -0.00516   0.00010   0.00000   0.00152   0.00150  -0.00366
    D5        0.00552   0.00001   0.00000   0.00050   0.00053   0.00605
    D6       -3.13515  -0.00002   0.00000  -0.00059  -0.00062  -3.13577
    D7       -0.00129   0.00007   0.00000   0.00077   0.00077  -0.00052
    D8        3.14009   0.00003   0.00000   0.00063   0.00064   3.14072
    D9        3.14093   0.00006   0.00000   0.00046   0.00046   3.14139
   D10       -0.00088   0.00002   0.00000   0.00032   0.00032  -0.00055
   D11        0.00558  -0.00015   0.00000  -0.00181  -0.00180   0.00378
   D12       -3.13381  -0.00018   0.00000  -0.00205  -0.00203  -3.13584
   D13       -3.13579  -0.00011   0.00000  -0.00168  -0.00167  -3.13746
   D14        0.00800  -0.00014   0.00000  -0.00191  -0.00190   0.00610
   D15       -0.00153  -0.00018   0.00000  -0.00182  -0.00184  -0.00337
   D16        3.13714  -0.00007   0.00000   0.00007   0.00010   3.13725
   D17       -0.00397   0.00009   0.00000   0.00185   0.00185  -0.00212
   D18        3.13549   0.00011   0.00000   0.00204   0.00205   3.13753
   D19        3.14084  -0.00006   0.00000  -0.00034  -0.00033   3.14051
   D20       -0.00289  -0.00004   0.00000  -0.00015  -0.00013  -0.00303
   D21        3.13187   0.00001   0.00000   0.00004   0.00003   3.13190
   D22       -0.00688  -0.00004   0.00000  -0.00057  -0.00057  -0.00744
   D23       -0.00746  -0.00001   0.00000  -0.00016  -0.00017  -0.00763
   D24        3.13697  -0.00006   0.00000  -0.00077  -0.00077   3.13621
   D25       -3.13730  -0.00007   0.00000  -0.00092  -0.00091  -3.13821
   D26        0.00297  -0.00005   0.00000  -0.00065  -0.00065   0.00232
   D27        0.00158  -0.00003   0.00000  -0.00037  -0.00036   0.00122
   D28       -3.14134  -0.00001   0.00000  -0.00010  -0.00010  -3.14144
   D29        3.13704   0.00007   0.00000   0.00099   0.00100   3.13804
   D30       -0.00361   0.00002   0.00000   0.00044   0.00045  -0.00315
   D31       -0.00189   0.00004   0.00000   0.00049   0.00049  -0.00140
   D32        3.14065  -0.00000   0.00000  -0.00007  -0.00006   3.14059
   D33        0.00001   0.00000   0.00000   0.00004   0.00004   0.00005
   D34        3.14087   0.00004   0.00000   0.00046   0.00046   3.14133
   D35       -3.14031  -0.00002   0.00000  -0.00021  -0.00021  -3.14052
   D36        0.00054   0.00002   0.00000   0.00021   0.00021   0.00075
   D37       -0.00137   0.00001   0.00000   0.00016   0.00016  -0.00121
   D38        3.13945   0.00005   0.00000   0.00063   0.00063   3.14008
   D39        3.14099  -0.00002   0.00000  -0.00028  -0.00028   3.14071
   D40       -0.00137   0.00002   0.00000   0.00019   0.00019  -0.00118
   D41        0.00061  -0.00003   0.00000  -0.00032  -0.00032   0.00029
   D42        3.14131   0.00000   0.00000   0.00017   0.00018   3.14150
   D43        0.00107  -0.00001   0.00000  -0.00005  -0.00004   0.00103
   D44       -3.13980  -0.00003   0.00000  -0.00046  -0.00047  -3.14026
         Item               Value     Threshold  Converged?
 Maximum Force            0.059318     0.000450     NO 
 RMS     Force            0.012625     0.000300     NO 
 Maximum Displacement     0.132145     0.001800     NO 
 RMS     Displacement     0.044687     0.001200     NO 
 Predicted change in Energy=-2.290406D-02
 Lowest energy point so far.  Saving SCF results.
 GradGradGradGradGradGradGradGradGradGradGradGradGradGradGradGradGradGrad

 Leave Link  103 at Wed Jul  6 04:18:07 2022, MaxMem=   671088640 cpu:               0.1 elap:               0.0
 (Enter /gpfs/software/gaussian16/sse4/tar/g16/l202.exe)
                          Input orientation:                          
 ---------------------------------------------------------------------
 Center     Atomic      Atomic             Coordinates (Angstroms)
 Number     Number       Type             X           Y           Z
 ---------------------------------------------------------------------
      1          6           0       -8.038589   -1.612763    6.892093
      2          6           0       -7.422907   -0.900761    5.747384
      3          6           0       -6.191126   -1.203555    5.250890
      4          6           0       -7.076511   -2.589997    7.265742
      5          6           0       -5.827626   -2.966843    6.837200
      6          6           0       -5.338122   -2.238217    5.764739
      7          1           0       -5.826432   -0.625471    4.409166
      8          1           0       -5.304647   -3.775952    7.331422
      9          8           0       -9.147688   -1.356639    7.361691
     10          1           0       -8.038518   -0.113122    5.334284
     11          6           0       -3.992888   -2.524270    5.187602
     12          6           0       -3.171837   -3.528000    5.708453
     13          6           0       -1.916930   -3.783310    5.164338
     14          6           0       -3.497849   -1.786471    4.091773
     15          6           0       -2.246113   -2.038030    3.546095
     16          6           0       -1.453726   -3.037354    4.083071
     17         17           0        0.119214   -3.344469    3.391131
     18         17           0       -0.963312   -5.057649    5.883691
     19          1           0       -4.089797   -0.995020    3.643602
     20          1           0       -3.480768   -4.137747    6.548843
 ---------------------------------------------------------------------
                    Distance matrix (angstroms):
                    1          2          3          4          5
     1  C    0.000000
     2  C    1.482015   0.000000
     3  C    2.504819   1.362158   0.000000
     4  C    1.421335   2.297590   2.601107   0.000000
     5  C    2.593241   2.828659   2.399519   1.373089   0.000000
     6  C    2.992431   2.476977   1.436030   2.323522   1.385887
     7  H    3.468907   2.101273   1.084290   3.685389   3.373036
     8  H    3.513806   3.906779   3.425155   2.133144   1.082784
     9  O    1.231350   2.405968   3.635956   2.412500   3.727018
    10  H    2.162335   1.081667   2.146825   3.284950   3.910309
    11  C    4.483729   3.835905   2.565257   3.719101   2.506652
    12  C    5.362313   4.997549   3.837774   4.307142   2.939759
    13  C    6.720946   6.242180   4.993133   5.697470   4.331123
    14  C    5.337629   4.351047   2.989496   4.850418   3.789262
    15  C    6.702934   5.739185   4.377876   6.121534   4.951898
    16  C    7.299348   6.554852   5.212445   6.476514   5.169255
    17  Cl   9.044628   8.270866   6.918281   8.207332   6.883524
    18  Cl   7.933704   7.682751   6.525681   6.735768   5.379796
    19  H    5.150462   3.942640   2.653761   4.958257   4.136086
    20  H    5.221790   5.163417   4.200024   3.979804   2.638543
                    6          7          8          9         10
     6  C    0.000000
     7  H    2.162632   0.000000
     8  H    2.195506   4.328669   0.000000
     9  O    4.223770   4.503639   4.541251   0.000000
    10  H    3.463157   2.451871   4.987879   2.624305   0.000000
    11  C    1.491498   2.751960   2.807736   5.715067   4.711928
    12  C    2.521804   4.142426   2.691539   6.569536   5.957010
    13  C    3.801624   5.081972   4.021559   7.937314   7.139538
    14  C    2.527745   2.621251   4.209261   6.542003   4.996159
    15  C    3.810902   3.944476   5.167562   7.915479   6.360412
    16  C    4.307570   5.004406   5.091847   8.530605   7.312739
    17  Cl   6.053125   6.616649   6.717912  10.275811   8.986993
    18  Cl   5.205988   6.743023   4.752459   9.103075   8.649204
    19  H    2.757368   1.933535   4.775926   6.287863   4.385037
    20  H    2.769981   4.734600   2.017389   6.364689   6.200471
                   11         12         13         14         15
    11  C    0.000000
    12  C    1.397457   0.000000
    13  C    2.428029   1.391415   0.000000
    14  C    1.410763   2.398513   2.763524   0.000000
    15  C    2.445853   2.784379   2.402722   1.388484   0.000000
    16  C    2.816130   2.415473   1.392891   2.396502   1.383788
    17  Cl   4.561734   4.029229   2.735458   4.000175   2.706579
    18  Cl   4.010097   2.692233   1.746653   4.509485   4.028403
    19  H    2.175301   3.394444   3.848188   1.085198   2.120506
    20  H    2.172223   1.083275   2.118506   3.400880   3.866481
                   16         17         18         19         20
    16  C    0.000000
    17  Cl   1.745635   0.000000
    18  Cl   2.750332   3.212429   0.000000
    19  H    3.363500   4.826948   5.594449   0.000000
    20  H    3.376358   4.853896   2.761564   4.322971   0.000000
 Stoichiometry    C12H5Cl2O(1-)
 Framework group  C1[X(C12H5Cl2O)]
 Deg. of freedom    54
 Full point group                 C1      NOp   1
 RotChk:  IX=2 Diff= 8.35D-04
 Largest Abelian subgroup         C1      NOp   1
 Largest concise Abelian subgroup C1      NOp   1
                         Standard orientation:                         
 ---------------------------------------------------------------------
 Center     Atomic      Atomic             Coordinates (Angstroms)
 Number     Number       Type             X           Y           Z
 ---------------------------------------------------------------------
      1          6           0        4.662257    0.237921    0.005843
      2          6           0        3.971218   -1.073122    0.006431
      3          6           0        2.615584   -1.206104   -0.000407
      4          6           0        3.612707    1.196280   -0.007843
      5          6           0        2.240014    1.163804   -0.013643
      6          6           0        1.689949   -0.108235   -0.008361
      7          1           0        2.203432   -2.209007   -0.000164
      8          1           0        1.674555    2.087182   -0.020776
      9          8           0        5.884713    0.385351    0.015329
     10          1           0        4.638681   -1.924275    0.012514
     11          6           0        0.212103   -0.309579   -0.008416
     12          6           0       -0.673435    0.771482   -0.004686
     13          6           0       -2.050402    0.571521   -0.000747
     14          6           0       -0.347201   -1.604736   -0.009543
     15          6           0       -1.720651   -1.808461   -0.005418
     16          6           0       -2.574068   -0.719184   -0.000388
     17         17           0       -4.299188   -0.985923    0.006794
     18         17           0       -3.076736    1.984819    0.004144
     19          1           0        0.289525   -2.483496   -0.013336
     20          1           0       -0.321643    1.796043   -0.003749
 ---------------------------------------------------------------------
 Rotational constants (GHZ):           1.4413326           0.2008600           0.1762941
 Leave Link  202 at Wed Jul  6 04:18:07 2022, MaxMem=   671088640 cpu:               0.1 elap:               0.0
 (Enter /gpfs/software/gaussian16/sse4/tar/g16/l301.exe)
 Standard basis: 6-311+G(d,p) (5D, 7F)
 Ernie: Thresh=  0.10000D-02 Tol=  0.10000D-05 Strict=F.
 There are   391 symmetry adapted cartesian basis functions of A   symmetry.
 There are   376 symmetry adapted basis functions of A   symmetry.
   376 basis functions,   614 primitive gaussians,   391 cartesian basis functions
    60 alpha electrons       60 beta electrons
       nuclear repulsion energy      1015.4367245462 Hartrees.
 IExCor= 4336 DFT=T Ex+Corr=M062X ExCW=0 ScaHFX=  0.540000
 ScaDFX=  1.000000  1.000000  1.000000  1.000000 ScalE2=  1.000000  1.000000
 IRadAn=      5 IRanWt=     -1 IRanGd=            0 ICorTp=0 IEmpDi=  4
 NAtoms=   20 NActive=   20 NUniq=   20 SFac= 1.00D+00 NAtFMM=   60 NAOKFM=F Big=F
 Integral buffers will be    131072 words long.
 Raffenetti 2 integral format.
 Two-electron integral symmetry is turned on.
 Leave Link  301 at Wed Jul  6 04:18:07 2022, MaxMem=   671088640 cpu:               0.3 elap:               0.1
 (Enter /gpfs/software/gaussian16/sse4/tar/g16/l302.exe)
 NPDir=0 NMtPBC=     1 NCelOv=     1 NCel=       1 NClECP=     1 NCelD=      1
         NCelK=      1 NCelE2=     1 NClLst=     1 CellRange=     0.0.
 One-electron integrals computed using PRISM.
 One-electron integral symmetry used in STVInt
 NBasis=   376 RedAO= T EigKep=  1.19D-06  NBF=   376
 NBsUse=   372 1.00D-06 EigRej=  6.42D-07 NBFU=   372
 Precomputing XC quadrature grid using
 IXCGrd= 4 IRadAn=           5 IRanWt=          -1 IRanGd=           0 AccXCQ= 0.00D+00.
 Generated NRdTot=       0 NPtTot=           0 NUsed=           0 NTot=          32
 NSgBfM=   385   385   385   385   385 MxSgAt=    20 MxSgA2=    20.
 Leave Link  302 at Wed Jul  6 04:18:07 2022, MaxMem=   671088640 cpu:               1.7 elap:               0.4
 (Enter /gpfs/software/gaussian16/sse4/tar/g16/l303.exe)
 DipDrv:  MaxL=1.
 Leave Link  303 at Wed Jul  6 04:18:07 2022, MaxMem=   671088640 cpu:               0.2 elap:               0.1
 (Enter /gpfs/software/gaussian16/sse4/tar/g16/l401.exe)
 Initial guess from the checkpoint file:  "checkpoint.chk"
 B after Tr=     0.000000    0.000000   -0.000000
         Rot=    0.999999    0.000057   -0.000004    0.001206 Ang=   0.14 deg.
 Guess basis will be translated and rotated to current coordinates.
 JPrj=2 DoOrth=T DoCkMO=T.
 Generating alternative initial guess.
 ExpMin= 4.38D-02 ExpMax= 1.06D+05 ExpMxC= 3.62D+03 IAcc=2 IRadAn=         4 AccDes= 0.00D+00
 Harris functional with IExCor= 1009 and IRadAn=       4 diagonalized for initial guess.
 HarFok:  IExCor= 1009 AccDes= 0.00D+00 IRadAn=         4 IDoV= 1 UseB2=F ITyADJ=14
 ICtDFT=  3500011 ScaDFX=  1.000000  1.000000  1.000000  1.000000
 FoFCou: FMM=F IPFlag=           0 FMFlag=      100000 FMFlg1=           0
         NFxFlg=           0 DoJE=T BraDBF=F KetDBF=T FulRan=T
         wScrn=  0.000000 ICntrl=       500 IOpCl=  0 I1Cent=   200000004 NGrid=           0
         NMat0=    1 NMatS0=      1 NMatT0=    0 NMatD0=    1 NMtDS0=    0 NMtDT0=    0
 Petite list used in FoFCou.
 Harris En= -1455.08616044703    
 Leave Link  401 at Wed Jul  6 04:18:22 2022, MaxMem=   671088640 cpu:              61.6 elap:              15.0
 (Enter /gpfs/software/gaussian16/sse4/tar/g16/l502.exe)
 Integral symmetry usage will be decided dynamically.
 Closed shell SCF:
 Using DIIS extrapolation, IDIIS=  1040.
 NGot=   671088640 LenX=   670776934 LenY=   670623612
 Requested convergence on RMS density matrix=1.00D-08 within 128 cycles.
 Requested convergence on MAX density matrix=1.00D-06.
 Requested convergence on             energy=1.00D-06.
 No special actions if energy rises.
 Fock matrices will be formed incrementally for  20 cycles.

 Cycle   1  Pass 1  IDiag  1:
 FoFJK:  IHMeth= 1 ICntrl=       0 DoSepK=F KAlg= 0 I1Cent=           0 FoldK=F
 IRaf= 830000000 NMat=       1 IRICut=       1 DoRegI=T DoRafI=F ISym2E= 0 IDoP0=0 IntGTp=1.
 FoFCou: FMM=F IPFlag=           0 FMFlag=      100000 FMFlg1=           0
         NFxFlg=           0 DoJE=F BraDBF=F KetDBF=F FulRan=T
         wScrn=  0.000000 ICntrl=         0 IOpCl=  0 I1Cent=           0 NGrid=           0
         NMat0=    1 NMatS0=      1 NMatT0=    0 NMatD0=    1 NMtDS0=    0 NMtDT0=    0
 Symmetry not used in FoFCou.
 E= -1455.64851922367    
 DIIS: error= 2.87D-03 at cycle   1 NSaved=   1.
 NSaved= 1 IEnMin= 1 EnMin= -1455.64851922367     IErMin= 1 ErrMin= 2.87D-03
 ErrMax= 2.87D-03  0.00D+00 EMaxC= 1.00D-01 BMatC= 1.02D-02 BMatP= 1.02D-02
 IDIUse=3 WtCom= 9.71D-01 WtEn= 2.87D-02
 Coeff-Com:  0.100D+01
 Coeff-En:   0.100D+01
 Coeff:      0.100D+01
 Gap=     0.387 Goal=   None    Shift=    0.000
 GapD=    0.387 DampG=1.000 DampE=1.000 DampFc=1.0000 IDamp=-1.
 RMSDP=1.74D-02 MaxDP=1.08D+00              OVMax= 5.71D-02

 Cycle   2  Pass 1  IDiag  1:
 RMSU=  1.25D-02    CP:  1.10D+00
 E= -1455.66325821436     Delta-E=       -0.014738990690 Rises=F Damp=F
 DIIS: error= 1.80D-03 at cycle   2 NSaved=   2.
 NSaved= 2 IEnMin= 2 EnMin= -1455.66325821436     IErMin= 2 ErrMin= 1.80D-03
 ErrMax= 1.80D-03  0.00D+00 EMaxC= 1.00D-01 BMatC= 1.18D-03 BMatP= 1.02D-02
 IDIUse=3 WtCom= 9.82D-01 WtEn= 1.80D-02
 Coeff-Com:  0.654D-01 0.935D+00
 Coeff-En:   0.000D+00 0.100D+01
 Coeff:      0.642D-01 0.936D+00
 Gap=     0.055 Goal=   None    Shift=    0.000
 RMSDP=7.93D-03 MaxDP=5.32D-01 DE=-1.47D-02 OVMax= 1.02D-01

 Cycle   3  Pass 1  IDiag  1:
 RMSU=  3.42D-03    CP:  1.15D+00  1.13D+00
 E= -1455.65411226493     Delta-E=        0.009145949426 Rises=F Damp=F
 DIIS: error= 6.52D-03 at cycle   3 NSaved=   3.
 NSaved= 3 IEnMin= 2 EnMin= -1455.66325821436     IErMin= 2 ErrMin= 1.80D-03
 ErrMax= 6.52D-03  0.00D+00 EMaxC= 1.00D-01 BMatC= 8.10D-03 BMatP= 1.18D-03
 IDIUse=3 WtCom= 1.10D-01 WtEn= 8.90D-01
 Coeff-Com: -0.880D-02 0.761D+00 0.248D+00
 Coeff-En:   0.000D+00 0.847D+00 0.153D+00
 Coeff:     -0.970D-03 0.837D+00 0.164D+00
 Gap=     0.066 Goal=   None    Shift=    0.000
 RMSDP=2.89D-03 MaxDP=2.03D-01 DE= 9.15D-03 OVMax= 9.60D-02

 Cycle   4  Pass 1  IDiag  1:
 RMSU=  1.04D-03    CP:  1.14D+00  1.16D+00  5.37D-01
 E= -1455.66470274195     Delta-E=       -0.010590477023 Rises=F Damp=F
 DIIS: error= 9.28D-04 at cycle   4 NSaved=   4.
 NSaved= 4 IEnMin= 4 EnMin= -1455.66470274195     IErMin= 4 ErrMin= 9.28D-04
 ErrMax= 9.28D-04  0.00D+00 EMaxC= 1.00D-01 BMatC= 3.09D-04 BMatP= 1.18D-03
 IDIUse=3 WtCom= 9.91D-01 WtEn= 9.28D-03
 Coeff-Com: -0.400D-01 0.387D+00 0.834D-01 0.570D+00
 Coeff-En:   0.000D+00 0.000D+00 0.000D+00 0.100D+01
 Coeff:     -0.396D-01 0.383D+00 0.826D-01 0.574D+00
 Gap=     0.069 Goal=   None    Shift=    0.000
 RMSDP=7.86D-04 MaxDP=5.46D-02 DE=-1.06D-02 OVMax= 1.03D-02

 Cycle   5  Pass 1  IDiag  1:
 RMSU=  5.20D-04    CP:  1.13D+00  1.18D+00  5.22D-01  1.18D+00
 E= -1455.66501115558     Delta-E=       -0.000308413624 Rises=F Damp=F
 DIIS: error= 4.78D-04 at cycle   5 NSaved=   5.
 NSaved= 5 IEnMin= 5 EnMin= -1455.66501115558     IErMin= 5 ErrMin= 4.78D-04
 ErrMax= 4.78D-04  0.00D+00 EMaxC= 1.00D-01 BMatC= 5.95D-05 BMatP= 3.09D-04
 IDIUse=3 WtCom= 9.95D-01 WtEn= 4.78D-03
 Coeff-Com: -0.126D-01 0.334D-01 0.518D-01 0.173D+00 0.755D+00
 Coeff-En:   0.000D+00 0.000D+00 0.000D+00 0.000D+00 0.100D+01
 Coeff:     -0.125D-01 0.333D-01 0.516D-01 0.172D+00 0.756D+00
 Gap=     0.068 Goal=   None    Shift=    0.000
 RMSDP=3.07D-04 MaxDP=2.51D-02 DE=-3.08D-04 OVMax= 5.21D-03

 Cycle   6  Pass 1  IDiag  1:
 RMSU=  2.25D-04    CP:  1.13D+00  1.18D+00  5.42D-01  1.28D+00  1.12D+00
 E= -1455.66508668007     Delta-E=       -0.000075524496 Rises=F Damp=F
 DIIS: error= 4.28D-04 at cycle   6 NSaved=   6.
 NSaved= 6 IEnMin= 6 EnMin= -1455.66508668007     IErMin= 6 ErrMin= 4.28D-04
 ErrMax= 4.28D-04  0.00D+00 EMaxC= 1.00D-01 BMatC= 2.73D-05 BMatP= 5.95D-05
 IDIUse=3 WtCom= 9.96D-01 WtEn= 4.28D-03
 Coeff-Com:  0.404D-02-0.801D-01 0.431D-01-0.109D+00 0.331D+00 0.811D+00
 Coeff-En:   0.000D+00 0.000D+00 0.000D+00 0.000D+00 0.000D+00 0.100D+01
 Coeff:      0.402D-02-0.798D-01 0.429D-01-0.108D+00 0.329D+00 0.812D+00
 Gap=     0.068 Goal=   None    Shift=    0.000
 RMSDP=4.83D-04 MaxDP=3.02D-02 DE=-7.55D-05 OVMax= 4.84D-03

 Cycle   7  Pass 1  IDiag  1:
 RMSU=  1.18D-04    CP:  1.14D+00  1.18D+00  5.93D-01  1.39D+00  1.17D+00
                    CP:  1.54D+00
 E= -1455.66513787451     Delta-E=       -0.000051194434 Rises=F Damp=F
 DIIS: error= 1.77D-04 at cycle   7 NSaved=   7.
 NSaved= 7 IEnMin= 7 EnMin= -1455.66513787451     IErMin= 7 ErrMin= 1.77D-04
 ErrMax= 1.77D-04  0.00D+00 EMaxC= 1.00D-01 BMatC= 6.02D-06 BMatP= 2.73D-05
 IDIUse=3 WtCom= 9.98D-01 WtEn= 1.77D-03
 Coeff-Com:  0.438D-02-0.422D-01 0.237D-01-0.105D+00-0.460D-01 0.313D+00
 Coeff-Com:  0.852D+00
 Coeff-En:   0.000D+00 0.000D+00 0.000D+00 0.000D+00 0.000D+00 0.000D+00
 Coeff-En:   0.100D+01
 Coeff:      0.437D-02-0.422D-01 0.237D-01-0.105D+00-0.459D-01 0.313D+00
 Coeff:      0.852D+00
 Gap=     0.068 Goal=   None    Shift=    0.000
 RMSDP=2.18D-04 MaxDP=1.28D-02 DE=-5.12D-05 OVMax= 3.60D-03

 Cycle   8  Pass 1  IDiag  1:
 RMSU=  4.62D-05    CP:  1.14D+00  1.19D+00  6.18D-01  1.44D+00  1.19D+00
                    CP:  1.86D+00  1.52D+00
 E= -1455.66515197600     Delta-E=       -0.000014101497 Rises=F Damp=F
 DIIS: error= 1.01D-04 at cycle   8 NSaved=   8.
 NSaved= 8 IEnMin= 8 EnMin= -1455.66515197600     IErMin= 8 ErrMin= 1.01D-04
 ErrMax= 1.01D-04  0.00D+00 EMaxC= 1.00D-01 BMatC= 1.16D-06 BMatP= 6.02D-06
 IDIUse=3 WtCom= 9.99D-01 WtEn= 1.01D-03
 Coeff-Com:  0.910D-03 0.640D-02 0.381D-02-0.228D-01-0.137D+00-0.128D+00
 Coeff-Com:  0.418D+00 0.858D+00
 Coeff-En:   0.000D+00 0.000D+00 0.000D+00 0.000D+00 0.000D+00 0.000D+00
 Coeff-En:   0.000D+00 0.100D+01
 Coeff:      0.909D-03 0.639D-02 0.381D-02-0.228D-01-0.136D+00-0.128D+00
 Coeff:      0.418D+00 0.858D+00
 Gap=     0.067 Goal=   None    Shift=    0.000
 RMSDP=1.26D-04 MaxDP=6.35D-03 DE=-1.41D-05 OVMax= 2.06D-03

 Cycle   9  Pass 1  IDiag  1:
 RMSU=  2.41D-05    CP:  1.14D+00  1.19D+00  6.30D-01  1.46D+00  1.20D+00
                    CP:  2.15D+00  1.87D+00  1.50D+00
 E= -1455.66515540145     Delta-E=       -0.000003425449 Rises=F Damp=F
 DIIS: error= 2.60D-05 at cycle   9 NSaved=   9.
 NSaved= 9 IEnMin= 9 EnMin= -1455.66515540145     IErMin= 9 ErrMin= 2.60D-05
 ErrMax= 2.60D-05  0.00D+00 EMaxC= 1.00D-01 BMatC= 1.37D-07 BMatP= 1.16D-06
 IDIUse=1 WtCom= 1.00D+00 WtEn= 0.00D+00
 Coeff-Com: -0.272D-03 0.111D-01-0.123D-02 0.593D-02-0.651D-01-0.111D+00
 Coeff-Com:  0.970D-01 0.440D+00 0.624D+00
 Coeff:     -0.272D-03 0.111D-01-0.123D-02 0.593D-02-0.651D-01-0.111D+00
 Coeff:      0.970D-01 0.440D+00 0.624D+00
 Gap=     0.067 Goal=   None    Shift=    0.000
 RMSDP=2.98D-05 MaxDP=1.46D-03 DE=-3.43D-06 OVMax= 6.20D-04

 Cycle  10  Pass 1  IDiag  1:
 RMSU=  1.11D-05    CP:  1.14D+00  1.19D+00  6.31D-01  1.47D+00  1.18D+00
                    CP:  2.21D+00  1.95D+00  1.59D+00  1.22D+00
 E= -1455.66515570709     Delta-E=       -0.000000305641 Rises=F Damp=F
 DIIS: error= 2.03D-05 at cycle  10 NSaved=  10.
 NSaved=10 IEnMin=10 EnMin= -1455.66515570709     IErMin=10 ErrMin= 2.03D-05
 ErrMax= 2.03D-05  0.00D+00 EMaxC= 1.00D-01 BMatC= 3.74D-08 BMatP= 1.37D-07
 IDIUse=1 WtCom= 1.00D+00 WtEn= 0.00D+00
 Coeff-Com: -0.401D-03 0.516D-02-0.190D-02 0.958D-02-0.656D-02-0.298D-01
 Coeff-Com: -0.441D-01 0.936D-02 0.355D+00 0.703D+00
 Coeff:     -0.401D-03 0.516D-02-0.190D-02 0.958D-02-0.656D-02-0.298D-01
 Coeff:     -0.441D-01 0.936D-02 0.355D+00 0.703D+00
 Gap=     0.067 Goal=   None    Shift=    0.000
 RMSDP=1.97D-05 MaxDP=9.70D-04 DE=-3.06D-07 OVMax= 2.47D-04

 Cycle  11  Pass 1  IDiag  1:
 RMSU=  3.40D-06    CP:  1.14D+00  1.19D+00  6.31D-01  1.48D+00  1.17D+00
                    CP:  2.25D+00  1.99D+00  1.66D+00  1.45D+00  1.32D+00
 E= -1455.66515579426     Delta-E=       -0.000000087165 Rises=F Damp=F
 DIIS: error= 3.76D-06 at cycle  11 NSaved=  11.
 NSaved=11 IEnMin=11 EnMin= -1455.66515579426     IErMin=11 ErrMin= 3.76D-06
 ErrMax= 3.76D-06  0.00D+00 EMaxC= 1.00D-01 BMatC= 2.87D-09 BMatP= 3.74D-08
 IDIUse=1 WtCom= 1.00D+00 WtEn= 0.00D+00
 Coeff-Com: -0.869D-04-0.132D-03-0.416D-03 0.212D-02 0.623D-02 0.100D-01
 Coeff-Com: -0.274D-01-0.745D-01 0.228D-01 0.186D+00 0.875D+00
 Coeff:     -0.869D-04-0.132D-03-0.416D-03 0.212D-02 0.623D-02 0.100D-01
 Coeff:     -0.274D-01-0.745D-01 0.228D-01 0.186D+00 0.875D+00
 Gap=     0.067 Goal=   None    Shift=    0.000
 RMSDP=5.86D-06 MaxDP=3.09D-04 DE=-8.72D-08 OVMax= 1.18D-04

 Cycle  12  Pass 1  IDiag  1:
 RMSU=  1.90D-06    CP:  1.14D+00  1.19D+00  6.31D-01  1.48D+00  1.17D+00
                    CP:  2.26D+00  2.00D+00  1.71D+00  1.51D+00  1.40D+00
                    CP:  1.30D+00
 E= -1455.66515580573     Delta-E=       -0.000000011476 Rises=F Damp=F
 DIIS: error= 2.57D-06 at cycle  12 NSaved=  12.
 NSaved=12 IEnMin=12 EnMin= -1455.66515580573     IErMin=12 ErrMin= 2.57D-06
 ErrMax= 2.57D-06  0.00D+00 EMaxC= 1.00D-01 BMatC= 1.10D-09 BMatP= 2.87D-09
 IDIUse=1 WtCom= 1.00D+00 WtEn= 0.00D+00
 Coeff-Com:  0.256D-04-0.949D-03 0.140D-03-0.562D-03 0.366D-02 0.104D-01
 Coeff-Com: -0.559D-02-0.386D-01-0.451D-01-0.494D-01 0.455D+00 0.671D+00
 Coeff:      0.256D-04-0.949D-03 0.140D-03-0.562D-03 0.366D-02 0.104D-01
 Coeff:     -0.559D-02-0.386D-01-0.451D-01-0.494D-01 0.455D+00 0.671D+00
 Gap=     0.067 Goal=   None    Shift=    0.000
 RMSDP=1.82D-06 MaxDP=1.09D-04 DE=-1.15D-08 OVMax= 4.25D-05

 Cycle  13  Pass 1  IDiag  1:
 RMSU=  6.73D-07    CP:  1.14D+00  1.19D+00  6.31D-01  1.48D+00  1.17D+00
                    CP:  2.26D+00  2.00D+00  1.70D+00  1.54D+00  1.45D+00
                    CP:  1.44D+00  1.03D+00
 E= -1455.66515580830     Delta-E=       -0.000000002563 Rises=F Damp=F
 DIIS: error= 1.08D-06 at cycle  13 NSaved=  13.
 NSaved=13 IEnMin=13 EnMin= -1455.66515580830     IErMin=13 ErrMin= 1.08D-06
 ErrMax= 1.08D-06  0.00D+00 EMaxC= 1.00D-01 BMatC= 1.81D-10 BMatP= 1.10D-09
 IDIUse=1 WtCom= 1.00D+00 WtEn= 0.00D+00
 Coeff-Com:  0.208D-04-0.415D-03 0.136D-03-0.487D-03 0.868D-03 0.368D-02
 Coeff-Com:  0.399D-03-0.893D-02-0.226D-01-0.541D-01 0.971D-01 0.322D+00
 Coeff-Com:  0.663D+00
 Coeff:      0.208D-04-0.415D-03 0.136D-03-0.487D-03 0.868D-03 0.368D-02
 Coeff:      0.399D-03-0.893D-02-0.226D-01-0.541D-01 0.971D-01 0.322D+00
 Coeff:      0.663D+00
 Gap=     0.067 Goal=   None    Shift=    0.000
 RMSDP=1.63D-06 MaxDP=9.96D-05 DE=-2.56D-09 OVMax= 3.07D-05

 Cycle  14  Pass 1  IDiag  1:
 RMSU=  3.45D-07    CP:  1.14D+00  1.19D+00  6.31D-01  1.48D+00  1.17D+00
                    CP:  2.26D+00  2.00D+00  1.70D+00  1.54D+00  1.46D+00
                    CP:  1.50D+00  1.07D+00  1.02D+00
 E= -1455.66515580905     Delta-E=       -0.000000000755 Rises=F Damp=F
 DIIS: error= 1.09D-06 at cycle  14 NSaved=  14.
 NSaved=14 IEnMin=14 EnMin= -1455.66515580905     IErMin=13 ErrMin= 1.08D-06
 ErrMax= 1.09D-06  0.00D+00 EMaxC= 1.00D-01 BMatC= 4.91D-11 BMatP= 1.81D-10
 IDIUse=1 WtCom= 1.00D+00 WtEn= 0.00D+00
 Coeff-Com:  0.259D-05 0.227D-04 0.461D-04-0.764D-04-0.465D-03-0.421D-03
 Coeff-Com:  0.130D-02 0.444D-02 0.114D-03-0.173D-01-0.466D-01 0.233D-01
 Coeff-Com:  0.315D+00 0.720D+00
 Coeff:      0.259D-05 0.227D-04 0.461D-04-0.764D-04-0.465D-03-0.421D-03
 Coeff:      0.130D-02 0.444D-02 0.114D-03-0.173D-01-0.466D-01 0.233D-01
 Coeff:      0.315D+00 0.720D+00
 Gap=     0.067 Goal=   None    Shift=    0.000
 RMSDP=3.76D-07 MaxDP=1.90D-05 DE=-7.55D-10 OVMax= 3.34D-05

 Cycle  15  Pass 1  IDiag  1:
 RMSU=  2.13D-07    CP:  1.14D+00  1.19D+00  6.31D-01  1.48D+00  1.17D+00
                    CP:  2.26D+00  2.00D+00  1.70D+00  1.54D+00  1.45D+00
                    CP:  1.51D+00  1.11D+00  1.19D+00  1.38D+00
 E= -1455.66515580975     Delta-E=       -0.000000000698 Rises=F Damp=F
 DIIS: error= 1.10D-06 at cycle  15 NSaved=  15.
 NSaved=15 IEnMin=15 EnMin= -1455.66515580975     IErMin=13 ErrMin= 1.08D-06
 ErrMax= 1.10D-06  0.00D+00 EMaxC= 1.00D-01 BMatC= 2.84D-11 BMatP= 4.91D-11
 IDIUse=1 WtCom= 1.00D+00 WtEn= 0.00D+00
 Coeff-Com: -0.195D-05 0.701D-04 0.298D-05 0.379D-04-0.348D-03-0.657D-03
 Coeff-Com:  0.448D-03 0.316D-02 0.312D-02 0.248D-03-0.331D-01-0.397D-01
 Coeff-Com:  0.149D-01 0.296D+00 0.756D+00
 Coeff:     -0.195D-05 0.701D-04 0.298D-05 0.379D-04-0.348D-03-0.657D-03
 Coeff:      0.448D-03 0.316D-02 0.312D-02 0.248D-03-0.331D-01-0.397D-01
 Coeff:      0.149D-01 0.296D+00 0.756D+00
 Gap=     0.067 Goal=   None    Shift=    0.000
 RMSDP=2.70D-07 MaxDP=1.27D-05 DE=-6.98D-10 OVMax= 3.42D-05

 Cycle  16  Pass 1  IDiag  1:
 RMSU=  9.59D-08    CP:  1.14D+00  1.19D+00  6.31D-01  1.48D+00  1.17D+00
                    CP:  2.26D+00  2.00D+00  1.70D+00  1.54D+00  1.45D+00
                    CP:  1.52D+00  1.12D+00  1.31D+00  1.87D+00  1.67D+00
 E= -1455.66515581031     Delta-E=       -0.000000000562 Rises=F Damp=F
 DIIS: error= 1.11D-06 at cycle  16 NSaved=  16.
 NSaved=16 IEnMin=16 EnMin= -1455.66515581031     IErMin=13 ErrMin= 1.08D-06
 ErrMax= 1.11D-06  0.00D+00 EMaxC= 1.00D-01 BMatC= 2.64D-11 BMatP= 2.84D-11
 IDIUse=1 WtCom= 1.00D+00 WtEn= 0.00D+00
 Coeff-Com: -0.132D-05 0.309D-04 0.201D-05 0.238D-04-0.109D-03-0.243D-03
 Coeff-Com:  0.182D-04 0.990D-03 0.161D-02 0.244D-02-0.888D-02-0.217D-01
 Coeff-Com: -0.307D-01 0.688D-01 0.395D+00 0.593D+00
 Coeff:     -0.132D-05 0.309D-04 0.201D-05 0.238D-04-0.109D-03-0.243D-03
 Coeff:      0.182D-04 0.990D-03 0.161D-02 0.244D-02-0.888D-02-0.217D-01
 Coeff:     -0.307D-01 0.688D-01 0.395D+00 0.593D+00
 Gap=     0.067 Goal=   None    Shift=    0.000
 RMSDP=1.99D-07 MaxDP=9.73D-06 DE=-5.62D-10 OVMax= 2.63D-05

 Cycle  17  Pass 1  IDiag  1:
 RMSU=  3.66D-08    CP:  1.14D+00  1.19D+00  6.31D-01  1.48D+00  1.17D+00
                    CP:  2.26D+00  2.00D+00  1.70D+00  1.54D+00  1.45D+00
                    CP:  1.52D+00  1.12D+00  1.39D+00  2.24D+00  2.20D+00
                    CP:  1.79D+00
 E= -1455.66515581080     Delta-E=       -0.000000000488 Rises=F Damp=F
 DIIS: error= 1.12D-06 at cycle  17 NSaved=  17.
 NSaved=17 IEnMin=17 EnMin= -1455.66515581080     IErMin=13 ErrMin= 1.08D-06
 ErrMax= 1.12D-06  0.00D+00 EMaxC= 1.00D-01 BMatC= 2.64D-11 BMatP= 2.64D-11
 IDIUse=1 WtCom= 1.00D+00 WtEn= 0.00D+00
 Coeff-Com: -0.156D-05 0.378D-04 0.228D-06 0.315D-04-0.136D-03-0.292D-03
 Coeff-Com:  0.337D-04 0.121D-02 0.201D-02 0.308D-02-0.111D-01-0.272D-01
 Coeff-Com: -0.401D-01 0.866D-01 0.507D+00 0.795D+00-0.316D+00
 Coeff:     -0.156D-05 0.378D-04 0.228D-06 0.315D-04-0.136D-03-0.292D-03
 Coeff:      0.337D-04 0.121D-02 0.201D-02 0.308D-02-0.111D-01-0.272D-01
 Coeff:     -0.401D-01 0.866D-01 0.507D+00 0.795D+00-0.316D+00
 Gap=     0.067 Goal=   None    Shift=    0.000
 RMSDP=8.99D-08 MaxDP=4.34D-06 DE=-4.88D-10 OVMax= 1.17D-05

 Cycle  18  Pass 1  IDiag  1:
 RMSU=  6.18D-09    CP:  1.14D+00  1.19D+00  6.31D-01  1.48D+00  1.17D+00
                    CP:  2.26D+00  2.00D+00  1.70D+00  1.54D+00  1.45D+00
                    CP:  1.52D+00  1.12D+00  1.35D+00  2.09D+00  1.96D+00
                    CP:  1.41D+00  6.90D-01
 E= -1455.66515581058     Delta-E=        0.000000000222 Rises=F Damp=F
 DIIS: error= 1.11D-06 at cycle  18 NSaved=  18.
 NSaved=18 IEnMin=17 EnMin= -1455.66515581080     IErMin=13 ErrMin= 1.08D-06
 ErrMax= 1.11D-06  0.00D+00 EMaxC= 1.00D-01 BMatC= 2.66D-11 BMatP= 2.64D-11
 IDIUse=1 WtCom= 1.00D+00 WtEn= 0.00D+00
 Large coefficients: NSaved= 18 BigCof=    0.00 CofMax=   10.00 Det=-4.47D-15
 Inversion failed.  Reducing to 17 matrices.
 Large coefficients: NSaved= 17 BigCof=    0.00 CofMax=   10.00 Det=-4.65D-15
 Inversion failed.  Reducing to 16 matrices.
 Large coefficients: NSaved= 16 BigCof=    0.00 CofMax=   10.00 Det=-4.67D-15
 Inversion failed.  Reducing to 15 matrices.
 Large coefficients: NSaved= 15 BigCof=   13.81 CofMax=   10.00 Det=-4.83D-15
 Inversion failed.  Reducing to 14 matrices.
 Large coefficients: NSaved= 14 BigCof=   13.44 CofMax=   10.00 Det=-4.91D-15
 Inversion failed.  Reducing to 13 matrices.
 Large coefficients: NSaved= 13 BigCof=   13.32 CofMax=   10.00 Det=-4.98D-15
 Inversion failed.  Reducing to 12 matrices.
 Large coefficients: NSaved= 12 BigCof=   13.16 CofMax=   10.00 Det=-5.05D-15
 Inversion failed.  Reducing to 11 matrices.
 Coeff-Com: -0.539D-03 0.131D-02 0.901D-02 0.897D-02-0.404D-01-0.181D+00
 Coeff-Com: -0.118D+00 0.818D+00 0.274D+01-0.973D+01 0.750D+01
 Coeff:     -0.539D-03 0.131D-02 0.901D-02 0.897D-02-0.404D-01-0.181D+00
 Coeff:     -0.118D+00 0.818D+00 0.274D+01-0.973D+01 0.750D+01
 Gap=     0.067 Goal=   None    Shift=    0.000
 RMSDP=9.27D-07 MaxDP=4.63D-05 DE= 2.22D-10 OVMax= 1.25D-04

 Cycle  19  Pass 1  IDiag  1:
 RMSU=  5.86D-08    CP:  1.14D+00  1.19D+00  6.31D-01  1.48D+00  1.17D+00
                    CP:  2.26D+00  2.00D+00  1.70D+00  1.54D+00  1.44D+00
                    CP:  1.50D+00  1.08D+00  9.59D-01  5.34D-01 -6.44D-01
                    CP: -2.62D+00 -3.00D+00  3.00D+00
 E= -1455.66515580832     Delta-E=        0.000000002261 Rises=F Damp=F
 DIIS: error= 1.08D-06 at cycle  19 NSaved=  12.
 NSaved=12 IEnMin=10 EnMin= -1455.66515581080     IErMin=12 ErrMin= 1.08D-06
 ErrMax= 1.08D-06  0.00D+00 EMaxC= 1.00D-01 BMatC= 2.59D-11 BMatP= 2.64D-11
 IDIUse=1 WtCom= 1.00D+00 WtEn= 0.00D+00
 Large coefficients: NSaved= 12 BigCof=   20.77 CofMax=   10.00 Det=-4.60D-15
 Inversion failed.  Reducing to 11 matrices.
 Large coefficients: NSaved= 11 BigCof=   11.60 CofMax=   10.00 Det=-5.85D-15
 Inversion failed.  Reducing to 10 matrices.
 Coeff-Com:  0.552D-02 0.400D-02-0.378D-01-0.156D+00-0.433D-01 0.964D+00
 Coeff-Com:  0.264D+01-0.882D+01 0.537D+01 0.107D+01
 Coeff:      0.552D-02 0.400D-02-0.378D-01-0.156D+00-0.433D-01 0.964D+00
 Coeff:      0.264D+01-0.882D+01 0.537D+01 0.107D+01
 Gap=     0.067 Goal=   None    Shift=    0.000
 RMSDP=1.02D-06 MaxDP=5.10D-05 DE= 2.26D-09 OVMax= 1.38D-04

 Cycle  20  Pass 1  IDiag  1:
 RMSU=  4.36D-07    CP:  1.14D+00  1.19D+00  6.31D-01  1.48D+00  1.17D+00
                    CP:  2.26D+00  2.00D+00  1.70D+00  1.54D+00  1.44D+00
                    CP:  1.49D+00  1.04D+00  5.11D-01 -1.16D+00 -3.00D+00
                    CP: -3.00D+00 -3.00D+00  3.00D+00  2.58D+00
 E= -1455.66515580591     Delta-E=        0.000000002410 Rises=F Damp=F
 DIIS: error= 1.05D-06 at cycle  20 NSaved=  11.
 NSaved=11 IEnMin= 8 EnMin= -1455.66515581080     IErMin=11 ErrMin= 1.05D-06
 ErrMax= 1.05D-06  0.00D+00 EMaxC= 1.00D-01 BMatC= 2.43D-11 BMatP= 2.59D-11
 IDIUse=1 WtCom= 1.00D+00 WtEn= 0.00D+00
 Large coefficients: NSaved= 11 BigCof=   19.14 CofMax=   10.00 Det=-5.97D-15
 Inversion failed.  Reducing to 10 matrices.
 Coeff-Com:  0.166D-01 0.142D-01-0.298D-01-0.129D+00 0.171D+00 0.217D+01
 Coeff-Com: -0.971D+01 0.437D+01 0.249D+01 0.164D+01
 Coeff:      0.166D-01 0.142D-01-0.298D-01-0.129D+00 0.171D+00 0.217D+01
 Coeff:     -0.971D+01 0.437D+01 0.249D+01 0.164D+01
 Gap=     0.067 Goal=   None    Shift=    0.000
 RMSDP=4.37D-06 MaxDP=2.20D-04 DE= 2.41D-09 OVMax= 5.93D-04

 Cycle  21  Pass 1  IDiag  1:
 Restarting incremental Fock formation.
 E= -1455.66515579625     Delta-E=        0.000000009663 Rises=F Damp=F
 DIIS: error= 8.95D-07 at cycle  21 NSaved=  11.
 NSaved=11 IEnMin= 7 EnMin= -1455.66515581080     IErMin=11 ErrMin= 8.95D-07
 ErrMax= 8.95D-07  0.00D+00 EMaxC= 1.00D-01 BMatC= 4.15D-11 BMatP= 2.43D-11
 IDIUse=1 WtCom= 1.00D+00 WtEn= 0.00D+00
 Large coefficients: NSaved= 11 BigCof=   12.05 CofMax=   10.00 Det=-6.78D-15
 Inversion failed.  Reducing to 10 matrices.
 Large coefficients: NSaved= 10 BigCof=   12.39 CofMax=   10.00 Det=-6.82D-15
 Inversion failed.  Reducing to  9 matrices.
 Large coefficients: NSaved=  9 BigCof=   12.34 CofMax=   10.00 Det=-7.26D-15
 Inversion failed.  Reducing to  8 matrices.
 Large coefficients: NSaved=  8 BigCof=   12.47 CofMax=   10.00 Det=-8.17D-15
 Inversion failed.  Reducing to  7 matrices.
 Large coefficients: NSaved=  7 BigCof=   15.08 CofMax=   10.00 Det=-9.20D-15
 Inversion failed.  Reducing to  6 matrices.
 Large coefficients: NSaved=  6 BigCof=   13.69 CofMax=   10.00 Det=-9.47D-15
 Inversion failed.  Reducing to  5 matrices.
 Large coefficients: NSaved=  5 BigCof=   11.41 CofMax=   10.00 Det=-1.29D-14
 Inversion failed.  Reducing to  4 matrices.
 Coeff-Com:  0.544D+01-0.737D+01 0.207D+01 0.860D+00
 Coeff:      0.544D+01-0.737D+01 0.207D+01 0.860D+00
 Gap=     0.067 Goal=   None    Shift=    0.000
 RMSDP=2.45D-06 MaxDP=1.23D-04 DE= 9.66D-09 OVMax= 3.32D-04

 Cycle  22  Pass 1  IDiag  1:
 RMSU=  2.45D-06    CP:  1.00D+00
 E= -1455.66515579156     Delta-E=        0.000000004681 Rises=F Damp=F
 DIIS: error= 8.10D-07 at cycle  22 NSaved=   5.
 NSaved= 5 IEnMin= 1 EnMin= -1455.66515581080     IErMin= 5 ErrMin= 8.10D-07
 ErrMax= 8.10D-07  0.00D+00 EMaxC= 1.00D-01 BMatC= 2.38D-11 BMatP= 2.43D-11
 IDIUse=1 WtCom= 1.00D+00 WtEn= 0.00D+00
 Large coefficients: NSaved=  5 BigCof=   11.69 CofMax=   10.00 Det=-3.09D-14
 Inversion failed.  Reducing to  4 matrices.
 Coeff-Com:  0.627D+01-0.613D+01 0.191D+00 0.667D+00
 Coeff:      0.627D+01-0.613D+01 0.191D+00 0.667D+00
 Gap=     0.067 Goal=   None    Shift=    0.000
 RMSDP=2.49D-06 MaxDP=1.24D-04 DE= 4.68D-09 OVMax= 3.36D-04

 Cycle  23  Pass 1  IDiag  1:
 RMSU=  2.97D-07    CP:  1.00D+00 -3.62D-03
 E= -1455.66515579641     Delta-E=       -0.000000004849 Rises=F Damp=F
 DIIS: error= 8.96D-07 at cycle  23 NSaved=   5.
 NSaved= 5 IEnMin= 1 EnMin= -1455.66515581080     IErMin= 4 ErrMin= 8.10D-07
 ErrMax= 8.96D-07  0.00D+00 EMaxC= 1.00D-01 BMatC= 3.48D-11 BMatP= 2.38D-11
 IDIUse=1 WtCom= 1.00D+00 WtEn= 0.00D+00
 Coeff-Com:  0.355D+01-0.635D+01 0.108D+01 0.144D+01 0.128D+01
 Coeff:      0.355D+01-0.635D+01 0.108D+01 0.144D+01 0.128D+01
 Gap=     0.067 Goal=   None    Shift=    0.000
 RMSDP=2.08D-05 MaxDP=1.05D-03 DE=-4.85D-09 OVMax= 2.83D-03

 Cycle  24  Pass 1  IDiag  1:
 RMSU=  1.34D-05    CP:  1.00D+00  3.00D+00 -2.89D+00
 E= -1455.66515577118     Delta-E=        0.000000025228 Rises=F Damp=F
 DIIS: error= 4.38D-07 at cycle  24 NSaved=   6.
 NSaved= 6 IEnMin= 1 EnMin= -1455.66515581080     IErMin= 6 ErrMin= 4.38D-07
 ErrMax= 4.38D-07  0.00D+00 EMaxC= 1.00D-01 BMatC= 3.22D-11 BMatP= 2.38D-11
 IDIUse=1 WtCom= 1.00D+00 WtEn= 0.00D+00
 Coeff-Com:  0.419D+01-0.650D+01 0.750D+00 0.117D+01 0.112D+01 0.262D+00
 Coeff:      0.419D+01-0.650D+01 0.750D+00 0.117D+01 0.112D+01 0.262D+00
 Gap=     0.067 Goal=   None    Shift=    0.000
 RMSDP=1.62D-06 MaxDP=8.08D-05 DE= 2.52D-08 OVMax= 2.18D-04

 Cycle  25  Pass 1  IDiag  1:
 RMSU=  5.81D-08    CP:  1.00D+00  3.00D+00 -2.78D+00  1.12D+00
 E= -1455.66515577070     Delta-E=        0.000000000483 Rises=F Damp=F
 DIIS: error= 2.77D-07 at cycle  25 NSaved=   7.
 NSaved= 7 IEnMin= 1 EnMin= -1455.66515581080     IErMin= 7 ErrMin= 2.77D-07
 ErrMax= 2.77D-07  0.00D+00 EMaxC= 1.00D-01 BMatC= 1.41D-11 BMatP= 2.38D-11
 IDIUse=1 WtCom= 1.00D+00 WtEn= 0.00D+00
 Coeff-Com:  0.315D+01-0.321D+01-0.286D+00 0.188D-01 0.281D+00-0.638D+00
 Coeff-Com:  0.168D+01
 Coeff:      0.315D+01-0.321D+01-0.286D+00 0.188D-01 0.281D+00-0.638D+00
 Coeff:      0.168D+01
 Gap=     0.067 Goal=   None    Shift=    0.000
 RMSDP=2.13D-06 MaxDP=1.05D-04 DE= 4.83D-10 OVMax= 2.84D-04

 Cycle  26  Pass 1  IDiag  1:
 RMSU=  1.10D-07    CP:  1.00D+00  3.00D+00 -2.33D+00  1.28D+00  2.78D+00
 E= -1455.66515577025     Delta-E=        0.000000000448 Rises=F Damp=F
 DIIS: error= 9.14D-08 at cycle  26 NSaved=   8.
 NSaved= 8 IEnMin= 1 EnMin= -1455.66515581080     IErMin= 8 ErrMin= 9.14D-08
 ErrMax= 9.14D-08  0.00D+00 EMaxC= 1.00D-01 BMatC= 1.85D-12 BMatP= 1.41D-11
 IDIUse=1 WtCom= 1.00D+00 WtEn= 0.00D+00
 Coeff-Com:  0.202D+01-0.213D+01-0.161D+00 0.569D-01 0.183D+00-0.410D+00
 Coeff-Com:  0.930D+00 0.509D+00
 Coeff:      0.202D+01-0.213D+01-0.161D+00 0.569D-01 0.183D+00-0.410D+00
 Coeff:      0.930D+00 0.509D+00
 Gap=     0.067 Goal=   None    Shift=    0.000
 RMSDP=9.45D-07 MaxDP=4.76D-05 DE= 4.48D-10 OVMax= 1.28D-04

 Cycle  27  Pass 1  IDiag  1:
 RMSU=  3.45D-08    CP:  1.00D+00  3.00D+00 -2.46D+00  1.35D+00  2.77D+00
                    CP:  1.01D+00
 E= -1455.66515577030     Delta-E=       -0.000000000047 Rises=F Damp=F
 DIIS: error= 4.49D-08 at cycle  27 NSaved=   9.
 NSaved= 9 IEnMin= 1 EnMin= -1455.66515581080     IErMin= 9 ErrMin= 4.49D-08
 ErrMax= 4.49D-08  0.00D+00 EMaxC= 1.00D-01 BMatC= 4.77D-13 BMatP= 1.85D-12
 IDIUse=1 WtCom= 1.00D+00 WtEn= 0.00D+00
 Coeff-Com:  0.147D+00 0.838D-01-0.125D+00-0.112D+00-0.727D-01-0.166D+00
 Coeff-Com:  0.152D+00 0.295D+00 0.798D+00
 Coeff:      0.147D+00 0.838D-01-0.125D+00-0.112D+00-0.727D-01-0.166D+00
 Coeff:      0.152D+00 0.295D+00 0.798D+00
 Gap=     0.067 Goal=   None    Shift=    0.000
 RMSDP=2.97D-07 MaxDP=1.43D-05 DE=-4.73D-11 OVMax= 3.86D-05

 Cycle  28  Pass 1  IDiag  1:
 RMSU=  1.92D-08    CP:  1.00D+00  3.00D+00 -2.33D+00  1.37D+00  3.00D+00
                    CP:  1.28D+00  9.08D-01
 E= -1455.66515577025     Delta-E=        0.000000000053 Rises=F Damp=F
 DIIS: error= 2.41D-08 at cycle  28 NSaved=  10.
 NSaved=10 IEnMin= 1 EnMin= -1455.66515581080     IErMin=10 ErrMin= 2.41D-08
 ErrMax= 2.41D-08  0.00D+00 EMaxC= 1.00D-01 BMatC= 1.47D-13 BMatP= 4.77D-13
 IDIUse=1 WtCom= 1.00D+00 WtEn= 0.00D+00
 Coeff-Com: -0.111D+00 0.163D+00-0.216D-01-0.228D-01-0.223D-01 0.186D-01
 Coeff-Com: -0.670D-01-0.285D-01 0.459D+00 0.633D+00
 Coeff:     -0.111D+00 0.163D+00-0.216D-01-0.228D-01-0.223D-01 0.186D-01
 Coeff:     -0.670D-01-0.285D-01 0.459D+00 0.633D+00
 Gap=     0.067 Goal=   None    Shift=    0.000
 RMSDP=5.20D-08 MaxDP=2.51D-06 DE= 5.28D-11 OVMax= 6.76D-06

 Cycle  29  Pass 1  IDiag  1:
 RMSU=  7.80D-09    CP:  1.00D+00  3.00D+00 -2.37D+00  1.37D+00  3.00D+00
                    CP:  1.28D+00  9.74D-01  8.78D-01
 E= -1455.66515577023     Delta-E=        0.000000000018 Rises=F Damp=F
 DIIS: error= 7.15D-09 at cycle  29 NSaved=  11.
 NSaved=11 IEnMin= 1 EnMin= -1455.66515581080     IErMin=11 ErrMin= 7.15D-09
 ErrMax= 7.15D-09  0.00D+00 EMaxC= 1.00D-01 BMatC= 1.27D-14 BMatP= 1.47D-13
 IDIUse=1 WtCom= 1.00D+00 WtEn= 0.00D+00
 Coeff-Com: -0.474D-01 0.250D-01 0.151D-01 0.774D-02 0.781D-02 0.461D-01
 Coeff-Com: -0.327D-01-0.136D+00-0.316D-01 0.139D+00 0.101D+01
 Coeff:     -0.474D-01 0.250D-01 0.151D-01 0.774D-02 0.781D-02 0.461D-01
 Coeff:     -0.327D-01-0.136D+00-0.316D-01 0.139D+00 0.101D+01
 Gap=     0.067 Goal=   None    Shift=    0.000
 RMSDP=9.70D-09 MaxDP=3.72D-07 DE= 1.82D-11 OVMax= 9.99D-07

 SCF Done:  E(RM062X) =  -1455.66515577     A.U. after   29 cycles
            NFock= 29  Conv=0.97D-08     -V/T= 2.0027
 KE= 1.451679232895D+03 PE=-5.479691480386D+03 EE= 1.556910367175D+03
 Leave Link  502 at Wed Jul  6 04:25:55 2022, MaxMem=   671088640 cpu:            2200.3 elap:             452.4
 (Enter /gpfs/software/gaussian16/sse4/tar/g16/l701.exe)
 ... and contract with generalized density number  0.
 Compute integral first derivatives.
 Leave Link  701 at Wed Jul  6 04:25:55 2022, MaxMem=   671088640 cpu:               0.8 elap:               0.2
 (Enter /gpfs/software/gaussian16/sse4/tar/g16/l702.exe)
 L702 exits ... SP integral derivatives will be done elsewhere.
 Leave Link  702 at Wed Jul  6 04:25:55 2022, MaxMem=   671088640 cpu:               0.1 elap:               0.0
 (Enter /gpfs/software/gaussian16/sse4/tar/g16/l703.exe)
 Integral derivatives from FoFJK, PRISM(SPDF).
 Compute integral first derivatives, UseDBF=F ICtDFT=           0.
 Calling FoFJK, ICntrl=      2127 FMM=F ISym2X=0 I1Cent= 0 IOpClX= 0 NMat=1 NMatS=1 NMatT=0.
 FoFJK:  IHMeth= 1 ICntrl=    2127 DoSepK=F KAlg= 0 I1Cent=           0 FoldK=F
 IRaf=         0 NMat=       1 IRICut=       1 DoRegI=T DoRafI=F ISym2E= 0 IDoP0=0 IntGTp=1.
 FoFCou: FMM=F IPFlag=           0 FMFlag=      100000 FMFlg1=         800
         NFxFlg=           0 DoJE=F BraDBF=F KetDBF=F FulRan=T
         wScrn=  0.000000 ICntrl=      2127 IOpCl=  0 I1Cent=           0 NGrid=           0
         NMat0=    1 NMatS0=      1 NMatT0=    0 NMatD0=    1 NMtDS0=    0 NMtDT0=    0
 Symmetry not used in FoFCou.
 Leave Link  703 at Wed Jul  6 04:26:26 2022, MaxMem=   671088640 cpu:             153.6 elap:              30.8
 (Enter /gpfs/software/gaussian16/sse4/tar/g16/l716.exe)
 Dipole        =-2.72450090D-01 1.16592707D+00-8.64733428D-03
 ***** Axes restored to original set *****
 -------------------------------------------------------------------
 Center     Atomic                   Forces (Hartrees/Bohr)
 Number     Number              X              Y              Z
 -------------------------------------------------------------------
      1        6          -0.019316595   -0.010507410    0.023754438
      2        6           0.011014816   -0.016577334    0.009300012
      3        6           0.018339081   -0.011579921   -0.000037533
      4        6           0.028482020    0.014745462   -0.034435659
      5        6          -0.036978704   -0.005601376    0.030823581
      6        6           0.002386801    0.022757762   -0.025085667
      7        1          -0.001137495   -0.000132579    0.001159965
      8        1           0.003408709   -0.000037009   -0.002321417
      9        8          -0.001255080    0.006357579   -0.005703890
     10        1          -0.003512995    0.000250015    0.002245283
     11        6          -0.002260080   -0.000781837    0.001942898
     12        6          -0.000315528   -0.001137407    0.001400828
     13        6          -0.003112441    0.005196382   -0.003327451
     14        6           0.008673511   -0.002368644   -0.003192539
     15        6           0.002952144    0.000349324   -0.002294780
     16        6          -0.020127983    0.009933610    0.002653952
     17       17           0.011339287   -0.004672931   -0.002510237
     18       17           0.003920418   -0.006193105    0.003937143
     19        1          -0.002577667   -0.000478707    0.002217490
     20        1           0.000077783    0.000478126   -0.000526417
 -------------------------------------------------------------------
 Cartesian Forces:  Max     0.036978704 RMS     0.012071733
 Leave Link  716 at Wed Jul  6 04:26:56 2022, MaxMem=   671088640 cpu:               0.1 elap:               0.0
 (Enter /gpfs/software/gaussian16/sse4/tar/g16/l103.exe)

 GradGradGradGradGradGradGradGradGradGradGradGradGradGradGradGradGradGrad
 Berny optimization.
 Using GEDIIS/GDIIS optimizer.
 FormGI is forming the generalized inverse of G from B-inverse, IUseBI=4.
 GSVD:  received Info=                   1 from GESDD.
 Internal  Forces:  Max     0.024418559 RMS     0.006480677
 Search for a local minimum.
 Step number   2 out of a maximum of  107
 All quantities printed in internal units (Hartrees-Bohrs-Radians)
 RMS Force = .64807D-02 SwitMx=.10000D-02 MixMth= 1
 Mixed Optimization -- RFO/linear search
 Update second derivatives using D2CorX and points    1    2
 DE= -2.67D-02 DEPred=-2.29D-02 R= 1.17D+00
 TightC=F SS=  1.41D+00  RLast= 3.00D-01 DXNew= 5.0454D-01 9.0013D-01
 Trust test= 1.17D+00 RLast= 3.00D-01 DXMaxT set to 5.05D-01
 ITU=  1  0
 Use linear search instead of GDIIS.
     Eigenvalues ---    0.00619   0.01175   0.01209   0.01257   0.01537
     Eigenvalues ---    0.01687   0.01770   0.01974   0.01986   0.01998
     Eigenvalues ---    0.02033   0.02072   0.02113   0.02187   0.02227
     Eigenvalues ---    0.02262   0.02408   0.14205   0.16000   0.16000
     Eigenvalues ---    0.16000   0.16211   0.17334   0.22661   0.23393
     Eigenvalues ---    0.23438   0.23718   0.24928   0.25000   0.25000
     Eigenvalues ---    0.25000   0.25000   0.25925   0.30983   0.32313
     Eigenvalues ---    0.32912   0.33196   0.33538   0.35278   0.35447
     Eigenvalues ---    0.35557   0.35892   0.36074   0.38948   0.41507
     Eigenvalues ---    0.41861   0.42574   0.44387   0.46284   0.46427
     Eigenvalues ---    0.47275   0.50104   0.52768   0.99627
 RFO step:  Lambda=-7.09100835D-03 EMin= 6.18897749D-03
 Quartic linear search produced a step of  0.84776.
 Iteration  1 RMS(Cart)=  0.06298992 RMS(Int)=  0.00217761
 Iteration  2 RMS(Cart)=  0.00295545 RMS(Int)=  0.00034827
 Iteration  3 RMS(Cart)=  0.00000276 RMS(Int)=  0.00034827
 Iteration  4 RMS(Cart)=  0.00000000 RMS(Int)=  0.00034827
 ITry= 1 IFail=0 DXMaxC= 2.05D-01 DCOld= 1.00D+10 DXMaxT= 5.05D-01 DXLimC= 3.00D+00 Rises=F
 Variable       Old X    -DE/DX   Delta X   Delta X   Delta X     New X
                                 (Linear)    (Quad)   (Total)
    R1        2.80060  -0.00128  -0.00655  -0.00121  -0.00719   2.79341
    R2        2.68593  -0.01133  -0.00931  -0.04248  -0.05120   2.63473
    R3        2.32692   0.00028   0.02203  -0.02215  -0.00013   2.32679
    R4        2.57411   0.00804   0.01309   0.01419   0.02724   2.60134
    R5        2.04406   0.00132   0.00111   0.00539   0.00650   2.05055
    R6        2.71370  -0.02233  -0.11509   0.01150  -0.10426   2.60944
    R7        2.04901  -0.00135   0.00048  -0.00743  -0.00695   2.04206
    R8        2.59476  -0.02442  -0.06429  -0.03205  -0.09618   2.49858
    R9        2.61895   0.01849   0.03878   0.02300   0.06115   2.68010
   R10        2.04617   0.00062   0.00528  -0.00295   0.00233   2.04849
   R11        2.81852  -0.00147  -0.03143   0.02829  -0.00314   2.81538
   R12        2.64081  -0.00301  -0.02120   0.01141  -0.00984   2.63097
   R13        2.66596   0.00331   0.00685   0.00608   0.01292   2.67887
   R14        2.62939  -0.00356  -0.02322   0.01134  -0.01192   2.61747
   R15        2.04709  -0.00070  -0.00443   0.00149  -0.00294   2.04416
   R16        2.63218   0.00078   0.00351  -0.00108   0.00245   2.63463
   R17        3.30070   0.00828   0.02859   0.01251   0.04111   3.34180
   R18        2.62385  -0.00121  -0.01759   0.01458  -0.00298   2.62088
   R19        2.05073   0.00014   0.00099  -0.00041   0.00058   2.05131
   R20        2.61498  -0.00374  -0.00580  -0.00809  -0.01383   2.60115
   R21        3.29877   0.01203   0.03874   0.02011   0.05884   3.35762
    A1        1.82572  -0.02221  -0.09653  -0.05208  -0.14710   1.67862
    A2        2.17588   0.00107  -0.00697   0.02156   0.01383   2.18971
    A3        2.28159   0.02114   0.10350   0.03052   0.13325   2.41484
    A4        2.15365   0.01521   0.07243   0.03090   0.10386   2.25751
    A5        1.99148  -0.01166  -0.05080  -0.04022  -0.09129   1.90019
    A6        2.13805  -0.00356  -0.02163   0.00932  -0.01258   2.12547
    A7        2.17351  -0.00442  -0.02196  -0.00003  -0.02280   2.15072
    A8        2.05849   0.00129   0.02722  -0.03211  -0.00449   2.05399
    A9        2.05118   0.00312  -0.00526   0.03214   0.02729   2.07847
   A10        2.37793   0.02022   0.06155   0.05656   0.11902   2.49695
   A11        2.00257   0.00071  -0.00431   0.01089   0.00591   2.00848
   A12        2.09663   0.00382   0.02759   0.00596   0.03385   2.13048
   A13        2.18398  -0.00453  -0.02327  -0.01684  -0.03980   2.14419
   A14        2.03297  -0.00952  -0.01119  -0.04623  -0.05891   1.97407
   A15        2.13586   0.00776  -0.00567   0.05836   0.05343   2.18929
   A16        2.11435   0.00175   0.01686  -0.01212   0.00548   2.11982
   A17        2.12169  -0.00358  -0.01684  -0.00549  -0.02229   2.09940
   A18        2.11386   0.00309  -0.00112   0.02307   0.02199   2.13585
   A19        2.04764   0.00049   0.01797  -0.01759   0.00030   2.04794
   A20        2.11289  -0.00240  -0.01600   0.00115  -0.01495   2.09795
   A21        2.12454   0.00105   0.00676  -0.00055   0.00626   2.13080
   A22        2.04575   0.00135   0.00925  -0.00061   0.00869   2.05444
   A23        2.10043   0.00035   0.00428  -0.00313   0.00112   2.10155
   A24        2.05468  -0.00152  -0.00004  -0.01058  -0.01060   2.04408
   A25        2.12807   0.00116  -0.00424   0.01371   0.00949   2.13755
   A26        2.12570   0.00313  -0.00131   0.02710   0.02580   2.15150
   A27        2.10691  -0.00508  -0.02546  -0.01682  -0.04228   2.06463
   A28        2.05057   0.00196   0.02677  -0.01028   0.01648   2.06705
   A29        2.08813  -0.00666  -0.01731  -0.02776  -0.04494   2.04318
   A30        2.09158   0.00509   0.01238   0.02023   0.03267   2.12425
   A31        2.10963  -0.00822  -0.03905  -0.01070  -0.04979   2.05984
   A32        2.08198   0.00314   0.02667  -0.00953   0.01712   2.09910
    D1       -0.00357   0.00002   0.00005   0.00015   0.00037  -0.00321
    D2        3.13773   0.00010   0.00030   0.00584   0.00617  -3.13928
    D3        3.13822  -0.00001   0.00102  -0.00608  -0.00474   3.13349
    D4       -0.00366   0.00006   0.00127  -0.00040   0.00107  -0.00259
    D5        0.00605   0.00006   0.00045   0.00165   0.00208   0.00813
    D6       -3.13577   0.00009  -0.00053   0.00841   0.00831  -3.12746
    D7       -0.00052   0.00005   0.00066   0.00143   0.00228   0.00176
    D8        3.14072   0.00004   0.00054   0.00356   0.00419  -3.13827
    D9        3.14139  -0.00003   0.00039  -0.00472  -0.00417   3.13722
   D10       -0.00055  -0.00003   0.00027  -0.00258  -0.00226  -0.00282
   D11        0.00378  -0.00013  -0.00153  -0.00417  -0.00569  -0.00191
   D12       -3.13584  -0.00018  -0.00172  -0.00740  -0.00915   3.13819
   D13       -3.13746  -0.00012  -0.00142  -0.00629  -0.00762   3.13810
   D14        0.00610  -0.00018  -0.00161  -0.00952  -0.01108  -0.00498
   D15       -0.00337  -0.00017  -0.00156  -0.00444  -0.00608  -0.00945
   D16        3.13725   0.00001   0.00009   0.00345   0.00374   3.14098
   D17       -0.00212   0.00011   0.00157   0.00488   0.00633   0.00421
   D18        3.13753   0.00016   0.00173   0.00815   0.00969  -3.13596
   D19        3.14051  -0.00009  -0.00028  -0.00348  -0.00362   3.13689
   D20       -0.00303  -0.00003  -0.00011  -0.00021  -0.00026  -0.00328
   D21        3.13190  -0.00001   0.00003  -0.00175  -0.00165   3.13025
   D22       -0.00744  -0.00002  -0.00048  -0.00098  -0.00138  -0.00882
   D23       -0.00763  -0.00005  -0.00014  -0.00510  -0.00531  -0.01295
   D24        3.13621  -0.00006  -0.00065  -0.00432  -0.00504   3.13116
   D25       -3.13821  -0.00004  -0.00077   0.00054  -0.00022  -3.13843
   D26        0.00232  -0.00002  -0.00055   0.00048  -0.00007   0.00225
   D27        0.00122  -0.00002  -0.00031  -0.00016  -0.00045   0.00077
   D28       -3.14144  -0.00001  -0.00009  -0.00022  -0.00030   3.14145
   D29        3.13804   0.00004   0.00085  -0.00003   0.00084   3.13888
   D30       -0.00315   0.00003   0.00038   0.00055   0.00094  -0.00221
   D31       -0.00140   0.00003   0.00041   0.00070   0.00113  -0.00026
   D32        3.14059   0.00002  -0.00005   0.00128   0.00124  -3.14136
   D33        0.00005  -0.00001   0.00003  -0.00077  -0.00073  -0.00068
   D34        3.14133   0.00003   0.00039   0.00080   0.00117  -3.14069
   D35       -3.14052  -0.00002  -0.00018  -0.00072  -0.00088  -3.14140
   D36        0.00075   0.00002   0.00018   0.00085   0.00103   0.00178
   D37       -0.00121   0.00002   0.00014   0.00112   0.00127   0.00006
   D38        3.14008   0.00008   0.00053   0.00339   0.00389  -3.13921
   D39        3.14071  -0.00002  -0.00023  -0.00051  -0.00074   3.13998
   D40       -0.00118   0.00004   0.00016   0.00175   0.00188   0.00070
   D41        0.00029  -0.00002  -0.00027  -0.00034  -0.00062  -0.00033
   D42        3.14150  -0.00001   0.00015  -0.00090  -0.00073   3.14076
   D43        0.00103  -0.00001  -0.00004  -0.00057  -0.00060   0.00044
   D44       -3.14026  -0.00007  -0.00040  -0.00281  -0.00327   3.13966
         Item               Value     Threshold  Converged?
 Maximum Force            0.024419     0.000450     NO 
 RMS     Force            0.006481     0.000300     NO 
 Maximum Displacement     0.205486     0.001800     NO 
 RMS     Displacement     0.063319     0.001200     NO 
 Predicted change in Energy=-1.207652D-02
 Lowest energy point so far.  Saving SCF results.
 GradGradGradGradGradGradGradGradGradGradGradGradGradGradGradGradGradGrad

 Leave Link  103 at Wed Jul  6 04:26:56 2022, MaxMem=   671088640 cpu:               3.5 elap:               0.9
 (Enter /gpfs/software/gaussian16/sse4/tar/g16/l202.exe)
                          Input orientation:
[truncated: 1,971,045 more chars]
