# Supplementary material for: Gas Phase Reactivity of Isomeric Hydroxylated Polychlorinated Biphenyls
Source: J Am Soc Mass Spectrom. 2024 Apr 19;35(5):1021–9. doi: 10.1021/jasms.4c00035 (PMC11066962; doi:10.1021/jasms.4c00035)
Supplement: Supplementary file 3 — js4c00035_si_003.zip [file js4c00035_si_003.zip › Claculated geometries/4-OH-CB35_e2.out]

 Entering Gaussian System, Link 0=/gpfs/software/gaussian16/sse4/tar/g16/g16
 Initial command:
 /gpfs/software/gaussian16/sse4/tar/g16/l1.exe "/tmp/Gau-22082.inp" -scrdir="/tmp/"
 Entering Link 1 = /gpfs/software/gaussian16/sse4/tar/g16/l1.exe PID=     22083.
  
 Copyright (c) 1988,1990,1992,1993,1995,1998,2003,2009,2016,
            Gaussian, Inc.  All Rights Reserved.
  
 This is part of the Gaussian(R) 16 program.  It is based on
 the Gaussian(R) 09 system (copyright 2009, Gaussian, Inc.),
 the Gaussian(R) 03 system (copyright 2003, Gaussian, Inc.),
 the Gaussian(R) 98 system (copyright 1998, Gaussian, Inc.),
 the Gaussian(R) 94 system (copyright 1995, Gaussian, Inc.),
 the Gaussian 92(TM) system (copyright 1992, Gaussian, Inc.),
 the Gaussian 90(TM) system (copyright 1990, Gaussian, Inc.),
 the Gaussian 88(TM) system (copyright 1988, Gaussian, Inc.),
 the Gaussian 86(TM) system (copyright 1986, Carnegie Mellon
 University), and the Gaussian 82(TM) system (copyright 1983,
 Carnegie Mellon University). Gaussian is a federally registered
 trademark of Gaussian, Inc.
  
 This software contains proprietary and confidential information,
 including trade secrets, belonging to Gaussian, Inc.
  
 This software is provided under written license and may be
 used, copied, transmitted, or stored only in accord with that
 written license.
  
 The following legend is applicable only to US Government
 contracts under FAR:
  
                    RESTRICTED RIGHTS LEGEND
  
 Use, reproduction and disclosure by the US Government is
 subject to restrictions as set forth in subparagraphs (a)
 and (c) of the Commercial Computer Software - Restricted
 Rights clause in FAR 52.227-19.
  
 Gaussian, Inc.
 340 Quinnipiac St., Bldg. 40, Wallingford CT 06492
  
  
 ---------------------------------------------------------------
 Warning -- This program may not be used in any manner that
 competes with the business of Gaussian, Inc. or will provide
 assistance to any competitor of Gaussian, Inc.  The licensee
 of this program is prohibited from giving any competitor of
 Gaussian, Inc. access to this program.  By using this program,
 the user acknowledges that Gaussian, Inc. is engaged in the
 business of creating and licensing software in the field of
 computational chemistry and represents and warrants to the
 licensee that it is not a competitor of Gaussian, Inc. and that
 it will not use this program in any manner prohibited above.
 ---------------------------------------------------------------
  

 Cite this work as:
 Gaussian 16, Revision A.03,
 M. J. Frisch, G. W. Trucks, H. B. Schlegel, G. E. Scuseria, 
 M. A. Robb, J. R. Cheeseman, G. Scalmani, V. Barone, 
 G. A. Petersson, H. Nakatsuji, X. Li, M. Caricato, A. V. Marenich, 
 J. Bloino, B. G. Janesko, R. Gomperts, B. Mennucci, H. P. Hratchian, 
 J. V. Ortiz, A. F. Izmaylov, J. L. Sonnenberg, D. Williams-Young, 
 F. Ding, F. Lipparini, F. Egidi, J. Goings, B. Peng, A. Petrone, 
 T. Henderson, D. Ranasinghe, V. G. Zakrzewski, J. Gao, N. Rega, 
 G. Zheng, W. Liang, M. Hada, M. Ehara, K. Toyota, R. Fukuda, 
 J. Hasegawa, M. Ishida, T. Nakajima, Y. Honda, O. Kitao, H. Nakai, 
 T. Vreven, K. Throssell, J. A. Montgomery, Jr., J. E. Peralta, 
 F. Ogliaro, M. J. Bearpark, J. J. Heyd, E. N. Brothers, K. N. Kudin, 
 V. N. Staroverov, T. A. Keith, R. Kobayashi, J. Normand, 
 K. Raghavachari, A. P. Rendell, J. C. Burant, S. S. Iyengar, 
 J. Tomasi, M. Cossi, J. M. Millam, M. Klene, C. Adamo, R. Cammi, 
 J. W. Ochterski, R. L. Martin, K. Morokuma, O. Farkas, 
 J. B. Foresman, and D. J. Fox, Gaussian, Inc., Wallingford CT, 2016.
 
 ******************************************
 Gaussian 16:  ES64L-G16RevA.03 25-Dec-2016
                 4-Apr-2022 
 ******************************************
 %Chk=checkpoint
 %Mem=14gb
 %NProc=7
 Will use up to    7 processors via shared memory.
 -----------------------------------------
 #p M062X/6-311+G** opt int=ultrafine freq
 -----------------------------------------
 1/18=20,19=15,26=4,38=1/1,3;
 2/9=110,12=2,17=6,18=5,40=1/2;
 3/5=4,6=6,7=111,11=2,25=1,30=1,71=1,74=-55,75=-5/1,2,3;
 4//1;
 5/5=2,38=5/2;
 6/7=2,8=2,9=2,10=2,28=1/1;
 7//1,2,3,16;
 1/18=20,19=15,26=4/3(2);
 2/9=110/2;
 99//99;
 2/9=110/2;
 3/5=4,6=6,7=111,11=2,25=1,30=1,71=1,74=-55,75=-5/1,2,3;
 4/5=5,16=3,69=1/1;
 5/5=2,38=5/2;
 7//1,2,3,16;
 1/18=20,19=15,26=4/3(-5);
 2/9=110/2;
 6/7=2,8=2,9=2,10=2,19=2,28=1/1;
 99/9=1/99;
 Leave Link    1 at Mon Apr  4 20:20:16 2022, MaxMem=  1879048192 cpu:               1.1 elap:               0.2
 (Enter /gpfs/software/gaussian16/sse4/tar/g16/l101.exe)
 ---
 ...
 ---
 Symbolic Z-matrix:
 Charge = -1 Multiplicity = 1
 C                    -6.01819   2.42376  -0.00189 
 C                    -6.11067   1.02344  -0.00413 
 C                    -4.7059    2.90761  -0.00103 
 C                    -3.58332   2.07338  -0.00229 
 C                    -3.68468   0.67856  -0.00452 
 C                    -4.98881   0.1704   -0.00542 
 H                    -5.19388  -0.89344  -0.00712 
 O                    -7.03761   3.18663  -0.00073 
 H                    -7.10508   0.57657  -0.00491 
 C                    -2.45841  -0.16408  -0.00577 
 C                    -1.25795   0.56535  -0.10949 
 C                    -2.33523  -1.56824   0.05147 
 C                    -1.09082  -2.20891   0.00804 
 C                     0.07736  -1.45925  -0.09474 
 C                    -0.00601  -0.06782  -0.15371 
 Cl                    1.58161  -2.30767  -0.14384 
 H                    -1.05103  -3.29404   0.05551 
 H                    -3.22311  -2.19499   0.13219 
 
 ITRead=  0  0  0  0  0  0  0  0  0  0  0  0  0  0  0  0  0  0
 MicOpt= -1 -1 -1 -1 -1 -1 -1 -1 -1 -1 -1 -1 -1 -1 -1 -1 -1 -1
 NAtoms=     18 NQM=       18 NQMF=       0 NMMI=      0 NMMIF=      0
                NMic=       0 NMicF=      0.
                    Isotopes and Nuclear Properties:
 (Nuclear quadrupole moments (NQMom) in fm**2, nuclear magnetic moments (NMagM)
  in nuclear magnetons)

  Atom         1           2           3           4           5           6           7           8           9          10
 IAtWgt=          12          12          12          12          12          12           1          16           1          12
 AtmWgt=  12.0000000  12.0000000  12.0000000  12.0000000  12.0000000  12.0000000   1.0078250  15.9949146   1.0078250  12.0000000
 NucSpn=           0           0           0           0           0           0           1           0           1           0
 AtZEff=  -0.0000000  -0.0000000  -0.0000000  -0.0000000  -0.0000000  -0.0000000  -0.0000000  -0.0000000  -0.0000000  -0.0000000
 NQMom=    0.0000000   0.0000000   0.0000000   0.0000000   0.0000000   0.0000000   0.0000000   0.0000000   0.0000000   0.0000000
 NMagM=    0.0000000   0.0000000   0.0000000   0.0000000   0.0000000   0.0000000   2.7928460   0.0000000   2.7928460   0.0000000
 AtZNuc=   6.0000000   6.0000000   6.0000000   6.0000000   6.0000000   6.0000000   1.0000000   8.0000000   1.0000000   6.0000000

  Atom        11          12          13          14          15          16          17          18
 IAtWgt=          12          12          12          12          12          35           1           1
 AtmWgt=  12.0000000  12.0000000  12.0000000  12.0000000  12.0000000  34.9688527   1.0078250   1.0078250
 NucSpn=           0           0           0           0           0           3           1           1
 AtZEff=  -0.0000000  -0.0000000  -0.0000000  -0.0000000  -0.0000000  -0.0000000  -0.0000000  -0.0000000
 NQMom=    0.0000000   0.0000000   0.0000000   0.0000000   0.0000000  -8.1650000   0.0000000   0.0000000
 NMagM=    0.0000000   0.0000000   0.0000000   0.0000000   0.0000000   0.8218740   2.7928460   2.7928460
 AtZNuc=   6.0000000   6.0000000   6.0000000   6.0000000   6.0000000  17.0000000   1.0000000   1.0000000
 Leave Link  101 at Mon Apr  4 20:20:18 2022, MaxMem=  1879048192 cpu:               8.0 elap:               2.0
 (Enter /gpfs/software/gaussian16/sse4/tar/g16/l103.exe)

 GradGradGradGradGradGradGradGradGradGradGradGradGradGradGradGradGradGrad
 Berny optimization.
 Initialization pass.
                           ----------------------------
                           !    Initial Parameters    !
                           ! (Angstroms and Degrees)  !
 --------------------------                            --------------------------
 ! Name  Definition              Value          Derivative Info.                !
 --------------------------------------------------------------------------------
 ! R1    R(1,2)                  1.4034         estimate D2E/DX2                !
 ! R2    R(1,3)                  1.3986         estimate D2E/DX2                !
 ! R3    R(1,8)                  1.2733         estimate D2E/DX2                !
 ! R4    R(2,6)                  1.4093         estimate D2E/DX2                !
 ! R5    R(2,9)                  1.0902         estimate D2E/DX2                !
 ! R6    R(3,4)                  1.3986         estimate D2E/DX2                !
 ! R7    R(4,5)                  1.3985         estimate D2E/DX2                !
 ! R8    R(5,6)                  1.3996         estimate D2E/DX2                !
 ! R9    R(5,10)                 1.4879         estimate D2E/DX2                !
 ! R10   R(6,7)                  1.0834         estimate D2E/DX2                !
 ! R11   R(10,11)                1.4085         estimate D2E/DX2                !
 ! R12   R(10,12)                1.4107         estimate D2E/DX2                !
 ! R13   R(11,15)                1.4036         estimate D2E/DX2                !
 ! R14   R(12,13)                1.4003         estimate D2E/DX2                !
 ! R15   R(12,18)                1.0898         estimate D2E/DX2                !
 ! R16   R(13,14)                1.3918         estimate D2E/DX2                !
 ! R17   R(13,17)                1.0869         estimate D2E/DX2                !
 ! R18   R(14,15)                1.3952         estimate D2E/DX2                !
 ! R19   R(14,16)                1.7277         estimate D2E/DX2                !
 ! A1    A(2,1,3)              114.0177         estimate D2E/DX2                !
 ! A2    A(2,1,8)              123.0305         estimate D2E/DX2                !
 ! A3    A(3,1,8)              122.9518         estimate D2E/DX2                !
 ! A4    A(1,2,6)              123.4702         estimate D2E/DX2                !
 ! A5    A(1,2,9)              117.9768         estimate D2E/DX2                !
 ! A6    A(6,2,9)              118.553          estimate D2E/DX2                !
 ! A7    A(1,3,4)              123.1433         estimate D2E/DX2                !
 ! A8    A(3,4,5)              122.4611         estimate D2E/DX2                !
 ! A9    A(4,5,6)              115.4449         estimate D2E/DX2                !
 ! A10   A(4,5,10)             120.3389         estimate D2E/DX2                !
 ! A11   A(6,5,10)             124.2162         estimate D2E/DX2                !
 ! A12   A(2,6,5)              121.4627         estimate D2E/DX2                !
 ! A13   A(2,6,7)              116.3379         estimate D2E/DX2                !
 ! A14   A(5,6,7)              122.1993         estimate D2E/DX2                !
 ! A15   A(5,10,11)            114.1548         estimate D2E/DX2                !
 ! A16   A(5,10,12)            129.4672         estimate D2E/DX2                !
 ! A17   A(11,10,12)           116.3614         estimate D2E/DX2                !
 ! A18   A(10,11,15)           121.9301         estimate D2E/DX2                !
 ! A19   A(10,12,13)           122.1223         estimate D2E/DX2                !
 ! A20   A(10,12,18)           120.2849         estimate D2E/DX2                !
 ! A21   A(13,12,18)           117.5928         estimate D2E/DX2                !
 ! A22   A(12,13,14)           120.1144         estimate D2E/DX2                !
 ! A23   A(12,13,17)           119.206          estimate D2E/DX2                !
 ! A24   A(14,13,17)           120.6796         estimate D2E/DX2                !
 ! A25   A(13,14,15)           119.3495         estimate D2E/DX2                !
 ! A26   A(13,14,16)           117.9277         estimate D2E/DX2                !
 ! A27   A(15,14,16)           122.7227         estimate D2E/DX2                !
 ! A28   A(11,15,14)           120.1223         estimate D2E/DX2                !
 ! D1    D(3,1,2,6)             -0.0002         estimate D2E/DX2                !
 ! D2    D(3,1,2,9)           -180.0            estimate D2E/DX2                !
 ! D3    D(8,1,2,6)           -179.9996         estimate D2E/DX2                !
 ! D4    D(8,1,2,9)              0.0006         estimate D2E/DX2                !
 ! D5    D(2,1,3,4)              0.0002         estimate D2E/DX2                !
 ! D6    D(8,1,3,4)            179.9996         estimate D2E/DX2                !
 ! D7    D(1,2,6,5)              0.0003         estimate D2E/DX2                !
 ! D8    D(1,2,6,7)            179.9994         estimate D2E/DX2                !
 ! D9    D(9,2,6,5)           -179.9999         estimate D2E/DX2                !
 ! D10   D(9,2,6,7)             -0.0009         estimate D2E/DX2                !
 ! D11   D(1,3,4,5)             -0.0003         estimate D2E/DX2                !
 ! D12   D(3,4,5,6)              0.0004         estimate D2E/DX2                !
 ! D13   D(3,4,5,10)          -179.9992         estimate D2E/DX2                !
 ! D14   D(4,5,6,2)             -0.0004         estimate D2E/DX2                !
 ! D15   D(4,5,6,7)           -179.9994         estimate D2E/DX2                !
 ! D16   D(10,5,6,2)           179.9992         estimate D2E/DX2                !
 ! D17   D(10,5,6,7)             0.0002         estimate D2E/DX2                !
 ! D18   D(4,5,10,11)           -4.685          estimate D2E/DX2                !
 ! D19   D(4,5,10,12)          176.8698         estimate D2E/DX2                !
 ! D20   D(6,5,10,11)          175.3154         estimate D2E/DX2                !
 ! D21   D(6,5,10,12)           -3.1298         estimate D2E/DX2                !
 ! D22   D(5,10,11,15)        -178.6591         estimate D2E/DX2                !
 ! D23   D(12,10,11,15)          0.0013         estimate D2E/DX2                !
 ! D24   D(5,10,12,13)         178.4155         estimate D2E/DX2                !
 ! D25   D(5,10,12,18)          -1.5835         estimate D2E/DX2                !
 ! D26   D(11,10,12,13)         -0.0011         estimate D2E/DX2                !
 ! D27   D(11,10,12,18)        179.9999         estimate D2E/DX2                !
 ! D28   D(10,11,15,14)         -0.0006         estimate D2E/DX2                !
 ! D29   D(10,12,13,14)          0.0002         estimate D2E/DX2                !
 ! D30   D(10,12,13,17)       -179.9995         estimate D2E/DX2                !
 ! D31   D(18,12,13,14)        179.9992         estimate D2E/DX2                !
 ! D32   D(18,12,13,17)         -0.0005         estimate D2E/DX2                !
 ! D33   D(12,13,14,15)          0.0006         estimate D2E/DX2                !
 ! D34   D(12,13,14,16)        179.9999         estimate D2E/DX2                !
 ! D35   D(17,13,14,15)       -179.9997         estimate D2E/DX2                !
 ! D36   D(17,13,14,16)         -0.0004         estimate D2E/DX2                !
 ! D37   D(13,14,15,11)         -0.0004         estimate D2E/DX2                !
 ! D38   D(16,14,15,11)       -179.9996         estimate D2E/DX2                !
 --------------------------------------------------------------------------------
 Trust Radius=3.00D-01 FncErr=1.00D-07 GrdErr=1.00D-06 EigMax=2.50D+02 EigMin=1.00D-04
 Number of steps in this run=     95 maximum allowed number of steps=    108.
 GradGradGradGradGradGradGradGradGradGradGradGradGradGradGradGradGradGrad

 Leave Link  103 at Mon Apr  4 20:20:18 2022, MaxMem=  1879048192 cpu:               0.3 elap:               0.1
 (Enter /gpfs/software/gaussian16/sse4/tar/g16/l202.exe)
                          Input orientation:                          
 ---------------------------------------------------------------------
 Center     Atomic      Atomic             Coordinates (Angstroms)
 Number     Number       Type             X           Y           Z
 ---------------------------------------------------------------------
      1          6           0       -6.018190    2.423760   -0.001890
      2          6           0       -6.110670    1.023440   -0.004130
      3          6           0       -4.705900    2.907610   -0.001030
      4          6           0       -3.583320    2.073380   -0.002290
      5          6           0       -3.684680    0.678560   -0.004520
      6          6           0       -4.988810    0.170400   -0.005420
      7          1           0       -5.193880   -0.893440   -0.007120
      8          8           0       -7.037610    3.186630   -0.000730
      9          1           0       -7.105080    0.576570   -0.004910
     10          6           0       -2.458410   -0.164080   -0.005770
     11          6           0       -1.257950    0.565350   -0.109490
     12          6           0       -2.335230   -1.568240    0.051470
     13          6           0       -1.090820   -2.208910    0.008040
     14          6           0        0.077360   -1.459250   -0.094740
     15          6           0       -0.006010   -0.067820   -0.153710
     16         17           0        1.581610   -2.307670   -0.143840
     17          1           0       -1.051030   -3.294040    0.055510
     18          1           0       -3.223110   -2.194990    0.132190
 ---------------------------------------------------------------------
                    Distance matrix (angstroms):
                    1          2          3          4          5
     1  C    0.000000
     2  C    1.403372   0.000000
     3  C    1.398648   2.350210   0.000000
     4  C    2.459951   2.736764   1.398616   0.000000
     5  C    2.913932   2.450382   2.451850   1.398500   0.000000
     6  C    2.477351   1.409343   2.751795   2.365744   1.399637
     7  H    3.418089   2.124839   3.832250   3.375788   2.179191
     8  O    1.273259   2.353427   2.348345   3.629249   4.187191
     9  H    2.143234   1.090204   3.345120   3.826649   3.421920
    10  C    4.401019   3.840470   3.806115   2.504329   1.487878
    11  C    5.111277   4.875432   4.169689   2.773624   2.431636
    12  C    5.431676   4.579721   5.065182   3.849937   2.621500
    13  C    6.763187   5.970522   6.264795   4.954863   3.881462
    14  C    7.227871   6.668109   6.477486   5.088084   4.327969
    15  C    6.509787   6.203233   5.564662   4.171908   3.756588
    16  Cl   8.953409   8.383733   8.170209   6.774226   6.055641
    17  H    7.574247   6.651627   7.198731   5.935068   4.766683
    18  H    5.400306   4.326070   5.315350   4.285653   2.913593
                    6          7          8          9         10
     6  C    0.000000
     7  H    1.083426   0.000000
     8  O    3.646265   4.477315   0.000000
     9  H    2.154895   2.411145   2.610935   0.000000
    10  C    2.552411   2.831036   5.674183   4.705327   0.000000
    11  C    3.753150   4.198820   6.347236   5.848076   1.408521
    12  C    3.172947   2.937800   6.687592   5.230187   1.410714
    13  C    4.566796   4.308804   8.029710   6.628000   2.460045
    14  C    5.322576   5.302244   8.497990   7.465928   2.848774
    15  C    4.990695   5.255200   7.749726   7.129809   2.458743
    16  Cl   7.023561   6.922861  10.222464   9.154055   4.575566
    17  H    5.245204   4.788529   8.822777   7.185875   3.432364
    18  H    2.954945   2.365877   6.597720   4.771796   2.174487
                   11         12         13         14         15
    11  C    0.000000
    12  C    2.395547   0.000000
    13  C    2.781774   1.400322   0.000000
    14  C    2.425340   2.419472   1.391833   0.000000
    15  C    1.403643   2.778241   2.405669   1.395172   0.000000
    16  Cl   4.039619   3.990807   2.678564   1.727714   2.745462
    17  H    3.868453   2.151179   1.086896   2.159234   3.397696
    18  H    3.397019   1.089799   2.135947   3.389087   3.867341
                   16         17         18
    16  Cl   0.000000
    17  H    2.818414   0.000000
    18  H    4.813961   2.435513   0.000000
 Stoichiometry    C12H4ClO(1-)
 Framework group  C1[X(C12H4ClO)]
 Deg. of freedom    48
 Full point group                 C1      NOp   1
 Largest Abelian subgroup         C1      NOp   1
 Largest concise Abelian subgroup C1      NOp   1
                         Standard orientation:                         
 ---------------------------------------------------------------------
 Center     Atomic      Atomic             Coordinates (Angstroms)
 Number     Number       Type             X           Y           Z
 ---------------------------------------------------------------------
      1          6           0        4.144871   -0.195927   -0.010307
      2          6           0        3.482969    1.040926   -0.049492
      3          6           0        3.286968   -1.299246    0.043602
      4          6           0        1.893163   -1.184152    0.057384
      5          6           0        1.241706    0.052722    0.018063
      6          6           0        2.079830    1.172358   -0.036219
      7          1           0        1.691389    2.183184   -0.070229
      8          8           0        5.413394   -0.304942   -0.022678
      9          1           0        4.090643    1.945046   -0.092420
     10          6           0       -0.244546    0.120209    0.034914
     11          6           0       -0.879150   -1.136331   -0.013224
     12          6           0       -1.090682    1.248678    0.061853
     13          6           0       -2.486131    1.133652    0.042037
     14          6           0       -3.082630   -0.122974   -0.005685
     15          6           0       -2.277035   -1.261724   -0.033410
     16         17           0       -4.808520   -0.199127   -0.028041
     17          1           0       -3.092957    2.035100    0.064345
     18          1           0       -0.667393    2.252213    0.099340
 ---------------------------------------------------------------------
 Rotational constants (GHZ):           3.2223343           0.2321816           0.2166272
 Leave Link  202 at Mon Apr  4 20:20:19 2022, MaxMem=  1879048192 cpu:               0.7 elap:               0.2
 (Enter /gpfs/software/gaussian16/sse4/tar/g16/l301.exe)
 Standard basis: 6-311+G(d,p) (5D, 7F)
 Ernie: Thresh=  0.10000D-02 Tol=  0.10000D-05 Strict=F.
 There are   354 symmetry adapted cartesian basis functions of A   symmetry.
 There are   340 symmetry adapted basis functions of A   symmetry.
   340 basis functions,   553 primitive gaussians,   354 cartesian basis functions
    51 alpha electrons       51 beta electrons
       nuclear repulsion energy       772.9545691768 Hartrees.
 IExCor= 4336 DFT=T Ex+Corr=M062X ExCW=0 ScaHFX=  0.540000
 ScaDFX=  1.000000  1.000000  1.000000  1.000000 ScalE2=  1.000000  1.000000
 IRadAn=      5 IRanWt=     -1 IRanGd=            0 ICorTp=0 IEmpDi=  4
 NAtoms=   18 NActive=   18 NUniq=   18 SFac= 1.00D+00 NAtFMM=   60 NAOKFM=F Big=F
 Integral buffers will be    131072 words long.
 Raffenetti 2 integral format.
 Two-electron integral symmetry is turned on.
 Leave Link  301 at Mon Apr  4 20:20:19 2022, MaxMem=  1879048192 cpu:               1.0 elap:               0.3
 (Enter /gpfs/software/gaussian16/sse4/tar/g16/l302.exe)
 NPDir=0 NMtPBC=     1 NCelOv=     1 NCel=       1 NClECP=     1 NCelD=      1
         NCelK=      1 NCelE2=     1 NClLst=     1 CellRange=     0.0.
 One-electron integrals computed using PRISM.
 One-electron integral symmetry used in STVInt
 NBasis=   340 RedAO= T EigKep=  1.05D-06  NBF=   340
 NBsUse=   338 1.00D-06 EigRej=  2.84D-07 NBFU=   338
 Precomputing XC quadrature grid using
 IXCGrd= 4 IRadAn=           5 IRanWt=          -1 IRanGd=           0 AccXCQ= 0.00D+00.
 Generated NRdTot=       0 NPtTot=           0 NUsed=           0 NTot=          32
 NSgBfM=   348   348   348   348   348 MxSgAt=    18 MxSgA2=    18.
 Leave Link  302 at Mon Apr  4 20:20:24 2022, MaxMem=  1879048192 cpu:              18.3 elap:               3.7
 (Enter /gpfs/software/gaussian16/sse4/tar/g16/l303.exe)
 DipDrv:  MaxL=1.
 Leave Link  303 at Mon Apr  4 20:20:25 2022, MaxMem=  1879048192 cpu:               2.1 elap:               0.5
 (Enter /gpfs/software/gaussian16/sse4/tar/g16/l401.exe)
 ExpMin= 4.38D-02 ExpMax= 1.06D+05 ExpMxC= 3.62D+03 IAcc=3 IRadAn=         5 AccDes= 0.00D+00
 Harris functional with IExCor= 1009 and IRadAn=       5 diagonalized for initial guess.
 HarFok:  IExCor= 1009 AccDes= 0.00D+00 IRadAn=         5 IDoV= 1 UseB2=F ITyADJ=14
 ICtDFT=  3500011 ScaDFX=  1.000000  1.000000  1.000000  1.000000
 FoFCou: FMM=F IPFlag=           0 FMFlag=      100000 FMFlg1=           0
         NFxFlg=           0 DoJE=T BraDBF=F KetDBF=T FulRan=T
         wScrn=  0.000000 ICntrl=       500 IOpCl=  0 I1Cent=   200000004 NGrid=           0
         NMat0=    1 NMatS0=      1 NMatT0=    0 NMatD0=    1 NMtDS0=    0 NMtDT0=    0
 Petite list used in FoFCou.
 Harris En= -994.406437636032    
 JPrj=0 DoOrth=F DoCkMO=F.
 Leave Link  401 at Mon Apr  4 20:20:28 2022, MaxMem=  1879048192 cpu:              21.3 elap:               3.4
 (Enter /gpfs/software/gaussian16/sse4/tar/g16/l502.exe)
 Integral symmetry usage will be decided dynamically.
 Closed shell SCF:
 Using DIIS extrapolation, IDIIS=  1040.
 NGot=  1879048192 LenX=  1878791817 LenY=  1878666060
 Requested convergence on RMS density matrix=1.00D-08 within 128 cycles.
 Requested convergence on MAX density matrix=1.00D-06.
 Requested convergence on             energy=1.00D-06.
 No special actions if energy rises.
 Fock matrices will be formed incrementally for  20 cycles.

 Cycle   1  Pass 1  IDiag  1:
 FoFJK:  IHMeth= 1 ICntrl=       0 DoSepK=F KAlg= 0 I1Cent=           0 FoldK=F
 IRaf= 850000000 NMat=       1 IRICut=       1 DoRegI=T DoRafI=F ISym2E= 0 IDoP0=0 IntGTp=1.
 FoFCou: FMM=F IPFlag=           0 FMFlag=      100000 FMFlg1=           0
         NFxFlg=           0 DoJE=F BraDBF=F KetDBF=F FulRan=T
         wScrn=  0.000000 ICntrl=         0 IOpCl=  0 I1Cent=           0 NGrid=           0
         NMat0=    1 NMatS0=      1 NMatT0=    0 NMatD0=    1 NMtDS0=    0 NMtDT0=    0
 Symmetry not used in FoFCou.
 E= -994.356508263020    
 DIIS: error= 3.88D-02 at cycle   1 NSaved=   1.
 NSaved= 1 IEnMin= 1 EnMin= -994.356508263020     IErMin= 1 ErrMin= 3.88D-02
 ErrMax= 3.88D-02  0.00D+00 EMaxC= 1.00D-01 BMatC= 4.86D-01 BMatP= 4.86D-01
 IDIUse=3 WtCom= 6.12D-01 WtEn= 3.88D-01
 Coeff-Com:  0.100D+01
 Coeff-En:   0.100D+01
 Coeff:      0.100D+01
 Gap=     0.222 Goal=   None    Shift=    0.000
 GapD=    0.222 DampG=1.000 DampE=0.500 DampFc=0.5000 IDamp=-1.
 Damping current iteration by 5.00D-01
 RMSDP=9.07D+00 MaxDP=7.02D+02              OVMax= 9.99D-01

 Cycle   2  Pass 1  IDiag  1:
 RMSU=  4.45D+00    CP:  3.00D+00
 E= -993.488684708633     Delta-E=        0.867823554387 Rises=F Damp=T
 DIIS: error= 3.48D-02 at cycle   2 NSaved=   2.
 NSaved= 2 IEnMin= 1 EnMin= -994.356508263020     IErMin= 2 ErrMin= 3.48D-02
 ErrMax= 3.48D-02  0.00D+00 EMaxC= 1.00D-01 BMatC= 3.31D-01 BMatP= 4.86D-01
 IDIUse=3 WtCom= 6.52D-01 WtEn= 3.48D-01
 Coeff-Com:  0.420D+00 0.580D+00
 Coeff-En:   0.815D+00 0.185D+00
 Coeff:      0.558D+00 0.442D+00
 Gap=    -0.233 Goal=   None    Shift=    0.000
 RMSDP=4.53D+00 MaxDP=3.52D+02 DE= 8.68D-01 OVMax= 8.32D-01

 Cycle   3  Pass 1  IDiag  1:
 RMSU=  3.82D-02    CP:  1.06D+00  9.59D-04
 E= -994.403965050713     Delta-E=       -0.915280342080 Rises=F Damp=F
 DIIS: error= 3.78D-02 at cycle   3 NSaved=   3.
 NSaved= 3 IEnMin= 3 EnMin= -994.403965050713     IErMin= 2 ErrMin= 3.48D-02
 ErrMax= 3.78D-02  0.00D+00 EMaxC= 1.00D-01 BMatC= 2.93D-01 BMatP= 3.31D-01
 IDIUse=3 WtCom= 6.22D-01 WtEn= 3.78D-01
 EnCoef did     3 forward-backward iterations
 Coeff-Com:  0.123D+00 0.434D+00 0.443D+00
 Coeff-En:   0.260D+00 0.178D+00 0.563D+00
 Coeff:      0.175D+00 0.337D+00 0.488D+00
 Gap=     0.212 Goal=   None    Shift=    0.000
 RMSDP=4.24D-02 MaxDP=3.04D+00 DE=-9.15D-01 OVMax= 2.31D-01

 Cycle   4  Pass 1  IDiag  1:
 RMSU=  3.52D-02    CP:  1.17D+00 -5.57D-04  4.94D-01
 E= -994.712377531511     Delta-E=       -0.308412480797 Rises=F Damp=F
 DIIS: error= 1.40D-02 at cycle   4 NSaved=   4.
 NSaved= 4 IEnMin= 4 EnMin= -994.712377531511     IErMin= 4 ErrMin= 1.40D-02
 ErrMax= 1.40D-02  0.00D+00 EMaxC= 1.00D-01 BMatC= 4.22D-02 BMatP= 2.93D-01
 IDIUse=3 WtCom= 8.60D-01 WtEn= 1.40D-01
 Coeff-Com: -0.492D-02 0.246D+00 0.240D+00 0.518D+00
 Coeff-En:   0.000D+00 0.000D+00 0.000D+00 0.100D+01
 Coeff:     -0.423D-02 0.212D+00 0.207D+00 0.586D+00
 Gap=     0.105 Goal=   None    Shift=    0.000
 RMSDP=1.53D-02 MaxDP=8.12D-01 DE=-3.08D-01 OVMax= 1.27D-01

 Cycle   5  Pass 1  IDiag  1:
 RMSU=  7.84D-03    CP:  1.11D+00  4.33D-04  5.34D-01  6.95D-01
 E= -994.702400772354     Delta-E=        0.009976759157 Rises=F Damp=F
 DIIS: error= 2.13D-02 at cycle   5 NSaved=   5.
 NSaved= 5 IEnMin= 4 EnMin= -994.712377531511     IErMin= 4 ErrMin= 1.40D-02
 ErrMax= 2.13D-02  0.00D+00 EMaxC= 1.00D-01 BMatC= 5.12D-02 BMatP= 4.22D-02
 IDIUse=2 WtCom= 0.00D+00 WtEn= 1.00D+00
 Coeff-En:   0.000D+00 0.000D+00 0.000D+00 0.552D+00 0.448D+00
 Coeff:      0.000D+00 0.000D+00 0.000D+00 0.552D+00 0.448D+00
 Gap=     0.030 Goal=   None    Shift=    0.000
 RMSDP=8.75D-02 MaxDP=5.89D+00 DE= 9.98D-03 OVMax= 2.04D-01

 Cycle   6  Pass 1  IDiag  1:
 RMSU=  2.57D-02    CP:  1.57D+00 -3.59D-03  8.16D-01  2.44D+00  4.71D-01
 E= -994.714378284471     Delta-E=       -0.011977512117 Rises=F Damp=F
 DIIS: error= 1.63D-02 at cycle   6 NSaved=   6.
 NSaved= 6 IEnMin= 6 EnMin= -994.714378284471     IErMin= 4 ErrMin= 1.40D-02
 ErrMax= 1.63D-02  0.00D+00 EMaxC= 1.00D-01 BMatC= 5.35D-02 BMatP= 4.22D-02
 IDIUse=2 WtCom= 0.00D+00 WtEn= 1.00D+00
 EnCoef did     2 forward-backward iterations
 Coeff-En:   0.000D+00 0.000D+00 0.000D+00 0.254D+00 0.342D+00 0.404D+00
 Coeff:      0.000D+00 0.000D+00 0.000D+00 0.254D+00 0.342D+00 0.404D+00
 Gap=     0.096 Goal=   None    Shift=    0.000
 RMSDP=4.10D-02 MaxDP=2.46D+00 DE=-1.20D-02 OVMax= 1.03D-01

 Cycle   7  Pass 1  IDiag  1:
 RMSU=  7.21D-03    CP:  1.36D+00 -1.78D-03  6.91D-01  1.63D+00  7.92D-01
                    CP:  5.12D-01
 E= -994.763242134114     Delta-E=       -0.048863849643 Rises=F Damp=F
 DIIS: error= 4.06D-03 at cycle   7 NSaved=   7.
 NSaved= 7 IEnMin= 7 EnMin= -994.763242134114     IErMin= 7 ErrMin= 4.06D-03
 ErrMax= 4.06D-03  0.00D+00 EMaxC= 1.00D-01 BMatC= 3.11D-03 BMatP= 4.22D-02
 IDIUse=3 WtCom= 9.59D-01 WtEn= 4.06D-02
 Coeff-Com: -0.142D-02-0.732D-03-0.213D-01 0.492D-01 0.189D+00 0.179D+00
 Coeff-Com:  0.606D+00
 Coeff-En:   0.000D+00 0.000D+00 0.000D+00 0.000D+00 0.000D+00 0.000D+00
 Coeff-En:   0.100D+01
 Coeff:     -0.136D-02-0.703D-03-0.205D-01 0.472D-01 0.181D+00 0.172D+00
 Coeff:      0.622D+00
 Gap=     0.094 Goal=   None    Shift=    0.000
 RMSDP=5.05D-03 MaxDP=4.06D-01 DE=-4.89D-02 OVMax= 2.11D-02

 Cycle   8  Pass 1  IDiag  1:
 RMSU=  1.71D-03    CP:  1.34D+00 -1.45D-03  6.52D-01  1.54D+00  9.41D-01
                    CP:  4.58D-01  8.25D-01
 E= -994.765795193693     Delta-E=       -0.002553059579 Rises=F Damp=F
 DIIS: error= 1.04D-03 at cycle   8 NSaved=   8.
 NSaved= 8 IEnMin= 8 EnMin= -994.765795193693     IErMin= 8 ErrMin= 1.04D-03
 ErrMax= 1.04D-03  0.00D+00 EMaxC= 1.00D-01 BMatC= 2.34D-04 BMatP= 3.11D-03
 IDIUse=3 WtCom= 9.90D-01 WtEn= 1.04D-02
 Coeff-Com: -0.243D-02 0.761D-03-0.148D-01-0.666D-02 0.548D-01 0.220D-01
 Coeff-Com:  0.303D+00 0.643D+00
 Coeff-En:   0.000D+00 0.000D+00 0.000D+00 0.000D+00 0.000D+00 0.000D+00
 Coeff-En:   0.000D+00 0.100D+01
 Coeff:     -0.240D-02 0.753D-03-0.147D-01-0.659D-02 0.542D-01 0.218D-01
 Coeff:      0.300D+00 0.647D+00
 Gap=     0.093 Goal=   None    Shift=    0.000
 RMSDP=1.83D-03 MaxDP=1.10D-01 DE=-2.55D-03 OVMax= 7.82D-03

 Cycle   9  Pass 1  IDiag  1:
 RMSU=  4.86D-04    CP:  1.33D+00 -1.35D-03  6.49D-01  1.51D+00  9.57D-01
                    CP:  4.40D-01  8.44D-01  9.16D-01
 E= -994.766058356013     Delta-E=       -0.000263162320 Rises=F Damp=F
 DIIS: error= 3.24D-04 at cycle   9 NSaved=   9.
 NSaved= 9 IEnMin= 9 EnMin= -994.766058356013     IErMin= 9 ErrMin= 3.24D-04
 ErrMax= 3.24D-04  0.00D+00 EMaxC= 1.00D-01 BMatC= 1.47D-05 BMatP= 2.34D-04
 IDIUse=3 WtCom= 9.97D-01 WtEn= 3.24D-03
 Coeff-Com: -0.675D-03-0.195D-03-0.148D-02-0.567D-02-0.660D-02-0.128D-01
 Coeff-Com:  0.780D-03 0.187D+00 0.839D+00
 Coeff-En:   0.000D+00 0.000D+00 0.000D+00 0.000D+00 0.000D+00 0.000D+00
 Coeff-En:   0.000D+00 0.000D+00 0.100D+01
 Coeff:     -0.673D-03-0.194D-03-0.148D-02-0.565D-02-0.658D-02-0.127D-01
 Coeff:      0.778D-03 0.187D+00 0.840D+00
 Gap=     0.094 Goal=   None    Shift=    0.000
 RMSDP=3.29D-04 MaxDP=3.11D-02 DE=-2.63D-04 OVMax= 4.30D-03

 Cycle  10  Pass 1  IDiag  1:
 RMSU=  2.43D-04    CP:  1.34D+00 -1.35D-03  6.50D-01  1.51D+00  9.54D-01
                    CP:  4.41D-01  8.58D-01  9.85D-01  9.14D-01
 E= -994.766088909352     Delta-E=       -0.000030553339 Rises=F Damp=F
 DIIS: error= 2.29D-04 at cycle  10 NSaved=  10.
 NSaved=10 IEnMin=10 EnMin= -994.766088909352     IErMin=10 ErrMin= 2.29D-04
 ErrMax= 2.29D-04  0.00D+00 EMaxC= 1.00D-01 BMatC= 9.20D-06 BMatP= 1.47D-05
 IDIUse=3 WtCom= 9.98D-01 WtEn= 2.29D-03
 Coeff-Com:  0.102D-02-0.756D-03 0.386D-02-0.490D-02-0.185D-01-0.109D-01
 Coeff-Com: -0.572D-01-0.117D-02 0.504D+00 0.584D+00
 Coeff-En:   0.000D+00 0.000D+00 0.000D+00 0.000D+00 0.000D+00 0.000D+00
 Coeff-En:   0.000D+00 0.000D+00 0.000D+00 0.100D+01
 Coeff:      0.102D-02-0.754D-03 0.385D-02-0.489D-02-0.185D-01-0.109D-01
 Coeff:     -0.570D-01-0.117D-02 0.503D+00 0.585D+00
 Gap=     0.094 Goal=   None    Shift=    0.000
 RMSDP=8.20D-04 MaxDP=4.95D-02 DE=-3.06D-05 OVMax= 1.86D-03

 Cycle  11  Pass 1  IDiag  1:
 RMSU=  1.04D-04    CP:  1.33D+00 -1.31D-03  6.45D-01  1.50D+00  9.68D-01
                    CP:  4.33D-01  8.59D-01  1.05D+00  1.08D+00  8.20D-01
 E= -994.766101473818     Delta-E=       -0.000012564466 Rises=F Damp=F
 DIIS: error= 9.40D-05 at cycle  11 NSaved=  11.
 NSaved=11 IEnMin=11 EnMin= -994.766101473818     IErMin=11 ErrMin= 9.40D-05
 ErrMax= 9.40D-05  0.00D+00 EMaxC= 1.00D-01 BMatC= 1.96D-06 BMatP= 9.20D-06
 IDIUse=1 WtCom= 1.00D+00 WtEn= 0.00D+00
 Coeff-Com:  0.113D-03 0.154D-03 0.232D-02 0.651D-03-0.536D-02-0.594D-02
 Coeff-Com: -0.305D-01-0.364D-01 0.948D-01 0.220D+00 0.761D+00
 Coeff:      0.113D-03 0.154D-03 0.232D-02 0.651D-03-0.536D-02-0.594D-02
 Coeff:     -0.305D-01-0.364D-01 0.948D-01 0.220D+00 0.761D+00
 Gap=     0.095 Goal=   None    Shift=    0.000
 RMSDP=4.66D-04 MaxDP=3.60D-02 DE=-1.26D-05 OVMax= 1.26D-03

 Cycle  12  Pass 1  IDiag  1:
 RMSU=  5.47D-05    CP:  1.33D+00 -1.28D-03  6.43D-01  1.49D+00  9.69D-01
                    CP:  4.28D-01  8.56D-01  1.06D+00  1.13D+00  9.03D-01
                    CP:  1.14D+00
 E= -994.766104453328     Delta-E=       -0.000002979510 Rises=F Damp=F
 DIIS: error= 7.57D-05 at cycle  12 NSaved=  12.
 NSaved=12 IEnMin=12 EnMin= -994.766104453328     IErMin=12 ErrMin= 7.57D-05
 ErrMax= 7.57D-05  0.00D+00 EMaxC= 1.00D-01 BMatC= 6.45D-07 BMatP= 1.96D-06
 IDIUse=1 WtCom= 1.00D+00 WtEn= 0.00D+00
 Coeff-Com:  0.178D-04-0.247D-04 0.842D-03 0.792D-03-0.166D-03-0.131D-02
 Coeff-Com: -0.822D-02-0.264D-01-0.585D-01-0.833D-02 0.540D+00 0.561D+00
 Coeff:      0.178D-04-0.247D-04 0.842D-03 0.792D-03-0.166D-03-0.131D-02
 Coeff:     -0.822D-02-0.264D-01-0.585D-01-0.833D-02 0.540D+00 0.561D+00
 Gap=     0.095 Goal=   None    Shift=    0.000
 RMSDP=9.11D-05 MaxDP=5.06D-03 DE=-2.98D-06 OVMax= 5.09D-04

 Cycle  13  Pass 1  IDiag  1:
 RMSU=  2.37D-05    CP:  1.33D+00 -1.28D-03  6.43D-01  1.49D+00  9.70D-01
                    CP:  4.28D-01  8.58D-01  1.07D+00  1.14D+00  9.26D-01
                    CP:  1.26D+00  1.06D+00
 E= -994.766105459779     Delta-E=       -0.000001006451 Rises=F Damp=F
 DIIS: error= 1.82D-05 at cycle  13 NSaved=  13.
 NSaved=13 IEnMin=13 EnMin= -994.766105459779     IErMin=13 ErrMin= 1.82D-05
 ErrMax= 1.82D-05  0.00D+00 EMaxC= 1.00D-01 BMatC= 5.77D-08 BMatP= 6.45D-07
 IDIUse=1 WtCom= 1.00D+00 WtEn= 0.00D+00
 Coeff-Com: -0.631D-04 0.607D-04-0.101D-03 0.391D-03 0.126D-02 0.492D-03
 Coeff-Com:  0.273D-02-0.246D-02-0.385D-01-0.617D-01 0.538D-01 0.245D+00
 Coeff-Com:  0.799D+00
 Coeff:     -0.631D-04 0.607D-04-0.101D-03 0.391D-03 0.126D-02 0.492D-03
 Coeff:      0.273D-02-0.246D-02-0.385D-01-0.617D-01 0.538D-01 0.245D+00
 Coeff:      0.799D+00
 Gap=     0.095 Goal=   None    Shift=    0.000
 RMSDP=1.03D-04 MaxDP=7.09D-03 DE=-1.01D-06 OVMax= 3.65D-04

 Cycle  14  Pass 1  IDiag  1:
 RMSU=  9.02D-06    CP:  1.33D+00 -1.27D-03  6.43D-01  1.48D+00  9.71D-01
                    CP:  4.27D-01  8.58D-01  1.07D+00  1.14D+00  9.31D-01
                    CP:  1.35D+00  1.27D+00  1.11D+00
 E= -994.766105608270     Delta-E=       -0.000000148491 Rises=F Damp=F
 DIIS: error= 8.09D-06 at cycle  14 NSaved=  14.
 NSaved=14 IEnMin=14 EnMin= -994.766105608270     IErMin=14 ErrMin= 8.09D-06
 ErrMax= 8.09D-06  0.00D+00 EMaxC= 1.00D-01 BMatC= 1.40D-08 BMatP= 5.77D-08
 IDIUse=1 WtCom= 1.00D+00 WtEn= 0.00D+00
 Coeff-Com: -0.176D-04 0.207D-04-0.179D-03-0.859D-04 0.265D-03 0.387D-03
 Coeff-Com:  0.160D-02 0.254D-02-0.183D-02-0.181D-01-0.640D-01-0.125D-01
 Coeff-Com:  0.313D+00 0.779D+00
 Coeff:     -0.176D-04 0.207D-04-0.179D-03-0.859D-04 0.265D-03 0.387D-03
 Coeff:      0.160D-02 0.254D-02-0.183D-02-0.181D-01-0.640D-01-0.125D-01
 Coeff:      0.313D+00 0.779D+00
 Gap=     0.095 Goal=   None    Shift=    0.000
 RMSDP=2.08D-05 MaxDP=1.82D-03 DE=-1.48D-07 OVMax= 1.39D-04

 Cycle  15  Pass 1  IDiag  1:
 RMSU=  4.03D-06    CP:  1.33D+00 -1.27D-03  6.43D-01  1.49D+00  9.71D-01
                    CP:  4.27D-01  8.58D-01  1.07D+00  1.14D+00  9.41D-01
                    CP:  1.35D+00  1.32D+00  1.31D+00  1.31D+00
 E= -994.766105639115     Delta-E=       -0.000000030845 Rises=F Damp=F
 DIIS: error= 3.42D-06 at cycle  15 NSaved=  15.
 NSaved=15 IEnMin=15 EnMin= -994.766105639115     IErMin=15 ErrMin= 3.42D-06
 ErrMax= 3.42D-06  0.00D+00 EMaxC= 1.00D-01 BMatC= 2.88D-09 BMatP= 1.40D-08
 IDIUse=1 WtCom= 1.00D+00 WtEn= 0.00D+00
 Coeff-Com: -0.372D-05 0.936D-05-0.483D-04-0.922D-04-0.142D-03 0.843D-04
 Coeff-Com: -0.145D-03 0.107D-02 0.646D-02 0.593D-02-0.258D-01-0.534D-01
 Coeff-Com: -0.318D-01 0.238D+00 0.860D+00
 Coeff:     -0.372D-05 0.936D-05-0.483D-04-0.922D-04-0.142D-03 0.843D-04
 Coeff:     -0.145D-03 0.107D-02 0.646D-02 0.593D-02-0.258D-01-0.534D-01
 Coeff:     -0.318D-01 0.238D+00 0.860D+00
 Gap=     0.095 Goal=   None    Shift=    0.000
 RMSDP=9.23D-06 MaxDP=7.97D-04 DE=-3.08D-08 OVMax= 1.11D-04

 Cycle  16  Pass 1  IDiag  1:
 RMSU=  2.21D-06    CP:  1.33D+00 -1.27D-03  6.43D-01  1.49D+00  9.71D-01
                    CP:  4.27D-01  8.59D-01  1.07D+00  1.14D+00  9.44D-01
                    CP:  1.34D+00  1.36D+00  1.42D+00  1.59D+00  1.58D+00
 E= -994.766105648285     Delta-E=       -0.000000009171 Rises=F Damp=F
 DIIS: error= 1.91D-06 at cycle  16 NSaved=  16.
 NSaved=16 IEnMin=16 EnMin= -994.766105648285     IErMin=16 ErrMin= 1.91D-06
 ErrMax= 1.91D-06  0.00D+00 EMaxC= 1.00D-01 BMatC= 5.68D-10 BMatP= 2.88D-09
 IDIUse=1 WtCom= 1.00D+00 WtEn= 0.00D+00
 Coeff-Com:  0.124D-05 0.153D-05 0.190D-04-0.201D-04-0.110D-03-0.205D-04
 Coeff-Com: -0.435D-03-0.129D-03 0.257D-02 0.562D-02 0.468D-02-0.202D-01
 Coeff-Com: -0.711D-01-0.735D-01 0.265D+00 0.888D+00
 Coeff:      0.124D-05 0.153D-05 0.190D-04-0.201D-04-0.110D-03-0.205D-04
 Coeff:     -0.435D-03-0.129D-03 0.257D-02 0.562D-02 0.468D-02-0.202D-01
 Coeff:     -0.711D-01-0.735D-01 0.265D+00 0.888D+00
 Gap=     0.095 Goal=   None    Shift=    0.000
 RMSDP=7.54D-06 MaxDP=7.27D-04 DE=-9.17D-09 OVMax= 1.02D-04

 Cycle  17  Pass 1  IDiag  1:
 RMSU=  1.30D-06    CP:  1.33D+00 -1.27D-03  6.43D-01  1.49D+00  9.70D-01
                    CP:  4.27D-01  8.59D-01  1.07D+00  1.13D+00  9.51D-01
                    CP:  1.33D+00  1.39D+00  1.51D+00  1.82D+00  2.17D+00
                    CP:  1.74D+00
 E= -994.766105652658     Delta-E=       -0.000000004372 Rises=F Damp=F
 DIIS: error= 1.56D-06 at cycle  17 NSaved=  17.
 NSaved=17 IEnMin=17 EnMin= -994.766105652658     IErMin=17 ErrMin= 1.56D-06
 ErrMax= 1.56D-06  0.00D+00 EMaxC= 1.00D-01 BMatC= 1.37D-10 BMatP= 5.68D-10
 IDIUse=1 WtCom= 1.00D+00 WtEn= 0.00D+00
 Coeff-Com:  0.303D-06-0.241D-07 0.152D-04 0.481D-05-0.157D-04-0.316D-04
 Coeff-Com: -0.149D-03-0.256D-03-0.435D-03 0.588D-03 0.666D-02 0.319D-02
 Coeff-Com: -0.151D-01-0.693D-01-0.738D-01 0.360D+00 0.789D+00
 Coeff:      0.303D-06-0.241D-07 0.152D-04 0.481D-05-0.157D-04-0.316D-04
 Coeff:     -0.149D-03-0.256D-03-0.435D-03 0.588D-03 0.666D-02 0.319D-02
 Coeff:     -0.151D-01-0.693D-01-0.738D-01 0.360D+00 0.789D+00
 Gap=     0.095 Goal=   None    Shift=    0.000
 RMSDP=4.29D-06 MaxDP=3.77D-04 DE=-4.37D-09 OVMax= 7.40D-05

 Cycle  18  Pass 1  IDiag  1:
 RMSU=  5.83D-07    CP:  1.33D+00 -1.27D-03  6.43D-01  1.49D+00  9.70D-01
                    CP:  4.27D-01  8.59D-01  1.07D+00  1.13D+00  9.56D-01
                    CP:  1.33D+00  1.41D+00  1.56D+00  1.96D+00  2.58D+00
                    CP:  2.45D+00  1.55D+00
 E= -994.766105654982     Delta-E=       -0.000000002325 Rises=F Damp=F
 DIIS: error= 1.31D-06 at cycle  18 NSaved=  18.
 NSaved=18 IEnMin=18 EnMin= -994.766105654982     IErMin=18 ErrMin= 1.31D-06
 ErrMax= 1.31D-06  0.00D+00 EMaxC= 1.00D-01 BMatC= 7.44D-11 BMatP= 1.37D-10
 IDIUse=1 WtCom= 1.00D+00 WtEn= 0.00D+00
 Coeff-Com: -0.522D-06-0.142D-05-0.529D-05 0.157D-04 0.577D-04-0.209D-05
 Coeff-Com:  0.200D-03 0.171D-04-0.145D-02-0.257D-02-0.603D-03 0.127D-01
 Coeff-Com:  0.296D-01 0.107D-01-0.172D+00-0.368D+00 0.147D+00 0.134D+01
 Coeff:     -0.522D-06-0.142D-05-0.529D-05 0.157D-04 0.577D-04-0.209D-05
 Coeff:      0.200D-03 0.171D-04-0.145D-02-0.257D-02-0.603D-03 0.127D-01
 Coeff:      0.296D-01 0.107D-01-0.172D+00-0.368D+00 0.147D+00 0.134D+01
 Gap=     0.095 Goal=   None    Shift=    0.000
 RMSDP=7.65D-06 MaxDP=6.76D-04 DE=-2.32D-09 OVMax= 1.25D-04

 Cycle  19  Pass 1  IDiag  1:
 RMSU=  1.85D-06    CP:  1.33D+00 -1.27D-03  6.43D-01  1.49D+00  9.70D-01
                    CP:  4.27D-01  8.59D-01  1.07D+00  1.13D+00  9.64D-01
                    CP:  1.32D+00  1.44D+00  1.65D+00  2.19D+00  3.00D+00
                    CP:  3.00D+00  2.65D+00  2.49D+00
 E= -994.766105657848     Delta-E=       -0.000000002866 Rises=F Damp=F
 DIIS: error= 8.80D-07 at cycle  19 NSaved=  19.
 NSaved=19 IEnMin=19 EnMin= -994.766105657848     IErMin=19 ErrMin= 8.80D-07
 ErrMax= 8.80D-07  0.00D+00 EMaxC= 1.00D-01 BMatC= 3.95D-11 BMatP= 7.44D-11
 IDIUse=1 WtCom= 1.00D+00 WtEn= 0.00D+00
 Coeff-Com:  0.733D-06-0.143D-05-0.101D-04 0.478D-05 0.217D-04 0.247D-04
 Coeff-Com:  0.173D-03 0.172D-03 0.305D-04-0.744D-03-0.504D-02 0.152D-02
 Coeff-Com:  0.146D-01 0.573D-01 0.326D-01-0.356D+00-0.735D+00 0.312D+00
 Coeff-Com:  0.168D+01
 Coeff:      0.733D-06-0.143D-05-0.101D-04 0.478D-05 0.217D-04 0.247D-04
 Coeff:      0.173D-03 0.172D-03 0.305D-04-0.744D-03-0.504D-02 0.152D-02
 Coeff:      0.146D-01 0.573D-01 0.326D-01-0.356D+00-0.735D+00 0.312D+00
 Coeff:      0.168D+01
 Gap=     0.095 Goal=   None    Shift=    0.000
 RMSDP=1.08D-05 MaxDP=9.18D-04 DE=-2.87D-09 OVMax= 1.79D-04

 Cycle  20  Pass 1  IDiag  1:
 RMSU=  2.80D-06    CP:  1.33D+00 -1.27D-03  6.43D-01  1.49D+00  9.70D-01
                    CP:  4.27D-01  8.60D-01  1.08D+00  1.12D+00  9.75D-01
                    CP:  1.30D+00  1.49D+00  1.78D+00  2.51D+00  3.00D+00
                    CP:  3.00D+00  3.00D+00  3.00D+00  3.00D+00
 E= -994.766105660015     Delta-E=       -0.000000002167 Rises=F Damp=F
 DIIS: error= 2.64D-07 at cycle  20 NSaved=  20.
 NSaved=20 IEnMin=20 EnMin= -994.766105660015     IErMin=20 ErrMin= 2.64D-07
 ErrMax= 2.64D-07  0.00D+00 EMaxC= 1.00D-01 BMatC= 1.04D-11 BMatP= 3.95D-11
 IDIUse=1 WtCom= 1.00D+00 WtEn= 0.00D+00
 Coeff-Com:  0.767D-06-0.503D-06-0.241D-05-0.214D-05-0.987D-05 0.123D-04
 Coeff-Com:  0.131D-04 0.492D-04 0.413D-03 0.387D-03-0.199D-02-0.386D-02
 Coeff-Com: -0.320D-02 0.214D-01 0.730D-01-0.416D-02-0.336D+00-0.271D+00
 Coeff-Com:  0.639D+00 0.886D+00
 Coeff:      0.767D-06-0.503D-06-0.241D-05-0.214D-05-0.987D-05 0.123D-04
 Coeff:      0.131D-04 0.492D-04 0.413D-03 0.387D-03-0.199D-02-0.386D-02
 Coeff:     -0.320D-02 0.214D-01 0.730D-01-0.416D-02-0.336D+00-0.271D+00
 Coeff:      0.639D+00 0.886D+00
 Gap=     0.095 Goal=   None    Shift=    0.000
 RMSDP=2.97D-06 MaxDP=2.44D-04 DE=-2.17D-09 OVMax= 5.13D-05

 Cycle  21  Pass 1  IDiag  1:
 Restarting incremental Fock formation.
 E= -994.766105660246     Delta-E=       -0.000000000231 Rises=F Damp=F
 DIIS: error= 1.25D-07 at cycle  21 NSaved=  20.
 NSaved=20 IEnMin=20 EnMin= -994.766105660246     IErMin=20 ErrMin= 1.25D-07
 ErrMax= 1.25D-07  0.00D+00 EMaxC= 1.00D-01 BMatC= 1.60D-12 BMatP= 1.04D-11
 IDIUse=1 WtCom= 1.00D+00 WtEn= 0.00D+00
 Coeff-Com: -0.494D-07 0.135D-05-0.157D-05-0.692D-05-0.271D-05-0.320D-04
 Coeff-Com: -0.178D-04 0.149D-03 0.273D-03 0.808D-03-0.194D-02-0.421D-02
 Coeff-Com: -0.828D-02 0.121D-01 0.902D-01 0.764D-01-0.171D+00-0.215D+00
 Coeff-Com:  0.252D+00 0.969D+00
 Coeff:     -0.494D-07 0.135D-05-0.157D-05-0.692D-05-0.271D-05-0.320D-04
 Coeff:     -0.178D-04 0.149D-03 0.273D-03 0.808D-03-0.194D-02-0.421D-02
 Coeff:     -0.828D-02 0.121D-01 0.902D-01 0.764D-01-0.171D+00-0.215D+00
 Coeff:      0.252D+00 0.969D+00
 Gap=     0.095 Goal=   None    Shift=    0.000
 RMSDP=1.18D-06 MaxDP=9.15D-05 DE=-2.31D-10 OVMax= 2.06D-05

 Cycle  22  Pass 1  IDiag  1:
 RMSU=  1.12D-06    CP:  1.00D+00
 E= -994.766105660215     Delta-E=        0.000000000030 Rises=F Damp=F
 DIIS: error= 3.30D-08 at cycle  22 NSaved=  20.
 NSaved=20 IEnMin=19 EnMin= -994.766105660246     IErMin=20 ErrMin= 3.30D-08
 ErrMax= 3.30D-08  0.00D+00 EMaxC= 1.00D-01 BMatC= 3.11D-13 BMatP= 1.60D-12
 IDIUse=1 WtCom= 1.00D+00 WtEn= 0.00D+00
 Coeff-Com:  0.328D-06-0.249D-06 0.130D-06-0.166D-05-0.597D-05-0.729D-05
 Coeff-Com: -0.684D-05-0.122D-04 0.382D-03-0.956D-04 0.813D-04-0.331D-02
 Coeff-Com: -0.752D-02 0.817D-02 0.502D-01 0.109D-01-0.892D-01-0.101D+00
 Coeff-Com:  0.101D+00 0.103D+01
 Coeff:      0.328D-06-0.249D-06 0.130D-06-0.166D-05-0.597D-05-0.729D-05
 Coeff:     -0.684D-05-0.122D-04 0.382D-03-0.956D-04 0.813D-04-0.331D-02
 Coeff:     -0.752D-02 0.817D-02 0.502D-01 0.109D-01-0.892D-01-0.101D+00
 Coeff:      0.101D+00 0.103D+01
 Gap=     0.095 Goal=   None    Shift=    0.000
 RMSDP=2.37D-07 MaxDP=2.02D-05 DE= 3.05D-11 OVMax= 3.77D-06

 Cycle  23  Pass 1  IDiag  1:
 RMSU=  3.89D-08    CP:  1.00D+00  1.19D+00
 E= -994.766105660218     Delta-E=       -0.000000000003 Rises=F Damp=F
 DIIS: error= 2.01D-08 at cycle  23 NSaved=  20.
 NSaved=20 IEnMin=18 EnMin= -994.766105660246     IErMin=20 ErrMin= 2.01D-08
 ErrMax= 2.01D-08  0.00D+00 EMaxC= 1.00D-01 BMatC= 1.01D-13 BMatP= 3.11D-13
 IDIUse=1 WtCom= 1.00D+00 WtEn= 0.00D+00
 Coeff-Com:  0.489D-07 0.108D-05-0.518D-06 0.109D-05-0.296D-05-0.254D-04
 Coeff-Com: -0.578D-04 0.105D-03 0.161D-03 0.812D-03-0.139D-03-0.529D-02
 Coeff-Com: -0.105D-01 0.148D-01 0.290D-01-0.111D-01-0.852D-01-0.105D+00
 Coeff-Com:  0.489D+00 0.683D+00
 Coeff:      0.489D-07 0.108D-05-0.518D-06 0.109D-05-0.296D-05-0.254D-04
 Coeff:     -0.578D-04 0.105D-03 0.161D-03 0.812D-03-0.139D-03-0.529D-02
 Coeff:     -0.105D-01 0.148D-01 0.290D-01-0.111D-01-0.852D-01-0.105D+00
 Coeff:      0.489D+00 0.683D+00
 Gap=     0.095 Goal=   None    Shift=    0.000
 RMSDP=4.57D-08 MaxDP=3.86D-06 DE=-2.50D-12 OVMax= 8.27D-07

 Cycle  24  Pass 1  IDiag  1:
 RMSU=  1.71D-08    CP:  1.00D+00  1.23D+00  1.14D+00
 E= -994.766105660247     Delta-E=       -0.000000000030 Rises=F Damp=F
 DIIS: error= 7.05D-09 at cycle  24 NSaved=  20.
 NSaved=20 IEnMin=20 EnMin= -994.766105660247     IErMin=20 ErrMin= 7.05D-09
 ErrMax= 7.05D-09  0.00D+00 EMaxC= 1.00D-01 BMatC= 1.74D-14 BMatP= 1.01D-13
 IDIUse=1 WtCom= 1.00D+00 WtEn= 0.00D+00
 Coeff-Com: -0.913D-07-0.463D-07 0.162D-06 0.474D-06 0.761D-05-0.118D-05
 Coeff-Com: -0.342D-04-0.547D-04 0.593D-04 0.649D-03 0.785D-03-0.414D-02
 Coeff-Com: -0.599D-02 0.197D-02 0.164D-01 0.760D-02-0.528D-01-0.126D+00
 Coeff-Com:  0.187D+00 0.975D+00
 Coeff:     -0.913D-07-0.463D-07 0.162D-06 0.474D-06 0.761D-05-0.118D-05
 Coeff:     -0.342D-04-0.547D-04 0.593D-04 0.649D-03 0.785D-03-0.414D-02
 Coeff:     -0.599D-02 0.197D-02 0.164D-01 0.760D-02-0.528D-01-0.126D+00
 Coeff:      0.187D+00 0.975D+00
 Gap=     0.095 Goal=   None    Shift=    0.000
 RMSDP=1.96D-08 MaxDP=1.90D-06 DE=-2.96D-11 OVMax= 2.89D-07

 Cycle  25  Pass 1  IDiag  1:
 RMSU=  8.77D-09    CP:  1.00D+00  1.24D+00  1.33D+00  1.36D+00
 E= -994.766105660228     Delta-E=        0.000000000019 Rises=F Damp=F
 DIIS: error= 1.87D-09 at cycle  25 NSaved=  20.
 NSaved=20 IEnMin=19 EnMin= -994.766105660247     IErMin=20 ErrMin= 1.87D-09
 ErrMax= 1.87D-09  0.00D+00 EMaxC= 1.00D-01 BMatC= 1.51D-15 BMatP= 1.74D-14
 IDIUse=1 WtCom= 1.00D+00 WtEn= 0.00D+00
 Large coefficients: NSaved= 20 BigCof=    0.00 CofMax=   10.00 Det=-2.95D-15
 Inversion failed.  Reducing to 19 matrices.
 Large coefficients: NSaved= 19 BigCof=    0.00 CofMax=   10.00 Det=-2.95D-15
 Inversion failed.  Reducing to 18 matrices.
 Large coefficients: NSaved= 18 BigCof=    0.00 CofMax=   10.00 Det=-2.97D-15
 Inversion failed.  Reducing to 17 matrices.
 Large coefficients: NSaved= 17 BigCof=    0.00 CofMax=   10.00 Det=-3.03D-15
 Inversion failed.  Reducing to 16 matrices.
 Large coefficients: NSaved= 16 BigCof=    0.00 CofMax=   10.00 Det=-3.59D-15
 Inversion failed.  Reducing to 15 matrices.
 Coeff-Com: -0.849D-05-0.313D-04-0.259D-04 0.227D-03 0.573D-03-0.987D-03
 Coeff-Com: -0.288D-02-0.125D-02 0.669D-02 0.888D-02-0.133D-01-0.681D-01
 Coeff-Com:  0.206D-01 0.296D+00 0.754D+00
 Coeff:     -0.849D-05-0.313D-04-0.259D-04 0.227D-03 0.573D-03-0.987D-03
 Coeff:     -0.288D-02-0.125D-02 0.669D-02 0.888D-02-0.133D-01-0.681D-01
 Coeff:      0.206D-01 0.296D+00 0.754D+00
 Gap=     0.095 Goal=   None    Shift=    0.000
 RMSDP=1.08D-08 MaxDP=6.03D-07 DE= 1.89D-11 OVMax= 4.35D-08

 Cycle  26  Pass 1  IDiag  1:
 RMSU=  3.70D-09    CP:  1.00D+00  1.25D+00  1.32D+00  1.61D+00  1.26D+00
 E= -994.766105660250     Delta-E=       -0.000000000021 Rises=F Damp=F
 DIIS: error= 1.24D-09 at cycle  26 NSaved=  16.
 NSaved=16 IEnMin=16 EnMin= -994.766105660250     IErMin=16 ErrMin= 1.24D-09
 ErrMax= 1.24D-09  0.00D+00 EMaxC= 1.00D-01 BMatC= 4.58D-16 BMatP= 1.51D-15
 IDIUse=1 WtCom= 1.00D+00 WtEn= 0.00D+00
 Large coefficients: NSaved= 16 BigCof=    0.00 CofMax=   10.00 Det=-1.82D-15
 Inversion failed.  Reducing to 15 matrices.
 Coeff-Com: -0.653D-05 0.578D-05 0.520D-04 0.110D-03-0.829D-04-0.238D-03
 Coeff-Com: -0.785D-03 0.674D-03 0.294D-02-0.648D-03-0.117D-01-0.766D-02
 Coeff-Com:  0.319D-02 0.399D+00 0.615D+00
 Coeff:     -0.653D-05 0.578D-05 0.520D-04 0.110D-03-0.829D-04-0.238D-03
 Coeff:     -0.785D-03 0.674D-03 0.294D-02-0.648D-03-0.117D-01-0.766D-02
 Coeff:      0.319D-02 0.399D+00 0.615D+00
 Gap=     0.095 Goal=   None    Shift=    0.000
 RMSDP=4.04D-09 MaxDP=3.13D-07 DE=-2.14D-11 OVMax= 2.72D-08

 SCF Done:  E(RM062X) =  -994.766105660     A.U. after   26 cycles
            NFock= 26  Conv=0.40D-08     -V/T= 2.0038
 KE= 9.909953823076D+02 PE=-3.896687075210D+03 EE= 1.137971018066D+03
 Leave Link  502 at Mon Apr  4 20:24:56 2022, MaxMem=  1879048192 cpu:            1855.2 elap:             267.3
 (Enter /gpfs/software/gaussian16/sse4/tar/g16/l601.exe)
 Copying SCF densities to generalized density rwf, IOpCl= 0 IROHF=0.

 **********************************************************************

            Population analysis using the SCF density.

 **********************************************************************

 Orbital symmetries:
       Occupied  (A) (A) (A) (A) (A) (A) (A) (A) (A) (A) (A) (A)
                 (A) (A) (A) (A) (A) (A) (A) (A) (A) (A) (A) (A)
                 (A) (A) (A) (A) (A) (A) (A) (A) (A) (A) (A) (A)
                 (A) (A) (A) (A) (A) (A) (A) (A) (A) (A) (A) (A)
                 (A) (A) (A)
       Virtual   (A) (A) (A) (A) (A) (A) (A) (A) (A) (A) (A) (A)
                 (A) (A) (A) (A) (A) (A) (A) (A) (A) (A) (A) (A)
                 (A) (A) (A) (A) (A) (A) (A) (A) (A) (A) (A) (A)
                 (A) (A) (A) (A) (A) (A) (A) (A) (A) (A) (A) (A)
                 (A) (A) (A) (A) (A) (A) (A) (A) (A) (A) (A) (A)
                 (A) (A) (A) (A) (A) (A) (A) (A) (A) (A) (A) (A)
                 (A) (A) (A) (A) (A) (A) (A) (A) (A) (A) (A) (A)
                 (A) (A) (A) (A) (A) (A) (A) (A) (A) (A) (A) (A)
                 (A) (A) (A) (A) (A) (A) (A) (A) (A) (A) (A) (A)
                 (A) (A) (A) (A) (A) (A) (A) (A) (A) (A) (A) (A)
                 (A) (A) (A) (A) (A) (A) (A) (A) (A) (A) (A) (A)
                 (A) (A) (A) (A) (A) (A) (A) (A) (A) (A) (A) (A)
                 (A) (A) (A) (A) (A) (A) (A) (A) (A) (A) (A) (A)
                 (A) (A) (A) (A) (A) (A) (A) (A) (A) (A) (A) (A)
                 (A) (A) (A) (A) (A) (A) (A) (A) (A) (A) (A) (A)
                 (A) (A) (A) (A) (A) (A) (A) (A) (A) (A) (A) (A)
                 (A) (A) (A) (A) (A) (A) (A) (A) (A) (A) (A) (A)
                 (A) (A) (A) (A) (A) (A) (A) (A) (A) (A) (A) (A)
                 (A) (A) (A) (A) (A) (A) (A) (A) (A) (A) (A) (A)
                 (A) (A) (A) (A) (A) (A) (A) (A) (A) (A) (A) (A)
                 (A) (A) (A) (A) (A) (A) (A) (A) (A) (A) (A) (A)
                 (A) (A) (A) (A) (A) (A) (A) (A) (A) (A) (A) (A)
                 (A) (A) (A) (A) (A) (A) (A) (A) (A) (A) (A) (A)
                 (A) (A) (A) (A) (A) (A) (A) (A) (A) (A) (A)
 The electronic state is 1-A.
 Alpha  occ. eigenvalues -- -102.58622 -19.40605 -10.53245 -10.49843 -10.48987
 Alpha  occ. eigenvalues --  -10.48954 -10.47358 -10.46943 -10.46581 -10.43879
 Alpha  occ. eigenvalues --  -10.43709 -10.43102 -10.42743 -10.40486  -9.72963
 Alpha  occ. eigenvalues --   -7.45456  -7.44810  -7.44807  -0.95035  -0.90841
 Alpha  occ. eigenvalues --   -0.85525  -0.81413  -0.75085  -0.74044  -0.68857
 Alpha  occ. eigenvalues --   -0.67666  -0.59553  -0.57605  -0.53511  -0.51183
 Alpha  occ. eigenvalues --   -0.47657  -0.44945  -0.42929  -0.40067  -0.38410
 Alpha  occ. eigenvalues --   -0.38229  -0.36749  -0.35036  -0.33734  -0.32514
 Alpha  occ. eigenvalues --   -0.31280  -0.30218  -0.29428  -0.26006  -0.22261
 Alpha  occ. eigenvalues --   -0.21793  -0.20130  -0.17265  -0.17201  -0.15474
 Alpha  occ. eigenvalues --   -0.09794
 Alpha virt. eigenvalues --   -0.00331   0.06330   0.08913   0.09403   0.10214
 Alpha virt. eigenvalues --    0.10264   0.12116   0.13757   0.14446   0.14584
 Alpha virt. eigenvalues --    0.15120   0.15561   0.16165   0.16420   0.16653
 Alpha virt. eigenvalues --    0.17923   0.18126   0.18212   0.18822   0.18928
 Alpha virt. eigenvalues --    0.20196   0.20956   0.21015   0.21187   0.22301
 Alpha virt. eigenvalues --    0.22467   0.22841   0.23650   0.24367   0.24683
 Alpha virt. eigenvalues --    0.25467   0.25805   0.26049   0.26985   0.27527
 Alpha virt. eigenvalues --    0.27835   0.28089   0.28482   0.28707   0.29841
 Alpha virt. eigenvalues --    0.30136   0.30322   0.30796   0.31276   0.31513
 Alpha virt. eigenvalues --    0.31816   0.32674   0.33485   0.33714   0.34121
 Alpha virt. eigenvalues --    0.35155   0.36203   0.36898   0.37608   0.38244
 Alpha virt. eigenvalues --    0.38326   0.39194   0.40075   0.40454   0.41147
 Alpha virt. eigenvalues --    0.42060   0.43497   0.43597   0.44198   0.45562
 Alpha virt. eigenvalues --    0.45873   0.46473   0.47330   0.47598   0.49402
 Alpha virt. eigenvalues --    0.51262   0.51576   0.51683   0.54932   0.55458
 Alpha virt. eigenvalues --    0.56033   0.56899   0.57027   0.60422   0.61777
 Alpha virt. eigenvalues --    0.64727   0.64955   0.65870   0.66681   0.68945
 Alpha virt. eigenvalues --    0.69250   0.69598   0.70004   0.71085   0.71829
 Alpha virt. eigenvalues --    0.72311   0.73428   0.74155   0.75070   0.75999
 Alpha virt. eigenvalues --    0.76748   0.77365   0.77541   0.78418   0.78672
 Alpha virt. eigenvalues --    0.81013   0.81093   0.82614   0.82971   0.83468
 Alpha virt. eigenvalues --    0.84459   0.85061   0.85204   0.88288   0.88531
 Alpha virt. eigenvalues --    0.88617   0.91317   0.91969   0.93600   0.95587
 Alpha virt. eigenvalues --    0.96426   0.98293   0.98511   0.98926   1.00536
 Alpha virt. eigenvalues --    1.02018   1.02288   1.02696   1.03574   1.03981
 Alpha virt. eigenvalues --    1.06892   1.07327   1.07534   1.09941   1.10696
 Alpha virt. eigenvalues --    1.10891   1.12649   1.13448   1.14081   1.14365
 Alpha virt. eigenvalues --    1.17531   1.19048   1.19639   1.21402   1.21956
 Alpha virt. eigenvalues --    1.26397   1.26540   1.28702   1.30688   1.32165
 Alpha virt. eigenvalues --    1.33145   1.33631   1.34310   1.37975   1.38879
 Alpha virt. eigenvalues --    1.39289   1.40175   1.42981   1.45347   1.46841
 Alpha virt. eigenvalues --    1.50868   1.52103   1.61181   1.61780   1.62082
 Alpha virt. eigenvalues --    1.64978   1.66071   1.69690   1.69896   1.72487
 Alpha virt. eigenvalues --    1.73299   1.74922   1.75149   1.80596   1.81126
 Alpha virt. eigenvalues --    1.84794   1.85988   1.86876   1.87336   1.89714
 Alpha virt. eigenvalues --    1.92010   1.93890   1.97017   1.97393   1.98418
 Alpha virt. eigenvalues --    1.99741   2.01089   2.02460   2.04155   2.04857
 Alpha virt. eigenvalues --    2.05039   2.07277   2.09583   2.10392   2.11342
 Alpha virt. eigenvalues --    2.13232   2.14317   2.16115   2.17058   2.18085
 Alpha virt. eigenvalues --    2.22228   2.25908   2.29964   2.34376   2.37616
 Alpha virt. eigenvalues --    2.38828   2.41117   2.42921   2.43640   2.44530
 Alpha virt. eigenvalues --    2.47513   2.52238   2.52421   2.53923   2.57837
 Alpha virt. eigenvalues --    2.58687   2.66562   2.67817   2.69660   2.76225
 Alpha virt. eigenvalues --    2.78907   2.79612   2.80924   2.82697   2.83691
 Alpha virt. eigenvalues --    2.84308   2.85661   2.87270   2.90930   2.91165
 Alpha virt. eigenvalues --    2.91963   2.95679   2.98913   3.02103   3.03499
 Alpha virt. eigenvalues --    3.05477   3.09415   3.11125   3.13986   3.16516
 Alpha virt. eigenvalues --    3.19684   3.20008   3.21452   3.21747   3.26574
 Alpha virt. eigenvalues --    3.28782   3.31410   3.32527   3.36867   3.40225
 Alpha virt. eigenvalues --    3.43046   3.49653   3.55615   3.55964   3.57499
 Alpha virt. eigenvalues --    3.61495   3.70567   3.72434   3.76748   3.78854
 Alpha virt. eigenvalues --    3.83080   3.91487   3.99076   4.12071   4.14536
 Alpha virt. eigenvalues --    4.20007   4.25790   4.38117   4.65453   4.88826
 Alpha virt. eigenvalues --    4.96438   5.37858   5.52133   6.00582  10.06725
 Alpha virt. eigenvalues --   23.54944  23.76078  24.01605  24.04919  24.10807
 Alpha virt. eigenvalues --   24.12372  24.16397  24.17072  24.24212  24.24748
 Alpha virt. eigenvalues --   24.27092  24.32894  26.02885  26.30038  26.76191
 Alpha virt. eigenvalues --   50.30499 216.16844
          Condensed to atoms (all electrons):
               1          2          3          4          5          6
     1  C    9.061084  -1.457960  -1.288180   0.451067  -2.037042   1.928138
     2  C   -1.457960  24.407759  -2.874278  -1.950933  -0.413997 -11.129154
     3  C   -1.288180  -2.874278  26.940967  -8.542640   0.428703  -2.459042
     4  C    0.451067  -1.950933  -8.542640  20.644281   0.996232  -3.562725
     5  C   -2.037042  -0.413997   0.428703   0.996232  13.374130  -4.066466
     6  C    1.928138 -11.129154  -2.459042  -3.562725  -4.066466  24.824038
     7  H   -0.080331   0.030012   0.051906  -0.059400   0.184301   0.097747
     8  O    0.432369  -0.044285  -0.095696  -0.103581   0.046440  -0.205357
     9  H    0.119747   0.269871  -0.071141   0.039643  -0.028566   0.016462
    10  C    0.258247   0.245813  -1.823610   0.379857  -2.117374   0.503773
    11  C   -0.290395   1.049227  -3.000942   4.236369   1.306655  -2.954398
    12  C    0.045015  -0.929926   0.081831  -3.823616   0.037910   4.687356
    13  C   -0.009195  -2.504523   1.448207   3.511030   0.878341  -3.231351
    14  C    0.001887  -0.022763  -0.415300  -0.541646  -0.302536   0.351737
    15  C   -0.201936   1.285178  -3.132990  -5.055684  -2.987881   1.953291
    16  Cl  -0.000165  -0.005805  -0.013074  -0.055470  -0.087245  -0.016411
    17  H   -0.000023   0.001154   0.000038  -0.003077   0.001021   0.008047
    18  H   -0.001518   0.014959   0.005785   0.022504   0.057371  -0.007902
               7          8          9         10         11         12
     1  C   -0.080331   0.432369   0.119747   0.258247  -0.290395   0.045015
     2  C    0.030012  -0.044285   0.269871   0.245813   1.049227  -0.929926
     3  C    0.051906  -0.095696  -0.071141  -1.823610  -3.000942   0.081831
     4  C   -0.059400  -0.103581   0.039643   0.379857   4.236369  -3.823616
     5  C    0.184301   0.046440  -0.028566  -2.117374   1.306655   0.037910
     6  C    0.097747  -0.205357   0.016462   0.503773  -2.954398   4.687356
     7  H    0.550024   0.000237  -0.005625   0.040180   0.011090   0.007744
     8  O    0.000237   8.435422  -0.009185  -0.004968   0.008178  -0.005538
     9  H   -0.005625  -0.009185   0.521193   0.005909   0.000377   0.002916
    10  C    0.040180  -0.004968   0.005909  12.621917  -0.545214  -3.941101
    11  C    0.011090   0.008178   0.000377  -0.545214  24.871599  -2.784301
    12  C    0.007744  -0.005538   0.002916  -3.941101  -2.784301  25.132292
    13  C    0.035351  -0.000362   0.000809   0.646051   0.415974 -14.635017
    14  C   -0.001897  -0.000079  -0.000054  -3.255396   0.575335   1.839451
    15  C    0.002050   0.002156   0.000103   2.891942 -15.543269   0.336627
    16  Cl   0.000042   0.000000  -0.000000  -0.378351  -0.324907   0.231798
    17  H    0.000026  -0.000000  -0.000000  -0.026208   0.033493   0.020693
    18  H    0.000271   0.000004   0.000015   0.122389  -0.065877   0.227454
              13         14         15         16         17         18
     1  C   -0.009195   0.001887  -0.201936  -0.000165  -0.000023  -0.001518
     2  C   -2.504523  -0.022763   1.285178  -0.005805   0.001154   0.014959
     3  C    1.448207  -0.415300  -3.132990  -0.013074   0.000038   0.005785
     4  C    3.511030  -0.541646  -5.055684  -0.055470  -0.003077   0.022504
     5  C    0.878341  -0.302536  -2.987881  -0.087245   0.001021   0.057371
     6  C   -3.231351   0.351737   1.953291  -0.016411   0.008047  -0.007902
     7  H    0.035351  -0.001897   0.002050   0.000042   0.000026   0.000271
     8  O   -0.000362  -0.000079   0.002156   0.000000  -0.000000   0.000004
     9  H    0.000809  -0.000054   0.000103  -0.000000  -0.000000   0.000015
    10  C    0.646051  -3.255396   2.891942  -0.378351  -0.026208   0.122389
    11  C    0.415974   0.575335 -15.543269  -0.324907   0.033493  -0.065877
    12  C  -14.635017   1.839451   0.336627   0.231798   0.020693   0.227454
    13  C   34.878933  -4.240621 -11.187348   0.803891   0.040149   0.013839
    14  C   -4.240621  14.474382  -1.437999  -1.491234   0.221682  -0.069070
    15  C  -11.187348  -1.437999  37.918267   0.166770   0.057599   0.011645
    16  Cl   0.803891  -1.491234   0.166770  17.832445  -0.026969   0.000586
    17  H    0.040149   0.221682   0.057599  -0.026969   0.509773  -0.006546
    18  H    0.013839  -0.069070   0.011645   0.000586  -0.006546   0.510684
 Mulliken charges:
               1
     1  C   -0.930809
     2  C    0.029649
     3  C    0.759455
     4  C   -0.582212
     5  C    0.730003
     6  C   -0.737787
     7  H    0.136271
     8  O   -0.455755
     9  H    0.137526
    10  C    0.376147
    11  C   -0.998994
    12  C   -0.531589
    13  C   -0.864157
    14  C    0.314121
    15  C    0.921478
    16  Cl   0.364099
    17  H    0.169148
    18  H    0.163407
 Sum of Mulliken charges =  -1.00000
 Mulliken charges with hydrogens summed into heavy atoms:
               1
     1  C   -0.930809
     2  C    0.167174
     3  C    0.759455
     4  C   -0.582212
     5  C    0.730003
     6  C   -0.601516
     8  O   -0.455755
    10  C    0.376147
    11  C   -0.998994
    12  C   -0.368182
    13  C   -0.695009
    14  C    0.314121
    15  C    0.921478
    16  Cl   0.364099
 Electronic spatial extent (au):  <R**2>=           4490.8438
 Charge=             -1.0000 electrons
 Dipole moment (field-independent basis, Debye):
    X=            -11.4448    Y=              4.4967    Z=              0.0388  Tot=             12.2966
 Quadrupole moment (field-independent basis, Debye-Ang):
   XX=           -189.3723   YY=            -91.5248   ZZ=            -95.1590
   XY=              4.0468   XZ=             -0.0727   YZ=              0.0988
 Traceless Quadrupole moment (field-independent basis, Debye-Ang):
   XX=            -64.0202   YY=             33.8273   ZZ=             30.1930
   XY=              4.0468   XZ=             -0.0727   YZ=              0.0988
 Octapole moment (field-independent basis, Debye-Ang**2):
  XXX=           -384.8327  YYY=             34.8921  ZZZ=             -0.4864  XYY=            -13.3080
  XXY=             50.9546  XXZ=              1.7233  XZZ=             -9.4772  YZZ=              1.8136
  YYZ=             -0.1627  XYZ=             -0.3570
 Hexadecapole moment (field-independent basis, Debye-Ang**3):
 XXXX=          -8410.4479 YYYY=           -590.5518 ZZZZ=           -117.8157 XXXY=            139.5845
 XXXZ=              6.7158 YYYX=             12.0762 YYYZ=              0.7552 ZZZX=              0.0366
 ZZZY=              0.5458 XXYY=          -1046.7180 XXZZ=           -988.7752 YYZZ=           -129.2247
 XXYZ=             -0.6621 YYXZ=             -2.3989 ZZXY=              1.2850
 N-N= 7.729545691768D+02 E-N=-3.896687075394D+03  KE= 9.909953823076D+02
 No NMR shielding tensors so no spin-rotation constants.
 Leave Link  601 at Mon Apr  4 20:24:57 2022, MaxMem=  1879048192 cpu:               3.6 elap:               0.6
 (Enter /gpfs/software/gaussian16/sse4/tar/g16/l701.exe)
 ... and contract with generalized density number  0.
 Compute integral first derivatives.
 Leave Link  701 at Mon Apr  4 20:24:59 2022, MaxMem=  1879048192 cpu:               7.7 elap:               2.0
 (Enter /gpfs/software/gaussian16/sse4/tar/g16/l702.exe)
 L702 exits ... SP integral derivatives will be done elsewhere.
 Leave Link  702 at Mon Apr  4 20:24:59 2022, MaxMem=  1879048192 cpu:               0.7 elap:               0.2
 (Enter /gpfs/software/gaussian16/sse4/tar/g16/l703.exe)
 Integral derivatives from FoFJK, PRISM(SPDF).
 Compute integral first derivatives, UseDBF=F ICtDFT=           0.
 Calling FoFJK, ICntrl=      2127 FMM=F ISym2X=0 I1Cent= 0 IOpClX= 0 NMat=1 NMatS=1 NMatT=0.
 FoFJK:  IHMeth= 1 ICntrl=    2127 DoSepK=F KAlg= 0 I1Cent=           0 FoldK=F
 IRaf=         0 NMat=       1 IRICut=       1 DoRegI=T DoRafI=F ISym2E= 0 IDoP0=0 IntGTp=1.
 FoFCou: FMM=F IPFlag=           0 FMFlag=      100000 FMFlg1=         800
         NFxFlg=           0 DoJE=F BraDBF=F KetDBF=F FulRan=T
         wScrn=  0.000000 ICntrl=      2127 IOpCl=  0 I1Cent=           0 NGrid=           0
         NMat0=    1 NMatS0=      1 NMatT0=    0 NMatD0=    1 NMtDS0=    0 NMtDT0=    0
 Symmetry not used in FoFCou.
 Leave Link  703 at Mon Apr  4 20:25:22 2022, MaxMem=  1879048192 cpu:             156.9 elap:              23.3
 (Enter /gpfs/software/gaussian16/sse4/tar/g16/l716.exe)
 Dipole        =-4.50274859D+00 1.76915246D+00 1.52520305D-02
 ***** Axes restored to original set *****
 -------------------------------------------------------------------
 Center     Atomic                   Forces (Hartrees/Bohr)
 Number     Number              X              Y              Z
 -------------------------------------------------------------------
      1        6          -0.078026485    0.084588034    0.000140968
      2        6           0.029107466   -0.057693686    0.000138604
      3        6           0.173297752   -0.120401411   -0.000352332
      4        6          -0.137849688    0.094564889   -0.000012107
      5        6           0.030684162   -0.021854897    0.002355053
      6        6          -0.034334633    0.024403730    0.000181812
      7        1           0.004772316   -0.002904883   -0.000147187
      8        8           0.011546455   -0.025023944   -0.000051296
      9        1           0.002331042    0.006563750   -0.000052129
     10        6          -0.023964612    0.049558878   -0.003857074
     11        6           0.149577719   -0.118139260   -0.002832887
     12        6           0.013246461   -0.005418997   -0.000020194
     13        6          -0.021986195    0.010450993    0.000833073
     14        6           0.009961374    0.024647039   -0.001730699
     15        6          -0.149368693    0.056213884    0.006746928
     16       17           0.017212900   -0.008473714   -0.000695931
     17        1           0.003197012    0.002715440   -0.000298055
     18        1           0.000595646    0.006204155   -0.000346544
 -------------------------------------------------------------------
 Cartesian Forces:  Max     0.173297752 RMS     0.054563008
 Leave Link  716 at Mon Apr  4 20:25:23 2022, MaxMem=  1879048192 cpu:               0.6 elap:               0.2
 (Enter /gpfs/software/gaussian16/sse4/tar/g16/l103.exe)

 GradGradGradGradGradGradGradGradGradGradGradGradGradGradGradGradGradGrad
 Berny optimization.
 FormGI is forming the generalized inverse of G from B-inverse, IUseBI=4.
 GSVD:  received Info=                   1 from GESDD.
 Internal  Forces:  Max     0.154883040 RMS     0.027274722
 Search for a local minimum.
 Step number   1 out of a maximum of   95
 All quantities printed in internal units (Hartrees-Bohrs-Radians)
 RMS Force = .27275D-01 SwitMx=.10000D-02 MixMth= 1
 Mixed Optimization -- RFO/linear search
 Second derivative matrix not updated -- first step.
 ITU=  0
     Eigenvalues ---    0.00926   0.01568   0.01625   0.01974   0.01999
     Eigenvalues ---    0.02016   0.02017   0.02037   0.02064   0.02064
     Eigenvalues ---    0.02087   0.02106   0.02137   0.02155   0.02182
     Eigenvalues ---    0.16000   0.16000   0.16000   0.16000   0.22436
     Eigenvalues ---    0.22442   0.24461   0.24465   0.24993   0.24999
     Eigenvalues ---    0.25000   0.25000   0.25000   0.25000   0.32751
     Eigenvalues ---    0.33683   0.34789   0.34836   0.35174   0.35584
     Eigenvalues ---    0.41464   0.41607   0.41833   0.42428   0.44371
     Eigenvalues ---    0.44729   0.45322   0.45439   0.45710   0.45753
     Eigenvalues ---    0.45855   0.46597   0.75202
 RFO step:  Lambda=-1.19312178D-01 EMin= 9.26294336D-03
 Linear search not attempted -- first point.
 Maximum step size (   0.300) exceeded in Quadratic search.
    -- Step size scaled by   0.623
 Iteration  1 RMS(Cart)=  0.02531189 RMS(Int)=  0.00067490
 Iteration  2 RMS(Cart)=  0.00085073 RMS(Int)=  0.00017408
 Iteration  3 RMS(Cart)=  0.00000040 RMS(Int)=  0.00017408
 ITry= 1 IFail=0 DXMaxC= 1.11D-01 DCOld= 1.00D+10 DXMaxT= 3.00D-01 DXLimC= 3.00D+00 Rises=F
 Variable       Old X    -DE/DX   Delta X   Delta X   Delta X     New X
                                 (Linear)    (Quad)   (Total)
    R1        2.65199   0.03401   0.00000   0.03980   0.03994   2.69193
    R2        2.64306   0.04096   0.00000   0.04371   0.04391   2.68697
    R3        2.40611  -0.02424   0.00000  -0.01734  -0.01734   2.38877
    R4        2.66327  -0.02383   0.00000  -0.02361  -0.02366   2.63961
    R5        2.06019  -0.00482   0.00000  -0.00643  -0.00643   2.05376
    R6        2.64300  -0.15395   0.00000  -0.16885  -0.16880   2.47421
    R7        2.64278  -0.00252   0.00000  -0.00527  -0.00542   2.63737
    R8        2.64493   0.00913   0.00000   0.01030   0.01010   2.65503
    R9        2.81168  -0.01132   0.00000  -0.01546  -0.01546   2.79622
   R10        2.04738   0.00195   0.00000   0.00256   0.00256   2.04994
   R11        2.66172  -0.00694   0.00000  -0.00940  -0.00910   2.65262
   R12        2.66586  -0.00697   0.00000  -0.00595  -0.00585   2.66001
   R13        2.65250  -0.15488   0.00000  -0.17278  -0.17258   2.47992
   R14        2.64622  -0.00963   0.00000  -0.00718  -0.00737   2.63885
   R15        2.05942  -0.00408   0.00000  -0.00544  -0.00544   2.05399
   R16        2.63018   0.00619   0.00000   0.00810   0.00780   2.63798
   R17        2.05394  -0.00261   0.00000  -0.00345  -0.00345   2.05049
   R18        2.63649  -0.02165   0.00000  -0.02480  -0.02489   2.61160
   R19        3.26491   0.01917   0.00000   0.02674   0.02674   3.29164
    A1        1.98998  -0.03902   0.00000  -0.06146  -0.06108   1.92890
    A2        2.14729   0.00373   0.00000   0.00410   0.00391   2.15120
    A3        2.14591   0.03529   0.00000   0.05736   0.05717   2.20309
    A4        2.15496  -0.00360   0.00000   0.00319   0.00329   2.15826
    A5        2.05908  -0.00339   0.00000  -0.01316  -0.01321   2.04587
    A6        2.06914   0.00698   0.00000   0.00997   0.00992   2.07906
    A7        2.14926   0.03481   0.00000   0.05283   0.05318   2.20243
    A8        2.13735   0.02161   0.00000   0.02536   0.02519   2.16254
    A9        2.01489  -0.01414   0.00000  -0.02663  -0.02703   1.98787
   A10        2.10031   0.00951   0.00000   0.01743   0.01763   2.11794
   A11        2.16798   0.00463   0.00000   0.00920   0.00940   2.17738
   A12        2.11992   0.00034   0.00000   0.00671   0.00644   2.12637
   A13        2.03048   0.00519   0.00000   0.00860   0.00874   2.03922
   A14        2.13278  -0.00553   0.00000  -0.01532  -0.01518   2.11760
   A15        1.99238   0.03735   0.00000   0.06242   0.06223   2.05461
   A16        2.25963  -0.00653   0.00000  -0.01165  -0.01184   2.24779
   A17        2.03089  -0.03081   0.00000  -0.05071  -0.05033   1.98056
   A18        2.12808   0.04346   0.00000   0.06361   0.06427   2.19235
   A19        2.13144  -0.00675   0.00000  -0.00280  -0.00293   2.12850
   A20        2.09937  -0.00149   0.00000  -0.00946  -0.00939   2.08998
   A21        2.05238   0.00824   0.00000   0.01226   0.01232   2.06471
   A22        2.09639  -0.00303   0.00000   0.00387   0.00333   2.09972
   A23        2.08054   0.00491   0.00000   0.00562   0.00590   2.08643
   A24        2.10626  -0.00187   0.00000  -0.00950  -0.00923   2.09703
   A25        2.08304  -0.01987   0.00000  -0.03263  -0.03307   2.04997
   A26        2.05823   0.01170   0.00000   0.01930   0.01952   2.07775
   A27        2.14192   0.00817   0.00000   0.01333   0.01355   2.15547
   A28        2.09653   0.01701   0.00000   0.01865   0.01874   2.11527
    D1       -0.00000  -0.00001   0.00000  -0.00005  -0.00005  -0.00006
    D2       -3.14159   0.00008   0.00000   0.00036   0.00035  -3.14124
    D3       -3.14159  -0.00006   0.00000  -0.00027  -0.00027   3.14133
    D4        0.00001   0.00003   0.00000   0.00014   0.00014   0.00015
    D5        0.00000  -0.00006   0.00000  -0.00025  -0.00025  -0.00025
    D6        3.14159  -0.00001   0.00000  -0.00003  -0.00003   3.14156
    D7        0.00001   0.00007   0.00000   0.00033   0.00033   0.00034
    D8        3.14158   0.00011   0.00000   0.00049   0.00049  -3.14111
    D9       -3.14159  -0.00002   0.00000  -0.00007  -0.00008   3.14151
   D10       -0.00001   0.00002   0.00000   0.00008   0.00008   0.00006
   D11       -0.00001   0.00006   0.00000   0.00027   0.00028   0.00027
   D12        0.00001   0.00000   0.00000   0.00002   0.00002   0.00002
   D13       -3.14158  -0.00008   0.00000  -0.00036  -0.00036   3.14125
   D14       -0.00001  -0.00007   0.00000  -0.00030  -0.00030  -0.00031
   D15       -3.14158  -0.00010   0.00000  -0.00047  -0.00047   3.14113
   D16        3.14158   0.00002   0.00000   0.00009   0.00008  -3.14152
   D17        0.00000  -0.00002   0.00000  -0.00008  -0.00008  -0.00008
   D18       -0.08177   0.00037   0.00000   0.00239   0.00244  -0.07933
   D19        3.08696   0.00010   0.00000  -0.00015  -0.00019   3.08677
   D20        3.05983   0.00028   0.00000   0.00199   0.00203   3.06186
   D21       -0.05463   0.00001   0.00000  -0.00055  -0.00060  -0.05523
   D22       -3.11819  -0.00034   0.00000  -0.00214  -0.00214  -3.12033
   D23        0.00002   0.00011   0.00000   0.00042   0.00041   0.00043
   D24        3.11394   0.00085   0.00000   0.00296   0.00291   3.11685
   D25       -0.02764   0.00080   0.00000   0.00284   0.00280  -0.02484
   D26       -0.00002  -0.00030   0.00000  -0.00110  -0.00107  -0.00109
   D27        3.14159  -0.00035   0.00000  -0.00121  -0.00119   3.14040
   D28       -0.00001   0.00015   0.00000   0.00054   0.00055   0.00054
   D29        0.00000   0.00023   0.00000   0.00082   0.00081   0.00082
   D30       -3.14158   0.00010   0.00000   0.00040   0.00039  -3.14120
   D31        3.14158   0.00028   0.00000   0.00094   0.00093  -3.14068
   D32       -0.00001   0.00015   0.00000   0.00051   0.00050   0.00050
   D33        0.00001   0.00004   0.00000   0.00018   0.00017   0.00018
   D34        3.14159  -0.00003   0.00000  -0.00004  -0.00004   3.14155
   D35       -3.14159   0.00017   0.00000   0.00061   0.00060  -3.14099
   D36       -0.00001   0.00010   0.00000   0.00040   0.00039   0.00038
   D37       -0.00001  -0.00022   0.00000  -0.00084  -0.00084  -0.00084
   D38       -3.14159  -0.00015   0.00000  -0.00062  -0.00062   3.14098
         Item               Value     Threshold  Converged?
 Maximum Force            0.154883     0.000450     NO 
 RMS     Force            0.027275     0.000300     NO 
 Maximum Displacement     0.110882     0.001800     NO 
 RMS     Displacement     0.025494     0.001200     NO 
 Predicted change in Energy=-5.656360D-02
 Lowest energy point so far.  Saving SCF results.
 GradGradGradGradGradGradGradGradGradGradGradGradGradGradGradGradGradGrad

 Leave Link  103 at Mon Apr  4 20:25:27 2022, MaxMem=  1879048192 cpu:              19.4 elap:               4.5
 (Enter /gpfs/software/gaussian16/sse4/tar/g16/l202.exe)
                          Input orientation:                          
 ---------------------------------------------------------------------
 Center     Atomic      Atomic             Coordinates (Angstroms)
 Number     Number       Type             X           Y           Z
 ---------------------------------------------------------------------
      1          6           0       -6.022290    2.436327   -0.000932
      2          6           0       -6.106925    1.014334   -0.002397
      3          6           0       -4.663354    2.854703   -0.002655
      4          6           0       -3.613567    2.072277   -0.004972
      5          6           0       -3.681579    0.678302   -0.006427
      6          6           0       -4.992331    0.172441   -0.005211
      7          1           0       -5.184921   -0.895104   -0.006560
      8          8           0       -7.036322    3.191076    0.001340
      9          1           0       -7.101201    0.575522   -0.001627
     10          6           0       -2.456914   -0.152173   -0.009473
     11          6           0       -1.221460    0.506674   -0.109327
     12          6           0       -2.341852   -1.553865    0.048864
     13          6           0       -1.102525   -2.196014    0.007646
     14          6           0        0.073775   -1.451130   -0.093223
     15          6           0       -0.045988   -0.075455   -0.148905
     16         17           0        1.601813   -2.285878   -0.142025
     17          1           0       -1.059337   -3.279192    0.054969
     18          1           0       -3.236755   -2.165586    0.128534
 ---------------------------------------------------------------------
                    Distance matrix (angstroms):
                    1          2          3          4          5
     1  C    0.000000
     2  C    1.424510   0.000000
     3  C    1.421883   2.338986   0.000000
     4  C    2.436083   2.708520   1.309293   0.000000
     5  C    2.927390   2.448517   2.387596   1.395634   0.000000
     6  C    2.487170   1.396822   2.702362   2.347417   1.404979
     7  H    3.435062   2.120392   3.785908   3.357753   2.176154
     8  O    1.264085   2.366854   2.396694   3.600973   4.191466
     9  H    2.150963   1.086804   3.337329   3.795244   3.421169
    10  C    4.405941   3.831888   3.729574   2.507198   1.479697
    11  C    5.175257   4.912934   4.167883   2.860800   2.468244
    12  C    5.428604   4.557856   4.982720   3.843054   2.603939
    13  C    6.757422   5.945625   6.179753   4.952150   3.861789
    14  C    7.230689   6.654909   6.402249   5.100851   4.317951
    15  C    6.484376   6.159875   5.470583   4.166664   3.715639
    16  Cl   8.969174   8.386628   8.105387   6.797976   6.059619
    17  H    7.569755   6.626900   7.114557   5.930084   4.747808
    18  H    5.380853   4.285664   5.220699   4.256676   2.881629
                    6          7          8          9         10
     6  C    0.000000
     7  H    1.084779   0.000000
     8  O    3.645559   4.486046   0.000000
     9  H    2.147049   2.415552   2.616360   0.000000
    10  C    2.556117   2.827363   5.669957   4.700958   0.000000
    11  C    3.787085   4.205302   6.405535   5.881130   1.403708
    12  C    3.163557   2.918918   6.674936   5.214235   1.407617
    13  C    4.554156   4.284686   8.014407   6.607996   2.451928
    14  C    5.320635   5.288721   8.491908   7.456272   2.845820
    15  C    4.954635   5.205836   7.717355   7.086713   2.416173
    16  Cl   7.038805   6.929095  10.229122   9.162411   4.587322
    17  H    5.233147   4.765302   8.808609   7.167018   3.425729
    18  H    2.926826   2.329749   6.568616   4.739680   2.163569
                   11         12         13         14         15
    11  C    0.000000
    12  C    2.350771   0.000000
    13  C    2.707831   1.396419   0.000000
    14  C    2.347529   2.421982   1.395961   0.000000
    15  C    1.312317   2.737847   2.374352   1.382001   0.000000
    16  Cl   3.971182   4.015566   2.709966   1.741862   2.757039
    17  H    3.792895   2.149798   1.085071   2.155855   3.366359
    18  H    3.355438   1.086923   2.137868   3.393999   3.824476
                   16         17         18
    16  Cl   0.000000
    17  H    2.847314   0.000000
    18  H    4.847618   2.446769   0.000000
 Stoichiometry    C12H4ClO(1-)
 Framework group  C1[X(C12H4ClO)]
 Deg. of freedom    48
 Full point group                 C1      NOp   1
 RotChk:  IX=0 Diff= 4.53D-03
 Largest Abelian subgroup         C1      NOp   1
 Largest concise Abelian subgroup C1      NOp   1
                         Standard orientation:                         
 ---------------------------------------------------------------------
 Center     Atomic      Atomic             Coordinates (Angstroms)
 Number     Number       Type             X           Y           Z
 ---------------------------------------------------------------------
      1          6           0        4.156396   -0.215921   -0.008825
      2          6           0        3.480395    1.037377   -0.047487
      3          6           0        3.220821   -1.285434    0.042090
      4          6           0        1.916524   -1.171736    0.053571
      5          6           0        1.241126    0.049013    0.016120
      6          6           0        2.089702    1.167573   -0.035921
      7          1           0        1.691942    2.176247   -0.069228
      8          8           0        5.415728   -0.324873   -0.019908
      9          1           0        4.095108    1.932693   -0.088454
     10          6           0       -0.237167    0.111680    0.031172
     11          6           0       -0.942605   -1.101050   -0.013982
     12          6           0       -1.071482    1.245050    0.059000
     13          6           0       -2.463712    1.138495    0.040944
     14          6           0       -3.073606   -0.116346   -0.004983
     15          6           0       -2.248942   -1.225031   -0.030938
     16         17           0       -4.812760   -0.211088   -0.026274
     17          1           0       -3.069524    2.038425    0.063260
     18          1           0       -0.631133    2.238097    0.095776
 ---------------------------------------------------------------------
 Rotational constants (GHZ):           3.2798813           0.2325793           0.2172249
 Leave Link  202 at Mon Apr  4 20:25:27 2022, MaxMem=  1879048192 cpu:               0.6 elap:               0.2
 (Enter /gpfs/software/gaussian16/sse4/tar/g16/l301.exe)
 Standard basis: 6-311+G(d,p) (5D, 7F)
 Ernie: Thresh=  0.10000D-02 Tol=  0.10000D-05 Strict=F.
 There are   354 symmetry adapted cartesian basis functions of A   symmetry.
 There are   340 symmetry adapted basis functions of A   symmetry.
   340 basis functions,   553 primitive gaussians,   354 cartesian basis functions
    51 alpha electrons       51 beta electrons
       nuclear repulsion energy       775.9752204451 Hartrees.
 IExCor= 4336 DFT=T Ex+Corr=M062X ExCW=0 ScaHFX=  0.540000
 ScaDFX=  1.000000  1.000000  1.000000  1.000000 ScalE2=  1.000000  1.000000
 IRadAn=      5 IRanWt=     -1 IRanGd=            0 ICorTp=0 IEmpDi=  4
 NAtoms=   18 NActive=   18 NUniq=   18 SFac= 1.00D+00 NAtFMM=   60 NAOKFM=F Big=F
 Integral buffers will be    131072 words long.
 Raffenetti 2 integral format.
 Two-electron integral symmetry is turned on.
 Leave Link  301 at Mon Apr  4 20:25:28 2022, MaxMem=  1879048192 cpu:               0.8 elap:               0.2
 (Enter /gpfs/software/gaussian16/sse4/tar/g16/l302.exe)
 NPDir=0 NMtPBC=     1 NCelOv=     1 NCel=       1 NClECP=     1 NCelD=      1
         NCelK=      1 NCelE2=     1 NClLst=     1 CellRange=     0.0.
 One-electron integrals computed using PRISM.
 One-electron integral symmetry used in STVInt
 NBasis=   340 RedAO= T EigKep=  1.02D-06  NBF=   340
 NBsUse=   337 1.00D-06 EigRej=  7.52D-07 NBFU=   337
 Precomputing XC quadrature grid using
 IXCGrd= 4 IRadAn=           5 IRanWt=          -1 IRanGd=           0 AccXCQ= 0.00D+00.
 Generated NRdTot=       0 NPtTot=           0 NUsed=           0 NTot=          32
 NSgBfM=   348   348   348   348   348 MxSgAt=    18 MxSgA2=    18.
 Leave Link  302 at Mon Apr  4 20:25:30 2022, MaxMem=  1879048192 cpu:              14.3 elap:               2.8
 (Enter /gpfs/software/gaussian16/sse4/tar/g16/l303.exe)
 DipDrv:  MaxL=1.
 Leave Link  303 at Mon Apr  4 20:25:31 2022, MaxMem=  1879048192 cpu:               2.0 elap:               0.5
 (Enter /gpfs/software/gaussian16/sse4/tar/g16/l401.exe)
 Initial guess from the checkpoint file:  "checkpoint.chk"
 B after Tr=     0.000000    0.000000   -0.000000
         Rot=    1.000000    0.000091   -0.000008    0.000888 Ang=   0.10 deg.
 Guess basis will be translated and rotated to current coordinates.
 JPrj=2 DoOrth=T DoCkMO=T.
 Generating alternative initial guess.
 ExpMin= 4.38D-02 ExpMax= 1.06D+05 ExpMxC= 3.62D+03 IAcc=2 IRadAn=         4 AccDes= 0.00D+00
 Harris functional with IExCor= 1009 and IRadAn=       4 diagonalized for initial guess.
 HarFok:  IExCor= 1009 AccDes= 0.00D+00 IRadAn=         4 IDoV= 1 UseB2=F ITyADJ=14
 ICtDFT=  3500011 ScaDFX=  1.000000  1.000000  1.000000  1.000000
 FoFCou: FMM=F IPFlag=           0 FMFlag=      100000 FMFlg1=           0
         NFxFlg=           0 DoJE=T BraDBF=F KetDBF=T FulRan=T
         wScrn=  0.000000 ICntrl=       500 IOpCl=  0 I1Cent=   200000004 NGrid=           0
         NMat0=    1 NMatS0=      1 NMatT0=    0 NMatD0=    1 NMtDS0=    0 NMtDT0=    0
 Petite list used in FoFCou.
 Harris En= -994.477830764371    
 Leave Link  401 at Mon Apr  4 20:25:38 2022, MaxMem=  1879048192 cpu:              28.5 elap:               6.5
 (Enter /gpfs/software/gaussian16/sse4/tar/g16/l502.exe)
 Integral symmetry usage will be decided dynamically.
 Closed shell SCF:
 Using DIIS extrapolation, IDIIS=  1040.
 NGot=  1879048192 LenX=  1878791817 LenY=  1878666060
 Requested convergence on RMS density matrix=1.00D-08 within 128 cycles.
 Requested convergence on MAX density matrix=1.00D-06.
 Requested convergence on             energy=1.00D-06.
 No special actions if energy rises.
 Fock matrices will be formed incrementally for  20 cycles.

 Cycle   1  Pass 1  IDiag  1:
 FoFJK:  IHMeth= 1 ICntrl=       0 DoSepK=F KAlg= 0 I1Cent=           0 FoldK=F
 IRaf= 850000000 NMat=       1 IRICut=       1 DoRegI=T DoRafI=F ISym2E= 0 IDoP0=0 IntGTp=1.
 FoFCou: FMM=F IPFlag=           0 FMFlag=      100000 FMFlg1=           0
         NFxFlg=           0 DoJE=F BraDBF=F KetDBF=F FulRan=T
         wScrn=  0.000000 ICntrl=         0 IOpCl=  0 I1Cent=           0 NGrid=           0
         NMat0=    1 NMatS0=      1 NMatT0=    0 NMatD0=    1 NMtDS0=    0 NMtDT0=    0
 Symmetry not used in FoFCou.
 E= -994.801155014773    
 DIIS: error= 6.51D-03 at cycle   1 NSaved=   1.
 NSaved= 1 IEnMin= 1 EnMin= -994.801155014773     IErMin= 1 ErrMin= 6.51D-03
 ErrMax= 6.51D-03  0.00D+00 EMaxC= 1.00D-01 BMatC= 1.84D-02 BMatP= 1.84D-02
 IDIUse=3 WtCom= 9.35D-01 WtEn= 6.51D-02
 Coeff-Com:  0.100D+01
 Coeff-En:   0.100D+01
 Coeff:      0.100D+01
 Gap=     0.381 Goal=   None    Shift=    0.000
 GapD=    0.381 DampG=1.000 DampE=1.000 DampFc=1.0000 IDamp=-1.
 RMSDP=1.74D-02 MaxDP=9.71D-01              OVMax= 5.47D-02

 Cycle   2  Pass 1  IDiag  1:
 RMSU=  1.74D-02    CP:  9.94D-01
 E= -994.823751383535     Delta-E=       -0.022596368762 Rises=F Damp=F
 DIIS: error= 3.36D-03 at cycle   2 NSaved=   2.
 NSaved= 2 IEnMin= 2 EnMin= -994.823751383535     IErMin= 2 ErrMin= 3.36D-03
 ErrMax= 3.36D-03  0.00D+00 EMaxC= 1.00D-01 BMatC= 2.75D-03 BMatP= 1.84D-02
 IDIUse=3 WtCom= 9.66D-01 WtEn= 3.36D-02
 Coeff-Com:  0.165D+00 0.835D+00
 Coeff-En:   0.000D+00 0.100D+01
 Coeff:      0.160D+00 0.840D+00
 Gap=     0.125 Goal=   None    Shift=    0.000
 RMSDP=8.84D-03 MaxDP=6.61D-01 DE=-2.26D-02 OVMax= 2.46D-02

 Cycle   3  Pass 1  IDiag  1:
 RMSU=  5.88D-03    CP:  1.05D+00  1.06D+00
 E= -994.823669652292     Delta-E=        0.000081731243 Rises=F Damp=F
 DIIS: error= 5.03D-03 at cycle   3 NSaved=   3.
 NSaved= 3 IEnMin= 2 EnMin= -994.823751383535     IErMin= 2 ErrMin= 3.36D-03
 ErrMax= 5.03D-03  0.00D+00 EMaxC= 1.00D-01 BMatC= 2.94D-03 BMatP= 2.75D-03
 IDIUse=3 WtCom= 9.50D-01 WtEn= 5.03D-02
 Coeff-Com: -0.317D-02 0.510D+00 0.493D+00
 Coeff-En:   0.000D+00 0.506D+00 0.494D+00
 Coeff:     -0.301D-02 0.510D+00 0.493D+00
 Gap=     0.116 Goal=   None    Shift=    0.000
 RMSDP=3.76D-03 MaxDP=3.14D-01 DE= 8.17D-05 OVMax= 2.11D-02

 Cycle   4  Pass 1  IDiag  1:
 RMSU=  2.02D-03    CP:  1.03D+00  1.12D+00  7.54D-01
 E= -994.826350383037     Delta-E=       -0.002680730745 Rises=F Damp=F
 DIIS: error= 1.63D-03 at cycle   4 NSaved=   4.
 NSaved= 4 IEnMin= 4 EnMin= -994.826350383037     IErMin= 4 ErrMin= 1.63D-03
 ErrMax= 1.63D-03  0.00D+00 EMaxC= 1.00D-01 BMatC= 5.62D-04 BMatP= 2.75D-03
 IDIUse=3 WtCom= 9.84D-01 WtEn= 1.63D-02
 Coeff-Com: -0.209D-01 0.243D+00 0.337D+00 0.441D+00
 Coeff-En:   0.000D+00 0.000D+00 0.135D+00 0.865D+00
 Coeff:     -0.206D-01 0.239D+00 0.334D+00 0.448D+00
 Gap=     0.117 Goal=   None    Shift=    0.000
 RMSDP=9.31D-04 MaxDP=6.08D-02 DE=-2.68D-03 OVMax= 9.15D-03

 Cycle   5  Pass 1  IDiag  1:
 RMSU=  6.72D-04    CP:  1.03D+00  1.15D+00  8.11D-01  1.09D+00
 E= -994.826879610929     Delta-E=       -0.000529227892 Rises=F Damp=F
 DIIS: error= 4.91D-04 at cycle   5 NSaved=   5.
 NSaved= 5 IEnMin= 5 EnMin= -994.826879610929     IErMin= 5 ErrMin= 4.91D-04
 ErrMax= 4.91D-04  0.00D+00 EMaxC= 1.00D-01 BMatC= 4.88D-05 BMatP= 5.62D-04
 IDIUse=3 WtCom= 9.95D-01 WtEn= 4.91D-03
 Coeff-Com: -0.864D-02 0.427D-01 0.106D+00 0.263D+00 0.597D+00
 Coeff-En:   0.000D+00 0.000D+00 0.000D+00 0.514D-01 0.949D+00
 Coeff:     -0.860D-02 0.425D-01 0.105D+00 0.262D+00 0.599D+00
 Gap=     0.118 Goal=   None    Shift=    0.000
 RMSDP=6.83D-04 MaxDP=5.66D-02 DE=-5.29D-04 OVMax= 3.63D-03

 Cycle   6  Pass 1  IDiag  1:
 RMSU=  1.99D-04    CP:  1.03D+00  1.14D+00  8.63D-01  1.03D+00  7.89D-01
 E= -994.826937102052     Delta-E=       -0.000057491124 Rises=F Damp=F
 DIIS: error= 2.04D-04 at cycle   6 NSaved=   6.
 NSaved= 6 IEnMin= 6 EnMin= -994.826937102052     IErMin= 6 ErrMin= 2.04D-04
 ErrMax= 2.04D-04  0.00D+00 EMaxC= 1.00D-01 BMatC= 5.13D-06 BMatP= 4.88D-05
 IDIUse=3 WtCom= 9.98D-01 WtEn= 2.04D-03
 Coeff-Com: -0.972D-03-0.194D-01-0.217D-02 0.526D-01 0.303D+00 0.667D+00
 Coeff-En:   0.000D+00 0.000D+00 0.000D+00 0.000D+00 0.000D+00 0.100D+01
 Coeff:     -0.970D-03-0.193D-01-0.217D-02 0.524D-01 0.302D+00 0.668D+00
 Gap=     0.118 Goal=   None    Shift=    0.000
 RMSDP=1.60D-04 MaxDP=6.73D-03 DE=-5.75D-05 OVMax= 1.41D-03

 Cycle   7  Pass 1  IDiag  1:
 RMSU=  7.34D-05    CP:  1.03D+00  1.14D+00  8.80D-01  1.07D+00  8.67D-01
                    CP:  1.06D+00
 E= -994.826945605708     Delta-E=       -0.000008503655 Rises=F Damp=F
 DIIS: error= 3.20D-05 at cycle   7 NSaved=   7.
 NSaved= 7 IEnMin= 7 EnMin= -994.826945605708     IErMin= 7 ErrMin= 3.20D-05
 ErrMax= 3.20D-05  0.00D+00 EMaxC= 1.00D-01 BMatC= 4.32D-07 BMatP= 5.13D-06
 IDIUse=1 WtCom= 1.00D+00 WtEn= 0.00D+00
 Coeff-Com:  0.911D-03-0.156D-01-0.176D-01-0.170D-01 0.485D-01 0.223D+00
 Coeff-Com:  0.777D+00
 Coeff:      0.911D-03-0.156D-01-0.176D-01-0.170D-01 0.485D-01 0.223D+00
 Coeff:      0.777D+00
 Gap=     0.118 Goal=   None    Shift=    0.000
 RMSDP=6.29D-05 MaxDP=3.40D-03 DE=-8.50D-06 OVMax= 1.08D-03

 Cycle   8  Pass 1  IDiag  1:
 RMSU=  2.89D-05    CP:  1.03D+00  1.14D+00  8.84D-01  1.09D+00  8.96D-01
                    CP:  1.10D+00  1.21D+00
 E= -994.826947046011     Delta-E=       -0.000001440304 Rises=F Damp=F
 DIIS: error= 2.50D-05 at cycle   8 NSaved=   8.
 NSaved= 8 IEnMin= 8 EnMin= -994.826947046011     IErMin= 8 ErrMin= 2.50D-05
 ErrMax= 2.50D-05  0.00D+00 EMaxC= 1.00D-01 BMatC= 1.30D-07 BMatP= 4.32D-07
 IDIUse=1 WtCom= 1.00D+00 WtEn= 0.00D+00
 Coeff-Com:  0.638D-03-0.394D-02-0.835D-02-0.179D-01-0.262D-01-0.302D-01
 Coeff-Com:  0.330D+00 0.756D+00
 Coeff:      0.638D-03-0.394D-02-0.835D-02-0.179D-01-0.262D-01-0.302D-01
 Coeff:      0.330D+00 0.756D+00
 Gap=     0.118 Goal=   None    Shift=    0.000
 RMSDP=2.95D-05 MaxDP=3.33D-03 DE=-1.44D-06 OVMax= 5.67D-04

 Cycle   9  Pass 1  IDiag  1:
 RMSU=  1.48D-05    CP:  1.03D+00  1.14D+00  8.85D-01  1.10D+00  9.14D-01
                    CP:  1.14D+00  1.37D+00  1.32D+00
 E= -994.826947448438     Delta-E=       -0.000000402427 Rises=F Damp=F
 DIIS: error= 1.19D-05 at cycle   9 NSaved=   9.
 NSaved= 9 IEnMin= 9 EnMin= -994.826947448438     IErMin= 9 ErrMin= 1.19D-05
 ErrMax= 1.19D-05  0.00D+00 EMaxC= 1.00D-01 BMatC= 3.27D-08 BMatP= 1.30D-07
 IDIUse=1 WtCom= 1.00D+00 WtEn= 0.00D+00
 Coeff-Com:  0.500D-05 0.294D-02 0.167D-02-0.209D-02-0.224D-01-0.842D-01
 Coeff-Com: -0.785D-01 0.373D+00 0.810D+00
 Coeff:      0.500D-05 0.294D-02 0.167D-02-0.209D-02-0.224D-01-0.842D-01
 Coeff:     -0.785D-01 0.373D+00 0.810D+00
 Gap=     0.118 Goal=   None    Shift=    0.000
 RMSDP=1.38D-05 MaxDP=8.40D-04 DE=-4.02D-07 OVMax= 4.03D-04

 Cycle  10  Pass 1  IDiag  1:
 RMSU=  6.92D-06    CP:  1.03D+00  1.14D+00  8.84D-01  1.10D+00  9.14D-01
                    CP:  1.15D+00  1.44D+00  1.50D+00  1.20D+00
 E= -994.826947562040     Delta-E=       -0.000000113602 Rises=F Damp=F
 DIIS: error= 4.86D-06 at cycle  10 NSaved=  10.
 NSaved=10 IEnMin=10 EnMin= -994.826947562040     IErMin=10 ErrMin= 4.86D-06
 ErrMax= 4.86D-06  0.00D+00 EMaxC= 1.00D-01 BMatC= 7.90D-09 BMatP= 3.27D-08
 IDIUse=1 WtCom= 1.00D+00 WtEn= 0.00D+00
 Coeff-Com: -0.800D-04 0.217D-02 0.207D-02 0.144D-02-0.851D-02-0.395D-01
 Coeff-Com: -0.872D-01 0.777D-01 0.436D+00 0.616D+00
 Coeff:     -0.800D-04 0.217D-02 0.207D-02 0.144D-02-0.851D-02-0.395D-01
 Coeff:     -0.872D-01 0.777D-01 0.436D+00 0.616D+00
 Gap=     0.118 Goal=   None    Shift=    0.000
 RMSDP=6.80D-06 MaxDP=4.52D-04 DE=-1.14D-07 OVMax= 1.32D-04

 Cycle  11  Pass 1  IDiag  1:
 RMSU=  3.18D-06    CP:  1.03D+00  1.14D+00  8.84D-01  1.10D+00  9.11D-01
                    CP:  1.15D+00  1.48D+00  1.50D+00  1.24D+00  1.37D+00
 E= -994.826947580626     Delta-E=       -0.000000018586 Rises=F Damp=F
 DIIS: error= 2.05D-06 at cycle  11 NSaved=  11.
 NSaved=11 IEnMin=11 EnMin= -994.826947580626     IErMin=11 ErrMin= 2.05D-06
 ErrMax= 2.05D-06  0.00D+00 EMaxC= 1.00D-01 BMatC= 1.20D-09 BMatP= 7.90D-09
 IDIUse=1 WtCom= 1.00D+00 WtEn= 0.00D+00
 Coeff-Com: -0.345D-04 0.150D-03 0.421D-03 0.120D-02 0.191D-02 0.550D-02
 Coeff-Com: -0.127D-01-0.630D-01-0.113D-01 0.254D+00 0.824D+00
 Coeff:     -0.345D-04 0.150D-03 0.421D-03 0.120D-02 0.191D-02 0.550D-02
 Coeff:     -0.127D-01-0.630D-01-0.113D-01 0.254D+00 0.824D+00
 Gap=     0.118 Goal=   None    Shift=    0.000
 RMSDP=3.41D-06 MaxDP=2.48D-04 DE=-1.86D-08 OVMax= 8.32D-05

 Cycle  12  Pass 1  IDiag  1:
 RMSU=  1.51D-06    CP:  1.03D+00  1.14D+00  8.84D-01  1.10D+00  9.08D-01
                    CP:  1.15D+00  1.49D+00  1.50D+00  1.27D+00  1.61D+00
                    CP:  1.33D+00
 E= -994.826947586091     Delta-E=       -0.000000005464 Rises=F Damp=F
 DIIS: error= 1.59D-06 at cycle  12 NSaved=  12.
 NSaved=12 IEnMin=12 EnMin= -994.826947586091     IErMin=12 ErrMin= 1.59D-06
 ErrMax= 1.59D-06  0.00D+00 EMaxC= 1.00D-01 BMatC= 5.63D-10 BMatP= 1.20D-09
 IDIUse=1 WtCom= 1.00D+00 WtEn= 0.00D+00
 Coeff-Com: -0.552D-05-0.369D-03-0.186D-03 0.464D-03 0.289D-02 0.120D-01
 Coeff-Com:  0.111D-01-0.589D-01-0.110D+00 0.143D-01 0.499D+00 0.630D+00
 Coeff:     -0.552D-05-0.369D-03-0.186D-03 0.464D-03 0.289D-02 0.120D-01
 Coeff:      0.111D-01-0.589D-01-0.110D+00 0.143D-01 0.499D+00 0.630D+00
 Gap=     0.118 Goal=   None    Shift=    0.000
 RMSDP=2.04D-06 MaxDP=1.61D-04 DE=-5.46D-09 OVMax= 4.82D-05

 Cycle  13  Pass 1  IDiag  1:
 RMSU=  9.30D-07    CP:  1.03D+00  1.14D+00  8.84D-01  1.10D+00  9.08D-01
                    CP:  1.16D+00  1.49D+00  1.49D+00  1.27D+00  1.73D+00
                    CP:  1.50D+00  1.28D+00
 E= -994.826947587880     Delta-E=       -0.000000001789 Rises=F Damp=F
 DIIS: error= 6.68D-07 at cycle  13 NSaved=  13.
 NSaved=13 IEnMin=13 EnMin= -994.826947587880     IErMin=13 ErrMin= 6.68D-07
 ErrMax= 6.68D-07  0.00D+00 EMaxC= 1.00D-01 BMatC= 1.38D-10 BMatP= 5.63D-10
 IDIUse=1 WtCom= 1.00D+00 WtEn= 0.00D+00
 Coeff-Com:  0.944D-05-0.273D-03-0.276D-03-0.177D-03 0.933D-03 0.520D-02
 Coeff-Com:  0.109D-01-0.121D-01-0.613D-01-0.687D-01 0.401D-02 0.371D+00
 Coeff-Com:  0.751D+00
 Coeff:      0.944D-05-0.273D-03-0.276D-03-0.177D-03 0.933D-03 0.520D-02
 Coeff:      0.109D-01-0.121D-01-0.613D-01-0.687D-01 0.401D-02 0.371D+00
 Coeff:      0.751D+00
 Gap=     0.118 Goal=   None    Shift=    0.000
 RMSDP=1.90D-06 MaxDP=1.66D-04 DE=-1.79D-09 OVMax= 3.20D-05

 Cycle  14  Pass 1  IDiag  1:
 RMSU=  5.51D-07    CP:  1.03D+00  1.14D+00  8.84D-01  1.10D+00  9.07D-01
                    CP:  1.16D+00  1.50D+00  1.50D+00  1.26D+00  1.77D+00
                    CP:  1.51D+00  1.70D+00  1.20D+00
 E= -994.826947588474     Delta-E=       -0.000000000594 Rises=F Damp=F
 DIIS: error= 3.64D-07 at cycle  14 NSaved=  14.
 NSaved=14 IEnMin=14 EnMin= -994.826947588474     IErMin=14 ErrMin= 3.64D-07
 ErrMax= 3.64D-07  0.00D+00 EMaxC= 1.00D-01 BMatC= 2.34D-11 BMatP= 1.38D-10
 IDIUse=1 WtCom= 1.00D+00 WtEn= 0.00D+00
 Coeff-Com:  0.477D-05-0.391D-04-0.738D-04-0.164D-03-0.176D-03-0.182D-03
 Coeff-Com:  0.240D-02 0.870D-02-0.465D-02-0.305D-01-0.122D+00 0.394D-01
 Coeff-Com:  0.318D+00 0.789D+00
 Coeff:      0.477D-05-0.391D-04-0.738D-04-0.164D-03-0.176D-03-0.182D-03
 Coeff:      0.240D-02 0.870D-02-0.465D-02-0.305D-01-0.122D+00 0.394D-01
 Coeff:      0.318D+00 0.789D+00
 Gap=     0.118 Goal=   None    Shift=    0.000
 RMSDP=1.25D-06 MaxDP=1.06D-04 DE=-5.94D-10 OVMax= 1.59D-05

 Cycle  15  Pass 1  IDiag  1:
 RMSU=  2.34D-07    CP:  1.03D+00  1.14D+00  8.84D-01  1.10D+00  9.07D-01
                    CP:  1.16D+00  1.50D+00  1.50D+00  1.25D+00  1.79D+00
                    CP:  1.52D+00  1.87D+00  1.48D+00  1.38D+00
 E= -994.826947588575     Delta-E=       -0.000000000101 Rises=F Damp=F
 DIIS: error= 2.11D-07 at cycle  15 NSaved=  15.
 NSaved=15 IEnMin=15 EnMin= -994.826947588575     IErMin=15 ErrMin= 2.11D-07
 ErrMax= 2.11D-07  0.00D+00 EMaxC= 1.00D-01 BMatC= 6.11D-12 BMatP= 2.34D-11
 IDIUse=1 WtCom= 1.00D+00 WtEn= 0.00D+00
 Coeff-Com: -0.212D-06 0.524D-04 0.381D-04-0.404D-04-0.364D-03-0.137D-02
 Coeff-Com: -0.176D-02 0.678D-02 0.116D-01 0.611D-02-0.564D-01-0.577D-01
 Coeff-Com: -0.499D-01 0.353D+00 0.790D+00
 Coeff:     -0.212D-06 0.524D-04 0.381D-04-0.404D-04-0.364D-03-0.137D-02
 Coeff:     -0.176D-02 0.678D-02 0.116D-01 0.611D-02-0.564D-01-0.577D-01
 Coeff:     -0.499D-01 0.353D+00 0.790D+00
 Gap=     0.118 Goal=   None    Shift=    0.000
 RMSDP=5.22D-07 MaxDP=2.88D-05 DE=-1.01D-10 OVMax= 8.94D-06

 Cycle  16  Pass 1  IDiag  1:
 RMSU=  1.13D-07    CP:  1.03D+00  1.14D+00  8.84D-01  1.10D+00  9.07D-01
                    CP:  1.16D+00  1.50D+00  1.51D+00  1.25D+00  1.78D+00
                    CP:  1.49D+00  1.99D+00  1.52D+00  1.72D+00  1.51D+00
 E= -994.826947588649     Delta-E=       -0.000000000074 Rises=F Damp=F
 DIIS: error= 1.23D-07 at cycle  16 NSaved=  16.
 NSaved=16 IEnMin=16 EnMin= -994.826947588649     IErMin=16 ErrMin= 1.23D-07
 ErrMax= 1.23D-07  0.00D+00 EMaxC= 1.00D-01 BMatC= 1.05D-12 BMatP= 6.11D-12
 IDIUse=1 WtCom= 1.00D+00 WtEn= 0.00D+00
 Coeff-Com: -0.114D-05 0.221D-04 0.291D-04 0.236D-04-0.494D-04-0.251D-03
 Coeff-Com: -0.932D-03-0.507D-03 0.356D-02 0.948D-02 0.145D-01-0.211D-01
 Coeff-Com: -0.989D-01-0.987D-01 0.165D+00 0.103D+01
 Coeff:     -0.114D-05 0.221D-04 0.291D-04 0.236D-04-0.494D-04-0.251D-03
 Coeff:     -0.932D-03-0.507D-03 0.356D-02 0.948D-02 0.145D-01-0.211D-01
 Coeff:     -0.989D-01-0.987D-01 0.165D+00 0.103D+01
 Gap=     0.118 Goal=   None    Shift=    0.000
 RMSDP=3.40D-07 MaxDP=1.93D-05 DE=-7.41D-11 OVMax= 6.83D-06

 Cycle  17  Pass 1  IDiag  1:
 RMSU=  4.80D-08    CP:  1.03D+00  1.14D+00  8.84D-01  1.10D+00  9.07D-01
                    CP:  1.16D+00  1.50D+00  1.52D+00  1.25D+00  1.78D+00
                    CP:  1.47D+00  2.05D+00  1.57D+00  1.93D+00  1.94D+00
                    CP:  1.55D+00
 E= -994.826947588696     Delta-E=       -0.000000000047 Rises=F Damp=F
 DIIS: error= 6.16D-08 at cycle  17 NSaved=  17.
 NSaved=17 IEnMin=17 EnMin= -994.826947588696     IErMin=17 ErrMin= 6.16D-08
 ErrMax= 6.16D-08  0.00D+00 EMaxC= 1.00D-01 BMatC= 2.84D-13 BMatP= 1.05D-12
 IDIUse=1 WtCom= 1.00D+00 WtEn= 0.00D+00
 Coeff-Com: -0.217D-06-0.677D-05-0.226D-05 0.132D-04 0.710D-04 0.246D-03
 Coeff-Com:  0.192D-03-0.161D-02-0.178D-02 0.778D-03 0.161D-01 0.773D-02
 Coeff-Com: -0.828D-02-0.100D+00-0.174D+00 0.224D+00 0.104D+01
 Coeff:     -0.217D-06-0.677D-05-0.226D-05 0.132D-04 0.710D-04 0.246D-03
 Coeff:      0.192D-03-0.161D-02-0.178D-02 0.778D-03 0.161D-01 0.773D-02
 Coeff:     -0.828D-02-0.100D+00-0.174D+00 0.224D+00 0.104D+01
 Gap=     0.118 Goal=   None    Shift=    0.000
 RMSDP=1.86D-07 MaxDP=1.05D-05 DE=-4.66D-11 OVMax= 4.23D-06

 Cycle  18  Pass 1  IDiag  1:
 RMSU=  3.10D-08    CP:  1.03D+00  1.14D+00  8.84D-01  1.10D+00  9.07D-01
                    CP:  1.16D+00  1.50D+00  1.52D+00  1.25D+00  1.77D+00
                    CP:  1.45D+00  2.09D+00  1.58D+00  2.04D+00  2.18D+00
                    CP:  1.92D+00  1.70D+00
 E= -994.826947588715     Delta-E=       -0.000000000019 Rises=F Damp=F
 DIIS: error= 2.86D-08 at cycle  18 NSaved=  18.
 NSaved=18 IEnMin=18 EnMin= -994.826947588715     IErMin=18 ErrMin= 2.86D-08
 ErrMax= 2.86D-08  0.00D+00 EMaxC= 1.00D-01 BMatC= 1.02D-13 BMatP= 2.84D-13
 IDIUse=1 WtCom= 1.00D+00 WtEn= 0.00D+00
 Coeff-Com:  0.287D-06-0.986D-05-0.107D-04-0.227D-05 0.453D-04 0.172D-03
 Coeff-Com:  0.368D-03-0.469D-03-0.186D-02-0.294D-02 0.131D-02 0.874D-02
 Coeff-Com:  0.301D-01-0.374D-02-0.114D+00-0.237D+00 0.423D+00 0.896D+00
 Coeff:      0.287D-06-0.986D-05-0.107D-04-0.227D-05 0.453D-04 0.172D-03
 Coeff:      0.368D-03-0.469D-03-0.186D-02-0.294D-02 0.131D-02 0.874D-02
 Coeff:      0.301D-01-0.374D-02-0.114D+00-0.237D+00 0.423D+00 0.896D+00
 Gap=     0.118 Goal=   None    Shift=    0.000
 RMSDP=9.23D-08 MaxDP=4.87D-06 DE=-1.89D-11 OVMax= 2.27D-06

 Cycle  19  Pass 1  IDiag  1:
 RMSU=  1.04D-08    CP:  1.03D+00  1.14D+00  8.84D-01  1.10D+00  9.07D-01
                    CP:  1.16D+00  1.50D+00  1.52D+00  1.25D+00  1.77D+00
                    CP:  1.45D+00  2.11D+00  1.58D+00  2.09D+00  2.26D+00
                    CP:  2.17D+00  2.15D+00  1.60D+00
 E= -994.826947588646     Delta-E=        0.000000000069 Rises=F Damp=F
 DIIS: error= 1.25D-08 at cycle  19 NSaved=  19.
 NSaved=19 IEnMin=18 EnMin= -994.826947588715     IErMin=19 ErrMin= 1.25D-08
 ErrMax= 1.25D-08  0.00D+00 EMaxC= 1.00D-01 BMatC= 2.07D-14 BMatP= 1.02D-13
 IDIUse=1 WtCom= 1.00D+00 WtEn= 0.00D+00
 Coeff-Com:  0.123D-06-0.310D-06-0.206D-05-0.313D-05-0.943D-05-0.364D-04
 Coeff-Com:  0.291D-04 0.347D-03 0.189D-03-0.103D-02-0.401D-02-0.760D-03
 Coeff-Com:  0.104D-01 0.257D-01 0.281D-01-0.140D+00-0.187D+00 0.181D+00
 Coeff-Com:  0.109D+01
 Coeff:      0.123D-06-0.310D-06-0.206D-05-0.313D-05-0.943D-05-0.364D-04
 Coeff:      0.291D-04 0.347D-03 0.189D-03-0.103D-02-0.401D-02-0.760D-03
 Coeff:      0.104D-01 0.257D-01 0.281D-01-0.140D+00-0.187D+00 0.181D+00
 Coeff:      0.109D+01
 Gap=     0.118 Goal=   None    Shift=    0.000
 RMSDP=5.25D-08 MaxDP=2.57D-06 DE= 6.91D-11 OVMax= 1.39D-06

 Cycle  20  Pass 1  IDiag  1:
 RMSU=  7.57D-09    CP:  1.03D+00  1.14D+00  8.84D-01  1.10D+00  9.06D-01
                    CP:  1.16D+00  1.50D+00  1.52D+00  1.25D+00  1.77D+00
                    CP:  1.44D+00  2.12D+00  1.59D+00  2.11D+00  2.31D+00
                    CP:  2.30D+00  2.46D+00  1.90D+00  1.37D+00
 E= -994.826947588649     Delta-E=       -0.000000000003 Rises=F Damp=F
 DIIS: error= 3.25D-09 at cycle  20 NSaved=  20.
 NSaved=20 IEnMin=18 EnMin= -994.826947588715     IErMin=20 ErrMin= 3.25D-09
 ErrMax= 3.25D-09  0.00D+00 EMaxC= 1.00D-01 BMatC= 4.14D-15 BMatP= 2.07D-14
 IDIUse=1 WtCom= 1.00D+00 WtEn= 0.00D+00
 Large coefficients: NSaved= 20 BigCof=    0.00 CofMax=   10.00 Det=-9.73D-15
 Inversion failed.  Reducing to 19 matrices.
 Large coefficients: NSaved= 19 BigCof=    0.00 CofMax=   10.00 Det=-9.82D-15
 Inversion failed.  Reducing to 18 matrices.
 Large coefficients: NSaved= 18 BigCof=    0.00 CofMax=   10.00 Det=-9.83D-15
 Inversion failed.  Reducing to 17 matrices.
 Coeff-Com:  0.132D-06-0.216D-05-0.629D-05-0.199D-05 0.513D-04 0.114D-03
 Coeff-Com: -0.515D-04-0.630D-03-0.710D-03-0.109D-02 0.492D-02 0.230D-01
 Coeff-Com: -0.671D-02-0.104D+00-0.107D+00 0.336D+00 0.856D+00
 Coeff:      0.132D-06-0.216D-05-0.629D-05-0.199D-05 0.513D-04 0.114D-03
 Coeff:     -0.515D-04-0.630D-03-0.710D-03-0.109D-02 0.492D-02 0.230D-01
 Coeff:     -0.671D-02-0.104D+00-0.107D+00 0.336D+00 0.856D+00
 Gap=     0.118 Goal=   None    Shift=    0.000
 RMSDP=1.55D-08 MaxDP=8.43D-07 DE=-2.73D-12 OVMax= 3.80D-07

 Cycle  21  Pass 1  IDiag  1:
 Restarting incremental Fock formation.
 E= -994.826947588659     Delta-E=       -0.000000000010 Rises=F Damp=F
 DIIS: error= 1.48D-09 at cycle  21 NSaved=  18.
 NSaved=18 IEnMin=15 EnMin= -994.826947588715     IErMin=18 ErrMin= 1.48D-09
 ErrMax= 1.48D-09  0.00D+00 EMaxC= 1.00D-01 BMatC= 7.11D-16 BMatP= 4.14D-15
 IDIUse=1 WtCom= 1.00D+00 WtEn= 0.00D+00
 Large coefficients: NSaved= 18 BigCof=    0.00 CofMax=   10.00 Det=-3.38D-15
 Inversion failed.  Reducing to 17 matrices.
 Large coefficients: NSaved= 17 BigCof=    0.00 CofMax=   10.00 Det=-3.38D-15
 Inversion failed.  Reducing to 16 matrices.
 Large coefficients: NSaved= 16 BigCof=    0.00 CofMax=   10.00 Det=-3.47D-15
 Inversion failed.  Reducing to 15 matrices.
 Coeff-Com: -0.644D-06-0.101D-05 0.320D-04 0.294D-04 0.509D-04-0.146D-03
 Coeff-Com: -0.109D-02-0.644D-03 0.457D-02 0.109D-01-0.971D-02-0.621D-01
 Coeff-Com: -0.333D-01 0.300D+00 0.792D+00
 Coeff:     -0.644D-06-0.101D-05 0.320D-04 0.294D-04 0.509D-04-0.146D-03
 Coeff:     -0.109D-02-0.644D-03 0.457D-02 0.109D-01-0.971D-02-0.621D-01
 Coeff:     -0.333D-01 0.300D+00 0.792D+00
 Gap=     0.118 Goal=   None    Shift=    0.000
 RMSDP=7.10D-09 MaxDP=3.72D-07 DE=-1.05D-11 OVMax= 1.10D-07

 SCF Done:  E(RM062X) =  -994.826947589     A.U. after   21 cycles
            NFock= 21  Conv=0.71D-08     -V/T= 2.0034
 KE= 9.914477661624D+02 PE=-3.903320381825D+03 EE= 1.141070447628D+03
 Leave Link  502 at Mon Apr  4 20:28:52 2022, MaxMem=  1879048192 cpu:            1344.4 elap:             194.3
 (Enter /gpfs/software/gaussian16/sse4/tar/g16/l701.exe)
 ... and contract with generalized density number  0.
 Compute integral first derivatives.
 Leave Link  701 at Mon Apr  4 20:28:54 2022, MaxMem=  1879048192 cpu:               8.0 elap:               1.9
 (Enter /gpfs/software/gaussian16/sse4/tar/g16/l702.exe)
 L702 exits ... SP integral derivatives will be done elsewhere.
 Leave Link  702 at Mon Apr  4 20:28:54 2022, MaxMem=  1879048192 cpu:               0.6 elap:               0.2
 (Enter /gpfs/software/gaussian16/sse4/tar/g16/l703.exe)
 Integral derivatives from FoFJK, PRISM(SPDF).
 Compute integral first derivatives, UseDBF=F ICtDFT=           0.
 Calling FoFJK, ICntrl=      2127 FMM=F ISym2X=0 I1Cent= 0 IOpClX= 0 NMat=1 NMatS=1 NMatT=0.
 FoFJK:  IHMeth= 1 ICntrl=    2127 DoSepK=F KAlg= 0 I1Cent=           0 FoldK=F
 IRaf=         0 NMat=       1 IRICut=       1 DoRegI=T DoRafI=F ISym2E= 0 IDoP0=0 IntGTp=1.
 FoFCou: FMM=F IPFlag=           0 FMFlag=      100000 FMFlg1=         800
         NFxFlg=           0 DoJE=F BraDBF=F KetDBF=F FulRan=T
         wScrn=  0.000000 ICntrl=      2127 IOpCl=  0 I1Cent=           0 NGrid=           0
         NMat0=    1 NMatS0=      1 NMatT0=    0 NMatD0=    1 NMtDS0=    0 NMtDT0=    0
 Symmetry not used in FoFCou.
 Leave Link  703 at Mon Apr  4 20:29:25 2022, MaxMem=  1879048192 cpu:             179.1 elap:              31.1
 (Enter /gpfs/software/gaussian16/sse4/tar/g16/l716.exe)
 Dipole        =-4.29185662D+00 1.67112010D+00 1.29262949D-02
 ***** Axes restored to original set *****
 -------------------------------------------------------------------
 Center     Atomic                   Forces (Hartrees/Bohr)
 Number     Number              X              Y              Z
 -------------------------------------------------------------------
      1        6          -0.056227788    0.061070574    0.000088448
      2        6           0.019902911   -0.034585776    0.000129296
      3        6           0.096176415   -0.073007178   -0.000080359
      4        6          -0.085057213    0.060622487   -0.000338510
      5        6           0.030788833   -0.026495036    0.001709991
      6        6          -0.020882260    0.015660447    0.000360945
      7        1           0.003685370   -0.001861312   -0.000163464
      8        8           0.016619168   -0.019846348   -0.000049581
      9        1           0.000483546    0.004477313   -0.000066758
     10        6          -0.026838804    0.043899897   -0.003134283
     11        6           0.087272266   -0.076207397   -0.000704261
     12        6           0.008517909   -0.004118552    0.000049608
     13        6          -0.008774176    0.006844655    0.000184207
     14        6           0.009509180    0.005354361   -0.000714186
     15        6          -0.087384367    0.038303824    0.003462101
     16       17           0.009690793   -0.005176892   -0.000365923
     17        1           0.002387074    0.001245920   -0.000181379
     18        1           0.000131142    0.003819014   -0.000185890
 -------------------------------------------------------------------
 Cartesian Forces:  Max     0.096176415 RMS     0.034071807
 Leave Link  716 at Mon Apr  4 20:29:25 2022, MaxMem=  1879048192 cpu:               0.6 elap:               0.2
 (Enter /gpfs/software/gaussian16/sse4/tar/g16/l103.exe)

 GradGradGradGradGradGradGradGradGradGradGradGradGradGradGradGradGradGrad
 Berny optimization.
 Using GEDIIS/GDIIS optimizer.
 FormGI is forming the generalized inverse of G from B-inverse, IUseBI=4.
 Internal  Forces:  Max     0.087886051 RMS     0.016391575
 Search for a local minimum.
 Step number   2 out of a maximum of   95
 All quantities printed in internal units (Hartrees-Bohrs-Radians)
 RMS Force = .16392D-01 SwitMx=.10000D-02 MixMth= 1
 Mixed Optimization -- RFO/linear search
 Update second derivatives using D2CorX and points    1    2
 DE= -6.08D-02 DEPred=-5.66D-02 R= 1.08D+00
 TightC=F SS=  1.41D+00  RLast= 3.00D-01 DXNew= 5.0454D-01 9.0016D-01
 Trust test= 1.08D+00 RLast= 3.00D-01 DXMaxT set to 5.05D-01
 ITU=  1  0
 Use linear search instead of GDIIS.
     Eigenvalues ---    0.00926   0.01549   0.01614   0.01975   0.01999
     Eigenvalues ---    0.02016   0.02017   0.02037   0.02063   0.02065
     Eigenvalues ---    0.02088   0.02106   0.02136   0.02154   0.02182
     Eigenvalues ---    0.15941   0.16000   0.16000   0.16003   0.20551
     Eigenvalues ---    0.22439   0.22479   0.24482   0.24886   0.24997
     Eigenvalues ---    0.25000   0.25000   0.25000   0.25342   0.32743
     Eigenvalues ---    0.33334   0.34794   0.34838   0.35175   0.35583
     Eigenvalues ---    0.39399   0.41431   0.41743   0.42607   0.43745
     Eigenvalues ---    0.44518   0.45012   0.45453   0.45641   0.45749
     Eigenvalues ---    0.46359   0.49293   0.75389
 RFO step:  Lambda=-5.90189222D-03 EMin= 9.26270661D-03
 Quartic linear search produced a step of  0.94885.
 Iteration  1 RMS(Cart)=  0.04507357 RMS(Int)=  0.00175119
 Iteration  2 RMS(Cart)=  0.00205785 RMS(Int)=  0.00042749
 Iteration  3 RMS(Cart)=  0.00000177 RMS(Int)=  0.00042749
 Iteration  4 RMS(Cart)=  0.00000000 RMS(Int)=  0.00042749
 ITry= 1 IFail=0 DXMaxC= 1.47D-01 DCOld= 1.00D+10 DXMaxT= 5.05D-01 DXLimC= 3.00D+00 Rises=F
 Variable       Old X    -DE/DX   Delta X   Delta X   Delta X     New X
                                 (Linear)    (Quad)   (Total)
    R1        2.69193   0.02215   0.03790   0.01037   0.04840   2.74033
    R2        2.68697   0.02074   0.04166  -0.01074   0.03127   2.71824
    R3        2.38877  -0.02518  -0.01645  -0.03190  -0.04835   2.34042
    R4        2.63961  -0.01081  -0.02245   0.01062  -0.01203   2.62758
    R5        2.05376  -0.00225  -0.00610   0.00322  -0.00288   2.05088
    R6        2.47421  -0.08789  -0.16016  -0.00415  -0.16411   2.31009
    R7        2.63737   0.00512  -0.00514   0.02955   0.02430   2.66167
    R8        2.65503   0.00609   0.00958   0.00512   0.01434   2.66937
    R9        2.79622  -0.01238  -0.01467  -0.03226  -0.04693   2.74929
   R10        2.04994   0.00118   0.00243   0.00019   0.00261   2.05255
   R11        2.65262  -0.00311  -0.00863   0.00322  -0.00456   2.64807
   R12        2.66001   0.00069  -0.00555   0.01916   0.01385   2.67386
   R13        2.47992  -0.08749  -0.16375   0.00042  -0.16276   2.31716
   R14        2.63885  -0.00004  -0.00700   0.02202   0.01447   2.65332
   R15        2.05399  -0.00227  -0.00516   0.00071  -0.00445   2.04954
   R16        2.63798   0.00134   0.00740  -0.00835  -0.00179   2.63619
   R17        2.05049  -0.00116  -0.00327   0.00204  -0.00123   2.04925
   R18        2.61160  -0.00685  -0.02362   0.02300  -0.00083   2.61077
   R19        3.29164   0.01099   0.02537  -0.00237   0.02300   3.31464
    A1        1.92890  -0.02593  -0.05796  -0.02063  -0.07807   1.85083
    A2        2.15120   0.00580   0.00371   0.03074   0.03419   2.18538
    A3        2.20309   0.02013   0.05425  -0.01010   0.04388   2.24697
    A4        2.15826   0.00060   0.00313   0.01398   0.01702   2.17528
    A5        2.04587  -0.00431  -0.01254  -0.01272  -0.02522   2.02065
    A6        2.07906   0.00371   0.00941  -0.00126   0.00820   2.08725
    A7        2.20243   0.02256   0.05046   0.00640   0.05755   2.25999
    A8        2.16254   0.01582   0.02391   0.02817   0.05210   2.21464
    A9        1.98787  -0.01516  -0.02564  -0.04174  -0.06796   1.91991
   A10        2.11794   0.01249   0.01673   0.04667   0.06368   2.18162
   A11        2.17738   0.00267   0.00892  -0.00494   0.00427   2.18165
   A12        2.12637   0.00212   0.00611   0.01382   0.01934   2.14570
   A13        2.03922   0.00300   0.00829  -0.00200   0.00659   2.04581
   A14        2.11760  -0.00512  -0.01440  -0.01182  -0.02593   2.09167
   A15        2.05461   0.02945   0.05905   0.04863   0.10712   2.16174
   A16        2.24779  -0.00432  -0.01123   0.00010  -0.01169   2.23610
   A17        1.98056  -0.02512  -0.04776  -0.04878  -0.09544   1.88512
   A18        2.19235   0.03133   0.06098   0.03440   0.09709   2.28944
   A19        2.12850  -0.00047  -0.00278   0.02520   0.02206   2.15057
   A20        2.08998  -0.00292  -0.00891  -0.01096  -0.01969   2.07029
   A21        2.06471   0.00340   0.01169  -0.01424  -0.00237   2.06233
   A22        2.09972  -0.00031   0.00316   0.00914   0.01081   2.11053
   A23        2.08643   0.00266   0.00559  -0.00222   0.00412   2.09055
   A24        2.09703  -0.00234  -0.00875  -0.00692  -0.01493   2.08211
   A25        2.04997  -0.01619  -0.03138  -0.02729  -0.05992   1.99005
   A26        2.07775   0.00827   0.01852   0.00658   0.02573   2.10347
   A27        2.15547   0.00792   0.01286   0.02071   0.03419   2.18966
   A28        2.11527   0.01077   0.01778   0.00733   0.02538   2.14065
    D1       -0.00006   0.00001  -0.00005   0.00128   0.00131   0.00125
    D2       -3.14124   0.00006   0.00033  -0.00064  -0.00017  -3.14141
    D3        3.14133  -0.00002  -0.00025   0.00282   0.00253  -3.13932
    D4        0.00015   0.00004   0.00013   0.00090   0.00106   0.00121
    D5       -0.00025   0.00001  -0.00024   0.00433   0.00398   0.00374
    D6        3.14156   0.00003  -0.00002   0.00272   0.00270  -3.13892
    D7        0.00034   0.00003   0.00031  -0.00312  -0.00269  -0.00235
    D8       -3.14111   0.00006   0.00046  -0.00264  -0.00206   3.14002
    D9        3.14151  -0.00003  -0.00008  -0.00117  -0.00116   3.14035
   D10        0.00006   0.00001   0.00007  -0.00069  -0.00053  -0.00047
   D11        0.00027  -0.00006   0.00026  -0.00831  -0.00820  -0.00793
   D12        0.00002   0.00009   0.00002   0.00573   0.00573   0.00576
   D13        3.14125   0.00007  -0.00034   0.01050   0.01021  -3.13172
   D14       -0.00031  -0.00007  -0.00029  -0.00026  -0.00052  -0.00083
   D15        3.14113  -0.00011  -0.00045  -0.00076  -0.00116   3.13997
   D16       -3.14152  -0.00005   0.00008  -0.00523  -0.00501   3.13665
   D17       -0.00008  -0.00009  -0.00008  -0.00573  -0.00565  -0.00573
   D18       -0.07933   0.00044   0.00232   0.00738   0.00960  -0.06972
   D19        3.08677   0.00013  -0.00018   0.01098   0.01069   3.09747
   D20        3.06186   0.00042   0.00192   0.01269   0.01473   3.07658
   D21       -0.05523   0.00010  -0.00057   0.01629   0.01581  -0.03941
   D22       -3.12033  -0.00026  -0.00203   0.00735   0.00546  -3.11487
   D23        0.00043   0.00017   0.00039   0.00473   0.00511   0.00555
   D24        3.11685   0.00068   0.00276  -0.00274   0.00010   3.11695
   D25       -0.02484   0.00063   0.00265  -0.00328  -0.00057  -0.02542
   D26       -0.00109  -0.00025  -0.00101  -0.00037  -0.00121  -0.00229
   D27        3.14040  -0.00030  -0.00113  -0.00091  -0.00188   3.13853
   D28        0.00054   0.00003   0.00052  -0.00711  -0.00675  -0.00621
   D29        0.00082   0.00018   0.00077  -0.00144  -0.00055   0.00027
   D30       -3.14120   0.00007   0.00037  -0.00092  -0.00052   3.14147
   D31       -3.14068   0.00022   0.00088  -0.00091   0.00012  -3.14056
   D32        0.00050   0.00012   0.00048  -0.00039   0.00015   0.00065
   D33        0.00018   0.00003   0.00016  -0.00056  -0.00039  -0.00021
   D34        3.14155  -0.00002  -0.00003   0.00033   0.00021  -3.14142
   D35       -3.14099   0.00013   0.00057  -0.00109  -0.00043  -3.14142
   D36        0.00038   0.00008   0.00037  -0.00020   0.00017   0.00055
   D37       -0.00084  -0.00013  -0.00079   0.00466   0.00368   0.00284
   D38        3.14098  -0.00008  -0.00059   0.00373   0.00305  -3.13915
         Item               Value     Threshold  Converged?
 Maximum Force            0.087886     0.000450     NO 
 RMS     Force            0.016392     0.000300     NO 
 Maximum Displacement     0.147332     0.001800     NO 
 RMS     Displacement     0.044611     0.001200     NO 
 Predicted change in Energy=-3.453710D-02
 Lowest energy point so far.  Saving SCF results.
 GradGradGradGradGradGradGradGradGradGradGradGradGradGradGradGradGradGrad

 Leave Link  103 at Mon Apr  4 20:29:30 2022, MaxMem=  1879048192 cpu:              19.7 elap:               4.4
 (Enter /gpfs/software/gaussian16/sse4/tar/g16/l202.exe)
                          Input orientation:                          
 ---------------------------------------------------------------------
 Center     Atomic      Atomic             Coordinates (Angstroms)
 Number     Number       Type             X           Y           Z
 ---------------------------------------------------------------------
      1          6           0       -6.075773    2.451261    0.001247
      2          6           0       -6.102862    1.001396    0.002903
      3          6           0       -4.686226    2.822927   -0.009143
      4          6           0       -3.691532    2.112389   -0.019122
      5          6           0       -3.658244    0.704298   -0.014132
      6          6           0       -4.973780    0.189913   -0.002984
      7          1           0       -5.134089   -0.884347    0.000600
      8          8           0       -7.074092    3.184190    0.008736
      9          1           0       -7.088785    0.547821    0.010284
     10          6           0       -2.447076   -0.101737   -0.014749
     11          6           0       -1.154238    0.431810   -0.101514
     12          6           0       -2.335914   -1.511278    0.039126
     13          6           0       -1.106066   -2.187783    0.003786
     14          6           0        0.095924   -1.485761   -0.088130
     15          6           0       -0.056623   -0.113563   -0.138235
     16         17           0        1.626315   -2.341700   -0.131767
     17          1           0       -1.085771   -3.271082    0.048695
     18          1           0       -3.242898   -2.101496    0.112019
 ---------------------------------------------------------------------
                    Distance matrix (angstroms):
                    1          2          3          4          5
     1  C    0.000000
     2  C    1.450119   0.000000
     3  C    1.438432   2.307591   0.000000
     4  C    2.408290   2.655053   1.222448   0.000000
     5  C    2.982711   2.462664   2.354858   1.408493   0.000000
     6  C    2.515572   1.390454   2.648676   2.310917   1.412570
     7  H    3.465985   2.120036   3.734241   3.325927   2.168440
     8  O    1.238499   2.389124   2.415106   3.548415   4.221185
     9  H    2.156237   1.085279   3.308893   3.740330   3.434195
    10  C    4.436835   3.818636   3.683407   2.539891   1.454862
    11  C    5.320738   4.982390   4.266252   3.044502   2.520304
    12  C    5.448826   4.528216   4.930683   3.869375   2.580731
    13  C    6.798436   5.927801   6.158321   5.017633   3.857210
    14  C    7.321064   6.679759   6.437389   5.224583   4.346908
    15  C    6.544307   6.149801   5.483873   4.263990   3.695399
    16  Cl   9.072615   8.422268   8.156996   6.937658   6.100697
    17  H    7.592601   6.589944   7.078387   5.981333   4.735527
    18  H    5.363306   4.221284   5.133012   4.239728   2.839174
                    6          7          8          9         10
     6  C    0.000000
     7  H    1.086162   0.000000
     8  O    3.657477   4.507402   0.000000
     9  H    2.145115   2.423229   2.636410   0.000000
    10  C    2.543508   2.798706   5.675134   4.687006   0.000000
    11  C    3.828463   4.193079   6.529351   5.936734   1.401296
    12  C    3.139135   2.867806   6.670733   5.179818   1.414943
    13  C    4.540121   4.233665   8.029660   6.578488   2.479967
    14  C    5.340134   5.265226   8.557275   7.467609   2.896162
    15  C    4.928370   5.137514   7.755104   7.064757   2.393669
    16  Cl   7.070142   6.916969  10.307875   9.182728   4.650122
    17  H    5.205552   4.699755   8.805232   7.114891   3.449916
    18  H    2.873976   2.251770   6.528950   4.671197   2.156023
                   11         12         13         14         15
    11  C    0.000000
    12  C    2.278537   0.000000
    13  C    2.622151   1.404077   0.000000
    14  C    2.289140   2.435298   1.395014   0.000000
    15  C    1.226189   2.679595   2.328925   1.381560   0.000000
    16  Cl   3.927435   4.051921   2.740068   1.754034   2.792296
    17  H    3.706570   2.158670   1.084419   2.145342   3.326261
    18  H    3.290248   1.084569   2.141310   3.401017   3.763888
                   16         17         18
    16  Cl   0.000000
    17  H    2.872582   0.000000
    18  H    4.881226   2.454616   0.000000
 Stoichiometry    C12H4ClO(1-)
 Framework group  C1[X(C12H4ClO)]
 Deg. of freedom    48
 Full point group                 C1      NOp   1
 RotChk:  IX=0 Diff= 2.52D-03
 Largest Abelian subgroup         C1      NOp   1
 Largest concise Abelian subgroup C1      NOp   1
                         Standard orientation:                         
 ---------------------------------------------------------------------
 Center     Atomic      Atomic             Coordinates (Angstroms)
 Number     Number       Type             X           Y           Z
 ---------------------------------------------------------------------
      1          6           0        4.215058   -0.202551   -0.006601
      2          6           0        3.473947    1.043432   -0.040201
      3          6           0        3.230061   -1.250045    0.033713
      4          6           0        2.010217   -1.170358    0.036834
      5          6           0        1.239864    0.008479    0.009377
      6          6           0        2.086761    1.138285   -0.031339
      7          1           0        1.656840    2.135380   -0.058104
      8          8           0        5.449750   -0.299442   -0.011787
      9          1           0        4.072761    1.947951   -0.073305
     10          6           0       -0.214135    0.055688    0.026108
     11          6           0       -1.032634   -1.081176   -0.008967
     12          6           0       -1.050785    1.196530    0.049811
     13          6           0       -2.452841    1.122619    0.035485
     14          6           0       -3.105417   -0.109733   -0.003472
     15          6           0       -2.253234   -1.196933   -0.025544
     16         17           0       -4.857536   -0.189705   -0.021298
     17          1           0       -3.040451    2.033821    0.055240
     18          1           0       -0.590208    2.177941    0.081304
 ---------------------------------------------------------------------
 Rotational constants (GHZ):           3.4179405           0.2289790           0.2146314
 Leave Link  202 at Mon Apr  4 20:29:30 2022, MaxMem=  1879048192 cpu:               0.6 elap:               0.3
 (Enter /gpfs/software/gaussian16/sse4/tar/g16/l301.exe)
 Standard basis: 6-311+G(d,p) (5D, 7F)
 Ernie: Thresh=  0.10000D-02 Tol=  0.10000D-05 Strict=F.
 There are   354 symmetry adapted cartesian basis functions of A   symmetry.
 There are   340 symmetry adapted basis functions of A   symmetry.
   340 basis functions,   553 primitive gaussians,   354 cartesian basis functions
    51 alpha electrons       51 beta electrons
       nuclear repulsion energy       776.9377471411 Hartrees.
 IExCor= 4336 DFT=T Ex+Corr=M062X ExCW=0 ScaHFX=  0.540000
 ScaDFX=  1.000000  1.000000  1.000000  1.000000 ScalE2=  1.000000  1.000000
 IRadAn=      5 IRanWt=     -1 IRanGd=            0 ICorTp=0 IEmpDi=  4
 NAtoms=   18 NActive=   18 NUniq=   18 SFac= 1.00D+00 NAtFMM=   60 NAOKFM=F Big=F
 Integral buffers will be    131072 words long.
 Raffenetti 2 integral format.
 Two-electron integral symmetry is turned on.
 Leave Link  301 at Mon Apr  4 20:29:30 2022, MaxMem=  1879048192 cpu:               0.6 elap:               0.3
 (Enter /gpfs/software/gaussian16/sse4/tar/g16/l302.exe)
 NPDir=0 NMtPBC=     1 NCelOv=     1 NCel=       1 NClECP=     1 NCelD=      1
         NCelK=      1 NCelE2=     1 NClLst=     1 CellRange=     0.0.
 One-electron integrals computed using PRISM.
 One-electron integral symmetry used in STVInt
 NBasis=   340 RedAO= T EigKep=  2.46D-06  NBF=   340
 NBsUse=   335 1.00D-06 EigRej=  9.94D-07 NBFU=   335
 Precomputing XC quadrature grid using
 IXCGrd= 4 IRadAn=           5 IRanWt=          -1 IRanGd=           0 AccXCQ= 0.00D+00.
 Generated NRdTot=       0 NPtTot=           0 NUsed=           0 NTot=          32
 NSgBfM=   348   348   348   348   348 MxSgAt=    18 MxSgA2=    18.
 Leave Link  302 at Mon Apr  4 20:29:34 2022, MaxMem=  1879048192 cpu:              19.6 elap:               4.0
 (Enter /gpfs/software/gaussian16/sse4/tar/g16/l303.exe)
 DipDrv:  MaxL=1.
 Leave Link  303 at Mon Apr  4 20:29:35 2022, MaxMem=  1879048192 cpu:               1.8 elap:               0.5
 (Enter /gpfs/software/gaussian16/sse4/tar/g16/l401.exe)
 Initial guess from the checkpoint file:  "checkpoint.chk"
 B after Tr=    -0.000000   -0.000000    0.000000
         Rot=    1.000000   -0.000504   -0.000065    0.000097 Ang=  -0.06 deg.
 Guess basis will be translated and rotated to current coordinates.
 JPrj=2 DoOrth=T DoCkMO=T.
 Generating alternative initial guess.
 ExpMin= 4.38D-02 ExpMax= 1.06D+05 ExpMxC= 3.62D+03 IAcc=2 IRadAn=         4 AccDes= 0.00D+00
 Harris functional with IExCor= 1009 and IRadAn=       4 diagonalized for initial guess.
 HarFok:  IExCor= 1009 AccDes= 0.00D+00 IRadAn=         4 IDoV= 1 UseB2=F ITyADJ=14
 ICtDFT=  3500011 ScaDFX=  1.000000  1.000000  1.000000  1.000000
 FoFCou: FMM=F IPFlag=           0 FMFlag=      100000 FMFlg1=           0
         NFxFlg=           0 DoJE=T BraDBF=F KetDBF=T FulRan=T
         wScrn=  0.000000 ICntrl=       500 IOpCl=  0 I1Cent=   200000004 NGrid=           0
         NMat0=    1 NMatS0=      1 NMatT0=    0 NMatD0=    1 NMtDS0=    0 NMtDT0=    0
 Petite list used in FoFCou.
 Harris En= -994.525654211211    
 Leave Link  401 at Mon Apr  4 20:29:41 2022, MaxMem=  1879048192 cpu:              29.1 elap:               6.6
 (Enter /gpfs/software/gaussian16/sse4/tar/g16/l502.exe)
 Integral symmetry usage will be decided dynamically.
 Closed shell SCF:
 Using DIIS extrapolation, IDIIS=  1040.
 NGot=  1879048192 LenX=  1878791817 LenY=  1878666060
 Requested convergence on RMS density matrix=1.00D-08 within 128 cycles.
 Requested convergence on MAX density matrix=1.00D-06.
 Requested convergence on             energy=1.00D-06.
 No special actions if energy rises.
 Fock matrices will be formed incrementally for  20 cycles.

 Cycle   1  Pass 1  IDiag  1:
 FoFJK:  IHMeth= 1 ICntrl=       0 DoSepK=F KAlg= 0 I1Cent=           0 FoldK=F
 IRaf= 850000000 NMat=       1 IRICut=       1 DoRegI=T DoRafI=F ISym2E= 0 IDoP0=0 IntGTp=1.
 FoFCou: FMM=F IPFlag=           0 FMFlag=      100000 FMFlg1=           0
         NFxFlg=           0 DoJE=F BraDBF=F KetDBF=F FulRan=T
         wScrn=  0.000000 ICntrl=         0 IOpCl=  0 I1Cent=           0 NGrid=           0
         NMat0=    1 NMatS0=      1 NMatT0=    0 NMatD0=    1 NMtDS0=    0 NMtDT0=    0
 Symmetry not used in FoFCou.
 E= -994.818934990601    
 DIIS: error= 5.69D-03 at cycle   1 NSaved=   1.
 NSaved= 1 IEnMin= 1 EnMin= -994.818934990601     IErMin= 1 ErrMin= 5.69D-03
 ErrMax= 5.69D-03  0.00D+00 EMaxC= 1.00D-01 BMatC= 2.52D-02 BMatP= 2.52D-02
 IDIUse=3 WtCom= 9.43D-01 WtEn= 5.69D-02
 Coeff-Com:  0.100D+01
 Coeff-En:   0.100D+01
 Coeff:      0.100D+01
 Gap=     0.382 Goal=   None    Shift=    0.000
 GapD=    0.382 DampG=1.000 DampE=1.000 DampFc=1.0000 IDamp=-1.
 RMSDP=1.18D-02 MaxDP=5.30D-01              OVMax= 5.14D-02

 Cycle   2  Pass 1  IDiag  1:
 RMSU=  1.18D-02    CP:  9.91D-01
 E= -994.850903250786     Delta-E=       -0.031968260185 Rises=F Damp=F
 DIIS: error= 2.98D-03 at cycle   2 NSaved=   2.
 NSaved= 2 IEnMin= 2 EnMin= -994.850903250786     IErMin= 2 ErrMin= 2.98D-03
 ErrMax= 2.98D-03  0.00D+00 EMaxC= 1.00D-01 BMatC= 2.95D-03 BMatP= 2.52D-02
 IDIUse=3 WtCom= 9.70D-01 WtEn= 2.98D-02
 Coeff-Com:  0.131D+00 0.869D+00
 Coeff-En:   0.000D+00 0.100D+01
 Coeff:      0.127D+00 0.873D+00
 Gap=     0.156 Goal=   None    Shift=    0.000
 RMSDP=2.09D-03 MaxDP=9.99D-02 DE=-3.20D-02 OVMax= 2.83D-02

 Cycle   3  Pass 1  IDiag  1:
 RMSU=  1.76D-03    CP:  9.77D-01  1.07D+00
 E= -994.851957795071     Delta-E=       -0.001054544286 Rises=F Damp=F
 DIIS: error= 3.16D-03 at cycle   3 NSaved=   3.
 NSaved= 3 IEnMin= 3 EnMin= -994.851957795071     IErMin= 2 ErrMin= 2.98D-03
 ErrMax= 3.16D-03  0.00D+00 EMaxC= 1.00D-01 BMatC= 2.11D-03 BMatP= 2.95D-03
 IDIUse=3 WtCom= 9.68D-01 WtEn= 3.16D-02
 Coeff-Com: -0.262D-01 0.457D+00 0.569D+00
 Coeff-En:   0.000D+00 0.392D+00 0.608D+00
 Coeff:     -0.254D-01 0.455D+00 0.570D+00
 Gap=     0.148 Goal=   None    Shift=    0.000
 RMSDP=1.25D-03 MaxDP=8.07D-02 DE=-1.05D-03 OVMax= 1.43D-02

 Cycle   4  Pass 1  IDiag  1:
 RMSU=  1.04D-03    CP:  9.75D-01  1.13D+00  9.86D-01
 E= -994.854140586693     Delta-E=       -0.002182791622 Rises=F Damp=F
 DIIS: error= 7.44D-04 at cycle   4 NSaved=   4.
 NSaved= 4 IEnMin= 4 EnMin= -994.854140586693     IErMin= 4 ErrMin= 7.44D-04
 ErrMax= 7.44D-04  0.00D+00 EMaxC= 1.00D-01 BMatC= 1.15D-04 BMatP= 2.11D-03
 IDIUse=3 WtCom= 9.93D-01 WtEn= 7.44D-03
 Coeff-Com: -0.163D-01 0.128D+00 0.255D+00 0.634D+00
 Coeff-En:   0.000D+00 0.000D+00 0.000D+00 0.100D+01
 Coeff:     -0.162D-01 0.127D+00 0.253D+00 0.637D+00
 Gap=     0.149 Goal=   None    Shift=    0.000
 RMSDP=3.14D-04 MaxDP=1.88D-02 DE=-2.18D-03 OVMax= 6.25D-03

 Cycle   5  Pass 1  IDiag  1:
 RMSU=  2.34D-04    CP:  9.73D-01  1.13D+00  1.05D+00  8.67D-01
 E= -994.854263247403     Delta-E=       -0.000122660710 Rises=F Damp=F
 DIIS: error= 2.88D-04 at cycle   5 NSaved=   5.
 NSaved= 5 IEnMin= 5 EnMin= -994.854263247403     IErMin= 5 ErrMin= 2.88D-04
 ErrMax= 2.88D-04  0.00D+00 EMaxC= 1.00D-01 BMatC= 2.05D-05 BMatP= 1.15D-04
 IDIUse=3 WtCom= 9.97D-01 WtEn= 2.88D-03
 Coeff-Com: -0.471D-02 0.343D-02 0.562D-01 0.336D+00 0.609D+00
 Coeff-En:   0.000D+00 0.000D+00 0.000D+00 0.000D+00 0.100D+01
 Coeff:     -0.470D-02 0.342D-02 0.560D-01 0.335D+00 0.610D+00
 Gap=     0.150 Goal=   None    Shift=    0.000
 RMSDP=9.82D-05 MaxDP=4.55D-03 DE=-1.23D-04 OVMax= 2.33D-03

 Cycle   6  Pass 1  IDiag  1:
 RMSU=  7.01D-05    CP:  9.72D-01  1.13D+00  1.05D+00  8.52D-01  1.07D+00
 E= -994.854284996483     Delta-E=       -0.000021749080 Rises=F Damp=F
 DIIS: error= 1.54D-04 at cycle   6 NSaved=   6.
 NSaved= 6 IEnMin= 6 EnMin= -994.854284996483     IErMin= 6 ErrMin= 1.54D-04
 ErrMax= 1.54D-04  0.00D+00 EMaxC= 1.00D-01 BMatC= 4.78D-06 BMatP= 2.05D-05
 IDIUse=3 WtCom= 9.98D-01 WtEn= 1.54D-03
 EnCoef did     1 forward-backward iterations
 Coeff-Com:  0.112D-03-0.230D-01-0.125D-01 0.104D+00 0.366D+00 0.566D+00
 Coeff-En:   0.000D+00 0.000D+00 0.000D+00 0.000D+00 0.300D-02 0.997D+00
 Coeff:      0.112D-03-0.230D-01-0.125D-01 0.104D+00 0.365D+00 0.567D+00
 Gap=     0.149 Goal=   None    Shift=    0.000
 RMSDP=4.98D-05 MaxDP=2.77D-03 DE=-2.17D-05 OVMax= 1.47D-03

 Cycle   7  Pass 1  IDiag  1:
 RMSU=  2.70D-05    CP:  9.72D-01  1.13D+00  1.07D+00  8.81D-01  1.06D+00
                    CP:  9.69D-01
 E= -994.854290767527     Delta-E=       -0.000005771044 Rises=F Damp=F
 DIIS: error= 6.60D-05 at cycle   7 NSaved=   7.
 NSaved= 7 IEnMin= 7 EnMin= -994.854290767527     IErMin= 7 ErrMin= 6.60D-05
 ErrMax= 6.60D-05  0.00D+00 EMaxC= 1.00D-01 BMatC= 8.38D-07 BMatP= 4.78D-06
 IDIUse=1 WtCom= 1.00D+00 WtEn= 0.00D+00
 Coeff-Com:  0.110D-02-0.152D-01-0.210D-01-0.361D-02 0.880D-01 0.324D+00
 Coeff-Com:  0.626D+00
 Coeff:      0.110D-02-0.152D-01-0.210D-01-0.361D-02 0.880D-01 0.324D+00
 Coeff:      0.626D+00
 Gap=     0.149 Goal=   None    Shift=    0.000
 RMSDP=2.66D-05 MaxDP=1.33D-03 DE=-5.77D-06 OVMax= 5.35D-04

 Cycle   8  Pass 1  IDiag  1:
 RMSU=  1.34D-05    CP:  9.72D-01  1.13D+00  1.07D+00  8.98D-01  1.09D+00
                    CP:  1.01D+00  1.05D+00
 E= -994.854291944609     Delta-E=       -0.000001177082 Rises=F Damp=F
 DIIS: error= 3.28D-05 at cycle   8 NSaved=   8.
 NSaved= 8 IEnMin= 8 EnMin= -994.854291944609     IErMin= 8 ErrMin= 3.28D-05
 ErrMax= 3.28D-05  0.00D+00 EMaxC= 1.00D-01 BMatC= 1.85D-07 BMatP= 8.38D-07
 IDIUse=1 WtCom= 1.00D+00 WtEn= 0.00D+00
 Coeff-Com:  0.660D-03-0.492D-02-0.110D-01-0.208D-01-0.208D-01 0.733D-01
 Coeff-Com:  0.361D+00 0.623D+00
 Coeff:      0.660D-03-0.492D-02-0.110D-01-0.208D-01-0.208D-01 0.733D-01
 Coeff:      0.361D+00 0.623D+00
 Gap=     0.149 Goal=   None    Shift=    0.000
 RMSDP=9.85D-06 MaxDP=5.72D-04 DE=-1.18D-06 OVMax= 2.71D-04

 Cycle   9  Pass 1  IDiag  1:
 RMSU=  6.24D-06    CP:  9.72D-01  1.13D+00  1.07D+00  8.97D-01  1.10D+00
                    CP:  1.10D+00  1.12D+00  1.03D+00
 E= -994.854292211969     Delta-E=       -0.000000267360 Rises=F Damp=F
 DIIS: error= 1.38D-05 at cycle   9 NSaved=   9.
 NSaved= 9 IEnMin= 9 EnMin= -994.854292211969     IErMin= 9 ErrMin= 1.38D-05
 ErrMax= 1.38D-05  0.00D+00 EMaxC= 1.00D-01 BMatC= 4.24D-08 BMatP= 1.85D-07
 IDIUse=1 WtCom= 1.00D+00 WtEn= 0.00D+00
 Coeff-Com:  0.416D-04 0.210D-02 0.283D-03-0.957D-02-0.388D-01-0.621D-01
 Coeff-Com:  0.760D-02 0.369D+00 0.731D+00
 Coeff:      0.416D-04 0.210D-02 0.283D-03-0.957D-02-0.388D-01-0.621D-01
 Coeff:      0.760D-02 0.369D+00 0.731D+00
 Gap=     0.149 Goal=   None    Shift=    0.000
 RMSDP=5.34D-06 MaxDP=3.26D-04 DE=-2.67D-07 OVMax= 2.00D-04

 Cycle  10  Pass 1  IDiag  1:
 RMSU=  3.03D-06    CP:  9.72D-01  1.13D+00  1.07D+00  8.97D-01  1.11D+00
                    CP:  1.12D+00  1.20D+00  1.24D+00  1.12D+00
 E= -994.854292281346     Delta-E=       -0.000000069376 Rises=F Damp=F
 DIIS: error= 5.24D-06 at cycle  10 NSaved=  10.
 NSaved=10 IEnMin=10 EnMin= -994.854292281346     IErMin=10 ErrMin= 5.24D-06
 ErrMax= 5.24D-06  0.00D+00 EMaxC= 1.00D-01 BMatC= 6.35D-09 BMatP= 4.24D-08
 IDIUse=1 WtCom= 1.00D+00 WtEn= 0.00D+00
 Coeff-Com: -0.602D-04 0.170D-02 0.159D-02-0.185D-02-0.169D-01-0.409D-01
 Coeff-Com: -0.388D-01 0.121D+00 0.392D+00 0.582D+00
 Coeff:     -0.602D-04 0.170D-02 0.159D-02-0.185D-02-0.169D-01-0.409D-01
 Coeff:     -0.388D-01 0.121D+00 0.392D+00 0.582D+00
 Gap=     0.149 Goal=   None    Shift=    0.000
 RMSDP=2.43D-06 MaxDP=1.56D-04 DE=-6.94D-08 OVMax= 5.79D-05

 Cycle  11  Pass 1  IDiag  1:
 RMSU=  1.05D-06    CP:  9.72D-01  1.13D+00  1.07D+00  8.97D-01  1.10D+00
                    CP:  1.12D+00  1.20D+00  1.24D+00  1.18D+00  9.36D-01
 E= -994.854292289585     Delta-E=       -0.000000008240 Rises=F Damp=F
 DIIS: error= 1.92D-06 at cycle  11 NSaved=  11.
 NSaved=11 IEnMin=11 EnMin= -994.854292289585     IErMin=11 ErrMin= 1.92D-06
 ErrMax= 1.92D-06  0.00D+00 EMaxC= 1.00D-01 BMatC= 6.46D-10 BMatP= 6.35D-09
 IDIUse=1 WtCom= 1.00D+00 WtEn= 0.00D+00
 Coeff-Com: -0.294D-04 0.361D-03 0.596D-03 0.596D-03-0.780D-03-0.643D-02
 Coeff-Com: -0.167D-01-0.148D-01 0.322D-01 0.240D+00 0.765D+00
 Coeff:     -0.294D-04 0.361D-03 0.596D-03 0.596D-03-0.780D-03-0.643D-02
 Coeff:     -0.167D-01-0.148D-01 0.322D-01 0.240D+00 0.765D+00
 Gap=     0.149 Goal=   None    Shift=    0.000
 RMSDP=1.07D-06 MaxDP=4.94D-05 DE=-8.24D-09 OVMax= 3.11D-05

 Cycle  12  Pass 1  IDiag  1:
 RMSU=  4.21D-07    CP:  9.72D-01  1.13D+00  1.07D+00  8.98D-01  1.10D+00
                    CP:  1.12D+00  1.20D+00  1.26D+00  1.22D+00  1.06D+00
                    CP:  1.27D+00
 E= -994.854292290814     Delta-E=       -0.000000001229 Rises=F Damp=F
 DIIS: error= 8.19D-07 at cycle  12 NSaved=  12.
 NSaved=12 IEnMin=12 EnMin= -994.854292290814     IErMin=12 ErrMin= 8.19D-07
 ErrMax= 8.19D-07  0.00D+00 EMaxC= 1.00D-01 BMatC= 1.49D-10 BMatP= 6.46D-10
 IDIUse=1 WtCom= 1.00D+00 WtEn= 0.00D+00
 Coeff-Com: -0.509D-05-0.104D-03 0.377D-04 0.627D-03 0.237D-02 0.347D-02
 Coeff-Com: -0.118D-02-0.262D-01-0.464D-01 0.349D-01 0.394D+00 0.638D+00
 Coeff:     -0.509D-05-0.104D-03 0.377D-04 0.627D-03 0.237D-02 0.347D-02
 Coeff:     -0.118D-02-0.262D-01-0.464D-01 0.349D-01 0.394D+00 0.638D+00
 Gap=     0.149 Goal=   None    Shift=    0.000
 RMSDP=3.26D-07 MaxDP=1.31D-05 DE=-1.23D-09 OVMax= 1.58D-05

 Cycle  13  Pass 1  IDiag  1:
 RMSU=  1.78D-07    CP:  9.72D-01  1.13D+00  1.07D+00  8.98D-01  1.10D+00
                    CP:  1.12D+00  1.20D+00  1.26D+00  1.24D+00  1.12D+00
                    CP:  1.34D+00  1.06D+00
 E= -994.854292291147     Delta-E=       -0.000000000333 Rises=F Damp=F
 DIIS: error= 4.02D-07 at cycle  13 NSaved=  13.
 NSaved=13 IEnMin=13 EnMin= -994.854292291147     IErMin=13 ErrMin= 4.02D-07
 ErrMax= 4.02D-07  0.00D+00 EMaxC= 1.00D-01 BMatC= 2.11D-11 BMatP= 1.49D-10
 IDIUse=1 WtCom= 1.00D+00 WtEn= 0.00D+00
 Coeff-Com:  0.400D-05-0.116D-03-0.110D-03 0.119D-03 0.114D-02 0.265D-02
 Coeff-Com:  0.275D-02-0.874D-02-0.263D-01-0.334D-01-0.919D-02 0.243D+00
 Coeff-Com:  0.828D+00
 Coeff:      0.400D-05-0.116D-03-0.110D-03 0.119D-03 0.114D-02 0.265D-02
 Coeff:      0.275D-02-0.874D-02-0.263D-01-0.334D-01-0.919D-02 0.243D+00
 Coeff:      0.828D+00
 Gap=     0.149 Goal=   None    Shift=    0.000
 RMSDP=2.27D-07 MaxDP=7.24D-06 DE=-3.33D-10 OVMax= 1.26D-05

 Cycle  14  Pass 1  IDiag  1:
 RMSU=  9.47D-08    CP:  9.72D-01  1.13D+00  1.07D+00  8.98D-01  1.10D+00
                    CP:  1.12D+00  1.20D+00  1.26D+00  1.24D+00  1.15D+00
                    CP:  1.42D+00  1.20D+00  1.42D+00
 E= -994.854292291251     Delta-E=       -0.000000000104 Rises=F Damp=F
 DIIS: error= 2.13D-07 at cycle  14 NSaved=  14.
 NSaved=14 IEnMin=14 EnMin= -994.854292291251     IErMin=14 ErrMin= 2.13D-07
 ErrMax= 2.13D-07  0.00D+00 EMaxC= 1.00D-01 BMatC= 4.02D-12 BMatP= 2.11D-11
 IDIUse=1 WtCom= 1.00D+00 WtEn= 0.00D+00
 Coeff-Com:  0.210D-05-0.171D-04-0.410D-04-0.737D-04-0.755D-04 0.192D-03
 Coeff-Com:  0.123D-02 0.256D-02 0.120D-02-0.184D-01-0.827D-01-0.503D-01
 Coeff-Com:  0.275D+00 0.871D+00
 Coeff:      0.210D-05-0.171D-04-0.410D-04-0.737D-04-0.755D-04 0.192D-03
 Coeff:      0.123D-02 0.256D-02 0.120D-02-0.184D-01-0.827D-01-0.503D-01
 Coeff:      0.275D+00 0.871D+00
 Gap=     0.149 Goal=   None    Shift=    0.000
 RMSDP=8.55D-08 MaxDP=2.83D-06 DE=-1.04D-10 OVMax= 7.31D-06

 Cycle  15  Pass 1  IDiag  1:
 RMSU=  4.78D-08    CP:  9.72D-01  1.13D+00  1.07D+00  8.98D-01  1.10D+00
                    CP:  1.12D+00  1.19D+00  1.26D+00  1.24D+00  1.16D+00
                    CP:  1.45D+00  1.26D+00  1.62D+00  1.35D+00
 E= -994.854292291252     Delta-E=       -0.000000000002 Rises=F Damp=F
 DIIS: error= 9.92D-08 at cycle  15 NSaved=  15.
 NSaved=15 IEnMin=15 EnMin= -994.854292291252     IErMin=15 ErrMin= 9.92D-08
 ErrMax= 9.92D-08  0.00D+00 EMaxC= 1.00D-01 BMatC= 1.11D-12 BMatP= 4.02D-12
 IDIUse=1 WtCom= 1.00D+00 WtEn= 0.00D+00
 Coeff-Com: -0.216D-06 0.253D-04 0.139D-04-0.745D-04-0.362D-03-0.658D-03
 Coeff-Com: -0.272D-03 0.339D-02 0.755D-02 0.698D-03-0.300D-01-0.868D-01
 Coeff-Com: -0.937D-01 0.382D+00 0.818D+00
 Coeff:     -0.216D-06 0.253D-04 0.139D-04-0.745D-04-0.362D-03-0.658D-03
 Coeff:     -0.272D-03 0.339D-02 0.755D-02 0.698D-03-0.300D-01-0.868D-01
 Coeff:     -0.937D-01 0.382D+00 0.818D+00
 Gap=     0.149 Goal=   None    Shift=    0.000
 RMSDP=4.76D-08 MaxDP=1.64D-06 DE=-1.59D-12 OVMax= 4.00D-06

 Cycle  16  Pass 1  IDiag  1:
 RMSU=  1.79D-08    CP:  9.72D-01  1.13D+00  1.07D+00  8.98D-01  1.10D+00
                    CP:  1.12D+00  1.20D+00  1.26D+00  1.24D+00  1.16D+00
                    CP:  1.46D+00  1.29D+00  1.75D+00  1.54D+00  1.32D+00
 E= -994.854292291269     Delta-E=       -0.000000000017 Rises=F Damp=F
 DIIS: error= 3.78D-08 at cycle  16 NSaved=  16.
 NSaved=16 IEnMin=16 EnMin= -994.854292291269     IErMin=16 ErrMin= 3.78D-08
 ErrMax= 3.78D-08  0.00D+00 EMaxC= 1.00D-01 BMatC= 1.39D-13 BMatP= 1.11D-12
 IDIUse=1 WtCom= 1.00D+00 WtEn= 0.00D+00
 Coeff-Com: -0.418D-06 0.991D-05 0.117D-04-0.768D-05-0.842D-04-0.189D-03
 Coeff-Com: -0.310D-03 0.487D-03 0.176D-02 0.341D-02 0.809D-02-0.180D-01
 Coeff-Com: -0.841D-01-0.557D-01 0.214D+00 0.931D+00
 Coeff:     -0.418D-06 0.991D-05 0.117D-04-0.768D-05-0.842D-04-0.189D-03
 Coeff:     -0.310D-03 0.487D-03 0.176D-02 0.341D-02 0.809D-02-0.180D-01
 Coeff:     -0.841D-01-0.557D-01 0.214D+00 0.931D+00
 Gap=     0.149 Goal=   None    Shift=    0.000
 RMSDP=2.46D-08 MaxDP=8.47D-07 DE=-1.68D-11 OVMax= 1.83D-06

 Cycle  17  Pass 1  IDiag  1:
 RMSU=  8.19D-09    CP:  9.72D-01  1.13D+00  1.07D+00  8.98D-01  1.10D+00
                    CP:  1.12D+00  1.20D+00  1.26D+00  1.24D+00  1.16D+00
                    CP:  1.46D+00  1.29D+00  1.81D+00  1.62D+00  1.50D+00
                    CP:  1.28D+00
 E= -994.854292291281     Delta-E=       -0.000000000012 Rises=F Damp=F
 DIIS: error= 9.13D-09 at cycle  17 NSaved=  17.
 NSaved=17 IEnMin=17 EnMin= -994.854292291281     IErMin=17 ErrMin= 9.13D-09
 ErrMax= 9.13D-09  0.00D+00 EMaxC= 1.00D-01 BMatC= 2.89D-14 BMatP= 1.39D-13
 IDIUse=1 WtCom= 1.00D+00 WtEn= 0.00D+00
 Coeff-Com: -0.100D-06-0.355D-06 0.158D-05 0.846D-05 0.246D-04 0.348D-04
 Coeff-Com: -0.660D-04-0.298D-03-0.466D-03 0.947D-03 0.728D-02 0.596D-02
 Coeff-Com: -0.106D-01-0.698D-01-0.731D-01 0.331D+00 0.809D+00
 Coeff:     -0.100D-06-0.355D-06 0.158D-05 0.846D-05 0.246D-04 0.348D-04
 Coeff:     -0.660D-04-0.298D-03-0.466D-03 0.947D-03 0.728D-02 0.596D-02
 Coeff:     -0.106D-01-0.698D-01-0.731D-01 0.331D+00 0.809D+00
 Gap=     0.149 Goal=   None    Shift=    0.000
 RMSDP=6.79D-09 MaxDP=3.07D-07 DE=-1.23D-11 OVMax= 4.55D-07

 SCF Done:  E(RM062X) =  -994.854292291     A.U. after   17 cycles
            NFock= 17  Conv=0.68D-08     -V/T= 2.0029
 KE= 9.920105969716D+02 PE=-3.905828624151D+03 EE= 1.142025987747D+03
 Leave Link  502 at Mon Apr  4 20:32:39 2022, MaxMem=  1879048192 cpu:            1209.7 elap:             177.1
 (Enter /gpfs/software/gaussian16/sse4/tar/g16/l701.exe)
 ... and contract with generalized density number  0.
 Compute integral first derivatives.
 Leave Link  701 at Mon Apr  4 20:32:39 2022, MaxMem=  1879048192 cpu:               2.1 elap:               0.3
 (Enter /gpfs/software/gaussian16/sse4/tar/g16/l702.exe)
 L702 exits ... SP integral derivatives will be done elsewhere.
 Leave Link  702 at Mon Apr  4 20:32:39 2022, MaxMem=  1879048192 cpu:               0.4 elap:               0.1
 (Enter /gpfs/software/gaussian16/sse4/tar/g16/l703.exe)
 Integral derivatives from FoFJK, PRISM(SPDF).
 Compute integral first derivatives, UseDBF=F ICtDFT=           0.
 Calling FoFJK, ICntrl=      2127 FMM=F ISym2X=0 I1Cent= 0 IOpClX= 0 NMat=1 NMatS=1 NMatT=0.
 FoFJK:  IHMeth= 1 ICntrl=    2127 DoSepK=F KAlg= 0 I1Cent=           0 FoldK=F
 IRaf=         0 NMat=       1 IRICut=       1 DoRegI=T DoRafI=F ISym2E= 0 IDoP0=0 IntGTp=1.
 FoFCou: FMM=F IPFlag=           0 FMFlag=      100000 FMFlg1=         800
         NFxFlg=           0 DoJE=F BraDBF=F KetDBF=F FulRan=T
         wScrn=  0.000000 ICntrl=      2127 IOpCl=  0 I1Cent=           0 NGrid=           0
         NMat0=    1 NMatS0=      1 NMatT0=    0 NMatD0=    1 NMtDS0=    0 NMtDT0=    0
 Symmetry not used in FoFCou.
 Leave Link  703 at Mon Apr  4 20:33:04 2022, MaxMem=  1879048192 cpu:             171.3 elap:              25.1
 (Enter /gpfs/software/gaussian16/sse4/tar/g16/l716.exe)
 Dipole        =-3.90122834D+00 1.51497764D+00 9.20549097D-03
 ***** Axes restored to original set *****
 -------------------------------------------------------------------
 Center     Atomic                   Forces (Hartrees/Bohr)
 Number     Number              X              Y              Z
 -------------------------------------------------------------------
      1        6          -0.020979638    0.024891354    0.000248789
      2        6           0.008232703   -0.016155274    0.000005187
      3        6          -0.007357348    0.008580913   -0.000210190
      4        6           0.014740727   -0.015087913   -0.000142397
      5        6           0.018230900   -0.011627367    0.001057766
      6        6          -0.011444449    0.007441960    0.000612206
      7        1           0.001408386   -0.000710469   -0.000180230
      8        8           0.002893690   -0.007441633   -0.000058601
      9        1          -0.000282697    0.001397183   -0.000052374
     10        6          -0.012523501    0.022734443   -0.002538067
     11        6          -0.020398451   -0.005973471    0.001662688
     12        6           0.003964262   -0.004575700    0.000117520
     13        6          -0.005076528    0.004172994    0.000274424
     14        6           0.005499024   -0.001414450   -0.000242277
     15        6           0.021259746   -0.006850556   -0.000351524
     16       17           0.001845659   -0.000562607   -0.000144343
     17        1           0.000177123    0.000286935   -0.000037598
     18        1          -0.000189609    0.000893659   -0.000020979
 -------------------------------------------------------------------
 Cartesian Forces:  Max     0.024891354 RMS     0.009063224
 Leave Link  716 at Mon Apr  4 20:33:04 2022, MaxMem=  1879048192 cpu:               0.6 elap:               0.2
 (Enter /gpfs/software/gaussian16/sse4/tar/g16/l103.exe)

 GradGradGradGradGradGradGradGradGradGradGradGradGradGradGradGradGradGrad
 Berny optimization.
 Using GEDIIS/GDIIS optimizer.
 FormGI is forming the generalized inverse of G from B-inverse, IUseBI=4.
 GSVD:  received Info=                   1 from GESDD.
 Internal  Forces:  Max     0.023224773 RMS     0.005188140
 Search for a local minimum.
 Step number   3 out of a maximum of   95
 All quantities printed in internal units (Hartrees-Bohrs-Radians)
 RMS Force = .51881D-02 SwitMx=.10000D-02 MixMth= 1
 Mixed Optimization -- RFO/linear search
 Update second derivatives using D2CorX and points    2    3
 DE= -2.73D-02 DEPred=-3.45D-02 R= 7.92D-01
 TightC=F SS=  1.41D+00  RLast= 3.57D-01 DXNew= 8.4853D-01 1.0723D+00
 Trust test= 7.92D-01 RLast= 3.57D-01 DXMaxT set to 8.49D-01
 ITU=  1  1  0
 Use linear search instead of GDIIS.
     Eigenvalues ---    0.00926   0.01513   0.01584   0.01978   0.01998
     Eigenvalues ---    0.02016   0.02017   0.02036   0.02060   0.02066
     Eigenvalues ---    0.02088   0.02107   0.02136   0.02152   0.02182
     Eigenvalues ---    0.15960   0.16000   0.16001   0.16012   0.19574
     Eigenvalues ---    0.22439   0.22483   0.24500   0.24878   0.24998
     Eigenvalues ---    0.25000   0.25000   0.25028   0.25377   0.32739
     Eigenvalues ---    0.33238   0.34794   0.34838   0.35176   0.35583
     Eigenvalues ---    0.41178   0.41596   0.41940   0.42724   0.44229
     Eigenvalues ---    0.44642   0.45075   0.45504   0.45676   0.46137
     Eigenvalues ---    0.47131   0.70295   0.77809
 RFO step:  Lambda=-6.26277935D-03 EMin= 9.26246571D-03
 Quartic linear search produced a step of  0.00673.
 Iteration  1 RMS(Cart)=  0.04123011 RMS(Int)=  0.00066809
 Iteration  2 RMS(Cart)=  0.00094893 RMS(Int)=  0.00013483
 Iteration  3 RMS(Cart)=  0.00000056 RMS(Int)=  0.00013483
 ITry= 1 IFail=0 DXMaxC= 1.49D-01 DCOld= 1.00D+10 DXMaxT= 8.49D-01 DXLimC= 3.00D+00 Rises=F
 Variable       Old X    -DE/DX   Delta X   Delta X   Delta X     New X
                                 (Linear)    (Quad)   (Total)
    R1        2.74033   0.01243   0.00033   0.03290   0.03327   2.77360
    R2        2.71824   0.00990   0.00021   0.02824   0.02851   2.74675
    R3        2.34042  -0.00674  -0.00033  -0.01292  -0.01324   2.32718
    R4        2.62758  -0.00244  -0.00008  -0.00970  -0.00979   2.61778
    R5        2.05088  -0.00033  -0.00002  -0.00161  -0.00163   2.04925
    R6        2.31009   0.02322  -0.00110   0.02917   0.02808   2.33817
    R7        2.66167  -0.00151   0.00016  -0.00216  -0.00205   2.65962
    R8        2.66937   0.00638   0.00010   0.01385   0.01388   2.68325
    R9        2.74929  -0.00936  -0.00032  -0.03103  -0.03134   2.71795
   R10        2.05255   0.00049   0.00002   0.00171   0.00173   2.05428
   R11        2.64807  -0.00267  -0.00003  -0.00616  -0.00614   2.64193
   R12        2.67386   0.00346   0.00009   0.00744   0.00752   2.68138
   R13        2.31716   0.02203  -0.00110   0.02686   0.02582   2.34298
   R14        2.65332   0.00109   0.00010   0.00131   0.00135   2.65467
   R15        2.04954  -0.00033  -0.00003  -0.00161  -0.00164   2.04790
   R16        2.63619   0.00369  -0.00001   0.00765   0.00759   2.64378
   R17        2.04925  -0.00028  -0.00001  -0.00115  -0.00115   2.04810
   R18        2.61077  -0.00175  -0.00001  -0.00526  -0.00525   2.60552
   R19        3.31464   0.00189   0.00015   0.00906   0.00921   3.32386
    A1        1.85083  -0.00956  -0.00053  -0.04465  -0.04505   1.80579
    A2        2.18538  -0.00023   0.00023   0.00026   0.00043   2.18581
    A3        2.24697   0.00980   0.00030   0.04439   0.04462   2.29159
    A4        2.17528   0.00518   0.00011   0.01937   0.01952   2.19480
    A5        2.02065  -0.00401  -0.00017  -0.02000  -0.02019   2.00046
    A6        2.08725  -0.00117   0.00006   0.00063   0.00067   2.08792
    A7        2.25999   0.00163   0.00039   0.01953   0.02001   2.28000
    A8        2.21464   0.00158   0.00035   0.01341   0.01370   2.22834
    A9        1.91991  -0.00576  -0.00046  -0.03219  -0.03277   1.88714
   A10        2.18162   0.00385   0.00043   0.02171   0.02221   2.20383
   A11        2.18165   0.00191   0.00003   0.01048   0.01057   2.19222
   A12        2.14570   0.00694   0.00013   0.02455   0.02460   2.17030
   A13        2.04581  -0.00193   0.00004  -0.00126  -0.00118   2.04464
   A14        2.09167  -0.00501  -0.00017  -0.02329  -0.02343   2.06824
   A15        2.16174   0.01141   0.00072   0.05562   0.05621   2.21795
   A16        2.23610  -0.00235  -0.00008  -0.01024  -0.01044   2.22567
   A17        1.88512  -0.00905  -0.00064  -0.04486  -0.04555   1.83957
   A18        2.28944   0.00823   0.00065   0.04552   0.04632   2.33576
   A19        2.15057   0.00406   0.00015   0.01424   0.01432   2.16489
   A20        2.07029  -0.00291  -0.00013  -0.01368  -0.01378   2.05650
   A21        2.06233  -0.00116  -0.00002  -0.00056  -0.00054   2.06179
   A22        2.11053   0.00594   0.00007   0.02220   0.02216   2.13269
   A23        2.09055  -0.00278   0.00003  -0.00891  -0.00882   2.08173
   A24        2.08211  -0.00316  -0.00010  -0.01329  -0.01334   2.06877
   A25        1.99005  -0.00504  -0.00040  -0.02671  -0.02716   1.96289
   A26        2.10347   0.00321   0.00017   0.01607   0.01627   2.11974
   A27        2.18966   0.00184   0.00023   0.01064   0.01089   2.20055
   A28        2.14065  -0.00414   0.00017  -0.01039  -0.01012   2.13053
    D1        0.00125   0.00000   0.00001   0.00034   0.00034   0.00159
    D2       -3.14141   0.00007  -0.00000   0.00269   0.00267  -3.13874
    D3       -3.13932  -0.00007   0.00002  -0.00219  -0.00214  -3.14146
    D4        0.00121  -0.00000   0.00001   0.00016   0.00019   0.00140
    D5        0.00374  -0.00007   0.00003  -0.00213  -0.00210   0.00164
    D6       -3.13892  -0.00000   0.00002   0.00048   0.00055  -3.13837
    D7       -0.00235  -0.00001  -0.00002  -0.00019  -0.00022  -0.00257
    D8        3.14002   0.00011  -0.00001   0.00431   0.00432  -3.13885
    D9        3.14035  -0.00008  -0.00001  -0.00262  -0.00265   3.13770
   D10       -0.00047   0.00004  -0.00000   0.00188   0.00189   0.00142
   D11       -0.00793   0.00009  -0.00006   0.00370   0.00370  -0.00422
   D12        0.00576  -0.00009   0.00004  -0.00299  -0.00293   0.00283
   D13       -3.13172  -0.00012   0.00007  -0.00425  -0.00416  -3.13588
   D14       -0.00083   0.00003  -0.00000   0.00120   0.00120   0.00037
   D15        3.13997  -0.00010  -0.00001  -0.00340  -0.00339   3.13658
   D16        3.13665   0.00007  -0.00003   0.00250   0.00245   3.13910
   D17       -0.00573  -0.00006  -0.00004  -0.00211  -0.00214  -0.00787
   D18       -0.06972   0.00053   0.00006   0.03227   0.03265  -0.03707
   D19        3.09747   0.00003   0.00007   0.00354   0.00332   3.10079
   D20        3.07658   0.00051   0.00010   0.03091   0.03130   3.10789
   D21       -0.03941   0.00001   0.00011   0.00218   0.00197  -0.03744
   D22       -3.11487  -0.00037   0.00004  -0.01927  -0.01961  -3.13448
   D23        0.00555   0.00008   0.00003   0.00464   0.00463   0.01018
   D24        3.11695   0.00054   0.00000   0.01993   0.01933   3.13628
   D25       -0.02542   0.00047  -0.00000   0.01797   0.01744  -0.00797
   D26       -0.00229  -0.00014  -0.00001  -0.00632  -0.00611  -0.00840
   D27        3.13853  -0.00021  -0.00001  -0.00828  -0.00800   3.13053
   D28       -0.00621   0.00006  -0.00005   0.00101   0.00086  -0.00535
   D29        0.00027   0.00009  -0.00000   0.00326   0.00317   0.00344
   D30        3.14147   0.00005  -0.00000   0.00252   0.00252  -3.13919
   D31       -3.14056   0.00016   0.00000   0.00522   0.00507  -3.13549
   D32        0.00065   0.00012   0.00000   0.00448   0.00442   0.00507
   D33       -0.00021   0.00005  -0.00000   0.00271   0.00275   0.00254
   D34       -3.14142   0.00002   0.00000   0.00148   0.00157  -3.13986
   D35       -3.14142   0.00009  -0.00000   0.00344   0.00339  -3.13802
   D36        0.00055   0.00006   0.00000   0.00222   0.00221   0.00276
   D37        0.00284  -0.00016   0.00002  -0.00504  -0.00491  -0.00207
   D38       -3.13915  -0.00013   0.00002  -0.00375  -0.00366   3.14038
         Item               Value     Threshold  Converged?
 Maximum Force            0.023225     0.000450     NO 
 RMS     Force            0.005188     0.000300     NO 
 Maximum Displacement     0.148891     0.001800     NO 
 RMS     Displacement     0.041203     0.001200     NO 
 Predicted change in Energy=-3.230249D-03
 Lowest energy point so far.  Saving SCF results.
 GradGradGradGradGradGradGradGradGradGradGradGradGradGradGradGradGradGrad

 Leave Link  103 at Mon Apr  4 20:33:10 2022, MaxMem=  1879048192 cpu:              22.7 elap:               5.2
 (Enter /gpfs/software/gaussian16/sse4/tar/g16/l202.exe)
                          Input orientation:                          
 ---------------------------------------------------------------------
 Center     Atomic      Atomic             Coordinates (Angstroms)
 Number     Number       Type             X           Y           Z
 ---------------------------------------------------------------------
      1          6           0       -6.132336    2.465092    0.006290
      2          6           0       -6.101232    0.997724    0.015368
      3          6           0       -4.726468    2.833235   -0.020568
      4          6           0       -3.709252    2.128976   -0.035179
      5          6           0       -3.635872    0.723518   -0.024797
      6          6           0       -4.960261    0.212234    0.002468
      7          1           0       -5.100093   -0.865792    0.009052
      8          8           0       -7.152882    3.154238    0.018053
      9          1           0       -7.077182    0.525301    0.032619
     10          6           0       -2.433615   -0.065847   -0.035806
     11          6           0       -1.118058    0.402900   -0.100053
     12          6           0       -2.327534   -1.479695    0.020087
     13          6           0       -1.108950   -2.178284   -0.001561
     14          6           0        0.124719   -1.522876   -0.077589
     15          6           0       -0.009246   -0.151382   -0.123379
     16         17           0        1.638955   -2.417326   -0.106051
     17          1           0       -1.117990   -3.261147    0.042786
     18          1           0       -3.244432   -2.053612    0.085880
 ---------------------------------------------------------------------
                    Distance matrix (angstroms):
                    1          2          3          4          5
     1  C    0.000000
     2  C    1.467725   0.000000
     3  C    1.453518   2.293549   0.000000
     4  C    2.446637   2.646480   1.237305   0.000000
     5  C    3.044073   2.480888   2.374937   1.407410   0.000000
     6  C    2.539517   1.385271   2.631508   2.289179   1.419916
     7  H    3.487166   2.115423   3.717967   3.302277   2.161249
     8  O    1.231493   2.399276   2.447860   3.593408   4.275464
     9  H    2.157827   1.084417   3.294730   3.730862   3.447492
    10  C    4.481959   3.819059   3.696226   2.538601   1.438277
    11  C    5.422815   5.019876   4.351261   3.114134   2.539261
    12  C    5.480699   4.514247   4.935373   3.864545   2.562794
    13  C    6.840717   5.916941   6.180786   5.031420   3.847899
    14  C    7.420355   6.717480   6.520198   5.295013   4.380767
    15  C    6.659954   6.200967   5.583072   4.347166   3.731968
    16  Cl   9.178431   8.460958   8.251928   7.019772   6.139650
    17  H    7.611492   6.555260   7.082840   5.981149   4.714006
    18  H    5.363302   4.180542   5.107743   4.210078   2.806765
                    6          7          8          9         10
     6  C    0.000000
     7  H    1.087077   0.000000
     8  O    3.669226   4.513831   0.000000
     9  H    2.140158   2.417556   2.630067   0.000000
    10  C    2.542190   2.784246   5.713434   4.681544   0.000000
    11  C    3.848296   4.180680   6.633468   5.961857   1.398049
    12  C    3.129566   2.839733   6.690092   5.155514   1.418924
    13  C    4.532900   4.201424   8.060104   6.552124   2.493652
    14  C    5.373457   5.266681   8.651475   7.488295   2.944445
    15  C    4.965944   5.142436   7.872653   7.101969   2.427458
    16  Cl   7.104647   6.916304  10.409328   9.200507   4.703213
    17  H    5.179676   4.647150   8.807820   7.060401   3.456442
    18  H    2.843428   2.204607   6.511704   4.619914   2.150219
                   11         12         13         14         15
    11  C    0.000000
    12  C    2.240855   0.000000
    13  C    2.583078   1.404792   0.000000
    14  C    2.292077   2.454578   1.399028   0.000000
    15  C    1.239854   2.675717   2.309225   1.378782   0.000000
    16  Cl   3.943961   4.077756   2.760261   1.758908   2.802029
    17  H    3.666830   2.153388   1.083808   2.140187   3.305687
    18  H    3.254303   1.083703   2.140905   3.414614   3.758816
                   16         17         18
    16  Cl   0.000000
    17  H    2.887028   0.000000
    18  H    4.900673   2.445762   0.000000
 Stoichiometry    C12H4ClO(1-)
 Framework group  C1[X(C12H4ClO)]
 Deg. of freedom    48
 Full point group                 C1      NOp   1
 RotChk:  IX=0 Diff= 3.40D-03
 Largest Abelian subgroup         C1      NOp   1
 Largest concise Abelian subgroup C1      NOp   1
                         Standard orientation:                         
 ---------------------------------------------------------------------
 Center     Atomic      Atomic             Coordinates (Angstroms)
 Number     Number       Type             X           Y           Z
 ---------------------------------------------------------------------
      1          6           0        4.276112   -0.188653    0.001133
      2          6           0        3.474750    1.040744   -0.023720
      3          6           0        3.276611   -1.243760    0.022633
      4          6           0        2.040794   -1.183153    0.019989
      5          6           0        1.236253   -0.028561   -0.000899
      6          6           0        2.090973    1.105071   -0.023093
      7          1           0        1.640363    2.094092   -0.046019
      8          8           0        5.506741   -0.234777    0.000477
      9          1           0        4.054041    1.957216   -0.045181
     10          6           0       -0.201583    0.006789    0.003251
     11          6           0       -1.071694   -1.087373   -0.012770
     12          6           0       -1.037803    1.152844    0.028564
     13          6           0       -2.441674    1.102157    0.024697
     14          6           0       -3.143800   -0.107653   -0.000978
     15          6           0       -2.306162   -1.202693   -0.017985
     16         17           0       -4.902225   -0.148309   -0.007971
     17          1           0       -3.005457    2.027604    0.043078
     18          1           0       -0.561704    2.126008    0.054869
 ---------------------------------------------------------------------
 Rotational constants (GHZ):           3.5096059           0.2247122           0.2112005
 Leave Link  202 at Mon Apr  4 20:33:10 2022, MaxMem=  1879048192 cpu:               0.6 elap:               0.2
 (Enter /gpfs/software/gaussian16/sse4/tar/g16/l301.exe)
 Standard basis: 6-311+G(d,p) (5D, 7F)
 Ernie: Thresh=  0.10000D-02 Tol=  0.10000D-05 Strict=F.
 There are   354 symmetry adapted cartesian basis functions of A   symmetry.
 There are   340 symmetry adapted basis functions of A   symmetry.
   340 basis functions,   553 primitive gaussians,   354 cartesian basis functions
    51 alpha electrons       51 beta electrons
       nuclear repulsion energy       773.9129493470 Hartrees.
 IExCor= 4336 DFT=T Ex+Corr=M062X ExCW=0 ScaHFX=  0.540000
 ScaDFX=  1.000000  1.000000  1.000000  1.000000 ScalE2=  1.000000  1.000000
 IRadAn=      5 IRanWt=     -1 IRanGd=            0 ICorTp=0 IEmpDi=  4
 NAtoms=   18 NActive=   18 NUniq=   18 SFac= 1.00D+00 NAtFMM=   60 NAOKFM=F Big=F
 Integral buffers will be    131072 words long.
 Raffenetti 2 integral format.
 Two-electron integral symmetry is turned on.
 Leave Link  301 at Mon Apr  4 20:33:10 2022, MaxMem=  1879048192 cpu:               0.8 elap:               0.2
 (Enter /gpfs/software/gaussian16/sse4/tar/g16/l302.exe)
 NPDir=0 NMtPBC=     1 NCelOv=     1 NCel=       1 NClECP=     1 NCelD=      1
         NCelK=      1 NCelE2=     1 NClLst=     1 CellRange=     0.0.
 One-electron integrals computed using PRISM.
 One-electron integral symmetry used in STVInt
 NBasis=   340 RedAO= T EigKep=  2.34D-06  NBF=   340
 NBsUse=   335 1.00D-06 EigRej=  9.75D-07 NBFU=   335
 Precomputing XC quadrature grid using
 IXCGrd= 4 IRadAn=           5 IRanWt=          -1 IRanGd=           0 AccXCQ= 0.00D+00.
 Generated NRdTot=       0 NPtTot=           0 NUsed=           0 NTot=          32
 NSgBfM=   348   348   348   348   348 MxSgAt=    18 MxSgA2=    18.
 Leave Link  302 at Mon Apr  4 20:33:13 2022, MaxMem=  1879048192 cpu:              14.4 elap:               2.6
 (Enter /gpfs/software/gaussian16/sse4/tar/g16/l303.exe)
 DipDrv:  MaxL=1.
 Leave Link  303 at Mon Apr  4 20:33:13 2022, MaxMem=  1879048192 cpu:               0.5 elap:               0.1
 (Enter /gpfs/software/gaussian16/sse4/tar/g16/l401.exe)
 Initial guess from the checkpoint file:  "checkpoint.chk"
 B after Tr=     0.000000    0.000000   -0.000000
         Rot=    1.000000   -0.000355   -0.000037    0.000245 Ang=  -0.05 deg.
 Guess basis will be translated and rotated to current coordinates.
 JPrj=2 DoOrth=T DoCkMO=T.
 Generating alternative initial guess.
 ExpMin= 4.38D-02 ExpMax= 1.06D+05 ExpMxC= 3.62D+03 IAcc=2 IRadAn=         4 AccDes= 0.00D+00
 Harris functional with IExCor= 1009 and IRadAn=       4 diagonalized for initial guess.
 HarFok:  IExCor= 1009 AccDes= 0.00D+00 IRadAn=         4 IDoV= 1 UseB2=F ITyADJ=14
 ICtDFT=  3500011 ScaDFX=  1.000000  1.000000  1.000000  1.000000
 FoFCou: FMM=F IPFlag=           0 FMFlag=      100000 FMFlg1=           0
         NFxFlg=           0 DoJE=T BraDBF=F KetDBF=T FulRan=T
         wScrn=  0.000000 ICntrl=       500 IOpCl=  0 I1Cent=   200000004 NGrid=           0
         NMat0=    1 NMatS0=      1 NMatT0=    0 NMatD0=    1 NMtDS0=    0 NMtDT0=    0
 Petite list used in FoFCou.
 Harris En= -994.518885011824    
 Leave Link  401 at Mon Apr  4 20:33:17 2022, MaxMem=  1879048192 cpu:              24.9 elap:               4.7
 (Enter /gpfs/software/gaussian16/sse4/tar/g16/l502.exe)
 Integral symmetry usage will be decided dynamically.
 Closed shell SCF:
 Using DIIS extrapolation, IDIIS=  1040.
 NGot=  1879048192 LenX=  1878791817 LenY=  1878666060
 Requested convergence on RMS density matrix=1.00D-08 within 128 cycles.
 Requested convergence on MAX density matrix=1.00D-06.
 Requested convergence on             energy=1.00D-06.
 No special actions if energy rises.
 Fock matrices will be formed incrementally for  20 cycles.

 Cycle   1  Pass 1  IDiag  1:
 FoFJK:  IHMeth= 1 ICntrl=       0 DoSepK=F KAlg= 0 I1Cent=           0 FoldK=F
 IRaf= 850000000 NMat=       1 IRICut=       1 DoRegI=T DoRafI=F ISym2E= 0 IDoP0=0 IntGTp=1.
 FoFCou: FMM=F IPFlag=           0 FMFlag=      100000 FMFlg1=           0
         NFxFlg=           0 DoJE=F BraDBF=F KetDBF=F FulRan=T
         wScrn=  0.000000 ICntrl=         0 IOpCl=  0 I1Cent=           0 NGrid=           0
         NMat0=    1 NMatS0=      1 NMatT0=    0 NMatD0=    1 NMtDS0=    0 NMtDT0=    0
 Symmetry not used in FoFCou.
 E= -994.846114788742    
 DIIS: error= 3.27D-03 at cycle   1 NSaved=   1.
 NSaved= 1 IEnMin= 1 EnMin= -994.846114788742     IErMin= 1 ErrMin= 3.27D-03
 ErrMax= 3.27D-03  0.00D+00 EMaxC= 1.00D-01 BMatC= 6.55D-03 BMatP= 6.55D-03
 IDIUse=3 WtCom= 9.67D-01 WtEn= 3.27D-02
 Coeff-Com:  0.100D+01
 Coeff-En:   0.100D+01
 Coeff:      0.100D+01
 Gap=     0.386 Goal=   None    Shift=    0.000
 GapD=    0.386 DampG=1.000 DampE=1.000 DampFc=1.0000 IDamp=-1.
 RMSDP=6.46D-03 MaxDP=1.98D-01              OVMax= 4.76D-02

 Cycle   2  Pass 1  IDiag  1:
 RMSU=  6.23D-03    CP:  1.03D+00
 E= -994.857015583122     Delta-E=       -0.010900794380 Rises=F Damp=F
 DIIS: error= 1.25D-03 at cycle   2 NSaved=   2.
 NSaved= 2 IEnMin= 2 EnMin= -994.857015583122     IErMin= 2 ErrMin= 1.25D-03
 ErrMax= 1.25D-03  0.00D+00 EMaxC= 1.00D-01 BMatC= 4.33D-04 BMatP= 6.55D-03
 IDIUse=3 WtCom= 9.87D-01 WtEn= 1.25D-02
 Coeff-Com:  0.432D-02 0.996D+00
 Coeff-En:   0.000D+00 0.100D+01
 Coeff:      0.427D-02 0.996D+00
 Gap=     0.154 Goal=   None    Shift=    0.000
 RMSDP=1.45D-03 MaxDP=8.58D-02 DE=-1.09D-02 OVMax= 1.30D-02

 Cycle   3  Pass 1  IDiag  1:
 RMSU=  1.01D-03    CP:  1.01D+00  1.07D+00
 E= -994.856721163483     Delta-E=        0.000294419639 Rises=F Damp=F
 DIIS: error= 2.11D-03 at cycle   3 NSaved=   3.
 NSaved= 3 IEnMin= 2 EnMin= -994.857015583122     IErMin= 2 ErrMin= 1.25D-03
 ErrMax= 2.11D-03  0.00D+00 EMaxC= 1.00D-01 BMatC= 9.81D-04 BMatP= 4.33D-04
 IDIUse=3 WtCom= 1.79D-01 WtEn= 8.21D-01
 Coeff-Com: -0.588D-01 0.648D+00 0.411D+00
 Coeff-En:   0.000D+00 0.618D+00 0.382D+00
 Coeff:     -0.105D-01 0.623D+00 0.387D+00
 Gap=     0.155 Goal=   None    Shift=    0.000
 RMSDP=3.09D-04 MaxDP=1.81D-02 DE= 2.94D-04 OVMax= 8.75D-03

 Cycle   4  Pass 1  IDiag  1:
 RMSU=  2.81D-04    CP:  1.01D+00  1.08D+00  9.05D-01
 E= -994.857556014944     Delta-E=       -0.000834851461 Rises=F Damp=F
 DIIS: error= 5.65D-04 at cycle   4 NSaved=   4.
 NSaved= 4 IEnMin= 4 EnMin= -994.857556014944     IErMin= 4 ErrMin= 5.65D-04
 ErrMax= 5.65D-04  0.00D+00 EMaxC= 1.00D-01 BMatC= 3.33D-05 BMatP= 4.33D-04
 IDIUse=3 WtCom= 9.94D-01 WtEn= 5.65D-03
 Coeff-Com: -0.270D-01 0.186D+00 0.195D+00 0.646D+00
 Coeff-En:   0.000D+00 0.000D+00 0.000D+00 0.100D+01
 Coeff:     -0.268D-01 0.185D+00 0.194D+00 0.648D+00
 Gap=     0.155 Goal=   None    Shift=    0.000
 RMSDP=1.85D-04 MaxDP=1.21D-02 DE=-8.35D-04 OVMax= 2.37D-03

 Cycle   5  Pass 1  IDiag  1:
 RMSU=  1.05D-04    CP:  1.01D+00  1.08D+00  1.02D+00  1.06D+00
 E= -994.857583263328     Delta-E=       -0.000027248384 Rises=F Damp=F
 DIIS: error= 3.03D-04 at cycle   5 NSaved=   5.
 NSaved= 5 IEnMin= 5 EnMin= -994.857583263328     IErMin= 5 ErrMin= 3.03D-04
 ErrMax= 3.03D-04  0.00D+00 EMaxC= 1.00D-01 BMatC= 1.45D-05 BMatP= 3.33D-05
 IDIUse=3 WtCom= 9.97D-01 WtEn= 3.03D-03
 Coeff-Com: -0.129D-02-0.578D-01 0.227D-01 0.467D+00 0.570D+00
 Coeff-En:   0.000D+00 0.000D+00 0.000D+00 0.238D+00 0.762D+00
 Coeff:     -0.129D-02-0.577D-01 0.226D-01 0.466D+00 0.570D+00
 Gap=     0.155 Goal=   None    Shift=    0.000
 RMSDP=1.04D-04 MaxDP=5.18D-03 DE=-2.72D-05 OVMax= 1.26D-03

 Cycle   6  Pass 1  IDiag  1:
 RMSU=  4.82D-05    CP:  1.01D+00  1.08D+00  1.07D+00  1.17D+00  1.07D+00
 E= -994.857597970832     Delta-E=       -0.000014707505 Rises=F Damp=F
 DIIS: error= 4.09D-05 at cycle   6 NSaved=   6.
 NSaved= 6 IEnMin= 6 EnMin= -994.857597970832     IErMin= 6 ErrMin= 4.09D-05
 ErrMax= 4.09D-05  0.00D+00 EMaxC= 1.00D-01 BMatC= 5.21D-07 BMatP= 1.45D-05
 IDIUse=1 WtCom= 1.00D+00 WtEn= 0.00D+00
 Coeff-Com:  0.169D-02-0.409D-01-0.772D-02 0.141D+00 0.248D+00 0.657D+00
 Coeff:      0.169D-02-0.409D-01-0.772D-02 0.141D+00 0.248D+00 0.657D+00
 Gap=     0.155 Goal=   None    Shift=    0.000
 RMSDP=4.05D-05 MaxDP=2.26D-03 DE=-1.47D-05 OVMax= 2.99D-04

 Cycle   7  Pass 1  IDiag  1:
 RMSU=  1.37D-05    CP:  1.01D+00  1.08D+00  1.09D+00  1.20D+00  1.20D+00
                    CP:  1.13D+00
 E= -994.857598566848     Delta-E=       -0.000000596016 Rises=F Damp=F
 DIIS: error= 2.14D-05 at cycle   7 NSaved=   7.
 NSaved= 7 IEnMin= 7 EnMin= -994.857598566848     IErMin= 7 ErrMin= 2.14D-05
 ErrMax= 2.14D-05  0.00D+00 EMaxC= 1.00D-01 BMatC= 7.54D-08 BMatP= 5.21D-07
 IDIUse=1 WtCom= 1.00D+00 WtEn= 0.00D+00
 Coeff-Com:  0.987D-03-0.795D-02-0.804D-02-0.251D-01 0.124D-01 0.271D+00
 Coeff-Com:  0.757D+00
 Coeff:      0.987D-03-0.795D-02-0.804D-02-0.251D-01 0.124D-01 0.271D+00
 Coeff:      0.757D+00
 Gap=     0.155 Goal=   None    Shift=    0.000
 RMSDP=1.20D-05 MaxDP=8.38D-04 DE=-5.96D-07 OVMax= 1.64D-04

 Cycle   8  Pass 1  IDiag  1:
 RMSU=  4.39D-06    CP:  1.01D+00  1.08D+00  1.10D+00  1.21D+00  1.27D+00
                    CP:  1.20D+00  1.13D+00
 E= -994.857598696908     Delta-E=       -0.000000130060 Rises=F Damp=F
 DIIS: error= 6.45D-06 at cycle   8 NSaved=   8.
 NSaved= 8 IEnMin= 8 EnMin= -994.857598696908     IErMin= 8 ErrMin= 6.45D-06
 ErrMax= 6.45D-06  0.00D+00 EMaxC= 1.00D-01 BMatC= 1.48D-08 BMatP= 7.54D-08
 IDIUse=1 WtCom= 1.00D+00 WtEn= 0.00D+00
 Coeff-Com:  0.172D-03 0.290D-02-0.199D-02-0.319D-01-0.300D-01 0.166D-01
 Coeff-Com:  0.347D+00 0.698D+00
 Coeff:      0.172D-03 0.290D-02-0.199D-02-0.319D-01-0.300D-01 0.166D-01
 Coeff:      0.347D+00 0.698D+00
 Gap=     0.155 Goal=   None    Shift=    0.000
 RMSDP=3.45D-06 MaxDP=2.05D-04 DE=-1.30D-07 OVMax= 8.06D-05

 Cycle   9  Pass 1  IDiag  1:
 RMSU=  2.12D-06    CP:  1.01D+00  1.08D+00  1.10D+00  1.21D+00  1.27D+00
                    CP:  1.21D+00  1.12D+00  9.98D-01
 E= -994.857598719375     Delta-E=       -0.000000022467 Rises=F Damp=F
 DIIS: error= 6.00D-06 at cycle   9 NSaved=   9.
 NSaved= 9 IEnMin= 9 EnMin= -994.857598719375     IErMin= 9 ErrMin= 6.00D-06
 ErrMax= 6.00D-06  0.00D+00 EMaxC= 1.00D-01 BMatC= 4.34D-09 BMatP= 1.48D-08
 IDIUse=1 WtCom= 1.00D+00 WtEn= 0.00D+00
 Coeff-Com: -0.107D-03 0.357D-02 0.552D-03-0.154D-01-0.225D-01-0.474D-01
 Coeff-Com:  0.539D-01 0.401D+00 0.626D+00
 Coeff:     -0.107D-03 0.357D-02 0.552D-03-0.154D-01-0.225D-01-0.474D-01
 Coeff:      0.539D-01 0.401D+00 0.626D+00
 Gap=     0.155 Goal=   None    Shift=    0.000
 RMSDP=2.14D-06 MaxDP=1.47D-04 DE=-2.25D-08 OVMax= 4.22D-05

 Cycle  10  Pass 1  IDiag  1:
 RMSU=  1.43D-06    CP:  1.01D+00  1.08D+00  1.10D+00  1.21D+00  1.28D+00
                    CP:  1.21D+00  1.15D+00  1.06D+00  1.18D+00
 E= -994.857598725388     Delta-E=       -0.000000006013 Rises=F Damp=F
 DIIS: error= 1.52D-06 at cycle  10 NSaved=  10.
 NSaved=10 IEnMin=10 EnMin= -994.857598725388     IErMin=10 ErrMin= 1.52D-06
 ErrMax= 1.52D-06  0.00D+00 EMaxC= 1.00D-01 BMatC= 5.71D-10 BMatP= 4.34D-09
 IDIUse=1 WtCom= 1.00D+00 WtEn= 0.00D+00
 Coeff-Com: -0.681D-04 0.106D-02 0.642D-03-0.128D-02-0.469D-02-0.225D-01
 Coeff-Com: -0.286D-01 0.776D-01 0.319D+00 0.659D+00
 Coeff:     -0.681D-04 0.106D-02 0.642D-03-0.128D-02-0.469D-02-0.225D-01
 Coeff:     -0.286D-01 0.776D-01 0.319D+00 0.659D+00
 Gap=     0.155 Goal=   None    Shift=    0.000
 RMSDP=6.93D-07 MaxDP=4.21D-05 DE=-6.01D-09 OVMax= 2.00D-05

 Cycle  11  Pass 1  IDiag  1:
 RMSU=  3.24D-07    CP:  1.01D+00  1.08D+00  1.10D+00  1.21D+00  1.28D+00
                    CP:  1.21D+00  1.16D+00  1.10D+00  1.22D+00  8.51D-01
 E= -994.857598726250     Delta-E=       -0.000000000862 Rises=F Damp=F
 DIIS: error= 6.20D-07 at cycle  11 NSaved=  11.
 NSaved=11 IEnMin=11 EnMin= -994.857598726250     IErMin=11 ErrMin= 6.20D-07
 ErrMax= 6.20D-07  0.00D+00 EMaxC= 1.00D-01 BMatC= 8.19D-11 BMatP= 5.71D-10
 IDIUse=1 WtCom= 1.00D+00 WtEn= 0.00D+00
 Coeff-Com: -0.174D-04-0.426D-04 0.199D-03 0.166D-02 0.109D-02-0.333D-02
 Coeff-Com: -0.230D-01-0.329D-01 0.350D-01 0.298D+00 0.723D+00
 Coeff:     -0.174D-04-0.426D-04 0.199D-03 0.166D-02 0.109D-02-0.333D-02
 Coeff:     -0.230D-01-0.329D-01 0.350D-01 0.298D+00 0.723D+00
 Gap=     0.155 Goal=   None    Shift=    0.000
 RMSDP=2.37D-07 MaxDP=1.23D-05 DE=-8.62D-10 OVMax= 1.19D-05

 Cycle  12  Pass 1  IDiag  1:
 RMSU=  1.28D-07    CP:  1.01D+00  1.08D+00  1.10D+00  1.21D+00  1.28D+00
                    CP:  1.20D+00  1.16D+00  1.12D+00  1.24D+00  8.68D-01
                    CP:  1.18D+00
 E= -994.857598726457     Delta-E=       -0.000000000207 Rises=F Damp=F
 DIIS: error= 2.70D-07 at cycle  12 NSaved=  12.
 NSaved=12 IEnMin=12 EnMin= -994.857598726457     IErMin=12 ErrMin= 2.70D-07
 ErrMax= 2.70D-07  0.00D+00 EMaxC= 1.00D-01 BMatC= 1.29D-11 BMatP= 8.19D-11
 IDIUse=1 WtCom= 1.00D+00 WtEn= 0.00D+00
 Coeff-Com:  0.678D-05-0.244D-03-0.572D-04 0.988D-03 0.151D-02 0.337D-02
 Coeff-Com: -0.363D-02-0.294D-01-0.517D-01 0.154D-03 0.310D+00 0.769D+00
 Coeff:      0.678D-05-0.244D-03-0.572D-04 0.988D-03 0.151D-02 0.337D-02
 Coeff:     -0.363D-02-0.294D-01-0.517D-01 0.154D-03 0.310D+00 0.769D+00
 Gap=     0.155 Goal=   None    Shift=    0.000
 RMSDP=1.28D-07 MaxDP=5.65D-06 DE=-2.07D-10 OVMax= 7.15D-06

 Cycle  13  Pass 1  IDiag  1:
 RMSU=  6.83D-08    CP:  1.01D+00  1.08D+00  1.10D+00  1.21D+00  1.28D+00
                    CP:  1.20D+00  1.16D+00  1.11D+00  1.24D+00  9.03D-01
                    CP:  1.37D+00  1.10D+00
 E= -994.857598726459     Delta-E=       -0.000000000002 Rises=F Damp=F
 DIIS: error= 1.33D-07 at cycle  13 NSaved=  13.
 NSaved=13 IEnMin=13 EnMin= -994.857598726459     IErMin=13 ErrMin= 1.33D-07
 ErrMax= 1.33D-07  0.00D+00 EMaxC= 1.00D-01 BMatC= 1.40D-12 BMatP= 1.29D-11
 IDIUse=1 WtCom= 1.00D+00 WtEn= 0.00D+00
 Coeff-Com:  0.340D-05-0.506D-04-0.385D-04 0.397D-04 0.245D-03 0.122D-02
 Coeff-Com:  0.164D-02-0.350D-02-0.160D-01-0.341D-01 0.165D-02 0.186D+00
 Coeff-Com:  0.863D+00
 Coeff:      0.340D-05-0.506D-04-0.385D-04 0.397D-04 0.245D-03 0.122D-02
 Coeff:      0.164D-02-0.350D-02-0.160D-01-0.341D-01 0.165D-02 0.186D+00
 Coeff:      0.863D+00
 Gap=     0.155 Goal=   None    Shift=    0.000
 RMSDP=5.01D-08 MaxDP=1.97D-06 DE=-2.05D-12 OVMax= 3.73D-06

 Cycle  14  Pass 1  IDiag  1:
 RMSU=  2.53D-08    CP:  1.01D+00  1.08D+00  1.10D+00  1.21D+00  1.28D+00
                    CP:  1.20D+00  1.16D+00  1.11D+00  1.23D+00  9.04D-01
                    CP:  1.42D+00  1.26D+00  1.24D+00
 E= -994.857598726453     Delta-E=        0.000000000006 Rises=F Damp=F
 DIIS: error= 7.17D-08 at cycle  14 NSaved=  14.
 NSaved=14 IEnMin=13 EnMin= -994.857598726459     IErMin=14 ErrMin= 7.17D-08
 ErrMax= 7.17D-08  0.00D+00 EMaxC= 1.00D-01 BMatC= 5.38D-13 BMatP= 1.40D-12
 IDIUse=1 WtCom= 1.00D+00 WtEn= 0.00D+00
 Coeff-Com: -0.229D-06 0.421D-04-0.114D-05-0.242D-03-0.297D-03-0.356D-03
 Coeff-Com:  0.161D-02 0.642D-02 0.757D-02-0.177D-01-0.839D-01-0.147D+00
 Coeff-Com:  0.366D+00 0.868D+00
 Coeff:     -0.229D-06 0.421D-04-0.114D-05-0.242D-03-0.297D-03-0.356D-03
 Coeff:      0.161D-02 0.642D-02 0.757D-02-0.177D-01-0.839D-01-0.147D+00
 Coeff:      0.366D+00 0.868D+00
 Gap=     0.155 Goal=   None    Shift=    0.000
 RMSDP=4.09D-08 MaxDP=2.42D-06 DE= 6.37D-12 OVMax= 2.75D-06

 Cycle  15  Pass 1  IDiag  1:
 RMSU=  1.39D-08    CP:  1.01D+00  1.08D+00  1.10D+00  1.21D+00  1.28D+00
                    CP:  1.20D+00  1.16D+00  1.11D+00  1.23D+00  9.05D-01
                    CP:  1.46D+00  1.34D+00  1.48D+00  1.31D+00
 E= -994.857598726503     Delta-E=       -0.000000000051 Rises=F Damp=F
 DIIS: error= 2.62D-08 at cycle  15 NSaved=  15.
 NSaved=15 IEnMin=15 EnMin= -994.857598726503     IErMin=15 ErrMin= 2.62D-08
 ErrMax= 2.62D-08  0.00D+00 EMaxC= 1.00D-01 BMatC= 7.55D-14 BMatP= 5.38D-13
 IDIUse=1 WtCom= 1.00D+00 WtEn= 0.00D+00
 Coeff-Com: -0.699D-06 0.221D-04 0.775D-05-0.757D-04-0.142D-03-0.353D-03
 Coeff-Com:  0.122D-03 0.257D-02 0.560D-02 0.131D-02-0.228D-01-0.839D-01
 Coeff-Com: -0.792D-01 0.265D+00 0.912D+00
 Coeff:     -0.699D-06 0.221D-04 0.775D-05-0.757D-04-0.142D-03-0.353D-03
 Coeff:      0.122D-03 0.257D-02 0.560D-02 0.131D-02-0.228D-01-0.839D-01
 Coeff:     -0.792D-01 0.265D+00 0.912D+00
 Gap=     0.155 Goal=   None    Shift=    0.000
 RMSDP=1.46D-08 MaxDP=4.40D-07 DE=-5.07D-11 OVMax= 1.20D-06

 Cycle  16  Pass 1  IDiag  1:
 RMSU=  6.66D-09    CP:  1.01D+00  1.08D+00  1.10D+00  1.21D+00  1.28D+00
                    CP:  1.20D+00  1.16D+00  1.11D+00  1.23D+00  9.03D-01
                    CP:  1.47D+00  1.37D+00  1.56D+00  1.53D+00  1.24D+00
 E= -994.857598726499     Delta-E=        0.000000000005 Rises=F Damp=F
 DIIS: error= 6.42D-09 at cycle  16 NSaved=  16.
 NSaved=16 IEnMin=15 EnMin= -994.857598726503     IErMin=16 ErrMin= 6.42D-09
 ErrMax= 6.42D-09  0.00D+00 EMaxC= 1.00D-01 BMatC= 1.17D-14 BMatP= 7.55D-14
 IDIUse=1 WtCom= 1.00D+00 WtEn= 0.00D+00
 Coeff-Com: -0.259D-06 0.314D-05 0.268D-05 0.122D-05-0.186D-04-0.932D-04
 Coeff-Com: -0.142D-03 0.106D-03 0.101D-02 0.294D-02 0.324D-02-0.911D-02
 Coeff-Com: -0.824D-01-0.148D-01 0.321D+00 0.778D+00
 Coeff:     -0.259D-06 0.314D-05 0.268D-05 0.122D-05-0.186D-04-0.932D-04
 Coeff:     -0.142D-03 0.106D-03 0.101D-02 0.294D-02 0.324D-02-0.911D-02
 Coeff:     -0.824D-01-0.148D-01 0.321D+00 0.778D+00
 Gap=     0.155 Goal=   None    Shift=    0.000
 RMSDP=5.25D-09 MaxDP=2.42D-07 DE= 4.55D-12 OVMax= 2.88D-07

 SCF Done:  E(RM062X) =  -994.857598726     A.U. after   16 cycles
            NFock= 16  Conv=0.52D-08     -V/T= 2.0030
 KE= 9.918576317248D+02 PE=-3.899517879811D+03 EE= 1.138889700012D+03
 Leave Link  502 at Mon Apr  4 20:35:59 2022, MaxMem=  1879048192 cpu:            1117.5 elap:             161.6
 (Enter /gpfs/software/gaussian16/sse4/tar/g16/l701.exe)
 ... and contract with generalized density number  0.
 Compute integral first derivatives.
 Leave Link  701 at Mon Apr  4 20:36:01 2022, MaxMem=  1879048192 cpu:               7.1 elap:               1.6
 (Enter /gpfs/software/gaussian16/sse4/tar/g16/l702.exe)
 L702 exits ... SP integral derivatives will be done elsewhere.
 Leave Link  702 at Mon Apr  4 20:36:01 2022, MaxMem=  1879048192 cpu:               0.6 elap:               0.2
 (Enter /gpfs/software/gaussian16/sse4/tar/g16/l703.exe)
 Integral derivatives from FoFJK, PRISM(SPDF).
 Compute integral first derivatives, UseDBF=F ICtDFT=           0.
 Calling FoFJK, ICntrl=      2127 FMM=F ISym2X=0 I1Cent= 0 IOpClX= 0 NMat=1 NMatS=1 NMatT=0.
 FoFJK:  IHMeth= 1 ICntrl=    2127 DoSepK=F KAlg= 0 I1Cent=           0 FoldK=F
 IRaf=         0 NMat=       1 IRICut=       1 DoRegI=T DoRafI=F ISym2E= 0 IDoP0=0 IntGTp=1.
 FoFCou: FMM=F IPFlag=           0 FMFlag=      100000 FMFlg1=         800
         NFxFlg=           0 DoJE=F BraDBF=F KetDBF=F FulRan=T
         wScrn=  0.000000 ICntrl=      2127 IOpCl=  0 I1Cent=           0 NGrid=           0
         NMat0=    1 NMatS0=      1 NMatT0=    0 NMatD0=    1 NMtDS0=    0 NMtDT0=    0
 Symmetry not used in FoFCou.
 Leave Link  703 at Mon Apr  4 20:36:27 2022, MaxMem=  1879048192 cpu:             173.0 elap:              26.3
 (Enter /gpfs/software/gaussian16/sse4/tar/g16/l716.exe)
 Dipole        =-3.74705027D+00 1.50648715D+00 1.06628377D-03
 ***** Axes restored to original set *****
 -------------------------------------------------------------------
 Center     Atomic                   Forces (Hartrees/Bohr)
 Number     Number              X              Y              Z
 -------------------------------------------------------------------
      1        6          -0.003222849    0.008369400   -0.000149524
      2        6           0.004336510   -0.006945422    0.000054017
      3        6           0.002207532   -0.001234754   -0.000072681
      4        6          -0.003111868    0.001797850   -0.000078753
      5        6           0.003728649    0.000582829    0.000209150
      6        6          -0.006138396   -0.000141763    0.000071271
      7        1          -0.000433932   -0.000355200    0.000017028
      8        8           0.004510777   -0.003540771    0.000017162
      9        1          -0.000761156   -0.000218699    0.000049123
     10        6           0.001606527    0.011249296   -0.000234207
     11        6          -0.002968727   -0.007130158    0.000190840
     12        6           0.004376210   -0.007007049   -0.000054177
     13        6          -0.004304513   -0.001219845    0.000156677
     14        6          -0.000371086    0.000244121    0.000228766
     15        6           0.003340199    0.006126417   -0.000417626
     16       17          -0.001889622    0.000958247    0.000048073
     17        1          -0.000748207   -0.000803934    0.000042365
     18        1          -0.000156047   -0.000730565   -0.000077503
 -------------------------------------------------------------------
 Cartesian Forces:  Max     0.011249296 RMS     0.003291941
 Leave Link  716 at Mon Apr  4 20:36:27 2022, MaxMem=  1879048192 cpu:               0.7 elap:               0.2
 (Enter /gpfs/software/gaussian16/sse4/tar/g16/l103.exe)

 GradGradGradGradGradGradGradGradGradGradGradGradGradGradGradGradGradGrad
 Berny optimization.
 Using GEDIIS/GDIIS optimizer.
 FormGI is forming the generalized inverse of G from B-inverse, IUseBI=4.
 GSVD:  received Info=                   1 from GESDD.
 Internal  Forces:  Max     0.006046890 RMS     0.001738889
 Search for a local minimum.
 Step number   4 out of a maximum of   95
 All quantities printed in internal units (Hartrees-Bohrs-Radians)
 RMS Force = .17389D-02 SwitMx=.10000D-02 MixMth= 1
 Mixed Optimization -- RFO/linear search
 Update second derivatives using D2CorX and points    2    3    4
 DE= -3.31D-03 DEPred=-3.23D-03 R= 1.02D+00
 TightC=F SS=  1.41D+00  RLast= 1.63D-01 DXNew= 1.4270D+00 4.8992D-01
 Trust test= 1.02D+00 RLast= 1.63D-01 DXMaxT set to 8.49D-01
 ITU=  1  1  1  0
 Use linear search instead of GDIIS.
     Eigenvalues ---    0.00925   0.01502   0.01570   0.01977   0.01998
     Eigenvalues ---    0.02015   0.02017   0.02035   0.02059   0.02067
     Eigenvalues ---    0.02088   0.02106   0.02136   0.02151   0.02182
     Eigenvalues ---    0.15228   0.16000   0.16001   0.16131   0.16563
     Eigenvalues ---    0.22430   0.22543   0.24502   0.24966   0.25000
     Eigenvalues ---    0.25000   0.25016   0.25147   0.26990   0.32794
     Eigenvalues ---    0.33251   0.34812   0.34872   0.35214   0.35583
     Eigenvalues ---    0.40755   0.41272   0.41974   0.42324   0.44124
     Eigenvalues ---    0.45019   0.45150   0.45653   0.45754   0.46607
     Eigenvalues ---    0.48714   0.72944   0.78276
 RFO step:  Lambda=-8.08329663D-04 EMin= 9.25050498D-03
 Quartic linear search produced a step of  0.06173.
 Iteration  1 RMS(Cart)=  0.01530714 RMS(Int)=  0.00009743
 Iteration  2 RMS(Cart)=  0.00013938 RMS(Int)=  0.00001899
 Iteration  3 RMS(Cart)=  0.00000001 RMS(Int)=  0.00001899
 ITry= 1 IFail=0 DXMaxC= 4.97D-02 DCOld= 1.00D+10 DXMaxT= 8.49D-01 DXLimC= 3.00D+00 Rises=F
 Variable       Old X    -DE/DX   Delta X   Delta X   Delta X     New X
                                 (Linear)    (Quad)   (Total)
    R1        2.77360   0.00499   0.00205   0.01623   0.01829   2.79189
    R2        2.74675  -0.00077   0.00176   0.00098   0.00275   2.74950
    R3        2.32718  -0.00572  -0.00082  -0.01092  -0.01174   2.31545
    R4        2.61778  -0.00454  -0.00060  -0.01183  -0.01244   2.60534
    R5        2.04925   0.00078  -0.00010   0.00233   0.00223   2.05148
    R6        2.33817  -0.00331   0.00173  -0.00787  -0.00613   2.33203
    R7        2.65962   0.00039  -0.00013   0.00150   0.00137   2.66099
    R8        2.68325   0.00334   0.00086   0.00974   0.01059   2.69384
    R9        2.71795  -0.00186  -0.00193  -0.01017  -0.01211   2.70584
   R10        2.05428   0.00041   0.00011   0.00144   0.00155   2.05583
   R11        2.64193  -0.00362  -0.00038  -0.00968  -0.01004   2.63189
   R12        2.68138   0.00605   0.00046   0.01621   0.01667   2.69804
   R13        2.34298  -0.00130   0.00159  -0.00313  -0.00151   2.34147
   R14        2.65467  -0.00459   0.00008  -0.01008  -0.01002   2.64465
   R15        2.04790   0.00051  -0.00010   0.00142   0.00132   2.04922
   R16        2.64378   0.00236   0.00047   0.00619   0.00663   2.65041
   R17        2.04810   0.00081  -0.00007   0.00243   0.00236   2.05046
   R18        2.60552   0.00219  -0.00032   0.00506   0.00475   2.61027
   R19        3.32386  -0.00211   0.00057  -0.00599  -0.00542   3.31844
    A1        1.80579   0.00062  -0.00278  -0.00237  -0.00515   1.80064
    A2        2.18581  -0.00079   0.00003  -0.00241  -0.00239   2.18342
    A3        2.29159   0.00017   0.00275   0.00479   0.00754   2.29913
    A4        2.19480  -0.00017   0.00121   0.00239   0.00359   2.19839
    A5        2.00046  -0.00005  -0.00125  -0.00317  -0.00442   1.99604
    A6        2.08792   0.00022   0.00004   0.00079   0.00083   2.08875
    A7        2.28000  -0.00060   0.00124  -0.00109   0.00016   2.28016
    A8        2.22834   0.00076   0.00085   0.00493   0.00578   2.23412
    A9        1.88714   0.00079  -0.00202  -0.00082  -0.00286   1.88428
   A10        2.20383   0.00014   0.00137   0.00414   0.00551   2.20934
   A11        2.19222  -0.00093   0.00065  -0.00331  -0.00265   2.18957
   A12        2.17030  -0.00139   0.00152  -0.00303  -0.00153   2.16878
   A13        2.04464   0.00030  -0.00007  -0.00007  -0.00014   2.04450
   A14        2.06824   0.00109  -0.00145   0.00311   0.00167   2.06991
   A15        2.21795   0.00194   0.00347   0.01570   0.01916   2.23711
   A16        2.22567  -0.00131  -0.00064  -0.00658  -0.00723   2.21844
   A17        1.83957  -0.00063  -0.00281  -0.00911  -0.01193   1.82764
   A18        2.33576   0.00377   0.00286   0.02154   0.02445   2.36021
   A19        2.16489  -0.00018   0.00088   0.00167   0.00251   2.16740
   A20        2.05650   0.00064  -0.00085   0.00242   0.00159   2.05809
   A21        2.06179  -0.00046  -0.00003  -0.00409  -0.00410   2.05769
   A22        2.13269  -0.00159   0.00137  -0.00454  -0.00323   2.12946
   A23        2.08173   0.00004  -0.00054  -0.00266  -0.00317   2.07855
   A24        2.06877   0.00155  -0.00082   0.00720   0.00640   2.07517
   A25        1.96289   0.00289  -0.00168   0.00965   0.00795   1.97084
   A26        2.11974  -0.00167   0.00100  -0.00576  -0.00475   2.11499
   A27        2.20055  -0.00122   0.00067  -0.00388  -0.00320   2.19735
   A28        2.13053  -0.00426  -0.00062  -0.01913  -0.01972   2.11081
    D1        0.00159  -0.00003   0.00002  -0.00162  -0.00160  -0.00001
    D2       -3.13874  -0.00003   0.00016  -0.00126  -0.00110  -3.13984
    D3       -3.14146   0.00003  -0.00013   0.00123   0.00109  -3.14037
    D4        0.00140   0.00003   0.00001   0.00158   0.00159   0.00299
    D5        0.00164   0.00000  -0.00013  -0.00006  -0.00019   0.00145
    D6       -3.13837  -0.00006   0.00003  -0.00315  -0.00312  -3.14149
    D7       -0.00257   0.00006  -0.00001   0.00309   0.00307   0.00050
    D8       -3.13885   0.00002   0.00027   0.00121   0.00147  -3.13737
    D9        3.13770   0.00006  -0.00016   0.00271   0.00254   3.14024
   D10        0.00142   0.00001   0.00012   0.00083   0.00095   0.00237
   D11       -0.00422   0.00001   0.00023   0.00046   0.00068  -0.00354
   D12        0.00283   0.00001  -0.00018   0.00069   0.00051   0.00334
   D13       -3.13588  -0.00003  -0.00026  -0.00188  -0.00214  -3.13803
   D14        0.00037  -0.00004   0.00007  -0.00230  -0.00222  -0.00186
   D15        3.13658   0.00000  -0.00021  -0.00041  -0.00061   3.13597
   D16        3.13910   0.00000   0.00015   0.00026   0.00041   3.13951
   D17       -0.00787   0.00004  -0.00013   0.00216   0.00202  -0.00585
   D18       -0.03707   0.00013   0.00202   0.01620   0.01824  -0.01883
   D19        3.10079   0.00023   0.00020   0.02184   0.02204   3.12282
   D20        3.10789   0.00008   0.00193   0.01319   0.01514   3.12303
   D21       -0.03744   0.00018   0.00012   0.01883   0.01894  -0.01850
   D22       -3.13448  -0.00007  -0.00121  -0.00360  -0.00484  -3.13932
   D23        0.01018  -0.00015   0.00029  -0.00823  -0.00796   0.00222
   D24        3.13628   0.00005   0.00119   0.00256   0.00372   3.14000
   D25       -0.00797   0.00005   0.00108   0.00223   0.00327  -0.00470
   D26       -0.00840   0.00014  -0.00038   0.00727   0.00686  -0.00154
   D27        3.13053   0.00013  -0.00049   0.00694   0.00641   3.13695
   D28       -0.00535   0.00002   0.00005   0.00149   0.00157  -0.00378
   D29        0.00344  -0.00001   0.00020  -0.00079  -0.00064   0.00280
   D30       -3.13919  -0.00003   0.00016  -0.00177  -0.00163  -3.14082
   D31       -3.13549  -0.00000   0.00031  -0.00047  -0.00020  -3.13569
   D32        0.00507  -0.00003   0.00027  -0.00145  -0.00119   0.00387
   D33        0.00254  -0.00013   0.00017  -0.00639  -0.00623  -0.00369
   D34       -3.13986  -0.00002   0.00010  -0.00061  -0.00050  -3.14035
   D35       -3.13802  -0.00011   0.00021  -0.00541  -0.00524   3.13993
   D36        0.00276   0.00001   0.00014   0.00037   0.00050   0.00326
   D37       -0.00207   0.00012  -0.00030   0.00631   0.00604   0.00397
   D38        3.14038  -0.00000  -0.00023   0.00020  -0.00002   3.14036
         Item               Value     Threshold  Converged?
 Maximum Force            0.006047     0.000450     NO 
 RMS     Force            0.001739     0.000300     NO 
 Maximum Displacement     0.049657     0.001800     NO 
 RMS     Displacement     0.015317     0.001200     NO 
 Predicted change in Energy=-4.161046D-04
 Lowest energy point so far.  Saving SCF results.
 GradGradGradGradGradGradGradGradGradGradGradGradGradGradGradGradGradGrad

 Leave Link  103 at Mon Apr  4 20:36:28 2022, MaxMem=  1879048192 cpu:               2.3 elap:               0.6
 (Enter /gpfs/software/gaussian16/sse4/tar/g16/l202.exe)
                          Input orientation:                          
 ---------------------------------------------------------------------
 Center     Atomic      Atomic             Coordinates (Angstroms)
 Number     Number       Type             X           Y           Z
 ---------------------------------------------------------------------
      1          6           0       -6.136324    2.464924    0.001616
      2          6           0       -6.093098    0.988334    0.024681
      3          6           0       -4.730271    2.837162   -0.035778
      4          6           0       -3.713662    2.137699   -0.048410
      5          6           0       -3.627792    0.732372   -0.025526
      6          6           0       -4.954200    0.211462    0.011932
      7          1           0       -5.089484   -0.867866    0.028428
      8          8           0       -7.158688    3.140141    0.014649
      9          1           0       -7.068274    0.512118    0.052427
     10          6           0       -2.428403   -0.049667   -0.037094
     11          6           0       -1.110288    0.396569   -0.093379
     12          6           0       -2.327821   -1.473175    0.007178
     13          6           0       -1.118209   -2.176835   -0.009172
     14          6           0        0.121314   -1.523250   -0.068547
     15          6           0        0.002643   -0.147752   -0.112150
     16         17           0        1.626130   -2.428100   -0.089836
     17          1           0       -1.138078   -3.261105    0.026997
     18          1           0       -3.247227   -2.045772    0.059602
 ---------------------------------------------------------------------
                    Distance matrix (angstroms):
                    1          2          3          4          5
     1  C    0.000000
     2  C    1.477403   0.000000
     3  C    1.454972   2.297633   0.000000
     4  C    2.445173   2.643501   1.234059   0.000000
     5  C    3.048804   2.479066   2.376070   1.408134   0.000000
     6  C    2.544723   1.378688   2.635664   2.291935   1.425520
     7  H    3.493435   2.110150   3.722955   3.306390   2.167998
     8  O    1.225282   2.401220   2.447764   3.588464   4.273897
     9  H    2.164386   1.085596   3.298464   3.729089   3.448405
    10  C    4.480328   3.809363   3.692205   2.537043   1.431870
    11  C    5.435821   5.019214   4.366244   3.132269   2.540707
    12  C    5.478444   4.498515   4.934836   3.868081   2.560357
    13  C    6.835753   5.896521   6.179633   5.035188   3.842104
    14  C    7.420814   6.703406   6.523200   5.301886   4.375554
    15  C    6.672776   6.202215   5.596072   4.363287   3.736601
    16  Cl   9.176369   8.442252   8.254074   7.025782   6.131592
    17  H    7.600692   6.527631   7.077899   5.982174   4.706304
    18  H    5.356923   4.160048   5.104073   4.210778   2.805380
                    6          7          8          9         10
     6  C    0.000000
     7  H    1.087898   0.000000
     8  O    3.665643   4.510645   0.000000
     9  H    2.135729   2.412580   2.629850   0.000000
    10  C    2.539733   2.784797   5.705537   4.674614   0.000000
    11  C    3.849807   4.177036   6.642439   5.960889   1.392739
    12  C    3.120239   2.827301   6.679821   5.139584   1.427743
    13  C    4.518765   4.181607   8.047248   6.529742   2.498446
    14  C    5.364377   5.252746   8.645957   7.473120   2.945079
    15  C    4.971391   5.144715   7.881053   7.103547   2.434182
    16  Cl   7.090726   6.895491  10.401407   9.179204   4.700954
    17  H    5.159626   4.619654   8.787711   7.028875   3.461558
    18  H    2.830395   2.186857   6.495787   4.598179   2.159689
                   11         12         13         14         15
    11  C    0.000000
    12  C    2.233481   0.000000
    13  C    2.574794   1.399488   0.000000
    14  C    2.281045   2.450817   1.402539   0.000000
    15  C    1.239054   2.683663   2.320365   1.381296   0.000000
    16  Cl   3.932780   4.068787   2.756998   1.756041   2.799321
    17  H    3.659760   2.147691   1.085056   2.148334   3.318671
    18  H    3.248836   1.084399   2.134157   3.411234   3.767444
                   16         17         18
    16  Cl   0.000000
    17  H    2.889359   0.000000
    18  H    4.890615   2.434462   0.000000
 Stoichiometry    C12H4ClO(1-)
 Framework group  C1[X(C12H4ClO)]
 Deg. of freedom    48
 Full point group                 C1      NOp   1
 RotChk:  IX=2 Diff= 2.43D-03
 Largest Abelian subgroup         C1      NOp   1
 Largest concise Abelian subgroup C1      NOp   1
                         Standard orientation:                         
 ---------------------------------------------------------------------
 Center     Atomic      Atomic             Coordinates (Angstroms)
 Number     Number       Type             X           Y           Z
 ---------------------------------------------------------------------
      1          6           0        4.278903   -0.185223    0.001215
      2          6           0        3.461679    1.045513   -0.011087
      3          6           0        3.282025   -1.244979    0.011002
      4          6           0        2.049242   -1.188930    0.008517
      5          6           0        1.233505   -0.041183   -0.001054
      6          6           0        2.084176    1.102644   -0.012303
      7          1           0        1.628447    2.090390   -0.026164
      8          8           0        5.503755   -0.217648    0.003346
      9          1           0        4.037791    1.965571   -0.021458
     10          6           0       -0.198058   -0.011577    0.000415
     11          6           0       -1.081361   -1.088334   -0.009220
     12          6           0       -1.035685    1.144578    0.012166
     13          6           0       -2.434529    1.102119    0.011071
     14          6           0       -3.141521   -0.109154    0.001355
     15          6           0       -2.313921   -1.215000   -0.011403
     16         17           0       -4.897338   -0.137012   -0.001684
     17          1           0       -2.990631    2.033794    0.019863
     18          1           0       -0.557626    2.117820    0.025579
 ---------------------------------------------------------------------
 Rotational constants (GHZ):           3.5062841           0.2249995           0.2114344
 Leave Link  202 at Mon Apr  4 20:36:28 2022, MaxMem=  1879048192 cpu:               0.6 elap:               0.2
 (Enter /gpfs/software/gaussian16/sse4/tar/g16/l301.exe)
 Standard basis: 6-311+G(d,p) (5D, 7F)
 Ernie: Thresh=  0.10000D-02 Tol=  0.10000D-05 Strict=F.
 There are   354 symmetry adapted cartesian basis functions of A   symmetry.
 There are   340 symmetry adapted basis functions of A   symmetry.
   340 basis functions,   553 primitive gaussians,   354 cartesian basis functions
    51 alpha electrons       51 beta electrons
       nuclear repulsion energy       774.2108650197 Hartrees.
 IExCor= 4336 DFT=T Ex+Corr=M062X ExCW=0 ScaHFX=  0.540000
 ScaDFX=  1.000000  1.000000  1.000000  1.000000 ScalE2=  1.000000  1.000000
 IRadAn=      5 IRanWt=     -1 IRanGd=            0 ICorTp=0 IEmpDi=  4
 NAtoms=   18 NActive=   18 NUniq=   18 SFac= 1.00D+00 NAtFMM=   60 NAOKFM=F Big=F
 Integral buffers will be    131072 words long.
 Raffenetti 2 integral format.
 Two-electron integral symmetry is turned on.
 Leave Link  301 at Mon Apr  4 20:36:28 2022, MaxMem=  1879048192 cpu:               0.5 elap:               0.1
 (Enter /gpfs/software/gaussian16/sse4/tar/g16/l302.exe)
 NPDir=0 NMtPBC=     1 NCelOv=     1 NCel=       1 NClECP=     1 NCelD=      1
         NCelK=      1 NCelE2=     1 NClLst=     1 CellRange=     0.0.
 One-electron integrals computed using PRISM.
 One-electron integral symmetry used in STVInt
 NBasis=   340 RedAO= T EigKep=  2.25D-06  NBF=   340
 NBsUse=   335 1.00D-06 EigRej=  9.58D-07 NBFU=   335
 Precomputing XC quadrature grid using
 IXCGrd= 4 IRadAn=           5 IRanWt=          -1 IRanGd=           0 AccXCQ= 0.00D+00.
 Generated NRdTot=       0 NPtTot=           0 NUsed=           0 NTot=          32
 NSgBfM=   348   348   348   348   348 MxSgAt=    18 MxSgA2=    18.
 Leave Link  302 at Mon Apr  4 20:36:29 2022, MaxMem=  1879048192 cpu:               3.9 elap:               0.6
 (Enter /gpfs/software/gaussian16/sse4/tar/g16/l303.exe)
 DipDrv:  MaxL=1.
 Leave Link  303 at Mon Apr  4 20:36:29 2022, MaxMem=  1879048192 cpu:               1.9 elap:               0.5
 (Enter /gpfs/software/gaussian16/sse4/tar/g16/l401.exe)
 Initial guess from the checkpoint file:  "checkpoint.chk"
 B after Tr=     0.000000   -0.000000    0.000000
         Rot=    1.000000   -0.000022   -0.000006   -0.000062 Ang=  -0.01 deg.
 Guess basis will be translated and rotated to current coordinates.
 JPrj=2 DoOrth=T DoCkMO=T.
 Generating alternative initial guess.
 ExpMin= 4.38D-02 ExpMax= 1.06D+05 ExpMxC= 3.62D+03 IAcc=2 IRadAn=         4 AccDes= 0.00D+00
 Harris functional with IExCor= 1009 and IRadAn=       4 diagonalized for initial guess.
 HarFok:  IExCor= 1009 AccDes= 0.00D+00 IRadAn=         4 IDoV= 1 UseB2=F ITyADJ=14
 ICtDFT=  3500011 ScaDFX=  1.000000  1.000000  1.000000  1.000000
 FoFCou: FMM=F IPFlag=           0 FMFlag=      100000 FMFlg1=           0
         NFxFlg=           0 DoJE=T BraDBF=F KetDBF=T FulRan=T
         wScrn=  0.000000 ICntrl=       500 IOpCl=  0 I1Cent=   200000004 NGrid=           0
         NMat0=    1 NMatS0=      1 NMatT0=    0 NMatD0=    1 NMtDS0=    0 NMtDT0=    0
 Petite list used in FoFCou.
 Harris En= -994.519015149486    
 Leave Link  401 at Mon Apr  4 20:36:34 2022, MaxMem=  1879048192 cpu:              21.9 elap:               4.4
 (Enter /gpfs/software/gaussian16/sse4/tar/g16/l502.exe)
 Integral symmetry usage will be decided dynamically.
 Closed shell SCF:
 Using DIIS extrapolation, IDIIS=  1040.
 NGot=  1879048192 LenX=  1878791817 LenY=  1878666060
 Requested convergence on RMS density matrix=1.00D-08 within 128 cycles.
 Requested convergence on MAX density matrix=1.00D-06.
 Requested convergence on             energy=1.00D-06.
 No special actions if energy rises.
 Fock matrices will be formed incrementally for  20 cycles.

 Cycle   1  Pass 1  IDiag  1:
 FoFJK:  IHMeth= 1 ICntrl=       0 DoSepK=F KAlg= 0 I1Cent=           0 FoldK=F
 IRaf= 850000000 NMat=       1 IRICut=       1 DoRegI=T DoRafI=F ISym2E= 0 IDoP0=0 IntGTp=1.
 FoFCou: FMM=F IPFlag=           0 FMFlag=      100000 FMFlg1=           0
         NFxFlg=           0 DoJE=F BraDBF=F KetDBF=F FulRan=T
         wScrn=  0.000000 ICntrl=         0 IOpCl=  0 I1Cent=           0 NGrid=           0
         NMat0=    1 NMatS0=      1 NMatT0=    0 NMatD0=    1 NMtDS0=    0 NMtDT0=    0
 Symmetry not used in FoFCou.
 E= -994.856445068385    
 DIIS: error= 7.77D-04 at cycle   1 NSaved=   1.
 NSaved= 1 IEnMin= 1 EnMin= -994.856445068385     IErMin= 1 ErrMin= 7.77D-04
 ErrMax= 7.77D-04  0.00D+00 EMaxC= 1.00D-01 BMatC= 8.32D-04 BMatP= 8.32D-04
 IDIUse=3 WtCom= 9.92D-01 WtEn= 7.77D-03
 Coeff-Com:  0.100D+01
 Coeff-En:   0.100D+01
 Coeff:      0.100D+01
 Gap=     0.387 Goal=   None    Shift=    0.000
 RMSDP=3.69D-03 MaxDP=1.56D-01              OVMax= 1.74D-02

 Cycle   2  Pass 1  IDiag  1:
 RMSU=  3.69D-03    CP:  9.99D-01
 E= -994.858014501554     Delta-E=       -0.001569433168 Rises=F Damp=F
 DIIS: error= 3.12D-04 at cycle   2 NSaved=   2.
 NSaved= 2 IEnMin= 2 EnMin= -994.858014501554     IErMin= 2 ErrMin= 3.12D-04
 ErrMax= 3.12D-04  0.00D+00 EMaxC= 1.00D-01 BMatC= 4.92D-05 BMatP= 8.32D-04
 IDIUse=3 WtCom= 9.97D-01 WtEn= 3.12D-03
 Coeff-Com: -0.279D-01 0.103D+01
 Coeff-En:   0.000D+00 0.100D+01
 Coeff:     -0.278D-01 0.103D+01
 Gap=     0.157 Goal=   None    Shift=    0.000
 RMSDP=6.46D-04 MaxDP=3.94D-02 DE=-1.57D-03 OVMax= 3.37D-03

 Cycle   3  Pass 1  IDiag  1:
 RMSU=  3.84D-04    CP:  1.01D+00  1.07D+00
 E= -994.858053894140     Delta-E=       -0.000039392586 Rises=F Damp=F
 DIIS: error= 4.07D-04 at cycle   3 NSaved=   3.
 NSaved= 3 IEnMin= 3 EnMin= -994.858053894140     IErMin= 2 ErrMin= 3.12D-04
 ErrMax= 4.07D-04  0.00D+00 EMaxC= 1.00D-01 BMatC= 5.49D-05 BMatP= 4.92D-05
 IDIUse=3 WtCom= 3.31D-01 WtEn= 6.69D-01
 Coeff-Com: -0.595D-01 0.560D+00 0.500D+00
 Coeff-En:   0.000D+00 0.193D+00 0.807D+00
 Coeff:     -0.197D-01 0.314D+00 0.705D+00
 Gap=     0.157 Goal=   None    Shift=    0.000
 RMSDP=1.67D-04 MaxDP=8.40D-03 DE=-3.94D-05 OVMax= 4.01D-03

 Cycle   4  Pass 1  IDiag  1:
 RMSU=  1.29D-04    CP:  1.01D+00  1.07D+00  8.93D-01
 E= -994.858058616648     Delta-E=       -0.000004722509 Rises=F Damp=F
 DIIS: error= 5.68D-04 at cycle   4 NSaved=   4.
 NSaved= 4 IEnMin= 4 EnMin= -994.858058616648     IErMin= 2 ErrMin= 3.12D-04
 ErrMax= 5.68D-04  0.00D+00 EMaxC= 1.00D-01 BMatC= 5.18D-05 BMatP= 4.92D-05
 IDIUse=3 WtCom= 9.94D-01 WtEn= 5.68D-03
 Coeff-Com: -0.294D-01 0.152D+00 0.484D+00 0.393D+00
 Coeff-En:   0.000D+00 0.000D+00 0.481D+00 0.519D+00
 Coeff:     -0.293D-01 0.151D+00 0.484D+00 0.394D+00
 Gap=     0.157 Goal=   None    Shift=    0.000
 RMSDP=9.78D-05 MaxDP=4.86D-03 DE=-4.72D-06 OVMax= 2.03D-03

 Cycle   5  Pass 1  IDiag  1:
 RMSU=  5.15D-05    CP:  1.01D+00  1.08D+00  1.04D+00  6.87D-01
 E= -994.858107386711     Delta-E=       -0.000048770062 Rises=F Damp=F
 DIIS: error= 1.14D-04 at cycle   5 NSaved=   5.
 NSaved= 5 IEnMin= 5 EnMin= -994.858107386711     IErMin= 5 ErrMin= 1.14D-04
 ErrMax= 1.14D-04  0.00D+00 EMaxC= 1.00D-01 BMatC= 1.51D-06 BMatP= 4.92D-05
 IDIUse=3 WtCom= 9.99D-01 WtEn= 1.14D-03
 Coeff-Com: -0.363D-02-0.379D-01 0.183D+00 0.235D+00 0.623D+00
 Coeff-En:   0.000D+00 0.000D+00 0.000D+00 0.000D+00 0.100D+01
 Coeff:     -0.363D-02-0.378D-01 0.183D+00 0.235D+00 0.624D+00
 Gap=     0.157 Goal=   None    Shift=    0.000
 RMSDP=2.89D-05 MaxDP=1.39D-03 DE=-4.88D-05 OVMax= 6.79D-04

 Cycle   6  Pass 1  IDiag  1:
 RMSU=  1.84D-05    CP:  1.01D+00  1.08D+00  1.09D+00  7.08D-01  1.08D+00
 E= -994.858109147937     Delta-E=       -0.000001761226 Rises=F Damp=F
 DIIS: error= 4.02D-05 at cycle   6 NSaved=   6.
 NSaved= 6 IEnMin= 6 EnMin= -994.858109147937     IErMin= 6 ErrMin= 4.02D-05
 ErrMax= 4.02D-05  0.00D+00 EMaxC= 1.00D-01 BMatC= 2.85D-07 BMatP= 1.51D-06
 IDIUse=1 WtCom= 1.00D+00 WtEn= 0.00D+00
 Coeff-Com:  0.252D-02-0.476D-01 0.203D-01 0.623D-01 0.366D+00 0.597D+00
 Coeff:      0.252D-02-0.476D-01 0.203D-01 0.623D-01 0.366D+00 0.597D+00
 Gap=     0.157 Goal=   None    Shift=    0.000
 RMSDP=1.94D-05 MaxDP=1.39D-03 DE=-1.76D-06 OVMax= 1.84D-04

 Cycle   7  Pass 1  IDiag  1:
 RMSU=  6.81D-06    CP:  1.01D+00  1.08D+00  1.12D+00  7.31D-01  1.12D+00
                    CP:  9.26D-01
 E= -994.858109478385     Delta-E=       -0.000000330448 Rises=F Damp=F
 DIIS: error= 7.18D-06 at cycle   7 NSaved=   7.
 NSaved= 7 IEnMin= 7 EnMin= -994.858109478385     IErMin= 7 ErrMin= 7.18D-06
 ErrMax= 7.18D-06  0.00D+00 EMaxC= 1.00D-01 BMatC= 2.15D-08 BMatP= 2.85D-07
 IDIUse=1 WtCom= 1.00D+00 WtEn= 0.00D+00
 Coeff-Com:  0.195D-02-0.164D-01-0.212D-01-0.111D-01 0.690D-01 0.227D+00
 Coeff-Com:  0.751D+00
 Coeff:      0.195D-02-0.164D-01-0.212D-01-0.111D-01 0.690D-01 0.227D+00
 Coeff:      0.751D+00
 Gap=     0.157 Goal=   None    Shift=    0.000
 RMSDP=5.27D-06 MaxDP=3.24D-04 DE=-3.30D-07 OVMax= 1.11D-04

 Cycle   8  Pass 1  IDiag  1:
 RMSU=  2.11D-06    CP:  1.01D+00  1.08D+00  1.13D+00  7.40D-01  1.17D+00
                    CP:  9.62D-01  1.21D+00
 E= -994.858109517554     Delta-E=       -0.000000039169 Rises=F Damp=F
 DIIS: error= 5.29D-06 at cycle   8 NSaved=   8.
 NSaved= 8 IEnMin= 8 EnMin= -994.858109517554     IErMin= 8 ErrMin= 5.29D-06
 ErrMax= 5.29D-06  0.00D+00 EMaxC= 1.00D-01 BMatC= 6.92D-09 BMatP= 2.15D-08
 IDIUse=1 WtCom= 1.00D+00 WtEn= 0.00D+00
 Coeff-Com:  0.516D-03 0.671D-03-0.146D-01-0.176D-01-0.328D-01-0.158D-01
 Coeff-Com:  0.385D+00 0.695D+00
 Coeff:      0.516D-03 0.671D-03-0.146D-01-0.176D-01-0.328D-01-0.158D-01
 Coeff:      0.385D+00 0.695D+00
 Gap=     0.157 Goal=   None    Shift=    0.000
 RMSDP=2.77D-06 MaxDP=1.86D-04 DE=-3.92D-08 OVMax= 5.67D-05

 Cycle   9  Pass 1  IDiag  1:
 RMSU=  1.20D-06    CP:  1.01D+00  1.08D+00  1.12D+00  7.39D-01  1.19D+00
                    CP:  1.03D+00  1.30D+00  7.94D-01
 E= -994.858109528419     Delta-E=       -0.000000010865 Rises=F Damp=F
 DIIS: error= 2.75D-06 at cycle   9 NSaved=   9.
 NSaved= 9 IEnMin= 9 EnMin= -994.858109528419     IErMin= 9 ErrMin= 2.75D-06
 ErrMax= 2.75D-06  0.00D+00 EMaxC= 1.00D-01 BMatC= 8.86D-10 BMatP= 6.92D-09
 IDIUse=1 WtCom= 1.00D+00 WtEn= 0.00D+00
 Coeff-Com: -0.112D-03 0.337D-02-0.354D-02-0.690D-02-0.266D-01-0.465D-01
 Coeff-Com:  0.493D-01 0.309D+00 0.722D+00
 Coeff:     -0.112D-03 0.337D-02-0.354D-02-0.690D-02-0.266D-01-0.465D-01
 Coeff:      0.493D-01 0.309D+00 0.722D+00
 Gap=     0.157 Goal=   None    Shift=    0.000
 RMSDP=7.82D-07 MaxDP=3.89D-05 DE=-1.09D-08 OVMax= 2.80D-05

 Cycle  10  Pass 1  IDiag  1:
 RMSU=  4.68D-07    CP:  1.01D+00  1.08D+00  1.12D+00  7.39D-01  1.19D+00
                    CP:  1.03D+00  1.35D+00  8.63D-01  1.24D+00
 E= -994.858109529958     Delta-E=       -0.000000001539 Rises=F Damp=F
 DIIS: error= 1.25D-06 at cycle  10 NSaved=  10.
 NSaved=10 IEnMin=10 EnMin= -994.858109529958     IErMin=10 ErrMin= 1.25D-06
 ErrMax= 1.25D-06  0.00D+00 EMaxC= 1.00D-01 BMatC= 2.98D-10 BMatP= 8.86D-10
 IDIUse=1 WtCom= 1.00D+00 WtEn= 0.00D+00
 Coeff-Com: -0.131D-03 0.159D-02 0.934D-03-0.151D-03-0.693D-02-0.207D-01
 Coeff-Com: -0.409D-01 0.516D-01 0.436D+00 0.579D+00
 Coeff:     -0.131D-03 0.159D-02 0.934D-03-0.151D-03-0.693D-02-0.207D-01
 Coeff:     -0.409D-01 0.516D-01 0.436D+00 0.579D+00
 Gap=     0.157 Goal=   None    Shift=    0.000
 RMSDP=4.51D-07 MaxDP=3.21D-05 DE=-1.54D-09 OVMax= 1.42D-05

 Cycle  11  Pass 1  IDiag  1:
 RMSU=  1.89D-07    CP:  1.01D+00  1.08D+00  1.12D+00  7.39D-01  1.19D+00
                    CP:  1.03D+00  1.35D+00  8.71D-01  1.36D+00  8.76D-01
 E= -994.858109530402     Delta-E=       -0.000000000444 Rises=F Damp=F
 DIIS: error= 3.61D-07 at cycle  11 NSaved=  11.
 NSaved=11 IEnMin=11 EnMin= -994.858109530402     IErMin=11 ErrMin= 3.61D-07
 ErrMax= 3.61D-07  0.00D+00 EMaxC= 1.00D-01 BMatC= 2.62D-11 BMatP= 2.98D-10
 IDIUse=1 WtCom= 1.00D+00 WtEn= 0.00D+00
 Coeff-Com: -0.403D-04 0.141D-03 0.848D-03 0.100D-02 0.894D-03-0.161D-02
 Coeff-Com: -0.274D-01-0.327D-01 0.673D-01 0.233D+00 0.758D+00
 Coeff:     -0.403D-04 0.141D-03 0.848D-03 0.100D-02 0.894D-03-0.161D-02
 Coeff:     -0.274D-01-0.327D-01 0.673D-01 0.233D+00 0.758D+00
 Gap=     0.157 Goal=   None    Shift=    0.000
 RMSDP=1.64D-07 MaxDP=6.09D-06 DE=-4.44D-10 OVMax= 9.36D-06

 Cycle  12  Pass 1  IDiag  1:
 RMSU=  1.21D-07    CP:  1.01D+00  1.08D+00  1.12D+00  7.39D-01  1.19D+00
                    CP:  1.03D+00  1.36D+00  8.80D-01  1.40D+00  9.47D-01
                    CP:  1.12D+00
 E= -994.858109530459     Delta-E=       -0.000000000057 Rises=F Damp=F
 DIIS: error= 2.04D-07 at cycle  12 NSaved=  12.
 NSaved=12 IEnMin=12 EnMin= -994.858109530459     IErMin=12 ErrMin= 2.04D-07
 ErrMax= 2.04D-07  0.00D+00 EMaxC= 1.00D-01 BMatC= 7.07D-12 BMatP= 2.62D-11
 IDIUse=1 WtCom= 1.00D+00 WtEn= 0.00D+00
 Coeff-Com:  0.174D-04-0.388D-03 0.216D-03 0.627D-03 0.244D-02 0.478D-02
 Coeff-Com: -0.199D-02-0.288D-01-0.808D-01-0.453D-01 0.368D+00 0.781D+00
 Coeff:      0.174D-04-0.388D-03 0.216D-03 0.627D-03 0.244D-02 0.478D-02
 Coeff:     -0.199D-02-0.288D-01-0.808D-01-0.453D-01 0.368D+00 0.781D+00
 Gap=     0.157 Goal=   None    Shift=    0.000
 RMSDP=1.14D-07 MaxDP=6.32D-06 DE=-5.71D-11 OVMax= 6.54D-06

 Cycle  13  Pass 1  IDiag  1:
 RMSU=  4.74D-08    CP:  1.01D+00  1.08D+00  1.12D+00  7.39D-01  1.19D+00
                    CP:  1.03D+00  1.35D+00  8.74D-01  1.43D+00  1.00D+00
                    CP:  1.36D+00  1.05D+00
 E= -994.858109530472     Delta-E=       -0.000000000013 Rises=F Damp=F
 DIIS: error= 9.64D-08 at cycle  13 NSaved=  13.
 NSaved=13 IEnMin=13 EnMin= -994.858109530472     IErMin=13 ErrMin= 9.64D-08
 ErrMax= 9.64D-08  0.00D+00 EMaxC= 1.00D-01 BMatC= 8.13D-13 BMatP= 7.07D-12
 IDIUse=1 WtCom= 1.00D+00 WtEn= 0.00D+00
 Coeff-Com:  0.974D-05-0.115D-03-0.737D-04 0.147D-05 0.410D-03 0.137D-02
 Coeff-Com:  0.374D-02-0.242D-02-0.334D-01-0.517D-01-0.108D-01 0.217D+00
 Coeff-Com:  0.876D+00
 Coeff:      0.974D-05-0.115D-03-0.737D-04 0.147D-05 0.410D-03 0.137D-02
 Coeff:      0.374D-02-0.242D-02-0.334D-01-0.517D-01-0.108D-01 0.217D+00
 Coeff:      0.876D+00
 Gap=     0.157 Goal=   None    Shift=    0.000
 RMSDP=4.60D-08 MaxDP=2.82D-06 DE=-1.27D-11 OVMax= 3.21D-06

 Cycle  14  Pass 1  IDiag  1:
 RMSU=  1.42D-08    CP:  1.01D+00  1.08D+00  1.12D+00  7.39D-01  1.19D+00
                    CP:  1.03D+00  1.36D+00  8.74D-01  1.43D+00  1.02D+00
                    CP:  1.45D+00  1.17D+00  1.33D+00
 E= -994.858109530507     Delta-E=       -0.000000000034 Rises=F Damp=F
 DIIS: error= 4.26D-08 at cycle  14 NSaved=  14.
 NSaved=14 IEnMin=14 EnMin= -994.858109530507     IErMin=14 ErrMin= 4.26D-08
 ErrMax= 4.26D-08  0.00D+00 EMaxC= 1.00D-01 BMatC= 2.69D-13 BMatP= 8.13D-13
 IDIUse=1 WtCom= 1.00D+00 WtEn= 0.00D+00
 Coeff-Com: -0.424D-06 0.592D-04-0.968D-04-0.177D-03-0.525D-03-0.701D-03
 Coeff-Com:  0.233D-02 0.712D-02 0.812D-02-0.118D-01-0.106D+00-0.122D+00
 Coeff-Com:  0.404D+00 0.821D+00
 Coeff:     -0.424D-06 0.592D-04-0.968D-04-0.177D-03-0.525D-03-0.701D-03
 Coeff:      0.233D-02 0.712D-02 0.812D-02-0.118D-01-0.106D+00-0.122D+00
 Coeff:      0.404D+00 0.821D+00
 Gap=     0.157 Goal=   None    Shift=    0.000
 RMSDP=2.33D-08 MaxDP=1.07D-06 DE=-3.43D-11 OVMax= 1.77D-06

 Cycle  15  Pass 1  IDiag  1:
 RMSU=  1.21D-08    CP:  1.01D+00  1.08D+00  1.12D+00  7.39D-01  1.19D+00
                    CP:  1.03D+00  1.36D+00  8.75D-01  1.43D+00  1.03D+00
                    CP:  1.48D+00  1.22D+00  1.54D+00  1.40D+00
 E= -994.858109530508     Delta-E=       -0.000000000002 Rises=F Damp=F
 DIIS: error= 1.30D-08 at cycle  15 NSaved=  15.
 NSaved=15 IEnMin=15 EnMin= -994.858109530508     IErMin=15 ErrMin= 1.30D-08
 ErrMax= 1.30D-08  0.00D+00 EMaxC= 1.00D-01 BMatC= 2.91D-14 BMatP= 2.69D-13
 IDIUse=1 WtCom= 1.00D+00 WtEn= 0.00D+00
 Coeff-Com: -0.142D-05 0.365D-04-0.243D-04-0.611D-04-0.229D-03-0.377D-03
 Coeff-Com:  0.229D-03 0.274D-02 0.813D-02 0.399D-02-0.345D-01-0.828D-01
 Coeff-Com:  0.516D-02 0.257D+00 0.840D+00
 Coeff:     -0.142D-05 0.365D-04-0.243D-04-0.611D-04-0.229D-03-0.377D-03
 Coeff:      0.229D-03 0.274D-02 0.813D-02 0.399D-02-0.345D-01-0.828D-01
 Coeff:      0.516D-02 0.257D+00 0.840D+00
 Gap=     0.157 Goal=   None    Shift=    0.000
 RMSDP=8.17D-09 MaxDP=4.47D-07 DE=-1.59D-12 OVMax= 6.01D-07

 SCF Done:  E(RM062X) =  -994.858109531     A.U. after   15 cycles
            NFock= 15  Conv=0.82D-08     -V/T= 2.0030
 KE= 9.918824059703D+02 PE=-3.900148962523D+03 EE= 1.139197582003D+03
 Leave Link  502 at Mon Apr  4 20:38:54 2022, MaxMem=  1879048192 cpu:             962.2 elap:             140.3
 (Enter /gpfs/software/gaussian16/sse4/tar/g16/l701.exe)
 ... and contract with generalized density number  0.
 Compute integral first derivatives.
 Leave Link  701 at Mon Apr  4 20:38:56 2022, MaxMem=  1879048192 cpu:               7.4 elap:               1.8
 (Enter /gpfs/software/gaussian16/sse4/tar/g16/l702.exe)
 L702 exits ... SP integral derivatives will be done elsewhere.
 Leave Link  702 at Mon Apr  4 20:38:56 2022, MaxMem=  1879048192 cpu:               0.6 elap:               0.2
 (Enter /gpfs/software/gaussian16/sse4/tar/g16/l703.exe)
 Integral derivatives from FoFJK, PRISM(SPDF).
 Compute integral first derivatives, UseDBF=F ICtDFT=           0.
 Calling FoFJK, ICntrl=      2127 FMM=F ISym2X=0 I1Cent= 0 IOpClX= 0 NMat=1 NMatS=1 NMatT=0.
 FoFJK:  IHMeth= 1 ICntrl=    2127 DoSepK=F KAlg= 0 I1Cent=           0 FoldK=F
 IRaf=         0 NMat=       1 IRICut=       1 DoRegI=T DoRafI=F ISym2E= 0 IDoP0=0 IntGTp=1.
 FoFCou: FMM=F IPFlag=           0 FMFlag=      100000 FMFlg1=         800
         NFxFlg=           0 DoJE=F BraDBF=F KetDBF=F FulRan=T
         wScrn=  0.000000 ICntrl=      2127 IOpCl=  0 I1Cent=           0 NGrid=           0
         NMat0=    1 NMatS0=      1 NMatT0=    0 NMatD0=    1 NMtDS0=    0 NMtDT0=    0
 Symmetry not used in FoFCou.
 Leave Link  703 at Mon Apr  4 20:39:21 2022, MaxMem=  1879048192 cpu:             172.0 elap:              25.2
 (Enter /gpfs/software/gaussian16/sse4/tar/g16/l716.exe)
 Dipole        =-3.59894090D+00 1.49999061D+00-2.53978813D-03
 ***** Axes restored to original set *****
 -------------------------------------------------------------------
 Center     Atomic                   Forces (Hartrees/Bohr)
 Number     Number              X              Y              Z
 -------------------------------------------------------------------
      1        6           0.003400973   -0.000022193    0.000112648
      2        6          -0.000668294   -0.001303838   -0.000071765
      3        6          -0.003441919    0.002335706   -0.000031757
      4        6           0.001499698   -0.002421907    0.000027106
      5        6          -0.000703055    0.002322927    0.000002438
      6        6          -0.000511045   -0.001152996    0.000013338
      7        1          -0.000085714    0.000369993    0.000097673
      8        8          -0.000546050    0.000515659   -0.000073425
      9        1          -0.000139390    0.000145150    0.000016371
     10        6           0.002639324    0.002747870   -0.000326055
     11        6          -0.004485584   -0.003093585    0.000287221
     12        6           0.001052238   -0.002573157    0.000075245
     13        6          -0.000728400   -0.000833445    0.000228388
     14        6          -0.002050456    0.000966829   -0.000361633
     15        6           0.005168719    0.001586227   -0.000009892
     16       17          -0.000326443    0.000135806    0.000068307
     17        1          -0.000054394    0.000198347    0.000020731
     18        1          -0.000020207    0.000076606   -0.000074940
 -------------------------------------------------------------------
 Cartesian Forces:  Max     0.005168719 RMS     0.001584001
 Leave Link  716 at Mon Apr  4 20:39:21 2022, MaxMem=  1879048192 cpu:               0.5 elap:               0.1
 (Enter /gpfs/software/gaussian16/sse4/tar/g16/l103.exe)

 GradGradGradGradGradGradGradGradGradGradGradGradGradGradGradGradGradGrad
 Berny optimization.
 Using GEDIIS/GDIIS optimizer.
 FormGI is forming the generalized inverse of G from B-inverse, IUseBI=4.
 GSVD:  received Info=                   1 from GESDD.
 Internal  Forces:  Max     0.003286822 RMS     0.000799148
 Search for a local minimum.
 Step number   5 out of a maximum of   95
 All quantities printed in internal units (Hartrees-Bohrs-Radians)
 RMS Force = .79915D-03 SwitMx=.10000D-02 MixMth= 2
 Mixed Optimization -- En-DIIS/RFO-DIIS
 Update second derivatives using D2CorX and points    2    3    4    5
 DE= -5.11D-04 DEPred=-4.16D-04 R= 1.23D+00
 TightC=F SS=  1.41D+00  RLast= 7.23D-02 DXNew= 1.4270D+00 2.1693D-01
 Trust test= 1.23D+00 RLast= 7.23D-02 DXMaxT set to 8.49D-01
 ITU=  1  1  1  1  0
 Use linear search instead of GDIIS.
     Eigenvalues ---    0.00912   0.01497   0.01569   0.01978   0.01998
     Eigenvalues ---    0.02016   0.02017   0.02035   0.02058   0.02069
     Eigenvalues ---    0.02089   0.02106   0.02136   0.02165   0.02183
     Eigenvalues ---    0.11809   0.16000   0.16011   0.16150   0.16200
     Eigenvalues ---    0.22419   0.22627   0.24441   0.24592   0.24999
     Eigenvalues ---    0.25000   0.25014   0.25281   0.27131   0.32916
     Eigenvalues ---    0.34507   0.34810   0.34910   0.35324   0.35736
     Eigenvalues ---    0.39194   0.41134   0.41970   0.42995   0.43460
     Eigenvalues ---    0.44803   0.45164   0.45539   0.46245   0.46790
     Eigenvalues ---    0.47674   0.75940   0.79749
 RFO step:  Lambda=-1.95563636D-04 EMin= 9.11868248D-03
 Quartic linear search produced a step of  0.30109.
 Iteration  1 RMS(Cart)=  0.00866044 RMS(Int)=  0.00007239
 Iteration  2 RMS(Cart)=  0.00006192 RMS(Int)=  0.00001512
 Iteration  3 RMS(Cart)=  0.00000001 RMS(Int)=  0.00001512
 ITry= 1 IFail=0 DXMaxC= 3.15D-02 DCOld= 1.00D+10 DXMaxT= 8.49D-01 DXLimC= 3.00D+00 Rises=F
 Variable       Old X    -DE/DX   Delta X   Delta X   Delta X     New X
                                 (Linear)    (Quad)   (Total)
    R1        2.79189   0.00108   0.00551   0.00316   0.00867   2.80055
    R2        2.74950  -0.00188   0.00083  -0.00389  -0.00306   2.74644
    R3        2.31545   0.00074  -0.00353   0.00176  -0.00177   2.31368
    R4        2.60534   0.00002  -0.00375   0.00055  -0.00319   2.60215
    R5        2.05148   0.00006   0.00067  -0.00014   0.00053   2.05201
    R6        2.33203   0.00208  -0.00185   0.00503   0.00318   2.33522
    R7        2.66099  -0.00071   0.00041  -0.00240  -0.00199   2.65900
    R8        2.69384   0.00092   0.00319   0.00233   0.00552   2.69936
    R9        2.70584   0.00143  -0.00365   0.00516   0.00151   2.70735
   R10        2.05583  -0.00035   0.00047  -0.00128  -0.00082   2.05501
   R11        2.63189  -0.00208  -0.00302  -0.00545  -0.00845   2.62344
   R12        2.69804   0.00179   0.00502   0.00383   0.00883   2.70687
   R13        2.34147   0.00201  -0.00045   0.00445   0.00402   2.34550
   R14        2.64465  -0.00112  -0.00302  -0.00233  -0.00537   2.63928
   R15        2.04922  -0.00003   0.00040  -0.00036   0.00004   2.04926
   R16        2.65041   0.00055   0.00200   0.00134   0.00333   2.65375
   R17        2.05046  -0.00020   0.00071  -0.00101  -0.00030   2.05016
   R18        2.61027   0.00004   0.00143  -0.00091   0.00054   2.61081
   R19        3.31844  -0.00035  -0.00163  -0.00010  -0.00173   3.31670
    A1        1.80064   0.00123  -0.00155   0.00386   0.00231   1.80295
    A2        2.18342  -0.00047  -0.00072  -0.00218  -0.00291   2.18051
    A3        2.29913  -0.00077   0.00227  -0.00167   0.00059   2.29972
    A4        2.19839  -0.00045   0.00108  -0.00166  -0.00057   2.19782
    A5        1.99604   0.00003  -0.00133  -0.00119  -0.00252   1.99352
    A6        2.08875   0.00042   0.00025   0.00284   0.00309   2.09184
    A7        2.28016  -0.00111   0.00005  -0.00421  -0.00416   2.27600
    A8        2.23412   0.00043   0.00174   0.00229   0.00403   2.23815
    A9        1.88428   0.00043  -0.00086   0.00105   0.00019   1.88447
   A10        2.20934  -0.00032   0.00166  -0.00122   0.00044   2.20978
   A11        2.18957  -0.00011  -0.00080   0.00017  -0.00063   2.18894
   A12        2.16878  -0.00053  -0.00046  -0.00133  -0.00179   2.16698
   A13        2.04450   0.00013  -0.00004   0.00042   0.00038   2.04488
   A14        2.06991   0.00040   0.00050   0.00091   0.00142   2.07132
   A15        2.23711   0.00009   0.00577   0.00190   0.00768   2.24478
   A16        2.21844   0.00029  -0.00218   0.00146  -0.00071   2.21772
   A17        1.82764  -0.00039  -0.00359  -0.00337  -0.00697   1.82067
   A18        2.36021   0.00253   0.00736   0.01343   0.02083   2.38104
   A19        2.16740  -0.00045   0.00076  -0.00232  -0.00161   2.16579
   A20        2.05809   0.00015   0.00048  -0.00028   0.00022   2.05831
   A21        2.05769   0.00030  -0.00123   0.00260   0.00139   2.05909
   A22        2.12946  -0.00024  -0.00097  -0.00008  -0.00109   2.12837
   A23        2.07855   0.00006  -0.00096   0.00030  -0.00064   2.07792
   A24        2.07517   0.00018   0.00193  -0.00021   0.00173   2.07690
   A25        1.97084   0.00184   0.00239   0.00718   0.00956   1.98040
   A26        2.11499  -0.00101  -0.00143  -0.00375  -0.00519   2.10980
   A27        2.19735  -0.00083  -0.00096  -0.00338  -0.00436   2.19299
   A28        2.11081  -0.00329  -0.00594  -0.01482  -0.02071   2.09010
    D1       -0.00001   0.00002  -0.00048   0.00158   0.00110   0.00109
    D2       -3.13984  -0.00000  -0.00033   0.00030  -0.00003  -3.13986
    D3       -3.14037  -0.00004   0.00033  -0.00260  -0.00227   3.14055
    D4        0.00299  -0.00006   0.00048  -0.00388  -0.00339  -0.00041
    D5        0.00145  -0.00003  -0.00006  -0.00175  -0.00180  -0.00035
    D6       -3.14149   0.00004  -0.00094   0.00283   0.00189  -3.13960
    D7        0.00050  -0.00003   0.00092  -0.00176  -0.00084  -0.00034
    D8       -3.13737  -0.00005   0.00044  -0.00324  -0.00280  -3.14017
    D9        3.14024  -0.00000   0.00076  -0.00043   0.00034   3.14059
   D10        0.00237  -0.00003   0.00028  -0.00190  -0.00162   0.00075
   D11       -0.00354   0.00003   0.00021   0.00201   0.00222  -0.00132
   D12        0.00334  -0.00002   0.00015  -0.00150  -0.00135   0.00199
   D13       -3.13803  -0.00002  -0.00065  -0.00117  -0.00182  -3.13985
   D14       -0.00186   0.00002  -0.00067   0.00139   0.00072  -0.00114
   D15        3.13597   0.00005  -0.00018   0.00288   0.00270   3.13867
   D16        3.13951   0.00002   0.00012   0.00106   0.00118   3.14069
   D17       -0.00585   0.00005   0.00061   0.00256   0.00317  -0.00268
   D18       -0.01883   0.00010   0.00549   0.01146   0.01696  -0.00188
   D19        3.12282   0.00005   0.00663   0.00538   0.01201   3.13483
   D20        3.12303   0.00010   0.00456   0.01184   0.01640   3.13943
   D21       -0.01850   0.00005   0.00570   0.00576   0.01146  -0.00705
   D22       -3.13932  -0.00000  -0.00146  -0.00159  -0.00307   3.14080
   D23        0.00222   0.00004  -0.00240   0.00343   0.00101   0.00323
   D24        3.14000   0.00000   0.00112   0.00139   0.00249  -3.14070
   D25       -0.00470   0.00003   0.00099   0.00331   0.00429  -0.00041
   D26       -0.00154  -0.00003   0.00206  -0.00356  -0.00150  -0.00305
   D27        3.13695  -0.00001   0.00193  -0.00164   0.00030   3.13724
   D28       -0.00378   0.00005   0.00047   0.00275   0.00323  -0.00055
   D29        0.00280  -0.00004  -0.00019  -0.00177  -0.00196   0.00084
   D30       -3.14082  -0.00001  -0.00049   0.00018  -0.00029  -3.14111
   D31       -3.13569  -0.00007  -0.00006  -0.00369  -0.00375  -3.13944
   D32        0.00387  -0.00004  -0.00036  -0.00173  -0.00209   0.00179
   D33       -0.00369   0.00011  -0.00188   0.00765   0.00580   0.00211
   D34       -3.14035  -0.00005  -0.00015  -0.00254  -0.00267   3.14016
   D35        3.13993   0.00008  -0.00158   0.00570   0.00414  -3.13912
   D36        0.00326  -0.00008   0.00015  -0.00449  -0.00433  -0.00107
   D37        0.00397  -0.00013   0.00182  -0.00819  -0.00634  -0.00236
   D38        3.14036   0.00004  -0.00000   0.00258   0.00261  -3.14022
         Item               Value     Threshold  Converged?
 Maximum Force            0.003287     0.000450     NO 
 RMS     Force            0.000799     0.000300     NO 
 Maximum Displacement     0.031519     0.001800     NO 
 RMS     Displacement     0.008666     0.001200     NO 
 Predicted change in Energy=-1.269101D-04
 Lowest energy point so far.  Saving SCF results.
 GradGradGradGradGradGradGradGradGradGradGradGradGradGradGradGradGradGrad

 Leave Link  103 at Mon Apr  4 20:39:21 2022, MaxMem=  1879048192 cpu:               0.2 elap:               0.1
 (Enter /gpfs/software/gaussian16/sse4/tar/g16/l202.exe)
                          Input orientation:                          
 ---------------------------------------------------------------------
 Center     Atomic      Atomic             Coordinates (Angstroms)
 Number     Number       Type             X           Y           Z
 ---------------------------------------------------------------------
      1          6           0       -6.135275    2.467594   -0.000803
      2          6           0       -6.093410    0.986529    0.030551
      3          6           0       -4.731417    2.840905   -0.046135
      4          6           0       -3.715486    2.137468   -0.057267
      5          6           0       -3.628033    0.733434   -0.026855
      6          6           0       -4.956328    0.209980    0.018700
      7          1           0       -5.091552   -0.868740    0.044365
      8          8           0       -7.158114    3.140437    0.009374
      9          1           0       -7.070420    0.513883    0.065052
     10          6           0       -2.427516   -0.048328   -0.039160
     11          6           0       -1.110218    0.387478   -0.084766
     12          6           0       -2.326929   -1.476691   -0.000782
     13          6           0       -1.118638   -2.177017   -0.014633
     14          6           0        0.120923   -1.519177   -0.067548
     15          6           0        0.012119   -0.142282   -0.100577
     16         17           0        1.622824   -2.427227   -0.081552
     17          1           0       -1.137699   -3.261292    0.016733
     18          1           0       -3.246561   -2.049695    0.042923
 ---------------------------------------------------------------------
                    Distance matrix (angstroms):
                    1          2          3          4          5
     1  C    0.000000
     2  C    1.481989   0.000000
     3  C    1.453352   2.302090   0.000000
     4  C    2.442856   2.643274   1.235744   0.000000
     5  C    3.048647   2.478999   2.378921   1.407084   0.000000
     6  C    2.546982   1.376998   2.641317   2.293615   1.428442
     7  H    3.496073   2.108538   3.728184   3.307745   2.171157
     8  O    1.224345   2.402782   2.445742   3.586373   4.272756
     9  H    2.166984   1.085879   3.301262   3.729152   3.450605
    10  C    4.480938   3.809798   3.695359   2.537105   1.432670
    11  C    5.439221   5.020395   4.374230   3.138574   2.542132
    12  C    5.482780   4.500535   4.942192   3.872135   2.564801
    13  C    6.836611   5.895627   6.183261   5.035893   3.842908
    14  C    7.418814   6.701202   6.523495   5.299924   4.373852
    15  C    6.679211   6.210386   5.603884   4.369689   3.744733
    16  Cl   9.173543   8.438398   8.254142   7.023858   6.128970
    17  H    7.602382   6.527116   7.082060   5.983066   4.707601
    18  H    5.362134   4.162133   5.111820   4.214530   2.810017
                    6          7          8          9         10
     6  C    0.000000
     7  H    1.087466   0.000000
     8  O    3.665450   4.510588   0.000000
     9  H    2.136327   2.414124   2.628607   0.000000
    10  C    2.542628   2.788752   5.705184   4.677980   0.000000
    11  C    3.851593   4.176815   6.645652   5.963425   1.388266
    12  C    3.123936   2.831039   6.682688   5.144651   1.432415
    13  C    4.519594   4.183194   8.046810   6.532305   2.499016
    14  C    5.364317   5.254092   8.643049   7.474378   2.942574
    15  C    4.982347   5.157152   7.886734   7.114798   2.442216
    16  Cl   7.088734   6.894025  10.397693   9.178459   4.697469
    17  H    5.160587   4.621474   8.787923   7.032174   3.462642
    18  H    2.833729   2.190582   6.499141   4.603729   2.164034
                   11         12         13         14         15
    11  C    0.000000
    12  C    2.227682   0.000000
    13  C    2.565467   1.396644   0.000000
    14  C    2.269656   2.449131   1.404302   0.000000
    15  C    1.241184   2.694764   2.329408   1.381582   0.000000
    16  Cl   3.923276   4.063323   2.753669   1.755123   2.795658
    17  H    3.650285   2.144616   1.084896   2.150859   3.326269
    18  H    3.243467   1.084419   2.132506   3.410806   3.778599
                   16         17         18
    16  Cl   0.000000
    17  H    2.885448   0.000000
    18  H    4.885584   2.432273   0.000000
 Stoichiometry    C12H4ClO(1-)
 Framework group  C1[X(C12H4ClO)]
 Deg. of freedom    48
 Full point group                 C1      NOp   1
 RotChk:  IX=2 Diff= 1.40D-03
 Largest Abelian subgroup         C1      NOp   1
 Largest concise Abelian subgroup C1      NOp   1
                         Standard orientation:                         
 ---------------------------------------------------------------------
 Center     Atomic      Atomic             Coordinates (Angstroms)
 Number     Number       Type             X           Y           Z
 ---------------------------------------------------------------------
      1          6           0        4.279103   -0.187811    0.002252
      2          6           0        3.460689    1.047691   -0.002423
      3          6           0        3.284632   -1.247650    0.002875
      4          6           0        2.050336   -1.187883    0.000597
      5          6           0        1.233955   -0.041846   -0.001902
      6          6           0        2.084904    1.105467   -0.004094
      7          1           0        1.629490    2.092967   -0.008989
      8          8           0        5.503076   -0.218008    0.002629
      9          1           0        4.040268    1.965958   -0.005237
     10          6           0       -0.198428   -0.013170   -0.002505
     11          6           0       -1.086392   -1.080317   -0.002845
     12          6           0       -1.038750    1.146849    0.002690
     13          6           0       -2.434683    1.102274    0.002785
     14          6           0       -3.139327   -0.112437   -0.001324
     15          6           0       -2.319200   -1.224264   -0.002677
     16         17           0       -4.894292   -0.135875    0.001064
     17          1           0       -2.991573    2.033327    0.006474
     18          1           0       -0.560855    2.120272    0.008055
 ---------------------------------------------------------------------
 Rotational constants (GHZ):           3.4982835           0.2250545           0.2114515
 Leave Link  202 at Mon Apr  4 20:39:21 2022, MaxMem=  1879048192 cpu:               0.1 elap:               0.0
 (Enter /gpfs/software/gaussian16/sse4/tar/g16/l301.exe)
 Standard basis: 6-311+G(d,p) (5D, 7F)
 Ernie: Thresh=  0.10000D-02 Tol=  0.10000D-05 Strict=F.
 There are   354 symmetry adapted cartesian basis functions of A   symmetry.
 There are   340 symmetry adapted basis functions of A   symmetry.
   340 basis functions,   553 primitive gaussians,   354 cartesian basis functions
    51 alpha electrons       51 beta electrons
       nuclear repulsion energy       774.1333152799 Hartrees.
 IExCor= 4336 DFT=T Ex+Corr=M062X ExCW=0 ScaHFX=  0.540000
 ScaDFX=  1.000000  1.000000  1.000000  1.000000 ScalE2=  1.000000  1.000000
 IRadAn=      5 IRanWt=     -1 IRanGd=            0 ICorTp=0 IEmpDi=  4
 NAtoms=   18 NActive=   18 NUniq=   18 SFac= 1.00D+00 NAtFMM=   60 NAOKFM=F Big=F
 Integral buffers will be    131072 words long.
 Raffenetti 2 integral format.
 Two-electron integral symmetry is turned on.
 Leave Link  301 at Mon Apr  4 20:39:22 2022, MaxMem=  1879048192 cpu:               0.6 elap:               0.1
 (Enter /gpfs/software/gaussian16/sse4/tar/g16/l302.exe)
 NPDir=0 NMtPBC=     1 NCelOv=     1 NCel=       1 NClECP=     1 NCelD=      1
         NCelK=      1 NCelE2=     1 NClLst=     1 CellRange=     0.0.
 One-electron integrals computed using PRISM.
 One-electron integral symmetry used in STVInt
 NBasis=   340 RedAO= T EigKep=  2.17D-06  NBF=   340
 NBsUse=   335 1.00D-06 EigRej=  9.59D-07 NBFU=   335
 Precomputing XC quadrature grid using
 IXCGrd= 4 IRadAn=           5 IRanWt=          -1 IRanGd=           0 AccXCQ= 0.00D+00.
 Generated NRdTot=       0 NPtTot=           0 NUsed=           0 NTot=          32
 NSgBfM=   348   348   348   348   348 MxSgAt=    18 MxSgA2=    18.
 Leave Link  302 at Mon Apr  4 20:39:22 2022, MaxMem=  1879048192 cpu:               3.5 elap:               0.5
 (Enter /gpfs/software/gaussian16/sse4/tar/g16/l303.exe)
 DipDrv:  MaxL=1.
 Leave Link  303 at Mon Apr  4 20:39:22 2022, MaxMem=  1879048192 cpu:               0.4 elap:               0.1
 (Enter /gpfs/software/gaussian16/sse4/tar/g16/l401.exe)
 Initial guess from the checkpoint file:  "checkpoint.chk"
 B after Tr=    -0.000000   -0.000000    0.000000
         Rot=    1.000000   -0.000002   -0.000000    0.000009 Ang=  -0.00 deg.
 Guess basis will be translated and rotated to current coordinates.
 JPrj=2 DoOrth=T DoCkMO=T.
 Generating alternative initial guess.
 ExpMin= 4.38D-02 ExpMax= 1.06D+05 ExpMxC= 3.62D+03 IAcc=2 IRadAn=         4 AccDes= 0.00D+00
 Harris functional with IExCor= 1009 and IRadAn=       4 diagonalized for initial guess.
 HarFok:  IExCor= 1009 AccDes= 0.00D+00 IRadAn=         4 IDoV= 1 UseB2=F ITyADJ=14
 ICtDFT=  3500011 ScaDFX=  1.000000  1.000000  1.000000  1.000000
 FoFCou: FMM=F IPFlag=           0 FMFlag=      100000 FMFlg1=           0
         NFxFlg=           0 DoJE=T BraDBF=F KetDBF=T FulRan=T
         wScrn=  0.000000 ICntrl=       500 IOpCl=  0 I1Cent=   200000004 NGrid=           0
         NMat0=    1 NMatS0=      1 NMatT0=    0 NMatD0=    1 NMtDS0=    0 NMtDT0=    0
 Petite list used in FoFCou.
 Harris En= -994.517709285524    
 Leave Link  401 at Mon Apr  4 20:39:24 2022, MaxMem=  1879048192 cpu:              10.4 elap:               1.5
 (Enter /gpfs/software/gaussian16/sse4/tar/g16/l502.exe)
 Integral symmetry usage will be decided dynamically.
 Closed shell SCF:
 Using DIIS extrapolation, IDIIS=  1040.
 NGot=  1879048192 LenX=  1878791817 LenY=  1878666060
 Requested convergence on RMS density matrix=1.00D-08 within 128 cycles.
 Requested convergence on MAX density matrix=1.00D-06.
 Requested convergence on             energy=1.00D-06.
 No special actions if energy rises.
 Fock matrices will be formed incrementally for  20 cycles.

 Cycle   1  Pass 1  IDiag  1:
 FoFJK:  IHMeth= 1 ICntrl=       0 DoSepK=F KAlg= 0 I1Cent=           0 FoldK=F
 IRaf= 850000000 NMat=       1 IRICut=       1 DoRegI=T DoRafI=F ISym2E= 0 IDoP0=0 IntGTp=1.
 FoFCou: FMM=F IPFlag=           0 FMFlag=      100000 FMFlg1=           0
         NFxFlg=           0 DoJE=F BraDBF=F KetDBF=F FulRan=T
         wScrn=  0.000000 ICntrl=         0 IOpCl=  0 I1Cent=           0 NGrid=           0
         NMat0=    1 NMatS0=      1 NMatT0=    0 NMatD0=    1 NMtDS0=    0 NMtDT0=    0
 Symmetry not used in FoFCou.
 E= -994.857617226866    
 DIIS: error= 5.22D-04 at cycle   1 NSaved=   1.
 NSaved= 1 IEnMin= 1 EnMin= -994.857617226866     IErMin= 1 ErrMin= 5.22D-04
 ErrMax= 5.22D-04  0.00D+00 EMaxC= 1.00D-01 BMatC= 2.85D-04 BMatP= 2.85D-04
 IDIUse=3 WtCom= 9.95D-01 WtEn= 5.22D-03
 Coeff-Com:  0.100D+01
 Coeff-En:   0.100D+01
 Coeff:      0.100D+01
 Gap=     0.386 Goal=   None    Shift=    0.000
 RMSDP=2.70D-03 MaxDP=1.12D-01              OVMax= 1.16D-02

 Cycle   2  Pass 1  IDiag  1:
 RMSU=  2.70D-03    CP:  1.00D+00
 E= -994.858226397149     Delta-E=       -0.000609170283 Rises=F Damp=F
 DIIS: error= 2.47D-04 at cycle   2 NSaved=   2.
 NSaved= 2 IEnMin= 2 EnMin= -994.858226397149     IErMin= 2 ErrMin= 2.47D-04
 ErrMax= 2.47D-04  0.00D+00 EMaxC= 1.00D-01 BMatC= 2.12D-05 BMatP= 2.85D-04
 IDIUse=3 WtCom= 9.98D-01 WtEn= 2.47D-03
 Coeff-Com: -0.355D-01 0.104D+01
 Coeff-En:   0.000D+00 0.100D+01
 Coeff:     -0.354D-01 0.104D+01
 Gap=     0.157 Goal=   None    Shift=    0.000
 RMSDP=5.09D-04 MaxDP=2.92D-02 DE=-6.09D-04 OVMax= 2.41D-03

 Cycle   3  Pass 1  IDiag  1:
 RMSU=  2.66D-04    CP:  1.01D+00  1.10D+00
 E= -994.858242615218     Delta-E=       -0.000016218069 Rises=F Damp=F
 DIIS: error= 4.69D-04 at cycle   3 NSaved=   3.
 NSaved= 3 IEnMin= 3 EnMin= -994.858242615218     IErMin= 2 ErrMin= 2.47D-04
 ErrMax= 4.69D-04  0.00D+00 EMaxC= 1.00D-01 BMatC= 2.61D-05 BMatP= 2.12D-05
 IDIUse=3 WtCom= 3.16D-01 WtEn= 6.84D-01
 Coeff-Com: -0.684D-01 0.586D+00 0.482D+00
 Coeff-En:   0.000D+00 0.262D+00 0.738D+00
 Coeff:     -0.216D-01 0.365D+00 0.657D+00
 Gap=     0.158 Goal=   None    Shift=    0.000
 RMSDP=1.26D-04 MaxDP=6.68D-03 DE=-1.62D-05 OVMax= 3.76D-03

 Cycle   4  Pass 1  IDiag  1:
 RMSU=  8.77D-05    CP:  1.01D+00  1.09D+00  8.78D-01
 E= -994.858244623038     Delta-E=       -0.000002007820 Rises=F Damp=F
 DIIS: error= 5.45D-04 at cycle   4 NSaved=   4.
 NSaved= 4 IEnMin= 4 EnMin= -994.858244623038     IErMin= 2 ErrMin= 2.47D-04
 ErrMax= 5.45D-04  0.00D+00 EMaxC= 1.00D-01 BMatC= 2.79D-05 BMatP= 2.12D-05
 IDIUse=3 WtCom= 3.00D-01 WtEn= 7.00D-01
 Coeff-Com: -0.399D-01 0.180D+00 0.489D+00 0.371D+00
 Coeff-En:   0.000D+00 0.000D+00 0.486D+00 0.514D+00
 Coeff:     -0.120D-01 0.539D-01 0.487D+00 0.471D+00
 Gap=     0.157 Goal=   None    Shift=    0.000
 RMSDP=6.86D-05 MaxDP=3.84D-03 DE=-2.01D-06 OVMax= 1.39D-03

 Cycle   5  Pass 1  IDiag  1:
 RMSU=  5.03D-05    CP:  1.01D+00  1.10D+00  9.59D-01  9.09D-01
 E= -994.858272521682     Delta-E=       -0.000027898644 Rises=F Damp=F
 DIIS: error= 7.66D-05 at cycle   5 NSaved=   5.
 NSaved= 5 IEnMin= 5 EnMin= -994.858272521682     IErMin= 5 ErrMin= 7.66D-05
 ErrMax= 7.66D-05  0.00D+00 EMaxC= 1.00D-01 BMatC= 1.18D-06 BMatP= 2.12D-05
 IDIUse=1 WtCom= 1.00D+00 WtEn= 0.00D+00
 Coeff-Com:  0.188D-02-0.104D+00 0.150D+00 0.263D+00 0.689D+00
 Coeff:      0.188D-02-0.104D+00 0.150D+00 0.263D+00 0.689D+00
 Gap=     0.157 Goal=   None    Shift=    0.000
 RMSDP=3.13D-05 MaxDP=1.93D-03 DE=-2.79D-05 OVMax= 5.35D-04

 Cycle   6  Pass 1  IDiag  1:
 RMSU=  1.21D-05    CP:  1.01D+00  1.10D+00  1.02D+00  9.68D-01  8.38D-01
 E= -994.858273881005     Delta-E=       -0.000001359323 Rises=F Damp=F
 DIIS: error= 2.22D-05 at cycle   6 NSaved=   6.
 NSaved= 6 IEnMin= 6 EnMin= -994.858273881005     IErMin= 6 ErrMin= 2.22D-05
 ErrMax= 2.22D-05  0.00D+00 EMaxC= 1.00D-01 BMatC= 7.39D-08 BMatP= 1.18D-06
 IDIUse=1 WtCom= 1.00D+00 WtEn= 0.00D+00
 Coeff-Com:  0.469D-02-0.670D-01 0.322D-01 0.875D-01 0.335D+00 0.608D+00
 Coeff:      0.469D-02-0.670D-01 0.322D-01 0.875D-01 0.335D+00 0.608D+00
 Gap=     0.157 Goal=   None    Shift=    0.000
 RMSDP=9.85D-06 MaxDP=5.89D-04 DE=-1.36D-06 OVMax= 1.43D-04

 Cycle   7  Pass 1  IDiag  1:
 RMSU=  4.78D-06    CP:  1.01D+00  1.10D+00  1.04D+00  9.96D-01  8.96D-01
                    CP:  7.23D-01
 E= -994.858273978017     Delta-E=       -0.000000097011 Rises=F Damp=F
 DIIS: error= 8.16D-06 at cycle   7 NSaved=   7.
 NSaved= 7 IEnMin= 7 EnMin= -994.858273978017     IErMin= 7 ErrMin= 8.16D-06
 ErrMax= 8.16D-06  0.00D+00 EMaxC= 1.00D-01 BMatC= 1.07D-08 BMatP= 7.39D-08
 IDIUse=1 WtCom= 1.00D+00 WtEn= 0.00D+00
 Coeff-Com:  0.179D-02-0.107D-01-0.165D-01-0.187D-01 0.597D-02 0.265D+00
 Coeff-Com:  0.773D+00
 Coeff:      0.179D-02-0.107D-01-0.165D-01-0.187D-01 0.597D-02 0.265D+00
 Coeff:      0.773D+00
 Gap=     0.157 Goal=   None    Shift=    0.000
 RMSDP=3.48D-06 MaxDP=1.84D-04 DE=-9.70D-08 OVMax= 6.20D-05

 Cycle   8  Pass 1  IDiag  1:
 RMSU=  1.80D-06    CP:  1.01D+00  1.10D+00  1.04D+00  1.00D+00  9.39D-01
                    CP:  6.96D-01  1.35D+00
 E= -994.858273994179     Delta-E=       -0.000000016162 Rises=F Damp=F
 DIIS: error= 2.14D-06 at cycle   8 NSaved=   8.
 NSaved= 8 IEnMin= 8 EnMin= -994.858273994179     IErMin= 8 ErrMin= 2.14D-06
 ErrMax= 2.14D-06  0.00D+00 EMaxC= 1.00D-01 BMatC= 1.93D-09 BMatP= 1.07D-08
 IDIUse=1 WtCom= 1.00D+00 WtEn= 0.00D+00
 Coeff-Com:  0.258D-03 0.434D-02-0.118D-01-0.216D-01-0.444D-01 0.450D-01
 Coeff-Com:  0.389D+00 0.639D+00
 Coeff:      0.258D-03 0.434D-02-0.118D-01-0.216D-01-0.444D-01 0.450D-01
 Coeff:      0.389D+00 0.639D+00
 Gap=     0.157 Goal=   None    Shift=    0.000
 RMSDP=2.03D-06 MaxDP=1.50D-04 DE=-1.62D-08 OVMax= 2.97D-05

 Cycle   9  Pass 1  IDiag  1:
 RMSU=  8.45D-07    CP:  1.01D+00  1.10D+00  1.04D+00  1.00D+00  9.34D-01
                    CP:  7.52D-01  1.41D+00  1.01D+00
 E= -994.858273996833     Delta-E=       -0.000000002653 Rises=F Damp=F
 DIIS: error= 1.75D-06 at cycle   9 NSaved=   9.
 NSaved= 9 IEnMin= 9 EnMin= -994.858273996833     IErMin= 9 ErrMin= 1.75D-06
 ErrMax= 1.75D-06  0.00D+00 EMaxC= 1.00D-01 BMatC= 4.74D-10 BMatP= 1.93D-09
 IDIUse=1 WtCom= 1.00D+00 WtEn= 0.00D+00
 Coeff-Com: -0.196D-03 0.478D-02-0.416D-02-0.967D-02-0.274D-01-0.220D-01
 Coeff-Com:  0.846D-01 0.368D+00 0.606D+00
 Coeff:     -0.196D-03 0.478D-02-0.416D-02-0.967D-02-0.274D-01-0.220D-01
 Coeff:      0.846D-01 0.368D+00 0.606D+00
 Gap=     0.157 Goal=   None    Shift=    0.000
 RMSDP=5.57D-07 MaxDP=2.99D-05 DE=-2.65D-09 OVMax= 1.47D-05

 Cycle  10  Pass 1  IDiag  1:
 RMSU=  3.12D-07    CP:  1.01D+00  1.10D+00  1.04D+00  1.00D+00  9.34D-01
                    CP:  7.49D-01  1.46D+00  1.14D+00  1.16D+00
 E= -994.858273997488     Delta-E=       -0.000000000656 Rises=F Damp=F
 DIIS: error= 4.07D-07 at cycle  10 NSaved=  10.
 NSaved=10 IEnMin=10 EnMin= -994.858273997488     IErMin=10 ErrMin= 4.07D-07
 ErrMax= 4.07D-07  0.00D+00 EMaxC= 1.00D-01 BMatC= 4.78D-11 BMatP= 4.74D-10
 IDIUse=1 WtCom= 1.00D+00 WtEn= 0.00D+00
 Coeff-Com: -0.118D-03 0.116D-02 0.393D-03 0.726D-04-0.279D-02-0.179D-01
 Coeff-Com: -0.323D-01 0.471D-01 0.259D+00 0.745D+00
 Coeff:     -0.118D-03 0.116D-02 0.393D-03 0.726D-04-0.279D-02-0.179D-01
 Coeff:     -0.323D-01 0.471D-01 0.259D+00 0.745D+00
 Gap=     0.157 Goal=   None    Shift=    0.000
 RMSDP=2.47D-07 MaxDP=1.38D-05 DE=-6.56D-10 OVMax= 1.03D-05

 Cycle  11  Pass 1  IDiag  1:
 RMSU=  1.10D-07    CP:  1.01D+00  1.10D+00  1.04D+00  1.00D+00  9.33D-01
                    CP:  7.42D-01  1.48D+00  1.18D+00  1.26D+00  1.05D+00
 E= -994.858273997595     Delta-E=       -0.000000000107 Rises=F Damp=F
 DIIS: error= 2.37D-07 at cycle  11 NSaved=  11.
 NSaved=11 IEnMin=11 EnMin= -994.858273997595     IErMin=11 ErrMin= 2.37D-07
 ErrMax= 2.37D-07  0.00D+00 EMaxC= 1.00D-01 BMatC= 8.19D-12 BMatP= 4.78D-11
 IDIUse=1 WtCom= 1.00D+00 WtEn= 0.00D+00
 Coeff-Com: -0.114D-04-0.352D-03 0.732D-03 0.155D-02 0.317D-02-0.415D-02
 Coeff-Com: -0.253D-01-0.419D-01-0.859D-02 0.285D+00 0.790D+00
 Coeff:     -0.114D-04-0.352D-03 0.732D-03 0.155D-02 0.317D-02-0.415D-02
 Coeff:     -0.253D-01-0.419D-01-0.859D-02 0.285D+00 0.790D+00
 Gap=     0.157 Goal=   None    Shift=    0.000
 RMSDP=1.16D-07 MaxDP=6.51D-06 DE=-1.07D-10 OVMax= 6.62D-06

 Cycle  12  Pass 1  IDiag  1:
 RMSU=  5.88D-08    CP:  1.01D+00  1.10D+00  1.04D+00  1.00D+00  9.33D-01
                    CP:  7.39D-01  1.49D+00  1.20D+00  1.31D+00  1.10D+00
                    CP:  1.03D+00
 E= -994.858273997681     Delta-E=       -0.000000000086 Rises=F Damp=F
 DIIS: error= 1.26D-07 at cycle  12 NSaved=  12.
 NSaved=12 IEnMin=12 EnMin= -994.858273997681     IErMin=12 ErrMin= 1.26D-07
 ErrMax= 1.26D-07  0.00D+00 EMaxC= 1.00D-01 BMatC= 2.27D-12 BMatP= 8.19D-12
 IDIUse=1 WtCom= 1.00D+00 WtEn= 0.00D+00
 Coeff-Com:  0.267D-04-0.506D-03 0.330D-03 0.867D-03 0.250D-02 0.235D-02
 Coeff-Com: -0.466D-02-0.327D-01-0.719D-01-0.482D-01 0.375D+00 0.777D+00
 Coeff:      0.267D-04-0.506D-03 0.330D-03 0.867D-03 0.250D-02 0.235D-02
 Coeff:     -0.466D-02-0.327D-01-0.719D-01-0.482D-01 0.375D+00 0.777D+00
 Gap=     0.157 Goal=   None    Shift=    0.000
 RMSDP=4.89D-08 MaxDP=1.74D-06 DE=-8.64D-11 OVMax= 4.22D-06

 Cycle  13  Pass 1  IDiag  1:
 RMSU=  2.08D-08    CP:  1.01D+00  1.10D+00  1.04D+00  1.00D+00  9.33D-01
                    CP:  7.39D-01  1.49D+00  1.20D+00  1.32D+00  1.15D+00
                    CP:  1.30D+00  1.29D+00
 E= -994.858273997640     Delta-E=        0.000000000041 Rises=F Damp=F
 DIIS: error= 5.59D-08 at cycle  13 NSaved=  13.
 NSaved=13 IEnMin=12 EnMin= -994.858273997681     IErMin=13 ErrMin= 5.59D-08
 ErrMax= 5.59D-08  0.00D+00 EMaxC= 1.00D-01 BMatC= 4.62D-13 BMatP= 2.27D-12
 IDIUse=1 WtCom= 1.00D+00 WtEn= 0.00D+00
 Coeff-Com:  0.112D-04-0.106D-03-0.486D-04-0.227D-04 0.167D-03 0.168D-02
 Coeff-Com:  0.394D-02-0.465D-02-0.294D-01-0.797D-01 0.105D-01 0.344D+00
 Coeff-Com:  0.753D+00
 Coeff:      0.112D-04-0.106D-03-0.486D-04-0.227D-04 0.167D-03 0.168D-02
 Coeff:      0.394D-02-0.465D-02-0.294D-01-0.797D-01 0.105D-01 0.344D+00
 Coeff:      0.753D+00
 Gap=     0.157 Goal=   None    Shift=    0.000
 RMSDP=2.73D-08 MaxDP=1.13D-06 DE= 4.09D-11 OVMax= 1.91D-06

 Cycle  14  Pass 1  IDiag  1:
 RMSU=  1.11D-08    CP:  1.01D+00  1.10D+00  1.04D+00  1.00D+00  9.33D-01
                    CP:  7.40D-01  1.48D+00  1.20D+00  1.31D+00  1.16D+00
                    CP:  1.40D+00  1.51D+00  1.15D+00
 E= -994.858273997681     Delta-E=       -0.000000000040 Rises=F Damp=F
 DIIS: error= 2.47D-08 at cycle  14 NSaved=  14.
 NSaved=14 IEnMin=12 EnMin= -994.858273997681     IErMin=14 ErrMin= 2.47D-08
 ErrMax= 2.47D-08  0.00D+00 EMaxC= 1.00D-01 BMatC= 1.28D-13 BMatP= 4.62D-13
 IDIUse=1 WtCom= 1.00D+00 WtEn= 0.00D+00
 Coeff-Com: -0.176D-05 0.964D-04-0.121D-03-0.264D-03-0.628D-03 0.271D-03
 Coeff-Com:  0.371D-02 0.752D-02 0.804D-02-0.286D-01-0.114D+00-0.617D-01
 Coeff-Com:  0.384D+00 0.802D+00
 Coeff:     -0.176D-05 0.964D-04-0.121D-03-0.264D-03-0.628D-03 0.271D-03
 Coeff:      0.371D-02 0.752D-02 0.804D-02-0.286D-01-0.114D+00-0.617D-01
 Coeff:      0.384D+00 0.802D+00
 Gap=     0.157 Goal=   None    Shift=    0.000
 RMSDP=1.65D-08 MaxDP=8.46D-07 DE=-4.05D-11 OVMax= 1.12D-06

 Cycle  15  Pass 1  IDiag  1:
 RMSU=  5.50D-09    CP:  1.01D+00  1.10D+00  1.04D+00  1.00D+00  9.33D-01
                    CP:  7.40D-01  1.48D+00  1.19D+00  1.31D+00  1.15D+00
                    CP:  1.45D+00  1.67D+00  1.33D+00  1.18D+00
 E= -994.858273997643     Delta-E=        0.000000000038 Rises=F Damp=F
 DIIS: error= 8.49D-09 at cycle  15 NSaved=  15.
 NSaved=15 IEnMin=12 EnMin= -994.858273997681     IErMin=15 ErrMin= 8.49D-09
 ErrMax= 8.49D-09  0.00D+00 EMaxC= 1.00D-01 BMatC= 1.12D-14 BMatP= 1.28D-13
 IDIUse=1 WtCom= 1.00D+00 WtEn= 0.00D+00
 Coeff-Com: -0.195D-05 0.465D-04-0.387D-04-0.898D-04-0.232D-03-0.987D-04
 Coeff-Com:  0.670D-03 0.289D-02 0.704D-02 0.331D-03-0.392D-01-0.682D-01
 Coeff-Com:  0.303D-01 0.268D+00 0.798D+00
 Coeff:     -0.195D-05 0.465D-04-0.387D-04-0.898D-04-0.232D-03-0.987D-04
 Coeff:      0.670D-03 0.289D-02 0.704D-02 0.331D-03-0.392D-01-0.682D-01
 Coeff:      0.303D-01 0.268D+00 0.798D+00
 Gap=     0.157 Goal=   None    Shift=    0.000
 RMSDP=4.16D-09 MaxDP=1.47D-07 DE= 3.80D-11 OVMax= 2.94D-07

 SCF Done:  E(RM062X) =  -994.858273998     A.U. after   15 cycles
            NFock= 15  Conv=0.42D-08     -V/T= 2.0030
 KE= 9.918700214131D+02 PE=-3.899974888142D+03 EE= 1.139113277452D+03
 Leave Link  502 at Mon Apr  4 20:42:01 2022, MaxMem=  1879048192 cpu:            1061.7 elap:             157.5
 (Enter /gpfs/software/gaussian16/sse4/tar/g16/l701.exe)
 ... and contract with generalized density number  0.
 Compute integral first derivatives.
 Leave Link  701 at Mon Apr  4 20:42:03 2022, MaxMem=  1879048192 cpu:               6.6 elap:               1.6
 (Enter /gpfs/software/gaussian16/sse4/tar/g16/l702.exe)
 L702 exits ... SP integral derivatives will be done elsewhere.
 Leave Link  702 at Mon Apr  4 20:42:03 2022, MaxMem=  1879048192 cpu:               0.6 elap:               0.1
 (Enter /gpfs/software/gaussian16/sse4/tar/g16/l703.exe)
 Integral derivatives from FoFJK, PRISM(SPDF).
 Compute integral first derivatives, UseDBF=F ICtDFT=           0.
 Calling FoFJK, ICntrl=      2127 FMM=F ISym2X=0 I1Cent= 0 IOpClX= 0 NMat=1 NMatS=1 NMatT=0.
 FoFJK:  IHMeth= 1 ICntrl=    2127 DoSepK=F KAlg= 0 I1Cent=           0 FoldK=F
 IRaf=         0 NMat=       1 IRICut=       1 DoRegI=T DoRafI=F ISym2E= 0 IDoP0=0 IntGTp=1.
 FoFCou: FMM=F IPFlag=           0 FMFlag=      100000 FMFlg1=         800
         NFxFlg=           0 DoJE=F BraDBF=F KetDBF=F FulRan=T
         wScrn=  0.000000 ICntrl=      2127 IOpCl=  0 I1Cent=           0 NGrid=           0
         NMat0=    1 NMatS0=      1 NMatT0=    0 NMatD0=    1 NMtDS0=    0 NMtDT0=    0
 Symmetry not used in FoFCou.
 Leave Link  703 at Mon Apr  4 20:42:26 2022, MaxMem=  1879048192 cpu:             158.8 elap:              23.3
 (Enter /gpfs/software/gaussian16/sse4/tar/g16/l716.exe)
 Dipole        =-3.55055246D+00 1.50863594D+00-7.14517609D-04
 ***** Axes restored to original set *****
 -------------------------------------------------------------------
 Center     Atomic                   Forces (Hartrees/Bohr)
 Number     Number              X              Y              Z
 -------------------------------------------------------------------
      1        6           0.003240399   -0.002314677   -0.000316012
      2        6          -0.001354709    0.001165942    0.000058006
      3        6          -0.000696456    0.000295670    0.000058723
      4        6          -0.000524035   -0.000801651    0.000124544
      5        6          -0.001083353    0.001249429   -0.000122001
      6        6           0.001332173   -0.000417420   -0.000067094
      7        1           0.000071656    0.000122779    0.000045161
      8        8          -0.001397826    0.001068054    0.000128124
      9        1           0.000142487    0.000118303    0.000016298
     10        6           0.000865510   -0.000084670    0.000334065
     11        6          -0.001870507   -0.001882265   -0.000056525
     12        6          -0.000255745    0.000330871   -0.000063931
     13        6           0.000949634   -0.000681481   -0.000082941
     14        6          -0.002454890    0.000468015    0.000342188
     15        6           0.002365783    0.001339690   -0.000242179
     16       17           0.000600375   -0.000414105   -0.000059349
     17        1           0.000155899    0.000175576   -0.000021746
     18        1          -0.000086392    0.000261938   -0.000075331
 -------------------------------------------------------------------
 Cartesian Forces:  Max     0.003240399 RMS     0.000985882
 Leave Link  716 at Mon Apr  4 20:42:26 2022, MaxMem=  1879048192 cpu:               0.5 elap:               0.1
 (Enter /gpfs/software/gaussian16/sse4/tar/g16/l103.exe)

 GradGradGradGradGradGradGradGradGradGradGradGradGradGradGradGradGradGrad
 Berny optimization.
 Using GEDIIS/GDIIS optimizer.
 FormGI is forming the generalized inverse of G from B-inverse, IUseBI=4.
 GSVD:  received Info=                   1 from GESDD.
 Internal  Forces:  Max     0.001869366 RMS     0.000477875
 Search for a local minimum.
 Step number   6 out of a maximum of   95
 All quantities printed in internal units (Hartrees-Bohrs-Radians)
 RMS Force = .47787D-03 SwitMx=.10000D-02 MixMth= 2
 Mixed Optimization -- En-DIIS/RFO-DIIS
 Swapping is turned off.
 Update second derivatives using D2CorX and points    2    3    4    5    6
 DE= -1.64D-04 DEPred=-1.27D-04 R= 1.30D+00
 TightC=F SS=  1.41D+00  RLast= 5.13D-02 DXNew= 1.4270D+00 1.5393D-01
 Trust test= 1.30D+00 RLast= 5.13D-02 DXMaxT set to 8.49D-01
 ITU=  1  1  1  1  1  0
     Eigenvalues ---    0.00902   0.01513   0.01569   0.01957   0.01998
     Eigenvalues ---    0.02014   0.02017   0.02033   0.02057   0.02075
     Eigenvalues ---    0.02084   0.02104   0.02136   0.02175   0.02241
     Eigenvalues ---    0.08289   0.15996   0.16009   0.16091   0.16338
     Eigenvalues ---    0.21411   0.22456   0.22710   0.24527   0.24999
     Eigenvalues ---    0.25013   0.25037   0.25330   0.25560   0.33103
     Eigenvalues ---    0.34126   0.34819   0.34917   0.35321   0.35680
     Eigenvalues ---    0.40490   0.41199   0.42075   0.43006   0.43918
     Eigenvalues ---    0.44814   0.45388   0.45941   0.46277   0.47709
     Eigenvalues ---    0.52264   0.76520   0.81946
 En-DIIS/RFO-DIIS/Sim-DIIS IScMMF=       -3 using points:     6    5
 RFO step:  Lambda=-1.03726805D-04.
 NNeg= 0 NGDIIS= 2 SimSw=  2.50D-01 Rises=F DC= -1.64D-04 SmlDif=  1.00D-05
 NRisDI= 0 DoIntr=F SqrtH=F CThrHd= 10.0 CDAdj=  3.0
 RMS Error=  0.4422889699D-02 NUsed= 2 OKEnD=T EnDIS=F
 InvSVX:  RCond= 6.50D-04 Info=           0 Equed=N FErr=  2.91D-15 BErr=  0.00D+00
 DidBck=F Rises=F RFO-DIIS coefs:    1.50128   -0.50128
 Iteration  1 RMS(Cart)=  0.00668153 RMS(Int)=  0.00003256
 Iteration  2 RMS(Cart)=  0.00004328 RMS(Int)=  0.00001378
 Iteration  3 RMS(Cart)=  0.00000000 RMS(Int)=  0.00001378
 ITry= 1 IFail=0 DXMaxC= 2.62D-02 DCOld= 1.00D+10 DXMaxT= 8.49D-01 DXLimC= 3.00D+00 Rises=F
 Variable       Old X    -DE/DX   Delta X   Delta X   Delta X     New X
                                 (Linear)    (Quad)   (Total)
    R1        2.80055  -0.00098   0.00434  -0.00248   0.00186   2.80242
    R2        2.74644  -0.00114  -0.00154  -0.00201  -0.00354   2.74290
    R3        2.31368   0.00176  -0.00089   0.00220   0.00131   2.31499
    R4        2.60215   0.00070  -0.00160   0.00140  -0.00021   2.60194
    R5        2.05201  -0.00018   0.00027  -0.00057  -0.00030   2.05171
    R6        2.33522  -0.00045   0.00160  -0.00211  -0.00052   2.33470
    R7        2.65900  -0.00080  -0.00100  -0.00191  -0.00291   2.65610
    R8        2.69936  -0.00073   0.00277  -0.00199   0.00078   2.70014
    R9        2.70735   0.00049   0.00076  -0.00016   0.00060   2.70795
   R10        2.05501  -0.00013  -0.00041  -0.00006  -0.00047   2.05454
   R11        2.62344  -0.00094  -0.00424  -0.00207  -0.00630   2.61714
   R12        2.70687  -0.00043   0.00443  -0.00149   0.00292   2.70979
   R13        2.34550   0.00059   0.00202   0.00139   0.00343   2.34892
   R14        2.63928   0.00049  -0.00269   0.00147  -0.00125   2.63803
   R15        2.04926  -0.00007   0.00002  -0.00012  -0.00010   2.04915
   R16        2.65375  -0.00041   0.00167  -0.00097   0.00069   2.65444
   R17        2.05016  -0.00018  -0.00015  -0.00033  -0.00048   2.04968
   R18        2.61081   0.00019   0.00027   0.00091   0.00120   2.61201
   R19        3.31670   0.00073  -0.00087   0.00282   0.00195   3.31865
    A1        1.80295   0.00070   0.00116   0.00208   0.00323   1.80618
    A2        2.18051  -0.00022  -0.00146  -0.00091  -0.00238   2.17813
    A3        2.29972  -0.00049   0.00030  -0.00115  -0.00087   2.29885
    A4        2.19782  -0.00046  -0.00029  -0.00145  -0.00173   2.19609
    A5        1.99352   0.00019  -0.00126   0.00059  -0.00067   1.99285
    A6        2.09184   0.00027   0.00155   0.00086   0.00241   2.09425
    A7        2.27600  -0.00045  -0.00209  -0.00157  -0.00365   2.27234
    A8        2.23815   0.00031   0.00202   0.00096   0.00298   2.24113
    A9        1.88447   0.00020   0.00009   0.00063   0.00072   1.88518
   A10        2.20978  -0.00007   0.00022   0.00014   0.00036   2.21014
   A11        2.18894  -0.00013  -0.00031  -0.00077  -0.00108   2.18786
   A12        2.16698  -0.00030  -0.00090  -0.00064  -0.00154   2.16544
   A13        2.04488   0.00020   0.00019   0.00098   0.00117   2.04605
   A14        2.07132   0.00009   0.00071  -0.00034   0.00037   2.07169
   A15        2.24478  -0.00023   0.00385  -0.00025   0.00360   2.24838
   A16        2.21772   0.00040  -0.00036   0.00132   0.00097   2.21869
   A17        1.82067  -0.00016  -0.00350  -0.00104  -0.00456   1.81611
   A18        2.38104   0.00152   0.01044   0.00611   0.01658   2.39762
   A19        2.16579  -0.00027  -0.00081  -0.00078  -0.00163   2.16415
   A20        2.05831  -0.00014   0.00011  -0.00153  -0.00140   2.05691
   A21        2.05909   0.00041   0.00070   0.00232   0.00304   2.06212
   A22        2.12837  -0.00018  -0.00055  -0.00067  -0.00126   2.12711
   A23        2.07792   0.00025  -0.00032   0.00140   0.00110   2.07901
   A24        2.07690  -0.00007   0.00087  -0.00073   0.00016   2.07706
   A25        1.98040   0.00095   0.00479   0.00369   0.00847   1.98887
   A26        2.10980  -0.00054  -0.00260  -0.00208  -0.00470   2.10509
   A27        2.19299  -0.00041  -0.00219  -0.00156  -0.00377   2.18922
   A28        2.09010  -0.00187  -0.01038  -0.00727  -0.01761   2.07250
    D1        0.00109  -0.00007   0.00055  -0.00499  -0.00444  -0.00334
    D2       -3.13986  -0.00007  -0.00001  -0.00471  -0.00473   3.13859
    D3        3.14055   0.00007  -0.00114   0.00495   0.00382  -3.13882
    D4       -0.00041   0.00006  -0.00170   0.00522   0.00352   0.00312
    D5       -0.00035   0.00007  -0.00090   0.00464   0.00374   0.00339
    D6       -3.13960  -0.00008   0.00095  -0.00628  -0.00533   3.13825
    D7       -0.00034   0.00003  -0.00042   0.00226   0.00183   0.00150
    D8       -3.14017   0.00000  -0.00140   0.00120  -0.00020  -3.14037
    D9        3.14059   0.00003   0.00017   0.00197   0.00214  -3.14045
   D10        0.00075   0.00001  -0.00081   0.00092   0.00011   0.00086
   D11       -0.00132  -0.00001   0.00111  -0.00108   0.00003  -0.00129
   D12        0.00199  -0.00004  -0.00068  -0.00258  -0.00326  -0.00128
   D13       -3.13985  -0.00002  -0.00091  -0.00133  -0.00225   3.14108
   D14       -0.00114   0.00003   0.00036   0.00184   0.00220   0.00106
   D15        3.13867   0.00006   0.00135   0.00291   0.00426  -3.14025
   D16        3.14069   0.00002   0.00059   0.00061   0.00120  -3.14129
   D17       -0.00268   0.00004   0.00159   0.00169   0.00327   0.00059
   D18       -0.00188  -0.00007   0.00850  -0.00658   0.00192   0.00004
   D19        3.13483   0.00006   0.00602   0.00534   0.01136  -3.13699
   D20        3.13943  -0.00005   0.00822  -0.00513   0.00310  -3.14066
   D21       -0.00705   0.00008   0.00574   0.00680   0.01254   0.00549
   D22        3.14080   0.00002  -0.00154   0.00209   0.00053   3.14133
   D23        0.00323  -0.00008   0.00050  -0.00773  -0.00724  -0.00401
   D24       -3.14070  -0.00001   0.00125  -0.00197  -0.00074  -3.14144
   D25       -0.00041  -0.00000   0.00215  -0.00189   0.00025  -0.00016
   D26       -0.00305   0.00009  -0.00075   0.00764   0.00686   0.00382
   D27        3.13724   0.00010   0.00015   0.00772   0.00785  -3.13810
   D28       -0.00055  -0.00002   0.00162  -0.00100   0.00062   0.00007
   D29        0.00084  -0.00000  -0.00098  -0.00038  -0.00138  -0.00053
   D30       -3.14111  -0.00001  -0.00015  -0.00083  -0.00099   3.14109
   D31       -3.13944  -0.00001  -0.00188  -0.00045  -0.00236   3.14138
   D32        0.00179  -0.00002  -0.00105  -0.00091  -0.00197  -0.00018
   D33        0.00211  -0.00010   0.00291  -0.00871  -0.00581  -0.00370
   D34        3.14016   0.00005  -0.00134   0.00396   0.00263  -3.14039
   D35       -3.13912  -0.00010   0.00207  -0.00826  -0.00620   3.13787
   D36       -0.00107   0.00005  -0.00217   0.00441   0.00224   0.00117
   D37       -0.00236   0.00011  -0.00318   0.00954   0.00639   0.00402
   D38       -3.14022  -0.00005   0.00131  -0.00384  -0.00253   3.14044
         Item               Value     Threshold  Converged?
 Maximum Force            0.001869     0.000450     NO 
 RMS     Force            0.000478     0.000300     NO 
 Maximum Displacement     0.026158     0.001800     NO 
 RMS     Displacement     0.006684     0.001200     NO 
 Predicted change in Energy=-5.194387D-05
 Lowest energy point so far.  Saving SCF results.
 GradGradGradGradGradGradGradGradGradGradGradGradGradGradGradGradGradGrad

 Leave Link  103 at Mon Apr  4 20:42:28 2022, MaxMem=  1879048192 cpu:               8.1 elap:               2.0
 (Enter /gpfs/software/gaussian16/sse4/tar/g16/l202.exe)
                          Input orientation:                          
 ---------------------------------------------------------------------
 Center     Atomic      Atomic             Coordinates (Angstroms)
 Number     Number       Type             X           Y           Z
 ---------------------------------------------------------------------
      1          6           0       -6.132116    2.468084   -0.007961
      2          6           0       -6.093913    0.986180    0.033494
      3          6           0       -4.730257    2.841744   -0.052202
      4          6           0       -3.716625    2.135426   -0.059472
      5          6           0       -3.629306    0.733027   -0.024715
      6          6           0       -4.957563    0.208711    0.024787
      7          1           0       -5.092297   -0.869607    0.058207
      8          8           0       -7.155304    3.141641    0.003433
      9          1           0       -7.072214    0.517001    0.073303
     10          6           0       -2.428849   -0.049433   -0.035336
     11          6           0       -1.112958    0.379969   -0.080922
     12          6           0       -2.327674   -1.479507   -0.005471
     13          6           0       -1.118436   -2.176902   -0.018035
     14          6           0        0.119432   -1.514487   -0.062552
     15          6           0        0.017578   -0.136446   -0.096514
     16         17           0        1.620946   -2.425126   -0.078937
     17          1           0       -1.134155   -3.261136    0.007249
     18          1           0       -3.248018   -2.051879    0.029263
 ---------------------------------------------------------------------
                    Distance matrix (angstroms):
                    1          2          3          4          5
     1  C    0.000000
     2  C    1.482975   0.000000
     3  C    1.451478   2.304347   0.000000
     4  C    2.438834   2.642140   1.235470   0.000000
     5  C    3.045449   2.478258   2.378978   1.405545   0.000000
     6  C    2.546647   1.376889   2.643947   2.293307   1.428854
     7  H    3.496539   2.108979   3.730601   3.307045   2.171556
     8  O    1.225040   2.402804   2.444154   3.583426   4.270232
     9  H    2.167283   1.085720   3.302264   3.727856   3.451071
    10  C    4.478038   3.809189   3.695357   2.536249   1.432987
    11  C    5.436680   5.019013   4.375615   3.140251   2.541617
    12  C    5.482450   4.501743   4.944471   3.872964   2.567085
    13  C    6.834690   5.896025   6.183301   5.034727   3.843462
    14  C    7.412537   6.698374   6.518921   5.295017   4.371016
    15  C    6.679084   6.215104   5.604776   4.371162   3.749787
    16  Cl   9.168342   8.436154   8.250964   7.020590   6.127154
    17  H    7.602882   6.529899   7.083828   5.983017   4.709579
    18  H    5.361853   4.162804   5.113825   4.214379   2.811404
                    6          7          8          9         10
     6  C    0.000000
     7  H    1.087217   0.000000
     8  O    3.665052   4.510999   0.000000
     9  H    2.137556   2.417226   2.626885   0.000000
    10  C    2.542567   2.788438   5.702967   4.679048   0.000000
    11  C    3.849869   4.173240   6.644088   5.962826   1.384931
    12  C    3.125270   2.831814   6.682897   5.148098   1.433960
    13  C    4.520164   4.184066   8.045567   6.535513   2.498721
    14  C    5.362174   5.252863   8.637457   7.474301   2.939534
    15  C    4.988575   5.164522   7.887084   7.121867   2.448739
    16  Cl   7.086934   6.892465  10.393183   9.178797   4.695387
    17  H    5.163196   4.624813   8.789187   7.038411   3.463103
    18  H    2.834225   2.190884   6.499247   4.607121   2.164486
                   11         12         13         14         15
    11  C    0.000000
    12  C    2.222359   0.000000
    13  C    2.557649   1.395985   0.000000
    14  C    2.260107   2.448021   1.404667   0.000000
    15  C    1.242996   2.704129   2.336695   1.382217   0.000000
    16  Cl   3.916987   4.060935   2.751279   1.756154   2.794486
    17  H    3.642234   2.144493   1.084643   2.151078   3.331808
    18  H    3.237978   1.084365   2.133773   3.411295   3.787983
                   16         17         18
    16  Cl   0.000000
    17  H    2.880438   0.000000
    18  H    4.884447   2.435406   0.000000
 Stoichiometry    C12H4ClO(1-)
 Framework group  C1[X(C12H4ClO)]
 Deg. of freedom    48
 Full point group                 C1      NOp   1
 RotChk:  IX=2 Diff= 8.71D-04
 Largest Abelian subgroup         C1      NOp   1
 Largest concise Abelian subgroup C1      NOp   1
                         Standard orientation:                         
 ---------------------------------------------------------------------
 Center     Atomic      Atomic             Coordinates (Angstroms)
 Number     Number       Type             X           Y           Z
 ---------------------------------------------------------------------
      1          6           0        4.276375   -0.190202   -0.002473
      2          6           0        3.460765    1.048336    0.002136
      3          6           0        3.283746   -1.249200   -0.001207
      4          6           0        2.049916   -1.185585   -0.000496
      5          6           0        1.234600   -0.040676    0.000707
      6          6           0        2.085145    1.107450    0.002743
      7          1           0        1.629638    2.094641    0.005182
      8          8           0        5.501030   -0.220831   -0.000144
      9          1           0        4.043358    1.964505    0.004866
     10          6           0       -0.198085   -0.011255    0.000917
     11          6           0       -1.088287   -1.072186    0.000057
     12          6           0       -1.039834    1.149643   -0.003118
     13          6           0       -2.435012    1.102186   -0.002454
     14          6           0       -3.135781   -0.115186    0.001696
     15          6           0       -2.321002   -1.231724    0.000293
     16         17           0       -4.891808   -0.136231    0.000597
     17          1           0       -2.994729    2.031251   -0.005245
     18          1           0       -0.561036    2.122570   -0.006606
 ---------------------------------------------------------------------
 Rotational constants (GHZ):           3.4940251           0.2252121           0.2115749
 Leave Link  202 at Mon Apr  4 20:42:28 2022, MaxMem=  1879048192 cpu:               0.4 elap:               0.1
 (Enter /gpfs/software/gaussian16/sse4/tar/g16/l301.exe)
 Standard basis: 6-311+G(d,p) (5D, 7F)
 Ernie: Thresh=  0.10000D-02 Tol=  0.10000D-05 Strict=F.
 There are   354 symmetry adapted cartesian basis functions of A   symmetry.
 There are   340 symmetry adapted basis functions of A   symmetry.
   340 basis functions,   553 primitive gaussians,   354 cartesian basis functions
    51 alpha electrons       51 beta electrons
       nuclear repulsion energy       774.2410861251 Hartrees.
 IExCor= 4336 DFT=T Ex+Corr=M062X ExCW=0 ScaHFX=  0.540000
 ScaDFX=  1.000000  1.000000  1.000000  1.000000 ScalE2=  1.000000  1.000000
 IRadAn=      5 IRanWt=     -1 IRanGd=            0 ICorTp=0 IEmpDi=  4
 NAtoms=   18 NActive=   18 NUniq=   18 SFac= 1.00D+00 NAtFMM=   60 NAOKFM=F Big=F
 Integral buffers will be    131072 words long.
 Raffenetti 2 integral format.
 Two-electron integral symmetry is turned on.
 Leave Link  301 at Mon Apr  4 20:42:29 2022, MaxMem=  1879048192 cpu:               1.0 elap:               0.2
 (Enter /gpfs/software/gaussian16/sse4/tar/g16/l302.exe)
 NPDir=0 NMtPBC=     1 NCelOv=     1 NCel=       1 NClECP=     1 NCelD=      1
         NCelK=      1 NCelE2=     1 NClLst=     1 CellRange=     0.0.
 One-electron integrals computed using PRISM.
 One-electron integral symmetry used in STVInt
 NBasis=   340 RedAO= T EigKep=  2.10D-06  NBF=   340
 NBsUse=   335 1.00D-06 EigRej=  9.57D-07 NBFU=   335
 Precomputing XC quadrature grid using
 IXCGrd= 4 IRadAn=           5 IRanWt=          -1 IRanGd=           0 AccXCQ= 0.00D+00.
 Generated NRdTot=       0 NPtTot=           0 NUsed=           0 NTot=          32
 NSgBfM=   348   348   348   348   348 MxSgAt=    18 MxSgA2=    18.
 Leave Link  302 at Mon Apr  4 20:42:32 2022, MaxMem=  1879048192 cpu:              19.1 elap:               3.2
 (Enter /gpfs/software/gaussian16/sse4/tar/g16/l303.exe)
 DipDrv:  MaxL=1.
 Leave Link  303 at Mon Apr  4 20:42:32 2022, MaxMem=  1879048192 cpu:               1.8 elap:               0.5
 (Enter /gpfs/software/gaussian16/sse4/tar/g16/l401.exe)
 Initial guess from the checkpoint file:  "checkpoint.chk"
 B after Tr=     0.000000    0.000000   -0.000000
         Rot=    1.000000   -0.000001   -0.000000    0.000021 Ang=  -0.00 deg.
 Guess basis will be translated and rotated to current coordinates.
 JPrj=2 DoOrth=T DoCkMO=T.
 Generating alternative initial guess.
 ExpMin= 4.38D-02 ExpMax= 1.06D+05 ExpMxC= 3.62D+03 IAcc=2 IRadAn=         4 AccDes= 0.00D+00
 Harris functional with IExCor= 1009 and IRadAn=       4 diagonalized for initial guess.
 HarFok:  IExCor= 1009 AccDes= 0.00D+00 IRadAn=         4 IDoV= 1 UseB2=F ITyADJ=14
 ICtDFT=  3500011 ScaDFX=  1.000000  1.000000  1.000000  1.000000
 FoFCou: FMM=F IPFlag=           0 FMFlag=      100000 FMFlg1=           0
         NFxFlg=           0 DoJE=T BraDBF=F KetDBF=T FulRan=T
         wScrn=  0.000000 ICntrl=       500 IOpCl=  0 I1Cent=   200000004 NGrid=           0
         NMat0=    1 NMatS0=      1 NMatT0=    0 NMatD0=    1 NMtDS0=    0 NMtDT0=    0
 Petite list used in FoFCou.
 Harris En= -994.517158598208    
 Leave Link  401 at Mon Apr  4 20:42:34 2022, MaxMem=  1879048192 cpu:              13.3 elap:               2.1
 (Enter /gpfs/software/gaussian16/sse4/tar/g16/l502.exe)
 Integral symmetry usage will be decided dynamically.
 Closed shell SCF:
 Using DIIS extrapolation, IDIIS=  1040.
 NGot=  1879048192 LenX=  1878791817 LenY=  1878666060
 Requested convergence on RMS density matrix=1.00D-08 within 128 cycles.
 Requested convergence on MAX density matrix=1.00D-06.
 Requested convergence on             energy=1.00D-06.
 No special actions if energy rises.
 Fock matrices will be formed incrementally for  20 cycles.

 Cycle   1  Pass 1  IDiag  1:
 FoFJK:  IHMeth= 1 ICntrl=       0 DoSepK=F KAlg= 0 I1Cent=           0 FoldK=F
 IRaf= 850000000 NMat=       1 IRICut=       1 DoRegI=T DoRafI=F ISym2E= 0 IDoP0=0 IntGTp=1.
 FoFCou: FMM=F IPFlag=           0 FMFlag=      100000 FMFlg1=           0
         NFxFlg=           0 DoJE=F BraDBF=F KetDBF=F FulRan=T
         wScrn=  0.000000 ICntrl=         0 IOpCl=  0 I1Cent=           0 NGrid=           0
         NMat0=    1 NMatS0=      1 NMatT0=    0 NMatD0=    1 NMtDS0=    0 NMtDT0=    0
 Symmetry not used in FoFCou.
 E= -994.857962050125    
 DIIS: error= 3.43D-04 at cycle   1 NSaved=   1.
 NSaved= 1 IEnMin= 1 EnMin= -994.857962050125     IErMin= 1 ErrMin= 3.43D-04
 ErrMax= 3.43D-04  0.00D+00 EMaxC= 1.00D-01 BMatC= 1.71D-04 BMatP= 1.71D-04
 IDIUse=3 WtCom= 9.97D-01 WtEn= 3.43D-03
 Coeff-Com:  0.100D+01
 Coeff-En:   0.100D+01
 Coeff:      0.100D+01
 Gap=     0.386 Goal=   None    Shift=    0.000
 RMSDP=2.21D-03 MaxDP=9.47D-02              OVMax= 8.36D-03

 Cycle   2  Pass 1  IDiag  1:
 RMSU=  2.19D-03    CP:  1.00D+00
 E= -994.858304887935     Delta-E=       -0.000342837810 Rises=F Damp=F
 DIIS: error= 1.45D-04 at cycle   2 NSaved=   2.
 NSaved= 2 IEnMin= 2 EnMin= -994.858304887935     IErMin= 2 ErrMin= 1.45D-04
 ErrMax= 1.45D-04  0.00D+00 EMaxC= 1.00D-01 BMatC= 1.24D-05 BMatP= 1.71D-04
 IDIUse=3 WtCom= 9.99D-01 WtEn= 1.45D-03
 Coeff-Com: -0.326D-01 0.103D+01
 Coeff-En:   0.000D+00 0.100D+01
 Coeff:     -0.325D-01 0.103D+01
 Gap=     0.157 Goal=   None    Shift=    0.000
 RMSDP=3.84D-04 MaxDP=1.97D-02 DE=-3.43D-04 OVMax= 1.60D-03

 Cycle   3  Pass 1  IDiag  1:
 RMSU=  1.90D-04    CP:  1.01D+00  1.09D+00
 E= -994.858319115118     Delta-E=       -0.000014227183 Rises=F Damp=F
 DIIS: error= 2.21D-04 at cycle   3 NSaved=   3.
 NSaved= 3 IEnMin= 3 EnMin= -994.858319115118     IErMin= 2 ErrMin= 1.45D-04
 ErrMax= 2.21D-04  0.00D+00 EMaxC= 1.00D-01 BMatC= 1.03D-05 BMatP= 1.24D-05
 IDIUse=3 WtCom= 9.98D-01 WtEn= 2.21D-03
 Coeff-Com: -0.654D-01 0.521D+00 0.544D+00
 Coeff-En:   0.000D+00 0.000D+00 0.100D+01
 Coeff:     -0.653D-01 0.520D+00 0.545D+00
 Gap=     0.158 Goal=   None    Shift=    0.000
 RMSDP=6.99D-05 MaxDP=2.89D-03 DE=-1.42D-05 OVMax= 1.85D-03

 Cycle   4  Pass 1  IDiag  1:
 RMSU=  5.85D-05    CP:  1.01D+00  1.10D+00  9.51D-01
 E= -994.858328605266     Delta-E=       -0.000009490148 Rises=F Damp=F
 DIIS: error= 1.54D-04 at cycle   4 NSaved=   4.
 NSaved= 4 IEnMin= 4 EnMin= -994.858328605266     IErMin= 2 ErrMin= 1.45D-04
 ErrMax= 1.54D-04  0.00D+00 EMaxC= 1.00D-01 BMatC= 2.46D-06 BMatP= 1.03D-05
 IDIUse=3 WtCom= 9.98D-01 WtEn= 1.54D-03
 Coeff-Com: -0.376D-01 0.188D+00 0.350D+00 0.499D+00
 Coeff-En:   0.000D+00 0.000D+00 0.952D-01 0.905D+00
 Coeff:     -0.376D-01 0.188D+00 0.349D+00 0.500D+00
 Gap=     0.158 Goal=   None    Shift=    0.000
 RMSDP=2.78D-05 MaxDP=1.45D-03 DE=-9.49D-06 OVMax= 4.46D-04

 Cycle   5  Pass 1  IDiag  1:
 RMSU=  2.13D-05    CP:  1.01D+00  1.11D+00  9.57D-01  1.20D+00
 E= -994.858330918099     Delta-E=       -0.000002312833 Rises=F Damp=F
 DIIS: error= 3.09D-05 at cycle   5 NSaved=   5.
 NSaved= 5 IEnMin= 5 EnMin= -994.858330918099     IErMin= 5 ErrMin= 3.09D-05
 ErrMax= 3.09D-05  0.00D+00 EMaxC= 1.00D-01 BMatC= 2.93D-07 BMatP= 2.46D-06
 IDIUse=1 WtCom= 1.00D+00 WtEn= 0.00D+00
 Coeff-Com:  0.156D-02-0.777D-01 0.419D-01 0.264D+00 0.770D+00
 Coeff:      0.156D-02-0.777D-01 0.419D-01 0.264D+00 0.770D+00
 Gap=     0.158 Goal=   None    Shift=    0.000
 RMSDP=1.53D-05 MaxDP=6.56D-04 DE=-2.31D-06 OVMax= 4.55D-04

 Cycle   6  Pass 1  IDiag  1:
 RMSU=  1.16D-05    CP:  1.01D+00  1.10D+00  9.89D-01  1.28D+00  1.07D+00
 E= -994.858331306088     Delta-E=       -0.000000387989 Rises=F Damp=F
 DIIS: error= 2.43D-05 at cycle   6 NSaved=   6.
 NSaved= 6 IEnMin= 6 EnMin= -994.858331306088     IErMin= 6 ErrMin= 2.43D-05
 ErrMax= 2.43D-05  0.00D+00 EMaxC= 1.00D-01 BMatC= 9.19D-08 BMatP= 2.93D-07
 IDIUse=1 WtCom= 1.00D+00 WtEn= 0.00D+00
 Coeff-Com:  0.528D-02-0.678D-01-0.123D-01 0.755D-01 0.471D+00 0.528D+00
 Coeff:      0.528D-02-0.678D-01-0.123D-01 0.755D-01 0.471D+00 0.528D+00
 Gap=     0.158 Goal=   None    Shift=    0.000
 RMSDP=7.94D-06 MaxDP=5.57D-04 DE=-3.88D-07 OVMax= 1.13D-04

 Cycle   7  Pass 1  IDiag  1:
 RMSU=  2.78D-06    CP:  1.01D+00  1.10D+00  1.01D+00  1.33D+00  1.13D+00
                    CP:  8.02D-01
 E= -994.858331412878     Delta-E=       -0.000000106790 Rises=F Damp=F
 DIIS: error= 4.57D-06 at cycle   7 NSaved=   7.
 NSaved= 7 IEnMin= 7 EnMin= -994.858331412878     IErMin= 7 ErrMin= 4.57D-06
 ErrMax= 4.57D-06  0.00D+00 EMaxC= 1.00D-01 BMatC= 5.42D-09 BMatP= 9.19D-08
 IDIUse=1 WtCom= 1.00D+00 WtEn= 0.00D+00
 Coeff-Com:  0.199D-02-0.160D-01-0.846D-02-0.204D-01 0.687D-01 0.187D+00
 Coeff-Com:  0.787D+00
 Coeff:      0.199D-02-0.160D-01-0.846D-02-0.204D-01 0.687D-01 0.187D+00
 Coeff:      0.787D+00
 Gap=     0.158 Goal=   None    Shift=    0.000
 RMSDP=3.00D-06 MaxDP=1.52D-04 DE=-1.07D-07 OVMax= 4.96D-05

 Cycle   8  Pass 1  IDiag  1:
 RMSU=  2.09D-06    CP:  1.01D+00  1.10D+00  1.01D+00  1.35D+00  1.19D+00
                    CP:  7.38D-01  1.30D+00
 E= -994.858331420774     Delta-E=       -0.000000007897 Rises=F Damp=F
 DIIS: error= 2.07D-06 at cycle   8 NSaved=   8.
 NSaved= 8 IEnMin= 8 EnMin= -994.858331420774     IErMin= 8 ErrMin= 2.07D-06
 ErrMax= 2.07D-06  0.00D+00 EMaxC= 1.00D-01 BMatC= 1.22D-09 BMatP= 5.42D-09
 IDIUse=1 WtCom= 1.00D+00 WtEn= 0.00D+00
 Coeff-Com:  0.982D-04 0.383D-02-0.203D-02-0.264D-01-0.519D-01-0.582D-02
 Coeff-Com:  0.381D+00 0.701D+00
 Coeff:      0.982D-04 0.383D-02-0.203D-02-0.264D-01-0.519D-01-0.582D-02
 Coeff:      0.381D+00 0.701D+00
 Gap=     0.158 Goal=   None    Shift=    0.000
 RMSDP=1.60D-06 MaxDP=1.06D-04 DE=-7.90D-09 OVMax= 2.39D-05

 Cycle   9  Pass 1  IDiag  1:
 RMSU=  8.45D-07    CP:  1.01D+00  1.10D+00  1.01D+00  1.35D+00  1.20D+00
                    CP:  7.79D-01  1.46D+00  1.13D+00
 E= -994.858331422560     Delta-E=       -0.000000001785 Rises=F Damp=F
 DIIS: error= 7.20D-07 at cycle   9 NSaved=   9.
 NSaved= 9 IEnMin= 9 EnMin= -994.858331422560     IErMin= 9 ErrMin= 7.20D-07
 ErrMax= 7.20D-07  0.00D+00 EMaxC= 1.00D-01 BMatC= 1.44D-10 BMatP= 1.22D-09
 IDIUse=1 WtCom= 1.00D+00 WtEn= 0.00D+00
 Coeff-Com: -0.193D-03 0.367D-02 0.333D-03-0.829D-02-0.283D-01-0.217D-01
 Coeff-Com:  0.737D-01 0.310D+00 0.671D+00
 Coeff:     -0.193D-03 0.367D-02 0.333D-03-0.829D-02-0.283D-01-0.217D-01
 Coeff:      0.737D-01 0.310D+00 0.671D+00
 Gap=     0.158 Goal=   None    Shift=    0.000
 RMSDP=3.85D-07 MaxDP=2.59D-05 DE=-1.79D-09 OVMax= 8.98D-06

 Cycle  10  Pass 1  IDiag  1:
 RMSU=  1.94D-07    CP:  1.01D+00  1.10D+00  1.01D+00  1.34D+00  1.20D+00
                    CP:  7.78D-01  1.49D+00  1.19D+00  1.16D+00
 E= -994.858331422804     Delta-E=       -0.000000000244 Rises=F Damp=F
 DIIS: error= 2.64D-07 at cycle  10 NSaved=  10.
 NSaved=10 IEnMin=10 EnMin= -994.858331422804     IErMin=10 ErrMin= 2.64D-07
 ErrMax= 2.64D-07  0.00D+00 EMaxC= 1.00D-01 BMatC= 2.03D-11 BMatP= 1.44D-10
 IDIUse=1 WtCom= 1.00D+00 WtEn= 0.00D+00
 Coeff-Com: -0.103D-03 0.931D-03 0.360D-03 0.109D-02-0.328D-02-0.829D-02
 Coeff-Com: -0.357D-01 0.123D-01 0.263D+00 0.770D+00
 Coeff:     -0.103D-03 0.931D-03 0.360D-03 0.109D-02-0.328D-02-0.829D-02
 Coeff:     -0.357D-01 0.123D-01 0.263D+00 0.770D+00
 Gap=     0.158 Goal=   None    Shift=    0.000
 RMSDP=1.88D-07 MaxDP=1.17D-05 DE=-2.44D-10 OVMax= 6.75D-06

 Cycle  11  Pass 1  IDiag  1:
 RMSU=  7.21D-08    CP:  1.01D+00  1.10D+00  1.01D+00  1.34D+00  1.20D+00
                    CP:  7.75D-01  1.51D+00  1.22D+00  1.26D+00  1.16D+00
 E= -994.858331422829     Delta-E=       -0.000000000025 Rises=F Damp=F
 DIIS: error= 1.53D-07 at cycle  11 NSaved=  11.
 NSaved=11 IEnMin=11 EnMin= -994.858331422829     IErMin=11 ErrMin= 1.53D-07
 ErrMax= 1.53D-07  0.00D+00 EMaxC= 1.00D-01 BMatC= 4.12D-12 BMatP= 2.03D-11
 IDIUse=1 WtCom= 1.00D+00 WtEn= 0.00D+00
 Coeff-Com: -0.102D-04-0.207D-03 0.333D-04 0.164D-02 0.277D-02-0.809D-03
 Coeff-Com: -0.255D-01-0.416D-01-0.975D-02 0.305D+00 0.768D+00
 Coeff:     -0.102D-04-0.207D-03 0.333D-04 0.164D-02 0.277D-02-0.809D-03
 Coeff:     -0.255D-01-0.416D-01-0.975D-02 0.305D+00 0.768D+00
 Gap=     0.158 Goal=   None    Shift=    0.000
 RMSDP=9.03D-08 MaxDP=5.82D-06 DE=-2.48D-11 OVMax= 4.07D-06

 Cycle  12  Pass 1  IDiag  1:
 RMSU=  3.98D-08    CP:  1.01D+00  1.10D+00  1.01D+00  1.34D+00  1.20D+00
                    CP:  7.72D-01  1.51D+00  1.25D+00  1.31D+00  1.22D+00
                    CP:  1.04D+00
 E= -994.858331422854     Delta-E=       -0.000000000025 Rises=F Damp=F
 DIIS: error= 9.18D-08 at cycle  12 NSaved=  12.
 NSaved=12 IEnMin=12 EnMin= -994.858331422854     IErMin=12 ErrMin= 9.18D-08
 ErrMax= 9.18D-08  0.00D+00 EMaxC= 1.00D-01 BMatC= 1.47D-12 BMatP= 4.12D-12
 IDIUse=1 WtCom= 1.00D+00 WtEn= 0.00D+00
 Coeff-Com:  0.221D-04-0.378D-03-0.474D-04 0.808D-03 0.270D-02 0.148D-02
 Coeff-Com: -0.558D-02-0.261D-01-0.721D-01-0.183D-01 0.432D+00 0.686D+00
 Coeff:      0.221D-04-0.378D-03-0.474D-04 0.808D-03 0.270D-02 0.148D-02
 Coeff:     -0.558D-02-0.261D-01-0.721D-01-0.183D-01 0.432D+00 0.686D+00
 Gap=     0.158 Goal=   None    Shift=    0.000
 RMSDP=3.15D-08 MaxDP=9.48D-07 DE=-2.55D-11 OVMax= 2.41D-06

 Cycle  13  Pass 1  IDiag  1:
 RMSU=  1.69D-08    CP:  1.01D+00  1.10D+00  1.01D+00  1.34D+00  1.20D+00
                    CP:  7.72D-01  1.51D+00  1.24D+00  1.31D+00  1.26D+00
                    CP:  1.26D+00  1.18D+00
 E= -994.858331422840     Delta-E=        0.000000000015 Rises=F Damp=F
 DIIS: error= 4.26D-08 at cycle  13 NSaved=  13.
 NSaved=13 IEnMin=12 EnMin= -994.858331422854     IErMin=13 ErrMin= 4.26D-08
 ErrMax= 4.26D-08  0.00D+00 EMaxC= 1.00D-01 BMatC= 3.09D-13 BMatP= 1.47D-12
 IDIUse=1 WtCom= 1.00D+00 WtEn= 0.00D+00
 Coeff-Com:  0.103D-04-0.106D-03-0.375D-04-0.533D-04 0.379D-03 0.658D-03
 Coeff-Com:  0.367D-02-0.231D-02-0.353D-01-0.840D-01 0.477D-01 0.357D+00
 Coeff-Com:  0.713D+00
 Coeff:      0.103D-04-0.106D-03-0.375D-04-0.533D-04 0.379D-03 0.658D-03
 Coeff:      0.367D-02-0.231D-02-0.353D-01-0.840D-01 0.477D-01 0.357D+00
 Coeff:      0.713D+00
 Gap=     0.158 Goal=   None    Shift=    0.000
 RMSDP=1.94D-08 MaxDP=1.02D-06 DE= 1.46D-11 OVMax= 1.34D-06

 Cycle  14  Pass 1  IDiag  1:
 RMSU=  9.29D-09    CP:  1.01D+00  1.10D+00  1.01D+00  1.34D+00  1.20D+00
                    CP:  7.72D-01  1.51D+00  1.24D+00  1.30D+00  1.28D+00
                    CP:  1.34D+00  1.35D+00  1.20D+00
 E= -994.858331422840     Delta-E=        0.000000000000 Rises=F Damp=F
 DIIS: error= 2.11D-08 at cycle  14 NSaved=  14.
 NSaved=14 IEnMin=12 EnMin= -994.858331422854     IErMin=14 ErrMin= 2.11D-08
 ErrMax= 2.11D-08  0.00D+00 EMaxC= 1.00D-01 BMatC= 7.28D-14 BMatP= 3.09D-13
 IDIUse=1 WtCom= 1.00D+00 WtEn= 0.00D+00
 Coeff-Com: -0.179D-05 0.694D-04-0.130D-05-0.266D-03-0.648D-03-0.193D-04
 Coeff-Com:  0.365D-02 0.782D-02 0.705D-02-0.327D-01-0.115D+00-0.642D-01
 Coeff-Com:  0.355D+00 0.840D+00
 Coeff:     -0.179D-05 0.694D-04-0.130D-05-0.266D-03-0.648D-03-0.193D-04
 Coeff:      0.365D-02 0.782D-02 0.705D-02-0.327D-01-0.115D+00-0.642D-01
 Coeff:      0.355D+00 0.840D+00
 Gap=     0.158 Goal=   None    Shift=    0.000
 RMSDP=1.34D-08 MaxDP=8.84D-07 DE= 2.27D-13 OVMax= 8.12D-07

 Cycle  15  Pass 1  IDiag  1:
 RMSU=  3.67D-09    CP:  1.01D+00  1.10D+00  1.01D+00  1.34D+00  1.20D+00
                    CP:  7.73D-01  1.51D+00  1.24D+00  1.30D+00  1.28D+00
                    CP:  1.39D+00  1.50D+00  1.49D+00  1.07D+00
 E= -994.858331422872     Delta-E=       -0.000000000033 Rises=F Damp=F
 DIIS: error= 6.32D-09 at cycle  15 NSaved=  15.
 NSaved=15 IEnMin=15 EnMin= -994.858331422872     IErMin=15 ErrMin= 6.32D-09
 ErrMax= 6.32D-09  0.00D+00 EMaxC= 1.00D-01 BMatC= 6.65D-15 BMatP= 7.28D-14
 IDIUse=1 WtCom= 1.00D+00 WtEn= 0.00D+00
 Coeff-Com: -0.196D-05 0.411D-04 0.261D-05-0.102D-03-0.305D-03-0.502D-04
 Coeff-Com:  0.947D-03 0.319D-02 0.749D-02-0.281D-02-0.527D-01-0.758D-01
 Coeff-Com:  0.554D-01 0.302D+00 0.762D+00
 Coeff:     -0.196D-05 0.411D-04 0.261D-05-0.102D-03-0.305D-03-0.502D-04
 Coeff:      0.947D-03 0.319D-02 0.749D-02-0.281D-02-0.527D-01-0.758D-01
 Coeff:      0.554D-01 0.302D+00 0.762D+00
 Gap=     0.158 Goal=   None    Shift=    0.000
 RMSDP=3.44D-09 MaxDP=1.21D-07 DE=-3.27D-11 OVMax= 2.41D-07

 SCF Done:  E(RM062X) =  -994.858331423     A.U. after   15 cycles
            NFock= 15  Conv=0.34D-08     -V/T= 2.0030
 KE= 9.918720493647D+02 PE=-3.900183746662D+03 EE= 1.139212279749D+03
 Leave Link  502 at Mon Apr  4 20:44:55 2022, MaxMem=  1879048192 cpu:             961.0 elap:             140.5
 (Enter /gpfs/software/gaussian16/sse4/tar/g16/l701.exe)
 ... and contract with generalized density number  0.
 Compute integral first derivatives.
 Leave Link  701 at Mon Apr  4 20:44:57 2022, MaxMem=  1879048192 cpu:               7.3 elap:               1.7
 (Enter /gpfs/software/gaussian16/sse4/tar/g16/l702.exe)
 L702 exits ... SP integral derivatives will be done elsewhere.
 Leave Link  702 at Mon Apr  4 20:44:57 2022, MaxMem=  1879048192 cpu:               0.2 elap:               0.0
 (Enter /gpfs/software/gaussian16/sse4/tar/g16/l703.exe)
 Integral derivatives from FoFJK, PRISM(SPDF).
 Compute integral first derivatives, UseDBF=F ICtDFT=           0.
 Calling FoFJK, ICntrl=      2127 FMM=F ISym2X=0 I1Cent= 0 IOpClX= 0 NMat=1 NMatS=1 NMatT=0.
 FoFJK:  IHMeth= 1 ICntrl=    2127 DoSepK=F KAlg= 0 I1Cent=           0 FoldK=F
 IRaf=         0 NMat=       1 IRICut=       1 DoRegI=T DoRafI=F ISym2E= 0 IDoP0=0 IntGTp=1.
 FoFCou: FMM=F IPFlag=           0 FMFlag=      100000 FMFlg1=         800
         NFxFlg=           0 DoJE=F BraDBF=F KetDBF=F FulRan=T
         wScrn=  0.000000 ICntrl=      2127 IOpCl=  0 I1Cent=           0 NGrid=           0
         NMat0=    1 NMatS0=      1 NMatT0=    0 NMatD0=    1 NMtDS0=    0 NMtDT0=    0
 Symmetry not used in FoFCou.
 Leave Link  703 at Mon Apr  4 20:45:21 2022, MaxMem=  1879048192 cpu:             169.0 elap:              24.2
 (Enter /gpfs/software/gaussian16/sse4/tar/g16/l716.exe)
 Dipole        =-3.52822942D+00 1.51469521D+00-1.66309511D-03
 ***** Axes restored to original set *****
 -------------------------------------------------------------------
 Center     Atomic                   Forces (Hartrees/Bohr)
 Number     Number              X              Y              Z
 -------------------------------------------------------------------
      1        6           0.001234560   -0.002174960    0.000853395
      2        6          -0.000917198    0.001735582   -0.000225810
      3        6          -0.000236768    0.000227883   -0.000195685
      4        6          -0.000025371   -0.000239953   -0.000109025
      5        6          -0.000810091    0.000155464    0.000183078
      6        6           0.001246867    0.000025960   -0.000089753
      7        1           0.000054261   -0.000005806    0.000018568
      8        8          -0.000858542    0.000681904   -0.000329039
      9        1           0.000155205   -0.000008610   -0.000036957
     10        6          -0.000190032   -0.001212168   -0.000371398
     11        6           0.000769698   -0.001007499    0.000181450
     12        6          -0.000466060    0.001180938    0.000108684
     13        6           0.001188421   -0.000366260    0.000090965
     14        6          -0.001980921    0.000082735   -0.000393115
     15        6          -0.000034071    0.001144504    0.000192457
     16       17           0.000775074   -0.000454628    0.000056927
     17        1           0.000119032    0.000089550    0.000033414
     18        1          -0.000024063    0.000145364    0.000031845
 -------------------------------------------------------------------
 Cartesian Forces:  Max     0.002174960 RMS     0.000713270
 Leave Link  716 at Mon Apr  4 20:45:21 2022, MaxMem=  1879048192 cpu:               0.6 elap:               0.2
 (Enter /gpfs/software/gaussian16/sse4/tar/g16/l103.exe)

 GradGradGradGradGradGradGradGradGradGradGradGradGradGradGradGradGradGrad
 Berny optimization.
 Using GEDIIS/GDIIS optimizer.
 FormGI is forming the generalized inverse of G from B-inverse, IUseBI=4.
 Internal  Forces:  Max     0.001362518 RMS     0.000339832
 Search for a local minimum.
 Step number   7 out of a maximum of   95
 All quantities printed in internal units (Hartrees-Bohrs-Radians)
 RMS Force = .33983D-03 SwitMx=.10000D-02 MixMth= 2
 Mixed Optimization -- En-DIIS/RFO-DIIS
 Swapping is turned off.
 Update second derivatives using D2CorX and points    2    3    4    5    6
                                                      7
 DE= -5.74D-05 DEPred=-5.19D-05 R= 1.11D+00
 TightC=F SS=  1.41D+00  RLast= 4.09D-02 DXNew= 1.4270D+00 1.2256D-01
 Trust test= 1.11D+00 RLast= 4.09D-02 DXMaxT set to 8.49D-01
 ITU=  1  1  1  1  1  1  0
     Eigenvalues ---    0.00883   0.01535   0.01572   0.01942   0.02001
     Eigenvalues ---    0.02012   0.02019   0.02031   0.02056   0.02080
     Eigenvalues ---    0.02101   0.02134   0.02145   0.02179   0.02610
     Eigenvalues ---    0.06634   0.15902   0.16012   0.16043   0.16297
     Eigenvalues ---    0.19123   0.22455   0.22743   0.24601   0.25003
     Eigenvalues ---    0.25015   0.25075   0.25313   0.25437   0.33352
     Eigenvalues ---    0.34076   0.34822   0.34920   0.35325   0.35699
     Eigenvalues ---    0.41127   0.41673   0.42166   0.42713   0.44046
     Eigenvalues ---    0.45116   0.45725   0.45921   0.46916   0.47651
     Eigenvalues ---    0.54818   0.75353   0.80574
 En-DIIS/RFO-DIIS/Sim-DIIS IScMMF=       -3 using points:     7    6    5
 RFO step:  Lambda=-4.50786939D-05.
 NNeg= 0 NGDIIS= 3 SimSw=  2.50D-01 Rises=F DC= -5.74D-05 SmlDif=  1.00D-05
 NRisDI= 0 DoIntr=F SqrtH=F CThrHd= 10.0 CDAdj=  3.0
 RMS Error=  0.3435696590D-02 NUsed= 3 OKEnD=T EnDIS=F
 InvSVX:  RCond= 1.39D-04 Info=           0 Equed=N FErr=  1.08D-14 BErr=  0.00D+00
 DidBck=T Rises=F RFO-DIIS coefs:    0.76874    0.62033   -0.38908
 Iteration  1 RMS(Cart)=  0.00208283 RMS(Int)=  0.00001203
 Iteration  2 RMS(Cart)=  0.00000649 RMS(Int)=  0.00001053
 Iteration  3 RMS(Cart)=  0.00000000 RMS(Int)=  0.00001053
 ITry= 1 IFail=0 DXMaxC= 5.61D-03 DCOld= 1.00D+10 DXMaxT= 8.49D-01 DXLimC= 3.00D+00 Rises=F
 Variable       Old X    -DE/DX   Delta X   Delta X   Delta X     New X
                                 (Linear)    (Quad)   (Total)
    R1        2.80242  -0.00136   0.00294  -0.00461  -0.00167   2.80075
    R2        2.74290  -0.00017  -0.00037  -0.00119  -0.00156   2.74134
    R3        2.31499   0.00109  -0.00099   0.00235   0.00136   2.31635
    R4        2.60194   0.00071  -0.00120   0.00207   0.00087   2.60282
    R5        2.05171  -0.00014   0.00028  -0.00052  -0.00024   2.05147
    R6        2.33470   0.00006   0.00136  -0.00117   0.00019   2.33489
    R7        2.65610  -0.00015  -0.00010  -0.00086  -0.00096   2.65513
    R8        2.70014  -0.00079   0.00197  -0.00287  -0.00090   2.69924
    R9        2.70795   0.00035   0.00045   0.00065   0.00110   2.70905
   R10        2.05454   0.00000  -0.00021   0.00009  -0.00012   2.05442
   R11        2.61714   0.00019  -0.00183   0.00039  -0.00144   2.61570
   R12        2.70979  -0.00094   0.00276  -0.00317  -0.00042   2.70937
   R13        2.34892  -0.00083   0.00077  -0.00068   0.00011   2.34903
   R14        2.63803   0.00070  -0.00180   0.00222   0.00040   2.63843
   R15        2.04915  -0.00006   0.00004  -0.00010  -0.00006   2.04909
   R16        2.65444  -0.00068   0.00114  -0.00178  -0.00065   2.65379
   R17        2.04968  -0.00009  -0.00001  -0.00021  -0.00022   2.04946
   R18        2.61201   0.00023  -0.00007   0.00083   0.00077   2.61279
   R19        3.31865   0.00090  -0.00113   0.00298   0.00185   3.32050
    A1        1.80618   0.00019   0.00015   0.00185   0.00200   1.80818
    A2        2.17813   0.00003  -0.00058  -0.00008  -0.00067   2.17746
    A3        2.29885  -0.00022   0.00043  -0.00173  -0.00131   2.29754
    A4        2.19609  -0.00006   0.00018  -0.00108  -0.00090   2.19519
    A5        1.99285   0.00011  -0.00082   0.00132   0.00049   1.99335
    A6        2.09425  -0.00005   0.00065  -0.00024   0.00040   2.09465
    A7        2.27234  -0.00014  -0.00077  -0.00094  -0.00171   2.27063
    A8        2.24113  -0.00001   0.00088  -0.00034   0.00054   2.24166
    A9        1.88518  -0.00008  -0.00009   0.00072   0.00063   1.88581
   A10        2.21014   0.00007   0.00009  -0.00025  -0.00017   2.20998
   A11        2.18786   0.00001   0.00001  -0.00047  -0.00046   2.18740
   A12        2.16544   0.00010  -0.00034  -0.00020  -0.00055   2.16490
   A13        2.04605   0.00001  -0.00012   0.00050   0.00038   2.04643
   A14        2.07169  -0.00010   0.00047  -0.00030   0.00016   2.07185
   A15        2.24838  -0.00024   0.00216  -0.00257  -0.00040   2.24798
   A16        2.21869   0.00034  -0.00050   0.00163   0.00114   2.21983
   A17        1.81611  -0.00011  -0.00166   0.00093  -0.00073   1.81538
   A18        2.39762   0.00067   0.00427   0.00091   0.00521   2.40283
   A19        2.16415  -0.00010  -0.00025  -0.00055  -0.00083   2.16333
   A20        2.05691  -0.00009   0.00041  -0.00094  -0.00052   2.05639
   A21        2.06212   0.00019  -0.00016   0.00149   0.00135   2.06347
   A22        2.12711  -0.00016  -0.00014  -0.00085  -0.00101   2.12611
   A23        2.07901   0.00020  -0.00050   0.00143   0.00094   2.07995
   A24        2.07706  -0.00004   0.00064  -0.00058   0.00007   2.07713
   A25        1.98887   0.00039   0.00176   0.00206   0.00383   1.99270
   A26        2.10509  -0.00017  -0.00093  -0.00108  -0.00201   2.10308
   A27        2.18922  -0.00022  -0.00083  -0.00099  -0.00181   2.18741
   A28        2.07250  -0.00069  -0.00399  -0.00252  -0.00647   2.06603
    D1       -0.00334   0.00018   0.00145   0.00243   0.00388   0.00054
    D2        3.13859   0.00016   0.00108   0.00224   0.00332  -3.14127
    D3       -3.13882  -0.00019  -0.00176  -0.00258  -0.00434   3.14003
    D4        0.00312  -0.00021  -0.00213  -0.00277  -0.00490  -0.00179
    D5        0.00339  -0.00018  -0.00157  -0.00265  -0.00422  -0.00083
    D6        3.13825   0.00022   0.00197   0.00286   0.00483  -3.14010
    D7        0.00150  -0.00007  -0.00075  -0.00068  -0.00143   0.00007
    D8       -3.14037  -0.00007  -0.00104  -0.00105  -0.00209   3.14072
    D9       -3.14045  -0.00005  -0.00036  -0.00048  -0.00084  -3.14129
   D10        0.00086  -0.00005  -0.00065  -0.00085  -0.00150  -0.00064
   D11       -0.00129   0.00007   0.00085   0.00091   0.00176   0.00047
   D12       -0.00128   0.00008   0.00023   0.00134   0.00156   0.00029
   D13        3.14108   0.00003  -0.00019   0.00024   0.00005   3.14113
   D14        0.00106  -0.00007  -0.00023  -0.00134  -0.00157  -0.00051
   D15       -3.14025  -0.00007   0.00006  -0.00096  -0.00090  -3.14115
   D16       -3.14129  -0.00002   0.00018  -0.00025  -0.00007  -3.14136
   D17        0.00059  -0.00002   0.00048   0.00012   0.00060   0.00118
   D18        0.00004   0.00010   0.00615  -0.00196   0.00419   0.00423
   D19       -3.13699  -0.00004   0.00205  -0.00032   0.00172  -3.13527
   D20       -3.14066   0.00004   0.00567  -0.00325   0.00242  -3.13824
   D21        0.00549  -0.00009   0.00156  -0.00160  -0.00004   0.00545
   D22        3.14133  -0.00000  -0.00132   0.00095  -0.00038   3.14095
   D23       -0.00401   0.00011   0.00207  -0.00040   0.00165  -0.00236
   D24       -3.14144  -0.00001   0.00114  -0.00099   0.00014  -3.14130
   D25       -0.00016   0.00001   0.00161  -0.00066   0.00095   0.00079
   D26        0.00382  -0.00012  -0.00217   0.00033  -0.00184   0.00198
   D27       -3.13810  -0.00010  -0.00170   0.00067  -0.00103  -3.13912
   D28        0.00007   0.00004   0.00111  -0.00028   0.00083   0.00090
   D29       -0.00053  -0.00000  -0.00044   0.00033  -0.00010  -0.00064
   D30        3.14109   0.00001   0.00011   0.00006   0.00019   3.14128
   D31        3.14138  -0.00002  -0.00091  -0.00001  -0.00092   3.14046
   D32       -0.00018  -0.00001  -0.00036  -0.00028  -0.00063  -0.00081
   D33       -0.00370   0.00015   0.00360  -0.00099   0.00263  -0.00107
   D34       -3.14039  -0.00006  -0.00165   0.00067  -0.00096  -3.14135
   D35        3.13787   0.00014   0.00304  -0.00072   0.00234   3.14020
   D36        0.00117  -0.00007  -0.00220   0.00094  -0.00125  -0.00008
   D37        0.00402  -0.00017  -0.00394   0.00096  -0.00296   0.00106
   D38        3.14044   0.00005   0.00160  -0.00080   0.00083   3.14127
         Item               Value     Threshold  Converged?
 Maximum Force            0.001363     0.000450     NO 
 RMS     Force            0.000340     0.000300     NO 
 Maximum Displacement     0.005611     0.001800     NO 
 RMS     Displacement     0.002086     0.001200     NO 
 Predicted change in Energy=-1.917017D-05
 Lowest energy point so far.  Saving SCF results.
 GradGradGradGradGradGradGradGradGradGradGradGradGradGradGradGradGradGrad

 Leave Link  103 at Mon Apr  4 20:45:23 2022, MaxMem=  1879048192 cpu:               9.2 elap:               2.3
 (Enter /gpfs/software/gaussian16/sse4/tar/g16/l202.exe)
                          Input orientation:                          
 ---------------------------------------------------------------------
 Center     Atomic      Atomic             Coordinates (Angstroms)
 Number     Number       Type             X           Y           Z
 ---------------------------------------------------------------------
      1          6           0       -6.130074    2.468060   -0.005399
      2          6           0       -6.094414    0.986930    0.034318
      3          6           0       -4.729246    2.841839   -0.054021
      4          6           0       -3.716521    2.134052   -0.061517
      5          6           0       -3.630375    0.732143   -0.024729
      6          6           0       -4.958293    0.208314    0.025211
      7          1           0       -5.093420   -0.869870    0.059288
      8          8           0       -7.153304    3.142921    0.001949
      9          1           0       -7.073163    0.518943    0.073655
     10          6           0       -2.429979   -0.051468   -0.035690
     11          6           0       -1.114632    0.377379   -0.079087
     12          6           0       -2.328174   -1.481272   -0.005777
     13          6           0       -1.117868   -2.177230   -0.018618
     14          6           0        0.118169   -1.512163   -0.063587
     15          6           0        0.018493   -0.133480   -0.094473
     16         17           0        1.620796   -2.422874   -0.078811
     17          1           0       -1.131186   -3.261387    0.006498
     18          1           0       -3.248541   -2.053576    0.028409
 ---------------------------------------------------------------------
                    Distance matrix (angstroms):
                    1          2          3          4          5
     1  C    0.000000
     2  C    1.482091   0.000000
     3  C    1.450653   2.304815   0.000000
     4  C    2.437201   2.641864   1.235568   0.000000
     5  C    3.043399   2.477880   2.378905   1.405035   0.000000
     6  C    2.545674   1.377351   2.644653   2.293030   1.428376
     7  H    3.495799   2.109578   3.731252   3.306659   2.171177
     8  O    1.225761   2.402205   2.443326   3.582362   4.268909
     9  H    2.166730   1.085591   3.302437   3.727451   3.450786
    10  C    4.476567   3.809365   3.695699   2.536210   1.433568
    11  C    5.434247   5.018231   4.374886   3.139433   2.541215
    12  C    5.481940   4.503131   4.945378   3.873136   2.568131
    13  C    6.833821   5.897518   6.183394   5.034084   3.844110
    14  C    7.408515   6.697106   6.515738   5.291478   4.369210
    15  C    6.676887   6.216070   5.603140   4.369567   3.750787
    16  Cl   9.165294   8.435877   8.248688   7.018036   6.126325
    17  H    7.603656   6.533192   7.085129   5.983256   4.711179
    18  H    5.361862   4.164577   5.115112   4.214656   2.812269
                    6          7          8          9         10
     6  C    0.000000
     7  H    1.087153   0.000000
     8  O    3.664768   4.510975   0.000000
     9  H    2.138109   2.418345   2.626180   0.000000
    10  C    2.542355   2.787960   5.702222   4.679368   0.000000
    11  C    3.848791   4.171994   6.642315   5.962169   1.384171
    12  C    3.126210   2.832778   6.683195   5.149960   1.433735
    13  C    4.521240   4.185723   8.045553   6.537844   2.498157
    14  C    5.360820   5.252456   8.634142   7.473919   2.937254
    15  C    4.989945   5.166968   7.885351   7.123588   2.450550
    16  Cl   7.086493   6.892865  10.390834   9.179458   4.694060
    17  H    5.165842   4.628330   8.790966   7.042904   3.462978
    18  H    2.835385   2.192188   6.500112   4.609515   2.163929
                   11         12         13         14         15
    11  C    0.000000
    12  C    2.220955   0.000000
    13  C    2.555327   1.396196   0.000000
    14  C    2.256193   2.447220   1.404323   0.000000
    15  C    1.243055   2.707629   2.339655   1.382627   0.000000
    16  Cl   3.914586   4.060334   2.750317   1.757133   2.794450
    17  H    3.639810   2.145167   1.084529   2.150717   3.334030
    18  H    3.236459   1.084333   2.134777   3.411206   3.791488
                   16         17         18
    16  Cl   0.000000
    17  H    2.878157   0.000000
    18  H    4.884498   2.437721   0.000000
 Stoichiometry    C12H4ClO(1-)
 Framework group  C1[X(C12H4ClO)]
 Deg. of freedom    48
 Full point group                 C1      NOp   1
 RotChk:  IX=2 Diff= 1.31D-04
 Largest Abelian subgroup         C1      NOp   1
 Largest concise Abelian subgroup C1      NOp   1
                         Standard orientation:                         
 ---------------------------------------------------------------------
 Center     Atomic      Atomic             Coordinates (Angstroms)
 Number     Number       Type             X           Y           Z
 ---------------------------------------------------------------------
      1          6           0        4.274490   -0.191245    0.000347
      2          6           0        3.461526    1.047979    0.003102
      3          6           0        3.282684   -1.249880   -0.002807
      4          6           0        2.048850   -1.184455   -0.002443
      5          6           0        1.234891   -0.039211    0.000703
      6          6           0        2.085495    1.108275    0.003207
      7          1           0        1.630471    2.095618    0.006248
      8          8           0        5.499833   -0.223192   -0.001275
      9          1           0        4.045193    1.963312    0.005382
     10          6           0       -0.198353   -0.008686    0.000474
     11          6           0       -1.088446   -1.068715    0.001759
     12          6           0       -1.040406    1.151714   -0.003563
     13          6           0       -2.435737    1.102570   -0.003177
     14          6           0       -3.133644   -0.116050    0.000542
     15          6           0       -2.320431   -1.234235    0.002355
     16         17           0       -4.890646   -0.137449    0.000547
     17          1           0       -2.997382    2.030336   -0.006123
     18          1           0       -0.561483    2.124542   -0.007601
 ---------------------------------------------------------------------
 Rotational constants (GHZ):           3.4918126           0.2253069           0.2116505
 Leave Link  202 at Mon Apr  4 20:45:23 2022, MaxMem=  1879048192 cpu:               0.1 elap:               0.0
 (Enter /gpfs/software/gaussian16/sse4/tar/g16/l301.exe)
 Standard basis: 6-311+G(d,p) (5D, 7F)
 Ernie: Thresh=  0.10000D-02 Tol=  0.10000D-05 Strict=F.
 There are   354 symmetry adapted cartesian basis functions of A   symmetry.
 There are   340 symmetry adapted basis functions of A   symmetry.
   340 basis functions,   553 primitive gaussians,   354 cartesian basis functions
    51 alpha electrons       51 beta electrons
       nuclear repulsion energy       774.3063991667 Hartrees.
 IExCor= 4336 DFT=T Ex+Corr=M062X ExCW=0 ScaHFX=  0.540000
 ScaDFX=  1.000000  1.000000  1.000000  1.000000 ScalE2=  1.000000  1.000000
 IRadAn=      5 IRanWt=     -1 IRanGd=            0 ICorTp=0 IEmpDi=  4
 NAtoms=   18 NActive=   18 NUniq=   18 SFac= 1.00D+00 NAtFMM=   60 NAOKFM=F Big=F
 Integral buffers will be    131072 words long.
 Raffenetti 2 integral format.
 Two-electron integral symmetry is turned on.
 Leave Link  301 at Mon Apr  4 20:45:24 2022, MaxMem=  1879048192 cpu:               0.5 elap:               0.1
 (Enter /gpfs/software/gaussian16/sse4/tar/g16/l302.exe)
 NPDir=0 NMtPBC=     1 NCelOv=     1 NCel=       1 NClECP=     1 NCelD=      1
         NCelK=      1 NCelE2=     1 NClLst=     1 CellRange=     0.0.
 One-electron integrals computed using PRISM.
 One-electron integral symmetry used in STVInt
 NBasis=   340 RedAO= T EigKep=  2.08D-06  NBF=   340
 NBsUse=   335 1.00D-06 EigRej=  9.55D-07 NBFU=   335
 Precomputing XC quadrature grid using
 IXCGrd= 4 IRadAn=           5 IRanWt=          -1 IRanGd=           0 AccXCQ= 0.00D+00.
 Generated NRdTot=       0 NPtTot=           0 NUsed=           0 NTot=          32
 NSgBfM=   348   348   348   348   348 MxSgAt=    18 MxSgA2=    18.
 Leave Link  302 at Mon Apr  4 20:45:24 2022, MaxMem=  1879048192 cpu:               3.5 elap:               0.5
 (Enter /gpfs/software/gaussian16/sse4/tar/g16/l303.exe)
 DipDrv:  MaxL=1.
 Leave Link  303 at Mon Apr  4 20:45:24 2022, MaxMem=  1879048192 cpu:               0.3 elap:               0.1
 (Enter /gpfs/software/gaussian16/sse4/tar/g16/l401.exe)
 Initial guess from the checkpoint file:  "checkpoint.chk"
 B after Tr=    -0.000000   -0.000000    0.000000
         Rot=    1.000000   -0.000000   -0.000000    0.000008 Ang=  -0.00 deg.
 Guess basis will be translated and rotated to current coordinates.
 JPrj=2 DoOrth=T DoCkMO=T.
 Leave Link  401 at Mon Apr  4 20:45:25 2022, MaxMem=  1879048192 cpu:               2.4 elap:               0.4
 (Enter /gpfs/software/gaussian16/sse4/tar/g16/l502.exe)
 Integral symmetry usage will be decided dynamically.
 Closed shell SCF:
 Using DIIS extrapolation, IDIIS=  1040.
 NGot=  1879048192 LenX=  1878791817 LenY=  1878666060
 Requested convergence on RMS density matrix=1.00D-08 within 128 cycles.
 Requested convergence on MAX density matrix=1.00D-06.
 Requested convergence on             energy=1.00D-06.
 No special actions if energy rises.
 Fock matrices will be formed incrementally for  20 cycles.

 Cycle   1  Pass 1  IDiag  1:
 FoFJK:  IHMeth= 1 ICntrl=       0 DoSepK=F KAlg= 0 I1Cent=           0 FoldK=F
 IRaf= 850000000 NMat=       1 IRICut=       1 DoRegI=T DoRafI=F ISym2E= 0 IDoP0=0 IntGTp=1.
 FoFCou: FMM=F IPFlag=           0 FMFlag=      100000 FMFlg1=           0
         NFxFlg=           0 DoJE=F BraDBF=F KetDBF=F FulRan=T
         wScrn=  0.000000 ICntrl=         0 IOpCl=  0 I1Cent=           0 NGrid=           0
         NMat0=    1 NMatS0=      1 NMatT0=    0 NMatD0=    1 NMtDS0=    0 NMtDT0=    0
 Symmetry not used in FoFCou.
 E= -994.858284303736    
 DIIS: error= 1.79D-04 at cycle   1 NSaved=   1.
 NSaved= 1 IEnMin= 1 EnMin= -994.858284303736     IErMin= 1 ErrMin= 1.79D-04
 ErrMax= 1.79D-04  0.00D+00 EMaxC= 1.00D-01 BMatC= 3.40D-05 BMatP= 3.40D-05
 IDIUse=3 WtCom= 9.98D-01 WtEn= 1.79D-03
 Coeff-Com:  0.100D+01
 Coeff-En:   0.100D+01
 Coeff:      0.100D+01
 Gap=     0.386 Goal=   None    Shift=    0.000
 RMSDP=7.32D-04 MaxDP=3.24D-02              OVMax= 3.41D-03

 Cycle   2  Pass 1  IDiag  1:
 RMSU=  7.23D-04    CP:  1.00D+00
 E= -994.858345190182     Delta-E=       -0.000060886446 Rises=F Damp=F
 DIIS: error= 5.65D-05 at cycle   2 NSaved=   2.
 NSaved= 2 IEnMin= 2 EnMin= -994.858345190182     IErMin= 2 ErrMin= 5.65D-05
 ErrMax= 5.65D-05  0.00D+00 EMaxC= 1.00D-01 BMatC= 2.28D-06 BMatP= 3.40D-05
 IDIUse=1 WtCom= 1.00D+00 WtEn= 0.00D+00
 Coeff-Com: -0.224D-01 0.102D+01
 Coeff:     -0.224D-01 0.102D+01
 Gap=     0.157 Goal=   None    Shift=    0.000
 RMSDP=1.56D-04 MaxDP=8.25D-03 DE=-6.09D-05 OVMax= 6.01D-04

 Cycle   3  Pass 1  IDiag  1:
 RMSU=  8.19D-05    CP:  1.00D+00  1.09D+00
 E= -994.858347190422     Delta-E=       -0.000002000240 Rises=F Damp=F
 DIIS: error= 8.06D-05 at cycle   3 NSaved=   3.
 NSaved= 3 IEnMin= 3 EnMin= -994.858347190422     IErMin= 2 ErrMin= 5.65D-05
 ErrMax= 8.06D-05  0.00D+00 EMaxC= 1.00D-01 BMatC= 2.05D-06 BMatP= 2.28D-06
 IDIUse=1 WtCom= 1.00D+00 WtEn= 0.00D+00
 Coeff-Com: -0.638D-01 0.527D+00 0.537D+00
 Coeff:     -0.638D-01 0.527D+00 0.537D+00
 Gap=     0.158 Goal=   None    Shift=    0.000
 RMSDP=2.84D-05 MaxDP=1.56D-03 DE=-2.00D-06 OVMax= 4.93D-04

 Cycle   4  Pass 1  IDiag  1:
 RMSU=  2.60D-05    CP:  1.00D+00  1.10D+00  9.43D-01
 E= -994.858348943487     Delta-E=       -0.000001753065 Rises=F Damp=F
 DIIS: error= 3.09D-05 at cycle   4 NSaved=   4.
 NSaved= 4 IEnMin= 4 EnMin= -994.858348943487     IErMin= 4 ErrMin= 3.09D-05
 ErrMax= 3.09D-05  0.00D+00 EMaxC= 1.00D-01 BMatC= 2.14D-07 BMatP= 2.05D-06
 IDIUse=1 WtCom= 1.00D+00 WtEn= 0.00D+00
 Coeff-Com: -0.274D-01 0.140D+00 0.272D+00 0.615D+00
 Coeff:     -0.274D-01 0.140D+00 0.272D+00 0.615D+00
 Gap=     0.158 Goal=   None    Shift=    0.000
 RMSDP=9.89D-06 MaxDP=4.32D-04 DE=-1.75D-06 OVMax= 1.39D-04

 Cycle   5  Pass 1  IDiag  1:
 RMSU=  7.80D-06    CP:  1.00D+00  1.10D+00  9.29D-01  1.14D+00
 E= -994.858349123843     Delta-E=       -0.000000180356 Rises=F Damp=F
 DIIS: error= 1.18D-05 at cycle   5 NSaved=   5.
 NSaved= 5 IEnMin= 5 EnMin= -994.858349123843     IErMin= 5 ErrMin= 1.18D-05
 ErrMax= 1.18D-05  0.00D+00 EMaxC= 1.00D-01 BMatC= 4.15D-08 BMatP= 2.14D-07
 IDIUse=1 WtCom= 1.00D+00 WtEn= 0.00D+00
 Coeff-Com:  0.724D-03-0.560D-01 0.302D-01 0.335D+00 0.690D+00
 Coeff:      0.724D-03-0.560D-01 0.302D-01 0.335D+00 0.690D+00
 Gap=     0.158 Goal=   None    Shift=    0.000
 RMSDP=5.87D-06 MaxDP=2.83D-04 DE=-1.80D-07 OVMax= 1.49D-04

 Cycle   6  Pass 1  IDiag  1:
 RMSU=  3.79D-06    CP:  1.00D+00  1.10D+00  9.61D-01  1.18D+00  1.14D+00
 E= -994.858349165200     Delta-E=       -0.000000041357 Rises=F Damp=F
 DIIS: error= 1.26D-05 at cycle   6 NSaved=   6.
 NSaved= 6 IEnMin= 6 EnMin= -994.858349165200     IErMin= 5 ErrMin= 1.18D-05
 ErrMax= 1.26D-05  0.00D+00 EMaxC= 1.00D-01 BMatC= 1.66D-08 BMatP= 4.15D-08
 IDIUse=1 WtCom= 1.00D+00 WtEn= 0.00D+00
 Coeff-Com:  0.406D-02-0.575D-01-0.168D-01 0.129D+00 0.475D+00 0.467D+00
 Coeff:      0.406D-02-0.575D-01-0.168D-01 0.129D+00 0.475D+00 0.467D+00
 Gap=     0.158 Goal=   None    Shift=    0.000
 RMSDP=2.87D-06 MaxDP=1.95D-04 DE=-4.14D-08 OVMax= 4.11D-05

 Cycle   7  Pass 1  IDiag  1:
 RMSU=  1.06D-06    CP:  1.00D+00  1.10D+00  9.73D-01  1.23D+00  1.18D+00
                    CP:  8.41D-01
 E= -994.858349183702     Delta-E=       -0.000000018503 Rises=F Damp=F
 DIIS: error= 2.11D-06 at cycle   7 NSaved=   7.
 NSaved= 7 IEnMin= 7 EnMin= -994.858349183702     IErMin= 7 ErrMin= 2.11D-06
 ErrMax= 2.11D-06  0.00D+00 EMaxC= 1.00D-01 BMatC= 7.96D-10 BMatP= 1.66D-08
 IDIUse=1 WtCom= 1.00D+00 WtEn= 0.00D+00
 Coeff-Com:  0.193D-02-0.162D-01-0.116D-01-0.978D-02 0.825D-01 0.183D+00
 Coeff-Com:  0.770D+00
 Coeff:      0.193D-02-0.162D-01-0.116D-01-0.978D-02 0.825D-01 0.183D+00
 Coeff:      0.770D+00
 Gap=     0.158 Goal=   None    Shift=    0.000
 RMSDP=9.97D-07 MaxDP=4.05D-05 DE=-1.85D-08 OVMax= 2.96D-05

 Cycle   8  Pass 1  IDiag  1:
 RMSU=  7.03D-07    CP:  1.00D+00  1.10D+00  9.74D-01  1.25D+00  1.22D+00
                    CP:  7.94D-01  1.09D+00
 E= -994.858349184946     Delta-E=       -0.000000001244 Rises=F Damp=F
 DIIS: error= 1.42D-06 at cycle   8 NSaved=   8.
 NSaved= 8 IEnMin= 8 EnMin= -994.858349184946     IErMin= 8 ErrMin= 1.42D-06
 ErrMax= 1.42D-06  0.00D+00 EMaxC= 1.00D-01 BMatC= 2.76D-10 BMatP= 7.96D-10
 IDIUse=1 WtCom= 1.00D+00 WtEn= 0.00D+00
 Coeff-Com:  0.286D-03 0.178D-02-0.370D-02-0.340D-01-0.495D-01-0.147D-02
 Coeff-Com:  0.410D+00 0.677D+00
 Coeff:      0.286D-03 0.178D-02-0.370D-02-0.340D-01-0.495D-01-0.147D-02
 Coeff:      0.410D+00 0.677D+00
 Gap=     0.158 Goal=   None    Shift=    0.000
 RMSDP=6.40D-07 MaxDP=3.29D-05 DE=-1.24D-09 OVMax= 8.51D-06

 Cycle   9  Pass 1  IDiag  1:
 RMSU=  3.94D-07    CP:  1.00D+00  1.10D+00  9.71D-01  1.25D+00  1.24D+00
                    CP:  8.17D-01  1.24D+00  1.25D+00
 E= -994.858349185255     Delta-E=       -0.000000000309 Rises=F Damp=F
 DIIS: error= 1.81D-07 at cycle   9 NSaved=   9.
 NSaved= 9 IEnMin= 9 EnMin= -994.858349185255     IErMin= 9 ErrMin= 1.81D-07
 ErrMax= 1.81D-07  0.00D+00 EMaxC= 1.00D-01 BMatC= 2.42D-11 BMatP= 2.76D-10
 IDIUse=1 WtCom= 1.00D+00 WtEn= 0.00D+00
 Coeff-Com: -0.122D-03 0.297D-02 0.345D-03-0.121D-01-0.284D-01-0.199D-01
 Coeff-Com:  0.881D-01 0.303D+00 0.666D+00
 Coeff:     -0.122D-03 0.297D-02 0.345D-03-0.121D-01-0.284D-01-0.199D-01
 Coeff:      0.881D-01 0.303D+00 0.666D+00
 Gap=     0.158 Goal=   None    Shift=    0.000
 RMSDP=2.02D-07 MaxDP=1.42D-05 DE=-3.09D-10 OVMax= 3.41D-06

 Cycle  10  Pass 1  IDiag  1:
 RMSU=  8.87D-08    CP:  1.00D+00  1.10D+00  9.70D-01  1.25D+00  1.24D+00
                    CP:  8.22D-01  1.26D+00  1.31D+00  1.14D+00
 E= -994.858349185295     Delta-E=       -0.000000000040 Rises=F Damp=F
 DIIS: error= 1.91D-07 at cycle  10 NSaved=  10.
 NSaved=10 IEnMin=10 EnMin= -994.858349185295     IErMin= 9 ErrMin= 1.81D-07
 ErrMax= 1.91D-07  0.00D+00 EMaxC= 1.00D-01 BMatC= 4.43D-12 BMatP= 2.42D-11
 IDIUse=1 WtCom= 1.00D+00 WtEn= 0.00D+00
 Coeff-Com: -0.107D-03 0.141D-02 0.539D-03-0.246D-02-0.937D-02-0.101D-01
 Coeff-Com: -0.819D-02 0.654D-01 0.332D+00 0.631D+00
 Coeff:     -0.107D-03 0.141D-02 0.539D-03-0.246D-02-0.937D-02-0.101D-01
 Coeff:     -0.819D-02 0.654D-01 0.332D+00 0.631D+00
 Gap=     0.158 Goal=   None    Shift=    0.000
 RMSDP=7.95D-08 MaxDP=6.61D-06 DE=-4.00D-11 OVMax= 1.38D-06

 Cycle  11  Pass 1  IDiag  1:
 RMSU=  3.14D-08    CP:  1.00D+00  1.10D+00  9.70D-01  1.25D+00  1.24D+00
                    CP:  8.13D-01  1.27D+00  1.37D+00  1.22D+00  1.01D+00
 E= -994.858349185309     Delta-E=       -0.000000000014 Rises=F Damp=F
 DIIS: error= 5.48D-08 at cycle  11 NSaved=  11.
 NSaved=11 IEnMin=11 EnMin= -994.858349185309     IErMin=11 ErrMin= 5.48D-08
 ErrMax= 5.48D-08  0.00D+00 EMaxC= 1.00D-01 BMatC= 8.83D-13 BMatP= 4.43D-12
 IDIUse=1 WtCom= 1.00D+00 WtEn= 0.00D+00
 Coeff-Com: -0.375D-04 0.267D-03 0.219D-03 0.692D-03-0.404D-03-0.225D-02
 Coeff-Com: -0.179D-01-0.136D-01 0.707D-01 0.345D+00 0.618D+00
 Coeff:     -0.375D-04 0.267D-03 0.219D-03 0.692D-03-0.404D-03-0.225D-02
 Coeff:     -0.179D-01-0.136D-01 0.707D-01 0.345D+00 0.618D+00
 Gap=     0.158 Goal=   None    Shift=    0.000
 RMSDP=3.12D-08 MaxDP=1.90D-06 DE=-1.41D-11 OVMax= 5.07D-07

 Cycle  12  Pass 1  IDiag  1:
 RMSU=  1.12D-08    CP:  1.00D+00  1.10D+00  9.70D-01  1.25D+00  1.23D+00
                    CP:  8.12D-01  1.27D+00  1.39D+00  1.26D+00  1.09D+00
                    CP:  7.98D-01
 E= -994.858349185344     Delta-E=       -0.000000000035 Rises=F Damp=F
 DIIS: error= 3.33D-08 at cycle  12 NSaved=  12.
 NSaved=12 IEnMin=12 EnMin= -994.858349185344     IErMin=12 ErrMin= 3.33D-08
 ErrMax= 3.33D-08  0.00D+00 EMaxC= 1.00D-01 BMatC= 1.40D-13 BMatP= 8.83D-13
 IDIUse=1 WtCom= 1.00D+00 WtEn= 0.00D+00
 Coeff-Com:  0.738D-05-0.206D-03-0.388D-04 0.949D-03 0.192D-02 0.107D-02
 Coeff-Com: -0.637D-02-0.236D-01-0.443D-01 0.180D-01 0.300D+00 0.752D+00
 Coeff:      0.738D-05-0.206D-03-0.388D-04 0.949D-03 0.192D-02 0.107D-02
 Coeff:     -0.637D-02-0.236D-01-0.443D-01 0.180D-01 0.300D+00 0.752D+00
 Gap=     0.158 Goal=   None    Shift=    0.000
 RMSDP=1.27D-08 MaxDP=8.20D-07 DE=-3.52D-11 OVMax= 3.67D-07

 Cycle  13  Pass 1  IDiag  1:
 RMSU=  4.78D-09    CP:  1.00D+00  1.10D+00  9.70D-01  1.25D+00  1.23D+00
                    CP:  8.11D-01  1.27D+00  1.39D+00  1.28D+00  1.10D+00
                    CP:  8.88D-01  1.08D+00
 E= -994.858349185284     Delta-E=        0.000000000060 Rises=F Damp=F
 DIIS: error= 6.30D-09 at cycle  13 NSaved=  13.
 NSaved=13 IEnMin=12 EnMin= -994.858349185344     IErMin=13 ErrMin= 6.30D-09
 ErrMax= 6.30D-09  0.00D+00 EMaxC= 1.00D-01 BMatC= 1.58D-14 BMatP= 1.40D-13
 IDIUse=1 WtCom= 1.00D+00 WtEn= 0.00D+00
 Coeff-Com:  0.728D-05-0.119D-03-0.433D-04 0.360D-03 0.832D-03 0.655D-03
 Coeff-Com: -0.610D-03-0.882D-02-0.274D-01-0.325D-01 0.626D-01 0.325D+00
 Coeff-Com:  0.681D+00
 Coeff:      0.728D-05-0.119D-03-0.433D-04 0.360D-03 0.832D-03 0.655D-03
 Coeff:     -0.610D-03-0.882D-02-0.274D-01-0.325D-01 0.626D-01 0.325D+00
 Coeff:      0.681D+00
 Gap=     0.158 Goal=   None    Shift=    0.000
 RMSDP=3.69D-09 MaxDP=2.13D-07 DE= 6.03D-11 OVMax= 1.53D-07

 SCF Done:  E(RM062X) =  -994.858349185     A.U. after   13 cycles
            NFock= 13  Conv=0.37D-08     -V/T= 2.0030
 KE= 9.918740445901D+02 PE=-3.900312865769D+03 EE= 1.139274072826D+03
 Leave Link  502 at Mon Apr  4 20:47:26 2022, MaxMem=  1879048192 cpu:             844.3 elap:             121.9
 (Enter /gpfs/software/gaussian16/sse4/tar/g16/l701.exe)
 ... and contract with generalized density number  0.
 Compute integral first derivatives.
 Leave Link  701 at Mon Apr  4 20:47:28 2022, MaxMem=  1879048192 cpu:               6.1 elap:               1.3
 (Enter /gpfs/software/gaussian16/sse4/tar/g16/l702.exe)
 L702 exits ... SP integral derivatives will be done elsewhere.
 Leave Link  702 at Mon Apr  4 20:47:28 2022, MaxMem=  1879048192 cpu:               0.5 elap:               0.1
 (Enter /gpfs/software/gaussian16/sse4/tar/g16/l703.exe)
 Integral derivatives from FoFJK, PRISM(SPDF).
 Compute integral first derivatives, UseDBF=F ICtDFT=           0.
 Calling FoFJK, ICntrl=      2127 FMM=F ISym2X=0 I1Cent= 0 IOpClX= 0 NMat=1 NMatS=1 NMatT=0.
 FoFJK:  IHMeth= 1 ICntrl=    2127 DoSepK=F KAlg= 0 I1Cent=           0 FoldK=F
 IRaf=         0 NMat=       1 IRICut=       1 DoRegI=T DoRafI=F ISym2E= 0 IDoP0=0 IntGTp=1.
 FoFCou: FMM=F IPFlag=           0 FMFlag=      100000 FMFlg1=         800
         NFxFlg=           0 DoJE=F BraDBF=F KetDBF=F FulRan=T
         wScrn=  0.000000 ICntrl=      2127 IOpCl=  0 I1Cent=           0 NGrid=           0
         NMat0=    1 NMatS0=      1 NMatT0=    0 NMatD0=    1 NMtDS0=    0 NMtDT0=    0
 Symmetry not used in FoFCou.
 Leave Link  703 at Mon Apr  4 20:47:52 2022, MaxMem=  1879048192 cpu:             164.2 elap:              23.8
 (Enter /gpfs/software/gaussian16/sse4/tar/g16/l716.exe)
 Dipole        =-3.52915288D+00 1.51761326D+00 4.60370491D-04
 ***** Axes restored to original set *****
 -------------------------------------------------------------------
 Center     Atomic                   Forces (Hartrees/Bohr)
 Number     Number              X              Y              Z
 -------------------------------------------------------------------
      1        6          -0.000145364   -0.001310866   -0.000257273
      2        6          -0.000362435    0.001284174    0.000032977
      3        6           0.000411849   -0.000068049    0.000050941
      4        6          -0.000123594    0.000192360    0.000084807
      5        6          -0.000304021   -0.000355215   -0.000036854
      6        6           0.000708735    0.000214472    0.000034439
      7        1           0.000041956   -0.000046799   -0.000010728
      8        8          -0.000330317    0.000283070    0.000127337
      9        1           0.000108424   -0.000039493   -0.000001119
     10        6          -0.000602279   -0.000955478   -0.000139087
     11        6           0.000795233   -0.000504302    0.000072565
     12        6          -0.000395741    0.001140757    0.000035134
     13        6           0.000973185   -0.000125964    0.000003561
     14        6          -0.001330328   -0.000110586   -0.000094304
     15        6          -0.000184329    0.000629936    0.000046251
     16       17           0.000665640   -0.000360844    0.000010702
     17        1           0.000072325    0.000060729    0.000010035
     18        1           0.000001060    0.000072098    0.000030618
 -------------------------------------------------------------------
 Cartesian Forces:  Max     0.001330328 RMS     0.000476044
 Leave Link  716 at Mon Apr  4 20:47:52 2022, MaxMem=  1879048192 cpu:               0.6 elap:               0.2
 (Enter /gpfs/software/gaussian16/sse4/tar/g16/l103.exe)

 GradGradGradGradGradGradGradGradGradGradGradGradGradGradGradGradGradGrad
 Berny optimization.
 Using GEDIIS/GDIIS optimizer.
 FormGI is forming the generalized inverse of G from B-inverse, IUseBI=4.
 GSVD:  received Info=                   1 from GESDD.
 Internal  Forces:  Max     0.001002281 RMS     0.000239861
 Search for a local minimum.
 Step number   8 out of a maximum of   95
 All quantities printed in internal units (Hartrees-Bohrs-Radians)
 RMS Force = .23986D-03 SwitMx=.10000D-02 MixMth= 2
 Mixed Optimization -- En-DIIS/RFO-DIIS
 Swapping is turned off.
 Update second derivatives using D2CorX and points    2    3    4    5    6
                                                      7    8
 DE= -1.78D-05 DEPred=-1.92D-05 R= 9.27D-01
 TightC=F SS=  1.41D+00  RLast= 1.78D-02 DXNew= 1.4270D+00 5.3384D-02
 Trust test= 9.27D-01 RLast= 1.78D-02 DXMaxT set to 8.49D-01
 ITU=  1  1  1  1  1  1  1  0
     Eigenvalues ---    0.00902   0.01542   0.01583   0.01987   0.02000
     Eigenvalues ---    0.02007   0.02019   0.02029   0.02059   0.02077
     Eigenvalues ---    0.02097   0.02136   0.02170   0.02197   0.03831
     Eigenvalues ---    0.06356   0.15467   0.16013   0.16022   0.16331
     Eigenvalues ---    0.18159   0.22458   0.22710   0.24638   0.25004
     Eigenvalues ---    0.25023   0.25122   0.25195   0.25594   0.33497
     Eigenvalues ---    0.33863   0.34823   0.34909   0.35311   0.35709
     Eigenvalues ---    0.40520   0.41396   0.42057   0.42881   0.44136
     Eigenvalues ---    0.45076   0.45464   0.45999   0.47288   0.47829
     Eigenvalues ---    0.50815   0.75035   0.77690
 En-DIIS/RFO-DIIS/Sim-DIIS IScMMF=       -3 using points:     8    7    6    5
 RFO step:  Lambda=-1.82169145D-05.
 NNeg= 0 NGDIIS= 4 SimSw=  2.50D-01 Rises=F DC= -1.78D-05 SmlDif=  1.00D-05
 NRisDI= 0 DoIntr=F SqrtH=F CThrHd= 10.0 CDAdj=  3.0
 RMS Error=  0.1783028085D-02 NUsed= 4 OKEnD=T EnDIS=F
 InvSVX:  RCond= 2.04D-05 Info=           0 Equed=N FErr=  1.83D-14 BErr=  7.81D-17
 DidBck=F Rises=F RFO-DIIS coefs:    0.89163    0.11665    0.15232   -0.16060
 Iteration  1 RMS(Cart)=  0.00152834 RMS(Int)=  0.00000627
 Iteration  2 RMS(Cart)=  0.00000356 RMS(Int)=  0.00000572
 Iteration  3 RMS(Cart)=  0.00000000 RMS(Int)=  0.00000572
 ITry= 1 IFail=0 DXMaxC= 5.28D-03 DCOld= 1.00D+10 DXMaxT= 8.49D-01 DXLimC= 3.00D+00 Rises=F
 Variable       Old X    -DE/DX   Delta X   Delta X   Delta X     New X
                                 (Linear)    (Quad)   (Total)
    R1        2.80075  -0.00100   0.00159  -0.00430  -0.00271   2.79803
    R2        2.74134   0.00037  -0.00035   0.00004  -0.00031   2.74103
    R3        2.31635   0.00043  -0.00042   0.00155   0.00113   2.31748
    R4        2.60282   0.00042  -0.00061   0.00173   0.00112   2.60394
    R5        2.05147  -0.00008   0.00011  -0.00037  -0.00026   2.05121
    R6        2.33489  -0.00008   0.00049  -0.00054  -0.00005   2.33483
    R7        2.65513   0.00010  -0.00024   0.00001  -0.00023   2.65490
    R8        2.69924  -0.00052   0.00099  -0.00234  -0.00135   2.69789
    R9        2.70905   0.00008   0.00013   0.00077   0.00090   2.70995
   R10        2.05442   0.00004  -0.00012   0.00014   0.00002   2.05444
   R11        2.61570   0.00041  -0.00125   0.00124  -0.00001   2.61570
   R12        2.70937  -0.00085   0.00149  -0.00313  -0.00165   2.70772
   R13        2.34903  -0.00050   0.00066  -0.00130  -0.00063   2.34840
   R14        2.63843   0.00064  -0.00092   0.00215   0.00122   2.63965
   R15        2.04909  -0.00004   0.00001  -0.00010  -0.00009   2.04900
   R16        2.65379  -0.00058   0.00061  -0.00191  -0.00130   2.65249
   R17        2.04946  -0.00006  -0.00003  -0.00020  -0.00023   2.04924
   R18        2.61279   0.00017   0.00001   0.00074   0.00076   2.61354
   R19        3.32050   0.00076  -0.00046   0.00303   0.00257   3.32307
    A1        1.80818  -0.00013   0.00018   0.00071   0.00089   1.80907
    A2        2.17746   0.00012  -0.00041   0.00046   0.00005   2.17751
    A3        2.29754   0.00001   0.00023  -0.00116  -0.00094   2.29660
    A4        2.19519   0.00011  -0.00001  -0.00033  -0.00034   2.19485
    A5        1.99335   0.00003  -0.00046   0.00115   0.00069   1.99404
    A6        2.09465  -0.00014   0.00047  -0.00082  -0.00035   2.09430
    A7        2.27063   0.00007  -0.00051  -0.00022  -0.00074   2.26990
    A8        2.24166  -0.00006   0.00061  -0.00052   0.00009   2.24175
    A9        1.88581  -0.00019  -0.00003   0.00001  -0.00002   1.88579
   A10        2.20998   0.00012   0.00009   0.00004   0.00013   2.21011
   A11        2.18740   0.00007  -0.00006  -0.00005  -0.00011   2.18729
   A12        2.16490   0.00020  -0.00024   0.00035   0.00011   2.16501
   A13        2.04643  -0.00005   0.00003   0.00009   0.00012   2.04655
   A14        2.07185  -0.00015   0.00021  -0.00044  -0.00023   2.07163
   A15        2.24798  -0.00005   0.00131  -0.00199  -0.00068   2.24730
   A16        2.21983   0.00024  -0.00023   0.00159   0.00136   2.22119
   A17        1.81538  -0.00019  -0.00108   0.00040  -0.00068   1.81470
   A18        2.40283   0.00036   0.00292   0.00052   0.00345   2.40627
   A19        2.16333   0.00005  -0.00018  -0.00013  -0.00033   2.16300
   A20        2.05639  -0.00009   0.00008  -0.00058  -0.00049   2.05590
   A21        2.06347   0.00004   0.00010   0.00071   0.00082   2.06428
   A22        2.12611  -0.00000  -0.00008  -0.00056  -0.00066   2.12545
   A23        2.07995   0.00008  -0.00019   0.00101   0.00083   2.08078
   A24        2.07713  -0.00007   0.00027  -0.00045  -0.00017   2.07696
   A25        1.99270   0.00007   0.00119   0.00121   0.00240   1.99510
   A26        2.10308   0.00003  -0.00066  -0.00042  -0.00107   2.10201
   A27        2.18741  -0.00010  -0.00054  -0.00079  -0.00133   2.18607
   A28        2.06603  -0.00028  -0.00277  -0.00144  -0.00419   2.06184
    D1        0.00054  -0.00006  -0.00028  -0.00160  -0.00188  -0.00134
    D2       -3.14127  -0.00005  -0.00040  -0.00143  -0.00183   3.14008
    D3        3.14003   0.00007   0.00014   0.00208   0.00222  -3.14094
    D4       -0.00179   0.00008   0.00002   0.00225   0.00227   0.00048
    D5       -0.00083   0.00007   0.00020   0.00183   0.00203   0.00120
    D6       -3.14010  -0.00008  -0.00026  -0.00221  -0.00247   3.14061
    D7        0.00007   0.00001   0.00004   0.00018   0.00022   0.00029
    D8        3.14072   0.00003  -0.00022   0.00069   0.00046   3.14118
    D9       -3.14129   0.00001   0.00016   0.00000   0.00017  -3.14112
   D10       -0.00064   0.00002  -0.00010   0.00051   0.00041  -0.00023
   D11        0.00047  -0.00002   0.00017  -0.00049  -0.00032   0.00015
   D12        0.00029  -0.00004  -0.00041  -0.00121  -0.00163  -0.00134
   D13        3.14113  -0.00001  -0.00032  -0.00016  -0.00048   3.14065
   D14       -0.00051   0.00004   0.00030   0.00127   0.00158   0.00107
   D15       -3.14115   0.00003   0.00057   0.00076   0.00133  -3.13982
   D16       -3.14136   0.00001   0.00021   0.00023   0.00044  -3.14092
   D17        0.00118  -0.00000   0.00047  -0.00028   0.00019   0.00137
   D18        0.00423  -0.00000   0.00229  -0.00203   0.00026   0.00449
   D19       -3.13527  -0.00006   0.00184  -0.00477  -0.00293  -3.13820
   D20       -3.13824   0.00003   0.00240  -0.00080   0.00160  -3.13664
   D21        0.00545  -0.00003   0.00195  -0.00354  -0.00159   0.00386
   D22        3.14095  -0.00000  -0.00045   0.00019  -0.00026   3.14069
   D23       -0.00236   0.00005  -0.00008   0.00245   0.00236  -0.00000
   D24       -3.14130  -0.00000   0.00038  -0.00013   0.00025  -3.14105
   D25        0.00079  -0.00000   0.00059  -0.00002   0.00057   0.00136
   D26        0.00198  -0.00005   0.00002  -0.00233  -0.00231  -0.00034
   D27       -3.13912  -0.00005   0.00022  -0.00222  -0.00200  -3.14112
   D28        0.00090   0.00000   0.00043  -0.00023   0.00020   0.00110
   D29       -0.00064   0.00000  -0.00031   0.00052   0.00021  -0.00042
   D30        3.14128   0.00000  -0.00008   0.00033   0.00027   3.14154
   D31        3.14046   0.00000  -0.00052   0.00041  -0.00011   3.14035
   D32       -0.00081   0.00000  -0.00028   0.00022  -0.00006  -0.00087
   D33       -0.00107   0.00005   0.00060   0.00191   0.00251   0.00145
   D34       -3.14135  -0.00002  -0.00030  -0.00058  -0.00087   3.14096
   D35        3.14020   0.00005   0.00036   0.00209   0.00246  -3.14052
   D36       -0.00008  -0.00002  -0.00054  -0.00039  -0.00092  -0.00101
   D37        0.00106  -0.00006  -0.00064  -0.00212  -0.00275  -0.00169
   D38        3.14127   0.00002   0.00031   0.00050   0.00082  -3.14109
         Item               Value     Threshold  Converged?
 Maximum Force            0.001002     0.000450     NO 
 RMS     Force            0.000240     0.000300     YES
 Maximum Displacement     0.005277     0.001800     NO 
 RMS     Displacement     0.001529     0.001200     NO 
 Predicted change in Energy=-8.746506D-06
 Lowest energy point so far.  Saving SCF results.
 GradGradGradGradGradGradGradGradGradGradGradGradGradGradGradGradGradGrad

 Leave Link  103 at Mon Apr  4 20:47:53 2022, MaxMem=  1879048192 cpu:               7.2 elap:               1.3
 (Enter /gpfs/software/gaussian16/sse4/tar/g16/l202.exe)
                          Input orientation:                          
 ---------------------------------------------------------------------
 Center     Atomic      Atomic             Coordinates (Angstroms)
 Number     Number       Type             X           Y           Z
 ---------------------------------------------------------------------
      1          6           0       -6.129363    2.467900   -0.006619
      2          6           0       -6.095043    0.988191    0.033691
      3          6           0       -4.728632    2.841694   -0.053025
      4          6           0       -3.716452    2.133176   -0.060451
      5          6           0       -3.631267    0.731285   -0.025429
      6          6           0       -4.958863    0.208610    0.024697
      7          1           0       -5.094462   -0.869524    0.058806
      8          8           0       -7.152401    3.144112    0.002855
      9          1           0       -7.073755    0.520473    0.073362
     10          6           0       -2.431092   -0.053526   -0.036784
     11          6           0       -1.115669    0.375226   -0.078688
     12          6           0       -2.328477   -1.482366   -0.005382
     13          6           0       -1.116985   -2.177548   -0.018523
     14          6           0        0.117363   -1.510906   -0.065052
     15          6           0        0.018859   -0.131696   -0.094040
     16         17           0        1.621629   -2.421551   -0.079268
     17          1           0       -1.128393   -3.261584    0.007532
     18          1           0       -3.248724   -2.054706    0.029936
 ---------------------------------------------------------------------
                    Distance matrix (angstroms):
                    1          2          3          4          5
     1  C    0.000000
     2  C    1.480655   0.000000
     3  C    1.450491   2.304359   0.000000
     4  C    2.436612   2.641504   1.235541   0.000000
     5  C    3.042478   2.477840   2.378823   1.404913   0.000000
     6  C    2.544689   1.377945   2.644272   2.292332   1.427660
     7  H    3.494810   2.110189   3.730881   3.305955   2.170398
     8  O    1.226360   2.401448   2.443202   3.582142   4.268597
     9  H    2.165813   1.085455   3.302066   3.726956   3.450352
    10  C    4.476127   3.809814   3.696113   2.536607   1.434042
    11  C    5.433379   5.018219   4.374657   3.139234   2.541229
    12  C    5.481910   4.504686   4.945756   3.873196   2.568640
    13  C    6.834052   5.899635   6.183686   5.034017   3.844863
    14  C    7.406477   6.696957   6.513750   5.289375   4.368205
    15  C    6.675790   6.216933   5.601910   4.368446   3.751381
    16  Cl   9.164600   8.437188   8.247924   7.017193   6.126679
    17  H    7.605057   6.536734   7.086282   5.983820   4.712586
    18  H    5.362218   4.166626   5.115832   4.214890   2.812677
                    6          7          8          9         10
     6  C    0.000000
     7  H    1.087163   0.000000
     8  O    3.664595   4.510822   0.000000
     9  H    2.138317   2.418657   2.625764   0.000000
    10  C    2.542070   2.787208   5.702387   4.679309   0.000000
    11  C    3.848192   4.171223   6.641951   5.961796   1.384168
    12  C    3.127176   2.833791   6.683906   5.151236   1.432863
    13  C    4.522792   4.187748   8.046538   6.539945   2.497735
    14  C    5.360304   5.252603   8.632686   7.473811   2.935878
    15  C    4.990753   5.168540   7.884622   7.124502   2.451866
    16  Cl   7.087414   6.894472  10.390715   9.180878   4.694028
    17  H    5.168660   4.631877   8.793272   7.046674   3.462748
    18  H    2.836759   2.193682   6.501318   4.611323   2.162798
                   11         12         13         14         15
    11  C    0.000000
    12  C    2.219668   0.000000
    13  C    2.553483   1.396841   0.000000
    14  C    2.253453   2.446735   1.403635   0.000000
    15  C    1.242722   2.709641   2.341229   1.383027   0.000000
    16  Cl   3.913409   4.060895   2.750133   1.758492   2.795090
    17  H    3.637855   2.146156   1.084410   2.149896   3.335072
    18  H    3.235165   1.084286   2.135826   3.411054   3.793473
                   16         17         18
    16  Cl   0.000000
    17  H    2.876772   0.000000
    18  H    4.885370   2.439848   0.000000
 Stoichiometry    C12H4ClO(1-)
 Framework group  C1[X(C12H4ClO)]
 Deg. of freedom    48
 Full point group                 C1      NOp   1
 RotChk:  IX=0 Diff= 3.59D-04
 Largest Abelian subgroup         C1      NOp   1
 Largest concise Abelian subgroup C1      NOp   1
                         Standard orientation:                         
 ---------------------------------------------------------------------
 Center     Atomic      Atomic             Coordinates (Angstroms)
 Number     Number       Type             X           Y           Z
 ---------------------------------------------------------------------
      1          6           0        4.273755   -0.191701   -0.001026
      2          6           0        3.462780    1.047107    0.002661
      3          6           0        3.281977   -1.250142   -0.002162
      4          6           0        2.048223   -1.183712   -0.001677
      5          6           0        1.235164   -0.037976   -0.000005
      6          6           0        2.086195    1.108301    0.002946
      7          1           0        1.631675    2.095886    0.006267
      8          8           0        5.499665   -0.224915   -0.000561
      9          1           0        4.046632    1.962160    0.005465
     10          6           0       -0.198527   -0.006219   -0.000576
     11          6           0       -1.088804   -1.066088    0.002000
     12          6           0       -1.040656    1.153052   -0.002759
     13          6           0       -2.436590    1.102720   -0.002556
     14          6           0       -3.132338   -0.116346   -0.000648
     15          6           0       -2.319912   -1.235594    0.002795
     16         17           0       -4.890690   -0.138496    0.000501
     17          1           0       -2.999714    2.029452   -0.004263
     18          1           0       -0.561771    2.125851   -0.005461
 ---------------------------------------------------------------------
 Rotational constants (GHZ):           3.4917747           0.2253129           0.2116556
 Leave Link  202 at Mon Apr  4 20:47:53 2022, MaxMem=  1879048192 cpu:               0.5 elap:               0.1
 (Enter /gpfs/software/gaussian16/sse4/tar/g16/l301.exe)
 Standard basis: 6-311+G(d,p) (5D, 7F)
 Ernie: Thresh=  0.10000D-02 Tol=  0.10000D-05 Strict=F.
 There are   354 symmetry adapted cartesian basis functions of A   symmetry.
 There are   340 symmetry adapted basis functions of A   symmetry.
   340 basis functions,   553 primitive gaussians,   354 cartesian basis functions
    51 alpha electrons       51 beta electrons
       nuclear repulsion energy       774.3181039919 Hartrees.
 IExCor= 4336 DFT=T Ex+Corr=M062X ExCW=0 ScaHFX=  0.540000
 ScaDFX=  1.000000  1.000000  1.000000  1.000000 ScalE2=  1.000000  1.000000
 IRadAn=      5 IRanWt=     -1 IRanGd=            0 ICorTp=0 IEmpDi=  4
 NAtoms=   18 NActive=   18 NUniq=   18 SFac= 1.00D+00 NAtFMM=   60 NAOKFM=F Big=F
 Integral buffers will be    131072 words long.
 Raffenetti 2 integral format.
 Two-electron integral symmetry is turned on.
 Leave Link  301 at Mon Apr  4 20:47:53 2022, MaxMem=  1879048192 cpu:               0.6 elap:               0.1
 (Enter /gpfs/software/gaussian16/sse4/tar/g16/l302.exe)
 NPDir=0 NMtPBC=     1 NCelOv=     1 NCel=       1 NClECP=     1 NCelD=      1
         NCelK=      1 NCelE2=     1 NClLst=     1 CellRange=     0.0.
 One-electron integrals computed using PRISM.
 One-electron integral symmetry used in STVInt
 NBasis=   340 RedAO= T EigKep=  2.07D-06  NBF=   340
 NBsUse=   335 1.00D-06 EigRej=  9.52D-07 NBFU=   335
 Precomputing XC quadrature grid using
 IXCGrd= 4 IRadAn=           5 IRanWt=          -1 IRanGd=           0 AccXCQ= 0.00D+00.
 Generated NRdTot=       0 NPtTot=           0 NUsed=           0 NTot=          32
 NSgBfM=   348   348   348   348   348 MxSgAt=    18 MxSgA2=    18.
 Leave Link  302 at Mon Apr  4 20:47:57 2022, MaxMem=  1879048192 cpu:              15.3 elap:               3.1
 (Enter /gpfs/software/gaussian16/sse4/tar/g16/l303.exe)
 DipDrv:  MaxL=1.
 Leave Link  303 at Mon Apr  4 20:47:57 2022, MaxMem=  1879048192 cpu:               1.1 elap:               0.2
 (Enter /gpfs/software/gaussian16/sse4/tar/g16/l401.exe)
 Initial guess from the checkpoint file:  "checkpoint.chk"
 B after Tr=    -0.000000    0.000000   -0.000000
         Rot=    1.000000   -0.000001   -0.000000    0.000011 Ang=  -0.00 deg.
 Guess basis will be translated and rotated to current coordinates.
 JPrj=2 DoOrth=T DoCkMO=T.
 Leave Link  401 at Mon Apr  4 20:47:59 2022, MaxMem=  1879048192 cpu:               8.2 elap:               2.0
 (Enter /gpfs/software/gaussian16/sse4/tar/g16/l502.exe)
 Integral symmetry usage will be decided dynamically.
 Closed shell SCF:
 Using DIIS extrapolation, IDIIS=  1040.
 NGot=  1879048192 LenX=  1878791817 LenY=  1878666060
 Requested convergence on RMS density matrix=1.00D-08 within 128 cycles.
 Requested convergence on MAX density matrix=1.00D-06.
 Requested convergence on             energy=1.00D-06.
 No special actions if energy rises.
 Fock matrices will be formed incrementally for  20 cycles.

 Cycle   1  Pass 1  IDiag  1:
 FoFJK:  IHMeth= 1 ICntrl=       0 DoSepK=F KAlg= 0 I1Cent=           0 FoldK=F
 IRaf= 850000000 NMat=       1 IRICut=       1 DoRegI=T DoRafI=F ISym2E= 0 IDoP0=0 IntGTp=1.
 FoFCou: FMM=F IPFlag=           0 FMFlag=      100000 FMFlg1=           0
         NFxFlg=           0 DoJE=F BraDBF=F KetDBF=F FulRan=T
         wScrn=  0.000000 ICntrl=         0 IOpCl=  0 I1Cent=           0 NGrid=           0
         NMat0=    1 NMatS0=      1 NMatT0=    0 NMatD0=    1 NMtDS0=    0 NMtDT0=    0
 Symmetry not used in FoFCou.
 E= -994.858323873569    
 DIIS: error= 1.33D-04 at cycle   1 NSaved=   1.
 NSaved= 1 IEnMin= 1 EnMin= -994.858323873569     IErMin= 1 ErrMin= 1.33D-04
 ErrMax= 1.33D-04  0.00D+00 EMaxC= 1.00D-01 BMatC= 1.79D-05 BMatP= 1.79D-05
 IDIUse=3 WtCom= 9.99D-01 WtEn= 1.33D-03
 Coeff-Com:  0.100D+01
 Coeff-En:   0.100D+01
 Coeff:      0.100D+01
 Gap=     0.386 Goal=   None    Shift=    0.000
 RMSDP=4.77D-04 MaxDP=2.46D-02              OVMax= 2.30D-03

 Cycle   2  Pass 1  IDiag  1:
 RMSU=  4.69D-04    CP:  1.00D+00
 E= -994.858355336161     Delta-E=       -0.000031462592 Rises=F Damp=F
 DIIS: error= 4.04D-05 at cycle   2 NSaved=   2.
 NSaved= 2 IEnMin= 2 EnMin= -994.858355336161     IErMin= 2 ErrMin= 4.04D-05
 ErrMax= 4.04D-05  0.00D+00 EMaxC= 1.00D-01 BMatC= 1.11D-06 BMatP= 1.79D-05
 IDIUse=1 WtCom= 1.00D+00 WtEn= 0.00D+00
 Coeff-Com: -0.244D-01 0.102D+01
 Coeff:     -0.244D-01 0.102D+01
 Gap=     0.158 Goal=   None    Shift=    0.000
 RMSDP=8.79D-05 MaxDP=3.59D-03 DE=-3.15D-05 OVMax= 3.87D-04

 Cycle   3  Pass 1  IDiag  1:
 RMSU=  4.91D-05    CP:  1.00D+00  1.09D+00
 E= -994.858356210330     Delta-E=       -0.000000874169 Rises=F Damp=F
 DIIS: error= 5.05D-05 at cycle   3 NSaved=   3.
 NSaved= 3 IEnMin= 3 EnMin= -994.858356210330     IErMin= 2 ErrMin= 4.04D-05
 ErrMax= 5.05D-05  0.00D+00 EMaxC= 1.00D-01 BMatC= 1.02D-06 BMatP= 1.11D-06
 IDIUse=1 WtCom= 1.00D+00 WtEn= 0.00D+00
 Coeff-Com: -0.588D-01 0.530D+00 0.529D+00
 Coeff:     -0.588D-01 0.530D+00 0.529D+00
 Gap=     0.158 Goal=   None    Shift=    0.000
 RMSDP=1.93D-05 MaxDP=1.13D-03 DE=-8.74D-07 OVMax= 3.56D-04

 Cycle   4  Pass 1  IDiag  1:
 RMSU=  1.77D-05    CP:  1.00D+00  1.10D+00  8.87D-01
 E= -994.858357120207     Delta-E=       -0.000000909877 Rises=F Damp=F
 DIIS: error= 2.64D-05 at cycle   4 NSaved=   4.
 NSaved= 4 IEnMin= 4 EnMin= -994.858357120207     IErMin= 4 ErrMin= 2.64D-05
 ErrMax= 2.64D-05  0.00D+00 EMaxC= 1.00D-01 BMatC= 1.08D-07 BMatP= 1.02D-06
 IDIUse=1 WtCom= 1.00D+00 WtEn= 0.00D+00
 Coeff-Com: -0.241D-01 0.131D+00 0.270D+00 0.623D+00
 Coeff:     -0.241D-01 0.131D+00 0.270D+00 0.623D+00
 Gap=     0.158 Goal=   None    Shift=    0.000
 RMSDP=6.44D-06 MaxDP=2.89D-04 DE=-9.10D-07 OVMax= 1.15D-04

 Cycle   5  Pass 1  IDiag  1:
 RMSU=  5.02D-06    CP:  1.00D+00  1.11D+00  8.55D-01  1.07D+00
 E= -994.858357209879     Delta-E=       -0.000000089671 Rises=F Damp=F
 DIIS: error= 9.88D-06 at cycle   5 NSaved=   5.
 NSaved= 5 IEnMin= 5 EnMin= -994.858357209879     IErMin= 5 ErrMin= 9.88D-06
 ErrMax= 9.88D-06  0.00D+00 EMaxC= 1.00D-01 BMatC= 2.77D-08 BMatP= 1.08D-07
 IDIUse=1 WtCom= 1.00D+00 WtEn= 0.00D+00
 Coeff-Com: -0.942D-03-0.473D-01 0.561D-01 0.379D+00 0.613D+00
 Coeff:     -0.942D-03-0.473D-01 0.561D-01 0.379D+00 0.613D+00
 Gap=     0.158 Goal=   None    Shift=    0.000
 RMSDP=3.16D-06 MaxDP=1.05D-04 DE=-8.97D-08 OVMax= 9.34D-05

 Cycle   6  Pass 1  IDiag  1:
 RMSU=  2.61D-06    CP:  1.00D+00  1.11D+00  8.87D-01  1.08D+00  1.03D+00
 E= -994.858357238396     Delta-E=       -0.000000028518 Rises=F Damp=F
 DIIS: error= 8.52D-06 at cycle   6 NSaved=   6.
 NSaved= 6 IEnMin= 6 EnMin= -994.858357238396     IErMin= 6 ErrMin= 8.52D-06
 ErrMax= 8.52D-06  0.00D+00 EMaxC= 1.00D-01 BMatC= 7.11D-09 BMatP= 2.77D-08
 IDIUse=1 WtCom= 1.00D+00 WtEn= 0.00D+00
 Coeff-Com:  0.331D-02-0.528D-01-0.858D-02 0.118D+00 0.399D+00 0.541D+00
 Coeff:      0.331D-02-0.528D-01-0.858D-02 0.118D+00 0.399D+00 0.541D+00
 Gap=     0.158 Goal=   None    Shift=    0.000
 RMSDP=1.89D-06 MaxDP=1.29D-04 DE=-2.85D-08 OVMax= 3.10D-05

 Cycle   7  Pass 1  IDiag  1:
 RMSU=  8.02D-07    CP:  1.00D+00  1.11D+00  8.98D-01  1.12D+00  1.08D+00
                    CP:  9.18D-01
 E= -994.858357246718     Delta-E=       -0.000000008321 Rises=F Damp=F
 DIIS: error= 1.76D-06 at cycle   7 NSaved=   7.
 NSaved= 7 IEnMin= 7 EnMin= -994.858357246718     IErMin= 7 ErrMin= 1.76D-06
 ErrMax= 1.76D-06  0.00D+00 EMaxC= 1.00D-01 BMatC= 4.87D-10 BMatP= 7.11D-09
 IDIUse=1 WtCom= 1.00D+00 WtEn= 0.00D+00
 Coeff-Com:  0.187D-02-0.170D-01-0.111D-01-0.149D-01 0.776D-01 0.230D+00
 Coeff-Com:  0.733D+00
 Coeff:      0.187D-02-0.170D-01-0.111D-01-0.149D-01 0.776D-01 0.230D+00
 Coeff:      0.733D+00
 Gap=     0.158 Goal=   None    Shift=    0.000
 RMSDP=5.45D-07 MaxDP=2.08D-05 DE=-8.32D-09 OVMax= 1.97D-05

 Cycle   8  Pass 1  IDiag  1:
 RMSU=  3.63D-07    CP:  1.00D+00  1.11D+00  8.96D-01  1.13D+00  1.14D+00
                    CP:  9.61D-01  9.95D-01
 E= -994.858357247447     Delta-E=       -0.000000000729 Rises=F Damp=F
 DIIS: error= 9.67D-07 at cycle   8 NSaved=   8.
 NSaved= 8 IEnMin= 8 EnMin= -994.858357247447     IErMin= 8 ErrMin= 9.67D-07
 ErrMax= 9.67D-07  0.00D+00 EMaxC= 1.00D-01 BMatC= 1.60D-10 BMatP= 4.87D-10
 IDIUse=1 WtCom= 1.00D+00 WtEn= 0.00D+00
 Coeff-Com:  0.456D-03-0.140D-03-0.532D-02-0.356D-01-0.347D-01 0.214D-01
 Coeff-Com:  0.414D+00 0.640D+00
 Coeff:      0.456D-03-0.140D-03-0.532D-02-0.356D-01-0.347D-01 0.214D-01
 Coeff:      0.414D+00 0.640D+00
 Gap=     0.158 Goal=   None    Shift=    0.000
 RMSDP=4.15D-07 MaxDP=1.74D-05 DE=-7.29D-10 OVMax= 5.82D-06

 Cycle   9  Pass 1  IDiag  1:
 RMSU=  2.81D-07    CP:  1.00D+00  1.11D+00  8.94D-01  1.13D+00  1.18D+00
                    CP:  9.93D-01  1.05D+00  1.09D+00
 E= -994.858357247658     Delta-E=       -0.000000000211 Rises=F Damp=F
 DIIS: error= 1.32D-07 at cycle   9 NSaved=   9.
 NSaved= 9 IEnMin= 9 EnMin= -994.858357247658     IErMin= 9 ErrMin= 1.32D-07
 ErrMax= 1.32D-07  0.00D+00 EMaxC= 1.00D-01 BMatC= 1.07D-11 BMatP= 1.60D-10
 IDIUse=1 WtCom= 1.00D+00 WtEn= 0.00D+00
 Coeff-Com: -0.115D-03 0.280D-02 0.210D-03-0.108D-01-0.236D-01-0.239D-01
 Coeff-Com:  0.654D-01 0.261D+00 0.729D+00
 Coeff:     -0.115D-03 0.280D-02 0.210D-03-0.108D-01-0.236D-01-0.239D-01
 Coeff:      0.654D-01 0.261D+00 0.729D+00
 Gap=     0.158 Goal=   None    Shift=    0.000
 RMSDP=1.05D-07 MaxDP=6.03D-06 DE=-2.11D-10 OVMax= 2.53D-06

 Cycle  10  Pass 1  IDiag  1:
 RMSU=  6.45D-08    CP:  1.00D+00  1.11D+00  8.94D-01  1.13D+00  1.18D+00
                    CP:  9.97D-01  1.06D+00  1.11D+00  1.20D+00
 E= -994.858357247670     Delta-E=       -0.000000000012 Rises=F Damp=F
 DIIS: error= 1.60D-07 at cycle  10 NSaved=  10.
 NSaved=10 IEnMin=10 EnMin= -994.858357247670     IErMin= 9 ErrMin= 1.32D-07
 ErrMax= 1.60D-07  0.00D+00 EMaxC= 1.00D-01 BMatC= 2.65D-12 BMatP= 1.07D-11
 IDIUse=1 WtCom= 1.00D+00 WtEn= 0.00D+00
 Coeff-Com: -0.105D-03 0.151D-02 0.549D-03-0.239D-02-0.937D-02-0.147D-01
 Coeff-Com: -0.816D-02 0.667D-01 0.389D+00 0.577D+00
 Coeff:     -0.105D-03 0.151D-02 0.549D-03-0.239D-02-0.937D-02-0.147D-01
 Coeff:     -0.816D-02 0.667D-01 0.389D+00 0.577D+00
 Gap=     0.158 Goal=   None    Shift=    0.000
 RMSDP=5.04D-08 MaxDP=3.44D-06 DE=-1.21D-11 OVMax= 1.06D-06

 Cycle  11  Pass 1  IDiag  1:
 RMSU=  2.29D-08    CP:  1.00D+00  1.11D+00  8.94D-01  1.13D+00  1.18D+00
                    CP:  9.90D-01  1.06D+00  1.15D+00  1.28D+00  9.29D-01
 E= -994.858357247638     Delta-E=        0.000000000033 Rises=F Damp=F
 DIIS: error= 3.67D-08 at cycle  11 NSaved=  11.
 NSaved=11 IEnMin=10 EnMin= -994.858357247670     IErMin=11 ErrMin= 3.67D-08
 ErrMax= 3.67D-08  0.00D+00 EMaxC= 1.00D-01 BMatC= 4.39D-13 BMatP= 2.65D-12
 IDIUse=1 WtCom= 1.00D+00 WtEn= 0.00D+00
 Coeff-Com: -0.351D-04 0.266D-03 0.248D-03 0.921D-03-0.413D-03-0.335D-02
 Coeff-Com: -0.168D-01-0.165D-01 0.739D-01 0.315D+00 0.646D+00
 Coeff:     -0.351D-04 0.266D-03 0.248D-03 0.921D-03-0.413D-03-0.335D-02
 Coeff:     -0.168D-01-0.165D-01 0.739D-01 0.315D+00 0.646D+00
 Gap=     0.158 Goal=   None    Shift=    0.000
 RMSDP=1.91D-08 MaxDP=1.20D-06 DE= 3.25D-11 OVMax= 3.52D-07

 Cycle  12  Pass 1  IDiag  1:
 RMSU=  8.45D-09    CP:  1.00D+00  1.11D+00  8.94D-01  1.13D+00  1.18D+00
                    CP:  9.89D-01  1.06D+00  1.16D+00  1.32D+00  9.98D-01
                    CP:  7.90D-01
 E= -994.858357247662     Delta-E=       -0.000000000024 Rises=F Damp=F
 DIIS: error= 1.96D-08 at cycle  12 NSaved=  12.
 NSaved=12 IEnMin=10 EnMin= -994.858357247670     IErMin=12 ErrMin= 1.96D-08
 ErrMax= 1.96D-08  0.00D+00 EMaxC= 1.00D-01 BMatC= 5.34D-14 BMatP= 4.39D-13
 IDIUse=1 WtCom= 1.00D+00 WtEn= 0.00D+00
 Coeff-Com:  0.631D-05-0.199D-03-0.164D-04 0.960D-03 0.170D-02 0.135D-02
 Coeff-Com: -0.556D-02-0.235D-01-0.451D-01 0.260D-01 0.280D+00 0.764D+00
 Coeff:      0.631D-05-0.199D-03-0.164D-04 0.960D-03 0.170D-02 0.135D-02
 Coeff:     -0.556D-02-0.235D-01-0.451D-01 0.260D-01 0.280D+00 0.764D+00
 Gap=     0.158 Goal=   None    Shift=    0.000
 RMSDP=8.24D-09 MaxDP=4.96D-07 DE=-2.43D-11 OVMax= 1.64D-07

 SCF Done:  E(RM062X) =  -994.858357248     A.U. after   12 cycles
            NFock= 12  Conv=0.82D-08     -V/T= 2.0030
 KE= 9.918760312124D+02 PE=-3.900334141321D+03 EE= 1.139281648869D+03
 Leave Link  502 at Mon Apr  4 20:50:08 2022, MaxMem=  1879048192 cpu:             893.4 elap:             128.9
 (Enter /gpfs/software/gaussian16/sse4/tar/g16/l701.exe)
 ... and contract with generalized density number  0.
 Compute integral first derivatives.
 Leave Link  701 at Mon Apr  4 20:50:08 2022, MaxMem=  1879048192 cpu:               1.6 elap:               0.3
 (Enter /gpfs/software/gaussian16/sse4/tar/g16/l702.exe)
 L702 exits ... SP integral derivatives will be done elsewhere.
 Leave Link  702 at Mon Apr  4 20:50:08 2022, MaxMem=  1879048192 cpu:               0.2 elap:               0.0
 (Enter /gpfs/software/gaussian16/sse4/tar/g16/l703.exe)
 Integral derivatives from FoFJK, PRISM(SPDF).
 Compute integral first derivatives, UseDBF=F ICtDFT=           0.
 Calling FoFJK, ICntrl=      2127 FMM=F ISym2X=0 I1Cent= 0 IOpClX= 0 NMat=1 NMatS=1 NMatT=0.
 FoFJK:  IHMeth= 1 ICntrl=    2127 DoSepK=F KAlg= 0 I1Cent=           0 FoldK=F
 IRaf=         0 NMat=       1 IRICut=       1 DoRegI=T DoRafI=F ISym2E= 0 IDoP0=0 IntGTp=1.
 FoFCou: FMM=F IPFlag=           0 FMFlag=      100000 FMFlg1=         800
         NFxFlg=           0 DoJE=F BraDBF=F KetDBF=F FulRan=T
         wScrn=  0.000000 ICntrl=      2127 IOpCl=  0 I1Cent=           0 NGrid=           0
         NMat0=    1 NMatS0=      1 NMatT0=    0 NMatD0=    1 NMtDS0=    0 NMtDT0=    0
 Symmetry not used in FoFCou.
 Leave Link  703 at Mon Apr  4 20:50:35 2022, MaxMem=  1879048192 cpu:             185.4 elap:              26.7
 (Enter /gpfs/software/gaussian16/sse4/tar/g16/l716.exe)
 Dipole        =-3.53251488D+00 1.51962055D+00 2.76361106D-04
 ***** Axes restored to original set *****
 -------------------------------------------------------------------
 Center     Atomic                   Forces (Hartrees/Bohr)
 Number     Number              X              Y              Z
 -------------------------------------------------------------------
      1        6          -0.000915258   -0.000295440    0.000302464
      2        6           0.000120264    0.000510452   -0.000058901
      3        6           0.000613859   -0.000144464   -0.000067479
      4        6          -0.000047232    0.000354664   -0.000081905
      5        6           0.000105427   -0.000491207    0.000049629
      6        6           0.000106025    0.000179358   -0.000049732
      7        1           0.000005886   -0.000056101   -0.000019707
      8        8           0.000133837   -0.000068899   -0.000109467
      9        1           0.000027799   -0.000062662   -0.000012298
     10        6          -0.000554711   -0.000351159    0.000158314
     11        6           0.000140607    0.000033889   -0.000042892
     12        6          -0.000190101    0.000654680   -0.000052024
     13        6           0.000504745    0.000011944   -0.000066462
     14        6          -0.000548785   -0.000214131    0.000188710
     15        6           0.000168304    0.000104007   -0.000103019
     16       17           0.000326889   -0.000151785   -0.000031686
     17        1          -0.000006104    0.000010378   -0.000011897
     18        1           0.000008550   -0.000023523    0.000008351
 -------------------------------------------------------------------
 Cartesian Forces:  Max     0.000915258 RMS     0.000270309
 Leave Link  716 at Mon Apr  4 20:50:35 2022, MaxMem=  1879048192 cpu:               0.2 elap:               0.1
 (Enter /gpfs/software/gaussian16/sse4/tar/g16/l103.exe)

 GradGradGradGradGradGradGradGradGradGradGradGradGradGradGradGradGradGrad
 Berny optimization.
 Using GEDIIS/GDIIS optimizer.
 FormGI is forming the generalized inverse of G from B-inverse, IUseBI=4.
 Internal  Forces:  Max     0.000582523 RMS     0.000137526
 Search for a local minimum.
 Step number   9 out of a maximum of   95
 All quantities printed in internal units (Hartrees-Bohrs-Radians)
 RMS Force = .13753D-03 SwitMx=.10000D-02 MixMth= 2
 Mixed Optimization -- En-DIIS/RFO-DIIS
 Swapping is turned off.
 Update second derivatives using D2CorX and points    2    3    4    5    6
                                                      7    8    9
 DE= -8.06D-06 DEPred=-8.75D-06 R= 9.22D-01
 TightC=F SS=  1.41D+00  RLast= 1.26D-02 DXNew= 1.4270D+00 3.7822D-02
 Trust test= 9.22D-01 RLast= 1.26D-02 DXMaxT set to 8.49D-01
 ITU=  1  1  1  1  1  1  1  1  0
     Eigenvalues ---    0.00906   0.01582   0.01600   0.01983   0.02001
     Eigenvalues ---    0.02015   0.02019   0.02033   0.02060   0.02085
     Eigenvalues ---    0.02102   0.02136   0.02177   0.02719   0.04055
     Eigenvalues ---    0.06416   0.14837   0.16009   0.16017   0.16434
     Eigenvalues ---    0.17570   0.22430   0.22714   0.24489   0.24754
     Eigenvalues ---    0.25004   0.25070   0.25310   0.25656   0.31291
     Eigenvalues ---    0.33912   0.34820   0.34887   0.35214   0.35685
     Eigenvalues ---    0.36638   0.41408   0.41968   0.43217   0.43445
     Eigenvalues ---    0.44360   0.45585   0.45963   0.46945   0.48065
     Eigenvalues ---    0.50371   0.75493   0.80909
 En-DIIS/RFO-DIIS/Sim-DIIS IScMMF=       -3 using points:     9    8    7    6    5
 RFO step:  Lambda=-6.40321708D-06.
 NNeg= 0 NGDIIS= 5 SimSw=  2.50D-01 Rises=F DC= -8.06D-06 SmlDif=  1.00D-05
 NRisDI= 0 DoIntr=F SqrtH=F CThrHd= 10.0 CDAdj=  3.0
 RMS Error=  0.1054058790D-02 NUsed= 5 OKEnD=F EnDIS=F
 InvSVX:  RCond= 2.98D-05 Info=           0 Equed=N FErr=  1.39D-14 BErr=  1.23D-16
 DidBck=F Rises=F RFO-DIIS coefs:    0.89429    0.45538   -0.26575   -0.26731    0.18338
 Iteration  1 RMS(Cart)=  0.00131673 RMS(Int)=  0.00000530
 Iteration  2 RMS(Cart)=  0.00000114 RMS(Int)=  0.00000522
 Iteration  3 RMS(Cart)=  0.00000000 RMS(Int)=  0.00000522
 ITry= 1 IFail=0 DXMaxC= 5.14D-03 DCOld= 1.00D+10 DXMaxT= 8.49D-01 DXLimC= 3.00D+00 Rises=F
 Variable       Old X    -DE/DX   Delta X   Delta X   Delta X     New X
                                 (Linear)    (Quad)   (Total)
    R1        2.79803  -0.00038  -0.00173   0.00033  -0.00140   2.79663
    R2        2.74103   0.00058  -0.00025   0.00136   0.00111   2.74214
    R3        2.31748  -0.00015   0.00079  -0.00078   0.00001   2.31749
    R4        2.60394   0.00006   0.00075  -0.00041   0.00034   2.60428
    R5        2.05121   0.00000  -0.00018   0.00015  -0.00003   2.05118
    R6        2.33483  -0.00008  -0.00056   0.00038  -0.00018   2.33465
    R7        2.65490   0.00022  -0.00019   0.00073   0.00054   2.65544
    R8        2.69789  -0.00014  -0.00112   0.00052  -0.00060   2.69728
    R9        2.70995  -0.00017   0.00006  -0.00019  -0.00013   2.70982
   R10        2.05444   0.00005   0.00007   0.00007   0.00014   2.05458
   R11        2.61570   0.00029   0.00052   0.00036   0.00087   2.61657
   R12        2.70772  -0.00042  -0.00135   0.00008  -0.00127   2.70645
   R13        2.34840   0.00016  -0.00035   0.00022  -0.00013   2.34827
   R14        2.63965   0.00035   0.00089   0.00000   0.00090   2.64055
   R15        2.04900   0.00000  -0.00003   0.00002  -0.00001   2.04900
   R16        2.65249  -0.00030  -0.00064  -0.00022  -0.00086   2.65162
   R17        2.04924  -0.00001  -0.00004  -0.00002  -0.00006   2.04918
   R18        2.61354   0.00014   0.00019   0.00016   0.00035   2.61389
   R19        3.32307   0.00036   0.00086   0.00048   0.00134   3.32440
    A1        1.80907  -0.00023   0.00045  -0.00109  -0.00064   1.80843
    A2        2.17751   0.00014   0.00009   0.00050   0.00059   2.17810
    A3        2.29660   0.00009  -0.00054   0.00060   0.00006   2.29666
    A4        2.19485   0.00016  -0.00032   0.00074   0.00042   2.19527
    A5        1.99404  -0.00001   0.00051  -0.00015   0.00035   1.99439
    A6        2.09430  -0.00015  -0.00019  -0.00059  -0.00077   2.09353
    A7        2.26990   0.00013  -0.00006   0.00058   0.00052   2.27042
    A8        2.24175  -0.00011  -0.00031  -0.00006  -0.00037   2.24139
    A9        1.88579  -0.00011   0.00025  -0.00065  -0.00040   1.88539
   A10        2.21011   0.00007  -0.00012   0.00035   0.00023   2.21033
   A11        2.18729   0.00004  -0.00013   0.00030   0.00018   2.18747
   A12        2.16501   0.00016  -0.00000   0.00048   0.00047   2.16548
   A13        2.04655  -0.00006   0.00015  -0.00033  -0.00018   2.04637
   A14        2.07163  -0.00009  -0.00015  -0.00014  -0.00029   2.07133
   A15        2.24730   0.00006  -0.00118   0.00099  -0.00019   2.24711
   A16        2.22119   0.00007   0.00047   0.00006   0.00052   2.22171
   A17        1.81470  -0.00013   0.00071  -0.00105  -0.00033   1.81437
   A18        2.40627   0.00004  -0.00097   0.00116   0.00017   2.40645
   A19        2.16300   0.00012  -0.00010   0.00042   0.00034   2.16333
   A20        2.05590  -0.00004  -0.00029   0.00025  -0.00005   2.05585
   A21        2.06428  -0.00009   0.00038  -0.00066  -0.00029   2.06400
   A22        2.12545   0.00007  -0.00019   0.00022   0.00004   2.12549
   A23        2.08078  -0.00004   0.00045  -0.00041   0.00003   2.08081
   A24        2.07696  -0.00003  -0.00026   0.00019  -0.00007   2.07688
   A25        1.99510  -0.00006   0.00004  -0.00008  -0.00004   1.99506
   A26        2.10201   0.00010  -0.00003   0.00032   0.00029   2.10230
   A27        2.18607  -0.00004  -0.00001  -0.00024  -0.00025   2.18582
   A28        2.06184  -0.00005   0.00050  -0.00066  -0.00018   2.06167
    D1       -0.00134   0.00006   0.00098   0.00020   0.00118  -0.00016
    D2        3.14008   0.00006   0.00096   0.00028   0.00124   3.14133
    D3       -3.14094  -0.00006  -0.00102   0.00012  -0.00089   3.14135
    D4        0.00048  -0.00006  -0.00104   0.00021  -0.00083  -0.00035
    D5        0.00120  -0.00007  -0.00105  -0.00013  -0.00118   0.00002
    D6        3.14061   0.00007   0.00116  -0.00006   0.00110  -3.14148
    D7        0.00029  -0.00001  -0.00021  -0.00001  -0.00023   0.00006
    D8        3.14118  -0.00001  -0.00028   0.00029   0.00000   3.14118
    D9       -3.14112  -0.00001  -0.00019  -0.00010  -0.00030  -3.14142
   D10       -0.00023  -0.00001  -0.00026   0.00020  -0.00007  -0.00029
   D11        0.00015   0.00002   0.00024  -0.00014   0.00010   0.00025
   D12       -0.00134   0.00005   0.00069   0.00032   0.00102  -0.00033
   D13        3.14065   0.00002   0.00021   0.00022   0.00043   3.14108
   D14        0.00107  -0.00004  -0.00066  -0.00023  -0.00090   0.00017
   D15       -3.13982  -0.00004  -0.00059  -0.00054  -0.00113  -3.14095
   D16       -3.14092  -0.00002  -0.00019  -0.00013  -0.00032  -3.14124
   D17        0.00137  -0.00002  -0.00012  -0.00043  -0.00055   0.00082
   D18        0.00449  -0.00002  -0.00151  -0.00067  -0.00218   0.00231
   D19       -3.13820   0.00002  -0.00034  -0.00077  -0.00110  -3.13930
   D20       -3.13664  -0.00005  -0.00207  -0.00079  -0.00286  -3.13950
   D21        0.00386  -0.00001  -0.00090  -0.00089  -0.00178   0.00208
   D22        3.14069   0.00001   0.00050   0.00004   0.00054   3.14124
   D23       -0.00000  -0.00003  -0.00047   0.00012  -0.00034  -0.00034
   D24       -3.14105  -0.00000  -0.00050   0.00018  -0.00031  -3.14136
   D25        0.00136  -0.00001  -0.00049  -0.00026  -0.00075   0.00061
   D26       -0.00034   0.00003   0.00045   0.00010   0.00056   0.00022
   D27       -3.14112   0.00002   0.00046  -0.00033   0.00012  -3.14100
   D28        0.00110  -0.00002  -0.00027  -0.00035  -0.00062   0.00048
   D29       -0.00042   0.00000   0.00018  -0.00006   0.00012  -0.00031
   D30        3.14154  -0.00000   0.00001  -0.00010  -0.00010   3.14144
   D31        3.14035   0.00002   0.00018   0.00038   0.00056   3.14091
   D32       -0.00087   0.00001   0.00000   0.00034   0.00034  -0.00053
   D33        0.00145  -0.00005  -0.00090  -0.00016  -0.00107   0.00037
   D34        3.14096   0.00002   0.00047   0.00006   0.00051   3.14148
   D35       -3.14052  -0.00005  -0.00072  -0.00013  -0.00086  -3.14138
   D36       -0.00101   0.00003   0.00064   0.00009   0.00073  -0.00027
   D37       -0.00169   0.00006   0.00095   0.00033   0.00128  -0.00041
   D38       -3.14109  -0.00002  -0.00049   0.00010  -0.00040  -3.14149
         Item               Value     Threshold  Converged?
 Maximum Force            0.000583     0.000450     NO 
 RMS     Force            0.000138     0.000300     YES
 Maximum Displacement     0.005137     0.001800     NO 
 RMS     Displacement     0.001317     0.001200     NO 
 Predicted change in Energy=-2.946914D-06
 Lowest energy point so far.  Saving SCF results.
 GradGradGradGradGradGradGradGradGradGradGradGradGradGradGradGradGradGrad

 Leave Link  103 at Mon Apr  4 20:50:35 2022, MaxMem=  1879048192 cpu:               0.2 elap:               0.1
 (Enter /gpfs/software/gaussian16/sse4/tar/g16/l202.exe)
                          Input orientation:                          
 ---------------------------------------------------------------------
 Center     Atomic      Atomic             Coordinates (Angstroms)
 Number     Number       Type             X           Y           Z
 ---------------------------------------------------------------------
      1          6           0       -6.130120    2.467847   -0.005244
      2          6           0       -6.095210    0.988837    0.032927
      3          6           0       -4.728750    2.841518   -0.051783
      4          6           0       -3.716427    2.133374   -0.059575
      5          6           0       -3.631296    0.731183   -0.025052
      6          6           0       -4.958866    0.209177    0.023621
      7          1           0       -5.094684   -0.869055    0.056088
      8          8           0       -7.153086    3.144187    0.003563
      9          1           0       -7.073571    0.520303    0.071169
     10          6           0       -2.431384   -0.053909   -0.036295
     11          6           0       -1.115534    0.374844   -0.079966
     12          6           0       -2.328435   -1.482037   -0.004175
     13          6           0       -1.116591   -2.177562   -0.017630
     14          6           0        0.117414   -1.511312   -0.065092
     15          6           0        0.018962   -0.131956   -0.096021
     16         17           0        1.622411   -2.422096   -0.080470
     17          1           0       -1.128034   -3.261550    0.009135
     18          1           0       -3.248530   -2.054535    0.032421
 ---------------------------------------------------------------------
                    Distance matrix (angstroms):
                    1          2          3          4          5
     1  C    0.000000
     2  C    1.479915   0.000000
     3  C    1.451080   2.303653   0.000000
     4  C    2.437363   2.641426   1.235446   0.000000
     5  C    3.043110   2.478028   2.378789   1.405197   0.000000
     6  C    2.544457   1.378127   2.643456   2.291966   1.427341
     7  H    3.494396   2.110296   3.730133   3.305684   2.169988
     8  O    1.226365   2.401145   2.443783   3.582785   4.269240
     9  H    2.165379   1.085438   3.301718   3.726863   3.450070
    10  C    4.476702   3.809951   3.696164   2.536944   1.433974
    11  C    5.434365   5.018656   4.374997   3.139664   2.541466
    12  C    5.482189   4.505018   4.945392   3.873085   2.568311
    13  C    6.834871   5.900448   6.183852   5.034390   3.845074
    14  C    7.407359   6.697540   6.514032   5.289811   4.368433
    15  C    6.676708   6.217387   5.602167   4.368774   3.751590
    16  Cl   9.166185   8.438543   8.248861   7.018258   6.127616
    17  H    7.605726   6.537522   7.086346   5.984121   4.712685
    18  H    5.362548   4.167217   5.115611   4.214970   2.812478
                    6          7          8          9         10
     6  C    0.000000
     7  H    1.087237   0.000000
     8  O    3.664599   4.510641   0.000000
     9  H    2.137998   2.417960   2.625959   0.000000
    10  C    2.541843   2.786784   5.702970   4.678799   0.000000
    11  C    3.848295   4.171263   6.642911   5.961728   1.384629
    12  C    3.127322   2.833993   6.684255   5.150859   1.432194
    13  C    4.523417   4.188419   8.047405   6.540028   2.497786
    14  C    5.360650   5.252918   8.633571   7.473706   2.936192
    15  C    4.990938   5.168736   7.885512   7.124424   2.452317
    16  Cl   7.088557   6.895648  10.392301   9.181547   4.695053
    17  H    5.169277   4.632553   8.794017   7.046677   3.462621
    18  H    2.837203   2.194131   6.501777   4.611098   2.162164
                   11         12         13         14         15
    11  C    0.000000
    12  C    2.219207   0.000000
    13  C    2.553168   1.397320   0.000000
    14  C    2.253434   2.446783   1.403179   0.000000
    15  C    1.242653   2.709507   2.340968   1.383210   0.000000
    16  Cl   3.913977   4.061862   2.750614   1.759199   2.795716
    17  H    3.637507   2.146580   1.084378   2.149415   3.334818
    18  H    3.234839   1.084282   2.136072   3.410891   3.793324
                   16         17         18
    16  Cl   0.000000
    17  H    2.877093   0.000000
    18  H    4.886094   2.440067   0.000000
 Stoichiometry    C12H4ClO(1-)
 Framework group  C1[X(C12H4ClO)]
 Deg. of freedom    48
 Full point group                 C1      NOp   1
 RotChk:  IX=0 Diff= 2.61D-04
 Largest Abelian subgroup         C1      NOp   1
 Largest concise Abelian subgroup C1      NOp   1
                         Standard orientation:                         
 ---------------------------------------------------------------------
 Center     Atomic      Atomic             Coordinates (Angstroms)
 Number     Number       Type             X           Y           Z
 ---------------------------------------------------------------------
      1          6           0        4.274462   -0.191316   -0.000221
      2          6           0        3.463356    1.046526    0.001353
      3          6           0        3.282059   -1.249980   -0.001215
      4          6           0        2.048380   -1.183937   -0.000903
      5          6           0        1.235220   -0.037922    0.000264
      6          6           0        2.086588    1.107710    0.001531
      7          1           0        1.632203    2.095443    0.003166
      8          8           0        5.500372   -0.224717   -0.000598
      9          1           0        4.046480    1.962027    0.002534
     10          6           0       -0.198394   -0.005764    0.000003
     11          6           0       -1.089064   -1.065907    0.001071
     12          6           0       -1.040408    1.152765   -0.001431
     13          6           0       -2.436825    1.102548   -0.001326
     14          6           0       -3.132515   -0.116027   -0.000136
     15          6           0       -2.320089   -1.235506    0.001369
     16         17           0       -4.891571   -0.138460    0.000135
     17          1           0       -2.999874    2.029290   -0.002336
     18          1           0       -0.561711    2.125654   -0.003031
 ---------------------------------------------------------------------
 Rotational constants (GHZ):           3.4931614           0.2252508           0.2116058
 Leave Link  202 at Mon Apr  4 20:50:35 2022, MaxMem=  1879048192 cpu:               0.1 elap:               0.0
 (Enter /gpfs/software/gaussian16/sse4/tar/g16/l301.exe)
 Standard basis: 6-311+G(d,p) (5D, 7F)
 Ernie: Thresh=  0.10000D-02 Tol=  0.10000D-05 Strict=F.
 There are   354 symmetry adapted cartesian basis functions of A   symmetry.
 There are   340 symmetry adapted basis functions of A   symmetry.
   340 basis functions,   553 primitive gaussians,   354 cartesian basis functions
    51 alpha electrons       51 beta electrons
       nuclear repulsion energy       774.2751919804 Hartrees.
 IExCor= 4336 DFT=T Ex+Corr=M062X ExCW=0 ScaHFX=  0.540000
 ScaDFX=  1.000000  1.000000  1.000000  1.000000 ScalE2=  1.000000  1.000000
 IRadAn=      5 IRanWt=     -1 IRanGd=            0 ICorTp=0 IEmpDi=  4
 NAtoms=   18 NActive=   18 NUniq=   18 SFac= 1.00D+00 NAtFMM=   60 NAOKFM=F Big=F
 Integral buffers will be    131072 words long.
 Raffenetti 2 integral format.
 Two-electron integral symmetry is turned on.
 Leave Link  301 at Mon Apr  4 20:50:35 2022, MaxMem=  1879048192 cpu:               0.5 elap:               0.1
 (Enter /gpfs/software/gaussian16/sse4/tar/g16/l302.exe)
 NPDir=0 NMtPBC=     1 NCelOv=     1 NCel=       1 NClECP=     1 NCelD=      1
         NCelK=      1 NCelE2=     1 NClLst=     1 CellRange=     0.0.
 One-electron integrals computed using PRISM.
 One-electron integral symmetry used in STVInt
 NBasis=   340 RedAO= T EigKep=  2.07D-06  NBF=   340
 NBsUse=   335 1.00D-06 EigRej=  9.52D-07 NBFU=   335
 Precomputing XC quadrature grid using
 IXCGrd= 4 IRadAn=           5 IRanWt=          -1 IRanGd=           0 AccXCQ= 0.00D+00.
 Generated NRdTot=       0 NPtTot=           0 NUsed=           0 NTot=          32
 NSgBfM=   348   348   348   348   348 MxSgAt=    18 MxSgA2=    18.
 Leave Link  302 at Mon Apr  4 20:50:36 2022, MaxMem=  1879048192 cpu:               3.1 elap:               0.5
 (Enter /gpfs/software/gaussian16/sse4/tar/g16/l303.exe)
 DipDrv:  MaxL=1.
 Leave Link  303 at Mon Apr  4 20:50:36 2022, MaxMem=  1879048192 cpu:               0.3 elap:               0.1
 (Enter /gpfs/software/gaussian16/sse4/tar/g16/l401.exe)
 Initial guess from the checkpoint file:  "checkpoint.chk"
 B after Tr=    -0.000000    0.000000    0.000000
         Rot=    1.000000   -0.000000    0.000000    0.000007 Ang=  -0.00 deg.
 Guess basis will be translated and rotated to current coordinates.
 JPrj=2 DoOrth=T DoCkMO=T.
 Leave Link  401 at Mon Apr  4 20:50:36 2022, MaxMem=  1879048192 cpu:               2.2 elap:               0.3
 (Enter /gpfs/software/gaussian16/sse4/tar/g16/l502.exe)
 Integral symmetry usage will be decided dynamically.
 Closed shell SCF:
 Using DIIS extrapolation, IDIIS=  1040.
 NGot=  1879048192 LenX=  1878791817 LenY=  1878666060
 Requested convergence on RMS density matrix=1.00D-08 within 128 cycles.
 Requested convergence on MAX density matrix=1.00D-06.
 Requested convergence on             energy=1.00D-06.
 No special actions if energy rises.
 Fock matrices will be formed incrementally for  20 cycles.

 Cycle   1  Pass 1  IDiag  1:
 FoFJK:  IHMeth= 1 ICntrl=       0 DoSepK=F KAlg= 0 I1Cent=           0 FoldK=F
 IRaf= 850000000 NMat=       1 IRICut=       1 DoRegI=T DoRafI=F ISym2E= 0 IDoP0=0 IntGTp=1.
 FoFCou: FMM=F IPFlag=           0 FMFlag=      100000 FMFlg1=           0
         NFxFlg=           0 DoJE=F BraDBF=F KetDBF=F FulRan=T
         wScrn=  0.000000 ICntrl=         0 IOpCl=  0 I1Cent=           0 NGrid=           0
         NMat0=    1 NMatS0=      1 NMatT0=    0 NMatD0=    1 NMtDS0=    0 NMtDT0=    0
 Symmetry not used in FoFCou.
 E= -994.858350280820    
 DIIS: error= 7.42D-05 at cycle   1 NSaved=   1.
 NSaved= 1 IEnMin= 1 EnMin= -994.858350280820     IErMin= 1 ErrMin= 7.42D-05
 ErrMax= 7.42D-05  0.00D+00 EMaxC= 1.00D-01 BMatC= 4.53D-06 BMatP= 4.53D-06
 IDIUse=1 WtCom= 1.00D+00 WtEn= 0.00D+00
 Coeff-Com:  0.100D+01
 Coeff:      0.100D+01
 Gap=     0.386 Goal=   None    Shift=    0.000
 RMSDP=1.40D-04 MaxDP=5.25D-03              OVMax= 1.35D-03

 Cycle   2  Pass 1  IDiag  1:
 RMSU=  1.31D-04    CP:  1.00D+00
 E= -994.858359997687     Delta-E=       -0.000009716867 Rises=F Damp=F
 DIIS: error= 1.96D-05 at cycle   2 NSaved=   2.
 NSaved= 2 IEnMin= 2 EnMin= -994.858359997687     IErMin= 2 ErrMin= 1.96D-05
 ErrMax= 1.96D-05  0.00D+00 EMaxC= 1.00D-01 BMatC= 2.13D-07 BMatP= 4.53D-06
 IDIUse=1 WtCom= 1.00D+00 WtEn= 0.00D+00
 Coeff-Com: -0.792D-01 0.108D+01
 Coeff:     -0.792D-01 0.108D+01
 Gap=     0.158 Goal=   None    Shift=    0.000
 RMSDP=3.07D-05 MaxDP=1.45D-03 DE=-9.72D-06 OVMax= 2.88D-04

 Cycle   3  Pass 1  IDiag  1:
 RMSU=  2.03D-05    CP:  1.00D+00  1.13D+00
 E= -994.858360363259     Delta-E=       -0.000000365572 Rises=F Damp=F
 DIIS: error= 2.47D-05 at cycle   3 NSaved=   3.
 NSaved= 3 IEnMin= 3 EnMin= -994.858360363259     IErMin= 2 ErrMin= 1.96D-05
 ErrMax= 2.47D-05  0.00D+00 EMaxC= 1.00D-01 BMatC= 1.69D-07 BMatP= 2.13D-07
 IDIUse=1 WtCom= 1.00D+00 WtEn= 0.00D+00
 Coeff-Com: -0.717D-01 0.539D+00 0.533D+00
 Coeff:     -0.717D-01 0.539D+00 0.533D+00
 Gap=     0.158 Goal=   None    Shift=    0.000
 RMSDP=6.78D-06 MaxDP=3.09D-04 DE=-3.66D-07 OVMax= 2.10D-04

 Cycle   4  Pass 1  IDiag  1:
 RMSU=  5.86D-06    CP:  1.00D+00  1.15D+00  9.04D-01
 E= -994.858360527097     Delta-E=       -0.000000163838 Rises=F Damp=F
 DIIS: error= 8.97D-06 at cycle   4 NSaved=   4.
 NSaved= 4 IEnMin= 4 EnMin= -994.858360527097     IErMin= 4 ErrMin= 8.97D-06
 ErrMax= 8.97D-06  0.00D+00 EMaxC= 1.00D-01 BMatC= 2.01D-08 BMatP= 1.69D-07
 IDIUse=1 WtCom= 1.00D+00 WtEn= 0.00D+00
 Coeff-Com: -0.153D-01 0.371D-01 0.253D+00 0.725D+00
 Coeff:     -0.153D-01 0.371D-01 0.253D+00 0.725D+00
 Gap=     0.158 Goal=   None    Shift=    0.000
 RMSDP=2.73D-06 MaxDP=1.52D-04 DE=-1.64D-07 OVMax= 5.49D-05

 Cycle   5  Pass 1  IDiag  1:
 RMSU=  1.85D-06    CP:  1.00D+00  1.15D+00  9.95D-01  1.10D+00
 E= -994.858360546575     Delta-E=       -0.000000019478 Rises=F Damp=F
 DIIS: error= 5.94D-06 at cycle   5 NSaved=   5.
 NSaved= 5 IEnMin= 5 EnMin= -994.858360546575     IErMin= 5 ErrMin= 5.94D-06
 ErrMax= 5.94D-06  0.00D+00 EMaxC= 1.00D-01 BMatC= 5.87D-09 BMatP= 2.01D-08
 IDIUse=1 WtCom= 1.00D+00 WtEn= 0.00D+00
 Coeff-Com: -0.860D-03-0.463D-01 0.100D+00 0.454D+00 0.493D+00
 Coeff:     -0.860D-03-0.463D-01 0.100D+00 0.454D+00 0.493D+00
 Gap=     0.158 Goal=   None    Shift=    0.000
 RMSDP=1.78D-06 MaxDP=1.20D-04 DE=-1.95D-08 OVMax= 2.64D-05

 Cycle   6  Pass 1  IDiag  1:
 RMSU=  7.78D-07    CP:  1.00D+00  1.15D+00  1.04D+00  1.08D+00  6.83D-01
 E= -994.858360552767     Delta-E=       -0.000000006192 Rises=F Damp=F
 DIIS: error= 2.68D-06 at cycle   6 NSaved=   6.
 NSaved= 6 IEnMin= 6 EnMin= -994.858360552767     IErMin= 6 ErrMin= 2.68D-06
 ErrMax= 2.68D-06  0.00D+00 EMaxC= 1.00D-01 BMatC= 7.75D-10 BMatP= 5.87D-09
 IDIUse=1 WtCom= 1.00D+00 WtEn= 0.00D+00
 Coeff-Com:  0.318D-02-0.390D-01 0.400D-02 0.105D+00 0.283D+00 0.643D+00
 Coeff:      0.318D-02-0.390D-01 0.400D-02 0.105D+00 0.283D+00 0.643D+00
 Gap=     0.158 Goal=   None    Shift=    0.000
 RMSDP=5.72D-07 MaxDP=3.46D-05 DE=-6.19D-09 OVMax= 1.54D-05

 Cycle   7  Pass 1  IDiag  1:
 RMSU=  3.25D-07    CP:  1.00D+00  1.15D+00  1.06D+00  1.08D+00  7.11D-01
                    CP:  9.97D-01
 E= -994.858360553887     Delta-E=       -0.000000001120 Rises=F Damp=F
 DIIS: error= 7.88D-07 at cycle   7 NSaved=   7.
 NSaved= 7 IEnMin= 7 EnMin= -994.858360553887     IErMin= 7 ErrMin= 7.88D-07
 ErrMax= 7.88D-07  0.00D+00 EMaxC= 1.00D-01 BMatC= 1.60D-10 BMatP= 7.75D-10
 IDIUse=1 WtCom= 1.00D+00 WtEn= 0.00D+00
 Coeff-Com:  0.191D-02-0.142D-01-0.134D-01-0.188D-01 0.681D-01 0.365D+00
 Coeff-Com:  0.611D+00
 Coeff:      0.191D-02-0.142D-01-0.134D-01-0.188D-01 0.681D-01 0.365D+00
 Coeff:      0.611D+00
 Gap=     0.158 Goal=   None    Shift=    0.000
 RMSDP=1.87D-07 MaxDP=6.98D-06 DE=-1.12D-09 OVMax= 9.19D-06

 Cycle   8  Pass 1  IDiag  1:
 RMSU=  1.50D-07    CP:  1.00D+00  1.15D+00  1.06D+00  1.07D+00  7.06D-01
                    CP:  1.12D+00  9.75D-01
 E= -994.858360554147     Delta-E=       -0.000000000259 Rises=F Damp=F
 DIIS: error= 2.90D-07 at cycle   8 NSaved=   8.
 NSaved= 8 IEnMin= 8 EnMin= -994.858360554147     IErMin= 8 ErrMin= 2.90D-07
 ErrMax= 2.90D-07  0.00D+00 EMaxC= 1.00D-01 BMatC= 1.97D-11 BMatP= 1.60D-10
 IDIUse=1 WtCom= 1.00D+00 WtEn= 0.00D+00
 Coeff-Com: -0.597D-04 0.445D-02-0.477D-02-0.345D-01-0.501D-01-0.219D-01
 Coeff-Com:  0.243D+00 0.864D+00
 Coeff:     -0.597D-04 0.445D-02-0.477D-02-0.345D-01-0.501D-01-0.219D-01
 Coeff:      0.243D+00 0.864D+00
 Gap=     0.158 Goal=   None    Shift=    0.000
 RMSDP=1.48D-07 MaxDP=7.69D-06 DE=-2.59D-10 OVMax= 7.28D-06

 Cycle   9  Pass 1  IDiag  1:
 RMSU=  8.18D-08    CP:  1.00D+00  1.15D+00  1.06D+00  1.07D+00  7.30D-01
                    CP:  1.17D+00  1.04D+00  1.12D+00
 E= -994.858360554172     Delta-E=       -0.000000000026 Rises=F Damp=F
 DIIS: error= 1.20D-07 at cycle   9 NSaved=   9.
 NSaved= 9 IEnMin= 9 EnMin= -994.858360554172     IErMin= 9 ErrMin= 1.20D-07
 ErrMax= 1.20D-07  0.00D+00 EMaxC= 1.00D-01 BMatC= 3.33D-12 BMatP= 1.97D-11
 IDIUse=1 WtCom= 1.00D+00 WtEn= 0.00D+00
 Coeff-Com: -0.306D-03 0.393D-02 0.483D-03-0.114D-01-0.305D-01-0.630D-01
 Coeff-Com:  0.797D-02 0.360D+00 0.732D+00
 Coeff:     -0.306D-03 0.393D-02 0.483D-03-0.114D-01-0.305D-01-0.630D-01
 Coeff:      0.797D-02 0.360D+00 0.732D+00
 Gap=     0.158 Goal=   None    Shift=    0.000
 RMSDP=5.13D-08 MaxDP=3.07D-06 DE=-2.57D-11 OVMax= 3.37D-06

 Cycle  10  Pass 1  IDiag  1:
 RMSU=  4.07D-08    CP:  1.00D+00  1.15D+00  1.05D+00  1.07D+00  7.32D-01
                    CP:  1.15D+00  1.05D+00  1.25D+00  1.17D+00
 E= -994.858360554179     Delta-E=       -0.000000000006 Rises=F Damp=F
 DIIS: error= 6.65D-08 at cycle  10 NSaved=  10.
 NSaved=10 IEnMin=10 EnMin= -994.858360554179     IErMin=10 ErrMin= 6.65D-08
 ErrMax= 6.65D-08  0.00D+00 EMaxC= 1.00D-01 BMatC= 5.98D-13 BMatP= 3.33D-12
 IDIUse=1 WtCom= 1.00D+00 WtEn= 0.00D+00
 Coeff-Com: -0.871D-04 0.495D-03 0.111D-02 0.248D-02-0.111D-02-0.195D-01
 Coeff-Com: -0.450D-01-0.281D-01 0.275D+00 0.814D+00
 Coeff:     -0.871D-04 0.495D-03 0.111D-02 0.248D-02-0.111D-02-0.195D-01
 Coeff:     -0.450D-01-0.281D-01 0.275D+00 0.814D+00
 Gap=     0.158 Goal=   None    Shift=    0.000
 RMSDP=3.26D-08 MaxDP=1.46D-06 DE=-6.37D-12 OVMax= 1.95D-06

 Cycle  11  Pass 1  IDiag  1:
 RMSU=  1.59D-08    CP:  1.00D+00  1.15D+00  1.05D+00  1.07D+00  7.27D-01
                    CP:  1.15D+00  1.08D+00  1.34D+00  1.30D+00  1.04D+00
 E= -994.858360554154     Delta-E=        0.000000000025 Rises=F Damp=F
 DIIS: error= 3.33D-08 at cycle  11 NSaved=  11.
 NSaved=11 IEnMin=10 EnMin= -994.858360554179     IErMin=11 ErrMin= 3.33D-08
 ErrMax= 3.33D-08  0.00D+00 EMaxC= 1.00D-01 BMatC= 1.67D-13 BMatP= 5.98D-13
 IDIUse=1 WtCom= 1.00D+00 WtEn= 0.00D+00
 Coeff-Com:  0.211D-04-0.583D-03 0.333D-03 0.350D-02 0.589D-02 0.355D-02
 Coeff-Com: -0.237D-01-0.907D-01-0.357D-01 0.391D+00 0.746D+00
 Coeff:      0.211D-04-0.583D-03 0.333D-03 0.350D-02 0.589D-02 0.355D-02
 Coeff:     -0.237D-01-0.907D-01-0.357D-01 0.391D+00 0.746D+00
 Gap=     0.158 Goal=   None    Shift=    0.000
 RMSDP=1.63D-08 MaxDP=7.87D-07 DE= 2.52D-11 OVMax= 1.09D-06

 Cycle  12  Pass 1  IDiag  1:
 RMSU=  6.92D-09    CP:  1.00D+00  1.15D+00  1.05D+00  1.07D+00  7.30D-01
                    CP:  1.15D+00  1.08D+00  1.36D+00  1.39D+00  1.15D+00
                    CP:  9.91D-01
 E= -994.858360554199     Delta-E=       -0.000000000045 Rises=F Damp=F
 DIIS: error= 1.85D-08 at cycle  12 NSaved=  12.
 NSaved=12 IEnMin=12 EnMin= -994.858360554199     IErMin=12 ErrMin= 1.85D-08
 ErrMax= 1.85D-08  0.00D+00 EMaxC= 1.00D-01 BMatC= 5.87D-14 BMatP= 1.67D-13
 IDIUse=1 WtCom= 1.00D+00 WtEn= 0.00D+00
 Coeff-Com:  0.324D-04-0.465D-03-0.648D-04 0.166D-02 0.400D-02 0.667D-02
 Coeff-Com: -0.448D-02-0.487D-01-0.816D-01 0.670D-01 0.450D+00 0.606D+00
 Coeff:      0.324D-04-0.465D-03-0.648D-04 0.166D-02 0.400D-02 0.667D-02
 Coeff:     -0.448D-02-0.487D-01-0.816D-01 0.670D-01 0.450D+00 0.606D+00
 Gap=     0.158 Goal=   None    Shift=    0.000
 RMSDP=5.91D-09 MaxDP=1.65D-07 DE=-4.52D-11 OVMax= 4.33D-07

 SCF Done:  E(RM062X) =  -994.858360554     A.U. after   12 cycles
            NFock= 12  Conv=0.59D-08     -V/T= 2.0030
 KE= 9.918753918971D+02 PE=-3.900245870936D+03 EE= 1.139236926505D+03
 Leave Link  502 at Mon Apr  4 20:52:45 2022, MaxMem=  1879048192 cpu:             897.7 elap:             129.3
 (Enter /gpfs/software/gaussian16/sse4/tar/g16/l701.exe)
 ... and contract with generalized density number  0.
 Compute integral first derivatives.
 Leave Link  701 at Mon Apr  4 20:52:46 2022, MaxMem=  1879048192 cpu:               1.6 elap:               0.3
 (Enter /gpfs/software/gaussian16/sse4/tar/g16/l702.exe)
 L702 exits ... SP integral derivatives will be done elsewhere.
 Leave Link  702 at Mon Apr  4 20:52:46 2022, MaxMem=  1879048192 cpu:               0.2 elap:               0.0
 (Enter /gpfs/software/gaussian16/sse4/tar/g16/l703.exe)
 Integral derivatives from FoFJK, PRISM(SPDF).
 Compute integral first derivatives, UseDBF=F ICtDFT=           0.
 Calling FoFJK, ICntrl=      2127 FMM=F ISym2X=0 I1Cent= 0 IOpClX= 0 NMat=1 NMatS=1 NMatT=0.
 FoFJK:  IHMeth= 1 ICntrl=    2127 DoSepK=F KAlg= 0 I1Cent=           0 FoldK=F
 IRaf=         0 NMat=       1 IRICut=       1 DoRegI=T DoRafI=F ISym2E= 0 IDoP0=0 IntGTp=1.
 FoFCou: FMM=F IPFlag=           0 FMFlag=      100000 FMFlg1=         800
         NFxFlg=           0 DoJE=F BraDBF=F KetDBF=F FulRan=T
         wScrn=  0.000000 ICntrl=      2127 IOpCl=  0 I1Cent=           0 NGrid=           0
         NMat0=    1 NMatS0=      1 NMatT0=    0 NMatD0=    1 NMtDS0=    0 NMtDT0=    0
 Symmetry not used in FoFCou.
 Leave Link  703 at Mon Apr  4 20:53:12 2022, MaxMem=  1879048192 cpu:             179.7 elap:              25.9
 (Enter /gpfs/software/gaussian16/sse4/tar/g16/l716.exe)
 Dipole        =-3.53255751D+00 1.51994252D+00 3.35441224D-04
 ***** Axes restored to original set *****
 -------------------------------------------------------------------
 Center     Atomic                   Forces (Hartrees/Bohr)
 Number     Number              X              Y              Z
 -------------------------------------------------------------------
      1        6          -0.000593922   -0.000002604    0.000002125
      2        6           0.000134250    0.000112770    0.000000826
      3        6           0.000273711   -0.000008171   -0.000000984
      4        6           0.000087631    0.000184306   -0.000009286
      5        6           0.000060748   -0.000221582   -0.000006135
      6        6          -0.000018766    0.000008459    0.000007315
      7        1          -0.000013414   -0.000022378   -0.000011146
      8        8           0.000190442   -0.000078462    0.000004064
      9        1          -0.000008587   -0.000044055   -0.000000928
     10        6          -0.000165893   -0.000000867    0.000022139
     11        6          -0.000099293    0.000049264    0.000000143
     12        6          -0.000032685    0.000170987   -0.000006863
     13        6           0.000163331   -0.000013972   -0.000018736
     14        6          -0.000201011   -0.000121024    0.000047058
     15        6           0.000196795    0.000058057   -0.000029996
     16       17           0.000062026   -0.000012331   -0.000006669
     17        1          -0.000037278   -0.000012378   -0.000004128
     18        1           0.000001915   -0.000046017    0.000011203
 -------------------------------------------------------------------
 Cartesian Forces:  Max     0.000593922 RMS     0.000122078
 Leave Link  716 at Mon Apr  4 20:53:12 2022, MaxMem=  1879048192 cpu:               0.2 elap:               0.1
 (Enter /gpfs/software/gaussian16/sse4/tar/g16/l103.exe)

 GradGradGradGradGradGradGradGradGradGradGradGradGradGradGradGradGradGrad
 Berny optimization.
 Using GEDIIS/GDIIS optimizer.
 FormGI is forming the generalized inverse of G from B-inverse, IUseBI=4.
 GSVD:  received Info=                   1 from GESDD.
 Internal  Forces:  Max     0.000315680 RMS     0.000059215
 Search for a local minimum.
 Step number  10 out of a maximum of   95
 All quantities printed in internal units (Hartrees-Bohrs-Radians)
 RMS Force = .59215D-04 SwitMx=.10000D-02 MixMth= 2
 Mixed Optimization -- En-DIIS/RFO-DIIS
 Swapping is turned off.
 Update second derivatives using D2CorX and points    2    3    4    5    6
                                                      7    8    9   10
 DE= -3.31D-06 DEPred=-2.95D-06 R= 1.12D+00
 TightC=F SS=  1.41D+00  RLast= 6.95D-03 DXNew= 1.4270D+00 2.0845D-02
 Trust test= 1.12D+00 RLast= 6.95D-03 DXMaxT set to 8.49D-01
 ITU=  1  1  1  1  1  1  1  1  1  0
     Eigenvalues ---    0.00889   0.01583   0.01622   0.01977   0.02000
     Eigenvalues ---    0.02014   0.02019   0.02033   0.02062   0.02083
     Eigenvalues ---    0.02103   0.02136   0.02177   0.03094   0.05348
     Eigenvalues ---    0.06414   0.14447   0.15961   0.16019   0.16315
     Eigenvalues ---    0.17540   0.21386   0.22491   0.23152   0.24710
     Eigenvalues ---    0.25005   0.25089   0.25386   0.25538   0.30507
     Eigenvalues ---    0.34319   0.34819   0.34839   0.35013   0.35424
     Eigenvalues ---    0.35895   0.41401   0.41855   0.42788   0.43415
     Eigenvalues ---    0.44313   0.45774   0.45953   0.46732   0.48527
     Eigenvalues ---    0.51410   0.75919   0.81781
 En-DIIS/RFO-DIIS/Sim-DIIS IScMMF=       -3 using points:    10    9    8    7    6    5
 RFO step:  Lambda=-1.08004813D-06.
 NNeg= 0 NGDIIS= 6 SimSw=  2.50D-01 Rises=F DC= -3.31D-06 SmlDif=  1.00D-05
 NRisDI= 0 DoIntr=F SqrtH=F CThrHd= 10.0 CDAdj=  3.0
 RMS Error=  0.4082729201D-03 NUsed= 6 OKEnD=F EnDIS=F
 InvSVX:  RCond= 7.53D-07 Info=           0 Equed=N FErr=  3.30D-14 BErr=  1.11D-16
 DidBck=F Rises=F RFO-DIIS coefs:    1.56196   -0.41436   -0.24803    0.07212    0.06173
                  RFO-DIIS coefs:   -0.03342
 Iteration  1 RMS(Cart)=  0.00085113 RMS(Int)=  0.00000086
 Iteration  2 RMS(Cart)=  0.00000038 RMS(Int)=  0.00000080
 ITry= 1 IFail=0 DXMaxC= 3.47D-03 DCOld= 1.00D+10 DXMaxT= 8.49D-01 DXLimC= 3.00D+00 Rises=F
 Variable       Old X    -DE/DX   Delta X   Delta X   Delta X     New X
                                 (Linear)    (Quad)   (Total)
    R1        2.79663  -0.00005  -0.00078   0.00036  -0.00042   2.79622
    R2        2.74214   0.00032   0.00074   0.00021   0.00095   2.74309
    R3        2.31749  -0.00020  -0.00006  -0.00018  -0.00024   2.31726
    R4        2.60428  -0.00002   0.00017  -0.00011   0.00006   2.60434
    R5        2.05118   0.00003  -0.00000   0.00007   0.00007   2.05125
    R6        2.33465   0.00001  -0.00001  -0.00007  -0.00008   2.33457
    R7        2.65544   0.00014   0.00038   0.00003   0.00041   2.65585
    R8        2.69728  -0.00001  -0.00029   0.00010  -0.00019   2.69710
    R9        2.70982  -0.00013  -0.00002  -0.00037  -0.00038   2.70944
   R10        2.05458   0.00002   0.00008   0.00000   0.00008   2.05466
   R11        2.61657   0.00005   0.00053  -0.00032   0.00021   2.61678
   R12        2.70645  -0.00007  -0.00070   0.00026  -0.00044   2.70601
   R13        2.34827   0.00015  -0.00014   0.00032   0.00018   2.34846
   R14        2.64055   0.00006   0.00050  -0.00018   0.00032   2.64087
   R15        2.04900   0.00002  -0.00001   0.00007   0.00006   2.04906
   R16        2.65162  -0.00009  -0.00052   0.00010  -0.00042   2.65120
   R17        2.04918   0.00001  -0.00004   0.00005   0.00000   2.04918
   R18        2.61389   0.00010   0.00021   0.00009   0.00030   2.61419
   R19        3.32440   0.00006   0.00083  -0.00031   0.00052   3.32493
    A1        1.80843  -0.00009  -0.00044   0.00001  -0.00043   1.80800
    A2        2.17810   0.00009   0.00038   0.00013   0.00051   2.17861
    A3        2.29666  -0.00000   0.00007  -0.00015  -0.00008   2.29658
    A4        2.19527   0.00008   0.00031   0.00002   0.00032   2.19559
    A5        1.99439  -0.00000   0.00018   0.00001   0.00019   1.99458
    A6        2.09353  -0.00008  -0.00049  -0.00003  -0.00052   2.09301
    A7        2.27042   0.00005   0.00032   0.00004   0.00036   2.27078
    A8        2.24139  -0.00010  -0.00020  -0.00021  -0.00041   2.24098
    A9        1.88539   0.00003  -0.00031   0.00035   0.00004   1.88543
   A10        2.21033  -0.00001   0.00017  -0.00019  -0.00002   2.21031
   A11        2.18747  -0.00001   0.00014  -0.00016  -0.00002   2.18744
   A12        2.16548   0.00003   0.00032  -0.00021   0.00011   2.16559
   A13        2.04637  -0.00003  -0.00014   0.00004  -0.00011   2.04626
   A14        2.07133  -0.00001  -0.00018   0.00017  -0.00000   2.07133
   A15        2.24711   0.00001  -0.00001   0.00004   0.00002   2.24714
   A16        2.22171  -0.00000   0.00033  -0.00018   0.00014   2.22185
   A17        1.81437  -0.00001  -0.00032   0.00015  -0.00017   1.81420
   A18        2.40645  -0.00001   0.00031  -0.00000   0.00031   2.40676
   A19        2.16333   0.00005   0.00022  -0.00004   0.00017   2.16351
   A20        2.05585   0.00002  -0.00000   0.00018   0.00018   2.05603
   A21        2.06400  -0.00007  -0.00021  -0.00014  -0.00035   2.06365
   A22        2.12549   0.00000   0.00003  -0.00012  -0.00009   2.12540
   A23        2.08081  -0.00004  -0.00001  -0.00017  -0.00018   2.08063
   A24        2.07688   0.00004  -0.00002   0.00029   0.00027   2.07716
   A25        1.99506   0.00003   0.00003   0.00024   0.00027   1.99533
   A26        2.10230   0.00002   0.00017  -0.00008   0.00009   2.10239
   A27        2.18582  -0.00006  -0.00019  -0.00017  -0.00036   2.18546
   A28        2.06167  -0.00006  -0.00026  -0.00023  -0.00049   2.06118
    D1       -0.00016  -0.00000   0.00016   0.00001   0.00017   0.00001
    D2        3.14133   0.00000   0.00023   0.00001   0.00023   3.14156
    D3        3.14135   0.00000   0.00008   0.00001   0.00009   3.14144
    D4       -0.00035   0.00001   0.00015   0.00000   0.00015  -0.00020
    D5        0.00002   0.00000  -0.00011   0.00002  -0.00008  -0.00006
    D6       -3.14148  -0.00000  -0.00002   0.00002   0.00000  -3.14148
    D7        0.00006   0.00000  -0.00003  -0.00004  -0.00008  -0.00002
    D8        3.14118   0.00001   0.00019   0.00003   0.00022   3.14141
    D9       -3.14142  -0.00000  -0.00011  -0.00004  -0.00014  -3.14157
   D10       -0.00029   0.00000   0.00012   0.00004   0.00015  -0.00014
   D11        0.00025  -0.00000  -0.00009  -0.00002  -0.00011   0.00014
   D12       -0.00033   0.00000   0.00022  -0.00001   0.00021  -0.00012
   D13        3.14108   0.00000   0.00017   0.00011   0.00028   3.14137
   D14        0.00017  -0.00000  -0.00015   0.00004  -0.00011   0.00006
   D15       -3.14095  -0.00001  -0.00038  -0.00003  -0.00041  -3.14136
   D16       -3.14124  -0.00000  -0.00010  -0.00008  -0.00018  -3.14143
   D17        0.00082  -0.00001  -0.00033  -0.00016  -0.00048   0.00034
   D18        0.00231  -0.00001  -0.00110  -0.00024  -0.00134   0.00097
   D19       -3.13930  -0.00001  -0.00114  -0.00031  -0.00145  -3.14076
   D20       -3.13950  -0.00001  -0.00115  -0.00010  -0.00125  -3.14075
   D21        0.00208  -0.00001  -0.00120  -0.00017  -0.00137   0.00071
   D22        3.14124   0.00000   0.00019  -0.00002   0.00017   3.14140
   D23       -0.00034  -0.00000   0.00023   0.00003   0.00026  -0.00008
   D24       -3.14136  -0.00000  -0.00005  -0.00007  -0.00011  -3.14148
   D25        0.00061  -0.00000  -0.00030  -0.00001  -0.00030   0.00030
   D26        0.00022   0.00000  -0.00009  -0.00012  -0.00021   0.00001
   D27       -3.14100  -0.00000  -0.00034  -0.00006  -0.00040  -3.14139
   D28        0.00048  -0.00001  -0.00031   0.00002  -0.00030   0.00018
   D29       -0.00031   0.00000   0.00008   0.00017   0.00025  -0.00005
   D30        3.14144   0.00000  -0.00002   0.00015   0.00014   3.14158
   D31        3.14091   0.00001   0.00033   0.00011   0.00044   3.14135
   D32       -0.00053   0.00001   0.00023   0.00009   0.00033  -0.00020
   D33        0.00037  -0.00001  -0.00014  -0.00010  -0.00024   0.00013
   D34        3.14148   0.00000   0.00009  -0.00001   0.00008   3.14156
   D35       -3.14138  -0.00001  -0.00004  -0.00009  -0.00012  -3.14150
   D36       -0.00027   0.00001   0.00019   0.00000   0.00020  -0.00008
   D37       -0.00041   0.00001   0.00022   0.00002   0.00023  -0.00018
   D38       -3.14149  -0.00000  -0.00003  -0.00008  -0.00010   3.14159
         Item               Value     Threshold  Converged?
 Maximum Force            0.000316     0.000450     YES
 RMS     Force            0.000059     0.000300     YES
 Maximum Displacement     0.003474     0.001800     NO 
 RMS     Displacement     0.000851     0.001200     YES
 Predicted change in Energy=-5.329713D-07
 Lowest energy point so far.  Saving SCF results.
 GradGradGradGradGradGradGradGradGradGradGradGradGradGradGradGradGradGrad

 Leave Link  103 at Mon Apr  4 20:53:12 2022, MaxMem=  1879048192 cpu:               0.2 elap:               0.1
 (Enter /gpfs/software/gaussian16/sse4/tar/g16/l202.exe)
                          Input orientation:                          
 ---------------------------------------------------------------------
 Center     Atomic      Atomic             Coordinates (Angstroms)
 Number     Number       Type             X           Y           Z
 ---------------------------------------------------------------------
      1          6           0       -6.130539    2.467746   -0.004700
      2          6           0       -6.095122    0.988940    0.032372
      3          6           0       -4.728647    2.841466   -0.050796
      4          6           0       -3.716160    2.133635   -0.058908
      5          6           0       -3.631193    0.731198   -0.025148
      6          6           0       -4.958726    0.209303    0.022829
      7          1           0       -5.094648   -0.868989    0.054250
      8          8           0       -7.153294    3.144170    0.004381
      9          1           0       -7.073270    0.519827    0.069921
     10          6           0       -2.431525   -0.053895   -0.036393
     11          6           0       -1.115538    0.374719   -0.080777
     12          6           0       -2.328498   -1.481763   -0.003406
     13          6           0       -1.116597   -2.177524   -0.017060
     14          6           0        0.117211   -1.511432   -0.065315
     15          6           0        0.019136   -0.131910   -0.097116
     16         17           0        1.622494   -2.422271   -0.081055
     17          1           0       -1.128353   -3.261496    0.010297
     18          1           0       -3.248461   -2.054465    0.034244
 ---------------------------------------------------------------------
                    Distance matrix (angstroms):
                    1          2          3          4          5
     1  C    0.000000
     2  C    1.479694   0.000000
     3  C    1.451583   2.303480   0.000000
     4  C    2.437990   2.641613   1.235403   0.000000
     5  C    3.043475   2.478040   2.378716   1.405414   0.000000
     6  C    2.544498   1.378159   2.643225   2.292096   1.427242
     7  H    3.494330   2.110291   3.729942   3.305871   2.169932
     8  O    1.226239   2.401151   2.444093   3.583166   4.269485
     9  H    2.165341   1.085473   3.301793   3.727085   3.449871
    10  C    4.476871   3.809747   3.695956   2.536943   1.433772
    11  C    5.434775   5.018598   4.374962   3.139665   2.541396
    12  C    5.482165   4.504788   4.945024   3.872956   2.568012
    13  C    6.835078   5.900394   6.183713   5.034438   3.844987
    14  C    7.407557   6.697349   6.513852   5.289734   4.368242
    15  C    6.677219   6.217493   5.602192   4.368820   3.751672
    16  Cl   9.166658   8.438651   8.248929   7.018404   6.127702
    17  H    7.605675   6.537239   7.086042   5.984060   4.712438
    18  H    5.362674   4.167229   5.115498   4.215163   2.812460
                    6          7          8          9         10
     6  C    0.000000
     7  H    1.087279   0.000000
     8  O    3.664685   4.510650   0.000000
     9  H    2.137742   2.417437   2.626381   0.000000
    10  C    2.541559   2.786542   5.703015   4.678275   0.000000
    11  C    3.848141   4.171134   6.643163   5.961404   1.384739
    12  C    3.127058   2.833797   6.684159   5.150204   1.431960
    13  C    4.523327   4.188346   8.047522   6.539512   2.497841
    14  C    5.360395   5.252666   8.633640   7.473106   2.936206
    15  C    4.990984   5.168848   7.885858   7.124247   2.452655
    16  Cl   7.088613   6.895723  10.392643   9.181234   4.695346
    17  H    5.168980   4.632226   8.793891   7.045850   3.462534
    18  H    2.837213   2.194119   6.501878   4.610576   2.162095
                   11         12         13         14         15
    11  C    0.000000
    12  C    2.218960   0.000000
    13  C    2.553039   1.397488   0.000000
    14  C    2.253325   2.446672   1.402957   0.000000
    15  C    1.242749   2.709662   2.341119   1.383370   0.000000
    16  Cl   3.914074   4.062133   2.750748   1.759476   2.795849
    17  H    3.637378   2.146622   1.084380   2.149388   3.335053
    18  H    3.234737   1.084315   2.136029   3.410651   3.793503
                   16         17         18
    16  Cl   0.000000
    17  H    2.877464   0.000000
    18  H    4.886183   2.439745   0.000000
 Stoichiometry    C12H4ClO(1-)
 Framework group  C1[X(C12H4ClO)]
 Deg. of freedom    48
 Full point group                 C1      NOp   1
 RotChk:  IX=0 Diff= 1.31D-04
 Largest Abelian subgroup         C1      NOp   1
 Largest concise Abelian subgroup C1      NOp   1
                         Standard orientation:                         
 ---------------------------------------------------------------------
 Center     Atomic      Atomic             Coordinates (Angstroms)
 Number     Number       Type             X           Y           Z
 ---------------------------------------------------------------------
      1          6           0        4.274772   -0.190994   -0.000037
      2          6           0        3.463336    1.046368    0.000516
      3          6           0        3.281955   -1.249959   -0.000472
      4          6           0        2.048300   -1.184280   -0.000354
      5          6           0        1.235144   -0.037996    0.000100
[truncated: 186,786 more chars]
