# Supplementary material for: Gas Phase Reactivity of Isomeric Hydroxylated Polychlorinated Biphenyls
Source: J Am Soc Mass Spectrom. 2024 Apr 19;35(5):1021–9. doi: 10.1021/jasms.4c00035 (PMC11066962; doi:10.1021/jasms.4c00035)
Supplement: Supplementary file 3 — js4c00035_si_003.zip [file js4c00035_si_003.zip › Claculated geometries/4-OH-CB107_c1.out]

 Entering Gaussian System, Link 0=/gpfs/software/gaussian16/sse4/tar/g16/g16
 Initial command:
 /gpfs/software/gaussian16/sse4/tar/g16/l1.exe "/tmp/Gau-3014.inp" -scrdir="/tmp/"
 Entering Link 1 = /gpfs/software/gaussian16/sse4/tar/g16/l1.exe PID=      3015.
  
 Copyright (c) 1988,1990,1992,1993,1995,1998,2003,2009,2016,
            Gaussian, Inc.  All Rights Reserved.
  
 This is part of the Gaussian(R) 16 program.  It is based on
 the Gaussian(R) 09 system (copyright 2009, Gaussian, Inc.),
 the Gaussian(R) 03 system (copyright 2003, Gaussian, Inc.),
 the Gaussian(R) 98 system (copyright 1998, Gaussian, Inc.),
 the Gaussian(R) 94 system (copyright 1995, Gaussian, Inc.),
 the Gaussian 92(TM) system (copyright 1992, Gaussian, Inc.),
 the Gaussian 90(TM) system (copyright 1990, Gaussian, Inc.),
 the Gaussian 88(TM) system (copyright 1988, Gaussian, Inc.),
 the Gaussian 86(TM) system (copyright 1986, Carnegie Mellon
 University), and the Gaussian 82(TM) system (copyright 1983,
 Carnegie Mellon University). Gaussian is a federally registered
 trademark of Gaussian, Inc.
  
 This software contains proprietary and confidential information,
 including trade secrets, belonging to Gaussian, Inc.
  
 This software is provided under written license and may be
 used, copied, transmitted, or stored only in accord with that
 written license.
  
 The following legend is applicable only to US Government
 contracts under FAR:
  
                    RESTRICTED RIGHTS LEGEND
  
 Use, reproduction and disclosure by the US Government is
 subject to restrictions as set forth in subparagraphs (a)
 and (c) of the Commercial Computer Software - Restricted
 Rights clause in FAR 52.227-19.
  
 Gaussian, Inc.
 340 Quinnipiac St., Bldg. 40, Wallingford CT 06492
  
  
 ---------------------------------------------------------------
 Warning -- This program may not be used in any manner that
 competes with the business of Gaussian, Inc. or will provide
 assistance to any competitor of Gaussian, Inc.  The licensee
 of this program is prohibited from giving any competitor of
 Gaussian, Inc. access to this program.  By using this program,
 the user acknowledges that Gaussian, Inc. is engaged in the
 business of creating and licensing software in the field of
 computational chemistry and represents and warrants to the
 licensee that it is not a competitor of Gaussian, Inc. and that
 it will not use this program in any manner prohibited above.
 ---------------------------------------------------------------
  

 Cite this work as:
 Gaussian 16, Revision A.03,
 M. J. Frisch, G. W. Trucks, H. B. Schlegel, G. E. Scuseria, 
 M. A. Robb, J. R. Cheeseman, G. Scalmani, V. Barone, 
 G. A. Petersson, H. Nakatsuji, X. Li, M. Caricato, A. V. Marenich, 
 J. Bloino, B. G. Janesko, R. Gomperts, B. Mennucci, H. P. Hratchian, 
 J. V. Ortiz, A. F. Izmaylov, J. L. Sonnenberg, D. Williams-Young, 
 F. Ding, F. Lipparini, F. Egidi, J. Goings, B. Peng, A. Petrone, 
 T. Henderson, D. Ranasinghe, V. G. Zakrzewski, J. Gao, N. Rega, 
 G. Zheng, W. Liang, M. Hada, M. Ehara, K. Toyota, R. Fukuda, 
 J. Hasegawa, M. Ishida, T. Nakajima, Y. Honda, O. Kitao, H. Nakai, 
 T. Vreven, K. Throssell, J. A. Montgomery, Jr., J. E. Peralta, 
 F. Ogliaro, M. J. Bearpark, J. J. Heyd, E. N. Brothers, K. N. Kudin, 
 V. N. Staroverov, T. A. Keith, R. Kobayashi, J. Normand, 
 K. Raghavachari, A. P. Rendell, J. C. Burant, S. S. Iyengar, 
 J. Tomasi, M. Cossi, J. M. Millam, M. Klene, C. Adamo, R. Cammi, 
 J. W. Ochterski, R. L. Martin, K. Morokuma, O. Farkas, 
 J. B. Foresman, and D. J. Fox, Gaussian, Inc., Wallingford CT, 2016.
 
 ******************************************
 Gaussian 16:  ES64L-G16RevA.03 25-Dec-2016
                 4-Apr-2022 
 ******************************************
 %Chk=checkpoint
 %Mem=14gb
 %NProc=7
 Will use up to    7 processors via shared memory.
 -----------------------------------------
 #p M062X/6-311+G** opt int=ultrafine freq
 -----------------------------------------
 1/18=20,19=15,26=4,38=1/1,3;
 2/9=110,12=2,17=6,18=5,40=1/2;
 3/5=4,6=6,7=111,11=2,25=1,30=1,71=1,74=-55,75=-5/1,2,3;
 4//1;
 5/5=2,38=5/2;
 6/7=2,8=2,9=2,10=2,28=1/1;
 7//1,2,3,16;
 1/18=20,19=15,26=4/3(2);
 2/9=110/2;
 99//99;
 2/9=110/2;
 3/5=4,6=6,7=111,11=2,25=1,30=1,71=1,74=-55,75=-5/1,2,3;
 4/5=5,16=3,69=1/1;
 5/5=2,38=5/2;
 7//1,2,3,16;
 1/18=20,19=15,26=4/3(-5);
 2/9=110/2;
 6/7=2,8=2,9=2,10=2,19=2,28=1/1;
 99/9=1/99;
 Leave Link    1 at Mon Apr  4 20:10:13 2022, MaxMem=  1879048192 cpu:               0.8 elap:               0.1
 (Enter /gpfs/software/gaussian16/sse4/tar/g16/l101.exe)
 ---
 ...
 ---
 Symbolic Z-matrix:
 Charge = -1 Multiplicity = 1
 C                    -8.01158  -1.59115   6.70051 
 C                    -6.98943  -2.30939   7.52457 
 C                    -5.76393  -2.56945   7.02648 
 C                    -7.54788  -1.16533   5.35745 
 C                    -6.23812  -1.51546   4.88089 
 C                    -5.37119  -2.19343   5.65886 
 Cl                   -4.55655  -3.35966   8.00894 
 H                    -5.98754  -1.22113   3.86379 
 Cl                   -8.60432  -0.26965   4.34604 
 O                    -9.14742  -1.3653    7.10116 
 Cl                   -7.48998  -2.75436   9.12237 
 C                    -4.07162  -2.52449   5.03382 
 C                    -3.23488  -3.44891   5.67105 
 C                    -1.97125  -3.73302   5.15938 
 C                    -3.6257   -1.88901   3.86609 
 C                    -2.36156  -2.17999   3.34617 
 C                    -1.54076  -3.09772   3.99941 
 H                    -4.258    -1.16996   3.34868 
 H                    -2.02502  -1.69028   2.43565 
 Cl                    0.02123  -3.45357   3.3803 
 
 ITRead=  0  0  0  0  0  0  0  0  0  0  0  0  0  0  0  0  0  0  0  0
 MicOpt= -1 -1 -1 -1 -1 -1 -1 -1 -1 -1 -1 -1 -1 -1 -1 -1 -1 -1 -1 -1
 NAtoms=     20 NQM=       20 NQMF=       0 NMMI=      0 NMMIF=      0
                NMic=       0 NMicF=      0.
                    Isotopes and Nuclear Properties:
 (Nuclear quadrupole moments (NQMom) in fm**2, nuclear magnetic moments (NMagM)
  in nuclear magnetons)

  Atom         1           2           3           4           5           6           7           8           9          10
 IAtWgt=          12          12          12          12          12          12          35           1          35          16
 AtmWgt=  12.0000000  12.0000000  12.0000000  12.0000000  12.0000000  12.0000000  34.9688527   1.0078250  34.9688527  15.9949146
 NucSpn=           0           0           0           0           0           0           3           1           3           0
 AtZEff=  -0.0000000  -0.0000000  -0.0000000  -0.0000000  -0.0000000  -0.0000000  -0.0000000  -0.0000000  -0.0000000  -0.0000000
 NQMom=    0.0000000   0.0000000   0.0000000   0.0000000   0.0000000   0.0000000  -8.1650000   0.0000000  -8.1650000   0.0000000
 NMagM=    0.0000000   0.0000000   0.0000000   0.0000000   0.0000000   0.0000000   0.8218740   2.7928460   0.8218740   0.0000000
 AtZNuc=   6.0000000   6.0000000   6.0000000   6.0000000   6.0000000   6.0000000  17.0000000   1.0000000  17.0000000   8.0000000

  Atom        11          12          13          14          15          16          17          18          19          20
 IAtWgt=          35          12          12          12          12          12          12           1           1          35
 AtmWgt=  34.9688527  12.0000000  12.0000000  12.0000000  12.0000000  12.0000000  12.0000000   1.0078250   1.0078250  34.9688527
 NucSpn=           3           0           0           0           0           0           0           1           1           3
 AtZEff=  -0.0000000  -0.0000000  -0.0000000  -0.0000000  -0.0000000  -0.0000000  -0.0000000  -0.0000000  -0.0000000  -0.0000000
 NQMom=   -8.1650000   0.0000000   0.0000000   0.0000000   0.0000000   0.0000000   0.0000000   0.0000000   0.0000000  -8.1650000
 NMagM=    0.8218740   0.0000000   0.0000000   0.0000000   0.0000000   0.0000000   0.0000000   2.7928460   2.7928460   0.8218740
 AtZNuc=  17.0000000   6.0000000   6.0000000   6.0000000   6.0000000   6.0000000   6.0000000   1.0000000   1.0000000  17.0000000
 Leave Link  101 at Mon Apr  4 20:10:14 2022, MaxMem=  1879048192 cpu:               5.8 elap:               0.8
 (Enter /gpfs/software/gaussian16/sse4/tar/g16/l103.exe)

 GradGradGradGradGradGradGradGradGradGradGradGradGradGradGradGradGradGrad
 Berny optimization.
 Initialization pass.
                           ----------------------------
                           !    Initial Parameters    !
                           ! (Angstroms and Degrees)  !
 --------------------------                            --------------------------
 ! Name  Definition              Value          Derivative Info.                !
 --------------------------------------------------------------------------------
 ! R1    R(1,2)                  1.4966         estimate D2E/DX2                !
 ! R2    R(1,4)                  1.4833         estimate D2E/DX2                !
 ! R3    R(1,10)                 1.2254         estimate D2E/DX2                !
 ! R4    R(2,3)                  1.3482         estimate D2E/DX2                !
 ! R5    R(2,11)                 1.7325         estimate D2E/DX2                !
 ! R6    R(3,6)                  1.4717         estimate D2E/DX2                !
 ! R7    R(3,7)                  1.7457         estimate D2E/DX2                !
 ! R8    R(4,5)                  1.4371         estimate D2E/DX2                !
 ! R9    R(4,9)                  1.715          estimate D2E/DX2                !
 ! R10   R(5,6)                  1.3478         estimate D2E/DX2                !
 ! R11   R(5,8)                  1.0881         estimate D2E/DX2                !
 ! R12   R(6,12)                 1.4796         estimate D2E/DX2                !
 ! R13   R(12,13)                1.4003         estimate D2E/DX2                !
 ! R14   R(12,15)                1.4022         estimate D2E/DX2                !
 ! R15   R(13,14)                1.3926         estimate D2E/DX2                !
 ! R16   R(14,17)                1.3908         estimate D2E/DX2                !
 ! R17   R(15,16)                1.3975         estimate D2E/DX2                !
 ! R18   R(15,18)                1.0884         estimate D2E/DX2                !
 ! R19   R(16,17)                1.3938         estimate D2E/DX2                !
 ! R20   R(16,19)                1.0873         estimate D2E/DX2                !
 ! R21   R(17,20)                1.7175         estimate D2E/DX2                !
 ! A1    A(2,1,4)              115.0137         estimate D2E/DX2                !
 ! A2    A(2,1,10)             122.785          estimate D2E/DX2                !
 ! A3    A(4,1,10)             122.201          estimate D2E/DX2                !
 ! A4    A(1,2,3)              120.663          estimate D2E/DX2                !
 ! A5    A(1,2,11)             115.7062         estimate D2E/DX2                !
 ! A6    A(3,2,11)             123.6294         estimate D2E/DX2                !
 ! A7    A(2,3,6)              122.4529         estimate D2E/DX2                !
 ! A8    A(2,3,7)              120.5369         estimate D2E/DX2                !
 ! A9    A(6,3,7)              117.0047         estimate D2E/DX2                !
 ! A10   A(1,4,5)              121.0138         estimate D2E/DX2                !
 ! A11   A(1,4,9)              119.429          estimate D2E/DX2                !
 ! A12   A(5,4,9)              119.5446         estimate D2E/DX2                !
 ! A13   A(4,5,6)              121.1576         estimate D2E/DX2                !
 ! A14   A(4,5,8)              116.999          estimate D2E/DX2                !
 ! A15   A(6,5,8)              121.8379         estimate D2E/DX2                !
 ! A16   A(3,6,5)              119.5556         estimate D2E/DX2                !
 ! A17   A(3,6,12)             124.7348         estimate D2E/DX2                !
 ! A18   A(5,6,12)             115.7018         estimate D2E/DX2                !
 ! A19   A(6,12,13)            118.7068         estimate D2E/DX2                !
 ! A20   A(6,12,15)            121.9858         estimate D2E/DX2                !
 ! A21   A(13,12,15)           119.2176         estimate D2E/DX2                !
 ! A22   A(12,13,14)           120.6441         estimate D2E/DX2                !
 ! A23   A(13,14,17)           119.6104         estimate D2E/DX2                !
 ! A24   A(12,15,16)           120.2061         estimate D2E/DX2                !
 ! A25   A(12,15,18)           120.7006         estimate D2E/DX2                !
 ! A26   A(16,15,18)           119.0919         estimate D2E/DX2                !
 ! A27   A(15,16,17)           119.6979         estimate D2E/DX2                !
 ! A28   A(15,16,19)           119.8525         estimate D2E/DX2                !
 ! A29   A(17,16,19)           120.4495         estimate D2E/DX2                !
 ! A30   A(14,17,16)           120.6213         estimate D2E/DX2                !
 ! A31   A(14,17,20)           119.1759         estimate D2E/DX2                !
 ! A32   A(16,17,20)           120.2025         estimate D2E/DX2                !
 ! D1    D(4,1,2,3)             -2.1356         estimate D2E/DX2                !
 ! D2    D(4,1,2,11)           177.454          estimate D2E/DX2                !
 ! D3    D(10,1,2,3)           178.0596         estimate D2E/DX2                !
 ! D4    D(10,1,2,11)           -2.3508         estimate D2E/DX2                !
 ! D5    D(2,1,4,5)              4.0907         estimate D2E/DX2                !
 ! D6    D(2,1,4,9)           -177.2072         estimate D2E/DX2                !
 ! D7    D(10,1,4,5)          -176.1032         estimate D2E/DX2                !
 ! D8    D(10,1,4,9)             2.5989         estimate D2E/DX2                !
 ! D9    D(1,2,3,6)             -1.1803         estimate D2E/DX2                !
 ! D10   D(1,2,3,7)            177.9366         estimate D2E/DX2                !
 ! D11   D(11,2,3,6)           179.2639         estimate D2E/DX2                !
 ! D12   D(11,2,3,7)            -1.6193         estimate D2E/DX2                !
 ! D13   D(2,3,6,5)              2.7742         estimate D2E/DX2                !
 ! D14   D(2,3,6,12)          -176.1595         estimate D2E/DX2                !
 ! D15   D(7,3,6,5)           -176.3721         estimate D2E/DX2                !
 ! D16   D(7,3,6,12)             4.6943         estimate D2E/DX2                !
 ! D17   D(1,4,5,6)             -2.7477         estimate D2E/DX2                !
 ! D18   D(1,4,5,8)            176.407          estimate D2E/DX2                !
 ! D19   D(9,4,5,6)            178.5518         estimate D2E/DX2                !
 ! D20   D(9,4,5,8)             -2.2936         estimate D2E/DX2                !
 ! D21   D(4,5,6,3)             -0.727          estimate D2E/DX2                !
 ! D22   D(4,5,6,12)           178.3005         estimate D2E/DX2                !
 ! D23   D(8,5,6,3)           -179.8404         estimate D2E/DX2                !
 ! D24   D(8,5,6,12)            -0.8129         estimate D2E/DX2                !
 ! D25   D(3,6,12,13)           11.7167         estimate D2E/DX2                !
 ! D26   D(3,6,12,15)         -164.8094         estimate D2E/DX2                !
 ! D27   D(5,6,12,13)         -167.2538         estimate D2E/DX2                !
 ! D28   D(5,6,12,15)           16.2201         estimate D2E/DX2                !
 ! D29   D(6,12,13,14)        -176.3163         estimate D2E/DX2                !
 ! D30   D(15,12,13,14)          0.3078         estimate D2E/DX2                !
 ! D31   D(6,12,15,16)         176.6495         estimate D2E/DX2                !
 ! D32   D(6,12,15,18)          -3.7775         estimate D2E/DX2                !
 ! D33   D(13,12,15,16)          0.1406         estimate D2E/DX2                !
 ! D34   D(13,12,15,18)        179.7136         estimate D2E/DX2                !
 ! D35   D(12,13,14,17)         -0.3989         estimate D2E/DX2                !
 ! D36   D(13,14,17,16)          0.0402         estimate D2E/DX2                !
 ! D37   D(13,14,17,20)        179.8509         estimate D2E/DX2                !
 ! D38   D(12,15,16,17)         -0.4934         estimate D2E/DX2                !
 ! D39   D(12,15,16,19)        179.4729         estimate D2E/DX2                !
 ! D40   D(18,15,16,17)        179.9267         estimate D2E/DX2                !
 ! D41   D(18,15,16,19)         -0.1069         estimate D2E/DX2                !
 ! D42   D(15,16,17,14)          0.4042         estimate D2E/DX2                !
 ! D43   D(15,16,17,20)       -179.4046         estimate D2E/DX2                !
 ! D44   D(19,16,17,14)       -179.5619         estimate D2E/DX2                !
 ! D45   D(19,16,17,20)          0.6292         estimate D2E/DX2                !
 --------------------------------------------------------------------------------
 Trust Radius=3.00D-01 FncErr=1.00D-07 GrdErr=1.00D-06 EigMax=2.50D+02 EigMin=1.00D-04
 Number of steps in this run=    108 maximum allowed number of steps=    120.
 GradGradGradGradGradGradGradGradGradGradGradGradGradGradGradGradGradGrad

 Leave Link  103 at Mon Apr  4 20:10:14 2022, MaxMem=  1879048192 cpu:               0.1 elap:               0.0
 (Enter /gpfs/software/gaussian16/sse4/tar/g16/l202.exe)
                          Input orientation:                          
 ---------------------------------------------------------------------
 Center     Atomic      Atomic             Coordinates (Angstroms)
 Number     Number       Type             X           Y           Z
 ---------------------------------------------------------------------
      1          6           0       -8.011580   -1.591150    6.700510
      2          6           0       -6.989430   -2.309390    7.524570
      3          6           0       -5.763930   -2.569450    7.026480
      4          6           0       -7.547880   -1.165330    5.357450
      5          6           0       -6.238120   -1.515460    4.880890
      6          6           0       -5.371190   -2.193430    5.658860
      7         17           0       -4.556550   -3.359660    8.008940
      8          1           0       -5.987540   -1.221130    3.863790
      9         17           0       -8.604320   -0.269650    4.346040
     10          8           0       -9.147420   -1.365300    7.101160
     11         17           0       -7.489980   -2.754360    9.122370
     12          6           0       -4.071620   -2.524490    5.033820
     13          6           0       -3.234880   -3.448910    5.671050
     14          6           0       -1.971250   -3.733020    5.159380
     15          6           0       -3.625700   -1.889010    3.866090
     16          6           0       -2.361560   -2.179990    3.346170
     17          6           0       -1.540760   -3.097720    3.999410
     18          1           0       -4.258000   -1.169960    3.348680
     19          1           0       -2.025020   -1.690280    2.435650
     20         17           0        0.021230   -3.453570    3.380300
 ---------------------------------------------------------------------
                    Distance matrix (angstroms):
                    1          2          3          4          5
     1  C    0.000000
     2  C    1.496574   0.000000
     3  C    2.472905   1.348175   0.000000
     4  C    1.483290   2.513394   2.817746   0.000000
     5  C    2.542028   2.860740   2.437069   1.437071   0.000000
     6  C    2.901626   2.472452   1.471741   2.426070   1.347757
     7  Cl   4.095955   2.693805   1.745688   4.559993   4.001681
     8  H    3.504373   3.948342   3.445370   2.160739   1.088078
     9  Cl   2.764278   4.107489   4.532290   1.715010   2.727088
    10  O    1.225423   2.393220   3.592152   2.374666   3.662809
    11  Cl   2.736883   1.732488   2.721433   4.086929   4.592622
    12  C    4.378614   3.842358   2.614695   3.746523   2.394838
    13  C    5.227612   4.339434   3.001122   4.890302   3.658146
    14  C    6.591531   5.727388   4.384561   6.142562   4.816774
    15  C    5.230545   4.987572   3.875963   4.258094   2.827383
    16  C    6.597049   6.236421   5.027174   5.654440   4.221929
    17  C    7.171974   6.537295   5.222776   6.454758   5.034456
    18  H    5.049904   5.118307   4.213385   3.854671   2.527432
    19  H    7.351038   7.136229   5.985659   6.270125   4.874420
    20  Cl   8.889232   8.223957   6.895243   8.150864   6.722165
                    6          7          8          9         10
     6  C    0.000000
     7  Cl   2.747109   0.000000
     8  H    2.132494   4.878864   0.000000
     9  Cl   3.984665   6.272913   2.825848   0.000000
    10  O    4.126250   5.087005   4.526167   3.014315   0.000000
    11  Cl   4.098758   3.195485   5.679858   5.498078   2.960048
    12  C    1.479580   3.127939   2.595856   5.109082   5.601907
    13  C    2.477943   2.687100   3.975717   6.379203   6.429990
    14  C    3.765556   3.865639   4.911082   7.526890   7.802181
    15  C    2.520601   4.493606   2.454457   5.257313   6.421008
    16  C    3.795601   5.286873   3.786169   6.604634   7.798177
    17  C    4.271265   5.023936   4.828440   7.616562   8.395440
    18  H    2.761089   5.157707   1.805344   4.549262   6.166498
    19  H    4.673232   6.344843   4.238072   6.996783   8.520632
    20  Cl   5.988153   6.510699   6.428287   9.245005  10.112854
                   11         12         13         14         15
    11  Cl   0.000000
    12  C    5.334254   0.000000
    13  C    5.522670   1.400267   0.000000
    14  C    6.864361   2.426492   1.392582   0.000000
    15  C    6.581031   1.402239   2.417418   2.794669   0.000000
    16  C    7.745649   2.427169   2.788891   2.419085   1.397511
    17  C    7.858488   2.793537   2.405776   1.390848   2.413655
    18  H    6.803787   2.170066   3.410834   3.882929   1.088370
    19  H    8.701165   3.411006   3.876126   3.405053   2.155882
    20  Cl   9.480429   4.510958   3.981182   2.685739   3.997992
                   16         17         18         19         20
    16  C    0.000000
    17  C    1.393795   0.000000
    18  H    2.148639   3.394569   0.000000
    19  H    1.087254   2.158875   2.467905   0.000000
    20  Cl   2.702010   1.717480   4.850534   2.861589   0.000000
 Stoichiometry    C12H3Cl4O(1-)
 Framework group  C1[X(C12H3Cl4O)]
 Deg. of freedom    54
 Full point group                 C1      NOp   1
 Largest Abelian subgroup         C1      NOp   1
 Largest concise Abelian subgroup C1      NOp   1
                         Standard orientation:                         
 ---------------------------------------------------------------------
 Center     Atomic      Atomic             Coordinates (Angstroms)
 Number     Number       Type             X           Y           Z
 ---------------------------------------------------------------------
      1          6           0        3.078085    0.353228    0.055374
      2          6           0        2.347721   -0.951924    0.001692
      3          6           0        1.000290   -0.985057   -0.028402
      4          6           0        2.213193    1.557789    0.021522
      5          6           0        0.780873    1.441397    0.030641
      6          6           0        0.179129    0.235534    0.014877
      7         17           0        0.152853   -2.506788   -0.145074
      8          1           0        0.210262    2.367211    0.065047
      9         17           0        2.935156    3.113340    0.004562
     10          8           0        4.299580    0.427940    0.118858
     11         17           0        3.343280   -2.369466   -0.029125
     12          6           0       -1.299425    0.255503    0.066211
     13          6           0       -1.979662   -0.940833    0.324682
     14          6           0       -3.371453   -0.984160    0.306630
     15          6           0       -2.036484    1.416933   -0.205995
     16          6           0       -3.433397    1.377141   -0.215284
     17          6           0       -4.091646    0.174803    0.037215
     18          1           0       -1.532638    2.360776   -0.405618
     19          1           0       -3.999283    2.282992   -0.418577
     20         17           0       -5.807662    0.107819    0.013949
 ---------------------------------------------------------------------
 Rotational constants (GHZ):           0.5443121           0.1659342           0.1274835
 Leave Link  202 at Mon Apr  4 20:10:14 2022, MaxMem=  1879048192 cpu:               0.0 elap:               0.0
 (Enter /gpfs/software/gaussian16/sse4/tar/g16/l301.exe)
 Standard basis: 6-311+G(d,p) (5D, 7F)
 Ernie: Thresh=  0.10000D-02 Tol=  0.10000D-05 Strict=F.
 There are   441 symmetry adapted cartesian basis functions of A   symmetry.
 There are   424 symmetry adapted basis functions of A   symmetry.
   424 basis functions,   704 primitive gaussians,   441 cartesian basis functions
    76 alpha electrons       76 beta electrons
       nuclear repulsion energy      1508.0265229400 Hartrees.
 IExCor= 4336 DFT=T Ex+Corr=M062X ExCW=0 ScaHFX=  0.540000
 ScaDFX=  1.000000  1.000000  1.000000  1.000000 ScalE2=  1.000000  1.000000
 IRadAn=      5 IRanWt=     -1 IRanGd=            0 ICorTp=0 IEmpDi=  4
 NAtoms=   20 NActive=   20 NUniq=   20 SFac= 1.00D+00 NAtFMM=   60 NAOKFM=F Big=F
 Integral buffers will be    131072 words long.
 Raffenetti 2 integral format.
 Two-electron integral symmetry is turned on.
 Leave Link  301 at Mon Apr  4 20:10:14 2022, MaxMem=  1879048192 cpu:               0.5 elap:               0.1
 (Enter /gpfs/software/gaussian16/sse4/tar/g16/l302.exe)
 NPDir=0 NMtPBC=     1 NCelOv=     1 NCel=       1 NClECP=     1 NCelD=      1
         NCelK=      1 NCelE2=     1 NClLst=     1 CellRange=     0.0.
 One-electron integrals computed using PRISM.
 One-electron integral symmetry used in STVInt
 NBasis=   424 RedAO= T EigKep=  1.11D-06  NBF=   424
 NBsUse=   420 1.00D-06 EigRej=  8.59D-07 NBFU=   420
 Precomputing XC quadrature grid using
 IXCGrd= 4 IRadAn=           5 IRanWt=          -1 IRanGd=           0 AccXCQ= 0.00D+00.
 Generated NRdTot=       0 NPtTot=           0 NUsed=           0 NTot=          32
 NSgBfM=   430   430   430   430   430 MxSgAt=    20 MxSgA2=    20.
 Leave Link  302 at Mon Apr  4 20:10:15 2022, MaxMem=  1879048192 cpu:               5.6 elap:               0.8
 (Enter /gpfs/software/gaussian16/sse4/tar/g16/l303.exe)
 DipDrv:  MaxL=1.
 Leave Link  303 at Mon Apr  4 20:10:15 2022, MaxMem=  1879048192 cpu:               0.5 elap:               0.1
 (Enter /gpfs/software/gaussian16/sse4/tar/g16/l401.exe)
 ExpMin= 4.38D-02 ExpMax= 1.06D+05 ExpMxC= 3.62D+03 IAcc=3 IRadAn=         5 AccDes= 0.00D+00
 Harris functional with IExCor= 1009 and IRadAn=       5 diagonalized for initial guess.
 HarFok:  IExCor= 1009 AccDes= 0.00D+00 IRadAn=         5 IDoV= 1 UseB2=F ITyADJ=14
 ICtDFT=  3500011 ScaDFX=  1.000000  1.000000  1.000000  1.000000
 FoFCou: FMM=F IPFlag=           0 FMFlag=      100000 FMFlg1=           0
         NFxFlg=           0 DoJE=T BraDBF=F KetDBF=T FulRan=T
         wScrn=  0.000000 ICntrl=       500 IOpCl=  0 I1Cent=   200000004 NGrid=           0
         NMat0=    1 NMatS0=      1 NMatT0=    0 NMatD0=    1 NMtDS0=    0 NMtDT0=    0
 Petite list used in FoFCou.
 Harris En= -2373.82136508381    
 JPrj=0 DoOrth=F DoCkMO=F.
 Leave Link  401 at Mon Apr  4 20:10:19 2022, MaxMem=  1879048192 cpu:              33.2 elap:               4.8
 (Enter /gpfs/software/gaussian16/sse4/tar/g16/l502.exe)
 Integral symmetry usage will be decided dynamically.
 Closed shell SCF:
 Using DIIS extrapolation, IDIIS=  1040.
 NGot=  1879048192 LenX=  1878652179 LenY=  1878457257
 Requested convergence on RMS density matrix=1.00D-08 within 128 cycles.
 Requested convergence on MAX density matrix=1.00D-06.
 Requested convergence on             energy=1.00D-06.
 No special actions if energy rises.
 Fock matrices will be formed incrementally for  20 cycles.

 Cycle   1  Pass 1  IDiag  1:
 FoFJK:  IHMeth= 1 ICntrl=       0 DoSepK=F KAlg= 0 I1Cent=           0 FoldK=F
 IRaf= 790000000 NMat=       1 IRICut=       1 DoRegI=T DoRafI=F ISym2E= 0 IDoP0=0 IntGTp=1.
 FoFCou: FMM=F IPFlag=           0 FMFlag=      100000 FMFlg1=           0
         NFxFlg=           0 DoJE=F BraDBF=F KetDBF=F FulRan=T
         wScrn=  0.000000 ICntrl=         0 IOpCl=  0 I1Cent=           0 NGrid=           0
         NMat0=    1 NMatS0=      1 NMatT0=    0 NMatD0=    1 NMtDS0=    0 NMtDT0=    0
 Symmetry not used in FoFCou.
 E= -2374.29442662180    
 DIIS: error= 2.07D-02 at cycle   1 NSaved=   1.
 NSaved= 1 IEnMin= 1 EnMin= -2374.29442662180     IErMin= 1 ErrMin= 2.07D-02
 ErrMax= 2.07D-02  0.00D+00 EMaxC= 1.00D-01 BMatC= 7.98D-01 BMatP= 7.98D-01
 IDIUse=3 WtCom= 7.93D-01 WtEn= 2.07D-01
 Coeff-Com:  0.100D+01
 Coeff-En:   0.100D+01
 Coeff:      0.100D+01
 Gap=     0.090 Goal=   None    Shift=    0.000
 GapD=    0.090 DampG=0.500 DampE=0.500 DampFc=0.2500 IDamp=-1.
 Damping current iteration by 2.50D-01
 RMSDP=3.03D-01 MaxDP=2.26D+01              OVMax= 3.94D-01

 Cycle   2  Pass 1  IDiag  1:
 RMSU=  4.96D-02    CP:  1.39D+00
 E= -2374.51264685569     Delta-E=       -0.218220233892 Rises=F Damp=T
 DIIS: error= 1.07D-02 at cycle   2 NSaved=   2.
 NSaved= 2 IEnMin= 2 EnMin= -2374.51264685569     IErMin= 2 ErrMin= 1.07D-02
 ErrMax= 1.07D-02  0.00D+00 EMaxC= 1.00D-01 BMatC= 2.36D-01 BMatP= 7.98D-01
 IDIUse=3 WtCom= 8.93D-01 WtEn= 1.07D-01
 Coeff-Com: -0.876D+00 0.188D+01
 Coeff-En:   0.000D+00 0.100D+01
 Coeff:     -0.782D+00 0.178D+01
 Gap=     0.229 Goal=   None    Shift=    0.000
 RMSDP=6.41D-02 MaxDP=4.80D+00 DE=-2.18D-01 OVMax= 3.39D-01

 Cycle   3  Pass 1  IDiag  1:
 RMSU=  2.83D-02    CP:  1.06D+00  3.65D-01
 E= -2374.87228290420     Delta-E=       -0.359636048506 Rises=F Damp=F
 DIIS: error= 9.32D-03 at cycle   3 NSaved=   3.
 NSaved= 3 IEnMin= 3 EnMin= -2374.87228290420     IErMin= 3 ErrMin= 9.32D-03
 ErrMax= 9.32D-03  0.00D+00 EMaxC= 1.00D-01 BMatC= 5.27D-02 BMatP= 2.36D-01
 IDIUse=3 WtCom= 9.07D-01 WtEn= 9.32D-02
 Coeff-Com: -0.472D+00 0.876D+00 0.596D+00
 Coeff-En:   0.000D+00 0.000D+00 0.100D+01
 Coeff:     -0.428D+00 0.794D+00 0.634D+00
 Gap=     0.093 Goal=   None    Shift=    0.000
 RMSDP=2.08D-02 MaxDP=1.50D+00 DE=-3.60D-01 OVMax= 1.09D-01

 Cycle   4  Pass 1  IDiag  1:
 RMSU=  1.96D-02    CP:  1.07D+00  3.27D-01  1.24D+00
 E= -2374.89119530583     Delta-E=       -0.018912401632 Rises=F Damp=F
 DIIS: error= 8.50D-03 at cycle   4 NSaved=   4.
 NSaved= 4 IEnMin= 4 EnMin= -2374.89119530583     IErMin= 4 ErrMin= 8.50D-03
 ErrMax= 8.50D-03  0.00D+00 EMaxC= 1.00D-01 BMatC= 3.27D-02 BMatP= 5.27D-02
 IDIUse=3 WtCom= 9.15D-01 WtEn= 8.50D-02
 Coeff-Com: -0.162D+00 0.256D+00 0.445D+00 0.461D+00
 Coeff-En:   0.000D+00 0.000D+00 0.405D+00 0.595D+00
 Coeff:     -0.148D+00 0.234D+00 0.441D+00 0.473D+00
 Gap=     0.097 Goal=   None    Shift=    0.000
 RMSDP=8.03D-03 MaxDP=5.02D-01 DE=-1.89D-02 OVMax= 6.44D-02

 Cycle   5  Pass 1  IDiag  1:
 RMSU=  4.82D-03    CP:  1.07D+00  3.71D-01  1.26D+00  6.93D-01
 E= -2374.92129047004     Delta-E=       -0.030095164213 Rises=F Damp=F
 DIIS: error= 3.06D-03 at cycle   5 NSaved=   5.
 NSaved= 5 IEnMin= 5 EnMin= -2374.92129047004     IErMin= 5 ErrMin= 3.06D-03
 ErrMax= 3.06D-03  0.00D+00 EMaxC= 1.00D-01 BMatC= 3.52D-03 BMatP= 3.27D-02
 IDIUse=3 WtCom= 9.69D-01 WtEn= 3.06D-02
 Coeff-Com: -0.653D-01 0.943D-01 0.236D+00 0.310D+00 0.425D+00
 Coeff-En:   0.000D+00 0.000D+00 0.000D+00 0.654D-01 0.935D+00
 Coeff:     -0.633D-01 0.914D-01 0.229D+00 0.303D+00 0.440D+00
 Gap=     0.107 Goal=   None    Shift=    0.000
 RMSDP=1.96D-03 MaxDP=1.91D-01 DE=-3.01D-02 OVMax= 2.98D-02

 Cycle   6  Pass 1  IDiag  1:
 RMSU=  1.31D-03    CP:  1.07D+00  3.50D-01  1.25D+00  6.75D-01  8.45D-01
 E= -2374.92490443970     Delta-E=       -0.003613969657 Rises=F Damp=F
 DIIS: error= 6.35D-04 at cycle   6 NSaved=   6.
 NSaved= 6 IEnMin= 6 EnMin= -2374.92490443970     IErMin= 6 ErrMin= 6.35D-04
 ErrMax= 6.35D-04  0.00D+00 EMaxC= 1.00D-01 BMatC= 2.55D-04 BMatP= 3.52D-03
 IDIUse=3 WtCom= 9.94D-01 WtEn= 6.35D-03
 Coeff-Com:  0.613D-02-0.119D-01 0.151D-01 0.355D-01 0.214D+00 0.741D+00
 Coeff-En:   0.000D+00 0.000D+00 0.000D+00 0.000D+00 0.000D+00 0.100D+01
 Coeff:      0.609D-02-0.118D-01 0.150D-01 0.353D-01 0.212D+00 0.743D+00
 Gap=     0.110 Goal=   None    Shift=    0.000
 RMSDP=1.82D-03 MaxDP=1.16D-01 DE=-3.61D-03 OVMax= 8.30D-03

 Cycle   7  Pass 1  IDiag  1:
 RMSU=  1.40D-03    CP:  1.07D+00  3.34D-01  1.24D+00  6.93D-01  9.22D-01
                    CP:  1.29D+00
 E= -2374.92524267120     Delta-E=       -0.000338231501 Rises=F Damp=F
 DIIS: error= 2.83D-04 at cycle   7 NSaved=   7.
 NSaved= 7 IEnMin= 7 EnMin= -2374.92524267120     IErMin= 7 ErrMin= 2.83D-04
 ErrMax= 2.83D-04  0.00D+00 EMaxC= 1.00D-01 BMatC= 4.68D-05 BMatP= 2.55D-04
 IDIUse=3 WtCom= 9.97D-01 WtEn= 2.83D-03
 Coeff-Com:  0.150D-01-0.227D-01-0.293D-01-0.379D-01 0.338D-01 0.374D+00
 Coeff-Com:  0.667D+00
 Coeff-En:   0.000D+00 0.000D+00 0.000D+00 0.000D+00 0.000D+00 0.000D+00
 Coeff-En:   0.100D+01
 Coeff:      0.150D-01-0.226D-01-0.292D-01-0.378D-01 0.337D-01 0.373D+00
 Coeff:      0.668D+00
 Gap=     0.109 Goal=   None    Shift=    0.000
 RMSDP=7.34D-04 MaxDP=5.44D-02 DE=-3.38D-04 OVMax= 4.11D-03

 Cycle   8  Pass 1  IDiag  1:
 RMSU=  4.06D-04    CP:  1.07D+00  3.27D-01  1.24D+00  7.00D-01  9.69D-01
                    CP:  1.40D+00  1.20D+00
 E= -2374.92531308648     Delta-E=       -0.000070415280 Rises=F Damp=F
 DIIS: error= 9.29D-05 at cycle   8 NSaved=   8.
 NSaved= 8 IEnMin= 8 EnMin= -2374.92531308648     IErMin= 8 ErrMin= 9.29D-05
 ErrMax= 9.29D-05  0.00D+00 EMaxC= 1.00D-01 BMatC= 6.76D-06 BMatP= 4.68D-05
 IDIUse=1 WtCom= 1.00D+00 WtEn= 0.00D+00
 Coeff-Com:  0.397D-02-0.532D-02-0.764D-02-0.186D-01-0.288D-01-0.320D-01
 Coeff-Com:  0.225D+00 0.863D+00
 Coeff:      0.397D-02-0.532D-02-0.764D-02-0.186D-01-0.288D-01-0.320D-01
 Coeff:      0.225D+00 0.863D+00
 Gap=     0.109 Goal=   None    Shift=    0.000
 RMSDP=3.34D-04 MaxDP=2.89D-02 DE=-7.04D-05 OVMax= 2.84D-03

 Cycle   9  Pass 1  IDiag  1:
 RMSU=  1.31D-04    CP:  1.07D+00  3.26D-01  1.23D+00  6.97D-01  9.85D-01
                    CP:  1.49D+00  1.36D+00  1.18D+00
 E= -2374.92532638961     Delta-E=       -0.000013303130 Rises=F Damp=F
 DIIS: error= 5.61D-05 at cycle   9 NSaved=   9.
 NSaved= 9 IEnMin= 9 EnMin= -2374.92532638961     IErMin= 9 ErrMin= 5.61D-05
 ErrMax= 5.61D-05  0.00D+00 EMaxC= 1.00D-01 BMatC= 1.24D-06 BMatP= 6.76D-06
 IDIUse=1 WtCom= 1.00D+00 WtEn= 0.00D+00
 Coeff-Com: -0.154D-03 0.532D-03 0.140D-02-0.337D-02-0.144D-01-0.590D-01
 Coeff-Com:  0.128D-01 0.362D+00 0.700D+00
 Coeff:     -0.154D-03 0.532D-03 0.140D-02-0.337D-02-0.144D-01-0.590D-01
 Coeff:      0.128D-01 0.362D+00 0.700D+00
 Gap=     0.109 Goal=   None    Shift=    0.000
 RMSDP=2.53D-04 MaxDP=2.89D-02 DE=-1.33D-05 OVMax= 8.50D-04

 Cycle  10  Pass 1  IDiag  1:
 RMSU=  7.37D-05    CP:  1.07D+00  3.24D-01  1.23D+00  6.94D-01  9.81D-01
                    CP:  1.47D+00  1.37D+00  1.36D+00  9.62D-01
 E= -2374.92532835048     Delta-E=       -0.000001960871 Rises=F Damp=F
 DIIS: error= 2.15D-05 at cycle  10 NSaved=  10.
 NSaved=10 IEnMin=10 EnMin= -2374.92532835048     IErMin=10 ErrMin= 2.15D-05
 ErrMax= 2.15D-05  0.00D+00 EMaxC= 1.00D-01 BMatC= 3.03D-07 BMatP= 1.24D-06
 IDIUse=1 WtCom= 1.00D+00 WtEn= 0.00D+00
 Coeff-Com: -0.557D-03 0.860D-03 0.199D-02 0.143D-02-0.677D-04-0.204D-01
 Coeff-Com: -0.346D-01-0.799D-02 0.352D+00 0.707D+00
 Coeff:     -0.557D-03 0.860D-03 0.199D-02 0.143D-02-0.677D-04-0.204D-01
 Coeff:     -0.346D-01-0.799D-02 0.352D+00 0.707D+00
 Gap=     0.109 Goal=   None    Shift=    0.000
 RMSDP=6.23D-05 MaxDP=4.42D-03 DE=-1.96D-06 OVMax= 7.25D-04

 Cycle  11  Pass 1  IDiag  1:
 RMSU=  2.82D-05    CP:  1.07D+00  3.24D-01  1.23D+00  6.95D-01  9.81D-01
                    CP:  1.48D+00  1.40D+00  1.41D+00  1.06D+00  8.91D-01
 E= -2374.92532892551     Delta-E=       -0.000000575030 Rises=F Damp=F
 DIIS: error= 8.34D-06 at cycle  11 NSaved=  11.
 NSaved=11 IEnMin=11 EnMin= -2374.92532892551     IErMin=11 ErrMin= 8.34D-06
 ErrMax= 8.34D-06  0.00D+00 EMaxC= 1.00D-01 BMatC= 3.71D-08 BMatP= 3.03D-07
 IDIUse=1 WtCom= 1.00D+00 WtEn= 0.00D+00
 Coeff-Com: -0.917D-04 0.120D-03 0.498D-03 0.743D-03 0.236D-02-0.654D-03
 Coeff-Com: -0.131D-01-0.577D-01 0.255D-01 0.237D+00 0.805D+00
 Coeff:     -0.917D-04 0.120D-03 0.498D-03 0.743D-03 0.236D-02-0.654D-03
 Coeff:     -0.131D-01-0.577D-01 0.255D-01 0.237D+00 0.805D+00
 Gap=     0.109 Goal=   None    Shift=    0.000
 RMSDP=3.40D-05 MaxDP=3.05D-03 DE=-5.75D-07 OVMax= 4.05D-04

 Cycle  12  Pass 1  IDiag  1:
 RMSU=  8.78D-06    CP:  1.07D+00  3.24D-01  1.23D+00  6.95D-01  9.82D-01
                    CP:  1.48D+00  1.39D+00  1.43D+00  1.10D+00  1.06D+00
                    CP:  1.04D+00
 E= -2374.92532905194     Delta-E=       -0.000000126425 Rises=F Damp=F
 DIIS: error= 3.93D-06 at cycle  12 NSaved=  12.
 NSaved=12 IEnMin=12 EnMin= -2374.92532905194     IErMin=12 ErrMin= 3.93D-06
 ErrMax= 3.93D-06  0.00D+00 EMaxC= 1.00D-01 BMatC= 8.33D-09 BMatP= 3.71D-08
 IDIUse=1 WtCom= 1.00D+00 WtEn= 0.00D+00
 Coeff-Com:  0.903D-04-0.142D-03-0.938D-04-0.157D-04 0.127D-02 0.315D-02
 Coeff-Com:  0.126D-02-0.234D-01-0.469D-01-0.151D-01 0.322D+00 0.758D+00
 Coeff:      0.903D-04-0.142D-03-0.938D-04-0.157D-04 0.127D-02 0.315D-02
 Coeff:      0.126D-02-0.234D-01-0.469D-01-0.151D-01 0.322D+00 0.758D+00
 Gap=     0.109 Goal=   None    Shift=    0.000
 RMSDP=1.57D-05 MaxDP=1.28D-03 DE=-1.26D-07 OVMax= 2.70D-04

 Cycle  13  Pass 1  IDiag  1:
 RMSU=  6.27D-06    CP:  1.07D+00  3.24D-01  1.23D+00  6.95D-01  9.83D-01
                    CP:  1.48D+00  1.40D+00  1.44D+00  1.09D+00  1.02D+00
                    CP:  1.33D+00  1.27D+00
 E= -2374.92532909639     Delta-E=       -0.000000044451 Rises=F Damp=F
 DIIS: error= 2.23D-06 at cycle  13 NSaved=  13.
 NSaved=13 IEnMin=13 EnMin= -2374.92532909639     IErMin=13 ErrMin= 2.23D-06
 ErrMax= 2.23D-06  0.00D+00 EMaxC= 1.00D-01 BMatC= 2.39D-09 BMatP= 8.33D-09
 IDIUse=1 WtCom= 1.00D+00 WtEn= 0.00D+00
 Coeff-Com:  0.722D-04-0.108D-03-0.185D-03-0.235D-03-0.221D-04 0.159D-02
 Coeff-Com:  0.380D-02 0.417D-02-0.295D-01-0.743D-01-0.117D+00 0.294D+00
 Coeff-Com:  0.917D+00
 Coeff:      0.722D-04-0.108D-03-0.185D-03-0.235D-03-0.221D-04 0.159D-02
 Coeff:      0.380D-02 0.417D-02-0.295D-01-0.743D-01-0.117D+00 0.294D+00
 Coeff:      0.917D+00
 Gap=     0.109 Goal=   None    Shift=    0.000
 RMSDP=1.52D-05 MaxDP=9.46D-04 DE=-4.45D-08 OVMax= 2.57D-04

 Cycle  14  Pass 1  IDiag  1:
 RMSU=  2.74D-06    CP:  1.07D+00  3.24D-01  1.23D+00  6.95D-01  9.83D-01
                    CP:  1.47D+00  1.40D+00  1.45D+00  1.08D+00  1.08D+00
                    CP:  1.51D+00  1.75D+00  1.36D+00
 E= -2374.92532912025     Delta-E=       -0.000000023858 Rises=F Damp=F
 DIIS: error= 1.26D-06 at cycle  14 NSaved=  14.
 NSaved=14 IEnMin=14 EnMin= -2374.92532912025     IErMin=14 ErrMin= 1.26D-06
 ErrMax= 1.26D-06  0.00D+00 EMaxC= 1.00D-01 BMatC= 5.35D-10 BMatP= 2.39D-09
 IDIUse=1 WtCom= 1.00D+00 WtEn= 0.00D+00
 Coeff-Com: -0.205D-04 0.316D-04-0.219D-04-0.390D-04-0.334D-03-0.496D-03
 Coeff-Com:  0.459D-03 0.933D-02 0.115D-01-0.763D-02-0.133D+00-0.222D+00
 Coeff-Com:  0.239D+00 0.110D+01
 Coeff:     -0.205D-04 0.316D-04-0.219D-04-0.390D-04-0.334D-03-0.496D-03
 Coeff:      0.459D-03 0.933D-02 0.115D-01-0.763D-02-0.133D+00-0.222D+00
 Coeff:      0.239D+00 0.110D+01
 Gap=     0.109 Goal=   None    Shift=    0.000
 RMSDP=1.01D-05 MaxDP=6.74D-04 DE=-2.39D-08 OVMax= 1.97D-04

 Cycle  15  Pass 1  IDiag  1:
 RMSU=  1.39D-06    CP:  1.07D+00  3.24D-01  1.23D+00  6.96D-01  9.84D-01
                    CP:  1.47D+00  1.40D+00  1.45D+00  1.07D+00  1.08D+00
                    CP:  1.66D+00  2.11D+00  1.86D+00  1.54D+00
 E= -2374.92532912929     Delta-E=       -0.000000009045 Rises=F Damp=F
 DIIS: error= 5.34D-07 at cycle  15 NSaved=  15.
 NSaved=15 IEnMin=15 EnMin= -2374.92532912929     IErMin=15 ErrMin= 5.34D-07
 ErrMax= 5.34D-07  0.00D+00 EMaxC= 1.00D-01 BMatC= 1.44D-10 BMatP= 5.35D-10
 IDIUse=1 WtCom= 1.00D+00 WtEn= 0.00D+00
 Coeff-Com: -0.178D-04 0.252D-04 0.114D-05 0.342D-04-0.942D-04-0.375D-03
 Coeff-Com: -0.638D-03 0.194D-02 0.734D-02 0.971D-02-0.808D-02-0.120D+00
 Coeff-Com: -0.983D-01 0.234D+00 0.975D+00
 Coeff:     -0.178D-04 0.252D-04 0.114D-05 0.342D-04-0.942D-04-0.375D-03
 Coeff:     -0.638D-03 0.194D-02 0.734D-02 0.971D-02-0.808D-02-0.120D+00
 Coeff:     -0.983D-01 0.234D+00 0.975D+00
 Gap=     0.109 Goal=   None    Shift=    0.000
 RMSDP=4.64D-06 MaxDP=3.20D-04 DE=-9.04D-09 OVMax= 8.35D-05

 Cycle  16  Pass 1  IDiag  1:
 RMSU=  4.92D-07    CP:  1.07D+00  3.24D-01  1.23D+00  6.96D-01  9.84D-01
                    CP:  1.47D+00  1.40D+00  1.46D+00  1.07D+00  1.08D+00
                    CP:  1.73D+00  2.23D+00  2.09D+00  1.85D+00  1.35D+00
 E= -2374.92532913069     Delta-E=       -0.000000001396 Rises=F Damp=F
 DIIS: error= 2.53D-07 at cycle  16 NSaved=  16.
 NSaved=16 IEnMin=16 EnMin= -2374.92532913069     IErMin=16 ErrMin= 2.53D-07
 ErrMax= 2.53D-07  0.00D+00 EMaxC= 1.00D-01 BMatC= 5.49D-11 BMatP= 1.44D-10
 IDIUse=1 WtCom= 1.00D+00 WtEn= 0.00D+00
 Coeff-Com: -0.340D-05 0.444D-05-0.144D-05 0.245D-04 0.128D-04-0.635D-04
 Coeff-Com: -0.493D-03-0.937D-03 0.961D-03 0.729D-02 0.294D-01-0.691D-02
 Coeff-Com: -0.104D+00-0.173D+00 0.506D+00 0.741D+00
 Coeff:     -0.340D-05 0.444D-05-0.144D-05 0.245D-04 0.128D-04-0.635D-04
 Coeff:     -0.493D-03-0.937D-03 0.961D-03 0.729D-02 0.294D-01-0.691D-02
 Coeff:     -0.104D+00-0.173D+00 0.506D+00 0.741D+00
 Gap=     0.109 Goal=   None    Shift=    0.000
 RMSDP=1.43D-06 MaxDP=8.61D-05 DE=-1.40D-09 OVMax= 3.32D-05

 Cycle  17  Pass 1  IDiag  1:
 RMSU=  2.99D-07    CP:  1.07D+00  3.24D-01  1.23D+00  6.96D-01  9.84D-01
                    CP:  1.47D+00  1.40D+00  1.46D+00  1.07D+00  1.08D+00
                    CP:  1.75D+00  2.28D+00  2.15D+00  1.97D+00  1.58D+00
                    CP:  1.01D+00
 E= -2374.92532913103     Delta-E=       -0.000000000347 Rises=F Damp=F
 DIIS: error= 1.38D-07 at cycle  17 NSaved=  17.
 NSaved=17 IEnMin=17 EnMin= -2374.92532913103     IErMin=17 ErrMin= 1.38D-07
 ErrMax= 1.38D-07  0.00D+00 EMaxC= 1.00D-01 BMatC= 1.06D-11 BMatP= 5.49D-11
 IDIUse=1 WtCom= 1.00D+00 WtEn= 0.00D+00
 Coeff-Com:  0.249D-05-0.340D-05-0.214D-06 0.405D-05 0.971D-05 0.703D-04
 Coeff-Com: -0.107D-03-0.584D-03-0.156D-02 0.828D-03 0.116D-01 0.223D-01
 Coeff-Com: -0.171D-01-0.116D+00-0.281D-01 0.319D+00 0.810D+00
 Coeff:      0.249D-05-0.340D-05-0.214D-06 0.405D-05 0.971D-05 0.703D-04
 Coeff:     -0.107D-03-0.584D-03-0.156D-02 0.828D-03 0.116D-01 0.223D-01
 Coeff:     -0.171D-01-0.116D+00-0.281D-01 0.319D+00 0.810D+00
 Gap=     0.109 Goal=   None    Shift=    0.000
 RMSDP=7.61D-07 MaxDP=4.31D-05 DE=-3.47D-10 OVMax= 1.35D-05

 Cycle  18  Pass 1  IDiag  1:
 RMSU=  9.63D-08    CP:  1.07D+00  3.24D-01  1.23D+00  6.96D-01  9.84D-01
                    CP:  1.47D+00  1.40D+00  1.46D+00  1.07D+00  1.08D+00
                    CP:  1.76D+00  2.31D+00  2.16D+00  2.01D+00  1.68D+00
                    CP:  1.22D+00  1.10D+00
 E= -2374.92532913089     Delta-E=        0.000000000141 Rises=F Damp=F
 DIIS: error= 5.59D-08 at cycle  18 NSaved=  18.
 NSaved=18 IEnMin=17 EnMin= -2374.92532913103     IErMin=18 ErrMin= 5.59D-08
 ErrMax= 5.59D-08  0.00D+00 EMaxC= 1.00D-01 BMatC= 1.78D-12 BMatP= 1.06D-11
 IDIUse=1 WtCom= 1.00D+00 WtEn= 0.00D+00
 Coeff-Com:  0.112D-05-0.145D-05 0.121D-05-0.107D-05-0.317D-05 0.411D-04
 Coeff-Com:  0.615D-05-0.297D-04-0.837D-03-0.620D-03-0.101D-02 0.993D-02
 Coeff-Com:  0.116D-01-0.153D-01-0.103D+00-0.254D-02 0.300D+00 0.802D+00
 Coeff:      0.112D-05-0.145D-05 0.121D-05-0.107D-05-0.317D-05 0.411D-04
 Coeff:      0.615D-05-0.297D-04-0.837D-03-0.620D-03-0.101D-02 0.993D-02
 Coeff:      0.116D-01-0.153D-01-0.103D+00-0.254D-02 0.300D+00 0.802D+00
 Gap=     0.109 Goal=   None    Shift=    0.000
 RMSDP=1.81D-07 MaxDP=9.98D-06 DE= 1.41D-10 OVMax= 4.43D-06

 Cycle  19  Pass 1  IDiag  1:
 RMSU=  4.18D-08    CP:  1.07D+00  3.24D-01  1.23D+00  6.96D-01  9.84D-01
                    CP:  1.47D+00  1.40D+00  1.46D+00  1.07D+00  1.08D+00
                    CP:  1.76D+00  2.31D+00  2.17D+00  2.02D+00  1.69D+00
                    CP:  1.27D+00  1.21D+00  1.18D+00
 E= -2374.92532913096     Delta-E=       -0.000000000063 Rises=F Damp=F
 DIIS: error= 2.11D-08 at cycle  19 NSaved=  19.
 NSaved=19 IEnMin=17 EnMin= -2374.92532913103     IErMin=19 ErrMin= 2.11D-08
 ErrMax= 2.11D-08  0.00D+00 EMaxC= 1.00D-01 BMatC= 3.22D-13 BMatP= 1.78D-12
 IDIUse=1 WtCom= 1.00D+00 WtEn= 0.00D+00
 Coeff-Com: -0.424D-07 0.760D-07 0.406D-08-0.104D-05-0.499D-05 0.622D-05
 Coeff-Com:  0.277D-04 0.135D-03-0.769D-04-0.414D-03-0.281D-02-0.284D-03
 Coeff-Com:  0.785D-02 0.156D-01-0.336D-01-0.568D-01-0.429D-01 0.308D+00
 Coeff-Com:  0.805D+00
 Coeff:     -0.424D-07 0.760D-07 0.406D-08-0.104D-05-0.499D-05 0.622D-05
 Coeff:      0.277D-04 0.135D-03-0.769D-04-0.414D-03-0.281D-02-0.284D-03
 Coeff:      0.785D-02 0.156D-01-0.336D-01-0.568D-01-0.429D-01 0.308D+00
 Coeff:      0.805D+00
 Gap=     0.109 Goal=   None    Shift=    0.000
 RMSDP=1.01D-07 MaxDP=7.78D-06 DE=-6.28D-11 OVMax= 1.32D-06

 Cycle  20  Pass 1  IDiag  1:
 RMSU=  2.55D-08    CP:  1.07D+00  3.24D-01  1.23D+00  6.96D-01  9.84D-01
                    CP:  1.47D+00  1.40D+00  1.46D+00  1.07D+00  1.08D+00
                    CP:  1.76D+00  2.31D+00  2.17D+00  2.02D+00  1.69D+00
                    CP:  1.28D+00  1.30D+00  1.34D+00  1.06D+00
 E= -2374.92532913090     Delta-E=        0.000000000059 Rises=F Damp=F
 DIIS: error= 9.21D-09 at cycle  20 NSaved=  20.
 NSaved=20 IEnMin=17 EnMin= -2374.92532913103     IErMin=20 ErrMin= 9.21D-09
 ErrMax= 9.21D-09  0.00D+00 EMaxC= 1.00D-01 BMatC= 5.03D-14 BMatP= 3.22D-13
 IDIUse=1 WtCom= 1.00D+00 WtEn= 0.00D+00
 Coeff-Com: -0.213D-06 0.276D-06-0.563D-06-0.229D-06-0.119D-05-0.412D-05
 Coeff-Com:  0.128D-04 0.504D-04 0.972D-04-0.476D-04-0.681D-03-0.145D-02
 Coeff-Com:  0.549D-03 0.724D-02 0.670D-02-0.185D-01-0.743D-01-0.441D-01
 Coeff-Com:  0.279D+00 0.845D+00
 Coeff:     -0.213D-06 0.276D-06-0.563D-06-0.229D-06-0.119D-05-0.412D-05
 Coeff:      0.128D-04 0.504D-04 0.972D-04-0.476D-04-0.681D-03-0.145D-02
 Coeff:      0.549D-03 0.724D-02 0.670D-02-0.185D-01-0.743D-01-0.441D-01
 Coeff:      0.279D+00 0.845D+00
 Gap=     0.109 Goal=   None    Shift=    0.000
 RMSDP=3.58D-08 MaxDP=2.27D-06 DE= 5.91D-11 OVMax= 4.40D-07

 Cycle  21  Pass 1  IDiag  1:
 Restarting incremental Fock formation.
 E= -2374.92532913101     Delta-E=       -0.000000000115 Rises=F Damp=F
 DIIS: error= 2.55D-09 at cycle  21 NSaved=  20.
 NSaved=20 IEnMin=16 EnMin= -2374.92532913103     IErMin=20 ErrMin= 2.55D-09
 ErrMax= 2.55D-09  0.00D+00 EMaxC= 1.00D-01 BMatC= 5.55D-15 BMatP= 5.03D-14
 IDIUse=1 WtCom= 1.00D+00 WtEn= 0.00D+00
 Coeff-Com: -0.209D-07-0.423D-06-0.232D-06-0.157D-06-0.183D-05 0.418D-05
 Coeff-Com:  0.752D-05 0.331D-04 0.153D-05 0.227D-04-0.380D-03-0.674D-03
 Coeff-Com:  0.784D-03 0.593D-02 0.628D-03-0.200D-01-0.551D-01-0.333D-02
 Coeff-Com:  0.319D+00 0.753D+00
 Coeff:     -0.209D-07-0.423D-06-0.232D-06-0.157D-06-0.183D-05 0.418D-05
 Coeff:      0.752D-05 0.331D-04 0.153D-05 0.227D-04-0.380D-03-0.674D-03
 Coeff:      0.784D-03 0.593D-02 0.628D-03-0.200D-01-0.551D-01-0.333D-02
 Coeff:      0.319D+00 0.753D+00
 Gap=     0.109 Goal=   None    Shift=    0.000
 RMSDP=3.01D-08 MaxDP=2.00D-06 DE=-1.15D-10 OVMax= 1.12D-07

 Cycle  22  Pass 1  IDiag  1:
 RMSU=  2.07D-08    CP:  1.00D+00
 E= -2374.92532913105     Delta-E=       -0.000000000036 Rises=F Damp=F
 DIIS: error= 1.30D-09 at cycle  22 NSaved=  20.
 NSaved=20 IEnMin=20 EnMin= -2374.92532913105     IErMin=20 ErrMin= 1.30D-09
 ErrMax= 1.30D-09  0.00D+00 EMaxC= 1.00D-01 BMatC= 7.14D-16 BMatP= 5.55D-15
 IDIUse=1 WtCom= 1.00D+00 WtEn= 0.00D+00
 Large coefficients: NSaved= 20 BigCof=    0.00 CofMax=   10.00 Det=-4.81D-15
 Inversion failed.  Reducing to 19 matrices.
 Large coefficients: NSaved= 19 BigCof=    0.00 CofMax=   10.00 Det=-5.59D-15
 Inversion failed.  Reducing to 18 matrices.
 Large coefficients: NSaved= 18 BigCof=    0.00 CofMax=   10.00 Det=-5.70D-15
 Inversion failed.  Reducing to 17 matrices.
 Large coefficients: NSaved= 17 BigCof=    0.00 CofMax=   10.00 Det=-5.71D-15
 Inversion failed.  Reducing to 16 matrices.
 Large coefficients: NSaved= 16 BigCof=    0.00 CofMax=   10.00 Det=-6.12D-15
 Inversion failed.  Reducing to 15 matrices.
 Coeff-Com: -0.142D-05-0.200D-05-0.427D-05 0.121D-04 0.342D-04-0.161D-03
 Coeff-Com: -0.190D-03 0.533D-03 0.158D-02 0.241D-02-0.910D-02-0.286D-01
 Coeff-Com: -0.159D-02 0.249D+00 0.786D+00
 Coeff:     -0.142D-05-0.200D-05-0.427D-05 0.121D-04 0.342D-04-0.161D-03
 Coeff:     -0.190D-03 0.533D-03 0.158D-02 0.241D-02-0.910D-02-0.286D-01
 Coeff:     -0.159D-02 0.249D+00 0.786D+00
 Gap=     0.109 Goal=   None    Shift=    0.000
 RMSDP=9.99D-09 MaxDP=1.08D-06 DE=-3.64D-11 OVMax= 2.73D-08

 Cycle  23  Pass 1  IDiag  1:
 RMSU=  3.54D-09    CP:  1.00D+00  1.25D+00
 E= -2374.92532913101     Delta-E=        0.000000000037 Rises=F Damp=F
 DIIS: error= 4.50D-10 at cycle  23 NSaved=  16.
 NSaved=16 IEnMin=15 EnMin= -2374.92532913105     IErMin=16 ErrMin= 4.50D-10
 ErrMax= 4.50D-10  0.00D+00 EMaxC= 1.00D-01 BMatC= 1.79D-16 BMatP= 7.14D-16
 IDIUse=1 WtCom= 1.00D+00 WtEn= 0.00D+00
 Large coefficients: NSaved= 16 BigCof=    0.00 CofMax=   10.00 Det=-7.59D-16
 Inversion failed.  Reducing to 15 matrices.
 Coeff-Com:  0.185D-05 0.176D-06 0.527D-05-0.528D-05-0.754D-04-0.554D-05
 Coeff-Com:  0.329D-03 0.388D-03 0.285D-03-0.367D-02-0.998D-02-0.144D-01
 Coeff-Com:  0.443D-01 0.324D+00 0.659D+00
 Coeff:      0.185D-05 0.176D-06 0.527D-05-0.528D-05-0.754D-04-0.554D-05
 Coeff:      0.329D-03 0.388D-03 0.285D-03-0.367D-02-0.998D-02-0.144D-01
 Coeff:      0.443D-01 0.324D+00 0.659D+00
 Gap=     0.109 Goal=   None    Shift=    0.000
 RMSDP=3.13D-09 MaxDP=2.53D-07 DE= 3.73D-11 OVMax= 1.52D-08

 SCF Done:  E(RM062X) =  -2374.92532913     A.U. after   23 cycles
            NFock= 23  Conv=0.31D-08     -V/T= 2.0027
 KE= 2.368613145428D+03 PE=-8.653728366862D+03 EE= 2.402163369363D+03
 Leave Link  502 at Mon Apr  4 20:18:09 2022, MaxMem=  1879048192 cpu:            3281.1 elap:             469.4
 (Enter /gpfs/software/gaussian16/sse4/tar/g16/l601.exe)
 Copying SCF densities to generalized density rwf, IOpCl= 0 IROHF=0.

 **********************************************************************

            Population analysis using the SCF density.

 **********************************************************************

 Orbital symmetries:
       Occupied  (A) (A) (A) (A) (A) (A) (A) (A) (A) (A) (A) (A)
                 (A) (A) (A) (A) (A) (A) (A) (A) (A) (A) (A) (A)
                 (A) (A) (A) (A) (A) (A) (A) (A) (A) (A) (A) (A)
                 (A) (A) (A) (A) (A) (A) (A) (A) (A) (A) (A) (A)
                 (A) (A) (A) (A) (A) (A) (A) (A) (A) (A) (A) (A)
                 (A) (A) (A) (A) (A) (A) (A) (A) (A) (A) (A) (A)
                 (A) (A) (A) (A)
       Virtual   (A) (A) (A) (A) (A) (A) (A) (A) (A) (A) (A) (A)
                 (A) (A) (A) (A) (A) (A) (A) (A) (A) (A) (A) (A)
                 (A) (A) (A) (A) (A) (A) (A) (A) (A) (A) (A) (A)
                 (A) (A) (A) (A) (A) (A) (A) (A) (A) (A) (A) (A)
                 (A) (A) (A) (A) (A) (A) (A) (A) (A) (A) (A) (A)
                 (A) (A) (A) (A) (A) (A) (A) (A) (A) (A) (A) (A)
                 (A) (A) (A) (A) (A) (A) (A) (A) (A) (A) (A) (A)
                 (A) (A) (A) (A) (A) (A) (A) (A) (A) (A) (A) (A)
                 (A) (A) (A) (A) (A) (A) (A) (A) (A) (A) (A) (A)
                 (A) (A) (A) (A) (A) (A) (A) (A) (A) (A) (A) (A)
                 (A) (A) (A) (A) (A) (A) (A) (A) (A) (A) (A) (A)
                 (A) (A) (A) (A) (A) (A) (A) (A) (A) (A) (A) (A)
                 (A) (A) (A) (A) (A) (A) (A) (A) (A) (A) (A) (A)
                 (A) (A) (A) (A) (A) (A) (A) (A) (A) (A) (A) (A)
                 (A) (A) (A) (A) (A) (A) (A) (A) (A) (A) (A) (A)
                 (A) (A) (A) (A) (A) (A) (A) (A) (A) (A) (A) (A)
                 (A) (A) (A) (A) (A) (A) (A) (A) (A) (A) (A) (A)
                 (A) (A) (A) (A) (A) (A) (A) (A) (A) (A) (A) (A)
                 (A) (A) (A) (A) (A) (A) (A) (A) (A) (A) (A) (A)
                 (A) (A) (A) (A) (A) (A) (A) (A) (A) (A) (A) (A)
                 (A) (A) (A) (A) (A) (A) (A) (A) (A) (A) (A) (A)
                 (A) (A) (A) (A) (A) (A) (A) (A) (A) (A) (A) (A)
                 (A) (A) (A) (A) (A) (A) (A) (A) (A) (A) (A) (A)
                 (A) (A) (A) (A) (A) (A) (A) (A) (A) (A) (A) (A)
                 (A) (A) (A) (A) (A) (A) (A) (A) (A) (A) (A) (A)
                 (A) (A) (A) (A) (A) (A) (A) (A) (A) (A) (A) (A)
                 (A) (A) (A) (A) (A) (A) (A) (A) (A) (A) (A) (A)
                 (A) (A) (A) (A) (A) (A) (A) (A) (A) (A) (A) (A)
                 (A) (A) (A) (A) (A) (A) (A) (A)
 The electronic state is 1-A.
 Alpha  occ. eigenvalues -- -102.58809-102.58497-102.56353-102.55371 -19.44337
 Alpha  occ. eigenvalues --  -10.53147 -10.50893 -10.50340 -10.49484 -10.49278
 Alpha  occ. eigenvalues --  -10.48560 -10.48302 -10.47627 -10.46880 -10.46752
 Alpha  occ. eigenvalues --  -10.44215 -10.44111  -9.73057  -9.72868  -9.70595
 Alpha  occ. eigenvalues --   -9.69645  -7.45522  -7.45359  -7.44939  -7.44880
 Alpha  occ. eigenvalues --   -7.44717  -7.44710  -7.43114  -7.42452  -7.42413
 Alpha  occ. eigenvalues --   -7.42147  -7.41507  -7.41494  -1.00611  -0.91436
 Alpha  occ. eigenvalues --   -0.90284  -0.86182  -0.85163  -0.84048  -0.80211
 Alpha  occ. eigenvalues --   -0.75294  -0.74412  -0.70035  -0.66238  -0.60706
 Alpha  occ. eigenvalues --   -0.58170  -0.55102  -0.53991  -0.49051  -0.47070
 Alpha  occ. eigenvalues --   -0.44419  -0.44023  -0.41487  -0.39960  -0.39595
 Alpha  occ. eigenvalues --   -0.39205  -0.37887  -0.37390  -0.35478  -0.34020
 Alpha  occ. eigenvalues --   -0.33789  -0.33289  -0.32502  -0.30504  -0.30089
 Alpha  occ. eigenvalues --   -0.29174  -0.27743  -0.26741  -0.26206  -0.25361
 Alpha  occ. eigenvalues --   -0.22818  -0.21140  -0.20294  -0.18585  -0.17979
 Alpha  occ. eigenvalues --   -0.10410
 Alpha virt. eigenvalues --    0.00489   0.08925   0.08972   0.09783   0.10336
 Alpha virt. eigenvalues --    0.10928   0.12056   0.12722   0.13035   0.13926
 Alpha virt. eigenvalues --    0.14180   0.14392   0.15173   0.15517   0.15805
 Alpha virt. eigenvalues --    0.16494   0.16781   0.17254   0.17580   0.17860
 Alpha virt. eigenvalues --    0.18486   0.18633   0.18802   0.19151   0.20201
 Alpha virt. eigenvalues --    0.20642   0.20938   0.21020   0.21757   0.22161
 Alpha virt. eigenvalues --    0.22315   0.22816   0.23332   0.24121   0.24229
 Alpha virt. eigenvalues --    0.24809   0.25485   0.25805   0.25963   0.26258
 Alpha virt. eigenvalues --    0.27052   0.27111   0.27443   0.28176   0.28437
 Alpha virt. eigenvalues --    0.28875   0.29144   0.29366   0.30124   0.30699
 Alpha virt. eigenvalues --    0.31048   0.31436   0.31591   0.32046   0.32573
 Alpha virt. eigenvalues --    0.32978   0.33315   0.33587   0.33954   0.34569
 Alpha virt. eigenvalues --    0.35096   0.35787   0.36230   0.36664   0.37042
 Alpha virt. eigenvalues --    0.37313   0.37882   0.38805   0.39867   0.40716
 Alpha virt. eigenvalues --    0.41240   0.41877   0.42168   0.42563   0.42754
 Alpha virt. eigenvalues --    0.43742   0.44490   0.44836   0.46343   0.46639
 Alpha virt. eigenvalues --    0.46763   0.47053   0.49270   0.49643   0.51395
 Alpha virt. eigenvalues --    0.52434   0.53845   0.54592   0.56545   0.56735
 Alpha virt. eigenvalues --    0.56898   0.57388   0.58647   0.58978   0.59583
 Alpha virt. eigenvalues --    0.60960   0.61677   0.62377   0.62693   0.63786
 Alpha virt. eigenvalues --    0.64237   0.65867   0.66832   0.67861   0.68171
 Alpha virt. eigenvalues --    0.69278   0.69756   0.70181   0.71673   0.71971
 Alpha virt. eigenvalues --    0.72951   0.75010   0.75505   0.75818   0.76030
 Alpha virt. eigenvalues --    0.77101   0.78167   0.78401   0.78698   0.78975
 Alpha virt. eigenvalues --    0.80741   0.81433   0.81738   0.83111   0.83809
 Alpha virt. eigenvalues --    0.84080   0.84909   0.85269   0.88108   0.88765
 Alpha virt. eigenvalues --    0.89350   0.91935   0.95056   0.95177   0.96560
 Alpha virt. eigenvalues --    0.97601   0.98463   0.99485   1.00011   1.00924
 Alpha virt. eigenvalues --    1.01788   1.02202   1.02326   1.02547   1.03348
 Alpha virt. eigenvalues --    1.03859   1.04298   1.04546   1.05599   1.05932
 Alpha virt. eigenvalues --    1.06764   1.07919   1.08520   1.09015   1.09483
 Alpha virt. eigenvalues --    1.10300   1.10434   1.10522   1.11781   1.12517
 Alpha virt. eigenvalues --    1.12610   1.13464   1.14916   1.15632   1.16834
 Alpha virt. eigenvalues --    1.18108   1.18837   1.20009   1.20212   1.22315
 Alpha virt. eigenvalues --    1.24009   1.27315   1.29961   1.30277   1.31525
 Alpha virt. eigenvalues --    1.32930   1.33778   1.34463   1.35720   1.38758
 Alpha virt. eigenvalues --    1.40155   1.40595   1.40951   1.42324   1.42982
 Alpha virt. eigenvalues --    1.44603   1.45711   1.46932   1.47713   1.48912
 Alpha virt. eigenvalues --    1.49957   1.52694   1.54168   1.56626   1.61279
 Alpha virt. eigenvalues --    1.61592   1.63283   1.64424   1.66435   1.69582
 Alpha virt. eigenvalues --    1.70824   1.73652   1.76273   1.76774   1.80953
 Alpha virt. eigenvalues --    1.82114   1.84064   1.85313   1.88108   1.88770
 Alpha virt. eigenvalues --    1.90379   1.92034   1.94512   1.96017   1.97758
 Alpha virt. eigenvalues --    1.98229   1.99342   1.99739   2.01172   2.02303
 Alpha virt. eigenvalues --    2.04076   2.04797   2.05713   2.07330   2.08369
 Alpha virt. eigenvalues --    2.09197   2.13377   2.14288   2.19457   2.20963
 Alpha virt. eigenvalues --    2.21773   2.27569   2.28166   2.32478   2.34915
 Alpha virt. eigenvalues --    2.37163   2.38069   2.39768   2.41217   2.42433
 Alpha virt. eigenvalues --    2.43345   2.43627   2.44503   2.46390   2.48509
 Alpha virt. eigenvalues --    2.51149   2.51323   2.52873   2.54474   2.57882
 Alpha virt. eigenvalues --    2.59371   2.63426   2.65525   2.67190   2.69147
 Alpha virt. eigenvalues --    2.70205   2.73046   2.73760   2.75167   2.79353
 Alpha virt. eigenvalues --    2.79960   2.81502   2.81904   2.83784   2.86336
 Alpha virt. eigenvalues --    2.90891   2.93025   2.94700   2.96006   2.98029
 Alpha virt. eigenvalues --    3.02760   3.03680   3.05216   3.08267   3.13188
 Alpha virt. eigenvalues --    3.14396   3.16165   3.16489   3.20359   3.22576
 Alpha virt. eigenvalues --    3.23437   3.24476   3.28254   3.33006   3.33300
 Alpha virt. eigenvalues --    3.36585   3.38452   3.40854   3.44529   3.50533
 Alpha virt. eigenvalues --    3.53130   3.57414   3.59171   3.69244   3.72144
 Alpha virt. eigenvalues --    3.75753   3.78265   3.82730   3.85846   3.95797
 Alpha virt. eigenvalues --    4.02954   4.13428   4.18388   4.23544   4.33633
 Alpha virt. eigenvalues --    4.61554   4.88611   4.91827   5.35408   5.51678
 Alpha virt. eigenvalues --    5.99506  10.06853  10.08780  10.12150  10.13228
 Alpha virt. eigenvalues --   23.55064  23.71252  23.91003  24.02411  24.04488
 Alpha virt. eigenvalues --   24.06502  24.08611  24.17284  24.19534  24.27556
 Alpha virt. eigenvalues --   24.28220  24.38682  26.02280  26.03282  26.07105
 Alpha virt. eigenvalues --   26.12652  26.30603  26.35955  26.39716  26.53378
 Alpha virt. eigenvalues --   26.76609  26.81342  26.86159  27.02670  50.30832
 Alpha virt. eigenvalues --  216.16983 216.18987 216.22658 216.24802
          Condensed to atoms (all electrons):
               1          2          3          4          5          6
     1  C   42.818006  -4.111975  -9.573325  -8.069859  -3.465140  -5.770492
     2  C   -4.111975  27.740346  -3.146580  -6.423526   2.064104  -2.845711
     3  C   -9.573325  -3.146580  21.488152  -1.685434   0.870773   4.175180
     4  C   -8.069859  -6.423526  -1.685434  41.601234 -17.886449  -7.853479
     5  C   -3.465140   2.064104   0.870773 -17.886449  34.866817  -3.758107
     6  C   -5.770492  -2.845711   4.175180  -7.853479  -3.758107  25.610984
     7  Cl   0.866658   1.916877  -1.892911   0.021143   0.650124  -1.057375
     8  H    0.042572  -0.010407  -0.122599   0.165416   0.087917  -0.052329
     9  Cl   0.176857   0.061824   0.232721  -1.903953   0.686251  -0.154108
    10  O   -0.268702   0.074651   0.178812  -0.080242  -0.017810   0.001916
    11  Cl  -0.341684  -2.688219   1.382116   0.159959  -0.045492   0.391653
    12  C   -5.293825  -7.403025  -3.953232   9.917966  -7.705214  -0.996476
    13  C    0.534007  -0.571560   0.306470   0.481493  -0.807021  -0.823334
    14  C    0.333995   0.711350   0.129930   0.580154  -0.418095  -1.790225
    15  C   -0.575017  -1.008128  -2.466829  -1.760522   4.046847  -2.190345
    16  C    0.099102   1.016687   1.524484  -2.645488  -2.458479   4.773569
    17  C   -0.093317  -0.353397  -0.751067   0.194737   0.253600  -1.118098
    18  H   -0.004725   0.000832   0.014738   0.002891  -0.015571   0.041297
    19  H    0.000187  -0.000821  -0.001284   0.001591   0.009199  -0.008476
    20  Cl  -0.002541  -0.006552  -0.041471   0.002198  -0.006928  -0.036287
               7          8          9         10         11         12
     1  C    0.866658   0.042572   0.176857  -0.268702  -0.341684  -5.293825
     2  C    1.916877  -0.010407   0.061824   0.074651  -2.688219  -7.403025
     3  C   -1.892911  -0.122599   0.232721   0.178812   1.382116  -3.953232
     4  C    0.021143   0.165416  -1.903953  -0.080242   0.159959   9.917966
     5  C    0.650124   0.087917   0.686251  -0.017810  -0.045492  -7.705214
     6  C   -1.057375  -0.052329  -0.154108   0.001916   0.391653  -0.996476
     7  Cl  18.174346  -0.001838   0.005978  -0.007346  -0.469092  -1.344067
     8  H   -0.001838   0.550515  -0.031990  -0.000556   0.001375   0.169049
     9  Cl   0.005978  -0.031990  17.762426   0.062979  -0.050792  -0.080711
    10  O   -0.007346  -0.000556   0.062979   8.281739   0.062589   0.036435
    11  Cl  -0.469092   0.001375  -0.050792   0.062589  17.956882   0.441944
    12  C   -1.344067   0.169049  -0.080711   0.036435   0.441944  29.985170
    13  C   -0.328630  -0.015806  -0.004858  -0.005221  -0.067646  -1.302220
    14  C   -0.194195   0.000947   0.001828  -0.000335  -0.020930  -0.666999
    15  C   -0.041765   0.021066  -0.017383   0.002311   0.005521  -2.880891
    16  C   -0.041291   0.049666   0.024427   0.001011   0.000956   0.306308
    17  C    0.003157  -0.002279  -0.002625   0.000003   0.002934  -2.406905
    18  H   -0.000656  -0.001144  -0.000053   0.000001  -0.000041   0.167478
    19  H    0.000088   0.000089  -0.000013  -0.000000  -0.000001  -0.028194
    20  Cl   0.001811  -0.000025   0.000053   0.000000   0.000057  -0.337404
              13         14         15         16         17         18
     1  C    0.534007   0.333995  -0.575017   0.099102  -0.093317  -0.004725
     2  C   -0.571560   0.711350  -1.008128   1.016687  -0.353397   0.000832
     3  C    0.306470   0.129930  -2.466829   1.524484  -0.751067   0.014738
     4  C    0.481493   0.580154  -1.760522  -2.645488   0.194737   0.002891
     5  C   -0.807021  -0.418095   4.046847  -2.458479   0.253600  -0.015571
     6  C   -0.823334  -1.790225  -2.190345   4.773569  -1.118098   0.041297
     7  Cl  -0.328630  -0.194195  -0.041765  -0.041291   0.003157  -0.000656
     8  H   -0.015806   0.000947   0.021066   0.049666  -0.002279  -0.001144
     9  Cl  -0.004858   0.001828  -0.017383   0.024427  -0.002625  -0.000053
    10  O   -0.005221  -0.000335   0.002311   0.001011   0.000003   0.000001
    11  Cl  -0.067646  -0.020930   0.005521   0.000956   0.002934  -0.000041
    12  C   -1.302220  -0.666999  -2.880891   0.306308  -2.406905   0.167478
    13  C   15.733176  -3.455600   1.420289  -5.691954   0.836343  -0.030098
    14  C   -3.455600  19.196598  -5.570340  -2.785940  -0.372205   0.026890
    15  C    1.420289  -5.570340  26.006600 -12.241873   3.145151   0.251291
    16  C   -5.691954  -2.785940 -12.241873  30.922198  -6.247884  -0.066712
    17  C    0.836343  -0.372205   3.145151  -6.247884  13.488960  -0.062039
    18  H   -0.030098   0.026890   0.251291  -0.066712  -0.062039   0.512651
    19  H    0.047210   0.000580   0.066750   0.075507   0.191965  -0.005864
    20  Cl   0.028072  -0.195290   0.246564   0.489757  -1.213902   0.000769
              19         20
     1  C    0.000187  -0.002541
     2  C   -0.000821  -0.006552
     3  C   -0.001284  -0.041471
     4  C    0.001591   0.002198
     5  C    0.009199  -0.006928
     6  C   -0.008476  -0.036287
     7  Cl   0.000088   0.001811
     8  H    0.000089  -0.000025
     9  Cl  -0.000013   0.000053
    10  O   -0.000000   0.000000
    11  Cl  -0.000001   0.000057
    12  C   -0.028194  -0.337404
    13  C    0.047210   0.028072
    14  C    0.000580  -0.195290
    15  C    0.066750   0.246564
    16  C    0.075507   0.489757
    17  C    0.191965  -1.213902
    18  H   -0.005864   0.000769
    19  H    0.500872  -0.020605
    20  Cl  -0.020605  17.733171
 Mulliken charges:
               1
     1  C   -1.300781
     2  C    0.983231
     3  C   -0.668646
     4  C    1.180172
     5  C   -0.951325
     6  C   -0.539756
     7  Cl   0.738986
     8  H    0.150360
     9  Cl   0.231144
    10  O   -0.322235
    11  Cl   0.277910
    12  C   -0.625189
    13  C   -0.283113
    14  C    0.487883
    15  C   -0.459296
    16  C   -1.104051
    17  C    0.506869
    18  H    0.168065
    19  H    0.171219
    20  Cl   0.358554
 Sum of Mulliken charges =  -1.00000
 Mulliken charges with hydrogens summed into heavy atoms:
               1
     1  C   -1.300781
     2  C    0.983231
     3  C   -0.668646
     4  C    1.180172
     5  C   -0.800965
     6  C   -0.539756
     7  Cl   0.738986
     9  Cl   0.231144
    10  O   -0.322235
    11  Cl   0.277910
    12  C   -0.625189
    13  C   -0.283113
    14  C    0.487883
    15  C   -0.291231
    16  C   -0.932832
    17  C    0.506869
    20  Cl   0.358554
 Electronic spatial extent (au):  <R**2>=           7375.4270
 Charge=             -1.0000 electrons
 Dipole moment (field-independent basis, Debye):
    X=             -6.6026    Y=              0.6579    Z=             -0.6004  Tot=              6.6624
 Quadrupole moment (field-independent basis, Debye-Ang):
   XX=           -208.4026   YY=           -138.0891   ZZ=           -131.4029
   XY=            -11.8764   XZ=              0.4335   YZ=             -0.7981
 Traceless Quadrupole moment (field-independent basis, Debye-Ang):
   XX=            -49.1044   YY=             21.2091   ZZ=             27.8953
   XY=            -11.8764   XZ=              0.4335   YZ=             -0.7981
 Octapole moment (field-independent basis, Debye-Ang**2):
  XXX=            -35.4490  YYY=             -5.0065  ZZZ=             -1.9658  XYY=            -29.9205
  XXY=            -12.8637  XXZ=            -11.0686  XZZ=             12.0568  YZZ=             -3.7744
  YYZ=             -4.0977  XYZ=              0.8140
 Hexadecapole moment (field-independent basis, Debye-Ang**3):
 XXXX=          -9244.8154 YYYY=          -2359.9782 ZZZZ=           -171.6782 XXXY=           -163.3802
 XXXZ=             -0.5127 YYYX=            -84.9769 YYYZ=             -0.8016 ZZZX=              4.7850
 ZZZY=              5.4917 XXYY=          -1712.0110 XXZZ=          -1307.6039 YYZZ=           -430.8107
 XXYZ=             -6.9891 YYXZ=             10.9527 ZZXY=             -4.2339
 N-N= 1.508026522940D+03 E-N=-8.653728366882D+03  KE= 2.368613145428D+03
 No NMR shielding tensors so no spin-rotation constants.
 Leave Link  601 at Mon Apr  4 20:18:09 2022, MaxMem=  1879048192 cpu:               2.6 elap:               0.4
 (Enter /gpfs/software/gaussian16/sse4/tar/g16/l701.exe)
 ... and contract with generalized density number  0.
 Compute integral first derivatives.
 Leave Link  701 at Mon Apr  4 20:18:10 2022, MaxMem=  1879048192 cpu:               2.1 elap:               0.3
 (Enter /gpfs/software/gaussian16/sse4/tar/g16/l702.exe)
 L702 exits ... SP integral derivatives will be done elsewhere.
 Leave Link  702 at Mon Apr  4 20:18:10 2022, MaxMem=  1879048192 cpu:               0.3 elap:               0.0
 (Enter /gpfs/software/gaussian16/sse4/tar/g16/l703.exe)
 Integral derivatives from FoFJK, PRISM(SPDF).
 Compute integral first derivatives, UseDBF=F ICtDFT=           0.
 Calling FoFJK, ICntrl=      2127 FMM=F ISym2X=0 I1Cent= 0 IOpClX= 0 NMat=1 NMatS=1 NMatT=0.
 FoFJK:  IHMeth= 1 ICntrl=    2127 DoSepK=F KAlg= 0 I1Cent=           0 FoldK=F
 IRaf=         0 NMat=       1 IRICut=       1 DoRegI=T DoRafI=F ISym2E= 0 IDoP0=0 IntGTp=1.
 FoFCou: FMM=F IPFlag=           0 FMFlag=      100000 FMFlg1=         800
         NFxFlg=           0 DoJE=F BraDBF=F KetDBF=F FulRan=T
         wScrn=  0.000000 ICntrl=      2127 IOpCl=  0 I1Cent=           0 NGrid=           0
         NMat0=    1 NMatS0=      1 NMatT0=    0 NMatD0=    1 NMtDS0=    0 NMtDT0=    0
 Symmetry not used in FoFCou.
 Leave Link  703 at Mon Apr  4 20:19:00 2022, MaxMem=  1879048192 cpu:             349.9 elap:              50.1
 (Enter /gpfs/software/gaussian16/sse4/tar/g16/l716.exe)
 Dipole        =-2.59765851D+00 2.58852458D-01-2.36207608D-01
 ***** Axes restored to original set *****
 -------------------------------------------------------------------
 Center     Atomic                   Forces (Hartrees/Bohr)
 Number     Number              X              Y              Z
 -------------------------------------------------------------------
      1        6           0.008818078    0.006050276   -0.021287927
      2        6          -0.024362680    0.015780203   -0.014039160
      3        6           0.027054927    0.003723465   -0.039519678
      4        6           0.050086400   -0.029591601    0.018111298
      5        6          -0.083398565    0.033898531    0.002435063
      6        6           0.027665054   -0.022436391    0.025817085
      7       17           0.001309888   -0.003222063    0.001287273
      8        1          -0.004323529   -0.001995974    0.005838000
      9       17          -0.009321818    0.004761682   -0.004252478
     10        8          -0.007878740    0.000449382    0.008244202
     11       17           0.001681194    0.000228602   -0.001400623
     12        6          -0.041334936   -0.006640056    0.060768680
     13        6           0.152536271   -0.007108910   -0.101460099
     14        6          -0.135936214    0.038786570    0.049513542
     15        6           0.026377273   -0.009406937   -0.011847000
     16        6          -0.018352781    0.002826209    0.004603015
     17        6          -0.001110229   -0.019740033    0.022511462
     18        1           0.005753968   -0.003137182    0.005067157
     19        1           0.001912520   -0.001706927    0.003161527
     20       17           0.022823918   -0.001518845   -0.013551340
 -------------------------------------------------------------------
 Cartesian Forces:  Max     0.152536271 RMS     0.037076166
 Leave Link  716 at Mon Apr  4 20:19:00 2022, MaxMem=  1879048192 cpu:               0.3 elap:               0.0
 (Enter /gpfs/software/gaussian16/sse4/tar/g16/l103.exe)

 GradGradGradGradGradGradGradGradGradGradGradGradGradGradGradGradGradGrad
 Berny optimization.
 FormGI is forming the generalized inverse of G from B-inverse, IUseBI=4.
 Internal  Forces:  Max     0.140349644 RMS     0.020148503
 Search for a local minimum.
 Step number   1 out of a maximum of  108
 All quantities printed in internal units (Hartrees-Bohrs-Radians)
 RMS Force = .20149D-01 SwitMx=.10000D-02 MixMth= 1
 Mixed Optimization -- RFO/linear search
 Second derivative matrix not updated -- first step.
 ITU=  0
     Eigenvalues ---    0.00896   0.01036   0.01095   0.01294   0.01537
     Eigenvalues ---    0.01666   0.01693   0.01852   0.02033   0.02077
     Eigenvalues ---    0.02092   0.02137   0.02146   0.02181   0.02189
     Eigenvalues ---    0.02236   0.02360   0.15998   0.16000   0.16000
     Eigenvalues ---    0.22452   0.23440   0.24457   0.24967   0.24981
     Eigenvalues ---    0.24995   0.24996   0.24997   0.24998   0.24999
     Eigenvalues ---    0.24999   0.25000   0.25000   0.30909   0.32134
     Eigenvalues ---    0.32248   0.33403   0.33866   0.34143   0.34618
     Eigenvalues ---    0.35002   0.35036   0.35120   0.35132   0.39050
     Eigenvalues ---    0.42454   0.42807   0.45603   0.46234   0.46484
     Eigenvalues ---    0.46951   0.53056   0.54583   0.93020
 RFO step:  Lambda=-8.65583468D-02 EMin= 8.96487587D-03
 Linear search not attempted -- first point.
 Maximum step size (   0.300) exceeded in Quadratic search.
    -- Step size scaled by   0.676
 Iteration  1 RMS(Cart)=  0.10104417 RMS(Int)=  0.00229387
 Iteration  2 RMS(Cart)=  0.00360330 RMS(Int)=  0.00030336
 Iteration  3 RMS(Cart)=  0.00000464 RMS(Int)=  0.00030334
 Iteration  4 RMS(Cart)=  0.00000000 RMS(Int)=  0.00030334
 ITry= 1 IFail=0 DXMaxC= 3.58D-01 DCOld= 1.00D+10 DXMaxT= 3.00D-01 DXLimC= 3.00D+00 Rises=F
 Variable       Old X    -DE/DX   Delta X   Delta X   Delta X     New X
                                 (Linear)    (Quad)   (Total)
    R1        2.82812  -0.01666   0.00000  -0.02829  -0.02830   2.79981
    R2        2.80301  -0.02876   0.00000  -0.04726  -0.04736   2.75565
    R3        2.31571   0.01008   0.00000   0.00670   0.00670   2.32242
    R4        2.54768   0.01687   0.00000   0.01835   0.01843   2.56611
    R5        3.27393  -0.00184   0.00000  -0.00304  -0.00304   3.27089
    R6        2.78119  -0.04045   0.00000  -0.06009  -0.06000   2.72119
    R7        3.29887   0.00309   0.00000   0.00528   0.00528   3.30415
    R8        2.71567  -0.04003   0.00000  -0.05627  -0.05634   2.65933
    R9        3.24090   0.01074   0.00000   0.01696   0.01696   3.25786
   R10        2.54689   0.04822   0.00000   0.05158   0.05160   2.59849
   R11        2.05617  -0.00699   0.00000  -0.01082  -0.01082   2.04535
   R12        2.79600   0.00491   0.00000   0.00768   0.00768   2.80368
   R13        2.64612  -0.00733   0.00000  -0.01074  -0.01007   2.63606
   R14        2.64985   0.00700   0.00000   0.01101   0.01129   2.66114
   R15        2.63160  -0.14035   0.00000  -0.17460  -0.17421   2.45739
   R16        2.62832  -0.01839   0.00000  -0.02440  -0.02468   2.60364
   R17        2.64091  -0.00634   0.00000  -0.00409  -0.00447   2.63644
   R18        2.05672  -0.00783   0.00000  -0.01212  -0.01212   2.04460
   R19        2.63389   0.00361   0.00000   0.00594   0.00526   2.63915
   R20        2.05461  -0.00283   0.00000  -0.00436  -0.00436   2.05025
   R21        3.24557   0.02596   0.00000   0.04128   0.04128   3.28684
    A1        2.00737  -0.01009   0.00000  -0.02458  -0.02471   1.98265
    A2        2.14300  -0.00101   0.00000   0.00013   0.00019   2.14320
    A3        2.13281   0.01110   0.00000   0.02446   0.02452   2.15733
    A4        2.10597   0.01130   0.00000   0.02218   0.02223   2.12820
    A5        2.01945  -0.00372   0.00000  -0.00719  -0.00722   2.01223
    A6        2.15774  -0.00758   0.00000  -0.01497  -0.01500   2.14274
    A7        2.13721  -0.00038   0.00000   0.00237   0.00253   2.13974
    A8        2.10377  -0.00029   0.00000  -0.00212  -0.00220   2.10156
    A9        2.04212   0.00067   0.00000  -0.00021  -0.00029   2.04183
   A10        2.11209   0.01140   0.00000   0.01930   0.01911   2.13120
   A11        2.08443  -0.01123   0.00000  -0.02075  -0.02066   2.06377
   A12        2.08645  -0.00018   0.00000   0.00144   0.00153   2.08797
   A13        2.11460   0.00858   0.00000   0.01939   0.01933   2.13393
   A14        2.04202  -0.00684   0.00000  -0.01667  -0.01664   2.02538
   A15        2.12647  -0.00175   0.00000  -0.00275  -0.00272   2.12375
   A16        2.08664  -0.02073   0.00000  -0.03801  -0.03790   2.04874
   A17        2.17703  -0.02395   0.00000  -0.04998  -0.05004   2.12699
   A18        2.01938   0.04467   0.00000   0.08791   0.08785   2.10722
   A19        2.07182   0.02046   0.00000   0.04023   0.03976   2.11158
   A20        2.12905   0.02738   0.00000   0.05411   0.05364   2.18270
   A21        2.08074  -0.04778   0.00000  -0.09396  -0.09304   1.98770
   A22        2.10564   0.05649   0.00000   0.10184   0.10321   2.20885
   A23        2.08760   0.01200   0.00000   0.01087   0.01089   2.09849
   A24        2.09799  -0.00011   0.00000   0.01161   0.01147   2.10946
   A25        2.10662   0.00027   0.00000  -0.00521  -0.00513   2.10149
   A26        2.07855  -0.00016   0.00000  -0.00639  -0.00632   2.07223
   A27        2.08912   0.00184   0.00000   0.01477   0.01363   2.10276
   A28        2.09182   0.00182   0.00000   0.00014   0.00070   2.09252
   A29        2.10224  -0.00366   0.00000  -0.01491  -0.01435   2.08789
   A30        2.10524  -0.02246   0.00000  -0.04518  -0.04624   2.05900
   A31        2.08001   0.02055   0.00000   0.04131   0.04182   2.12183
   A32        2.09793   0.00190   0.00000   0.00384   0.00436   2.10229
    D1       -0.03727   0.00039   0.00000   0.00312   0.00318  -0.03410
    D2        3.09716   0.00050   0.00000   0.00476   0.00481   3.10197
    D3        3.10773   0.00015   0.00000   0.00119   0.00123   3.10896
    D4       -0.04103   0.00025   0.00000   0.00283   0.00287  -0.03816
    D5        0.07140  -0.00101   0.00000  -0.00716  -0.00715   0.06425
    D6       -3.09285  -0.00121   0.00000  -0.00797  -0.00798  -3.10083
    D7       -3.07358  -0.00079   0.00000  -0.00530  -0.00524  -3.07882
    D8        0.04536  -0.00100   0.00000  -0.00610  -0.00607   0.03929
    D9       -0.02060   0.00065   0.00000   0.00524   0.00529  -0.01531
   D10        3.10558   0.00101   0.00000   0.00828   0.00829   3.11387
   D11        3.12874   0.00051   0.00000   0.00342   0.00348   3.13223
   D12       -0.02826   0.00087   0.00000   0.00645   0.00648  -0.02178
   D13        0.04842  -0.00192   0.00000  -0.01134  -0.01118   0.03723
   D14       -3.07456  -0.00144   0.00000  -0.00646  -0.00663  -3.08119
   D15       -3.07827  -0.00226   0.00000  -0.01426  -0.01407  -3.09234
   D16        0.08193  -0.00178   0.00000  -0.00938  -0.00951   0.07242
   D17       -0.04796   0.00001   0.00000   0.00148   0.00145  -0.04650
   D18        3.07888  -0.00052   0.00000  -0.00103  -0.00106   3.07782
   D19        3.11632   0.00036   0.00000   0.00256   0.00258   3.11889
   D20       -0.04003  -0.00018   0.00000   0.00006   0.00006  -0.03997
   D21       -0.01269   0.00073   0.00000   0.00635   0.00641  -0.00628
   D22        3.11193  -0.00036   0.00000   0.00060   0.00049   3.11242
   D23       -3.13881   0.00133   0.00000   0.00909   0.00916  -3.12964
   D24       -0.01419   0.00024   0.00000   0.00333   0.00325  -0.01094
   D25        0.20450  -0.00051   0.00000   0.00083   0.00099   0.20549
   D26       -2.87647  -0.00009   0.00000  -0.00338  -0.00365  -2.88012
   D27       -2.91913   0.00056   0.00000   0.00668   0.00696  -2.91217
   D28        0.28309   0.00098   0.00000   0.00248   0.00231   0.28540
   D29       -3.07730  -0.00145   0.00000  -0.00678  -0.00655  -3.08385
   D30        0.00537   0.00072   0.00000   0.00240   0.00226   0.00763
   D31        3.08311   0.00230   0.00000   0.01260   0.01251   3.09562
   D32       -0.06593   0.00288   0.00000   0.01612   0.01599  -0.04994
   D33        0.00245   0.00041   0.00000   0.00383   0.00407   0.00652
   D34        3.13659   0.00099   0.00000   0.00735   0.00755  -3.13905
   D35       -0.00696  -0.00167   0.00000  -0.00898  -0.00915  -0.01611
   D36        0.00070   0.00137   0.00000   0.00913   0.00901   0.00971
   D37        3.13899   0.00003   0.00000   0.00026   0.00005   3.13904
   D38       -0.00861  -0.00038   0.00000  -0.00324  -0.00323  -0.01184
   D39        3.13239   0.00059   0.00000   0.00316   0.00313   3.13553
   D40        3.14031  -0.00096   0.00000  -0.00671  -0.00665   3.13366
   D41       -0.00187   0.00001   0.00000  -0.00031  -0.00029  -0.00216
   D42        0.00706  -0.00046   0.00000  -0.00331  -0.00336   0.00369
   D43       -3.13120   0.00086   0.00000   0.00558   0.00542  -3.12578
   D44       -3.13395  -0.00144   0.00000  -0.00975  -0.00971   3.13953
   D45        0.01098  -0.00012   0.00000  -0.00087  -0.00092   0.01006
         Item               Value     Threshold  Converged?
 Maximum Force            0.140350     0.000450     NO 
 RMS     Force            0.020149     0.000300     NO 
 Maximum Displacement     0.358190     0.001800     NO 
 RMS     Displacement     0.100700     0.001200     NO 
 Predicted change in Energy=-4.272434D-02
 Lowest energy point so far.  Saving SCF results.
 GradGradGradGradGradGradGradGradGradGradGradGradGradGradGradGradGradGrad

 Leave Link  103 at Mon Apr  4 20:19:00 2022, MaxMem=  1879048192 cpu:               0.3 elap:               0.1
 (Enter /gpfs/software/gaussian16/sse4/tar/g16/l202.exe)
                          Input orientation:                          
 ---------------------------------------------------------------------
 Center     Atomic      Atomic             Coordinates (Angstroms)
 Number     Number       Type             X           Y           Z
 ---------------------------------------------------------------------
      1          6           0       -8.035678   -1.603284    6.734819
      2          6           0       -6.967492   -2.306039    7.483315
      3          6           0       -5.745293   -2.541124    6.940245
      4          6           0       -7.625422   -1.164101    5.406197
      5          6           0       -6.356293   -1.464763    4.877729
      6          6           0       -5.403111   -2.144602    5.598881
      7         17           0       -4.500118   -3.337585    7.874254
      8          1           0       -6.177086   -1.143517    3.859805
      9         17           0       -8.757333   -0.278618    4.453921
     10          8           0       -9.157677   -1.411695    7.198262
     11         17           0       -7.387971   -2.792672    9.090279
     12          6           0       -4.088926   -2.475941    4.995287
     13          6           0       -3.227680   -3.387745    5.605800
     14          6           0       -2.033063   -3.711441    5.206875
     15          6           0       -3.561714   -1.885370    3.830665
     16          6           0       -2.289615   -2.224680    3.369083
     17          6           0       -1.507173   -3.149408    4.064136
     18          1           0       -4.140582   -1.160186    3.274203
     19          1           0       -1.901151   -1.764135    2.466808
     20         17           0        0.087879   -3.554356    3.501047
 ---------------------------------------------------------------------
                    Distance matrix (angstroms):
                    1          2          3          4          5
     1  C    0.000000
     2  C    1.481597   0.000000
     3  C    2.483466   1.357925   0.000000
     4  C    1.458227   2.459941   2.790051   0.000000
     5  C    2.507649   2.805421   2.405379   1.407255   0.000000
     6  C    2.917839   2.454474   1.439992   2.436632   1.375062
     7  Cl   4.099548   2.702750   1.748480   4.536834   3.991492
     8  H    3.454194   3.886647   3.410112   2.118828   1.082352
     9  Cl   2.734597   4.060935   4.513660   1.723987   2.711374
    10  O    1.228971   2.382859   3.603685   2.370781   3.638055
    11  Cl   2.717050   1.730881   2.717409   4.034983   4.535777
    12  C    4.400494   3.808582   2.555516   3.794282   2.485408
    13  C    5.251269   4.322192   2.972522   4.931995   3.743817
    14  C    6.542959   5.613014   4.260852   6.148427   4.883258
    15  C    5.341351   5.011800   3.855842   4.417720   3.013789
    16  C    6.688165   6.230254   4.979463   5.809088   4.403562
    17  C    7.221109   6.497472   5.157875   6.570810   5.197492
    18  H    5.229146   5.198175   4.233433   4.085282   2.751988
    19  H    7.474905   7.150302   5.949183   6.462765   5.074490
    20  Cl   8.958579   8.197257   6.846942   8.296863   6.912959
                    6          7          8          9         10
     6  C    0.000000
     7  Cl   2.723220   0.000000
     8  H    2.150720   4.872573   0.000000
     9  Cl   4.005450   6.259380   2.785444   0.000000
    10  O    4.146316   5.085162   4.483429   2.995921   0.000000
    11  Cl   4.068110   3.180462   5.616388   5.448985   2.935760
    12  C    1.483642   3.033144   2.724901   5.187998   5.628317
    13  C    2.505585   2.601442   4.096835   6.447524   6.450238
    14  C    3.737095   3.652539   5.057841   7.587293   7.746907
    15  C    2.566034   4.397743   2.718707   5.473989   6.548273
    16  C    3.830440   5.140180   4.064745   6.840717   7.905304
    17  C    4.306206   4.848725   5.086594   7.807572   8.448230
    18  H    2.822620   5.102039   2.119093   4.845956   6.374381
    19  H    4.713636   6.202488   4.539739   7.291269   8.669950
    20  Cl   6.044774   6.342054   6.722399   9.480306  10.185318
                   11         12         13         14         15
    11  Cl   0.000000
    12  C    5.268109   0.000000
    13  C    5.459279   1.394941   0.000000
    14  C    6.678323   2.407863   1.300396   0.000000
    15  C    6.567113   1.408215   2.349428   2.750502   0.000000
    16  C    7.684265   2.438277   2.689906   2.377764   1.395144
    17  C    7.744233   2.825960   2.322429   1.377786   2.423518
    18  H    6.858373   2.167027   3.351381   3.832200   1.081956
    19  H    8.662185   3.418513   3.774793   3.364131   2.152272
    20  Cl   9.365255   4.565242   3.930735   2.726339   4.026623
                   16         17         18         19         20
    16  C    0.000000
    17  C    1.396581   0.000000
    18  H    2.137341   3.393499   0.000000
    19  H    1.084945   2.150735   2.455950   0.000000
    20  Cl   2.727257   1.739323   4.864503   2.868935   0.000000
 Stoichiometry    C12H3Cl4O(1-)
 Framework group  C1[X(C12H3Cl4O)]
 Deg. of freedom    54
 Full point group                 C1      NOp   1
 RotChk:  IX=2 Diff= 4.09D-02
 Largest Abelian subgroup         C1      NOp   1
 Largest concise Abelian subgroup C1      NOp   1
                         Standard orientation:                         
 ---------------------------------------------------------------------
 Center     Atomic      Atomic             Coordinates (Angstroms)
 Number     Number       Type             X           Y           Z
 ---------------------------------------------------------------------
      1          6           0        3.121555    0.247160    0.052759
      2          6           0        2.287275   -0.976050   -0.000771
      3          6           0        0.930902   -0.919599   -0.032809
      4          6           0        2.348223    1.483037    0.021275
      5          6           0        0.940972    1.485101    0.023433
      6          6           0        0.205174    0.323677    0.001248
      7         17           0       -0.013787   -2.387179   -0.137465
      8          1           0        0.467209    2.457554    0.060439
      9         17           0        3.202800    2.980302    0.015994
     10          8           0        4.348449    0.213889    0.115944
     11         17           0        3.163749   -2.468366   -0.027867
     12          6           0       -1.277362    0.364423    0.041498
     13          6           0       -2.020926   -0.788922    0.292031
     14          6           0       -3.317405   -0.889770    0.292549
     15          6           0       -2.062738    1.503163   -0.222177
     16          6           0       -3.455907    1.429575   -0.212639
     17          6           0       -4.099489    0.217355    0.045747
     18          1           0       -1.593646    2.455087   -0.432945
     19          1           0       -4.045683    2.318039   -0.412391
     20         17           0       -5.836121    0.121320    0.034307
 ---------------------------------------------------------------------
 Rotational constants (GHZ):           0.5657960           0.1635433           0.1271647
 Leave Link  202 at Mon Apr  4 20:19:00 2022, MaxMem=  1879048192 cpu:               0.0 elap:               0.0
 (Enter /gpfs/software/gaussian16/sse4/tar/g16/l301.exe)
 Standard basis: 6-311+G(d,p) (5D, 7F)
 Ernie: Thresh=  0.10000D-02 Tol=  0.10000D-05 Strict=F.
 There are   441 symmetry adapted cartesian basis functions of A   symmetry.
 There are   424 symmetry adapted basis functions of A   symmetry.
   424 basis functions,   704 primitive gaussians,   441 cartesian basis functions
    76 alpha electrons       76 beta electrons
       nuclear repulsion energy      1512.2685281758 Hartrees.
 IExCor= 4336 DFT=T Ex+Corr=M062X ExCW=0 ScaHFX=  0.540000
 ScaDFX=  1.000000  1.000000  1.000000  1.000000 ScalE2=  1.000000  1.000000
 IRadAn=      5 IRanWt=     -1 IRanGd=            0 ICorTp=0 IEmpDi=  4
 NAtoms=   20 NActive=   20 NUniq=   20 SFac= 1.00D+00 NAtFMM=   60 NAOKFM=F Big=F
 Integral buffers will be    131072 words long.
 Raffenetti 2 integral format.
 Two-electron integral symmetry is turned on.
 Leave Link  301 at Mon Apr  4 20:19:00 2022, MaxMem=  1879048192 cpu:               0.5 elap:               0.1
 (Enter /gpfs/software/gaussian16/sse4/tar/g16/l302.exe)
 NPDir=0 NMtPBC=     1 NCelOv=     1 NCel=       1 NClECP=     1 NCelD=      1
         NCelK=      1 NCelE2=     1 NClLst=     1 CellRange=     0.0.
 One-electron integrals computed using PRISM.
 One-electron integral symmetry used in STVInt
 NBasis=   424 RedAO= T EigKep=  1.27D-06  NBF=   424
 NBsUse=   419 1.00D-06 EigRej=  9.14D-07 NBFU=   419
 Precomputing XC quadrature grid using
 IXCGrd= 4 IRadAn=           5 IRanWt=          -1 IRanGd=           0 AccXCQ= 0.00D+00.
 Generated NRdTot=       0 NPtTot=           0 NUsed=           0 NTot=          32
 NSgBfM=   431   431   431   431   431 MxSgAt=    20 MxSgA2=    20.
 Leave Link  302 at Mon Apr  4 20:19:01 2022, MaxMem=  1879048192 cpu:               5.5 elap:               0.8
 (Enter /gpfs/software/gaussian16/sse4/tar/g16/l303.exe)
 DipDrv:  MaxL=1.
 Leave Link  303 at Mon Apr  4 20:19:01 2022, MaxMem=  1879048192 cpu:               0.5 elap:               0.1
 (Enter /gpfs/software/gaussian16/sse4/tar/g16/l401.exe)
 Initial guess from the checkpoint file:  "checkpoint.chk"
 B after Tr=     0.000000   -0.000000   -0.000000
         Rot=    0.999870   -0.000514   -0.000520    0.016105 Ang=  -1.85 deg.
 Guess basis will be translated and rotated to current coordinates.
 JPrj=2 DoOrth=T DoCkMO=T.
 Generating alternative initial guess.
 ExpMin= 4.38D-02 ExpMax= 1.06D+05 ExpMxC= 3.62D+03 IAcc=2 IRadAn=         4 AccDes= 0.00D+00
 Harris functional with IExCor= 1009 and IRadAn=       4 diagonalized for initial guess.
 HarFok:  IExCor= 1009 AccDes= 0.00D+00 IRadAn=         4 IDoV= 1 UseB2=F ITyADJ=14
 ICtDFT=  3500011 ScaDFX=  1.000000  1.000000  1.000000  1.000000
 FoFCou: FMM=F IPFlag=           0 FMFlag=      100000 FMFlg1=           0
         NFxFlg=           0 DoJE=T BraDBF=F KetDBF=T FulRan=T
         wScrn=  0.000000 ICntrl=       500 IOpCl=  0 I1Cent=   200000004 NGrid=           0
         NMat0=    1 NMatS0=      1 NMatT0=    0 NMatD0=    1 NMtDS0=    0 NMtDT0=    0
 Petite list used in FoFCou.
 Harris En= -2373.88060900484    
 Leave Link  401 at Mon Apr  4 20:19:04 2022, MaxMem=  1879048192 cpu:              18.1 elap:               2.6
 (Enter /gpfs/software/gaussian16/sse4/tar/g16/l502.exe)
 Integral symmetry usage will be decided dynamically.
 Closed shell SCF:
 Using DIIS extrapolation, IDIIS=  1040.
 NGot=  1879048192 LenX=  1878652179 LenY=  1878457257
 Requested convergence on RMS density matrix=1.00D-08 within 128 cycles.
 Requested convergence on MAX density matrix=1.00D-06.
 Requested convergence on             energy=1.00D-06.
 No special actions if energy rises.
 Fock matrices will be formed incrementally for  20 cycles.

 Cycle   1  Pass 1  IDiag  1:
 FoFJK:  IHMeth= 1 ICntrl=       0 DoSepK=F KAlg= 0 I1Cent=           0 FoldK=F
 IRaf= 790000000 NMat=       1 IRICut=       1 DoRegI=T DoRafI=F ISym2E= 0 IDoP0=0 IntGTp=1.
 FoFCou: FMM=F IPFlag=           0 FMFlag=      100000 FMFlg1=           0
         NFxFlg=           0 DoJE=F BraDBF=F KetDBF=F FulRan=T
         wScrn=  0.000000 ICntrl=         0 IOpCl=  0 I1Cent=           0 NGrid=           0
         NMat0=    1 NMatS0=      1 NMatT0=    0 NMatD0=    1 NMtDS0=    0 NMtDT0=    0
 Symmetry not used in FoFCou.
 E= -2374.86005110983    
 DIIS: error= 6.32D-03 at cycle   1 NSaved=   1.
 NSaved= 1 IEnMin= 1 EnMin= -2374.86005110983     IErMin= 1 ErrMin= 6.32D-03
 ErrMax= 6.32D-03  0.00D+00 EMaxC= 1.00D-01 BMatC= 6.02D-02 BMatP= 6.02D-02
 IDIUse=3 WtCom= 9.37D-01 WtEn= 6.32D-02
 Coeff-Com:  0.100D+01
 Coeff-En:   0.100D+01
 Coeff:      0.100D+01
 Gap=     0.384 Goal=   None    Shift=    0.000
 GapD=    0.384 DampG=1.000 DampE=1.000 DampFc=1.0000 IDamp=-1.
 RMSDP=2.70D-02 MaxDP=2.90D+00              OVMax= 1.02D-01

 Cycle   2  Pass 1  IDiag  1:
 RMSU=  2.51D-02    CP:  9.28D-01
 E= -2374.96381761039     Delta-E=       -0.103766500552 Rises=F Damp=F
 DIIS: error= 1.49D-03 at cycle   2 NSaved=   2.
 NSaved= 2 IEnMin= 2 EnMin= -2374.96381761039     IErMin= 2 ErrMin= 1.49D-03
 ErrMax= 1.49D-03  0.00D+00 EMaxC= 1.00D-01 BMatC= 2.27D-03 BMatP= 6.02D-02
 IDIUse=3 WtCom= 9.85D-01 WtEn= 1.49D-02
 Coeff-Com: -0.208D-01 0.102D+01
 Coeff-En:   0.000D+00 0.100D+01
 Coeff:     -0.205D-01 0.102D+01
 Gap=     0.151 Goal=   None    Shift=    0.000
 RMSDP=1.95D-02 MaxDP=1.66D+00 DE=-1.04D-01 OVMax= 2.93D-02

 Cycle   3  Pass 1  IDiag  1:
 RMSU=  8.53D-03    CP:  1.05D+00  8.46D-01
 E= -2374.96517360045     Delta-E=       -0.001355990065 Rises=F Damp=F
 DIIS: error= 2.81D-03 at cycle   3 NSaved=   3.
 NSaved= 3 IEnMin= 3 EnMin= -2374.96517360045     IErMin= 2 ErrMin= 1.49D-03
 ErrMax= 2.81D-03  0.00D+00 EMaxC= 1.00D-01 BMatC= 2.65D-03 BMatP= 2.27D-03
 IDIUse=3 WtCom= 1.59D-01 WtEn= 8.41D-01
 Coeff-Com: -0.431D-01 0.553D+00 0.491D+00
 Coeff-En:   0.000D+00 0.336D+00 0.664D+00
 Coeff:     -0.685D-02 0.371D+00 0.636D+00
 Gap=     0.141 Goal=   None    Shift=    0.000
 RMSDP=1.46D-02 MaxDP=1.36D+00 DE=-1.36D-03 OVMax= 2.28D-02

 Cycle   4  Pass 1  IDiag  1:
 RMSU=  3.40D-03    CP:  9.67D-01  1.05D+00  3.05D-01
 E= -2374.96697747906     Delta-E=       -0.001803878609 Rises=F Damp=F
 DIIS: error= 1.97D-03 at cycle   4 NSaved=   4.
 NSaved= 4 IEnMin= 4 EnMin= -2374.96697747906     IErMin= 2 ErrMin= 1.49D-03
 ErrMax= 1.97D-03  0.00D+00 EMaxC= 1.00D-01 BMatC= 9.71D-04 BMatP= 2.27D-03
 IDIUse=3 WtCom= 9.80D-01 WtEn= 1.97D-02
 Coeff-Com: -0.157D-01 0.112D+00 0.389D+00 0.516D+00
 Coeff-En:   0.000D+00 0.000D+00 0.283D+00 0.717D+00
 Coeff:     -0.154D-01 0.109D+00 0.386D+00 0.520D+00
 Gap=     0.145 Goal=   None    Shift=    0.000
 RMSDP=4.38D-03 MaxDP=4.44D-01 DE=-1.80D-03 OVMax= 8.83D-03

 Cycle   5  Pass 1  IDiag  1:
 RMSU=  6.37D-04    CP:  9.93D-01  9.87D-01  5.22D-01  8.10D-01
 E= -2374.96798404579     Delta-E=       -0.001006566727 Rises=F Damp=F
 DIIS: error= 4.56D-04 at cycle   5 NSaved=   5.
 NSaved= 5 IEnMin= 5 EnMin= -2374.96798404579     IErMin= 5 ErrMin= 4.56D-04
 ErrMax= 4.56D-04  0.00D+00 EMaxC= 1.00D-01 BMatC= 4.40D-05 BMatP= 9.71D-04
 IDIUse=3 WtCom= 9.95D-01 WtEn= 4.56D-03
 Coeff-Com: -0.241D-02-0.232D-01 0.145D+00 0.304D+00 0.576D+00
 Coeff-En:   0.000D+00 0.000D+00 0.000D+00 0.000D+00 0.100D+01
 Coeff:     -0.240D-02-0.231D-01 0.145D+00 0.303D+00 0.578D+00
 Gap=     0.145 Goal=   None    Shift=    0.000
 RMSDP=3.85D-04 MaxDP=3.83D-02 DE=-1.01D-03 OVMax= 2.55D-03

 Cycle   6  Pass 1  IDiag  1:
 RMSU=  2.71D-04    CP:  9.94D-01  9.89D-01  5.25D-01  8.53D-01  9.64D-01
 E= -2374.96802022477     Delta-E=       -0.000036178985 Rises=F Damp=F
 DIIS: error= 2.33D-04 at cycle   6 NSaved=   6.
 NSaved= 6 IEnMin= 6 EnMin= -2374.96802022477     IErMin= 6 ErrMin= 2.33D-04
 ErrMax= 2.33D-04  0.00D+00 EMaxC= 1.00D-01 BMatC= 1.13D-05 BMatP= 4.40D-05
 IDIUse=3 WtCom= 9.98D-01 WtEn= 2.33D-03
 Coeff-Com:  0.117D-02-0.361D-01 0.251D-01 0.109D+00 0.383D+00 0.517D+00
 Coeff-En:   0.000D+00 0.000D+00 0.000D+00 0.000D+00 0.172D+00 0.828D+00
 Coeff:      0.117D-02-0.360D-01 0.250D-01 0.109D+00 0.383D+00 0.518D+00
 Gap=     0.145 Goal=   None    Shift=    0.000
 RMSDP=2.44D-04 MaxDP=2.13D-02 DE=-3.62D-05 OVMax= 1.41D-03

 Cycle   7  Pass 1  IDiag  1:
 RMSU=  1.29D-04    CP:  9.93D-01  9.92D-01  5.17D-01  8.90D-01  9.55D-01
                    CP:  1.05D+00
 E= -2374.96803321487     Delta-E=       -0.000012990093 Rises=F Damp=F
 DIIS: error= 5.22D-05 at cycle   7 NSaved=   7.
 NSaved= 7 IEnMin= 7 EnMin= -2374.96803321487     IErMin= 7 ErrMin= 5.22D-05
 ErrMax= 5.22D-05  0.00D+00 EMaxC= 1.00D-01 BMatC= 7.12D-07 BMatP= 1.13D-05
 IDIUse=1 WtCom= 1.00D+00 WtEn= 0.00D+00
 Coeff-Com:  0.673D-03-0.125D-01-0.322D-02 0.177D-01 0.842D-01 0.231D+00
 Coeff-Com:  0.682D+00
 Coeff:      0.673D-03-0.125D-01-0.322D-02 0.177D-01 0.842D-01 0.231D+00
 Coeff:      0.682D+00
 Gap=     0.145 Goal=   None    Shift=    0.000
 RMSDP=9.48D-05 MaxDP=5.10D-03 DE=-1.30D-05 OVMax= 4.88D-04

 Cycle   8  Pass 1  IDiag  1:
 RMSU=  5.46D-05    CP:  9.93D-01  9.93D-01  5.13D-01  8.97D-01  1.01D+00
                    CP:  1.17D+00  8.27D-01
 E= -2374.96803418980     Delta-E=       -0.000000974934 Rises=F Damp=F
 DIIS: error= 2.26D-05 at cycle   8 NSaved=   8.
 NSaved= 8 IEnMin= 8 EnMin= -2374.96803418980     IErMin= 8 ErrMin= 2.26D-05
 ErrMax= 2.26D-05  0.00D+00 EMaxC= 1.00D-01 BMatC= 1.67D-07 BMatP= 7.12D-07
 IDIUse=1 WtCom= 1.00D+00 WtEn= 0.00D+00
 Coeff-Com:  0.164D-03 0.124D-02-0.837D-02-0.159D-01-0.542D-01 0.957D-02
 Coeff-Com:  0.353D+00 0.715D+00
 Coeff:      0.164D-03 0.124D-02-0.837D-02-0.159D-01-0.542D-01 0.957D-02
 Coeff:      0.353D+00 0.715D+00
 Gap=     0.145 Goal=   None    Shift=    0.000
 RMSDP=5.68D-05 MaxDP=3.48D-03 DE=-9.75D-07 OVMax= 3.49D-04

 Cycle   9  Pass 1  IDiag  1:
 RMSU=  1.87D-05    CP:  9.93D-01  9.94D-01  5.11D-01  9.00D-01  1.03D+00
                    CP:  1.24D+00  8.34D-01  1.15D+00
 E= -2374.96803446557     Delta-E=       -0.000000275772 Rises=F Damp=F
 DIIS: error= 1.12D-05 at cycle   9 NSaved=   9.
 NSaved= 9 IEnMin= 9 EnMin= -2374.96803446557     IErMin= 9 ErrMin= 1.12D-05
 ErrMax= 1.12D-05  0.00D+00 EMaxC= 1.00D-01 BMatC= 2.31D-08 BMatP= 1.67D-07
 IDIUse=1 WtCom= 1.00D+00 WtEn= 0.00D+00
 Coeff-Com: -0.307D-04 0.256D-02-0.333D-02-0.954D-02-0.405D-01-0.278D-01
 Coeff-Com:  0.444D-01 0.299D+00 0.735D+00
 Coeff:     -0.307D-04 0.256D-02-0.333D-02-0.954D-02-0.405D-01-0.278D-01
 Coeff:      0.444D-01 0.299D+00 0.735D+00
 Gap=     0.145 Goal=   None    Shift=    0.000
 RMSDP=2.32D-05 MaxDP=1.56D-03 DE=-2.76D-07 OVMax= 1.41D-04

 Cycle  10  Pass 1  IDiag  1:
 RMSU=  6.99D-06    CP:  9.93D-01  9.94D-01  5.10D-01  9.00D-01  1.03D+00
                    CP:  1.28D+00  8.51D-01  1.22D+00  1.00D+00
 E= -2374.96803450933     Delta-E=       -0.000000043757 Rises=F Damp=F
 DIIS: error= 3.61D-06 at cycle  10 NSaved=  10.
 NSaved=10 IEnMin=10 EnMin= -2374.96803450933     IErMin=10 ErrMin= 3.61D-06
 ErrMax= 3.61D-06  0.00D+00 EMaxC= 1.00D-01 BMatC= 4.22D-09 BMatP= 2.31D-08
 IDIUse=1 WtCom= 1.00D+00 WtEn= 0.00D+00
 Coeff-Com: -0.423D-04 0.971D-03-0.150D-03-0.152D-02-0.956D-02-0.110D-01
 Coeff-Com: -0.375D-01 0.332D-02 0.331D+00 0.725D+00
 Coeff:     -0.423D-04 0.971D-03-0.150D-03-0.152D-02-0.956D-02-0.110D-01
 Coeff:     -0.375D-01 0.332D-02 0.331D+00 0.725D+00
 Gap=     0.145 Goal=   None    Shift=    0.000
 RMSDP=7.55D-06 MaxDP=5.29D-04 DE=-4.38D-08 OVMax= 6.70D-05

 Cycle  11  Pass 1  IDiag  1:
 RMSU=  3.14D-06    CP:  9.93D-01  9.95D-01  5.09D-01  9.00D-01  1.03D+00
                    CP:  1.29D+00  8.51D-01  1.25D+00  1.06D+00  1.31D+00
 E= -2374.96803451745     Delta-E=       -0.000000008119 Rises=F Damp=F
 DIIS: error= 9.28D-07 at cycle  11 NSaved=  11.
 NSaved=11 IEnMin=11 EnMin= -2374.96803451745     IErMin=11 ErrMin= 9.28D-07
 ErrMax= 9.28D-07  0.00D+00 EMaxC= 1.00D-01 BMatC= 5.70D-10 BMatP= 4.22D-09
 IDIUse=1 WtCom= 1.00D+00 WtEn= 0.00D+00
 Coeff-Com: -0.148D-04 0.621D-04 0.397D-03 0.718D-03 0.130D-02-0.681D-03
 Coeff-Com: -0.225D-01-0.424D-01 0.299D-01 0.298D+00 0.735D+00
 Coeff:     -0.148D-04 0.621D-04 0.397D-03 0.718D-03 0.130D-02-0.681D-03
 Coeff:     -0.225D-01-0.424D-01 0.299D-01 0.298D+00 0.735D+00
 Gap=     0.145 Goal=   None    Shift=    0.000
 RMSDP=3.16D-06 MaxDP=1.69D-04 DE=-8.12D-09 OVMax= 3.50D-05

 Cycle  12  Pass 1  IDiag  1:
 RMSU=  1.22D-06    CP:  9.93D-01  9.95D-01  5.09D-01  9.00D-01  1.03D+00
                    CP:  1.29D+00  8.43D-01  1.24D+00  1.09D+00  1.41D+00
                    CP:  1.10D+00
 E= -2374.96803451876     Delta-E=       -0.000000001309 Rises=F Damp=F
 DIIS: error= 5.01D-07 at cycle  12 NSaved=  12.
 NSaved=12 IEnMin=12 EnMin= -2374.96803451876     IErMin=12 ErrMin= 5.01D-07
 ErrMax= 5.01D-07  0.00D+00 EMaxC= 1.00D-01 BMatC= 1.17D-10 BMatP= 5.70D-10
 IDIUse=1 WtCom= 1.00D+00 WtEn= 0.00D+00
 Coeff-Com:  0.261D-05-0.187D-03 0.231D-03 0.720D-03 0.266D-02 0.208D-02
 Coeff-Com: -0.368D-02-0.202D-01-0.523D-01-0.239D-02 0.343D+00 0.730D+00
 Coeff:      0.261D-05-0.187D-03 0.231D-03 0.720D-03 0.266D-02 0.208D-02
 Coeff:     -0.368D-02-0.202D-01-0.523D-01-0.239D-02 0.343D+00 0.730D+00
 Gap=     0.145 Goal=   None    Shift=    0.000
 RMSDP=1.27D-06 MaxDP=6.20D-05 DE=-1.31D-09 OVMax= 1.76D-05

 Cycle  13  Pass 1  IDiag  1:
 RMSU=  4.03D-07    CP:  9.93D-01  9.95D-01  5.09D-01  9.00D-01  1.03D+00
                    CP:  1.28D+00  8.43D-01  1.24D+00  1.08D+00  1.47D+00
                    CP:  1.25D+00  1.37D+00
 E= -2374.96803451890     Delta-E=       -0.000000000140 Rises=F Damp=F
 DIIS: error= 1.91D-07 at cycle  13 NSaved=  13.
 NSaved=13 IEnMin=13 EnMin= -2374.96803451890     IErMin=13 ErrMin= 1.91D-07
 ErrMax= 1.91D-07  0.00D+00 EMaxC= 1.00D-01 BMatC= 1.53D-11 BMatP= 1.17D-10
 IDIUse=1 WtCom= 1.00D+00 WtEn= 0.00D+00
 Coeff-Com:  0.263D-05-0.774D-04 0.438D-04 0.192D-03 0.819D-03 0.705D-03
 Coeff-Com:  0.112D-02-0.925D-03-0.227D-01-0.409D-01 0.280D-01 0.284D+00
 Coeff-Com:  0.750D+00
 Coeff:      0.263D-05-0.774D-04 0.438D-04 0.192D-03 0.819D-03 0.705D-03
 Coeff:      0.112D-02-0.925D-03-0.227D-01-0.409D-01 0.280D-01 0.284D+00
 Coeff:      0.750D+00
 Gap=     0.145 Goal=   None    Shift=    0.000
 RMSDP=8.36D-07 MaxDP=5.46D-05 DE=-1.40D-10 OVMax= 8.28D-06

 Cycle  14  Pass 1  IDiag  1:
 RMSU=  2.17D-07    CP:  9.93D-01  9.95D-01  5.09D-01  9.00D-01  1.02D+00
                    CP:  1.28D+00  8.44D-01  1.23D+00  1.08D+00  1.50D+00
                    CP:  1.29D+00  1.47D+00  1.21D+00
 E= -2374.96803451907     Delta-E=       -0.000000000176 Rises=F Damp=F
 DIIS: error= 1.04D-07 at cycle  14 NSaved=  14.
 NSaved=14 IEnMin=14 EnMin= -2374.96803451907     IErMin=14 ErrMin= 1.04D-07
 ErrMax= 1.04D-07  0.00D+00 EMaxC= 1.00D-01 BMatC= 2.78D-12 BMatP= 1.53D-11
 IDIUse=1 WtCom= 1.00D+00 WtEn= 0.00D+00
 Coeff-Com:  0.177D-06 0.175D-04-0.357D-04-0.963D-04-0.315D-03-0.331D-03
 Coeff-Com:  0.106D-02 0.431D-02 0.435D-02-0.132D-01-0.681D-01-0.742D-01
 Coeff-Com:  0.233D+00 0.914D+00
 Coeff:      0.177D-06 0.175D-04-0.357D-04-0.963D-04-0.315D-03-0.331D-03
 Coeff:      0.106D-02 0.431D-02 0.435D-02-0.132D-01-0.681D-01-0.742D-01
 Coeff:      0.233D+00 0.914D+00
 Gap=     0.145 Goal=   None    Shift=    0.000
 RMSDP=2.94D-07 MaxDP=1.98D-05 DE=-1.76D-10 OVMax= 5.78D-06

 Cycle  15  Pass 1  IDiag  1:
 RMSU=  6.46D-08    CP:  9.93D-01  9.95D-01  5.09D-01  9.00D-01  1.02D+00
                    CP:  1.28D+00  8.44D-01  1.23D+00  1.07D+00  1.50D+00
                    CP:  1.31D+00  1.55D+00  1.42D+00  1.32D+00
 E= -2374.96803451916     Delta-E=       -0.000000000082 Rises=F Damp=F
 DIIS: error= 4.41D-08 at cycle  15 NSaved=  15.
 NSaved=15 IEnMin=15 EnMin= -2374.96803451916     IErMin=15 ErrMin= 4.41D-08
 ErrMax= 4.41D-08  0.00D+00 EMaxC= 1.00D-01 BMatC= 7.20D-13 BMatP= 2.78D-12
 IDIUse=1 WtCom= 1.00D+00 WtEn= 0.00D+00
 Coeff-Com: -0.275D-06 0.185D-04-0.217D-04-0.668D-04-0.237D-03-0.241D-03
 Coeff-Com:  0.246D-03 0.162D-02 0.595D-02 0.331D-02-0.289D-01-0.840D-01
 Coeff-Com: -0.549D-01 0.376D+00 0.781D+00
 Coeff:     -0.275D-06 0.185D-04-0.217D-04-0.668D-04-0.237D-03-0.241D-03
 Coeff:      0.246D-03 0.162D-02 0.595D-02 0.331D-02-0.289D-01-0.840D-01
 Coeff:     -0.549D-01 0.376D+00 0.781D+00
 Gap=     0.145 Goal=   None    Shift=    0.000
 RMSDP=1.13D-07 MaxDP=7.29D-06 DE=-8.19D-11 OVMax= 2.31D-06

 Cycle  16  Pass 1  IDiag  1:
 RMSU=  4.39D-08    CP:  9.93D-01  9.95D-01  5.09D-01  9.00D-01  1.02D+00
                    CP:  1.28D+00  8.44D-01  1.23D+00  1.07D+00  1.50D+00
                    CP:  1.31D+00  1.57D+00  1.47D+00  1.42D+00  1.30D+00
 E= -2374.96803451904     Delta-E=        0.000000000119 Rises=F Damp=F
 DIIS: error= 2.21D-08 at cycle  16 NSaved=  16.
 NSaved=16 IEnMin=15 EnMin= -2374.96803451916     IErMin=16 ErrMin= 2.21D-08
 ErrMax= 2.21D-08  0.00D+00 EMaxC= 1.00D-01 BMatC= 1.33D-13 BMatP= 7.20D-13
 IDIUse=1 WtCom= 1.00D+00 WtEn= 0.00D+00
 Coeff-Com: -0.169D-06 0.413D-05-0.141D-05-0.790D-05-0.273D-04-0.365D-04
 Coeff-Com: -0.136D-03-0.343D-03 0.139D-02 0.437D-02 0.348D-02-0.186D-01
 Coeff-Com: -0.786D-01-0.610D-01 0.319D+00 0.831D+00
 Coeff:     -0.169D-06 0.413D-05-0.141D-05-0.790D-05-0.273D-04-0.365D-04
 Coeff:     -0.136D-03-0.343D-03 0.139D-02 0.437D-02 0.348D-02-0.186D-01
 Coeff:     -0.786D-01-0.610D-01 0.319D+00 0.831D+00
 Gap=     0.145 Goal=   None    Shift=    0.000
 RMSDP=4.78D-08 MaxDP=3.26D-06 DE= 1.19D-10 OVMax= 1.17D-06

 Cycle  17  Pass 1  IDiag  1:
 RMSU=  1.68D-08    CP:  9.93D-01  9.95D-01  5.09D-01  9.00D-01  1.02D+00
                    CP:  1.28D+00  8.44D-01  1.23D+00  1.07D+00  1.50D+00
                    CP:  1.31D+00  1.57D+00  1.49D+00  1.54D+00  1.57D+00
                    CP:  1.09D+00
 E= -2374.96803451894     Delta-E=        0.000000000100 Rises=F Damp=F
 DIIS: error= 5.30D-09 at cycle  17 NSaved=  17.
 NSaved=17 IEnMin=15 EnMin= -2374.96803451916     IErMin=17 ErrMin= 5.30D-09
 ErrMax= 5.30D-09  0.00D+00 EMaxC= 1.00D-01 BMatC= 2.13D-14 BMatP= 1.33D-13
 IDIUse=1 WtCom= 1.00D+00 WtEn= 0.00D+00
 Coeff-Com: -0.396D-07-0.789D-06 0.263D-05 0.586D-05 0.215D-04 0.139D-04
 Coeff-Com: -0.884D-04-0.331D-03-0.317D-03 0.115D-02 0.537D-02 0.520D-02
 Coeff-Com: -0.233D-01-0.783D-01 0.177D-01 0.341D+00 0.732D+00
 Coeff:     -0.396D-07-0.789D-06 0.263D-05 0.586D-05 0.215D-04 0.139D-04
 Coeff:     -0.884D-04-0.331D-03-0.317D-03 0.115D-02 0.537D-02 0.520D-02
 Coeff:     -0.233D-01-0.783D-01 0.177D-01 0.341D+00 0.732D+00
 Gap=     0.145 Goal=   None    Shift=    0.000
 RMSDP=2.22D-08 MaxDP=1.45D-06 DE= 1.00D-10 OVMax= 2.90D-07

 Cycle  18  Pass 1  IDiag  1:
 RMSU=  8.77D-09    CP:  9.93D-01  9.95D-01  5.09D-01  9.00D-01  1.02D+00
                    CP:  1.28D+00  8.44D-01  1.23D+00  1.08D+00  1.50D+00
                    CP:  1.31D+00  1.57D+00  1.49D+00  1.55D+00  1.58D+00
                    CP:  1.16D+00  1.13D+00
 E= -2374.96803451884     Delta-E=        0.000000000095 Rises=F Damp=F
 DIIS: error= 2.31D-09 at cycle  18 NSaved=  18.
 NSaved=18 IEnMin=15 EnMin= -2374.96803451916     IErMin=18 ErrMin= 2.31D-09
 ErrMax= 2.31D-09  0.00D+00 EMaxC= 1.00D-01 BMatC= 4.18D-15 BMatP= 2.13D-14
 IDIUse=1 WtCom= 1.00D+00 WtEn= 0.00D+00
 Coeff-Com:  0.762D-08-0.115D-05 0.171D-05 0.458D-05 0.162D-04 0.133D-04
 Coeff-Com: -0.210D-04-0.107D-03-0.383D-03-0.127D-03 0.228D-02 0.619D-02
 Coeff-Com:  0.156D-02-0.309D-01-0.482D-01 0.261D-01 0.349D+00 0.694D+00
 Coeff:      0.762D-08-0.115D-05 0.171D-05 0.458D-05 0.162D-04 0.133D-04
 Coeff:     -0.210D-04-0.107D-03-0.383D-03-0.127D-03 0.228D-02 0.619D-02
 Coeff:      0.156D-02-0.309D-01-0.482D-01 0.261D-01 0.349D+00 0.694D+00
 Gap=     0.145 Goal=   None    Shift=    0.000
 RMSDP=1.18D-08 MaxDP=1.36D-06 DE= 9.55D-11 OVMax= 7.91D-08

 Cycle  19  Pass 1  IDiag  1:
 RMSU=  2.25D-09    CP:  9.93D-01  9.95D-01  5.09D-01  9.00D-01  1.02D+00
                    CP:  1.28D+00  8.44D-01  1.23D+00  1.08D+00  1.50D+00
                    CP:  1.31D+00  1.56D+00  1.48D+00  1.55D+00  1.62D+00
                    CP:  1.21D+00  1.23D+00  1.03D+00
 E= -2374.96803451899     Delta-E=       -0.000000000148 Rises=F Damp=F
 DIIS: error= 8.60D-10 at cycle  19 NSaved=  19.
 NSaved=19 IEnMin=15 EnMin= -2374.96803451916     IErMin=19 ErrMin= 8.60D-10
 ErrMax= 8.60D-10  0.00D+00 EMaxC= 1.00D-01 BMatC= 2.71D-16 BMatP= 4.18D-15
 IDIUse=1 WtCom= 1.00D+00 WtEn= 0.00D+00
 Large coefficients: NSaved= 19 BigCof=    0.00 CofMax=   10.00 Det=-2.35D-15
 Inversion failed.  Reducing to 18 matrices.
 Large coefficients: NSaved= 18 BigCof=    0.00 CofMax=   10.00 Det=-2.36D-15
 Inversion failed.  Reducing to 17 matrices.
 Large coefficients: NSaved= 17 BigCof=    0.00 CofMax=   10.00 Det=-2.66D-15
 Inversion failed.  Reducing to 16 matrices.
 Large coefficients: NSaved= 16 BigCof=    0.00 CofMax=   10.00 Det=-2.72D-15
 Inversion failed.  Reducing to 15 matrices.
 Coeff-Com:  0.859D-07-0.711D-06 0.185D-05 0.834D-05-0.237D-04-0.891D-04
 Coeff-Com: -0.729D-04 0.555D-03 0.189D-02 0.467D-03-0.113D-01-0.195D-01
 Coeff-Com:  0.207D-01 0.200D+00 0.808D+00
 Coeff:      0.859D-07-0.711D-06 0.185D-05 0.834D-05-0.237D-04-0.891D-04
 Coeff:     -0.729D-04 0.555D-03 0.189D-02 0.467D-03-0.113D-01-0.195D-01
 Coeff:      0.207D-01 0.200D+00 0.808D+00
 Gap=     0.145 Goal=   None    Shift=    0.000
 RMSDP=1.68D-09 MaxDP=7.67D-08 DE=-1.48D-10 OVMax= 1.52D-08

 SCF Done:  E(RM062X) =  -2374.96803452     A.U. after   19 cycles
            NFock= 19  Conv=0.17D-08     -V/T= 2.0025
 KE= 2.368932131197D+03 PE=-8.662539742776D+03 EE= 2.406371048884D+03
 Leave Link  502 at Mon Apr  4 20:25:11 2022, MaxMem=  1879048192 cpu:            2567.1 elap:             367.3
 (Enter /gpfs/software/gaussian16/sse4/tar/g16/l701.exe)
 ... and contract with generalized density number  0.
 Compute integral first derivatives.
 Leave Link  701 at Mon Apr  4 20:25:11 2022, MaxMem=  1879048192 cpu:               2.1 elap:               0.3
 (Enter /gpfs/software/gaussian16/sse4/tar/g16/l702.exe)
 L702 exits ... SP integral derivatives will be done elsewhere.
 Leave Link  702 at Mon Apr  4 20:25:11 2022, MaxMem=  1879048192 cpu:               0.3 elap:               0.0
 (Enter /gpfs/software/gaussian16/sse4/tar/g16/l703.exe)
 Integral derivatives from FoFJK, PRISM(SPDF).
 Compute integral first derivatives, UseDBF=F ICtDFT=           0.
 Calling FoFJK, ICntrl=      2127 FMM=F ISym2X=0 I1Cent= 0 IOpClX= 0 NMat=1 NMatS=1 NMatT=0.
 FoFJK:  IHMeth= 1 ICntrl=    2127 DoSepK=F KAlg= 0 I1Cent=           0 FoldK=F
 IRaf=         0 NMat=       1 IRICut=       1 DoRegI=T DoRafI=F ISym2E= 0 IDoP0=0 IntGTp=1.
 FoFCou: FMM=F IPFlag=           0 FMFlag=      100000 FMFlg1=         800
         NFxFlg=           0 DoJE=F BraDBF=F KetDBF=F FulRan=T
         wScrn=  0.000000 ICntrl=      2127 IOpCl=  0 I1Cent=           0 NGrid=           0
         NMat0=    1 NMatS0=      1 NMatT0=    0 NMatD0=    1 NMtDS0=    0 NMtDT0=    0
 Symmetry not used in FoFCou.
 Leave Link  703 at Mon Apr  4 20:26:02 2022, MaxMem=  1879048192 cpu:             352.4 elap:              50.4
 (Enter /gpfs/software/gaussian16/sse4/tar/g16/l716.exe)
 Dipole        =-2.57246927D+00 4.51011649D-01-2.29924781D-01
 ***** Axes restored to original set *****
 -------------------------------------------------------------------
 Center     Atomic                   Forces (Hartrees/Bohr)
 Number     Number              X              Y              Z
 -------------------------------------------------------------------
      1        6           0.004564972    0.001481019   -0.007323665
      2        6          -0.016399915    0.009920565   -0.007136898
      3        6           0.015264045    0.001919729   -0.022289387
      4        6           0.033725886   -0.017687633    0.007447533
      5        6          -0.043169749    0.016838143    0.003734089
      6        6           0.021809563   -0.013301273    0.007983439
      7       17          -0.001650905   -0.003040461    0.004703201
      8        1           0.002863026   -0.000809778   -0.000682214
      9       17          -0.006542116    0.003424270   -0.003734054
     10        8          -0.004976881    0.000872501    0.004667699
     11       17           0.001062482   -0.000566452    0.000931270
     12        6          -0.036485519    0.000704934    0.039029148
     13        6           0.077358179    0.001195641   -0.056609097
     14        6          -0.064979285    0.016391812    0.026878383
     15        6           0.011327341   -0.009379071   -0.001557975
     16        6          -0.004936292    0.000015640    0.000532164
     17        6           0.000338311   -0.007884537    0.006734680
     18        1          -0.001260367    0.000719130    0.002285635
     19        1           0.000899166   -0.000159904    0.001323094
     20       17           0.011188058   -0.000654275   -0.006917047
 -------------------------------------------------------------------
 Cartesian Forces:  Max     0.077358179 RMS     0.019818432
 Leave Link  716 at Mon Apr  4 20:26:02 2022, MaxMem=  1879048192 cpu:               0.3 elap:               0.1
 (Enter /gpfs/software/gaussian16/sse4/tar/g16/l103.exe)

 GradGradGradGradGradGradGradGradGradGradGradGradGradGradGradGradGradGrad
 Berny optimization.
 Using GEDIIS/GDIIS optimizer.
 FormGI is forming the generalized inverse of G from B-inverse, IUseBI=4.
 Internal  Forces:  Max     0.064580718 RMS     0.009972776
 Search for a local minimum.
 Step number   2 out of a maximum of  108
 All quantities printed in internal units (Hartrees-Bohrs-Radians)
 RMS Force = .99728D-02 SwitMx=.10000D-02 MixMth= 1
 Mixed Optimization -- RFO/linear search
 Update second derivatives using D2CorX and points    1    2
 DE= -4.27D-02 DEPred=-4.27D-02 R= 1.00D+00
 TightC=F SS=  1.41D+00  RLast= 3.03D-01 DXNew= 5.0454D-01 9.0945D-01
 Trust test= 1.00D+00 RLast= 3.03D-01 DXMaxT set to 5.05D-01
 ITU=  1  0
 Use linear search instead of GDIIS.
     Eigenvalues ---    0.00898   0.01036   0.01098   0.01298   0.01567
     Eigenvalues ---    0.01658   0.01664   0.01859   0.02035   0.02080
     Eigenvalues ---    0.02093   0.02137   0.02146   0.02182   0.02189
     Eigenvalues ---    0.02240   0.02359   0.15849   0.15999   0.16014
     Eigenvalues ---    0.19251   0.22471   0.23471   0.24764   0.24980
     Eigenvalues ---    0.24987   0.24995   0.24998   0.24999   0.24999
     Eigenvalues ---    0.25000   0.25000   0.29118   0.30898   0.32118
     Eigenvalues ---    0.32267   0.33353   0.33598   0.34067   0.34413
     Eigenvalues ---    0.34990   0.35024   0.35132   0.36466   0.38798
     Eigenvalues ---    0.42187   0.43507   0.45574   0.46209   0.46599
     Eigenvalues ---    0.50284   0.53893   0.55370   0.92956
 RFO step:  Lambda=-1.92086311D-02 EMin= 8.97878957D-03
 Quartic linear search produced a step of  0.70808.
 Iteration  1 RMS(Cart)=  0.11344301 RMS(Int)=  0.00543574
 Iteration  2 RMS(Cart)=  0.00728422 RMS(Int)=  0.00105248
 Iteration  3 RMS(Cart)=  0.00002512 RMS(Int)=  0.00105237
 Iteration  4 RMS(Cart)=  0.00000006 RMS(Int)=  0.00105237
 ITry= 1 IFail=0 DXMaxC= 3.45D-01 DCOld= 1.00D+10 DXMaxT= 5.05D-01 DXLimC= 3.00D+00 Rises=F
 Variable       Old X    -DE/DX   Delta X   Delta X   Delta X     New X
                                 (Linear)    (Quad)   (Total)
    R1        2.79981  -0.00994  -0.02004  -0.02053  -0.04063   2.75918
    R2        2.75565  -0.01127  -0.03354  -0.00862  -0.04231   2.71334
    R3        2.32242   0.00644   0.00475   0.00606   0.01081   2.33323
    R4        2.56611   0.01164   0.01305   0.01955   0.03268   2.59879
    R5        3.27089   0.00077  -0.00215   0.00687   0.00472   3.27561
    R6        2.72119  -0.01553  -0.04248  -0.00840  -0.05073   2.67046
    R7        3.30415   0.00272   0.00374   0.00863   0.01236   3.31651
    R8        2.65933  -0.02456  -0.03990  -0.04733  -0.08731   2.57202
    R9        3.25786   0.00811   0.01201   0.02119   0.03320   3.29106
   R10        2.59849   0.01935   0.03654   0.01188   0.04848   2.64697
   R11        2.04535   0.00087  -0.00766   0.01467   0.00701   2.05235
   R12        2.80368  -0.01078   0.00543  -0.05746  -0.05203   2.75165
   R13        2.63606  -0.00559  -0.00713  -0.01372  -0.01890   2.61716
   R14        2.66114   0.00107   0.00800  -0.00474   0.00401   2.66515
   R15        2.45739  -0.06458  -0.12335  -0.06915  -0.19127   2.26612
   R16        2.60364  -0.00360  -0.01748   0.00838  -0.00979   2.59385
   R17        2.63644   0.00113  -0.00317   0.01291   0.00863   2.64507
   R18        2.04460  -0.00002  -0.00858   0.01188   0.00330   2.04790
   R19        2.63915   0.00085   0.00373   0.00111   0.00288   2.64204
   R20        2.05025  -0.00084  -0.00309   0.00045  -0.00264   2.04761
   R21        3.28684   0.01265   0.02923   0.01866   0.04789   3.33473
    A1        1.98265  -0.00591  -0.01750  -0.01511  -0.03290   1.94975
    A2        2.14320   0.00040   0.00014   0.00486   0.00514   2.14834
    A3        2.15733   0.00551   0.01737   0.01025   0.02776   2.18510
    A4        2.12820   0.00590   0.01574   0.01494   0.03065   2.15885
    A5        2.01223  -0.00080  -0.00511   0.00174  -0.00337   2.00887
    A6        2.14274  -0.00509  -0.01062  -0.01666  -0.02727   2.11547
    A7        2.13974  -0.00314   0.00179  -0.01585  -0.01388   2.12585
    A8        2.10156  -0.00652  -0.00156  -0.04183  -0.04350   2.05807
    A9        2.04183   0.00967  -0.00021   0.05774   0.05743   2.09926
   A10        2.13120   0.00732   0.01353   0.01811   0.03136   2.16256
   A11        2.06377  -0.00596  -0.01463  -0.01129  -0.02579   2.03799
   A12        2.08797  -0.00135   0.00108  -0.00665  -0.00544   2.08254
   A13        2.13393   0.00392   0.01369   0.00329   0.01689   2.15081
   A14        2.02538   0.00104  -0.01178   0.03576   0.02399   2.04937
   A15        2.12375  -0.00495  -0.00193  -0.03884  -0.04076   2.08299
   A16        2.04874  -0.00802  -0.02684  -0.00421  -0.03089   2.01784
   A17        2.12699   0.00627  -0.03543   0.09199   0.05645   2.18344
   A18        2.10722   0.00175   0.06220  -0.08748  -0.02539   2.08183
   A19        2.11158   0.02587   0.02815   0.12081   0.14715   2.25873
   A20        2.18270   0.00164   0.03798  -0.04677  -0.01062   2.17208
   A21        1.98770  -0.02745  -0.06588  -0.07191  -0.13533   1.85238
   A22        2.20885   0.03484   0.07308   0.08516   0.16194   2.37079
   A23        2.09849   0.00217   0.00771  -0.01491  -0.00693   2.09155
   A24        2.10946   0.00324   0.00812   0.02447   0.03223   2.14168
   A25        2.10149  -0.00405  -0.00364  -0.03597  -0.03944   2.06205
   A26        2.07223   0.00081  -0.00447   0.01146   0.00716   2.07939
   A27        2.10276   0.00033   0.00965   0.00493   0.01138   2.11413
   A28        2.09252   0.00083   0.00050  -0.00284  -0.00075   2.09178
   A29        2.08789  -0.00116  -0.01016  -0.00208  -0.01064   2.07725
   A30        2.05900  -0.01314  -0.03274  -0.02782  -0.06358   1.99542
   A31        2.12183   0.01259   0.02961   0.03118   0.06224   2.18408
   A32        2.10229   0.00054   0.00309  -0.00342   0.00114   2.10343
    D1       -0.03410   0.00039   0.00225   0.00697   0.00910  -0.02500
    D2        3.10197   0.00055   0.00341   0.01035   0.01371   3.11568
    D3        3.10896   0.00024   0.00087   0.00763   0.00850   3.11746
    D4       -0.03816   0.00039   0.00203   0.01101   0.01311  -0.02505
    D5        0.06425  -0.00084  -0.00506  -0.01816  -0.02313   0.04112
    D6       -3.10083  -0.00080  -0.00565  -0.00964  -0.01514  -3.11596
    D7       -3.07882  -0.00069  -0.00371  -0.01883  -0.02254  -3.10136
    D8        0.03929  -0.00065  -0.00430  -0.01031  -0.01455   0.02474
    D9       -0.01531   0.00067   0.00375   0.00941   0.01319  -0.00212
   D10        3.11387   0.00103   0.00587   0.01555   0.02136   3.13523
   D11        3.13223   0.00049   0.00247   0.00570   0.00822   3.14044
   D12       -0.02178   0.00084   0.00459   0.01184   0.01638  -0.00539
   D13        0.03723  -0.00124  -0.00792  -0.01389  -0.02138   0.01586
   D14       -3.08119  -0.00115  -0.00469  -0.02732  -0.03190  -3.11309
   D15       -3.09234  -0.00148  -0.00996  -0.01919  -0.02905  -3.12139
   D16        0.07242  -0.00139  -0.00674  -0.03262  -0.03957   0.03285
   D17       -0.04650   0.00029   0.00103   0.01441   0.01557  -0.03094
   D18        3.07782   0.00035  -0.00075   0.02816   0.02781   3.10563
   D19        3.11889   0.00031   0.00182   0.00584   0.00763   3.12652
   D20       -0.03997   0.00037   0.00005   0.01959   0.01987  -0.02009
   D21       -0.00628   0.00040   0.00454   0.00130   0.00621  -0.00007
   D22        3.11242   0.00037   0.00035   0.01706   0.01724   3.12966
   D23       -3.12964   0.00027   0.00649  -0.01397  -0.00690  -3.13654
   D24       -0.01094   0.00024   0.00230   0.00179   0.00413  -0.00681
   D25        0.20549  -0.00114   0.00070  -0.05849  -0.05588   0.14960
   D26       -2.88012  -0.00197  -0.00259  -0.10619  -0.11066  -2.99078
   D27       -2.91217  -0.00092   0.00493  -0.07355  -0.06674  -2.97892
   D28        0.28540  -0.00175   0.00164  -0.12125  -0.12152   0.16388
   D29       -3.08385  -0.00103  -0.00464  -0.03572  -0.04111  -3.12496
   D30        0.00763   0.00039   0.00160   0.00692   0.00797   0.01559
   D31        3.09562   0.00248   0.00886   0.04647   0.05249  -3.13507
   D32       -0.04994   0.00246   0.01132   0.03631   0.04496  -0.00499
   D33        0.00652   0.00024   0.00288  -0.00373   0.00098   0.00750
   D34       -3.13905   0.00022   0.00534  -0.01389  -0.00656   3.13758
   D35       -0.01611  -0.00106  -0.00648  -0.01116  -0.01868  -0.03479
   D36        0.00971   0.00086   0.00638   0.01119   0.01735   0.02706
   D37        3.13904   0.00002   0.00003   0.00581   0.00513  -3.13902
   D38       -0.01184   0.00000  -0.00228   0.00573   0.00300  -0.00884
   D39        3.13553   0.00035   0.00222   0.00332   0.00521   3.14074
   D40        3.13366   0.00003  -0.00471   0.01582   0.01071  -3.13881
   D41       -0.00216   0.00037  -0.00021   0.01342   0.01293   0.01077
   D42        0.00369  -0.00053  -0.00238  -0.00942  -0.01197  -0.00828
   D43       -3.12578   0.00021   0.00384  -0.00436  -0.00085  -3.12663
   D44        3.13953  -0.00087  -0.00688  -0.00703  -0.01414   3.12539
   D45        0.01006  -0.00013  -0.00065  -0.00196  -0.00301   0.00705
         Item               Value     Threshold  Converged?
 Maximum Force            0.064581     0.000450     NO 
 RMS     Force            0.009973     0.000300     NO 
 Maximum Displacement     0.345415     0.001800     NO 
 RMS     Displacement     0.111987     0.001200     NO 
 Predicted change in Energy=-2.208924D-02
 Lowest energy point so far.  Saving SCF results.
 GradGradGradGradGradGradGradGradGradGradGradGradGradGradGradGradGradGrad

 Leave Link  103 at Mon Apr  4 20:26:02 2022, MaxMem=  1879048192 cpu:               0.2 elap:               0.0
 (Enter /gpfs/software/gaussian16/sse4/tar/g16/l202.exe)
                          Input orientation:                          
 ---------------------------------------------------------------------
 Center     Atomic      Atomic             Coordinates (Angstroms)
 Number     Number       Type             X           Y           Z
 ---------------------------------------------------------------------
      1          6           0       -8.042154   -1.571287    6.694229
      2          6           0       -7.029257   -2.293469    7.458675
      3          6           0       -5.771602   -2.578015    6.980583
      4          6           0       -7.550459   -1.171561    5.405783
      5          6           0       -6.308693   -1.476040    4.939117
      6          6           0       -5.360473   -2.186038    5.686634
      7         17           0       -4.669379   -3.447429    8.033829
      8          1           0       -6.058020   -1.149197    3.934198
      9         17           0       -8.641712   -0.263584    4.396943
     10          8           0       -9.176537   -1.343327    7.125120
     11         17           0       -7.517980   -2.783196    9.047986
     12          6           0       -4.061740   -2.477927    5.096419
     13          6           0       -3.048095   -3.298175    5.563085
     14          6           0       -1.951023   -3.607045    5.190173
     15          6           0       -3.598854   -1.936806    3.879054
     16          6           0       -2.344991   -2.248821    3.340854
     17          6           0       -1.471538   -3.118827    4.000303
     18          1           0       -4.251347   -1.260548    3.339297
     19          1           0       -2.036283   -1.806578    2.401068
     20         17           0        0.114638   -3.483390    3.318262
 ---------------------------------------------------------------------
                    Distance matrix (angstroms):
                    1          2          3          4          5
     1  C    0.000000
     2  C    1.460098   0.000000
     3  C    2.500181   1.375221   0.000000
     4  C    1.435840   2.396809   2.760876   0.000000
     5  C    2.468679   2.745100   2.381260   1.361054   0.000000
     6  C    2.929945   2.436496   1.413145   2.429832   1.400714
     7  Cl   4.085345   2.689135   1.755022   4.515177   4.018826
     8  H    3.425305   3.830743   3.376983   2.096052   1.086059
     9  Cl   2.710550   4.011814   4.502146   1.741555   2.684582
    10  O    1.234690   2.371675   3.624766   2.372710   3.608427
    11  Cl   2.698824   1.733376   2.714054   3.982971   4.478151
    12  C    4.383912   3.797424   2.546315   3.738109   2.465222
    13  C    5.403911   4.522427   3.153637   4.981818   3.786953
    14  C    6.596088   5.714897   4.342960   6.109972   4.857315
    15  C    5.272734   4.970770   3.840763   4.304844   2.946059
    16  C    6.645437   6.237049   5.009756   5.702746   4.343106
    17  C    7.268088   6.597710   5.259762   6.536092   5.194053
    18  H    5.071720   5.074740   4.160031   3.893896   2.615059
    19  H    7.386276   7.123639   5.959839   6.311711   4.980405
    20  Cl   9.032527   8.342312   6.991432   8.273815   6.922125
                    6          7          8          9         10
     6  C    0.000000
     7  Cl   2.752824   0.000000
     8  H    2.152358   4.900731   0.000000
     9  Cl   4.015677   6.256456   2.770181   0.000000
    10  O    4.164343   5.056429   4.465962   2.982421   0.000000
    11  Cl   4.038579   3.095844   5.563475   5.407718   2.919151
    12  C    1.456111   3.152386   2.664848   5.135048   5.618193
    13  C    2.568892   2.958955   4.041167   6.469713   6.619606
    14  C    3.726940   3.937172   4.948325   7.521520   7.815145
    15  C    2.536289   4.548644   2.582802   5.338379   6.480718
    16  C    3.820962   5.372472   3.917629   6.686193   7.861972
    17  C    4.340232   5.157857   4.991956   7.727944   8.501993
    18  H    2.756208   5.195751   1.905354   4.624701   6.212633
    19  H    4.689261   6.430675   4.353965   7.070787   8.574060
    20  Cl   6.104846   6.717491   6.627937   9.391718  10.266352
                   11         12         13         14         15
    11  Cl   0.000000
    12  C    5.258675   0.000000
    13  C    5.691187   1.384941   0.000000
    14  C    6.822937   2.395585   1.199179   0.000000
    15  C    6.541695   1.410338   2.234417   2.687765   0.000000
    16  C    7.721187   2.466115   2.556132   2.328082   1.399709
    17  C    7.883603   2.884678   2.227102   1.372608   2.436667
    18  H    6.751184   2.146029   3.247303   3.771377   1.083702
    19  H    8.670888   3.437747   3.639640   3.320852   2.154770
    20  Cl   9.569581   4.649187   3.882836   2.790394   4.061581
                   16         17         18         19         20
    16  C    0.000000
    17  C    1.398107   0.000000
    18  H    2.147296   3.408440   0.000000
    19  H    1.083549   2.144408   2.466765   0.000000
    20  Cl   2.752171   1.764665   4.899316   2.877396   0.000000
 Stoichiometry    C12H3Cl4O(1-)
 Framework group  C1[X(C12H3Cl4O)]
 Deg. of freedom    54
 Full point group                 C1      NOp   1
 RotChk:  IX=2 Diff= 4.22D-02
 Largest Abelian subgroup         C1      NOp   1
 Largest concise Abelian subgroup C1      NOp   1
                         Standard orientation:                         
 ---------------------------------------------------------------------
 Center     Atomic      Atomic             Coordinates (Angstroms)
 Number     Number       Type             X           Y           Z
 ---------------------------------------------------------------------
      1          6           0        3.107246    0.366367    0.039745
      2          6           0        2.357895   -0.886184    0.001340
      3          6           0        0.984531   -0.953085   -0.023755
      4          6           0        2.236138    1.507494    0.014526
      5          6           0        0.877569    1.425562    0.007748
      6          6           0        0.181926    0.209950   -0.011445
      7         17           0        0.240073   -2.541436   -0.078774
      8          1           0        0.320228    2.357588    0.022749
      9         17           0        2.996018    3.074528    0.015814
     10          8           0        4.340146    0.413120    0.086969
     11         17           0        3.327487   -2.322947   -0.012541
     12          6           0       -1.274102    0.222429   -0.002214
     13          6           0       -2.161516   -0.828970    0.156274
     14          6           0       -3.354138   -0.953529    0.169251
     15          6           0       -2.063083    1.380073   -0.164756
     16          6           0       -3.462310    1.351095   -0.142156
     17          6           0       -4.157656    0.151228    0.035376
     18          1           0       -1.557047    2.328515   -0.301853
     19          1           0       -4.022911    2.269338   -0.271124
     20         17           0       -5.922192    0.130150    0.038729
 ---------------------------------------------------------------------
 Rotational constants (GHZ):           0.5583646           0.1615556           0.1254143
 Leave Link  202 at Mon Apr  4 20:26:02 2022, MaxMem=  1879048192 cpu:               0.0 elap:               0.0
 (Enter /gpfs/software/gaussian16/sse4/tar/g16/l301.exe)
 Standard basis: 6-311+G(d,p) (5D, 7F)
 Ernie: Thresh=  0.10000D-02 Tol=  0.10000D-05 Strict=F.
 There are   441 symmetry adapted cartesian basis functions of A   symmetry.
 There are   424 symmetry adapted basis functions of A   symmetry.
   424 basis functions,   704 primitive gaussians,   441 cartesian basis functions
    76 alpha electrons       76 beta electrons
       nuclear repulsion energy      1509.7385951879 Hartrees.
 IExCor= 4336 DFT=T Ex+Corr=M062X ExCW=0 ScaHFX=  0.540000
 ScaDFX=  1.000000  1.000000  1.000000  1.000000 ScalE2=  1.000000  1.000000
 IRadAn=      5 IRanWt=     -1 IRanGd=            0 ICorTp=0 IEmpDi=  4
 NAtoms=   20 NActive=   20 NUniq=   20 SFac= 1.00D+00 NAtFMM=   60 NAOKFM=F Big=F
 Integral buffers will be    131072 words long.
 Raffenetti 2 integral format.
 Two-electron integral symmetry is turned on.
 Leave Link  301 at Mon Apr  4 20:26:02 2022, MaxMem=  1879048192 cpu:               0.5 elap:               0.1
 (Enter /gpfs/software/gaussian16/sse4/tar/g16/l302.exe)
 NPDir=0 NMtPBC=     1 NCelOv=     1 NCel=       1 NClECP=     1 NCelD=      1
         NCelK=      1 NCelE2=     1 NClLst=     1 CellRange=     0.0.
 One-electron integrals computed using PRISM.
 One-electron integral symmetry used in STVInt
 NBasis=   424 RedAO= T EigKep=  1.52D-06  NBF=   424
 NBsUse=   418 1.00D-06 EigRej=  8.49D-07 NBFU=   418
 Precomputing XC quadrature grid using
 IXCGrd= 4 IRadAn=           5 IRanWt=          -1 IRanGd=           0 AccXCQ= 0.00D+00.
 Generated NRdTot=       0 NPtTot=           0 NUsed=           0 NTot=          32
 NSgBfM=   430   430   430   430   430 MxSgAt=    20 MxSgA2=    20.
 Leave Link  302 at Mon Apr  4 20:26:03 2022, MaxMem=  1879048192 cpu:               4.4 elap:               0.6
 (Enter /gpfs/software/gaussian16/sse4/tar/g16/l303.exe)
 DipDrv:  MaxL=1.
 Leave Link  303 at Mon Apr  4 20:26:03 2022, MaxMem=  1879048192 cpu:               0.5 elap:               0.1
 (Enter /gpfs/software/gaussian16/sse4/tar/g16/l401.exe)
 Initial guess from the checkpoint file:  "checkpoint.chk"
 B after Tr=     0.000000   -0.000000    0.000000
         Rot=    0.999885    0.001296    0.000613   -0.015103 Ang=   1.74 deg.
 Guess basis will be translated and rotated to current coordinates.
 JPrj=2 DoOrth=T DoCkMO=T.
 Generating alternative initial guess.
 ExpMin= 4.38D-02 ExpMax= 1.06D+05 ExpMxC= 3.62D+03 IAcc=2 IRadAn=         4 AccDes= 0.00D+00
 Harris functional with IExCor= 1009 and IRadAn=       4 diagonalized for initial guess.
 HarFok:  IExCor= 1009 AccDes= 0.00D+00 IRadAn=         4 IDoV= 1 UseB2=F ITyADJ=14
 ICtDFT=  3500011 ScaDFX=  1.000000  1.000000  1.000000  1.000000
 FoFCou: FMM=F IPFlag=           0 FMFlag=      100000 FMFlg1=           0
         NFxFlg=           0 DoJE=T BraDBF=F KetDBF=T FulRan=T
         wScrn=  0.000000 ICntrl=       500 IOpCl=  0 I1Cent=   200000004 NGrid=           0
         NMat0=    1 NMatS0=      1 NMatT0=    0 NMatD0=    1 NMtDS0=    0 NMtDT0=    0
 Petite list used in FoFCou.
 Harris En= -2373.89339366610    
 Leave Link  401 at Mon Apr  4 20:26:05 2022, MaxMem=  1879048192 cpu:              17.8 elap:               2.6
 (Enter /gpfs/software/gaussian16/sse4/tar/g16/l502.exe)
 Integral symmetry usage will be decided dynamically.
 Closed shell SCF:
 Using DIIS extrapolation, IDIIS=  1040.
 NGot=  1879048192 LenX=  1878652179 LenY=  1878457257
 Requested convergence on RMS density matrix=1.00D-08 within 128 cycles.
 Requested convergence on MAX density matrix=1.00D-06.
 Requested convergence on             energy=1.00D-06.
 No special actions if energy rises.
 Fock matrices will be formed incrementally for  20 cycles.

 Cycle   1  Pass 1  IDiag  1:
 FoFJK:  IHMeth= 1 ICntrl=       0 DoSepK=F KAlg= 0 I1Cent=           0 FoldK=F
 IRaf= 790000000 NMat=       1 IRICut=       1 DoRegI=T DoRafI=F ISym2E= 0 IDoP0=0 IntGTp=1.
 FoFCou: FMM=F IPFlag=           0 FMFlag=      100000 FMFlg1=           0
         NFxFlg=           0 DoJE=F BraDBF=F KetDBF=F FulRan=T
         wScrn=  0.000000 ICntrl=         0 IOpCl=  0 I1Cent=           0 NGrid=           0
         NMat0=    1 NMatS0=      1 NMatT0=    0 NMatD0=    1 NMtDS0=    0 NMtDT0=    0
 Symmetry not used in FoFCou.
 E= -2374.83520160554    
 DIIS: error= 6.99D-03 at cycle   1 NSaved=   1.
 NSaved= 1 IEnMin= 1 EnMin= -2374.83520160554     IErMin= 1 ErrMin= 6.99D-03
 ErrMax= 6.99D-03  0.00D+00 EMaxC= 1.00D-01 BMatC= 7.68D-02 BMatP= 7.68D-02
 IDIUse=3 WtCom= 9.30D-01 WtEn= 6.99D-02
 Coeff-Com:  0.100D+01
 Coeff-En:   0.100D+01
 Coeff:      0.100D+01
 Gap=     0.389 Goal=   None    Shift=    0.000
 GapD=    0.389 DampG=1.000 DampE=1.000 DampFc=1.0000 IDamp=-1.
 RMSDP=2.95D-02 MaxDP=2.56D+00              OVMax= 1.05D-01

 Cycle   2  Pass 1  IDiag  1:
 RMSU=  2.73D-02    CP:  1.13D+00
 E= -2374.97177829947     Delta-E=       -0.136576693930 Rises=F Damp=F
 DIIS: error= 5.73D-03 at cycle   2 NSaved=   2.
 NSaved= 2 IEnMin= 2 EnMin= -2374.97177829947     IErMin= 2 ErrMin= 5.73D-03
 ErrMax= 5.73D-03  0.00D+00 EMaxC= 1.00D-01 BMatC= 5.38D-03 BMatP= 7.68D-02
 IDIUse=3 WtCom= 9.43D-01 WtEn= 5.73D-02
 Coeff-Com:  0.347D-01 0.965D+00
 Coeff-En:   0.000D+00 0.100D+01
 Coeff:      0.327D-01 0.967D+00
 Gap=     0.190 Goal=   None    Shift=    0.000
 RMSDP=7.95D-03 MaxDP=1.06D+00 DE=-1.37D-01 OVMax= 4.07D-02

 Cycle   3  Pass 1  IDiag  1:
 RMSU=  4.02D-03    CP:  1.19D+00  1.15D+00
 E= -2374.97361420718     Delta-E=       -0.001835907707 Rises=F Damp=F
 DIIS: error= 7.78D-03 at cycle   3 NSaved=   3.
 NSaved= 3 IEnMin= 3 EnMin= -2374.97361420718     IErMin= 2 ErrMin= 5.73D-03
 ErrMax= 7.78D-03  0.00D+00 EMaxC= 1.00D-01 BMatC= 6.02D-03 BMatP= 5.38D-03
 IDIUse=3 WtCom= 1.02D-01 WtEn= 8.98D-01
 Coeff-Com: -0.437D-01 0.534D+00 0.510D+00
 Coeff-En:   0.000D+00 0.414D+00 0.586D+00
 Coeff:     -0.445D-02 0.427D+00 0.578D+00
 Gap=     0.175 Goal=   None    Shift=    0.000
 RMSDP=3.85D-03 MaxDP=6.68D-01 DE=-1.84D-03 OVMax= 2.80D-02

 Cycle   4  Pass 1  IDiag  1:
 RMSU=  2.31D-03    CP:  1.16D+00  1.13D+00  7.82D-01
 E= -2374.97867154951     Delta-E=       -0.005057342337 Rises=F Damp=F
 DIIS: error= 2.49D-03 at cycle   4 NSaved=   4.
 NSaved= 4 IEnMin= 4 EnMin= -2374.97867154951     IErMin= 4 ErrMin= 2.49D-03
 ErrMax= 2.49D-03  0.00D+00 EMaxC= 1.00D-01 BMatC= 1.44D-03 BMatP= 5.38D-03
 IDIUse=3 WtCom= 9.75D-01 WtEn= 2.49D-02
 Coeff-Com: -0.249D-01 0.162D+00 0.363D+00 0.499D+00
 Coeff-En:   0.000D+00 0.000D+00 0.191D+00 0.809D+00
 Coeff:     -0.243D-01 0.158D+00 0.359D+00 0.507D+00
 Gap=     0.176 Goal=   None    Shift=    0.000
 RMSDP=1.50D-03 MaxDP=2.11D-01 DE=-5.06D-03 OVMax= 1.25D-02

 Cycle   5  Pass 1  IDiag  1:
 RMSU=  8.42D-04    CP:  1.17D+00  1.15D+00  9.78D-01  8.50D-01
 E= -2374.98014906041     Delta-E=       -0.001477510899 Rises=F Damp=F
 DIIS: error= 9.58D-04 at cycle   5 NSaved=   5.
 NSaved= 5 IEnMin= 5 EnMin= -2374.98014906041     IErMin= 5 ErrMin= 9.58D-04
 ErrMax= 9.58D-04  0.00D+00 EMaxC= 1.00D-01 BMatC= 1.00D-04 BMatP= 1.44D-03
 IDIUse=3 WtCom= 9.90D-01 WtEn= 9.58D-03
 Coeff-Com: -0.550D-02-0.893D-02 0.114D+00 0.300D+00 0.600D+00
 Coeff-En:   0.000D+00 0.000D+00 0.000D+00 0.000D+00 0.100D+01
 Coeff:     -0.544D-02-0.885D-02 0.113D+00 0.297D+00 0.604D+00
 Gap=     0.177 Goal=   None    Shift=    0.000
 RMSDP=2.82D-04 MaxDP=1.80D-02 DE=-1.48D-03 OVMax= 3.50D-03

 Cycle   6  Pass 1  IDiag  1:
 RMSU=  2.55D-04    CP:  1.17D+00  1.15D+00  9.86D-01  8.83D-01  1.03D+00
 E= -2374.98025473040     Delta-E=       -0.000105669986 Rises=F Damp=F
 DIIS: error= 2.64D-04 at cycle   6 NSaved=   6.
 NSaved= 6 IEnMin= 6 EnMin= -2374.98025473040     IErMin= 6 ErrMin= 2.64D-04
 ErrMax= 2.64D-04  0.00D+00 EMaxC= 1.00D-01 BMatC= 1.27D-05 BMatP= 1.00D-04
 IDIUse=3 WtCom= 9.97D-01 WtEn= 2.64D-03
 Coeff-Com:  0.834D-03-0.304D-01-0.138D-02 0.706D-01 0.326D+00 0.635D+00
 Coeff-En:   0.000D+00 0.000D+00 0.000D+00 0.000D+00 0.000D+00 0.100D+01
 Coeff:      0.832D-03-0.303D-01-0.137D-02 0.704D-01 0.325D+00 0.636D+00
 Gap=     0.177 Goal=   None    Shift=    0.000
 RMSDP=2.07D-04 MaxDP=2.17D-02 DE=-1.06D-04 OVMax= 1.25D-03

 Cycle   7  Pass 1  IDiag  1:
 RMSU=  9.83D-05    CP:  1.17D+00  1.15D+00  1.00D+00  9.54D-01  1.07D+00
                    CP:  1.06D+00
 E= -2374.98026954813     Delta-E=       -0.000014817735 Rises=F Damp=F
 DIIS: error= 4.42D-05 at cycle   7 NSaved=   7.
 NSaved= 7 IEnMin= 7 EnMin= -2374.98026954813     IErMin= 7 ErrMin= 4.42D-05
 ErrMax= 4.42D-05  0.00D+00 EMaxC= 1.00D-01 BMatC= 6.02D-07 BMatP= 1.27D-05
 IDIUse=1 WtCom= 1.00D+00 WtEn= 0.00D+00
 Coeff-Com:  0.672D-03-0.114D-01-0.891D-02 0.748D-02 0.854D-01 0.224D+00
 Coeff-Com:  0.703D+00
 Coeff:      0.672D-03-0.114D-01-0.891D-02 0.748D-02 0.854D-01 0.224D+00
 Coeff:      0.703D+00
 Gap=     0.177 Goal=   None    Shift=    0.000
 RMSDP=5.51D-05 MaxDP=5.06D-03 DE=-1.48D-05 OVMax= 5.48D-04

 Cycle   8  Pass 1  IDiag  1:
 RMSU=  2.58D-05    CP:  1.17D+00  1.15D+00  1.01D+00  9.68D-01  1.09D+00
                    CP:  1.09D+00  1.12D+00
 E= -2374.98027042681     Delta-E=       -0.000000878671 Rises=F Damp=F
 DIIS: error= 2.01D-05 at cycle   8 NSaved=   8.
 NSaved= 8 IEnMin= 8 EnMin= -2374.98027042681     IErMin= 8 ErrMin= 2.01D-05
 ErrMax= 2.01D-05  0.00D+00 EMaxC= 1.00D-01 BMatC= 1.59D-07 BMatP= 6.02D-07
 IDIUse=1 WtCom= 1.00D+00 WtEn= 0.00D+00
 Coeff-Com:  0.270D-03-0.898D-03-0.475D-02-0.776D-02-0.138D-01-0.104D-01
 Coeff-Com:  0.322D+00 0.716D+00
 Coeff:      0.270D-03-0.898D-03-0.475D-02-0.776D-02-0.138D-01-0.104D-01
 Coeff:      0.322D+00 0.716D+00
 Gap=     0.177 Goal=   None    Shift=    0.000
 RMSDP=3.73D-05 MaxDP=6.87D-03 DE=-8.79D-07 OVMax= 2.67D-04

 Cycle   9  Pass 1  IDiag  1:
 RMSU=  1.32D-05    CP:  1.17D+00  1.15D+00  1.00D+00  9.75D-01  1.09D+00
                    CP:  1.13D+00  1.24D+00  6.88D-01
 E= -2374.98027067086     Delta-E=       -0.000000244053 Rises=F Damp=F
 DIIS: error= 1.16D-05 at cycle   9 NSaved=   9.
 NSaved= 9 IEnMin= 9 EnMin= -2374.98027067086     IErMin= 9 ErrMin= 1.16D-05
 ErrMax= 1.16D-05  0.00D+00 EMaxC= 1.00D-01 BMatC= 2.49D-08 BMatP= 1.59D-07
 IDIUse=1 WtCom= 1.00D+00 WtEn= 0.00D+00
 Coeff-Com:  0.303D-04 0.119D-02-0.836D-03-0.401D-02-0.185D-01-0.382D-01
 Coeff-Com:  0.494D-01 0.318D+00 0.693D+00
 Coeff:      0.303D-04 0.119D-02-0.836D-03-0.401D-02-0.185D-01-0.382D-01
 Coeff:      0.494D-01 0.318D+00 0.693D+00
 Gap=     0.177 Goal=   None    Shift=    0.000
 RMSDP=6.30D-06 MaxDP=6.81D-04 DE=-2.44D-07 OVMax= 1.24D-04

 Cycle  10  Pass 1  IDiag  1:
 RMSU=  3.83D-06    CP:  1.17D+00  1.15D+00  1.00D+00  9.75D-01  1.09D+00
                    CP:  1.13D+00  1.26D+00  7.87D-01  9.68D-01
 E= -2374.98027071041     Delta-E=       -0.000000039549 Rises=F Damp=F
 DIIS: error= 3.77D-06 at cycle  10 NSaved=  10.
 NSaved=10 IEnMin=10 EnMin= -2374.98027071041     IErMin=10 ErrMin= 3.77D-06
 ErrMax= 3.77D-06  0.00D+00 EMaxC= 1.00D-01 BMatC= 4.48D-09 BMatP= 2.49D-08
 IDIUse=1 WtCom= 1.00D+00 WtEn= 0.00D+00
 Coeff-Com: -0.389D-04 0.711D-03 0.496D-03-0.199D-03-0.591D-02-0.149D-01
 Coeff-Com: -0.359D-01-0.241D-02 0.313D+00 0.745D+00
 Coeff:     -0.389D-04 0.711D-03 0.496D-03-0.199D-03-0.591D-02-0.149D-01
 Coeff:     -0.359D-01-0.241D-02 0.313D+00 0.745D+00
 Gap=     0.177 Goal=   None    Shift=    0.000
 RMSDP=4.53D-06 MaxDP=4.11D-04 DE=-3.95D-08 OVMax= 6.20D-05

 Cycle  11  Pass 1  IDiag  1:
 RMSU=  1.71D-06    CP:  1.17D+00  1.15D+00  1.00D+00  9.76D-01  1.09D+00
                    CP:  1.13D+00  1.28D+00  7.57D-01  1.07D+00  1.24D+00
 E= -2374.98027071837     Delta-E=       -0.000000007964 Rises=F Damp=F
 DIIS: error= 1.34D-06 at cycle  11 NSaved=  11.
 NSaved=11 IEnMin=11 EnMin= -2374.98027071837     IErMin=11 ErrMin= 1.34D-06
 ErrMax= 1.34D-06  0.00D+00 EMaxC= 1.00D-01 BMatC= 4.89D-10 BMatP= 4.48D-09
 IDIUse=1 WtCom= 1.00D+00 WtEn= 0.00D+00
 Coeff-Com: -0.163D-04 0.992D-04 0.259D-03 0.476D-03 0.137D-04-0.858D-03
 Coeff-Com: -0.174D-01-0.420D-01 0.239D-01 0.269D+00 0.766D+00
 Coeff:     -0.163D-04 0.992D-04 0.259D-03 0.476D-03 0.137D-04-0.858D-03
 Coeff:     -0.174D-01-0.420D-01 0.239D-01 0.269D+00 0.766D+00
 Gap=     0.177 Goal=   None    Shift=    0.000
 RMSDP=2.16D-06 MaxDP=2.58D-04 DE=-7.96D-09 OVMax= 2.54D-05

 Cycle  12  Pass 1  IDiag  1:
 RMSU=  6.67D-07    CP:  1.17D+00  1.15D+00  1.00D+00  9.76D-01  1.09D+00
                    CP:  1.13D+00  1.27D+00  7.43D-01  1.12D+00  1.33D+00
                    CP:  1.00D+00
 E= -2374.98027071940     Delta-E=       -0.000000001032 Rises=F Damp=F
 DIIS: error= 5.83D-07 at cycle  12 NSaved=  12.
 NSaved=12 IEnMin=12 EnMin= -2374.98027071940     IErMin=12 ErrMin= 5.83D-07
 ErrMax= 5.83D-07  0.00D+00 EMaxC= 1.00D-01 BMatC= 1.58D-10 BMatP= 4.89D-10
 IDIUse=1 WtCom= 1.00D+00 WtEn= 0.00D+00
 Coeff-Com:  0.101D-07-0.107D-03 0.343D-04 0.343D-03 0.138D-02 0.281D-02
 Coeff-Com: -0.239D-02-0.248D-01-0.551D-01-0.472D-02 0.423D+00 0.660D+00
 Coeff:      0.101D-07-0.107D-03 0.343D-04 0.343D-03 0.138D-02 0.281D-02
 Coeff:     -0.239D-02-0.248D-01-0.551D-01-0.472D-02 0.423D+00 0.660D+00
 Gap=     0.177 Goal=   None    Shift=    0.000
 RMSDP=6.95D-07 MaxDP=6.13D-05 DE=-1.03D-09 OVMax= 8.79D-06

 Cycle  13  Pass 1  IDiag  1:
 RMSU=  2.87D-07    CP:  1.17D+00  1.15D+00  1.00D+00  9.76D-01  1.09D+00
                    CP:  1.13D+00  1.27D+00  7.37D-01  1.13D+00  1.40D+00
                    CP:  1.12D+00  1.18D+00
 E= -2374.98027071956     Delta-E=       -0.000000000152 Rises=F Damp=F
 DIIS: error= 1.65D-07 at cycle  13 NSaved=  13.
 NSaved=13 IEnMin=13 EnMin= -2374.98027071956     IErMin=13 ErrMin= 1.65D-07
 ErrMax= 1.65D-07  0.00D+00 EMaxC= 1.00D-01 BMatC= 1.18D-11 BMatP= 1.58D-10
 IDIUse=1 WtCom= 1.00D+00 WtEn= 0.00D+00
 Coeff-Com:  0.160D-05-0.512D-04-0.136D-04 0.853D-04 0.536D-03 0.106D-02
 Coeff-Com:  0.121D-02-0.332D-02-0.230D-01-0.338D-01 0.729D-01 0.270D+00
 Coeff-Com:  0.715D+00
 Coeff:      0.160D-05-0.512D-04-0.136D-04 0.853D-04 0.536D-03 0.106D-02
 Coeff:      0.121D-02-0.332D-02-0.230D-01-0.338D-01 0.729D-01 0.270D+00
 Coeff:      0.715D+00
 Gap=     0.177 Goal=   None    Shift=    0.000
 RMSDP=2.56D-07 MaxDP=2.04D-05 DE=-1.52D-10 OVMax= 2.82D-06

 Cycle  14  Pass 1  IDiag  1:
 RMSU=  1.32D-07    CP:  1.17D+00  1.15D+00  1.00D+00  9.76D-01  1.09D+00
                    CP:  1.13D+00  1.27D+00  7.35D-01  1.12D+00  1.39D+00
                    CP:  1.17D+00  1.28D+00  7.59D-01
 E= -2374.98027071952     Delta-E=        0.000000000038 Rises=F Damp=F
 DIIS: error= 5.00D-08 at cycle  14 NSaved=  14.
 NSaved=14 IEnMin=13 EnMin= -2374.98027071956     IErMin=14 ErrMin= 5.00D-08
 ErrMax= 5.00D-08  0.00D+00 EMaxC= 1.00D-01 BMatC= 1.78D-12 BMatP= 1.18D-11
 IDIUse=1 WtCom= 1.00D+00 WtEn= 0.00D+00
 Coeff-Com:  0.611D-06-0.847D-05-0.938D-05-0.575D-05 0.570D-04 0.849D-04
 Coeff-Com:  0.741D-03 0.160D-02-0.339D-02-0.148D-01-0.228D-01 0.330D-01
 Coeff-Com:  0.316D+00 0.690D+00
 Coeff:      0.611D-06-0.847D-05-0.938D-05-0.575D-05 0.570D-04 0.849D-04
 Coeff:      0.741D-03 0.160D-02-0.339D-02-0.148D-01-0.228D-01 0.330D-01
 Coeff:      0.316D+00 0.690D+00
 Gap=     0.177 Goal=   None    Shift=    0.000
 RMSDP=5.92D-08 MaxDP=4.50D-06 DE= 3.82D-11 OVMax= 1.05D-06

 Cycle  15  Pass 1  IDiag  1:
 RMSU=  3.15D-08    CP:  1.17D+00  1.15D+00  1.00D+00  9.76D-01  1.09D+00
                    CP:  1.13D+00  1.27D+00  7.35D-01  1.12D+00  1.39D+00
                    CP:  1.18D+00  1.30D+00  8.11D-01  1.04D+00
 E= -2374.98027071956     Delta-E=       -0.000000000043 Rises=F Damp=F
 DIIS: error= 2.09D-08 at cycle  15 NSaved=  15.
 NSaved=15 IEnMin=15 EnMin= -2374.98027071956     IErMin=15 ErrMin= 2.09D-08
 ErrMax= 2.09D-08  0.00D+00 EMaxC= 1.00D-01 BMatC= 2.04D-13 BMatP= 1.78D-12
 IDIUse=1 WtCom= 1.00D+00 WtEn= 0.00D+00
 Coeff-Com:  0.727D-07 0.270D-05-0.201D-05-0.120D-04-0.431D-04-0.854D-04
 Coeff-Com:  0.993D-04 0.832D-03 0.188D-02-0.170D-03-0.171D-01-0.269D-01
 Coeff-Com:  0.178D-01 0.269D+00 0.755D+00
 Coeff:      0.727D-07 0.270D-05-0.201D-05-0.120D-04-0.431D-04-0.854D-04
 Coeff:      0.993D-04 0.832D-03 0.188D-02-0.170D-03-0.171D-01-0.269D-01
 Coeff:      0.178D-01 0.269D+00 0.755D+00
 Gap=     0.177 Goal=   None    Shift=    0.000
 RMSDP=2.62D-08 MaxDP=3.63D-06 DE=-4.27D-11 OVMax= 4.33D-07

 Cycle  16  Pass 1  IDiag  1:
 RMSU=  1.22D-08    CP:  1.17D+00  1.15D+00  1.00D+00  9.76D-01  1.09D+00
                    CP:  1.13D+00  1.27D+00  7.35D-01  1.12D+00  1.38D+00
                    CP:  1.18D+00  1.31D+00  8.23D-01  1.08D+00  9.89D-01
 E= -2374.98027071962     Delta-E=       -0.000000000057 Rises=F Damp=F
 DIIS: error= 8.39D-09 at cycle  16 NSaved=  16.
 NSaved=16 IEnMin=16 EnMin= -2374.98027071962     IErMin=16 ErrMin= 8.39D-09
 ErrMax= 8.39D-09  0.00D+00 EMaxC= 1.00D-01 BMatC= 2.77D-14 BMatP= 2.04D-13
 IDIUse=1 WtCom= 1.00D+00 WtEn= 0.00D+00
 Coeff-Com: -0.230D-07 0.199D-05 0.969D-08-0.484D-05-0.229D-04-0.386D-04
 Coeff-Com: -0.189D-04 0.138D-03 0.106D-02 0.154D-02-0.405D-02-0.143D-01
 Coeff-Com: -0.283D-01 0.294D-01 0.301D+00 0.714D+00
 Coeff:     -0.230D-07 0.199D-05 0.969D-08-0.484D-05-0.229D-04-0.386D-04
 Coeff:     -0.189D-04 0.138D-03 0.106D-02 0.154D-02-0.405D-02-0.143D-01
 Coeff:     -0.283D-01 0.294D-01 0.301D+00 0.714D+00
 Gap=     0.177 Goal=   None    Shift=    0.000
 RMSDP=9.86D-09 MaxDP=8.43D-07 DE=-5.73D-11 OVMax= 1.90D-07

 SCF Done:  E(RM062X) =  -2374.98027072     A.U. after   16 cycles
            NFock= 16  Conv=0.99D-08     -V/T= 2.0023
 KE= 2.369431137311D+03 PE=-8.657889985701D+03 EE= 2.403739982482D+03
 Leave Link  502 at Mon Apr  4 20:32:03 2022, MaxMem=  1879048192 cpu:            2498.0 elap:             357.3
 (Enter /gpfs/software/gaussian16/sse4/tar/g16/l701.exe)
 ... and contract with generalized density number  0.
 Compute integral first derivatives.
 Leave Link  701 at Mon Apr  4 20:32:03 2022, MaxMem=  1879048192 cpu:               2.4 elap:               0.3
 (Enter /gpfs/software/gaussian16/sse4/tar/g16/l702.exe)
 L702 exits ... SP integral derivatives will be done elsewhere.
 Leave Link  702 at Mon Apr  4 20:32:03 2022, MaxMem=  1879048192 cpu:               0.3 elap:               0.0
 (Enter /gpfs/software/gaussian16/sse4/tar/g16/l703.exe)
 Integral derivatives from FoFJK, PRISM(SPDF).
 Compute integral first derivatives, UseDBF=F ICtDFT=           0.
 Calling FoFJK, ICntrl=      2127 FMM=F ISym2X=0 I1Cent= 0 IOpClX= 0 NMat=1 NMatS=1 NMatT=0.
 FoFJK:  IHMeth= 1 ICntrl=    2127 DoSepK=F KAlg= 0 I1Cent=           0 FoldK=F
 IRaf=         0 NMat=       1 IRICut=       1 DoRegI=T DoRafI=F ISym2E= 0 IDoP0=0 IntGTp=1.
 FoFCou: FMM=F IPFlag=           0 FMFlag=      100000 FMFlg1=         800
         NFxFlg=           0 DoJE=F BraDBF=F KetDBF=F FulRan=T
         wScrn=  0.000000 ICntrl=      2127 IOpCl=  0 I1Cent=           0 NGrid=           0
         NMat0=    1 NMatS0=      1 NMatT0=    0 NMatD0=    1 NMtDS0=    0 NMtDT0=    0
 Symmetry not used in FoFCou.
 Leave Link  703 at Mon Apr  4 20:32:52 2022, MaxMem=  1879048192 cpu:             340.6 elap:              48.7
 (Enter /gpfs/software/gaussian16/sse4/tar/g16/l716.exe)
 Dipole        =-2.64916407D+00 4.30133961D-01-1.39297048D-01
 ***** Axes restored to original set *****
 -------------------------------------------------------------------
 Center     Atomic                   Forces (Hartrees/Bohr)
 Number     Number              X              Y              Z
 -------------------------------------------------------------------
      1        6          -0.003679777   -0.002646381    0.009223962
      2        6          -0.001614867    0.001102055   -0.000460239
      3        6           0.001419674   -0.002128697    0.001405380
      4        6          -0.001460649    0.001007091   -0.001950906
      5        6           0.001211143    0.004081167   -0.007504401
      6        6           0.005636974   -0.003602910   -0.000208430
      7       17           0.003136030    0.000650973   -0.005733640
      8        1          -0.002133160   -0.000948874    0.002942116
      9       17          -0.002806178    0.001643683   -0.002458407
     10        8           0.001050728    0.001085385   -0.001729210
     11       17          -0.001608021   -0.000161111    0.001763658
     12        6          -0.012110213   -0.000360513    0.014444652
     13        6          -0.071783344    0.022847980    0.023768309
     14        6           0.070241688   -0.025687268   -0.016859184
     15        6           0.004123425   -0.000773680   -0.005852815
     16        6           0.001526858    0.000011008   -0.001975893
     17        6           0.007953247    0.002753238   -0.008448584
     18        1           0.003910722    0.000143331   -0.000764051
     19        1          -0.000391519    0.000371532   -0.000265947
     20       17          -0.002622760    0.000611991    0.000663630
 -------------------------------------------------------------------
 Cartesian Forces:  Max     0.071783344 RMS     0.014734708
 Leave Link  716 at Mon Apr  4 20:32:52 2022, MaxMem=  1879048192 cpu:               0.3 elap:               0.0
 (Enter /gpfs/software/gaussian16/sse4/tar/g16/l103.exe)

 GradGradGradGradGradGradGradGradGradGradGradGradGradGradGradGradGradGrad
 Berny optimization.
 Using GEDIIS/GDIIS optimizer.
 FormGI is forming the generalized inverse of G from B-inverse, IUseBI=4.
 GSVD:  received Info=                   1 from GESDD.
 Internal  Forces:  Max     0.077289320 RMS     0.008929552
 Search for a local minimum.
 Step number   3 out of a maximum of  108
 All quantities printed in internal units (Hartrees-Bohrs-Radians)
 RMS Force = .89296D-02 SwitMx=.10000D-02 MixMth= 1
 Mixed Optimization -- RFO/linear search
 Update second derivatives using D2CorX and points    2    3
 DE= -1.22D-02 DEPred=-2.21D-02 R= 5.54D-01
 TightC=F SS=  1.41D+00  RLast= 4.55D-01 DXNew= 8.4853D-01 1.3649D+00
 Trust test= 5.54D-01 RLast= 4.55D-01 DXMaxT set to 8.49D-01
 ITU=  1  1  0
 Use linear search instead of GDIIS.
     Eigenvalues ---    0.00899   0.01061   0.01102   0.01300   0.01539
     Eigenvalues ---    0.01608   0.01649   0.01838   0.02037   0.02081
     Eigenvalues ---    0.02095   0.02136   0.02146   0.02186   0.02190
     Eigenvalues ---    0.02218   0.02342   0.15905   0.16006   0.16073
     Eigenvalues ---    0.18345   0.22518   0.23516   0.24788   0.24994
     Eigenvalues ---    0.24996   0.24998   0.24999   0.24999   0.25000
     Eigenvalues ---    0.25000   0.25170   0.30889   0.31919   0.32036
     Eigenvalues ---    0.32303   0.33456   0.33513   0.34046   0.34534
     Eigenvalues ---    0.35006   0.35054   0.35132   0.38433   0.39588
     Eigenvalues ---    0.42544   0.43681   0.45860   0.46254   0.47199
     Eigenvalues ---    0.53231   0.54409   0.72740   0.92950
 RFO step:  Lambda=-8.21814394D-03 EMin= 8.99280254D-03
 Quartic linear search produced a step of -0.27369.
 Iteration  1 RMS(Cart)=  0.06740799 RMS(Int)=  0.00136941
 Iteration  2 RMS(Cart)=  0.00304823 RMS(Int)=  0.00026130
 Iteration  3 RMS(Cart)=  0.00000458 RMS(Int)=  0.00026129
 Iteration  4 RMS(Cart)=  0.00000000 RMS(Int)=  0.00026129
 ITry= 1 IFail=0 DXMaxC= 2.70D-01 DCOld= 1.00D+10 DXMaxT= 8.49D-01 DXLimC= 3.00D+00 Rises=F
 Variable       Old X    -DE/DX   Delta X   Delta X   Delta X     New X
                                 (Linear)    (Quad)   (Total)
    R1        2.75918   0.00084   0.01112  -0.01385  -0.00272   2.75647
    R2        2.71334   0.00791   0.01158   0.00016   0.01174   2.72509
    R3        2.33323  -0.00137  -0.00296   0.00250  -0.00046   2.33277
    R4        2.59879   0.00448  -0.00895   0.01662   0.00768   2.60647
    R5        3.27561   0.00212  -0.00129   0.00619   0.00490   3.28051
    R6        2.67046  -0.00290   0.01389  -0.02483  -0.01095   2.65951
    R7        3.31651  -0.00179  -0.00338   0.00055  -0.00283   3.31368
    R8        2.57202   0.00670   0.02390  -0.01929   0.00460   2.57662
    R9        3.29106   0.00404  -0.00909   0.02042   0.01133   3.30239
   R10        2.64697   0.00738  -0.01327   0.02632   0.01304   2.66000
   R11        2.05235  -0.00350  -0.00192  -0.00467  -0.00659   2.04576
   R12        2.75165  -0.00114   0.01424  -0.02068  -0.00644   2.74521
   R13        2.61716  -0.00124   0.00517  -0.00638  -0.00160   2.61556
   R14        2.66515   0.01350  -0.00110   0.02135   0.02012   2.68527
   R15        2.26612   0.07729   0.05235   0.05085   0.10294   2.36906
   R16        2.59385   0.00674   0.00268   0.00755   0.01035   2.60420
   R17        2.64507   0.00707  -0.00236   0.01092   0.00880   2.65386
   R18        2.04790  -0.00188  -0.00090  -0.00280  -0.00371   2.04419
   R19        2.64204   0.00264  -0.00079   0.00314   0.00274   2.64478
   R20        2.04761   0.00027   0.00072  -0.00048   0.00024   2.04785
   R21        3.33473  -0.00274  -0.01311   0.01229  -0.00082   3.33392
    A1        1.94975   0.00028   0.00901  -0.01261  -0.00377   1.94598
    A2        2.14834   0.00189  -0.00141   0.00729   0.00595   2.15429
    A3        2.18510  -0.00217  -0.00760   0.00532  -0.00221   2.18289
    A4        2.15885  -0.00138  -0.00839   0.00737  -0.00118   2.15766
    A5        2.00887  -0.00113   0.00092  -0.00416  -0.00317   2.00569
    A6        2.11547   0.00251   0.00746  -0.00320   0.00433   2.11980
    A7        2.12585   0.00360   0.00380   0.00458   0.00821   2.13406
    A8        2.05807   0.00865   0.01190   0.00794   0.01992   2.07799
    A9        2.09926  -0.01224  -0.01572  -0.01249  -0.02813   2.07113
   A10        2.16256  -0.00002  -0.00858   0.01329   0.00452   2.16708
   A11        2.03799  -0.00020   0.00706  -0.01134  -0.00419   2.03379
   A12        2.08254   0.00023   0.00149  -0.00182  -0.00025   2.08229
   A13        2.15081  -0.00299  -0.00462  -0.00037  -0.00518   2.14563
   A14        2.04937   0.00019  -0.00657   0.00690   0.00044   2.04981
   A15        2.08299   0.00280   0.01115  -0.00652   0.00474   2.08773
   A16        2.01784   0.00055   0.00845  -0.01033  -0.00207   2.01578
   A17        2.18344  -0.01523  -0.01545  -0.02365  -0.03900   2.14444
   A18        2.08183   0.01468   0.00695   0.03401   0.04106   2.12289
   A19        2.25873  -0.00609  -0.04027   0.03839  -0.00161   2.25712
   A20        2.17208   0.01264   0.00291   0.03249   0.03562   2.20770
   A21        1.85238  -0.00655   0.03704  -0.07084  -0.03438   1.81799
   A22        2.37079  -0.00336  -0.04432   0.06425   0.01920   2.38998
   A23        2.09155  -0.00783   0.00190  -0.01609  -0.01423   2.07733
   A24        2.14168   0.00982  -0.00882   0.03381   0.02508   2.16676
   A25        2.06205  -0.00156   0.01079  -0.01180  -0.00109   2.06096
   A26        2.07939  -0.00825  -0.00196  -0.02189  -0.02394   2.05546
   A27        2.11413   0.00837  -0.00311   0.01890   0.01646   2.13059
   A28        2.09178  -0.00474   0.00020  -0.00931  -0.00945   2.08232
   A29        2.07725  -0.00364   0.00291  -0.00965  -0.00708   2.07017
   A30        1.99542  -0.00045   0.01740  -0.03024  -0.01222   1.98320
   A31        2.18408   0.00084  -0.01704   0.02874   0.01141   2.19549
   A32        2.10343  -0.00039  -0.00031   0.00139   0.00078   2.10421
    D1       -0.02500   0.00026  -0.00249   0.02613   0.02372  -0.00127
    D2        3.11568   0.00034  -0.00375   0.03523   0.03152  -3.13599
    D3        3.11746   0.00009  -0.00233   0.01796   0.01564   3.13310
    D4       -0.02505   0.00017  -0.00359   0.02705   0.02344  -0.00161
    D5        0.04112  -0.00062   0.00633  -0.05165  -0.04533  -0.00420
    D6       -3.11596  -0.00062   0.00414  -0.04191  -0.03782   3.12940
    D7       -3.10136  -0.00044   0.00617  -0.04326  -0.03708  -3.13844
    D8        0.02474  -0.00044   0.00398  -0.03353  -0.02958  -0.00484
    D9       -0.00212   0.00033  -0.00361   0.02026   0.01662   0.01450
   D10        3.13523   0.00023  -0.00584   0.02917   0.02340  -3.12456
   D11        3.14044   0.00025  -0.00225   0.01063   0.00834  -3.13440
   D12       -0.00539   0.00015  -0.00448   0.01954   0.01511   0.00972
   D13        0.01586  -0.00058   0.00585  -0.04255  -0.03683  -0.02097
   D14       -3.11309  -0.00058   0.00873  -0.04485  -0.03626   3.13384
   D15       -3.12139  -0.00052   0.00795  -0.05171  -0.04369   3.11811
   D16        0.03285  -0.00053   0.01083  -0.05401  -0.04312  -0.01027
   D17       -0.03094   0.00042  -0.00426   0.03190   0.02758  -0.00336
   D18        3.10563   0.00007  -0.00761   0.03357   0.02582   3.13145
   D19        3.12652   0.00043  -0.00209   0.02201   0.01991  -3.13675
   D20       -0.02009   0.00008  -0.00544   0.02367   0.01815  -0.00194
   D21       -0.00007   0.00025  -0.00170   0.01756   0.01574   0.01568
   D22        3.12966   0.00003  -0.00472   0.01929   0.01457  -3.13895
   D23       -3.13654   0.00062   0.00189   0.01582   0.01755  -3.11899
   D24       -0.00681   0.00040  -0.00113   0.01756   0.01638   0.00957
   D25        0.14960  -0.00017   0.01530  -0.06231  -0.04735   0.10225
   D26       -2.99078  -0.00013   0.03029  -0.11334  -0.08274  -3.07353
   D27       -2.97892  -0.00007   0.01827  -0.06438  -0.04641  -3.02533
   D28        0.16388  -0.00003   0.03326  -0.11540  -0.08181   0.08207
   D29       -3.12496  -0.00030   0.01125  -0.04337  -0.03118   3.12704
   D30        0.01559  -0.00032  -0.00218   0.00047  -0.00180   0.01380
   D31       -3.13507  -0.00007  -0.01437   0.04439   0.03094  -3.10413
   D32       -0.00499   0.00050  -0.01230   0.05625   0.04482   0.03983
   D33        0.00750  -0.00003  -0.00027   0.00330   0.00269   0.01019
   D34        3.13758   0.00053   0.00180   0.01517   0.01657  -3.12904
   D35       -0.03479   0.00052   0.00511  -0.00770  -0.00213  -0.03692
   D36        0.02706  -0.00043  -0.00475   0.00912   0.00434   0.03140
   D37       -3.13902  -0.00014  -0.00140   0.00406   0.00273  -3.13629
   D38       -0.00884  -0.00012  -0.00082   0.00055  -0.00014  -0.00898
   D39        3.14074  -0.00001  -0.00143   0.00889   0.00746  -3.13499
   D40       -3.13881  -0.00073  -0.00293  -0.01149  -0.01412   3.13025
   D41        0.01077  -0.00062  -0.00354  -0.00315  -0.00652   0.00424
   D42       -0.00828  -0.00003   0.00328  -0.00745  -0.00422  -0.01250
   D43       -3.12663  -0.00033   0.00023  -0.00310  -0.00288  -3.12951
   D44        3.12539  -0.00015   0.00387  -0.01572  -0.01178   3.11361
   D45        0.00705  -0.00045   0.00082  -0.01137  -0.01045  -0.00340
         Item               Value     Threshold  Converged?
 Maximum Force            0.077289     0.000450     NO 
 RMS     Force            0.008930     0.000300     NO 
 Maximum Displacement     0.269621     0.001800     NO 
 RMS     Displacement     0.069069     0.001200     NO 
 Predicted change in Energy=-6.285107D-03
 Lowest energy point so far.  Saving SCF results.
 GradGradGradGradGradGradGradGradGradGradGradGradGradGradGradGradGradGrad

 Leave Link  103 at Mon Apr  4 20:32:52 2022, MaxMem=  1879048192 cpu:               0.3 elap:               0.0
 (Enter /gpfs/software/gaussian16/sse4/tar/g16/l202.exe)
                          Input orientation:                          
 ---------------------------------------------------------------------
 Center     Atomic      Atomic             Coordinates (Angstroms)
 Number     Number       Type             X           Y           Z
 ---------------------------------------------------------------------
      1          6           0       -8.056199   -1.556258    6.736320
      2          6           0       -7.029903   -2.304366    7.453771
      3          6           0       -5.783806   -2.583880    6.932672
      4          6           0       -7.599448   -1.152686    5.429406
      5          6           0       -6.361410   -1.431877    4.931000
      6          6           0       -5.389331   -2.148949    5.653662
      7         17           0       -4.649335   -3.516157    7.891151
      8          1           0       -6.136025   -1.083932    3.930952
      9         17           0       -8.736232   -0.261035    4.446239
     10          8           0       -9.173479   -1.315559    7.202807
     11         17           0       -7.490591   -2.842538    9.038614
     12          6           0       -4.077242   -2.427866    5.096006
     13          6           0       -3.057049   -3.213104    5.604265
     14          6           0       -1.904055   -3.557268    5.252418
     15          6           0       -3.571642   -1.963394    3.851888
     16          6           0       -2.307912   -2.299360    3.339685
     17          6           0       -1.421007   -3.129468    4.034729
     18          1           0       -4.196922   -1.307689    3.260923
     19          1           0       -1.998539   -1.894770    2.383154
     20         17           0        0.164627   -3.511104    3.361948
 ---------------------------------------------------------------------
                    Distance matrix (angstroms):
                    1          2          3          4          5
     1  C    0.000000
     2  C    1.458659   0.000000
     3  C    2.501666   1.379287   0.000000
     4  C    1.442053   2.397667   2.757659   0.000000
     5  C    2.479306   2.751817   2.380636   1.363486   0.000000
     6  C    2.938642   2.440497   1.407352   2.434636   1.407613
     7  Cl   4.096530   2.706814   1.753524   4.511026   4.004738
     8  H    3.432237   3.833893   3.374052   2.095638   1.082571
     9  Cl   2.717447   4.016468   4.504973   1.747551   2.691773
    10  O    1.234448   2.373951   3.629256   2.376774   3.616956
    11  Cl   2.697218   1.735969   2.723052   3.986707   4.487483
    12  C    4.391176   3.780544   2.511979   3.760741   2.497328
    13  C    5.386853   4.475494   3.097707   4.990921   3.813773
    14  C    6.637385   5.717521   4.338572   6.184727   4.948598
    15  C    5.347612   5.004937   3.843163   4.401027   3.038059
    16  C    6.718045   6.262821   5.007229   5.803633   4.440232
    17  C    7.334805   6.620451   5.265905   6.635204   5.300255
    18  H    5.199441   5.157434   4.198643   4.037763   2.736711
    19  H    7.467254   7.154967   5.958291   6.418763   5.073503
    20  Cl   9.098890   8.364240   6.999548   8.373613   7.026683
                    6          7          8          9         10
     6  C    0.000000
     7  Cl   2.724556   0.000000
     8  H    2.158598   4.879462   0.000000
     9  Cl   4.027883   6.258272   2.775565   0.000000
    10  O    4.173029   5.077828   4.470438   2.983600   0.000000
    11  Cl   4.044040   3.137382   5.569179   5.413473   2.921295
    12  C    1.452704   3.053605   2.720680   5.179145   5.625608
    13  C    2.564060   2.803045   4.100420   6.504526   6.600510
    14  C    3.780411   3.808040   5.076735   7.628482   7.853268
    15  C    2.566089   4.459612   2.712151   5.470309   6.559644
    16  C    3.856456   5.261055   4.059718   6.833926   7.938992
    17  C    4.396585   5.044168   5.140660   7.868277   8.569003
    18  H    2.802634   5.149856   2.063765   4.806849   6.348593
    19  H    4.717870   6.324053   4.491316   7.233389   8.662812
    20  Cl   6.160671   6.609685   6.775924   9.537502  10.333095
                   11         12         13         14         15
    11  Cl   0.000000
    12  C    5.231353   0.000000
    13  C    5.620353   1.384095   0.000000
    14  C    6.786421   2.454131   1.253651   0.000000
    15  C    6.559968   1.420984   2.213008   2.698660   0.000000
    16  C    7.722240   2.496339   2.554302   2.324646   1.404364
    17  C    7.871534   2.945190   2.268716   1.378084   2.453241
    18  H    6.825374   2.153288   3.228184   3.779405   1.081741
    19  H    8.680786   3.459012   3.637857   3.317454   2.153263
    20  Cl   9.553737   4.708909   3.936494   2.802758   4.073715
                   16         17         18         19         20
    16  C    0.000000
    17  C    1.399559   0.000000
    18  H    2.134942   3.409305   0.000000
    19  H    1.083677   2.141430   2.438858   0.000000
    20  Cl   2.753592   1.764232   4.887572   2.872258   0.000000
 Stoichiometry    C12H3Cl4O(1-)
 Framework group  C1[X(C12H3Cl4O)]
 Deg. of freedom    54
 Full point group                 C1      NOp   1
 RotChk:  IX=2 Diff= 2.59D-02
 Largest Abelian subgroup         C1      NOp   1
 Largest concise Abelian subgroup C1      NOp   1
                         Standard orientation:                         
 ---------------------------------------------------------------------
 Center     Atomic      Atomic             Coordinates (Angstroms)
 Number     Number       Type             X           Y           Z
 ---------------------------------------------------------------------
      1          6           0        3.145581    0.301607    0.002298
      2          6           0        2.343089   -0.916378   -0.012091
      3          6           0        0.963823   -0.922282   -0.016749
      4          6           0        2.315879    1.481041    0.009163
      5          6           0        0.952627    1.458281   -0.001781
      6          6           0        0.207302    0.264414   -0.025120
      7         17           0        0.118627   -2.458647   -0.008238
      8          1           0        0.437556    2.410327    0.014713
      9         17           0        3.145448    3.018709    0.045589
     10          8           0        4.379961    0.302660    0.015173
     11         17           0        3.255327   -2.393337   -0.012420
     12          6           0       -1.245304    0.273242   -0.039563
     13          6           0       -2.129910   -0.786446    0.061705
     14          6           0       -3.373647   -0.942859    0.078803
     15          6           0       -2.082608    1.418046   -0.126409
     16          6           0       -3.485843    1.372712   -0.093016
     17          6           0       -4.187972    0.167375    0.020747
     18          1           0       -1.611897    2.386820   -0.226764
     19          1           0       -4.048425    2.295575   -0.171639
     20         17           0       -5.952051    0.155244    0.040622
 ---------------------------------------------------------------------
 Rotational constants (GHZ):           0.5678164           0.1593162           0.1244510
 Leave Link  202 at Mon Apr  4 20:32:52 2022, MaxMem=  1879048192 cpu:               0.0 elap:               0.0
 (Enter /gpfs/software/gaussian16/sse4/tar/g16/l301.exe)
 Standard basis: 6-311+G(d,p) (5D, 7F)
 Ernie: Thresh=  0.10000D-02 Tol=  0.10000D-05 Strict=F.
 There are   441 symmetry adapted cartesian basis functions of A   symmetry.
 There are   424 symmetry adapted basis functions of A   symmetry.
   424 basis functions,   704 primitive gaussians,   441 cartesian basis functions
    76 alpha electrons       76 beta electrons
       nuclear repulsion energy      1506.8384279303 Hartrees.
 IExCor= 4336 DFT=T Ex+Corr=M062X ExCW=0 ScaHFX=  0.540000
 ScaDFX=  1.000000  1.000000  1.000000  1.000000 ScalE2=  1.000000  1.000000
 IRadAn=      5 IRanWt=     -1 IRanGd=            0 ICorTp=0 IEmpDi=  4
 NAtoms=   20 NActive=   20 NUniq=   20 SFac= 1.00D+00 NAtFMM=   60 NAOKFM=F Big=F
 Integral buffers will be    131072 words long.
 Raffenetti 2 integral format.
 Two-electron integral symmetry is turned on.
 Leave Link  301 at Mon Apr  4 20:32:52 2022, MaxMem=  1879048192 cpu:               0.5 elap:               0.1
 (Enter /gpfs/software/gaussian16/sse4/tar/g16/l302.exe)
 NPDir=0 NMtPBC=     1 NCelOv=     1 NCel=       1 NClECP=     1 NCelD=      1
         NCelK=      1 NCelE2=     1 NClLst=     1 CellRange=     0.0.
 One-electron integrals computed using PRISM.
 One-electron integral symmetry used in STVInt
 NBasis=   424 RedAO= T EigKep=  1.63D-06  NBF=   424
 NBsUse=   418 1.00D-06 EigRej=  8.85D-07 NBFU=   418
 Precomputing XC quadrature grid using
 IXCGrd= 4 IRadAn=           5 IRanWt=          -1 IRanGd=           0 AccXCQ= 0.00D+00.
 Generated NRdTot=       0 NPtTot=           0 NUsed=           0 NTot=          32
 NSgBfM=   429   429   429   429   429 MxSgAt=    20 MxSgA2=    20.
 Leave Link  302 at Mon Apr  4 20:32:53 2022, MaxMem=  1879048192 cpu:               4.4 elap:               0.6
 (Enter /gpfs/software/gaussian16/sse4/tar/g16/l303.exe)
 DipDrv:  MaxL=1.
 Leave Link  303 at Mon Apr  4 20:32:53 2022, MaxMem=  1879048192 cpu:               0.5 elap:               0.1
 (Enter /gpfs/software/gaussian16/sse4/tar/g16/l401.exe)
 Initial guess from the checkpoint file:  "checkpoint.chk"
 B after Tr=    -0.000000    0.000000    0.000000
         Rot=    0.999963   -0.000353   -0.000158    0.008596 Ang=  -0.99 deg.
 Guess basis will be translated and rotated to current coordinates.
 JPrj=2 DoOrth=T DoCkMO=T.
 Generating alternative initial guess.
 ExpMin= 4.38D-02 ExpMax= 1.06D+05 ExpMxC= 3.62D+03 IAcc=2 IRadAn=         4 AccDes= 0.00D+00
 Harris functional with IExCor= 1009 and IRadAn=       4 diagonalized for initial guess.
 HarFok:  IExCor= 1009 AccDes= 0.00D+00 IRadAn=         4 IDoV= 1 UseB2=F ITyADJ=14
 ICtDFT=  3500011 ScaDFX=  1.000000  1.000000  1.000000  1.000000
 FoFCou: FMM=F IPFlag=           0 FMFlag=      100000 FMFlg1=           0
         NFxFlg=           0 DoJE=T BraDBF=F KetDBF=T FulRan=T
         wScrn=  0.000000 ICntrl=       500 IOpCl=  0 I1Cent=   200000004 NGrid=           0
         NMat0=    1 NMatS0=      1 NMatT0=    0 NMatD0=    1 NMtDS0=    0 NMtDT0=    0
 Petite list used in FoFCou.
 Harris En= -2373.88858105237    
 Leave Link  401 at Mon Apr  4 20:32:55 2022, MaxMem=  1879048192 cpu:              17.4 elap:               2.5
 (Enter /gpfs/software/gaussian16/sse4/tar/g16/l502.exe)
 Integral symmetry usage will be decided dynamically.
 Closed shell SCF:
 Using DIIS extrapolation, IDIIS=  1040.
 NGot=  1879048192 LenX=  1878652179 LenY=  1878457257
 Requested convergence on RMS density matrix=1.00D-08 within 128 cycles.
 Requested convergence on MAX density matrix=1.00D-06.
 Requested convergence on             energy=1.00D-06.
 No special actions if energy rises.
 Fock matrices will be formed incrementally for  20 cycles.

 Cycle   1  Pass 1  IDiag  1:
 FoFJK:  IHMeth= 1 ICntrl=       0 DoSepK=F KAlg= 0 I1Cent=           0 FoldK=F
 IRaf= 790000000 NMat=       1 IRICut=       1 DoRegI=T DoRafI=F ISym2E= 0 IDoP0=0 IntGTp=1.
 FoFCou: FMM=F IPFlag=           0 FMFlag=      100000 FMFlg1=           0
         NFxFlg=           0 DoJE=F BraDBF=F KetDBF=F FulRan=T
         wScrn=  0.000000 ICntrl=         0 IOpCl=  0 I1Cent=           0 NGrid=           0
         NMat0=    1 NMatS0=      1 NMatT0=    0 NMatD0=    1 NMtDS0=    0 NMtDT0=    0
 Symmetry not used in FoFCou.
 E= -2374.93833925017    
 DIIS: error= 6.36D-03 at cycle   1 NSaved=   1.
 NSaved= 1 IEnMin= 1 EnMin= -2374.93833925017     IErMin= 1 ErrMin= 6.36D-03
 ErrMax= 6.36D-03  0.00D+00 EMaxC= 1.00D-01 BMatC= 2.46D-02 BMatP= 2.46D-02
 IDIUse=3 WtCom= 9.36D-01 WtEn= 6.36D-02
 Coeff-Com:  0.100D+01
 Coeff-En:   0.100D+01
 Coeff:      0.100D+01
 Gap=     0.390 Goal=   None    Shift=    0.000
 GapD=    0.390 DampG=1.000 DampE=1.000 DampFc=1.0000 IDamp=-1.
 RMSDP=1.57D-02 MaxDP=1.33D+00              OVMax= 7.74D-02

 Cycle   2  Pass 1  IDiag  1:
 RMSU=  1.54D-02    CP:  1.03D+00
 E= -2374.98298445653     Delta-E=       -0.044645206364 Rises=F Damp=F
 DIIS: error= 1.98D-03 at cycle   2 NSaved=   2.
 NSaved= 2 IEnMin= 2 EnMin= -2374.98298445653     IErMin= 2 ErrMin= 1.98D-03
 ErrMax= 1.98D-03  0.00D+00 EMaxC= 1.00D-01 BMatC= 1.13D-03 BMatP= 2.46D-02
 IDIUse=3 WtCom= 9.80D-01 WtEn= 1.98D-02
 Coeff-Com: -0.145D-01 0.101D+01
 Coeff-En:   0.000D+00 0.100D+01
 Coeff:     -0.142D-01 0.101D+01
 Gap=     0.165 Goal=   None    Shift=    0.000
 RMSDP=3.25D-03 MaxDP=5.59D-01 DE=-4.46D-02 OVMax= 1.83D-02

 Cycle   3  Pass 1  IDiag  1:
 RMSU=  2.25D-03    CP:  1.05D+00  1.05D+00
 E= -2374.98380623349     Delta-E=       -0.000821776952 Rises=F Damp=F
 DIIS: error= 3.18D-03 at cycle   3 NSaved=   3.
 NSaved= 3 IEnMin= 3 EnMin= -2374.98380623349     IErMin= 2 ErrMin= 1.98D-03
 ErrMax= 3.18D-03  0.00D+00 EMaxC= 1.00D-01 BMatC= 1.19D-03 BMatP= 1.13D-03
 IDIUse=3 WtCom= 9.68D-01 WtEn= 3.18D-02
 Coeff-Com: -0.492D-01 0.538D+00 0.511D+00
 Coeff-En:   0.000D+00 0.286D+00 0.714D+00
 Coeff:     -0.477D-01 0.530D+00 0.517D+00
 Gap=     0.176 Goal=   None    Shift=    0.000
 RMSDP=1.31D-03 MaxDP=1.32D-01 DE=-8.22D-04 OVMax= 1.24D-02

 Cycle   4  Pass 1  IDiag  1:
 RMSU=  1.02D-03    CP:  1.05D+00  1.03D+00  8.15D-01
 E= -2374.98505078386     Delta-E=       -0.001244550377 Rises=F Damp=F
 DIIS: error= 4.91D-04 at cycle   4 NSaved=   4.
 NSaved= 4 IEnMin= 4 EnMin= -2374.98505078386     IErMin= 4 ErrMin= 4.91D-04
 ErrMax= 4.91D-04  0.00D+00 EMaxC= 1.00D-01 BMatC= 6.60D-05 BMatP= 1.13D-03
 IDIUse=3 WtCom= 9.95D-01 WtEn= 4.91D-03
 Coeff-Com: -0.165D-01 0.110D+00 0.213D+00 0.694D+00
 Coeff-En:   0.000D+00 0.000D+00 0.000D+00 0.100D+01
 Coeff:     -0.164D-01 0.109D+00 0.212D+00 0.695D+00
 Gap=     0.175 Goal=   None    Shift=    0.000
 RMSDP=3.85D-04 MaxDP=5.97D-02 DE=-1.24D-03 OVMax= 4.60D-03

 Cycle   5  Pass 1  IDiag  1:
 RMSU=  3.27D-04    CP:  1.05D+00  1.03D+00  8.84D-01  9.63D-01
 E= -2374.98510793566     Delta-E=       -0.000057151799 Rises=F Damp=F
 DIIS: error= 5.24D-04 at cycle   5 NSaved=   5.
 NSaved= 5 IEnMin= 5 EnMin= -2374.98510793566     IErMin= 4 ErrMin= 4.91D-04
 ErrMax= 5.24D-04  0.00D+00 EMaxC= 1.00D-01 BMatC= 2.49D-05 BMatP= 6.60D-05
 IDIUse=3 WtCom= 9.95D-01 WtEn= 5.24D-03
 Coeff-Com: -0.835D-03-0.379D-01 0.329D-01 0.435D+00 0.570D+00
 Coeff-En:   0.000D+00 0.000D+00 0.000D+00 0.160D+00 0.840D+00
 Coeff:     -0.831D-03-0.377D-01 0.327D-01 0.434D+00 0.572D+00
 Gap=     0.175 Goal=   None    Shift=    0.000
 RMSDP=1.36D-04 MaxDP=1.34D-02 DE=-5.72D-05 OVMax= 1.83D-03

 Cycle   6  Pass 1  IDiag  1:
 RMSU=  1.02D-04    CP:  1.05D+00  1.03D+00  9.07D-01  9.73D-01  1.03D+00
 E= -2374.98513206719     Delta-E=       -0.000024131524 Rises=F Damp=F
 DIIS: error= 1.67D-04 at cycle   6 NSaved=   6.
 NSaved= 6 IEnMin= 6 EnMin= -2374.98513206719     IErMin= 6 ErrMin= 1.67D-04
 ErrMax= 1.67D-04  0.00D+00 EMaxC= 1.00D-01 BMatC= 3.01D-06 BMatP= 2.49D-05
 IDIUse=3 WtCom= 9.98D-01 WtEn= 1.67D-03
 Coeff-Com:  0.148D-02-0.361D-01-0.615D-02 0.181D+00 0.324D+00 0.536D+00
 Coeff-En:   0.000D+00 0.000D+00 0.000D+00 0.000D+00 0.000D+00 0.100D+01
 Coeff:      0.148D-02-0.361D-01-0.614D-02 0.181D+00 0.324D+00 0.537D+00
 Gap=     0.175 Goal=   None    Shift=    0.000
 RMSDP=5.74D-05 MaxDP=4.77D-03 DE=-2.41D-05 OVMax= 9.23D-04

 Cycle   7  Pass 1  IDiag  1:
 RMSU=  4.66D-05    CP:  1.05D+00  1.03D+00  9.07D-01  9.98D-01  1.01D+00
                    CP:  1.07D+00
 E= -2374.98513531692     Delta-E=       -0.000003249730 Rises=F Damp=F
 DIIS: error= 5.99D-05 at cycle   7 NSaved=   7.
 NSaved= 7 IEnMin= 7 EnMin= -2374.98513531692     IErMin= 7 ErrMin= 5.99D-05
 ErrMax= 5.99D-05  0.00D+00 EMaxC= 1.00D-01 BMatC= 4.46D-07 BMatP= 3.01D-06
 IDIUse=1 WtCom= 1.00D+00 WtEn= 0.00D+00
 Coeff-Com:  0.968D-03-0.128D-01-0.101D-01 0.187D-01 0.525D-01 0.289D+00
 Coeff-Com:  0.661D+00
 Coeff:      0.968D-03-0.128D-01-0.101D-01 0.187D-01 0.525D-01 0.289D+00
 Coeff:      0.661D+00
 Gap=     0.175 Goal=   None    Shift=    0.000
 RMSDP=3.42D-05 MaxDP=4.63D-03 DE=-3.25D-06 OVMax= 2.64D-04

 Cycle   8  Pass 1  IDiag  1:
 RMSU=  1.77D-05    CP:  1.05D+00  1.02D+00  9.12D-01  1.00D+00  9.97D-01
                    CP:  1.18D+00  1.14D+00
 E= -2374.98513585781     Delta-E=       -0.000000540891 Rises=F Damp=F
 DIIS: error= 1.19D-05 at cycle   8 NSaved=   8.
 NSaved= 8 IEnMin= 8 EnMin= -2374.98513585781     IErMin= 8 ErrMin= 1.19D-05
 ErrMax= 1.19D-05  0.00D+00 EMaxC= 1.00D-01 BMatC= 5.19D-08 BMatP= 4.46D-07
 IDIUse=1 WtCom= 1.00D+00 WtEn= 0.00D+00
 Coeff-Com:  0.263D-03-0.572D-03-0.364D-02-0.175D-01-0.325D-01 0.513D-01
 Coeff-Com:  0.284D+00 0.718D+00
 Coeff:      0.263D-03-0.572D-03-0.364D-02-0.175D-01-0.325D-01 0.513D-01
 Coeff:      0.284D+00 0.718D+00
 Gap=     0.175 Goal=   None    Shift=    0.000
 RMSDP=1.04D-05 MaxDP=6.47D-04 DE=-5.41D-07 OVMax= 1.32D-04

 Cycle   9  Pass 1  IDiag  1:
 RMSU=  5.73D-06    CP:  1.05D+00  1.02D+00  9.11D-01  1.00D+00  1.01D+00
                    CP:  1.25D+00  1.22D+00  9.12D-01
 E= -2374.98513593312     Delta-E=       -0.000000075313 Rises=F Damp=F
 DIIS: error= 9.56D-06 at cycle   9 NSaved=   9.
 NSaved= 9 IEnMin= 9 EnMin= -2374.98513593312     IErMin= 9 ErrMin= 9.56D-06
 ErrMax= 9.56D-06  0.00D+00 EMaxC= 1.00D-01 BMatC= 1.40D-08 BMatP= 5.19D-08
 IDIUse=1 WtCom= 1.00D+00 WtEn= 0.00D+00
 Coeff-Com: -0.673D-04 0.237D-02 0.291D-03-0.123D-01-0.291D-01-0.254D-01
 Coeff-Com:  0.106D-01 0.383D+00 0.671D+00
 Coeff:     -0.673D-04 0.237D-02 0.291D-03-0.123D-01-0.291D-01-0.254D-01
 Coeff:      0.106D-01 0.383D+00 0.671D+00
 Gap=     0.175 Goal=   None    Shift=    0.000
 RMSDP=5.79D-06 MaxDP=5.22D-04 DE=-7.53D-08 OVMax= 7.08D-05

 Cycle  10  Pass 1  IDiag  1:
 RMSU=  3.17D-06    CP:  1.05D+00  1.02D+00  9.11D-01  9.98D-01  9.98D-01
                    CP:  1.27D+00  1.25D+00  1.02D+00  8.92D-01
 E= -2374.98513595405     Delta-E=       -0.000000020932 Rises=F Damp=F
 DIIS: error= 1.91D-06 at cycle  10 NSaved=  10.
 NSaved=10 IEnMin=10 EnMin= -2374.98513595405     IErMin=10 ErrMin= 1.91D-06
 ErrMax= 1.91D-06  0.00D+00 EMaxC= 1.00D-01 BMatC= 9.92D-10 BMatP= 1.40D-08
 IDIUse=1 WtCom= 1.00D+00 WtEn= 0.00D+00
 Coeff-Com: -0.462D-04 0.690D-03 0.545D-03-0.103D-02-0.489D-02-0.124D-01
 Coeff-Com: -0.376D-01 0.196D-01 0.220D+00 0.815D+00
 Coeff:     -0.462D-04 0.690D-03 0.545D-03-0.103D-02-0.489D-02-0.124D-01
 Coeff:     -0.376D-01 0.196D-01 0.220D+00 0.815D+00
 Gap=     0.175 Goal=   None    Shift=    0.000
 RMSDP=1.95D-06 MaxDP=1.65D-04 DE=-2.09D-08 OVMax= 2.66D-05

 Cycle  11  Pass 1  IDiag  1:
 RMSU=  8.52D-07    CP:  1.05D+00  1.02D+00  9.11D-01  9.98D-01  9.96D-01
                    CP:  1.28D+00  1.25D+00  1.05D+00  1.02D+00  9.02D-01
 E= -2374.98513595602     Delta-E=       -0.000000001966 Rises=F Damp=F
 DIIS: error= 1.04D-06 at cycle  11 NSaved=  11.
 NSaved=11 IEnMin=11 EnMin= -2374.98513595602     IErMin=11 ErrMin= 1.04D-06
 ErrMax= 1.04D-06  0.00D+00 EMaxC= 1.00D-01 BMatC= 1.97D-10 BMatP= 9.92D-10
 IDIUse=1 WtCom= 1.00D+00 WtEn= 0.00D+00
 Coeff-Com: -0.103D-04-0.396D-04 0.211D-03 0.140D-02 0.173D-02-0.179D-02
 Coeff-Com: -0.198D-01-0.445D-01 0.411D-02 0.363D+00 0.695D+00
 Coeff:     -0.103D-04-0.396D-04 0.211D-03 0.140D-02 0.173D-02-0.179D-02
 Coeff:     -0.198D-01-0.445D-01 0.411D-02 0.363D+00 0.695D+00
 Gap=     0.175 Goal=   None    Shift=    0.000
 RMSDP=7.82D-07 MaxDP=8.90D-05 DE=-1.97D-09 OVMax= 1.08D-05

 Cycle  12  Pass 1  IDiag  1:
 RMSU=  3.63D-07    CP:  1.05D+00  1.02D+00  9.11D-01  9.98D-01  9.94D-01
                    CP:  1.28D+00  1.25D+00  1.05D+00  1.06D+00  9.50D-01
                    CP:  1.11D+00
 E= -2374.98513595652     Delta-E=       -0.000000000497 Rises=F Damp=F
 DIIS: error= 2.93D-07 at cycle  12 NSaved=  12.
 NSaved=12 IEnMin=12 EnMin= -2374.98513595652     IErMin=12 ErrMin= 2.93D-07
 ErrMax= 2.93D-07  0.00D+00 EMaxC= 1.00D-01 BMatC= 3.47D-11 BMatP= 1.97D-10
 IDIUse=1 WtCom= 1.00D+00 WtEn= 0.00D+00
 Coeff-Com:  0.394D-05-0.156D-03 0.163D-05 0.930D-03 0.173D-02 0.157D-02
 Coeff-Com: -0.274D-02-0.239D-01-0.428D-01 0.207D-01 0.331D+00 0.714D+00
 Coeff:      0.394D-05-0.156D-03 0.163D-05 0.930D-03 0.173D-02 0.157D-02
 Coeff:     -0.274D-02-0.239D-01-0.428D-01 0.207D-01 0.331D+00 0.714D+00
 Gap=     0.175 Goal=   None    Shift=    0.000
 RMSDP=2.33D-07 MaxDP=3.02D-05 DE=-4.97D-10 OVMax= 5.64D-06

 Cycle  13  Pass 1  IDiag  1:
 RMSU=  1.22D-07    CP:  1.05D+00  1.02D+00  9.11D-01  9.98D-01  9.94D-01
                    CP:  1.28D+00  1.25D+00  1.06D+00  1.05D+00  9.54D-01
                    CP:  1.21D+00  1.07D+00
 E= -2374.98513595651     Delta-E=        0.000000000005 Rises=F Damp=F
 DIIS: error= 7.99D-08 at cycle  13 NSaved=  13.
 NSaved=13 IEnMin=12 EnMin= -2374.98513595652     IErMin=13 ErrMin= 7.99D-08
 ErrMax= 7.99D-08  0.00D+00 EMaxC= 1.00D-01 BMatC= 3.25D-12 BMatP= 3.47D-11
 IDIUse=1 WtCom= 1.00D+00 WtEn= 0.00D+00
 Coeff-Com:  0.249D-05-0.543D-04-0.211D-04 0.199D-03 0.464D-03 0.736D-03
 Coeff-Com:  0.108D-02-0.388D-02-0.176D-01-0.334D-01 0.534D-01 0.278D+00
 Coeff-Com:  0.721D+00
 Coeff:      0.249D-05-0.543D-04-0.211D-04 0.199D-03 0.464D-03 0.736D-03
 Coeff:      0.108D-02-0.388D-02-0.176D-01-0.334D-01 0.534D-01 0.278D+00
 Coeff:      0.721D+00
 Gap=     0.175 Goal=   None    Shift=    0.000
 RMSDP=1.06D-07 MaxDP=1.35D-05 DE= 4.55D-12 OVMax= 2.24D-06

 Cycle  14  Pass 1  IDiag  1:
 RMSU=  5.40D-08    CP:  1.05D+00  1.02D+00  9.11D-01  9.98D-01  9.94D-01
                    CP:  1.28D+00  1.25D+00  1.05D+00  1.05D+00  9.49D-01
                    CP:  1.24D+00  1.15D+00  1.13D+00
 E= -2374.98513595649     Delta-E=        0.000000000024 Rises=F Damp=F
 DIIS: error= 4.02D-08 at cycle  14 NSaved=  14.
 NSaved=14 IEnMin=12 EnMin= -2374.98513595652     IErMin=14 ErrMin= 4.02D-08
 ErrMax= 4.02D-08  0.00D+00 EMaxC= 1.00D-01 BMatC= 6.60D-13 BMatP= 3.25D-12
 IDIUse=1 WtCom= 1.00D+00 WtEn= 0.00D+00
 Coeff-Com:  0.270D-06 0.726D-05-0.896D-05-0.953D-04-0.125D-03 0.110D-04
 Coeff-Com:  0.102D-02 0.300D-02 0.929D-03-0.166D-01-0.385D-01-0.194D-01
 Coeff-Com:  0.307D+00 0.763D+00
 Coeff:      0.270D-06 0.726D-05-0.896D-05-0.953D-04-0.125D-03 0.110D-04
 Coeff:      0.102D-02 0.300D-02 0.929D-03-0.166D-01-0.385D-01-0.194D-01
 Coeff:      0.307D+00 0.763D+00
 Gap=     0.175 Goal=   None    Shift=    0.000
 RMSDP=8.18D-08 MaxDP=1.84D-05 DE= 2.36D-11 OVMax= 1.19D-06

 Cycle  15  Pass 1  IDiag  1:
 RMSU=  2.84D-08    CP:  1.05D+00  1.02D+00  9.11D-01  9.98D-01  9.95D-01
                    CP:  1.28D+00  1.25D+00  1.05D+00  1.05D+00  9.41D-01
                    CP:  1.25D+00  1.16D+00  1.15D+00  9.27D-01
 E= -2374.98513595659     Delta-E=       -0.000000000104 Rises=F Damp=F
 DIIS: error= 1.75D-08 at cycle  15 NSaved=  15.
 NSaved=15 IEnMin=15 EnMin= -2374.98513595659     IErMin=15 ErrMin= 1.75D-08
 ErrMax= 1.75D-08  0.00D+00 EMaxC= 1.00D-01 BMatC= 8.68D-14 BMatP= 6.60D-13
 IDIUse=1 WtCom= 1.00D+00 WtEn= 0.00D+00
 Coeff-Com: -0.258D-06 0.107D-04-0.242D-06-0.677D-04-0.108D-03-0.115D-03
 Coeff-Com:  0.196D-03 0.153D-02 0.285D-02-0.875D-03-0.223D-01-0.503D-01
 Coeff-Com: -0.662D-02 0.270D+00 0.806D+00
 Coeff:     -0.258D-06 0.107D-04-0.242D-06-0.677D-04-0.108D-03-0.115D-03
 Coeff:      0.196D-03 0.153D-02 0.285D-02-0.875D-03-0.223D-01-0.503D-01
 Coeff:     -0.662D-02 0.270D+00 0.806D+00
 Gap=     0.175 Goal=   None    Shift=    0.000
 RMSDP=3.02D-08 MaxDP=4.65D-06 DE=-1.04D-10 OVMax= 5.92D-07

 Cycle  16  Pass 1  IDiag  1:
 RMSU=  9.22D-09    CP:  1.05D+00  1.02D+00  9.11D-01  9.98D-01  9.95D-01
                    CP:  1.28D+00  1.25D+00  1.05D+00  1.05D+00  9.39D-01
                    CP:  1.25D+00  1.17D+00  1.21D+00  1.02D+00  9.29D-01
 E= -2374.98513595661     Delta-E=       -0.000000000019 Rises=F Damp=F
 DIIS: error= 6.60D-09 at cycle  16 NSaved=  16.
 NSaved=16 IEnMin=16 EnMin= -2374.98513595661     IErMin=16 ErrMin= 6.60D-09
 ErrMax= 6.60D-09  0.00D+00 EMaxC= 1.00D-01 BMatC= 1.37D-14 BMatP= 8.68D-14
 IDIUse=1 WtCom= 1.00D+00 WtEn= 0.00D+00
 Coeff-Com: -0.124D-06 0.267D-05 0.111D-05-0.104D-04-0.172D-04-0.381D-04
 Coeff-Com: -0.566D-04 0.852D-04 0.807D-03 0.203D-02-0.191D-02-0.139D-01
 Coeff-Com: -0.468D-01-0.322D-01 0.262D+00 0.830D+00
 Coeff:     -0.124D-06 0.267D-05 0.111D-05-0.104D-04-0.172D-04-0.381D-04
 Coeff:     -0.566D-04 0.852D-04 0.807D-03 0.203D-02-0.191D-02-0.139D-01
 Coeff:     -0.468D-01-0.322D-01 0.262D+00 0.830D+00
 Gap=     0.175 Goal=   None    Shift=    0.000
 RMSDP=6.85D-09 MaxDP=7.16D-07 DE=-1.91D-11 OVMax= 2.38D-07

 SCF Done:  E(RM062X) =  -2374.98513596     A.U. after   16 cycles
            NFock= 16  Conv=0.68D-08     -V/T= 2.0025
 KE= 2.369118813484D+03 PE=-8.651668547885D+03 EE= 2.400726170514D+03
 Leave Link  502 at Mon Apr  4 20:38:54 2022, MaxMem=  1879048192 cpu:            2510.1 elap:             359.0
 (Enter /gpfs/software/gaussian16/sse4/tar/g16/l701.exe)
 ... and contract with generalized density number  0.
 Compute integral first derivatives.
 Leave Link  701 at Mon Apr  4 20:38:55 2022, MaxMem=  1879048192 cpu:               2.4 elap:               0.3
 (Enter /gpfs/software/gaussian16/sse4/tar/g16/l702.exe)
 L702 exits ... SP integral derivatives will be done elsewhere.
 Leave Link  702 at Mon Apr  4 20:38:55 2022, MaxMem=  1879048192 cpu:               0.3 elap:               0.0
 (Enter /gpfs/software/gaussian16/sse4/tar/g16/l703.exe)
 Integral derivatives from FoFJK, PRISM(SPDF).
 Compute integral first derivatives, UseDBF=F ICtDFT=           0.
 Calling FoFJK, ICntrl=      2127 FMM=F ISym2X=0 I1Cent= 0 IOpClX= 0 NMat=1 NMatS=1 NMatT=0.
 FoFJK:  IHMeth= 1 ICntrl=    2127 DoSepK=F KAlg= 0 I1Cent=           0 FoldK=F
 IRaf=         0 NMat=       1 IRICut=       1 DoRegI=T DoRafI=F ISym2E= 0 IDoP0=0 IntGTp=1.
 FoFCou: FMM=F IPFlag=           0 FMFlag=      100000 FMFlg1=         800
         NFxFlg=           0 DoJE=F BraDBF=F KetDBF=F FulRan=T
         wScrn=  0.000000 ICntrl=      2127 IOpCl=  0 I1Cent=           0 NGrid=           0
         NMat0=    1 NMatS0=      1 NMatT0=    0 NMatD0=    1 NMtDS0=    0 NMtDT0=    0
 Symmetry not used in FoFCou.
 Leave Link  703 at Mon Apr  4 20:39:48 2022, MaxMem=  1879048192 cpu:             370.9 elap:              53.1
 (Enter /gpfs/software/gaussian16/sse4/tar/g16/l716.exe)
 Dipole        =-2.52321178D+00 5.27243708D-01-7.95980197D-02
 ***** Axes restored to original set *****
 -------------------------------------------------------------------
 Center     Atomic                   Forces (Hartrees/Bohr)
 Number     Number              X              Y              Z
 -------------------------------------------------------------------
      1        6          -0.002226238   -0.001749766    0.005395357
      2        6           0.000671050   -0.000648100    0.000162968
      3        6          -0.001399952   -0.001506361    0.005307251
      4        6          -0.001242650    0.001116067   -0.001566969
      5        6           0.003451003    0.001575816   -0.004037273
      6        6           0.002797900   -0.000203634   -0.002965410
      7       17          -0.000649336    0.000739031   -0.000182297
      8        1           0.000427278   -0.000087313   -0.000223722
      9       17          -0.000491589    0.000496652   -0.000736431
     10        8           0.001963035    0.000352138   -0.001915549
     11       17           0.000314489   -0.000536919    0.000644982
     12        6          -0.001029914   -0.004560119    0.004814555
     13        6           0.011832735   -0.000160670   -0.007112522
     14        6          -0.009191939   -0.002211539    0.008640932
     15        6           0.005098430    0.000113990   -0.005719430
     16        6          -0.003250750    0.003787492   -0.002075777
     17        6          -0.002181327    0.001620386    0.002351737
     18        1          -0.000271001    0.000859402   -0.001478547
     19        1          -0.001211732    0.000619084   -0.000901444
     20       17          -0.003409493    0.000384364    0.001597588
 -------------------------------------------------------------------
 Cartesian Forces:  Max     0.011832735 RMS     0.003302262
 Leave Link  716 at Mon Apr  4 20:39:48 2022, MaxMem=  1879048192 cpu:               0.3 elap:               0.0
 (Enter /gpfs/software/gaussian16/sse4/tar/g16/l103.exe)

 GradGradGradGradGradGradGradGradGradGradGradGradGradGradGradGradGradGrad
 Berny optimization.
 Using GEDIIS/GDIIS optimizer.
 FormGI is forming the generalized inverse of G from B-inverse, IUseBI=4.
 Internal  Forces:  Max     0.014238537 RMS     0.002382815
 Search for a local minimum.
 Step number   4 out of a maximum of  108
 All quantities printed in internal units (Hartrees-Bohrs-Radians)
 RMS Force = .23828D-02 SwitMx=.10000D-02 MixMth= 1
 Mixed Optimization -- RFO/linear search
 Update second derivatives using D2CorX and points    2    3    4
 DE= -4.87D-03 DEPred=-6.29D-03 R= 7.74D-01
 TightC=F SS=  1.41D+00  RLast= 2.51D-01 DXNew= 1.4270D+00 7.5373D-01
 Trust test= 7.74D-01 RLast= 2.51D-01 DXMaxT set to 8.49D-01
 ITU=  1  1  1  0
 Use linear search instead of GDIIS.
     Eigenvalues ---    0.00897   0.01021   0.01110   0.01302   0.01552
     Eigenvalues ---    0.01609   0.01659   0.01852   0.02038   0.02092
     Eigenvalues ---    0.02095   0.02134   0.02150   0.02186   0.02197
     Eigenvalues ---    0.02236   0.02348   0.15376   0.16009   0.16122
     Eigenvalues ---    0.17536   0.22514   0.23589   0.24938   0.24989
     Eigenvalues ---    0.24996   0.24998   0.24999   0.24999   0.24999
     Eigenvalues ---    0.25134   0.25802   0.30911   0.31570   0.32013
     Eigenvalues ---    0.32295   0.33372   0.33680   0.34055   0.34565
     Eigenvalues ---    0.35007   0.35101   0.35133   0.38594   0.41515
     Eigenvalues ---    0.42484   0.44477   0.45796   0.46273   0.47331
     Eigenvalues ---    0.53266   0.54544   0.85647   0.93220
 RFO step:  Lambda=-9.37678110D-04 EMin= 8.96757143D-03
 Quartic linear search produced a step of -0.15302.
 Iteration  1 RMS(Cart)=  0.01932670 RMS(Int)=  0.00019056
 Iteration  2 RMS(Cart)=  0.00032466 RMS(Int)=  0.00005081
 Iteration  3 RMS(Cart)=  0.00000004 RMS(Int)=  0.00005081
 ITry= 1 IFail=0 DXMaxC= 6.37D-02 DCOld= 1.00D+10 DXMaxT= 8.49D-01 DXLimC= 3.00D+00 Rises=F
 Variable       Old X    -DE/DX   Delta X   Delta X   Delta X     New X
                                 (Linear)    (Quad)   (Total)
    R1        2.75647   0.00077   0.00042   0.00082   0.00124   2.75770
    R2        2.72509   0.00476  -0.00180   0.01394   0.01215   2.73724
    R3        2.33277  -0.00243   0.00007  -0.00214  -0.00207   2.33070
    R4        2.60647  -0.00116  -0.00118   0.00024  -0.00094   2.60554
    R5        3.28051   0.00067  -0.00075   0.00287   0.00212   3.28262
    R6        2.65951   0.00515   0.00167   0.00827   0.00994   2.66945
    R7        3.31368  -0.00091   0.00043  -0.00308  -0.00265   3.31103
    R8        2.57662   0.00261  -0.00070   0.00644   0.00574   2.58235
    R9        3.30239   0.00099  -0.00173   0.00522   0.00348   3.30588
   R10        2.66000   0.00036  -0.00199   0.00444   0.00245   2.66245
   R11        2.04576   0.00027   0.00101  -0.00122  -0.00021   2.04555
   R12        2.74521  -0.00340   0.00099  -0.00916  -0.00818   2.73704
   R13        2.61556  -0.00180   0.00024  -0.00414  -0.00390   2.61166
   R14        2.68527   0.00441  -0.00308   0.01329   0.01023   2.69550
   R15        2.36906  -0.01424  -0.01575   0.00090  -0.01487   2.35419
   R16        2.60420   0.00158  -0.00158   0.00489   0.00329   2.60750
   R17        2.65386  -0.00734  -0.00135  -0.00977  -0.01110   2.64276
   R18        2.04419   0.00149   0.00057   0.00229   0.00286   2.04706
   R19        2.64478   0.00284  -0.00042   0.00603   0.00561   2.65040
   R20        2.04785   0.00068  -0.00004   0.00158   0.00154   2.04939
   R21        3.33392  -0.00376   0.00013  -0.00886  -0.00873   3.32519
    A1        1.94598   0.00119   0.00058   0.00276   0.00332   1.94930
    A2        2.15429   0.00091  -0.00091   0.00445   0.00350   2.15779
    A3        2.18289  -0.00210   0.00034  -0.00712  -0.00682   2.17607
    A4        2.15766  -0.00083   0.00018  -0.00359  -0.00341   2.15426
    A5        2.00569   0.00139   0.00049   0.00387   0.00435   2.01004
    A6        2.11980  -0.00055  -0.00066  -0.00025  -0.00092   2.11888
    A7        2.13406   0.00015  -0.00126   0.00228   0.00102   2.13508
    A8        2.07799  -0.00050  -0.00305   0.00399   0.00094   2.07893
    A9        2.07113   0.00035   0.00430  -0.00626  -0.00196   2.06917
   A10        2.16708  -0.00004  -0.00069   0.00168   0.00101   2.16809
   A11        2.03379   0.00040   0.00064  -0.00017   0.00046   2.03426
   A12        2.08229  -0.00036   0.00004  -0.00152  -0.00149   2.08079
   A13        2.14563  -0.00223   0.00079  -0.00828  -0.00747   2.13816
   A14        2.04981   0.00153  -0.00007   0.00523   0.00515   2.05496
   A15        2.08773   0.00069  -0.00072   0.00301   0.00228   2.09001
   A16        2.01578   0.00176   0.00032   0.00537   0.00566   2.02144
   A17        2.14444   0.00105   0.00597  -0.00757  -0.00163   2.14281
   A18        2.12289  -0.00280  -0.00628   0.00236  -0.00395   2.11894
   A19        2.25712  -0.00071   0.00025  -0.00306  -0.00293   2.25420
   A20        2.20770  -0.00191  -0.00545   0.00381  -0.00175   2.20595
   A21        1.81799   0.00263   0.00526  -0.00013   0.00505   1.82304
   A22        2.38998   0.00337  -0.00294   0.01339   0.01044   2.40042
   A23        2.07733  -0.00492   0.00218  -0.02056  -0.01843   2.05890
   A24        2.16676  -0.00301  -0.00384  -0.00216  -0.00598   2.16078
   A25        2.06096   0.00241   0.00017   0.00866   0.00880   2.06977
   A26        2.05546   0.00060   0.00366  -0.00652  -0.00288   2.05257
   A27        2.13059  -0.00380  -0.00252  -0.00629  -0.00881   2.12178
   A28        2.08232   0.00043   0.00145  -0.00434  -0.00291   2.07941
   A29        2.07017   0.00337   0.00108   0.01074   0.01180   2.08198
   A30        1.98320   0.00575   0.00187   0.01648   0.01821   2.00141
   A31        2.19549  -0.00346  -0.00175  -0.00850  -0.01036   2.18513
   A32        2.10421  -0.00227  -0.00012  -0.00733  -0.00756   2.09665
    D1       -0.00127  -0.00001  -0.00363  -0.00473  -0.00836  -0.00963
    D2       -3.13599  -0.00009  -0.00482  -0.00917  -0.01399   3.13321
    D3        3.13310   0.00016  -0.00239   0.00848   0.00615   3.13925
    D4       -0.00161   0.00007  -0.00359   0.00405   0.00051  -0.00110
    D5       -0.00420   0.00006   0.00694   0.00624   0.01317   0.00897
    D6        3.12940   0.00008   0.00579   0.00491   0.01069   3.14009
    D7       -3.13844  -0.00013   0.00567  -0.00730  -0.00156  -3.14000
    D8       -0.00484  -0.00011   0.00453  -0.00863  -0.00405  -0.00888
    D9        0.01450  -0.00020  -0.00254  -0.00476  -0.00726   0.00725
   D10       -3.12456  -0.00028  -0.00358  -0.00955  -0.01311  -3.13767
   D11       -3.13440  -0.00010  -0.00128  -0.00003  -0.00127  -3.13567
   D12        0.00972  -0.00019  -0.00231  -0.00482  -0.00712   0.00260
   D13       -0.02097   0.00029   0.00564   0.01246   0.01814  -0.00283
   D14        3.13384  -0.00001   0.00555  -0.00116   0.00440   3.13824
   D15        3.11811   0.00037   0.00669   0.01725   0.02397  -3.14111
   D16       -0.01027   0.00007   0.00660   0.00362   0.01023  -0.00005
   D17       -0.00336   0.00008  -0.00422   0.00175  -0.00245  -0.00580
   D18        3.13145  -0.00001  -0.00395  -0.00417  -0.00810   3.12335
   D19       -3.13675   0.00006  -0.00305   0.00311   0.00009  -3.13666
   D20       -0.00194  -0.00003  -0.00278  -0.00281  -0.00557  -0.00751
   D21        0.01568  -0.00027  -0.00241  -0.01120  -0.01359   0.00209
   D22       -3.13895   0.00006  -0.00223   0.00216  -0.00004  -3.13899
   D23       -3.11899  -0.00018  -0.00269  -0.00516  -0.00784  -3.12683
   D24        0.00957   0.00015  -0.00251   0.00819   0.00572   0.01528
   D25        0.10225  -0.00025   0.00725  -0.00491   0.00231   0.10457
   D26       -3.07353   0.00031   0.01266   0.02344   0.03609  -3.03744
   D27       -3.02533  -0.00061   0.00710  -0.01937  -0.01225  -3.03758
   D28        0.08207  -0.00004   0.01252   0.00898   0.02152   0.10360
   D29        3.12704   0.00038   0.00477   0.01613   0.02071  -3.13543
   D30        0.01380  -0.00003   0.00028  -0.00745  -0.00729   0.00650
   D31       -3.10413  -0.00070  -0.00473  -0.03097  -0.03584  -3.13997
   D32        0.03983  -0.00045  -0.00686  -0.01884  -0.02575   0.01408
   D33        0.01019  -0.00029  -0.00041  -0.00842  -0.00889   0.00129
   D34       -3.12904  -0.00004  -0.00254   0.00371   0.00120  -3.12784
   D35       -0.03692   0.00067   0.00033   0.02497   0.02514  -0.01178
   D36        0.03140  -0.00066  -0.00066  -0.02281  -0.02339   0.00801
   D37       -3.13629   0.00019  -0.00042   0.00599   0.00563  -3.13066
   D38       -0.00898   0.00024   0.00002   0.00649   0.00651  -0.00247
   D39       -3.13499  -0.00006  -0.00114  -0.00196  -0.00302  -3.13800
   D40        3.13025  -0.00001   0.00216  -0.00558  -0.00347   3.12677
   D41        0.00424  -0.00030   0.00100  -0.01403  -0.01300  -0.00876
   D42       -0.01250   0.00029   0.00065   0.00951   0.01024  -0.00225
   D43       -3.12951  -0.00048   0.00044  -0.01758  -0.01710   3.13657
   D44        3.11361   0.00055   0.00180   0.01777   0.01966   3.13327
   D45       -0.00340  -0.00022   0.00160  -0.00931  -0.00769  -0.01109
         Item               Value     Threshold  Converged?
 Maximum Force            0.014239     0.000450     NO 
 RMS     Force            0.002383     0.000300     NO 
 Maximum Displacement     0.063713     0.001800     NO 
 RMS     Displacement     0.019444     0.001200     NO 
 Predicted change in Energy=-5.877666D-04
 Lowest energy point so far.  Saving SCF results.
 GradGradGradGradGradGradGradGradGradGradGradGradGradGradGradGradGradGrad

 Leave Link  103 at Mon Apr  4 20:39:48 2022, MaxMem=  1879048192 cpu:               0.2 elap:               0.0
 (Enter /gpfs/software/gaussian16/sse4/tar/g16/l202.exe)
                          Input orientation:                          
 ---------------------------------------------------------------------
 Center     Atomic      Atomic             Coordinates (Angstroms)
 Number     Number       Type             X           Y           Z
 ---------------------------------------------------------------------
      1          6           0       -8.050620   -1.560469    6.740180
      2          6           0       -7.022724   -2.306820    7.458504
      3          6           0       -5.780558   -2.589108    6.930868
      4          6           0       -7.595944   -1.151421    5.427146
      5          6           0       -6.360721   -1.438026    4.917766
      6          6           0       -5.394408   -2.166249    5.639534
      7         17           0       -4.633082   -3.499965    7.891897
      8          1           0       -6.136815   -1.094748    3.915897
      9         17           0       -8.732818   -0.247028    4.452482
     10          8           0       -9.163695   -1.307936    7.207571
     11         17           0       -7.469254   -2.831408    9.053152
     12          6           0       -4.090896   -2.453884    5.077464
     13          6           0       -3.074085   -3.238242    5.588240
     14          6           0       -1.923716   -3.582371    5.256269
     15          6           0       -3.577405   -1.967623    3.838722
     16          6           0       -2.307146   -2.282553    3.345740
     17          6           0       -1.430069   -3.115961    4.055145
     18          1           0       -4.196706   -1.306628    3.244588
     19          1           0       -1.991846   -1.867357    2.394782
     20         17           0        0.157008   -3.493462    3.395663
 ---------------------------------------------------------------------
                    Distance matrix (angstroms):
                    1          2          3          4          5
     1  C    0.000000
     2  C    1.459315   0.000000
     3  C    2.499528   1.378791   0.000000
     4  C    1.448485   2.406230   2.761114   0.000000
     5  C    2.488361   2.765574   2.390431   1.366523   0.000000
     6  C    2.938342   2.445369   1.412610   2.433464   1.408907
     7  Cl   4.094834   2.705885   1.752124   4.513226   4.010210
     8  H    3.443271   3.847599   3.383797   2.101462   1.082458
     9  Cl   2.724717   4.025337   4.510386   1.749394   2.694774
    10  O    1.233355   2.375814   3.628165   2.377447   3.621711
    11  Cl   2.702427   1.737090   2.722956   3.998290   4.502418
    12  C    4.386596   3.779762   2.511643   3.755536   2.491902
    13  C    5.376596   4.467347   3.090149   4.982768   3.806874
    14  C    6.620349   5.698838   4.320426   6.173563   4.939617
    15  C    5.347325   5.008803   3.847272   4.397492   3.031775
    16  C    6.710523   6.257164   5.001171   5.795092   4.428992
    17  C    7.311679   6.596617   5.241575   6.615120   5.279291
    18  H    5.209246   5.171446   4.212125   4.042582   2.738568
    19  H    7.462265   7.151514   5.954103   6.411997   5.063284
    20  Cl   9.071240   8.334467   6.969233   8.349870   7.001600
                    6          7          8          9         10
     6  C    0.000000
     7  Cl   2.726088   0.000000
     8  H    2.161066   4.884143   0.000000
     9  Cl   4.029576   6.262508   2.783125   0.000000
    10  O    4.171687   5.079345   4.476892   2.983571   0.000000
    11  Cl   4.049718   3.136774   5.584153   5.426028   2.932280
    12  C    1.448378   3.051112   2.717034   5.177669   5.619950
    13  C    2.556501   2.793887   4.095316   6.500659   6.590270
    14  C    3.768022   3.780739   5.072974   7.624595   7.835683
    15  C    2.565906   4.459906   2.705263   5.469500   6.556750
    16  C    3.847883   5.249725   4.049979   6.830630   7.929431
    17  C    4.373582   5.012725   5.124271   7.856131   8.544923
    18  H    2.812330   5.157386   2.063874   4.812284   6.354228
    19  H    4.711175   6.313463   4.482353   7.231894   8.655132
    20  Cl   6.133079   6.569712   6.755492   9.522878  10.304497
                   11         12         13         14         15
    11  Cl   0.000000
    12  C    5.230862   0.000000
    13  C    5.611474   1.382033   0.000000
    14  C    6.762637   2.449923   1.245784   0.000000
    15  C    6.563756   1.426396   2.220049   2.711372   0.000000
    16  C    7.715125   2.491984   2.555453   2.342363   1.398488
    17  C    7.844284   2.926343   2.251249   1.379827   2.444702
    18  H    6.839147   2.164907   3.237918   3.793724   1.083255
    19  H    8.675556   3.456415   3.639882   3.336768   2.146861
    20  Cl   9.518684   4.685495   3.913117   2.792699   4.058364
                   16         17         18         19         20
    16  C    0.000000
    17  C    1.402529   0.000000
    18  H    2.129107   3.403669   0.000000
    19  H    1.084492   2.152071   2.428578   0.000000
    20  Cl   2.746060   1.759612   4.874411   2.874640   0.000000
 Stoichiometry    C12H3Cl4O(1-)
 Framework group  C1[X(C12H3Cl4O)]
 Deg. of freedom    54
 Full point group                 C1      NOp   1
 RotChk:  IX=2 Diff= 3.19D-03
 Largest Abelian subgroup         C1      NOp   1
 Largest concise Abelian subgroup C1      NOp   1
                         Standard orientation:                         
 ---------------------------------------------------------------------
 Center     Atomic      Atomic             Coordinates (Angstroms)
 Number     Number       Type             X           Y           Z
 ---------------------------------------------------------------------
      1          6           0        3.141230    0.292072    0.008630
      2          6           0        2.335835   -0.924770   -0.006680
      3          6           0        0.957046   -0.923160   -0.005345
      4          6           0        2.314273    1.481290    0.012164
      5          6           0        0.947823    1.467186    0.012511
      6          6           0        0.202967    0.271315    0.002506
      7         17           0        0.102755   -2.452848   -0.018738
      8          1           0        0.434121    2.419770    0.032773
      9         17           0        3.152485    3.016661    0.032576
     10          8           0        4.374580    0.294958    0.009901
     11         17           0        3.239207   -2.408366   -0.025178
     12          6           0       -1.245351    0.284221   -0.000108
     13          6           0       -2.127667   -0.774613    0.101885
     14          6           0       -3.361731   -0.944795    0.112046
     15          6           0       -2.081214    1.434608   -0.112130
     16          6           0       -3.478790    1.384392   -0.106698
     17          6           0       -4.169417    0.169207    0.009258
     18          1           0       -1.614282    2.406192   -0.219092
     19          1           0       -4.040767    2.307212   -0.200016
     20         17           0       -5.928903    0.150755    0.019510
 ---------------------------------------------------------------------
 Rotational constants (GHZ):           0.5661692           0.1601898           0.1249077
 Leave Link  202 at Mon Apr  4 20:39:48 2022, MaxMem=  1879048192 cpu:               0.0 elap:               0.0
 (Enter /gpfs/software/gaussian16/sse4/tar/g16/l301.exe)
 Standard basis: 6-311+G(d,p) (5D, 7F)
 Ernie: Thresh=  0.10000D-02 Tol=  0.10000D-05 Strict=F.
 There are   441 symmetry adapted cartesian basis functions of A   symmetry.
 There are   424 symmetry adapted basis functions of A   symmetry.
   424 basis functions,   704 primitive gaussians,   441 cartesian basis functions
    76 alpha electrons       76 beta electrons
       nuclear repulsion energy      1507.6562090431 Hartrees.
 IExCor= 4336 DFT=T Ex+Corr=M062X ExCW=0 ScaHFX=  0.540000
 ScaDFX=  1.000000  1.000000  1.000000  1.000000 ScalE2=  1.000000  1.000000
 IRadAn=      5 IRanWt=     -1 IRanGd=            0 ICorTp=0 IEmpDi=  4
 NAtoms=   20 NActive=   20 NUniq=   20 SFac= 1.00D+00 NAtFMM=   60 NAOKFM=F Big=F
 Integral buffers will be    131072 words long.
 Raffenetti 2 integral format.
 Two-electron integral symmetry is turned on.
 Leave Link  301 at Mon Apr  4 20:39:48 2022, MaxMem=  1879048192 cpu:               0.4 elap:               0.1
 (Enter /gpfs/software/gaussian16/sse4/tar/g16/l302.exe)
 NPDir=0 NMtPBC=     1 NCelOv=     1 NCel=       1 NClECP=     1 NCelD=      1
         NCelK=      1 NCelE2=     1 NClLst=     1 CellRange=     0.0.
 One-electron integrals computed using PRISM.
 One-electron integral symmetry used in STVInt
 NBasis=   424 RedAO= T EigKep=  1.59D-06  NBF=   424
 NBsUse=   418 1.00D-06 EigRej=  8.03D-07 NBFU=   418
 Precomputing XC quadrature grid using
 IXCGrd= 4 IRadAn=           5 IRanWt=          -1 IRanGd=           0 AccXCQ= 0.00D+00.
 Generated NRdTot=       0 NPtTot=           0 NUsed=           0 NTot=          32
 NSgBfM=   429   429   429   429   429 MxSgAt=    20 MxSgA2=    20.
 Leave Link  302 at Mon Apr  4 20:39:49 2022, MaxMem=  1879048192 cpu:               5.5 elap:               0.8
 (Enter /gpfs/software/gaussian16/sse4/tar/g16/l303.exe)
 DipDrv:  MaxL=1.
 Leave Link  303 at Mon Apr  4 20:39:49 2022, MaxMem=  1879048192 cpu:               0.5 elap:               0.1
 (Enter /gpfs/software/gaussian16/sse4/tar/g16/l401.exe)
 Initial guess from the checkpoint file:  "checkpoint.chk"
 B after Tr=     0.000000   -0.000000   -0.000000
         Rot=    1.000000   -0.000051   -0.000018    0.000872 Ang=  -0.10 deg.
 Guess basis will be translated and rotated to current coordinates.
 JPrj=2 DoOrth=T DoCkMO=T.
 Generating alternative initial guess.
 ExpMin= 4.38D-02 ExpMax= 1.06D+05 ExpMxC= 3.62D+03 IAcc=2 IRadAn=         4 AccDes= 0.00D+00
 Harris functional with IExCor= 1009 and IRadAn=       4 diagonalized for initial guess.
 HarFok:  IExCor= 1009 AccDes= 0.00D+00 IRadAn=         4 IDoV= 1 UseB2=F ITyADJ=14
 ICtDFT=  3500011 ScaDFX=  1.000000  1.000000  1.000000  1.000000
 FoFCou: FMM=F IPFlag=           0 FMFlag=      100000 FMFlg1=           0
         NFxFlg=           0 DoJE=T BraDBF=F KetDBF=T FulRan=T
         wScrn=  0.000000 ICntrl=       500 IOpCl=  0 I1Cent=   200000004 NGrid=           0
         NMat0=    1 NMatS0=      1 NMatT0=    0 NMatD0=    1 NMtDS0=    0 NMtDT0=    0
 Petite list used in FoFCou.
 Harris En= -2373.88983979845    
 Leave Link  401 at Mon Apr  4 20:39:52 2022, MaxMem=  1879048192 cpu:              18.7 elap:               2.7
 (Enter /gpfs/software/gaussian16/sse4/tar/g16/l502.exe)
 Integral symmetry usage will be decided dynamically.
 Closed shell SCF:
 Using DIIS extrapolation, IDIIS=  1040.
 NGot=  1879048192 LenX=  1878652179 LenY=  1878457257
 Requested convergence on RMS density matrix=1.00D-08 within 128 cycles.
 Requested convergence on MAX density matrix=1.00D-06.
 Requested convergence on             energy=1.00D-06.
 No special actions if energy rises.
 Fock matrices will be formed incrementally for  20 cycles.

 Cycle   1  Pass 1  IDiag  1:
 FoFJK:  IHMeth= 1 ICntrl=       0 DoSepK=F KAlg= 0 I1Cent=           0 FoldK=F
 IRaf= 790000000 NMat=       1 IRICut=       1 DoRegI=T DoRafI=F ISym2E= 0 IDoP0=0 IntGTp=1.
 FoFCou: FMM=F IPFlag=           0 FMFlag=      100000 FMFlg1=           0
         NFxFlg=           0 DoJE=F BraDBF=F KetDBF=F FulRan=T
         wScrn=  0.000000 ICntrl=         0 IOpCl=  0 I1Cent=           0 NGrid=           0
         NMat0=    1 NMatS0=      1 NMatT0=    0 NMatD0=    1 NMtDS0=    0 NMtDT0=    0
 Symmetry not used in FoFCou.
 E= -2374.97995663169    
 DIIS: error= 2.91D-03 at cycle   1 NSaved=   1.
 NSaved= 1 IEnMin= 1 EnMin= -2374.97995663169     IErMin= 1 ErrMin= 2.91D-03
 ErrMax= 2.91D-03  0.00D+00 EMaxC= 1.00D-01 BMatC= 2.96D-03 BMatP= 2.96D-03
 IDIUse=3 WtCom= 9.71D-01 WtEn= 2.91D-02
 Coeff-Com:  0.100D+01
 Coeff-En:   0.100D+01
 Coeff:      0.100D+01
 Gap=     0.390 Goal=   None    Shift=    0.000
 GapD=    0.390 DampG=1.000 DampE=1.000 DampFc=1.0000 IDamp=-1.
 RMSDP=4.83D-03 MaxDP=4.98D-01              OVMax= 2.41D-02

 Cycle   2  Pass 1  IDiag  1:
 RMSU=  4.63D-03    CP:  9.87D-01
 E= -2374.98560089147     Delta-E=       -0.005644259786 Rises=F Damp=F
 DIIS: error= 3.12D-04 at cycle   2 NSaved=   2.
 NSaved= 2 IEnMin= 2 EnMin= -2374.98560089147     IErMin= 2 ErrMin= 3.12D-04
 ErrMax= 3.12D-04  0.00D+00 EMaxC= 1.00D-01 BMatC= 8.60D-05 BMatP= 2.96D-03
 IDIUse=3 WtCom= 9.97D-01 WtEn= 3.12D-03
 Coeff-Com: -0.543D-01 0.105D+01
 Coeff-En:   0.000D+00 0.100D+01
 Coeff:     -0.541D-01 0.105D+01
 Gap=     0.177 Goal=   None    Shift=    0.000
 RMSDP=7.20D-04 MaxDP=7.42D-02 DE=-5.64D-03 OVMax= 5.31D-03

 Cycle   3  Pass 1  IDiag  1:
 RMSU=  5.50D-04    CP:  9.87D-01  1.10D+00
 E= -2374.98573563429     Delta-E=       -0.000134742814 Rises=F Damp=F
 DIIS: error= 4.56D-04 at cycle   3 NSaved=   3.
 NSaved= 3 IEnMin= 3 EnMin= -2374.98573563429     IErMin= 2 ErrMin= 3.12D-04
 ErrMax= 4.56D-04  0.00D+00 EMaxC= 1.00D-01 BMatC= 6.11D-05 BMatP= 8.60D-05
 IDIUse=3 WtCom= 9.95D-01 WtEn= 4.56D-03
 Coeff-Com: -0.468D-01 0.498D+00 0.549D+00
 Coeff-En:   0.000D+00 0.000D+00 0.100D+01
 Coeff:     -0.466D-01 0.496D+00 0.551D+00
 Gap=     0.175 Goal=   None    Shift=    0.000
 RMSDP=3.08D-04 MaxDP=3.86D-02 DE=-1.35D-04 OVMax= 2.98D-03

 Cycle   4  Pass 1  IDiag  1:
 RMSU=  2.54D-04    CP:  9.87D-01  1.08D+00  7.13D-01
 E= -2374.98579130910     Delta-E=       -0.000055674815 Rises=F Damp=F
 DIIS: error= 3.29D-04 at cycle   4 NSaved=   4.
 NSaved= 4 IEnMin= 4 EnMin= -2374.98579130910     IErMin= 2 ErrMin= 3.12D-04
 ErrMax= 3.29D-04  0.00D+00 EMaxC= 1.00D-01 BMatC= 1.19D-05 BMatP= 6.11D-05
 IDIUse=3 WtCom= 9.97D-01 WtEn= 3.29D-03
 Coeff-Com: -0.189D-01 0.136D+00 0.312D+00 0.570D+00
 Coeff-En:   0.000D+00 0.000D+00 0.106D+00 0.894D+00
 Coeff:     -0.189D-01 0.136D+00 0.312D+00 0.571D+00
 Gap=     0.176 Goal=   None    Shift=    0.000
 RMSDP=7.82D-05 MaxDP=7.58D-03 DE=-5.57D-05 OVMax= 1.20D-03

 Cycle   5  Pass 1  IDiag  1:
 RMSU=  6.16D-05    CP:  9.87D-01  1.09D+00  7.34D-01  8.79D-01
 E= -2374.98580283986     Delta-E=       -0.000011530756 Rises=F Damp=F
 DIIS: error= 1.30D-04 at cycle   5 NSaved=   5.
 NSaved= 5 IEnMin= 5 EnMin= -2374.98580283986     IErMin= 5 ErrMin= 1.30D-04
 ErrMax= 1.30D-04  0.00D+00 EMaxC= 1.00D-01 BMatC= 2.23D-06 BMatP= 1.19D-05
 IDIUse=3 WtCom= 9.99D-01 WtEn= 1.30D-03
 Coeff-Com: -0.315D-03-0.376D-01 0.592D-01 0.335D+00 0.644D+00
 Coeff-En:   0.000D+00 0.000D+00 0.000D+00 0.836D-01 0.916D+00
 Coeff:     -0.314D-03-0.376D-01 0.591D-01 0.335D+00 0.644D+00
 Gap=     0.176 Goal=   None    Shift=    0.000
 RMSDP=4.87D-05 MaxDP=5.97D-03 DE=-1.15D-05 OVMax= 7.59D-04

 Cycle   6  Pass 1  IDiag  1:
 RMSU=  2.97D-05    CP:  9.87D-01  1.09D+00  7.67D-01  9.03D-01  7.73D-01
 E= -2374.98580508714     Delta-E=       -0.000002247285 Rises=F Damp=F
 DIIS: error= 5.59D-05 at cycle   6 NSaved=   6.
 NSaved= 6 IEnMin= 6 EnMin= -2374.98580508714     IErMin= 6 ErrMin= 5.59D-05
 ErrMax= 5.59D-05  0.00D+00 EMaxC= 1.00D-01 BMatC= 3.67D-07 BMatP= 2.23D-06
 IDIUse=1 WtCom= 1.00D+00 WtEn= 0.00D+00
 Coeff-Com:  0.187D-02-0.374D-01-0.173D-02 0.124D+00 0.378D+00 0.535D+00
 Coeff:      0.187D-02-0.374D-01-0.173D-02 0.124D+00 0.378D+00 0.535D+00
 Gap=     0.176 Goal=   None    Shift=    0.000
 RMSDP=2.65D-05 MaxDP=3.57D-03 DE=-2.25D-06 OVMax= 1.89D-04

 Cycle   7  Pass 1  IDiag  1:
 RMSU=  1.37D-05    CP:  9.87D-01  1.09D+00  7.76D-01  9.70D-01  8.19D-01
                    CP:  7.78D-01
 E= -2374.98580549374     Delta-E=       -0.000000406596 Rises=F Damp=F
 DIIS: error= 5.55D-06 at cycle   7 NSaved=   7.
 NSaved= 7 IEnMin= 7 EnMin= -2374.98580549374     IErMin= 7 ErrMin= 5.55D-06
 ErrMax= 5.55D-06  0.00D+00 EMaxC= 1.00D-01 BMatC= 1.19D-08 BMatP= 3.67D-07
 IDIUse=1 WtCom= 1.00D+00 WtEn= 0.00D+00
 Coeff-Com:  0.594D-03-0.557D-02-0.777D-02-0.120D-01 0.212D-01 0.125D+00
 Coeff-Com:  0.878D+00
 Coeff:      0.594D-03-0.557D-02-0.777D-02-0.120D-01 0.212D-01 0.125D+00
 Coeff:      0.878D+00
 Gap=     0.176 Goal=   None    Shift=    0.000
 RMSDP=7.90D-06 MaxDP=1.38D-03 DE=-4.07D-07 OVMax= 1.01D-04

 Cycle   8  Pass 1  IDiag  1:
 RMSU=  4.80D-06    CP:  9.87D-01  1.09D+00  7.76D-01  9.76D-01  8.53D-01
                    CP:  7.65D-01  1.08D+00
 E= -2374.98580552107     Delta-E=       -0.000000027329 Rises=F Damp=F
 DIIS: error= 4.87D-06 at cycle   8 NSaved=   8.
 NSaved= 8 IEnMin= 8 EnMin= -2374.98580552107     IErMin= 8 ErrMin= 4.87D-06
 ErrMax= 4.87D-06  0.00D+00 EMaxC= 1.00D-01 BMatC= 5.17D-09 BMatP= 1.19D-08
 IDIUse=1 WtCom= 1.00D+00 WtEn= 0.00D+00
 Coeff-Com:  0.364D-04 0.250D-02-0.369D-02-0.249D-01-0.413D-01-0.216D-01
 Coeff-Com:  0.443D+00 0.646D+00
 Coeff:      0.364D-04 0.250D-02-0.369D-02-0.249D-01-0.413D-01-0.216D-01
 Coeff:      0.443D+00 0.646D+00
 Gap=     0.176 Goal=   None    Shift=    0.000
 RMSDP=4.53D-06 MaxDP=9.95D-04 DE=-2.73D-08 OVMax= 4.19D-05

 Cycle   9  Pass 1  IDiag  1:
 RMSU=  1.73D-06    CP:  9.87D-01  1.09D+00  7.76D-01  9.72D-01  8.52D-01
                    CP:  8.09D-01  1.19D+00  7.02D-01
 E= -2374.98580552847     Delta-E=       -0.000000007401 Rises=F Damp=F
 DIIS: error= 9.01D-07 at cycle   9 NSaved=   9.
 NSaved= 9 IEnMin= 9 EnMin= -2374.98580552847     IErMin= 9 ErrMin= 9.01D-07
 ErrMax= 9.01D-07  0.00D+00 EMaxC= 1.00D-01 BMatC= 4.36D-10 BMatP= 5.17D-09
 IDIUse=1 WtCom= 1.00D+00 WtEn= 0.00D+00
 Coeff-Com: -0.945D-04 0.204D-02-0.150D-03-0.808D-02-0.183D-01-0.312D-01
 Coeff-Com:  0.267D-01 0.228D+00 0.801D+00
 Coeff:     -0.945D-04 0.204D-02-0.150D-03-0.808D-02-0.183D-01-0.312D-01
 Coeff:      0.267D-01 0.228D+00 0.801D+00
 Gap=     0.176 Goal=   None    Shift=    0.000
 RMSDP=9.36D-07 MaxDP=4.93D-05 DE=-7.40D-09 OVMax= 2.15D-05

 Cycle  10  Pass 1  IDiag  1:
 RMSU=  6.77D-07    CP:  9.87D-01  1.09D+00  7.76D-01  9.70D-01  8.53D-01
                    CP:  7.98D-01  1.21D+00  7.20D-01  1.14D+00
 E= -2374.98580552946     Delta-E=       -0.000000000989 Rises=F Damp=F
 DIIS: error= 3.91D-07 at cycle  10 NSaved=  10.
 NSaved=10 IEnMin=10 EnMin= -2374.98580552946     IErMin=10 ErrMin= 3.91D-07
 ErrMax= 3.91D-07  0.00D+00 EMaxC= 1.00D-01 BMatC= 9.27D-11 BMatP= 4.36D-10
 IDIUse=1 WtCom= 1.00D+00 WtEn= 0.00D+00
 Coeff-Com: -0.456D-04 0.568D-03 0.365D-03-0.397D-03-0.228D-02-0.105D-01
 Coeff-Com: -0.465D-01 0.483D-02 0.355D+00 0.699D+00
 Coeff:     -0.456D-04 0.568D-03 0.365D-03-0.397D-03-0.228D-02-0.105D-01
 Coeff:     -0.465D-01 0.483D-02 0.355D+00 0.699D+00
 Gap=     0.176 Goal=   None    Shift=    0.000
 RMSDP=4.15D-07 MaxDP=2.27D-05 DE=-9.89D-10 OVMax= 7.94D-06

 Cycle  11  Pass 1  IDiag  1:
 RMSU=  2.66D-07    CP:  9.87D-01  1.09D+00  7.76D-01  9.70D-01  8.53D-01
                    CP:  7.99D-01  1.20D+00  7.51D-01  1.23D+00  7.72D-01
 E= -2374.98580552962     Delta-E=       -0.000000000163 Rises=F Damp=F
 DIIS: error= 1.71D-07 at cycle  11 NSaved=  11.
 NSaved=11 IEnMin=11 EnMin= -2374.98580552962     IErMin=11 ErrMin= 1.71D-07
 ErrMax= 1.71D-07  0.00D+00 EMaxC= 1.00D-01 BMatC= 1.83D-11 BMatP= 9.27D-11
 IDIUse=1 WtCom= 1.00D+00 WtEn= 0.00D+00
 Coeff-Com: -0.331D-05-0.140D-03 0.226D-03 0.146D-02 0.262D-02 0.943D-03
 Coeff-Com: -0.278D-01-0.426D-01 0.998D-02 0.340D+00 0.715D+00
 Coeff:     -0.331D-05-0.140D-03 0.226D-03 0.146D-02 0.262D-02 0.943D-03
 Coeff:     -0.278D-01-0.426D-01 0.998D-02 0.340D+00 0.715D+00
 Gap=     0.176 Goal=   None    Shift=    0.000
 RMSDP=2.08D-07 MaxDP=3.71D-05 DE=-1.63D-10 OVMax= 4.10D-06

 Cycle  12  Pass 1  IDiag  1:
 RMSU=  6.80D-08    CP:  9.87D-01  1.09D+00  7.76D-01  9.70D-01  8.53D-01
                    CP:  7.99D-01  1.20D+00  7.36D-01  1.26D+00  8.88D-01
                    CP:  1.04D+00
 E= -2374.98580552956     Delta-E=        0.000000000060 Rises=F Damp=F
 DIIS: error= 7.82D-08 at cycle  12 NSaved=  12.
 NSaved=12 IEnMin=11 EnMin= -2374.98580552962     IErMin=12 ErrMin= 7.82D-08
 ErrMax= 7.82D-08  0.00D+00 EMaxC= 1.00D-01 BMatC= 3.01D-12 BMatP= 1.83D-11
 IDIUse=1 WtCom= 1.00D+00 WtEn= 0.00D+00
 Coeff-Com:  0.470D-05-0.148D-03 0.662D-04 0.756D-03 0.153D-02 0.190D-02
 Coeff-Com: -0.633D-02-0.219D-01-0.508D-01 0.656D-01 0.348D+00 0.661D+00
 Coeff:      0.470D-05-0.148D-03 0.662D-04 0.756D-03 0.153D-02 0.190D-02
 Coeff:     -0.633D-02-0.219D-01-0.508D-01 0.656D-01 0.348D+00 0.661D+00
 Gap=     0.176 Goal=   None    Shift=    0.000
 RMSDP=4.84D-08 MaxDP=2.78D-06 DE= 6.00D-11 OVMax= 1.61D-06

 Cycle  13  Pass 1  IDiag  1:
 RMSU=  3.72D-08    CP:  9.87D-01  1.09D+00  7.76D-01  9.70D-01  8.53D-01
                    CP:  7.99D-01  1.20D+00  7.34D-01  1.27D+00  9.11D-01
                    CP:  1.06D+00  9.93D-01
 E= -2374.98580552981     Delta-E=       -0.000000000250 Rises=F Damp=F
 DIIS: error= 2.16D-08 at cycle  13 NSaved=  13.
 NSaved=13 IEnMin=13 EnMin= -2374.98580552981     IErMin=13 ErrMin= 2.16D-08
 ErrMax= 2.16D-08  0.00D+00 EMaxC= 1.00D-01 BMatC= 3.01D-13 BMatP= 3.01D-12
 IDIUse=1 WtCom= 1.00D+00 WtEn= 0.00D+00
 Coeff-Com:  0.244D-05-0.403D-04-0.336D-05 0.105D-03 0.237D-03 0.645D-03
 Coeff-Com:  0.134D-02-0.227D-02-0.208D-01-0.191D-01 0.324D-01 0.251D+00
 Coeff-Com:  0.757D+00
 Coeff:      0.244D-05-0.403D-04-0.336D-05 0.105D-03 0.237D-03 0.645D-03
 Coeff:      0.134D-02-0.227D-02-0.208D-01-0.191D-01 0.324D-01 0.251D+00
 Coeff:      0.757D+00
 Gap=     0.176 Goal=   None    Shift=    0.000
 RMSDP=3.25D-08 MaxDP=2.26D-06 DE=-2.50D-10 OVMax= 7.27D-07

 Cycle  14  Pass 1  IDiag  1:
 RMSU=  1.21D-08    CP:  9.87D-01  1.09D+00  7.76D-01  9.70D-01  8.53D-01
                    CP:  7.99D-01  1.20D+00  7.31D-01  1.27D+00  9.19D-01
                    CP:  1.09D+00  1.12D+00  9.30D-01
 E= -2374.98580552973     Delta-E=        0.000000000077 Rises=F Damp=F
 DIIS: error= 1.06D-08 at cycle  14 NSaved=  14.
 NSaved=14 IEnMin=13 EnMin= -2374.98580552981     IErMin=14 ErrMin= 1.06D-08
 ErrMax= 1.06D-08  0.00D+00 EMaxC= 1.00D-01 BMatC= 3.99D-14 BMatP= 3.01D-13
 IDIUse=1 WtCom= 1.00D+00 WtEn= 0.00D+00
 Coeff-Com: -0.963D-07 0.130D-04-0.122D-04-0.898D-04-0.193D-03-0.108D-03
 Coeff-Com:  0.123D-02 0.306D-02 0.252D-02-0.169D-01-0.484D-01-0.351D-01
 Coeff-Com:  0.217D+00 0.877D+00
 Coeff:     -0.963D-07 0.130D-04-0.122D-04-0.898D-04-0.193D-03-0.108D-03
 Coeff:      0.123D-02 0.306D-02 0.252D-02-0.169D-01-0.484D-01-0.351D-01
 Coeff:      0.217D+00 0.877D+00
 Gap=     0.176 Goal=   None    Shift=    0.000
 RMSDP=1.58D-08 MaxDP=3.43D-06 DE= 7.69D-11 OVMax= 4.04D-07

 Cycle  15  Pass 1  IDiag  1:
 RMSU=  5.56D-09    CP:  9.87D-01  1.09D+00  7.76D-01  9.70D-01  8.53D-01
                    CP:  7.99D-01  1.20D+00  7.32D-01  1.26D+00  9.18D-01
                    CP:  1.10D+00  1.16D+00  1.05D+00  1.11D+00
 E= -2374.98580552958     Delta-E=        0.000000000151 Rises=F Damp=F
 DIIS: error= 4.41D-09 at cycle  15 NSaved=  15.
 NSaved=15 IEnMin=13 EnMin= -2374.98580552981     IErMin=15 ErrMin= 4.41D-09
 ErrMax= 4.41D-09  0.00D+00 EMaxC= 1.00D-01 BMatC= 9.71D-15 BMatP= 3.99D-14
 IDIUse=1 WtCom= 1.00D+00 WtEn= 0.00D+00
 Coeff-Com: -0.381D-06 0.112D-04-0.519D-05-0.509D-04-0.113D-03-0.122D-03
 Coeff-Com:  0.280D-03 0.164D-02 0.420D-02-0.447D-02-0.254D-01-0.513D-01
 Coeff-Com: -0.280D-01 0.375D+00 0.728D+00
 Coeff:     -0.381D-06 0.112D-04-0.519D-05-0.509D-04-0.113D-03-0.122D-03
 Coeff:      0.280D-03 0.164D-02 0.420D-02-0.447D-02-0.254D-01-0.513D-01
 Coeff:     -0.280D-01 0.375D+00 0.728D+00
 Gap=     0.176 Goal=   None    Shift=    0.000
 RMSDP=4.47D-09 MaxDP=3.41D-07 DE= 1.51D-10 OVMax= 1.47D-07

 SCF Done:  E(RM062X) =  -2374.98580553     A.U. after   15 cycles
            NFock= 15  Conv=0.45D-08     -V/T= 2.0025
 KE= 2.369126037038D+03 PE=-8.653324942776D+03 EE= 2.401556891165D+03
 Leave Link  502 at Mon Apr  4 20:44:40 2022, MaxMem=  1879048192 cpu:            2017.3 elap:             288.6
 (Enter /gpfs/software/gaussian16/sse4/tar/g16/l701.exe)
 ... and contract with generalized density number  0.
 Compute integral first derivatives.
 Leave Link  701 at Mon Apr  4 20:44:41 2022, MaxMem=  1879048192 cpu:               2.1 elap:               0.3
 (Enter /gpfs/software/gaussian16/sse4/tar/g16/l702.exe)
 L702 exits ... SP integral derivatives will be done elsewhere.
 Leave Link  702 at Mon Apr  4 20:44:41 2022, MaxMem=  1879048192 cpu:               0.3 elap:               0.1
 (Enter /gpfs/software/gaussian16/sse4/tar/g16/l703.exe)
 Integral derivatives from FoFJK, PRISM(SPDF).
 Compute integral first derivatives, UseDBF=F ICtDFT=           0.
 Calling FoFJK, ICntrl=      2127 FMM=F ISym2X=0 I1Cent= 0 IOpClX= 0 NMat=1 NMatS=1 NMatT=0.
 FoFJK:  IHMeth= 1 ICntrl=    2127 DoSepK=F KAlg= 0 I1Cent=           0 FoldK=F
 IRaf=         0 NMat=       1 IRICut=       1 DoRegI=T DoRafI=F ISym2E= 0 IDoP0=0 IntGTp=1.
 FoFCou: FMM=F IPFlag=           0 FMFlag=      100000 FMFlg1=         800
         NFxFlg=           0 DoJE=F BraDBF=F KetDBF=F FulRan=T
         wScrn=  0.000000 ICntrl=      2127 IOpCl=  0 I1Cent=           0 NGrid=           0
         NMat0=    1 NMatS0=      1 NMatT0=    0 NMatD0=    1 NMtDS0=    0 NMtDT0=    0
 Symmetry not used in FoFCou.
 Leave Link  703 at Mon Apr  4 20:45:25 2022, MaxMem=  1879048192 cpu:             310.3 elap:              44.4
 (Enter /gpfs/software/gaussian16/sse4/tar/g16/l716.exe)
 Dipole        =-2.47663892D+00 5.24650505D-01-7.44401033D-02
 ***** Axes restored to original set *****
 -------------------------------------------------------------------
 Center     Atomic                   Forces (Hartrees/Bohr)
 Number     Number              X              Y              Z
 -------------------------------------------------------------------
      1        6          -0.000385082    0.000885754    0.002068338
      2        6           0.000345524   -0.000285466   -0.000615358
      3        6          -0.000793179   -0.000420198    0.001054573
      4        6           0.000192779   -0.000528322   -0.000571778
      5        6           0.000073495    0.000296318   -0.000441865
      6        6          -0.000268914    0.000000602   -0.000114599
      7       17          -0.000612700    0.000172388   -0.000173418
      8        1           0.000255867   -0.000017316   -0.000070096
      9       17           0.000053869   -0.000064349    0.000060521
     10        8           0.001138512   -0.000453681   -0.001100966
     11       17           0.000099237   -0.000080864   -0.000035123
     12        6           0.000360727   -0.001330589    0.002213279
     13        6          -0.000534993    0.003241376   -0.003493098
     14        6           0.002536648   -0.002706257    0.002541484
     15        6           0.001119800    0.000254202   -0.001358619
     16        6          -0.000319999    0.000270124   -0.000486488
     17        6          -0.002362493    0.000403582   -0.000238500
     18        1          -0.000299706    0.000164046    0.000042582
     19        1          -0.000192795   -0.000025720    0.000182707
     20       17          -0.000406597    0.000224371    0.000536425
 -------------------------------------------------------------------
 Cartesian Forces:  Max     0.003493098 RMS     0.001095869
 Leave Link  716 at Mon Apr  4 20:45:25 2022, MaxMem=  1879048192 cpu:               0.3 elap:               0.0
 (Enter /gpfs/software/gaussian16/sse4/tar/g16/l103.exe)

 GradGradGradGradGradGradGradGradGradGradGradGradGradGradGradGradGradGrad
 Berny optimization.
 Using GEDIIS/GDIIS optimizer.
 FormGI is forming the generalized inverse of G from B-inverse, IUseBI=4.
 Internal  Forces:  Max     0.003329818 RMS     0.000665747
 Search for a local minimum.
 Step number   5 out of a maximum of  108
 All quantities printed in internal units (Hartrees-Bohrs-Radians)
 RMS Force = .66575D-03 SwitMx=.10000D-02 MixMth= 2
 Mixed Optimization -- En-DIIS/RFO-DIIS
 Update second derivatives using D2CorX and points    2    3    4    5
 DE= -6.70D-04 DEPred=-5.88D-04 R= 1.14D+00
 TightC=F SS=  1.41D+00  RLast= 1.08D-01 DXNew= 1.4270D+00 3.2263D-01
 Trust test= 1.14D+00 RLast= 1.08D-01 DXMaxT set to 8.49D-01
 ITU=  1  1  1  1  0
 Use linear search instead of GDIIS.
     Eigenvalues ---    0.00905   0.01017   0.01125   0.01301   0.01555
     Eigenvalues ---    0.01605   0.01665   0.01848   0.02033   0.02092
     Eigenvalues ---    0.02106   0.02133   0.02148   0.02179   0.02224
     Eigenvalues ---    0.02345   0.02399   0.13612   0.15987   0.16188
     Eigenvalues ---    0.16778   0.21553   0.22900   0.23762   0.24956
     Eigenvalues ---    0.24998   0.24999   0.25000   0.25000   0.25000
     Eigenvalues ---    0.25071   0.25244   0.30853   0.32009   0.32279
     Eigenvalues ---    0.32679   0.33494   0.33774   0.34292   0.34580
     Eigenvalues ---    0.35007   0.35091   0.35403   0.38871   0.40422
     Eigenvalues ---    0.42484   0.43578   0.45235   0.47066   0.47400
     Eigenvalues ---    0.53430   0.54753   0.85812   0.92695
 RFO step:  Lambda=-3.38369985D-04 EMin= 9.05387601D-03
 Quartic linear search produced a step of  0.10971.
 Iteration  1 RMS(Cart)=  0.02247408 RMS(Int)=  0.00029353
 Iteration  2 RMS(Cart)=  0.00035671 RMS(Int)=  0.00007604
 Iteration  3 RMS(Cart)=  0.00000013 RMS(Int)=  0.00007604
 ITry= 1 IFail=0 DXMaxC= 7.29D-02 DCOld= 1.00D+10 DXMaxT= 8.49D-01 DXLimC= 3.00D+00 Rises=F
 Variable       Old X    -DE/DX   Delta X   Delta X   Delta X     New X
                                 (Linear)    (Quad)   (Total)
    R1        2.75770  -0.00044   0.00014  -0.00244  -0.00228   2.75543
    R2        2.73724   0.00040   0.00133   0.00333   0.00469   2.74193
    R3        2.33070  -0.00154  -0.00023  -0.00215  -0.00238   2.32832
    R4        2.60554  -0.00100  -0.00010  -0.00109  -0.00119   2.60435
    R5        3.28262  -0.00003   0.00023   0.00063   0.00086   3.28349
    R6        2.66945   0.00080   0.00109   0.00184   0.00290   2.67234
    R7        3.31103  -0.00058  -0.00029  -0.00278  -0.00307   3.30796
    R8        2.58235  -0.00049   0.00063  -0.00157  -0.00095   2.58141
    R9        3.30588  -0.00010   0.00038   0.00179   0.00217   3.30805
   R10        2.66245  -0.00040   0.00027   0.00226   0.00250   2.66494
   R11        2.04555   0.00011  -0.00002  -0.00052  -0.00054   2.04501
   R12        2.73704  -0.00017  -0.00090  -0.00254  -0.00344   2.73360
   R13        2.61166  -0.00160  -0.00043  -0.00528  -0.00571   2.60596
   R14        2.69550   0.00061   0.00112   0.00554   0.00665   2.70215
   R15        2.35419   0.00029  -0.00163   0.00190   0.00028   2.35447
   R16        2.60750   0.00011   0.00036   0.00111   0.00148   2.60898
   R17        2.64276  -0.00119  -0.00122  -0.00440  -0.00564   2.63712
   R18        2.04706   0.00025   0.00031   0.00073   0.00104   2.04810
   R19        2.65040   0.00032   0.00062   0.00225   0.00287   2.65326
   R20        2.04939  -0.00022   0.00017  -0.00056  -0.00039   2.04901
   R21        3.32519  -0.00062  -0.00096  -0.00263  -0.00359   3.32160
    A1        1.94930   0.00019   0.00036   0.00054   0.00058   1.94988
    A2        2.15779   0.00040   0.00038   0.00318   0.00316   2.16094
    A3        2.17607  -0.00059  -0.00075  -0.00338  -0.00452   2.17154
    A4        2.15426  -0.00008  -0.00037  -0.00059  -0.00094   2.15331
    A5        2.01004   0.00024   0.00048   0.00153   0.00200   2.01204
    A6        2.11888  -0.00016  -0.00010  -0.00094  -0.00105   2.11783
    A7        2.13508  -0.00009   0.00011   0.00046   0.00053   2.13561
    A8        2.07893  -0.00040   0.00010  -0.00006   0.00006   2.07899
    A9        2.06917   0.00049  -0.00021  -0.00039  -0.00059   2.06858
   A10        2.16809   0.00009   0.00011   0.00176   0.00187   2.16996
   A11        2.03426  -0.00007   0.00005  -0.00124  -0.00122   2.03303
   A12        2.08079  -0.00002  -0.00016  -0.00041  -0.00060   2.08019
   A13        2.13816  -0.00041  -0.00082  -0.00322  -0.00408   2.13407
   A14        2.05496   0.00045   0.00057   0.00329   0.00388   2.05884
   A15        2.09001  -0.00004   0.00025  -0.00006   0.00021   2.09022
   A16        2.02144   0.00030   0.00062   0.00128   0.00183   2.02327
   A17        2.14281   0.00126  -0.00018   0.00090   0.00076   2.14356
   A18        2.11894  -0.00156  -0.00043  -0.00219  -0.00259   2.11635
   A19        2.25420   0.00101  -0.00032   0.00532   0.00499   2.25919
   A20        2.20595  -0.00080  -0.00019   0.00040   0.00020   2.20615
   A21        1.82304  -0.00021   0.00055  -0.00572  -0.00520   1.81784
   A22        2.40042   0.00266   0.00114   0.01901   0.02017   2.42059
   A23        2.05890  -0.00333  -0.00202  -0.01982  -0.02180   2.03709
   A24        2.16078  -0.00067  -0.00066  -0.00204  -0.00273   2.15806
   A25        2.06977   0.00009   0.00097   0.00131   0.00229   2.07205
   A26        2.05257   0.00058  -0.00032   0.00076   0.00046   2.05303
   A27        2.12178  -0.00027  -0.00097  -0.00109  -0.00207   2.11971
   A28        2.07941  -0.00001  -0.00032  -0.00180  -0.00211   2.07730
   A29        2.08198   0.00028   0.00130   0.00288   0.00418   2.08616
   A30        2.00141   0.00182   0.00200   0.00964   0.01160   2.01301
   A31        2.18513  -0.00127  -0.00114  -0.00574  -0.00692   2.17820
   A32        2.09665  -0.00055  -0.00083  -0.00386  -0.00473   2.09191
    D1       -0.00963   0.00030  -0.00092   0.02837   0.02744   0.01780
    D2        3.13321   0.00029  -0.00153   0.02697   0.02545  -3.12453
    D3        3.13925  -0.00017   0.00067  -0.02209  -0.02154   3.11770
    D4       -0.00110  -0.00018   0.00006  -0.02348  -0.02353  -0.02463
    D5        0.00897  -0.00032   0.00145  -0.03288  -0.03145  -0.02248
    D6        3.14009  -0.00021   0.00117  -0.02052  -0.01933   3.12075
    D7       -3.14000   0.00016  -0.00017   0.01823   0.01792  -3.12208
    D8       -0.00888   0.00027  -0.00044   0.03060   0.03004   0.02116
    D9        0.00725  -0.00008  -0.00080  -0.00685  -0.00768  -0.00043
   D10       -3.13767   0.00000  -0.00144  -0.00054  -0.00198  -3.13965
   D11       -3.13567  -0.00006  -0.00014  -0.00537  -0.00557  -3.14124
   D12        0.00260   0.00001  -0.00078   0.00094   0.00013   0.00273
   D13       -0.00283  -0.00016   0.00199  -0.01319  -0.01119  -0.01402
   D14        3.13824  -0.00010   0.00048  -0.00905  -0.00856   3.12968
   D15       -3.14111  -0.00023   0.00263  -0.01947  -0.01686   3.12521
   D16       -0.00005  -0.00018   0.00112  -0.01533  -0.01423  -0.01428
   D17       -0.00580   0.00012  -0.00027   0.01578   0.01548   0.00967
   D18        3.12335   0.00016  -0.00089   0.01710   0.01621   3.13956
   D19       -3.13666   0.00001   0.00001   0.00311   0.00306  -3.13361
   D20       -0.00751   0.00006  -0.00061   0.00443   0.00379  -0.00372
   D21        0.00209   0.00014  -0.00149   0.00901   0.00752   0.00961
   D22       -3.13899   0.00008  -0.00000   0.00493   0.00493  -3.13405
   D23       -3.12683   0.00009  -0.00086   0.00764   0.00675  -3.12008
   D24        0.01528   0.00003   0.00063   0.00356   0.00417   0.01945
   D25        0.10457  -0.00036   0.00025  -0.03905  -0.03879   0.06578
   D26       -3.03744  -0.00044   0.00396  -0.03997  -0.03602  -3.07346
   D27       -3.03758  -0.00030  -0.00134  -0.03469  -0.03602  -3.07360
   D28        0.10360  -0.00038   0.00236  -0.03560  -0.03325   0.07035
   D29       -3.13543  -0.00020   0.00227  -0.00968  -0.00746   3.14029
   D30        0.00650  -0.00013  -0.00080  -0.00892  -0.00976  -0.00326
   D31       -3.13997   0.00025  -0.00393   0.00896   0.00498  -3.13499
   D32        0.01408   0.00013  -0.00282   0.00567   0.00282   0.01690
   D33        0.00129   0.00018  -0.00098   0.00823   0.00719   0.00848
   D34       -3.12784   0.00007   0.00013   0.00493   0.00503  -3.12281
   D35       -0.01178  -0.00003   0.00276   0.00244   0.00520  -0.00658
   D36        0.00801   0.00016  -0.00257   0.00509   0.00258   0.01059
   D37       -3.13066  -0.00026   0.00062  -0.01215  -0.01148   3.14104
   D38       -0.00247  -0.00007   0.00071  -0.00281  -0.00212  -0.00460
   D39       -3.13800  -0.00003  -0.00033  -0.00148  -0.00180  -3.13981
   D40        3.12677   0.00004  -0.00038   0.00046   0.00003   3.12680
   D41       -0.00876   0.00008  -0.00143   0.00179   0.00035  -0.00840
   D42       -0.00225  -0.00013   0.00112  -0.00469  -0.00355  -0.00581
   D43        3.13657   0.00027  -0.00188   0.01159   0.00975  -3.13686
   D44        3.13327  -0.00017   0.00216  -0.00604  -0.00390   3.12937
   D45       -0.01109   0.00023  -0.00084   0.01024   0.00941  -0.00168
         Item               Value     Threshold  Converged?
 Maximum Force            0.003330     0.000450     NO 
 RMS     Force            0.000666     0.000300     NO 
 Maximum Displacement     0.072902     0.001800     NO 
 RMS     Displacement     0.022609     0.001200     NO 
 Predicted change in Energy=-1.782517D-04
 Lowest energy point so far.  Saving SCF results.
 GradGradGradGradGradGradGradGradGradGradGradGradGradGradGradGradGradGrad

 Leave Link  103 at Mon Apr  4 20:45:25 2022, MaxMem=  1879048192 cpu:               0.2 elap:               0.0
 (Enter /gpfs/software/gaussian16/sse4/tar/g16/l202.exe)
                          Input orientation:                          
 ---------------------------------------------------------------------
 Center     Atomic      Atomic             Coordinates (Angstroms)
 Number     Number       Type             X           Y           Z
 ---------------------------------------------------------------------
      1          6           0       -8.039186   -1.540474    6.751822
      2          6           0       -7.023642   -2.312264    7.458288
      3          6           0       -5.784288   -2.599118    6.928150
      4          6           0       -7.588940   -1.142450    5.431155
      5          6           0       -6.355447   -1.429042    4.918928
      6          6           0       -5.392382   -2.163763    5.641031
      7         17           0       -4.649889   -3.538543    7.874124
      8          1           0       -6.128197   -1.082705    3.919176
      9         17           0       -8.727010   -0.234517    4.459116
     10          8           0       -9.158159   -1.299934    7.207999
     11         17           0       -7.477442   -2.860296    9.043468
     12          6           0       -4.089139   -2.446888    5.080736
     13          6           0       -3.057651   -3.201120    5.599240
     14          6           0       -1.904606   -3.552244    5.283726
     15          6           0       -3.585344   -1.980997    3.826227
     16          6           0       -2.317212   -2.296878    3.336846
     17          6           0       -1.431905   -3.107495    4.065183
     18          1           0       -4.212792   -1.338848    3.219109
     19          1           0       -2.010766   -1.900628    2.375204
     20         17           0        0.158497   -3.473057    3.412084
 ---------------------------------------------------------------------
                    Distance matrix (angstroms):
                    1          2          3          4          5
     1  C    0.000000
     2  C    1.458110   0.000000
     3  C    2.497275   1.378162   0.000000
     4  C    1.450967   2.407757   2.760371   0.000000
     5  C    2.491364   2.770364   2.394217   1.366022   0.000000
     6  C    2.937331   2.446525   1.414143   2.431460   1.410228
     7  Cl   4.091353   2.703957   1.750498   4.510807   4.011497
     8  H    3.447509   3.852136   3.386992   2.103193   1.082172
     9  Cl   2.726743   4.026603   4.510774   1.750545   2.694927
    10  O    1.232095   2.375630   3.626182   2.375799   3.621009
    11  Cl   2.703541   1.737547   2.722050   4.001529   4.507682
    12  C    4.383718   3.779178   2.511901   3.751395   2.489648
    13  C    5.376046   4.469363   3.092403   4.979855   3.805068
    14  C    6.620845   5.698315   4.320244   6.175799   4.944800
    15  C    5.346950   5.012335   3.852189   4.394057   3.028551
    16  C    6.706355   6.255958   5.000943   5.788778   4.423061
    17  C    7.302721   6.588859   5.234335   6.605782   5.271370
    18  H    5.211718   5.178712   4.220766   4.041051   2.736511
    19  H    7.458306   7.150952   5.954551   6.405443   5.056597
    20  Cl   9.060393   8.324802   6.960114   8.338534   6.991426
                    6          7          8          9         10
     6  C    0.000000
     7  Cl   2.725439   0.000000
     8  H    2.162151   4.884480   0.000000
     9  Cl   4.029722   6.261133   2.786537   0.000000
    10  O    4.169252   5.077360   4.477077   2.979490   0.000000
    11  Cl   4.050828   3.134077   5.589156   5.428851   2.937429
    12  C    1.446559   3.051093   2.714402   5.175988   5.615667
    13  C    2.555156   2.797172   4.091277   6.499403   6.589295
    14  C    3.770958   3.774511   5.079305   7.631021   7.835161
    15  C    2.567549   4.465947   2.698457   5.466943   6.554121
    16  C    3.844953   5.250715   4.041897   6.826297   7.923275
    17  C    4.365696   5.004923   5.116272   7.850333   8.534609
    18  H    2.817379   5.167096   2.055353   4.809920   6.353693
    19  H    4.708524   6.315525   4.472816   7.226793   8.648813
    20  Cl   6.123292   6.560081   6.744882   9.515075  10.292303
                   11         12         13         14         15
    11  Cl   0.000000
    12  C    5.230177   0.000000
    13  C    5.613681   1.379014   0.000000
    14  C    6.758029   2.456664   1.245933   0.000000
    15  C    6.568197   1.429915   2.216018   2.723600   0.000000
    16  C    7.714335   2.490659   2.546435   2.352983   1.395505
    17  C    7.835365   2.920383   2.237218   1.380613   2.442006
    18  H    6.848059   2.169953   3.235341   3.806505   1.083807
    19  H    8.675901   3.455132   3.630655   3.346432   2.142714
    20  Cl   9.507656   4.677588   3.898873   2.786702   4.051432
                   16         17         18         19         20
    16  C    0.000000
    17  C    1.404045   0.000000
    18  H    2.127183   3.402541   0.000000
    19  H    1.084287   2.155838   2.424188   0.000000
    20  Cl   2.741932   1.757713   4.868290   2.872865   0.000000
 Stoichiometry    C12H3Cl4O(1-)
 Framework group  C1[X(C12H3Cl4O)]
 Deg. of freedom    54
 Full point group                 C1      NOp   1
 RotChk:  IX=2 Diff= 1.15D-02
 Largest Abelian subgroup         C1      NOp   1
 Largest concise Abelian subgroup C1      NOp   1
                         Standard orientation:                         
 ---------------------------------------------------------------------
 Center     Atomic      Atomic             Coordinates (Angstroms)
 Number     Number       Type             X           Y           Z
 ---------------------------------------------------------------------
      1          6           0        3.138903    0.289711   -0.021740
      2          6           0        2.334607   -0.926486   -0.014216
      3          6           0        0.956486   -0.924012   -0.004021
      4          6           0        2.311157    1.481064    0.006843
      5          6           0        0.945187    1.470126    0.011782
      6          6           0        0.201710    0.271853    0.000533
      7         17           0        0.102012   -2.451754    0.007250
      8          1           0        0.430210    2.421604    0.035999
      9         17           0        3.152646    3.015852    0.033866
     10          8           0        4.370880    0.297094   -0.006412
     11         17           0        3.235719   -2.412095   -0.020125
     12          6           0       -1.244775    0.285987   -0.003262
     13          6           0       -2.131367   -0.768437    0.058566
     14          6           0       -3.363031   -0.956207    0.068465
     15          6           0       -2.081925    1.442847   -0.077500
     16          6           0       -3.476404    1.390002   -0.069303
     17          6           0       -4.162733    0.167634    0.008886
     18          1           0       -1.616354    2.418579   -0.153850
     19          1           0       -4.038233    2.315341   -0.130743
     20         17           0       -5.920351    0.149363    0.008990
 ---------------------------------------------------------------------
 Rotational constants (GHZ):           0.5657010           0.1605099           0.1250544
 Leave Link  202 at Mon Apr  4 20:45:25 2022, MaxMem=  1879048192 cpu:               0.0 elap:               0.0
 (Enter /gpfs/software/gaussian16/sse4/tar/g16/l301.exe)
 Standard basis: 6-311+G(d,p) (5D, 7F)
 Ernie: Thresh=  0.10000D-02 Tol=  0.10000D-05 Strict=F.
 There are   441 symmetry adapted cartesian basis functions of A   symmetry.
 There are   424 symmetry adapted basis functions of A   symmetry.
   424 basis functions,   704 primitive gaussians,   441 cartesian basis functions
    76 alpha electrons       76 beta electrons
       nuclear repulsion energy      1508.1073099763 Hartrees.
 IExCor= 4336 DFT=T Ex+Corr=M062X ExCW=0 ScaHFX=  0.540000
 ScaDFX=  1.000000  1.000000  1.000000  1.000000 ScalE2=  1.000000  1.000000
 IRadAn=      5 IRanWt=     -1 IRanGd=            0 ICorTp=0 IEmpDi=  4
 NAtoms=   20 NActive=   20 NUniq=   20 SFac= 1.00D+00 NAtFMM=   60 NAOKFM=F Big=F
 Integral buffers will be    131072 words long.
 Raffenetti 2 integral format.
 Two-electron integral symmetry is turned on.
 Leave Link  301 at Mon Apr  4 20:45:25 2022, MaxMem=  1879048192 cpu:               0.5 elap:               0.1
 (Enter /gpfs/software/gaussian16/sse4/tar/g16/l302.exe)
 NPDir=0 NMtPBC=     1 NCelOv=     1 NCel=       1 NClECP=     1 NCelD=      1
         NCelK=      1 NCelE2=     1 NClLst=     1 CellRange=     0.0.
 One-electron integrals computed using PRISM.
 One-electron integral symmetry used in STVInt
 NBasis=   424 RedAO= T EigKep=  1.55D-06  NBF=   424
 NBsUse=   418 1.00D-06 EigRej=  7.81D-07 NBFU=   418
 Precomputing XC quadrature grid using
 IXCGrd= 4 IRadAn=           5 IRanWt=          -1 IRanGd=           0 AccXCQ= 0.00D+00.
 Generated NRdTot=       0 NPtTot=           0 NUsed=           0 NTot=          32
 NSgBfM=   429   429   429   429   429 MxSgAt=    20 MxSgA2=    20.
 Leave Link  302 at Mon Apr  4 20:45:26 2022, MaxMem=  1879048192 cpu:               4.4 elap:               0.6
 (Enter /gpfs/software/gaussian16/sse4/tar/g16/l303.exe)
 DipDrv:  MaxL=1.
 Leave Link  303 at Mon Apr  4 20:45:26 2022, MaxMem=  1879048192 cpu:               0.6 elap:               0.1
 (Enter /gpfs/software/gaussian16/sse4/tar/g16/l401.exe)
 Initial guess from the checkpoint file:  "checkpoint.chk"
 B after Tr=    -0.000000    0.000000    0.000000
         Rot=    1.000000   -0.000030   -0.000000    0.000093 Ang=  -0.01 deg.
 Guess basis will be translated and rotated to current coordinates.
 JPrj=2 DoOrth=T DoCkMO=T.
 Generating alternative initial guess.
 ExpMin= 4.38D-02 ExpMax= 1.06D+05 ExpMxC= 3.62D+03 IAcc=2 IRadAn=         4 AccDes= 0.00D+00
 Harris functional with IExCor= 1009 and IRadAn=       4 diagonalized for initial guess.
 HarFok:  IExCor= 1009 AccDes= 0.00D+00 IRadAn=         4 IDoV= 1 UseB2=F ITyADJ=14
 ICtDFT=  3500011 ScaDFX=  1.000000  1.000000  1.000000  1.000000
 FoFCou: FMM=F IPFlag=           0 FMFlag=      100000 FMFlg1=           0
         NFxFlg=           0 DoJE=T BraDBF=F KetDBF=T FulRan=T
         wScrn=  0.000000 ICntrl=       500 IOpCl=  0 I1Cent=   200000004 NGrid=           0
         NMat0=    1 NMatS0=      1 NMatT0=    0 NMatD0=    1 NMtDS0=    0 NMtDT0=    0
 Petite list used in FoFCou.
 Harris En= -2373.88924875439    
 Leave Link  401 at Mon Apr  4 20:45:29 2022, MaxMem=  1879048192 cpu:              17.1 elap:               2.5
 (Enter /gpfs/software/gaussian16/sse4/tar/g16/l502.exe)
 Integral symmetry usage will be decided dynamically.
 Closed shell SCF:
 Using DIIS extrapolation, IDIIS=  1040.
 NGot=  1879048192 LenX=  1878652179 LenY=  1878457257
 Requested convergence on RMS density matrix=1.00D-08 within 128 cycles.
 Requested convergence on MAX density matrix=1.00D-06.
 Requested convergence on             energy=1.00D-06.
 No special actions if energy rises.
 Fock matrices will be formed incrementally for  20 cycles.

 Cycle   1  Pass 1  IDiag  1:
 FoFJK:  IHMeth= 1 ICntrl=       0 DoSepK=F KAlg= 0 I1Cent=           0 FoldK=F
 IRaf= 790000000 NMat=       1 IRICut=       1 DoRegI=T DoRafI=F ISym2E= 0 IDoP0=0 IntGTp=1.
 FoFCou: FMM=F IPFlag=           0 FMFlag=      100000 FMFlg1=           0
         NFxFlg=           0 DoJE=F BraDBF=F KetDBF=F FulRan=T
         wScrn=  0.000000 ICntrl=         0 IOpCl=  0 I1Cent=           0 NGrid=           0
         NMat0=    1 NMatS0=      1 NMatT0=    0 NMatD0=    1 NMtDS0=    0 NMtDT0=    0
 Symmetry not used in FoFCou.
 E= -2374.97863464319    
 DIIS: error= 2.45D-03 at cycle   1 NSaved=   1.
 NSaved= 1 IEnMin= 1 EnMin= -2374.97863464319     IErMin= 1 ErrMin= 2.45D-03
 ErrMax= 2.45D-03  0.00D+00 EMaxC= 1.00D-01 BMatC= 2.97D-03 BMatP= 2.97D-03
 IDIUse=3 WtCom= 9.75D-01 WtEn= 2.45D-02
 Coeff-Com:  0.100D+01
 Coeff-En:   0.100D+01
 Coeff:      0.100D+01
 Gap=     0.390 Goal=   None    Shift=    0.000
 GapD=    0.390 DampG=1.000 DampE=1.000 DampFc=1.0000 IDamp=-1.
 RMSDP=6.52D-03 MaxDP=4.14D-01              OVMax= 3.98D-02

 Cycle   2  Pass 1  IDiag  1:
 RMSU=  6.30D-03    CP:  1.02D+00
 E= -2374.98561742607     Delta-E=       -0.006982782883 Rises=F Damp=F
 DIIS: error= 5.16D-04 at cycle   2 NSaved=   2.
 NSaved= 2 IEnMin= 2 EnMin= -2374.98561742607     IErMin= 2 ErrMin= 5.16D-04
 ErrMax= 5.16D-04  0.00D+00 EMaxC= 1.00D-01 BMatC= 9.16D-05 BMatP= 2.97D-03
 IDIUse=3 WtCom= 9.95D-01 WtEn= 5.16D-03
 Coeff-Com: -0.995D-01 0.110D+01
 Coeff-En:   0.000D+00 0.100D+01
 Coeff:     -0.990D-01 0.110D+01
 Gap=     0.176 Goal=   None    Shift=    0.000
 RMSDP=7.84D-04 MaxDP=5.75D-02 DE=-6.98D-03 OVMax= 8.60D-03

 Cycle   3  Pass 1  IDiag  1:
 RMSU=  5.87D-04    CP:  1.02D+00  1.06D+00
 E= -2374.98586368375     Delta-E=       -0.000246257676 Rises=F Damp=F
 DIIS: error= 4.55D-04 at cycle   3 NSaved=   3.
 NSaved= 3 IEnMin= 3 EnMin= -2374.98586368375     IErMin= 3 ErrMin= 4.55D-04
 ErrMax= 4.55D-04  0.00D+00 EMaxC= 1.00D-01 BMatC= 3.88D-05 BMatP= 9.16D-05
 IDIUse=3 WtCom= 9.95D-01 WtEn= 4.55D-03
 Coeff-Com: -0.573D-01 0.455D+00 0.602D+00
 Coeff-En:   0.000D+00 0.000D+00 0.100D+01
 Coeff:     -0.571D-01 0.453D+00 0.604D+00
 Gap=     0.177 Goal=   None    Shift=    0.000
 RMSDP=2.43D-04 MaxDP=1.86D-02 DE=-2.46D-04 OVMax= 2.84D-03

 Cycle   4  Pass 1  IDiag  1:
 RMSU=  2.13D-04    CP:  1.02D+00  1.06D+00  1.10D+00
 E= -2374.98589563387     Delta-E=       -0.000031950124 Rises=F Damp=F
 DIIS: error= 3.81D-04 at cycle   4 NSaved=   4.
 NSaved= 4 IEnMin= 4 EnMin= -2374.98589563387     IErMin= 4 ErrMin= 3.81D-04
 ErrMax= 3.81D-04  0.00D+00 EMaxC= 1.00D-01 BMatC= 1.37D-05 BMatP= 3.88D-05
 IDIUse=3 WtCom= 9.96D-01 WtEn= 3.81D-03
 Coeff-Com: -0.171D-01 0.741D-01 0.366D+00 0.577D+00
 Coeff-En:   0.000D+00 0.000D+00 0.203D+00 0.797D+00
 Coeff:     -0.170D-01 0.738D-01 0.365D+00 0.578D+00
 Gap=     0.176 Goal=   None    Shift=    0.000
 RMSDP=1.14D-04 MaxDP=1.22D-02 DE=-3.20D-05 OVMax= 1.24D-03

 Cycle   5  Pass 1  IDiag  1:
 RMSU=  8.58D-05    CP:  1.02D+00  1.06D+00  1.18D+00  9.02D-01
 E= -2374.98590896871     Delta-E=       -0.000013334833 Rises=F Damp=F
 DIIS: error= 1.33D-04 at cycle   5 NSaved=   5.
 NSaved= 5 IEnMin= 5 EnMin= -2374.98590896871     IErMin= 5 ErrMin= 1.33D-04
 ErrMax= 1.33D-04  0.00D+00 EMaxC= 1.00D-01 BMatC= 2.50D-06 BMatP= 1.37D-05
 IDIUse=3 WtCom= 9.99D-01 WtEn= 1.33D-03
 Coeff-Com:  0.297D-02-0.634D-01 0.896D-01 0.349D+00 0.621D+00
 Coeff-En:   0.000D+00 0.000D+00 0.000D+00 0.746D-01 0.925D+00
 Coeff:      0.296D-02-0.633D-01 0.895D-01 0.349D+00 0.622D+00
 Gap=     0.176 Goal=   None    Shift=    0.000
 RMSDP=2.76D-05 MaxDP=1.23D-03 DE=-1.33D-05 OVMax= 8.06D-04

 Cycle   6  Pass 1  IDiag  1:
 RMSU=  2.13D-05    CP:  1.02D+00  1.06D+00  1.20D+00  8.94D-01  8.49D-01
 E= -2374.98591167013     Delta-E=       -0.000002701427 Rises=F Damp=F
 DIIS: error= 3.45D-05 at cycle   6 NSaved=   6.
 NSaved= 6 IEnMin= 6 EnMin= -2374.98591167013     IErMin= 6 ErrMin= 3.45D-05
 ErrMax= 3.45D-05  0.00D+00 EMaxC= 1.00D-01 BMatC= 1.80D-07 BMatP= 2.50D-06
 IDIUse=1 WtCom= 1.00D+00 WtEn= 0.00D+00
 Coeff-Com:  0.250D-02-0.351D-01 0.195D-01 0.118D+00 0.301D+00 0.594D+00
 Coeff:      0.250D-02-0.351D-01 0.195D-01 0.118D+00 0.301D+00 0.594D+00
 Gap=     0.176 Goal=   None    Shift=    0.000
 RMSDP=1.77D-05 MaxDP=1.23D-03 DE=-2.70D-06 OVMax= 1.86D-04

 Cycle   7  Pass 1  IDiag  1:
 RMSU=  1.37D-05    CP:  1.02D+00  1.06D+00  1.21D+00  8.98D-01  7.71D-01
                    CP:  7.64D-01
 E= -2374.98591188705     Delta-E=       -0.000000216919 Rises=F Damp=F
 DIIS: error= 7.34D-06 at cycle   7 NSaved=   7.
 NSaved= 7 IEnMin= 7 EnMin= -2374.98591188705     IErMin= 7 ErrMin= 7.34D-06
 ErrMax= 7.34D-06  0.00D+00 EMaxC= 1.00D-01 BMatC= 2.31D-08 BMatP= 1.80D-07
 IDIUse=1 WtCom= 1.00D+00 WtEn= 0.00D+00
 Coeff-Com:  0.574D-03-0.298D-02-0.757D-02-0.250D-01 0.527D-02 0.249D+00
 Coeff-Com:  0.781D+00
 Coeff:      0.574D-03-0.298D-02-0.757D-02-0.250D-01 0.527D-02 0.249D+00
 Coeff:      0.781D+00
 Gap=     0.176 Goal=   None    Shift=    0.000
 RMSDP=8.41D-06 MaxDP=1.29D-03 DE=-2.17D-07 OVMax= 1.19D-04

 Cycle   8  Pass 1  IDiag  1:
 RMSU=  4.21D-06    CP:  1.02D+00  1.06D+00  1.21D+00  8.93D-01  8.12D-01
                    CP:  8.00D-01  9.98D-01
 E= -2374.98591192746     Delta-E=       -0.000000040405 Rises=F Damp=F
 DIIS: error= 5.74D-06 at cycle   8 NSaved=   8.
 NSaved= 8 IEnMin= 8 EnMin= -2374.98591192746     IErMin= 8 ErrMin= 5.74D-06
 ErrMax= 5.74D-06  0.00D+00 EMaxC= 1.00D-01 BMatC= 4.64D-09 BMatP= 2.31D-08
 IDIUse=1 WtCom= 1.00D+00 WtEn= 0.00D+00
 Coeff-Com: -0.101D-03 0.393D-02-0.655D-02-0.323D-01-0.412D-01 0.289D-01
 Coeff-Com:  0.366D+00 0.681D+00
 Coeff:     -0.101D-03 0.393D-02-0.655D-02-0.323D-01-0.412D-01 0.289D-01
 Coeff:      0.366D+00 0.681D+00
 Gap=     0.176 Goal=   None    Shift=    0.000
 RMSDP=4.75D-06 MaxDP=1.09D-03 DE=-4.04D-08 OVMax= 3.85D-05

 Cycle   9  Pass 1  IDiag  1:
 RMSU=  1.76D-06    CP:  1.02D+00  1.06D+00  1.21D+00  8.86D-01  8.08D-01
                    CP:  8.50D-01  1.13D+00  8.51D-01
 E= -2374.98591193485     Delta-E=       -0.000000007395 Rises=F Damp=F
 DIIS: error= 1.33D-06 at cycle   9 NSaved=   9.
 NSaved= 9 IEnMin= 9 EnMin= -2374.98591193485     IErMin= 9 ErrMin= 1.33D-06
 ErrMax= 1.33D-06  0.00D+00 EMaxC= 1.00D-01 BMatC= 4.63D-10 BMatP= 4.64D-09
 IDIUse=1 WtCom= 1.00D+00 WtEn= 0.00D+00
 Coeff-Com: -0.120D-03 0.188D-02-0.122D-02-0.818D-02-0.130D-01-0.243D-01
 Coeff-Com:  0.199D-01 0.244D+00 0.781D+00
 Coeff:     -0.120D-03 0.188D-02-0.122D-02-0.818D-02-0.130D-01-0.243D-01
 Coeff:      0.199D-01 0.244D+00 0.781D+00
 Gap=     0.176 Goal=   None    Shift=    0.000
 RMSDP=1.08D-06 MaxDP=9.27D-05 DE=-7.40D-09 OVMax= 2.23D-05

 Cycle  10  Pass 1  IDiag  1:
 RMSU=  6.39D-07    CP:  1.02D+00  1.06D+00  1.20D+00  8.85D-01  8.11D-01
                    CP:  8.32D-01  1.15D+00  9.47D-01  8.99D-01
 E= -2374.98591193588     Delta-E=       -0.000000001031 Rises=F Damp=F
 DIIS: error= 8.01D-07 at cycle  10 NSaved=  10.
 NSaved=10 IEnMin=10 EnMin= -2374.98591193588     IErMin=10 ErrMin= 8.01D-07
 ErrMax= 8.01D-07  0.00D+00 EMaxC= 1.00D-01 BMatC= 1.38D-10 BMatP= 4.63D-10
 IDIUse=1 WtCom= 1.00D+00 WtEn= 0.00D+00
 Coeff-Com: -0.453D-04 0.338D-03 0.342D-03 0.745D-03-0.348D-04-0.175D-01
 Coeff-Com: -0.496D-01 0.138D-02 0.392D+00 0.672D+00
 Coeff:     -0.453D-04 0.338D-03 0.342D-03 0.745D-03-0.348D-04-0.175D-01
 Coeff:     -0.496D-01 0.138D-02 0.392D+00 0.672D+00
 Gap=     0.176 Goal=   None    Shift=    0.000
 RMSDP=5.20D-07 MaxDP=2.43D-05 DE=-1.03D-09 OVMax= 1.12D-05

 Cycle  11  Pass 1  IDiag  1:
 RMSU=  2.46D-07    CP:  1.02D+00  1.06D+00  1.20D+00  8.85D-01  8.11D-01
                    CP:  8.36D-01  1.16D+00  9.96D-01  1.07D+00  6.79D-01
 E= -2374.98591193616     Delta-E=       -0.000000000274 Rises=F Damp=F
 DIIS: error= 1.72D-07 at cycle  11 NSaved=  11.
 NSaved=11 IEnMin=11 EnMin= -2374.98591193616     IErMin=11 ErrMin= 1.72D-07
 ErrMax= 1.72D-07  0.00D+00 EMaxC= 1.00D-01 BMatC= 1.63D-11 BMatP= 1.38D-10
 IDIUse=1 WtCom= 1.00D+00 WtEn= 0.00D+00
 Coeff-Com:  0.842D-05-0.285D-03 0.461D-03 0.207D-02 0.287D-02-0.209D-02
 Coeff-Com: -0.237D-01-0.523D-01-0.756D-02 0.269D+00 0.812D+00
 Coeff:      0.842D-05-0.285D-03 0.461D-03 0.207D-02 0.287D-02-0.209D-02
 Coeff:     -0.237D-01-0.523D-01-0.756D-02 0.269D+00 0.812D+00
 Gap=     0.176 Goal=   None    Shift=    0.000
 RMSDP=1.89D-07 MaxDP=3.39D-05 DE=-2.74D-10 OVMax= 6.41D-06

 Cycle  12  Pass 1  IDiag  1:
 RMSU=  7.72D-08    CP:  1.02D+00  1.06D+00  1.20D+00  8.85D-01  8.11D-01
                    CP:  8.35D-01  1.16D+00  9.93D-01  1.11D+00  7.84D-01
                    CP:  1.06D+00
 E= -2374.98591193617     Delta-E=       -0.000000000010 Rises=F Damp=F
 DIIS: error= 7.51D-08 at cycle  12 NSaved=  12.
 NSaved=12 IEnMin=12 EnMin= -2374.98591193617     IErMin=12 ErrMin= 7.51D-08
 ErrMax= 7.51D-08  0.00D+00 EMaxC= 1.00D-01 BMatC= 2.82D-12 BMatP= 1.63D-11
 IDIUse=1 WtCom= 1.00D+00 WtEn= 0.00D+00
 Coeff-Com:  0.875D-05-0.168D-03 0.190D-03 0.869D-03 0.127D-02 0.918D-03
 Coeff-Com: -0.537D-02-0.246D-01-0.478D-01 0.565D-01 0.371D+00 0.647D+00
 Coeff:      0.875D-05-0.168D-03 0.190D-03 0.869D-03 0.127D-02 0.918D-03
 Coeff:     -0.537D-02-0.246D-01-0.478D-01 0.565D-01 0.371D+00 0.647D+00
 Gap=     0.176 Goal=   None    Shift=    0.000
 RMSDP=7.28D-08 MaxDP=1.42D-05 DE=-1.00D-11 OVMax= 1.98D-06

 Cycle  13  Pass 1  IDiag  1:
 RMSU=  3.10D-08    CP:  1.02D+00  1.06D+00  1.20D+00  8.85D-01  8.11D-01
                    CP:  8.35D-01  1.16D+00  1.00D+00  1.11D+00  8.14D-01
                    CP:  1.13D+00  9.38D-01
 E= -2374.98591193621     Delta-E=       -0.000000000038 Rises=F Damp=F
 DIIS: error= 3.78D-08 at cycle  13 NSaved=  13.
 NSaved=13 IEnMin=13 EnMin= -2374.98591193621     IErMin=13 ErrMin= 3.78D-08
 ErrMax= 3.78D-08  0.00D+00 EMaxC= 1.00D-01 BMatC= 5.65D-13 BMatP= 2.82D-12
 IDIUse=1 WtCom= 1.00D+00 WtEn= 0.00D+00
 Coeff-Com:  0.225D-05-0.167D-04-0.971D-05-0.292D-04-0.546D-04 0.843D-03
 Coeff-Com:  0.250D-02 0.128D-03-0.219D-01-0.293D-01-0.457D-02 0.307D+00
 Coeff-Com:  0.745D+00
 Coeff:      0.225D-05-0.167D-04-0.971D-05-0.292D-04-0.546D-04 0.843D-03
 Coeff:      0.250D-02 0.128D-03-0.219D-01-0.293D-01-0.457D-02 0.307D+00
 Coeff:      0.745D+00
 Gap=     0.176 Goal=   None    Shift=    0.000
 RMSDP=3.05D-08 MaxDP=4.10D-06 DE=-3.77D-11 OVMax= 1.16D-06

 Cycle  14  Pass 1  IDiag  1:
 RMSU=  1.39D-08    CP:  1.02D+00  1.06D+00  1.20D+00  8.85D-01  8.11D-01
                    CP:  8.36D-01  1.16D+00  9.96D-01  1.11D+00  8.15D-01
                    CP:  1.16D+00  1.09D+00  9.73D-01
 E= -2374.98591193618     Delta-E=        0.000000000024 Rises=F Damp=F
 DIIS: error= 2.00D-08 at cycle  14 NSaved=  14.
 NSaved=14 IEnMin=13 EnMin= -2374.98591193621     IErMin=14 ErrMin= 2.00D-08
 ErrMax= 2.00D-08  0.00D+00 EMaxC= 1.00D-01 BMatC= 7.98D-14 BMatP= 5.65D-13
 IDIUse=1 WtCom= 1.00D+00 WtEn= 0.00D+00
 Coeff-Com: -0.718D-06 0.247D-04-0.430D-04-0.161D-03-0.253D-03 0.186D-03
 Coeff-Com:  0.187D-02 0.485D-02 0.268D-03-0.200D-01-0.711D-01-0.716D-02
 Coeff-Com:  0.283D+00 0.808D+00
 Coeff:     -0.718D-06 0.247D-04-0.430D-04-0.161D-03-0.253D-03 0.186D-03
 Coeff:      0.187D-02 0.485D-02 0.268D-03-0.200D-01-0.711D-01-0.716D-02
 Coeff:      0.283D+00 0.808D+00
 Gap=     0.176 Goal=   None    Shift=    0.000
 RMSDP=1.37D-08 MaxDP=2.82D-06 DE= 2.36D-11 OVMax= 5.05D-07

 Cycle  15  Pass 1  IDiag  1:
 RMSU=  6.23D-09    CP:  1.02D+00  1.06D+00  1.20D+00  8.85D-01  8.11D-01
                    CP:  8.35D-01  1.16D+00  9.97D-01  1.11D+00  8.15D-01
                    CP:  1.17D+00  1.11D+00  1.07D+00  9.33D-01
 E= -2374.98591193623     Delta-E=       -0.000000000050 Rises=F Damp=F
 DIIS: error= 8.19D-09 at cycle  15 NSaved=  15.
 NSaved=15 IEnMin=15 EnMin= -2374.98591193623     IErMin=15 ErrMin= 8.19D-09
 ErrMax= 8.19D-09  0.00D+00 EMaxC= 1.00D-01 BMatC= 1.08D-14 BMatP= 7.98D-14
 IDIUse=1 WtCom= 1.00D+00 WtEn= 0.00D+00
 Coeff-Com: -0.533D-06 0.113D-04-0.172D-04-0.539D-04-0.900D-04-0.262D-04
 Coeff-Com:  0.348D-03 0.184D-02 0.248D-02-0.370D-02-0.262D-01-0.414D-01
 Coeff-Com:  0.146D-01 0.300D+00 0.752D+00
 Coeff:     -0.533D-06 0.113D-04-0.172D-04-0.539D-04-0.900D-04-0.262D-04
 Coeff:      0.348D-03 0.184D-02 0.248D-02-0.370D-02-0.262D-01-0.414D-01
 Coeff:      0.146D-01 0.300D+00 0.752D+00
 Gap=     0.176 Goal=   None    Shift=    0.000
 RMSDP=4.85D-09 MaxDP=7.08D-07 DE=-5.05D-11 OVMax= 1.58D-07

 SCF Done:  E(RM062X) =  -2374.98591194     A.U. after   15 cycles
            NFock= 15  Conv=0.49D-08     -V/T= 2.0025
 KE= 2.369137636018D+03 PE=-8.654218566580D+03 EE= 2.401987708649D+03
 Leave Link  502 at Mon Apr  4 20:50:35 2022, MaxMem=  1879048192 cpu:            2144.1 elap:             306.7
 (Enter /gpfs/software/gaussian16/sse4/tar/g16/l701.exe)
 ... and contract with generalized density number  0.
 Compute integral first derivatives.
 Leave Link  701 at Mon Apr  4 20:50:36 2022, MaxMem=  1879048192 cpu:               2.1 elap:               0.3
 (Enter /gpfs/software/gaussian16/sse4/tar/g16/l702.exe)
 L702 exits ... SP integral derivatives will be done elsewhere.
 Leave Link  702 at Mon Apr  4 20:50:36 2022, MaxMem=  1879048192 cpu:               0.3 elap:               0.0
 (Enter /gpfs/software/gaussian16/sse4/tar/g16/l703.exe)
 Integral derivatives from FoFJK, PRISM(SPDF).
 Compute integral first derivatives, UseDBF=F ICtDFT=           0.
 Calling FoFJK, ICntrl=      2127 FMM=F ISym2X=0 I1Cent= 0 IOpClX= 0 NMat=1 NMatS=1 NMatT=0.
 FoFJK:  IHMeth= 1 ICntrl=    2127 DoSepK=F KAlg= 0 I1Cent=           0 FoldK=F
 IRaf=         0 NMat=       1 IRICut=       1 DoRegI=T DoRafI=F ISym2E= 0 IDoP0=0 IntGTp=1.
 FoFCou: FMM=F IPFlag=           0 FMFlag=      100000 FMFlg1=         800
         NFxFlg=           0 DoJE=F BraDBF=F KetDBF=F FulRan=T
         wScrn=  0.000000 ICntrl=      2127 IOpCl=  0 I1Cent=           0 NGrid=           0
         NMat0=    1 NMatS0=      1 NMatT0=    0 NMatD0=    1 NMtDS0=    0 NMtDT0=    0
 Symmetry not used in FoFCou.
 Leave Link  703 at Mon Apr  4 20:51:24 2022, MaxMem=  1879048192 cpu:             336.6 elap:              48.2
 (Enter /gpfs/software/gaussian16/sse4/tar/g16/l716.exe)
 Dipole        =-2.42348340D+00 5.28322942D-01-4.67177423D-02
 ***** Axes restored to original set *****
 -------------------------------------------------------------------
 Center     Atomic                   Forces (Hartrees/Bohr)
 Number     Number              X              Y              Z
 -------------------------------------------------------------------
      1        6          -0.001802992   -0.004059924   -0.002753925
      2        6           0.000836039    0.000968863    0.000455211
      3        6          -0.000035164    0.000492454   -0.000470337
      4        6           0.000414005    0.001556326    0.000553784
      5        6           0.000401675   -0.000414242    0.001094273
      6        6          -0.001572594    0.000113053    0.000451544
      7       17           0.000083756    0.000041995   -0.000108036
      8        1           0.000026428    0.000007197   -0.000145159
      9       17           0.000320559   -0.000389912    0.000328509
     10        8           0.000760833    0.001762322    0.001033426
     11       17          -0.000106053    0.000050477   -0.000236329
     12        6           0.001116668   -0.000144598    0.000062058
     13        6          -0.002632782    0.001988187   -0.001337085
     14        6           0.002850146   -0.002090123    0.000631695
     15        6          -0.000944475    0.000009584    0.000483088
     16        6           0.001147169   -0.000573471    0.000095595
     17        6          -0.001711580    0.001656942   -0.000356319
     18        1          -0.000281585   -0.000315777    0.000390145
     19        1           0.000233886   -0.000297046    0.000187321
     20       17           0.000896060   -0.000362307   -0.000359458
 -------------------------------------------------------------------
 Cartesian Forces:  Max     0.004059924 RMS     0.001147201
 Leave Link  716 at Mon Apr  4 20:51:24 2022, MaxMem=  1879048192 cpu:               0.3 elap:               0.0
 (Enter /gpfs/software/gaussian16/sse4/tar/g16/l103.exe)

 GradGradGradGradGradGradGradGradGradGradGradGradGradGradGradGradGradGrad
 Berny optimization.
 Using GEDIIS/GDIIS optimizer.
 FormGI is forming the generalized inverse of G from B-inverse, IUseBI=4.
 Internal  Forces:  Max     0.002447973 RMS     0.000525673
 Search for a local minimum.
 Step number   6 out of a maximum of  108
 All quantities printed in internal units (Hartrees-Bohrs-Radians)
 RMS Force = .52567D-03 SwitMx=.10000D-02 MixMth= 2
 Mixed Optimization -- En-DIIS/RFO-DIIS
 Swapping is turned off.
 Update second derivatives using D2CorX and points    2    3    4    5    6
 DE= -1.06D-04 DEPred=-1.78D-04 R= 5.97D-01
 TightC=F SS=  1.41D+00  RLast= 1.17D-01 DXNew= 1.4270D+00 3.5214D-01
 Trust test= 5.97D-01 RLast= 1.17D-01 DXMaxT set to 8.49D-01
 ITU=  1  1  1  1  1  0
     Eigenvalues ---    0.00718   0.01026   0.01298   0.01550   0.01593
     Eigenvalues ---    0.01663   0.01825   0.01941   0.02037   0.02095
     Eigenvalues ---    0.02123   0.02145   0.02152   0.02179   0.02229
     Eigenvalues ---    0.02354   0.02908   0.09415   0.15974   0.16167
     Eigenvalues ---    0.16436   0.20564   0.22774   0.23794   0.24960
     Eigenvalues ---    0.24993   0.24999   0.25000   0.25000   0.25019
     Eigenvalues ---    0.25157   0.25268   0.30866   0.32059   0.32281
     Eigenvalues ---    0.32794   0.33559   0.33840   0.34479   0.34639
     Eigenvalues ---    0.35009   0.35122   0.35894   0.38907   0.41470
     Eigenvalues ---    0.42479   0.43502   0.45318   0.47279   0.48805
     Eigenvalues ---    0.53417   0.56232   0.85798   0.92643
 En-DIIS/RFO-DIIS/Sim-DIIS IScMMF=       -3 using points:     6    5
 RFO step:  Lambda=-4.34266500D-04.
 NNeg= 0 NGDIIS= 2 SimSw=  2.50D-01 Rises=F DC= -1.06D-04 SmlDif=  1.00D-05
 NRisDI= 0 DoIntr=F SqrtH=F CThrHd= 10.0 CDAdj=  3.0
 RMS Error=  0.1746947303D-01 NUsed= 2 OKEnD=T EnDIS=F
 InvSVX:  RCond= 3.25D-03 Info=           0 Equed=N FErr=  5.32D-15 BErr=  5.36D-17
 DidBck=F Rises=F RFO-DIIS coefs:    1.03487   -0.03487
 Iteration  1 RMS(Cart)=  0.03047520 RMS(Int)=  0.00061025
 Iteration  2 RMS(Cart)=  0.00063129 RMS(Int)=  0.00020121
 Iteration  3 RMS(Cart)=  0.00000039 RMS(Int)=  0.00020121
 ITry= 1 IFail=0 DXMaxC= 1.04D-01 DCOld= 1.00D+10 DXMaxT= 8.49D-01 DXLimC= 3.00D+00 Rises=F
 Variable       Old X    -DE/DX   Delta X   Delta X   Delta X     New X
                                 (Linear)    (Quad)   (Total)
    R1        2.75543  -0.00001  -0.00008  -0.00278  -0.00273   2.75270
    R2        2.74193  -0.00068   0.00016   0.00561   0.00590   2.74782
    R3        2.32832   0.00004  -0.00008  -0.00265  -0.00274   2.32559
    R4        2.60435  -0.00028  -0.00004  -0.00089  -0.00093   2.60341
    R5        3.28349  -0.00020   0.00003   0.00113   0.00116   3.28465
    R6        2.67234  -0.00092   0.00010   0.00172   0.00170   2.67404
    R7        3.30796  -0.00003  -0.00011  -0.00366  -0.00376   3.30420
    R8        2.58141  -0.00036  -0.00003  -0.00140  -0.00143   2.57997
    R9        3.30805  -0.00059   0.00008   0.00266   0.00273   3.31078
   R10        2.66494  -0.00095   0.00009   0.00325   0.00322   2.66816
   R11        2.04501   0.00014  -0.00002  -0.00061  -0.00063   2.04438
   R12        2.73360   0.00071  -0.00012  -0.00452  -0.00464   2.72896
   R13        2.60596  -0.00095  -0.00020  -0.00838  -0.00856   2.59740
   R14        2.70215  -0.00088   0.00023   0.00849   0.00870   2.71084
   R15        2.35447   0.00245   0.00001   0.00286   0.00290   2.35738
   R16        2.60898   0.00031   0.00005   0.00303   0.00310   2.61208
   R17        2.63712   0.00111  -0.00020  -0.00587  -0.00610   2.63102
   R18        2.04810  -0.00024   0.00004   0.00092   0.00096   2.04906
   R19        2.65326  -0.00073   0.00010   0.00308   0.00316   2.65642
   R20        2.04901  -0.00021  -0.00001  -0.00052  -0.00053   2.04847
   R21        3.32160   0.00102  -0.00013  -0.00249  -0.00261   3.31898
    A1        1.94988  -0.00014   0.00002   0.00113   0.00056   1.95044
    A2        2.16094  -0.00012   0.00011   0.00527   0.00415   2.16509
    A3        2.17154   0.00033  -0.00016  -0.00321  -0.00457   2.16697
    A4        2.15331   0.00003  -0.00003  -0.00131  -0.00108   2.15224
    A5        2.01204  -0.00024   0.00007   0.00204   0.00198   2.01402
    A6        2.11783   0.00021  -0.00004  -0.00073  -0.00091   2.11692
    A7        2.13561  -0.00010   0.00002   0.00075   0.00078   2.13639
    A8        2.07899   0.00028   0.00000   0.00163   0.00163   2.08061
    A9        2.06858  -0.00018  -0.00002  -0.00238  -0.00241   2.06617
   A10        2.16996  -0.00013   0.00007   0.00208   0.00240   2.17236
   A11        2.03303  -0.00002  -0.00004  -0.00166  -0.00183   2.03120
   A12        2.08019   0.00015  -0.00002  -0.00041  -0.00057   2.07962
   A13        2.13407   0.00028  -0.00014  -0.00484  -0.00498   2.12910
   A14        2.05884  -0.00013   0.00014   0.00479   0.00492   2.06375
   A15        2.09022  -0.00015   0.00001   0.00009   0.00009   2.09031
   A16        2.02327   0.00008   0.00006   0.00265   0.00256   2.02583
   A17        2.14356   0.00015   0.00003  -0.00090  -0.00084   2.14273
   A18        2.11635  -0.00024  -0.00009  -0.00172  -0.00177   2.11458
   A19        2.25919   0.00043   0.00017   0.00732   0.00750   2.26669
   A20        2.20615  -0.00007   0.00001   0.00167   0.00168   2.20784
   A21        1.81784  -0.00036  -0.00018  -0.00899  -0.00919   1.80865
   A22        2.42059   0.00121   0.00070   0.02966   0.03040   2.45099
   A23        2.03709  -0.00153  -0.00076  -0.03059  -0.03129   2.00581
   A24        2.15806  -0.00001  -0.00010  -0.00278  -0.00295   2.15511
   A25        2.07205  -0.00050   0.00008   0.00157   0.00169   2.07374
   A26        2.05303   0.00050   0.00002   0.00121   0.00126   2.05430
   A27        2.11971   0.00032  -0.00007  -0.00227  -0.00241   2.11730
   A28        2.07730   0.00021  -0.00007  -0.00184  -0.00188   2.07542
   A29        2.08616  -0.00053   0.00015   0.00413   0.00431   2.09047
   A30        2.01301   0.00037   0.00040   0.01506   0.01546   2.02847
   A31        2.17820  -0.00033  -0.00024  -0.00861  -0.00885   2.16935
   A32        2.09191  -0.00004  -0.00017  -0.00641  -0.00658   2.08534
    D1        0.01780  -0.00069   0.00096  -0.01757  -0.01661   0.00120
    D2       -3.12453  -0.00060   0.00089  -0.01467  -0.01382  -3.13834
    D3        3.11770   0.00102  -0.00075   0.06390   0.06337  -3.10211
    D4       -0.02463   0.00111  -0.00082   0.06680   0.06616   0.04153
    D5       -0.02248   0.00077  -0.00110   0.02162   0.02051  -0.00197
    D6        3.12075   0.00058  -0.00067   0.01879   0.01807   3.13882
    D7       -3.12208  -0.00093   0.00062  -0.06068  -0.05981   3.10129
    D8        0.02116  -0.00113   0.00105  -0.06351  -0.06226  -0.04110
    D9       -0.00043   0.00023  -0.00027   0.00364   0.00341   0.00298
   D10       -3.13965   0.00019  -0.00007   0.00465   0.00458  -3.13507
   D11       -3.14124   0.00013  -0.00019   0.00057   0.00046  -3.14078
   D12        0.00273   0.00010   0.00000   0.00157   0.00163   0.00435
   D13       -0.01402   0.00024  -0.00039   0.00819   0.00778  -0.00624
   D14        3.12968   0.00005  -0.00030  -0.00463  -0.00495   3.12473
   D15        3.12521   0.00027  -0.00059   0.00719   0.00663   3.13184
   D16       -0.01428   0.00008  -0.00050  -0.00562  -0.00610  -0.02037
   D17        0.00967  -0.00038   0.00054  -0.01170  -0.01111  -0.00144
   D18        3.13956  -0.00029   0.00057  -0.00772  -0.00714   3.13242
   D19       -3.13361  -0.00018   0.00011  -0.00881  -0.00860   3.14098
   D20       -0.00372  -0.00010   0.00013  -0.00483  -0.00464  -0.00835
   D21        0.00961  -0.00016   0.00026  -0.00438  -0.00414   0.00547
   D22       -3.13405   0.00002   0.00017   0.00821   0.00837  -3.12568
   D23       -3.12008  -0.00025   0.00024  -0.00846  -0.00819  -3.12827
   D24        0.01945  -0.00007   0.00015   0.00413   0.00431   0.02376
   D25        0.06578   0.00003  -0.00135  -0.03894  -0.04030   0.02547
   D26       -3.07346  -0.00012  -0.00126  -0.03790  -0.03917  -3.11263
   D27       -3.07360  -0.00017  -0.00126  -0.05242  -0.05367  -3.12727
   D28        0.07035  -0.00031  -0.00116  -0.05139  -0.05254   0.01781
   D29        3.14029  -0.00004  -0.00026  -0.00660  -0.00697   3.13332
   D30       -0.00326   0.00008  -0.00034  -0.00746  -0.00790  -0.01116
   D31       -3.13499  -0.00002   0.00017  -0.00118  -0.00109  -3.13608
   D32        0.01690  -0.00007   0.00010  -0.00184  -0.00177   0.01513
   D33        0.00848  -0.00014   0.00025  -0.00037  -0.00021   0.00827
   D34       -3.12281  -0.00018   0.00018  -0.00103  -0.00089  -3.12370
   D35       -0.00658   0.00010   0.00018   0.01309   0.01325   0.00667
   D36        0.01059  -0.00022   0.00009  -0.00948  -0.00925   0.00134
   D37        3.14104   0.00011  -0.00040  -0.00570  -0.00596   3.13508
   D38       -0.00460   0.00003  -0.00007   0.00078   0.00070  -0.00390
   D39       -3.13981  -0.00002  -0.00006  -0.00252  -0.00251   3.14087
   D40        3.12680   0.00007   0.00000   0.00144   0.00138   3.12818
   D41       -0.00840   0.00001   0.00001  -0.00185  -0.00183  -0.01024
   D42       -0.00581   0.00015  -0.00012   0.00403   0.00401  -0.00180
   D43       -3.13686  -0.00015   0.00034   0.00047   0.00092  -3.13594
   D44        3.12937   0.00021  -0.00014   0.00732   0.00722   3.13659
   D45       -0.00168  -0.00010   0.00033   0.00376   0.00413   0.00245
         Item               Value     Threshold  Converged?
 Maximum Force            0.002448     0.000450     NO 
 RMS     Force            0.000526     0.000300     NO 
 Maximum Displacement     0.103961     0.001800     NO 
 RMS     Displacement     0.030643     0.001200     NO 
 Predicted change in Energy=-2.241999D-04
 Lowest energy point so far.  Saving SCF results.
 GradGradGradGradGradGradGradGradGradGradGradGradGradGradGradGradGradGrad

 Leave Link  103 at Mon Apr  4 20:51:24 2022, MaxMem=  1879048192 cpu:               0.2 elap:               0.0
 (Enter /gpfs/software/gaussian16/sse4/tar/g16/l202.exe)
                          Input orientation:                          
 ---------------------------------------------------------------------
 Center     Atomic      Atomic             Coordinates (Angstroms)
 Number     Number       Type             X           Y           Z
 ---------------------------------------------------------------------
      1          6           0       -8.043453   -1.557718    6.748300
      2          6           0       -7.029416   -2.331807    7.451425
      3          6           0       -5.790221   -2.614893    6.920177
      4          6           0       -7.583388   -1.133109    5.435892
      5          6           0       -6.352391   -1.418485    4.919028
      6          6           0       -5.395738   -2.169362    5.636344
      7         17           0       -4.657207   -3.562978    7.855425
      8          1           0       -6.118065   -1.058579    3.926086
      9         17           0       -8.713213   -0.194302    4.481109
     10          8           0       -9.139002   -1.263017    7.225180
     11         17           0       -7.483385   -2.892956    9.032638
     12          6           0       -4.091698   -2.444230    5.080134
     13          6           0       -3.042066   -3.158765    5.606371
     14          6           0       -1.881987   -3.516176    5.318874
     15          6           0       -3.597349   -2.005536    3.806948
     16          6           0       -2.326585   -2.313738    3.328829
     17          6           0       -1.429349   -3.087724    4.085109
     18          1           0       -4.236980   -1.393862    3.180478
     19          1           0       -2.029220   -1.943498    2.354373
     20         17           0        0.165213   -3.440525    3.438888
 ---------------------------------------------------------------------
                    Distance matrix (angstroms):
                    1          2          3          4          5
     1  C    0.000000
     2  C    1.456664   0.000000
     3  C    2.494838   1.377667   0.000000
     4  C    1.454086   2.409593   2.759391   0.000000
     5  C    2.495058   2.775889   2.398338   1.365263   0.000000
     6  C    2.936145   2.447409   1.415041   2.428954   1.411930
     7  Cl   4.088209   2.703031   1.748506   4.507876   4.011849
     8  H    3.452702   3.857420   3.390306   2.105289   1.081838
     9  Cl   2.729036   4.028260   4.511341   1.751991   2.695158
    10  O    1.230647   2.375679   3.624215   2.374524   3.620457
    11  Cl   2.704577   1.738163   2.721510   4.005452   4.513868
    12  C    4.380073   3.777015   2.509952   3.746666   2.487738
    13  C    5.374125   4.470687   3.094226   4.975536   3.802534
    14  C    6.621365   5.696185   4.318654   6.180508   4.954261
    15  C    5.349760   5.016747   3.856449   4.393529   3.028466
    16  C    6.704247   6.254018   4.998524   5.785117   4.420105
    17  C    7.292453   6.577556   5.222871   6.596767   5.264801
    18  H    5.219716   5.188297   4.229517   4.043925   2.738270
    19  H    7.458311   7.150712   5.953357   6.403224   5.053998
    20  Cl   9.048721   8.312183   6.947534   8.327846   6.982737
                    6          7          8          9         10
     6  C    0.000000
     7  Cl   2.722483   0.000000
     8  H    2.163465   4.883219   0.000000
     9  Cl   4.030021   6.259806   2.791025   0.000000
    10  O    4.166280   5.076762   4.477932   2.975462   0.000000
    11  Cl   4.051749   3.134014   5.595169   5.432460   2.943582
    12  C    1.444106   3.045264   2.712567   5.174883   5.609970
    13  C    2.553348   2.798270   4.086063   6.497397   6.586883
    14  C    3.776392   3.760070   5.091562   7.642143   7.834219
    15  C    2.570551   4.465321   2.695354   5.468741   6.553286
    16  C    3.842547   5.242373   4.038250   6.827062   7.917992
    17  C    4.356829   4.986002   5.111436   7.847509   8.522227
    18  H    2.824074   5.170762   2.051055   4.813237   6.356615
    19  H    4.706994   6.307979   4.469006   7.229001   8.645046
    20  Cl   6.113006   6.540377   6.737256   9.510554  10.278422
                   11         12         13         14         15
    11  Cl   0.000000
    12  C    5.227541   0.000000
    13  C    5.615628   1.374486   0.000000
    14  C    6.749526   2.467567   1.247469   0.000000
    15  C    6.572414   1.434516   2.208212   2.740515   0.000000
    16  C    7.711129   2.489924   2.532426   2.367236   1.392274
    17  C    7.820955   2.914149   2.218139   1.382255   2.439002
    18  H    6.858148   2.175563   3.229188   3.823996   1.084314
    19  H    8.674595   3.454609   3.616382   3.359056   2.138422
    20  Cl   9.491624   4.669859   3.881238   2.780486   4.043703
                   16         17         18         19         20
    16  C    0.000000
    17  C    1.405719   0.000000
    18  H    2.125509   3.401517   0.000000
    19  H    1.084005   2.159756   2.420486   0.000000
    20  Cl   2.736936   1.756330   4.861574   2.869285   0.000000
 Stoichiometry    C12H3Cl4O(1-)
 Framework group  C1[X(C12H3Cl4O)]
 Deg. of freedom    54
 Full point group                 C1      NOp   1
 RotChk:  IX=2 Diff= 1.49D-02
 Largest Abelian subgroup         C1      NOp   1
 Largest concise Abelian subgroup C1      NOp   1
                         Standard orientation:                         
 ---------------------------------------------------------------------
 Center     Atomic      Atomic             Coordinates (Angstroms)
 Number     Number       Type             X           Y           Z
 ---------------------------------------------------------------------
      1          6           0        3.137788    0.283055   -0.002958
      2          6           0        2.331839   -0.930335   -0.002193
      3          6           0        0.954229   -0.923658    0.008480
      4          6           0        2.310998    1.479135    0.010431
      5          6           0        0.945777    1.474638    0.020101
      6          6           0        0.201717    0.274678    0.016126
      7         17           0        0.093590   -2.445656    0.018235
      8          1           0        0.430797    2.425864    0.038479
      9         17           0        3.159495    3.011943    0.015289
     10          8           0        4.367386    0.293533   -0.052660
     11         17           0        3.227347   -2.420022   -0.012595
     12          6           0       -1.242268    0.290946    0.006853
     13          6           0       -2.135322   -0.753834    0.016925
     14          6           0       -3.364179   -0.968511    0.019034
     15          6           0       -2.082351    1.453436   -0.019848
     16          6           0       -3.473434    1.395863   -0.021026
     17          6           0       -4.153724    0.165896   -0.000194
     18          1           0       -1.618361    2.433014   -0.049442
     19          1           0       -4.036289    2.322062   -0.041432
     20         17           0       -5.909940    0.149202   -0.011323
 ---------------------------------------------------------------------
 Rotational constants (GHZ):           0.5656539           0.1608504           0.1252443
 Leave Link  202 at Mon Apr  4 20:51:24 2022, MaxMem=  1879048192 cpu:               0.0 elap:               0.0
 (Enter /gpfs/software/gaussian16/sse4/tar/g16/l301.exe)
 Standard basis: 6-311+G(d,p) (5D, 7F)
 Ernie: Thresh=  0.10000D-02 Tol=  0.10000D-05 Strict=F.
 There are   441 symmetry adapted cartesian basis functions of A   symmetry.
 There are   424 symmetry adapted basis functions of A   symmetry.
   424 basis functions,   704 primitive gaussians,   441 cartesian basis functions
    76 alpha electrons       76 beta electrons
       nuclear repulsion energy      1508.6838058132 Hartrees.
 IExCor= 4336 DFT=T Ex+Corr=M062X ExCW=0 ScaHFX=  0.540000
 ScaDFX=  1.000000  1.000000  1.000000  1.000000 ScalE2=  1.000000  1.000000
 IRadAn=      5 IRanWt=     -1 IRanGd=            0 ICorTp=0 IEmpDi=  4
 NAtoms=   20 NActive=   20 NUniq=   20 SFac= 1.00D+00 NAtFMM=   60 NAOKFM=F Big=F
 Integral buffers will be    131072 words long.
 Raffenetti 2 integral format.
 Two-electron integral symmetry is turned on.
 Leave Link  301 at Mon Apr  4 20:51:25 2022, MaxMem=  1879048192 cpu:               0.5 elap:               0.1
 (Enter /gpfs/software/gaussian16/sse4/tar/g16/l302.exe)
 NPDir=0 NMtPBC=     1 NCelOv=     1 NCel=       1 NClECP=     1 NCelD=      1
         NCelK=      1 NCelE2=     1 NClLst=     1 CellRange=     0.0.
 One-electron integrals computed using PRISM.
 One-electron integral symmetry used in STVInt
 NBasis=   424 RedAO= T EigKep=  1.49D-06  NBF=   424
 NBsUse=   418 1.00D-06 EigRej=  7.57D-07 NBFU=   418
 Precomputing XC quadrature grid using
 IXCGrd= 4 IRadAn=           5 IRanWt=          -1 IRanGd=           0 AccXCQ= 0.00D+00.
 Generated NRdTot=       0 NPtTot=           0 NUsed=           0 NTot=          32
 NSgBfM=   429   429   429   429   429 MxSgAt=    20 MxSgA2=    20.
 Leave Link  302 at Mon Apr  4 20:51:25 2022, MaxMem=  1879048192 cpu:               5.5 elap:               0.8
 (Enter /gpfs/software/gaussian16/sse4/tar/g16/l303.exe)
 DipDrv:  MaxL=1.
 Leave Link  303 at Mon Apr  4 20:51:26 2022, MaxMem=  1879048192 cpu:               0.6 elap:               0.1
 (Enter /gpfs/software/gaussian16/sse4/tar/g16/l401.exe)
 Initial guess from the checkpoint file:  "checkpoint.chk"
 B after Tr=    -0.000000   -0.000000    0.000000
         Rot=    1.000000   -0.000006   -0.000002    0.000577 Ang=  -0.07 deg.
 Guess basis will be translated and rotated to current coordinates.
 JPrj=2 DoOrth=T DoCkMO=T.
 Generating alternative initial guess.
 ExpMin= 4.38D-02 ExpMax= 1.06D+05 ExpMxC= 3.62D+03 IAcc=2 IRadAn=         4 AccDes= 0.00D+00
 Harris functional with IExCor= 1009 and IRadAn=       4 diagonalized for initial guess.
 HarFok:  IExCor= 1009 AccDes= 0.00D+00 IRadAn=         4 IDoV= 1 UseB2=F ITyADJ=14
 ICtDFT=  3500011 ScaDFX=  1.000000  1.000000  1.000000  1.000000
 FoFCou: FMM=F IPFlag=           0 FMFlag=      100000 FMFlg1=           0
         NFxFlg=           0 DoJE=T BraDBF=F KetDBF=T FulRan=T
         wScrn=  0.000000 ICntrl=       500 IOpCl=  0 I1Cent=   200000004 NGrid=           0
         NMat0=    1 NMatS0=      1 NMatT0=    0 NMatD0=    1 NMtDS0=    0 NMtDT0=    0
 Petite list used in FoFCou.
 Harris En= -2373.88786130479    
 Leave Link  401 at Mon Apr  4 20:51:29 2022, MaxMem=  1879048192 cpu:              20.0 elap:               2.9
 (Enter /gpfs/software/gaussian16/sse4/tar/g16/l502.exe)
 Integral symmetry usage will be decided dynamically.
 Closed shell SCF:
 Using DIIS extrapolation, IDIIS=  1040.
 NGot=  1879048192 LenX=  1878652179 LenY=  1878457257
 Requested convergence on RMS density matrix=1.00D-08 within 128 cycles.
 Requested convergence on MAX density matrix=1.00D-06.
 Requested convergence on             energy=1.00D-06.
 No special actions if energy rises.
 Fock matrices will be formed incrementally for  20 cycles.

 Cycle   1  Pass 1  IDiag  1:
 FoFJK:  IHMeth= 1 ICntrl=       0 DoSepK=F KAlg= 0 I1Cent=           0 FoldK=F
 IRaf= 790000000 NMat=       1 IRICut=       1 DoRegI=T DoRafI=F ISym2E= 0 IDoP0=0 IntGTp=1.
 FoFCou: FMM=F IPFlag=           0 FMFlag=      100000 FMFlg1=           0
         NFxFlg=           0 DoJE=F BraDBF=F KetDBF=F FulRan=T
         wScrn=  0.000000 ICntrl=         0 IOpCl=  0 I1Cent=           0 NGrid=           0
         NMat0=    1 NMatS0=      1 NMatT0=    0 NMatD0=    1 NMtDS0=    0 NMtDT0=    0
 Symmetry not used in FoFCou.
 E= -2374.97440853195    
 DIIS: error= 2.91D-03 at cycle   1 NSaved=   1.
 NSaved= 1 IEnMin= 1 EnMin= -2374.97440853195     IErMin= 1 ErrMin= 2.91D-03
 ErrMax= 2.91D-03  0.00D+00 EMaxC= 1.00D-01 BMatC= 5.10D-03 BMatP= 5.10D-03
 IDIUse=3 WtCom= 9.71D-01 WtEn= 2.91D-02
 Coeff-Com:  0.100D+01
 Coeff-En:   0.100D+01
 Coeff:      0.100D+01
 Gap=     0.390 Goal=   None    Shift=    0.000
 GapD=    0.390 DampG=1.000 DampE=1.000 DampFc=1.0000 IDamp=-1.
 RMSDP=4.92D-03 MaxDP=2.55D-01              OVMax= 4.87D-02

 Cycle   2  Pass 1  IDiag  1:
 RMSU=  4.63D-03    CP:  1.02D+00
 E= -2374.98532741229     Delta-E=       -0.010918880343 Rises=F Damp=F
 DIIS: error= 6.21D-04 at cycle   2 NSaved=   2.
 NSaved= 2 IEnMin= 2 EnMin= -2374.98532741229     IErMin= 2 ErrMin= 6.21D-04
 ErrMax= 6.21D-04  0.00D+00 EMaxC= 1.00D-01 BMatC= 1.82D-04 BMatP= 5.10D-03
 IDIUse=3 WtCom= 9.94D-01 WtEn= 6.21D-03
 Coeff-Com: -0.109D+00 0.111D+01
 Coeff-En:   0.000D+00 0.100D+01
 Coeff:     -0.108D+00 0.111D+01
 Gap=     0.177 Goal=   None    Shift=    0.000
 RMSDP=8.77D-04 MaxDP=7.08D-02 DE=-1.09D-02 OVMax= 1.04D-02

 Cycle   3  Pass 1  IDiag  1:
 RMSU=  6.28D-04    CP:  1.02D+00  1.09D+00
 E= -2374.98575585816     Delta-E=       -0.000428445864 Rises=F Damp=F
 DIIS: error= 4.57D-04 at cycle   3 NSaved=   3.
 NSaved= 3 IEnMin= 3 EnMin= -2374.98575585816     IErMin= 3 ErrMin= 4.57D-04
 ErrMax= 4.57D-04  0.00D+00 EMaxC= 1.00D-01 BMatC= 5.94D-05 BMatP= 1.82D-04
 IDIUse=3 WtCom= 9.95D-01 WtEn= 4.57D-03
 Coeff-Com: -0.584D-01 0.414D+00 0.645D+00
 Coeff-En:   0.000D+00 0.000D+00 0.100D+01
 Coeff:     -0.581D-01 0.412D+00 0.646D+00
 Gap=     0.178 Goal=   None    Shift=    0.000
 RMSDP=2.79D-04 MaxDP=2.36D-02 DE=-4.28D-04 OVMax= 3.56D-03

 Cycle   4  Pass 1  IDiag  1:
 RMSU=  2.35D-04    CP:  1.02D+00  1.10D+00  9.38D-01
 E= -2374.98580702717     Delta-E=       -0.000051169013 Rises=F Damp=F
 DIIS: error= 4.42D-04 at cycle   4 NSaved=   4.
 NSaved= 4 IEnMin= 4 EnMin= -2374.98580702717     IErMin= 4 ErrMin= 4.42D-04
 ErrMax= 4.42D-04  0.00D+00 EMaxC= 1.00D-01 BMatC= 1.95D-05 BMatP= 5.94D-05
 IDIUse=3 WtCom= 9.96D-01 WtEn= 4.42D-03
 Coeff-Com: -0.159D-01 0.556D-01 0.357D+00 0.603D+00
 Coeff-En:   0.000D+00 0.000D+00 0.148D+00 0.852D+00
 Coeff:     -0.158D-01 0.554D-01 0.356D+00 0.605D+00
 Gap=     0.177 Goal=   None    Shift=    0.000
 RMSDP=1.35D-04 MaxDP=1.10D-02 DE=-5.12D-05 OVMax= 1.62D-03

 Cycle   5  Pass 1  IDiag  1:
 RMSU=  9.09D-05    CP:  1.02D+00  1.10D+00  1.02D+00  8.24D-01
 E= -2374.98582450092     Delta-E=       -0.000017473747 Rises=F Damp=F
 DIIS: error= 1.95D-04 at cycle   5 NSaved=   5.
 NSaved= 5 IEnMin= 5 EnMin= -2374.98582450092     IErMin= 5 ErrMin= 1.95D-04
 ErrMax= 1.95D-04  0.00D+00 EMaxC= 1.00D-01 BMatC= 5.08D-06 BMatP= 1.95D-05
 IDIUse=3 WtCom= 9.98D-01 WtEn= 1.95D-03
 Coeff-Com:  0.265D-02-0.571D-01 0.974D-01 0.386D+00 0.571D+00
 Coeff-En:   0.000D+00 0.000D+00 0.000D+00 0.146D+00 0.854D+00
 Coeff:      0.265D-02-0.570D-01 0.972D-01 0.386D+00 0.572D+00
 Gap=     0.177 Goal=   None    Shift=    0.000
 RMSDP=3.94D-05 MaxDP=4.65D-03 DE=-1.75D-05 OVMax= 1.13D-03

 Cycle   6  Pass 1  IDiag  1:
 RMSU=  2.80D-05    CP:  1.02D+00  1.10D+00  1.04D+00  8.30D-01  7.57D-01
 E= -2374.98582993755     Delta-E=       -0.000005436635 Rises=F Damp=F
 DIIS: error= 5.25D-05 at cycle   6 NSaved=   6.
 NSaved= 6 IEnMin= 6 EnMin= -2374.98582993755     IErMin= 6 ErrMin= 5.25D-05
 ErrMax= 5.25D-05  0.00D+00 EMaxC= 1.00D-01 BMatC= 3.46D-07 BMatP= 5.08D-06
 IDIUse=1 WtCom= 1.00D+00 WtEn= 0.00D+00
 Coeff-Com:  0.259D-02-0.326D-01 0.171D-01 0.118D+00 0.278D+00 0.616D+00
 Coeff:      0.259D-02-0.326D-01 0.171D-01 0.118D+00 0.278D+00 0.616D+00
 Gap=     0.178 Goal=   None    Shift=    0.000
 RMSDP=2.19D-05 MaxDP=1.73D-03 DE=-5.44D-06 OVMax= 2.38D-04

 Cycle   7  Pass 1  IDiag  1:
 RMSU=  1.58D-05    CP:  1.02D+00  1.10D+00  1.06D+00  8.57D-01  7.06D-01
                    CP:  9.06D-01
 E= -2374.98583033833     Delta-E=       -0.000000400780 Rises=F Damp=F
 DIIS: error= 1.20D-05 at cycle   7 NSaved=   7.
 NSaved= 7 IEnMin= 7 EnMin= -2374.98583033833     IErMin= 7 ErrMin= 1.20D-05
 ErrMax= 1.20D-05  0.00D+00 EMaxC= 1.00D-01 BMatC= 5.28D-08 BMatP= 3.46D-07
 IDIUse=1 WtCom= 1.00D+00 WtEn= 0.00D+00
 Coeff-Com:  0.839D-03-0.523D-02-0.939D-02-0.267D-01 0.235D-01 0.288D+00
 Coeff-Com:  0.729D+00
 Coeff:      0.839D-03-0.523D-02-0.939D-02-0.267D-01 0.235D-01 0.288D+00
 Coeff:      0.729D+00
 Gap=     0.178 Goal=   None    Shift=    0.000
 RMSDP=1.24D-05 MaxDP=2.02D-03 DE=-4.01D-07 OVMax= 1.52D-04

 Cycle   8  Pass 1  IDiag  1:
 RMSU=  6.00D-06    CP:  1.02D+00  1.10D+00  1.06D+00  8.55D-01  7.68D-01
                    CP:  9.46D-01  7.86D-01
 E= -2374.98583041702     Delta-E=       -0.000000078690 Rises=F Damp=F
 DIIS: error= 7.25D-06 at cycle   8 NSaved=   8.
 NSaved= 8 IEnMin= 8 EnMin= -2374.98583041702     IErMin= 8 ErrMin= 7.25D-06
 ErrMax= 7.25D-06  0.00D+00 EMaxC= 1.00D-01 BMatC= 8.37D-09 BMatP= 5.28D-08
 IDIUse=1 WtCom= 1.00D+00 WtEn= 0.00D+00
 Coeff-Com: -0.402D-04 0.304D-02-0.665D-02-0.334D-01-0.310D-01 0.295D-01
 Coeff-Com:  0.329D+00 0.710D+00
 Coeff:     -0.402D-04 0.304D-02-0.665D-02-0.334D-01-0.310D-01 0.295D-01
 Coeff:      0.329D+00 0.710D+00
 Gap=     0.178 Goal=   None    Shift=    0.000
 RMSDP=5.67D-06 MaxDP=1.26D-03 DE=-7.87D-08 OVMax= 5.18D-05

 Cycle   9  Pass 1  IDiag  1:
 RMSU=  2.31D-06    CP:  1.02D+00  1.10D+00  1.06D+00  8.47D-01  7.71D-01
                    CP:  1.01D+00  9.46D-01  7.80D-01
 E= -2374.98583043042     Delta-E=       -0.000000013402 Rises=F Damp=F
 DIIS: error= 2.12D-06 at cycle   9 NSaved=   9.
 NSaved= 9 IEnMin= 9 EnMin= -2374.98583043042     IErMin= 9 ErrMin= 2.12D-06
 ErrMax= 2.12D-06  0.00D+00 EMaxC= 1.00D-01 BMatC= 1.02D-09 BMatP= 8.37D-09
 IDIUse=1 WtCom= 1.00D+00 WtEn= 0.00D+00
 Coeff-Com: -0.146D-03 0.214D-02-0.136D-02-0.103D-01-0.139D-01-0.269D-01
 Coeff-Com:  0.297D-01 0.283D+00 0.738D+00
 Coeff:     -0.146D-03 0.214D-02-0.136D-02-0.103D-01-0.139D-01-0.269D-01
 Coeff:      0.297D-01 0.283D+00 0.738D+00
 Gap=     0.178 Goal=   None    Shift=    0.000
 RMSDP=1.08D-06 MaxDP=8.75D-05 DE=-1.34D-08 OVMax= 2.37D-05

 Cycle  10  Pass 1  IDiag  1:
 RMSU=  6.33D-07    CP:  1.02D+00  1.10D+00  1.06D+00  8.48D-01  7.71D-01
                    CP:  1.00D+00  9.66D-01  8.86D-01  9.50D-01
 E= -2374.98583043227     Delta-E=       -0.000000001849 Rises=F Damp=F
 DIIS: error= 7.26D-07 at cycle  10 NSaved=  10.
 NSaved=10 IEnMin=10 EnMin= -2374.98583043227     IErMin=10 ErrMin= 7.26D-07
 ErrMax= 7.26D-07  0.00D+00 EMaxC= 1.00D-01 BMatC= 2.46D-10 BMatP= 1.02D-09
 IDIUse=1 WtCom= 1.00D+00 WtEn= 0.00D+00
 Coeff-Com: -0.689D-04 0.673D-03 0.172D-03-0.772D-03-0.246D-02-0.180D-01
 Coeff-Com: -0.323D-01 0.406D-01 0.368D+00 0.644D+00
 Coeff:     -0.689D-04 0.673D-03 0.172D-03-0.772D-03-0.246D-02-0.180D-01
 Coeff:     -0.323D-01 0.406D-01 0.368D+00 0.644D+00
 Gap=     0.178 Goal=   None    Shift=    0.000
 RMSDP=6.31D-07 MaxDP=4.51D-05 DE=-1.85D-09 OVMax= 1.21D-05

 Cycle  11  Pass 1  IDiag  1:
 RMSU=  2.24D-07    CP:  1.02D+00  1.10D+00  1.06D+00  8.47D-01  7.74D-01
                    CP:  1.00D+00  9.61D-01  9.19D-01  1.04D+00  8.55D-01
 E= -2374.98583043272     Delta-E=       -0.000000000451 Rises=F Damp=F
 DIIS: error= 3.60D-07 at cycle  11 NSaved=  11.
 NSaved=11 IEnMin=11 EnMin= -2374.98583043272     IErMin=11 ErrMin= 3.60D-07
 ErrMax= 3.60D-07  0.00D+00 EMaxC= 1.00D-01 BMatC= 3.19D-11 BMatP= 2.46D-10
 IDIUse=1 WtCom= 1.00D+00 WtEn= 0.00D+00
 Coeff-Com:  0.982D-05-0.274D-03 0.375D-03 0.200D-02 0.248D-02-0.171D-03
 Coeff-Com: -0.193D-01-0.590D-01-0.421D-01 0.249D+00 0.867D+00
 Coeff:      0.982D-05-0.274D-03 0.375D-03 0.200D-02 0.248D-02-0.171D-03
 Coeff:     -0.193D-01-0.590D-01-0.421D-01 0.249D+00 0.867D+00
 Gap=     0.178 Goal=   None    Shift=    0.000
 RMSDP=2.89D-07 MaxDP=4.90D-05 DE=-4.51D-10 OVMax= 8.74D-06

 Cycle  12  Pass 1  IDiag  1:
 RMSU=  1.20D-07    CP:  1.02D+00  1.10D+00  1.06D+00  8.47D-01  7.74D-01
                    CP:  1.00D+00  9.65D-01  9.27D-01  1.10D+00  1.00D+00
                    CP:  1.10D+00
 E= -2374.98583043263     Delta-E=        0.000000000091 Rises=F Damp=F
 DIIS: error= 1.09D-07 at cycle  12 NSaved=  12.
 NSaved=12 IEnMin=11 EnMin= -2374.98583043272     IErMin=12 ErrMin= 1.09D-07
 ErrMax= 1.09D-07  0.00D+00 EMaxC= 1.00D-01 BMatC= 4.40D-12 BMatP= 3.19D-11
 IDIUse=1 WtCom= 1.00D+00 WtEn= 0.00D+00
 Coeff-Com:  0.985D-05-0.172D-03 0.164D-03 0.897D-03 0.126D-02 0.153D-02
 Coeff-Com: -0.455D-02-0.278D-01-0.489D-01 0.505D-01 0.380D+00 0.647D+00
 Coeff:      0.985D-05-0.172D-03 0.164D-03 0.897D-03 0.126D-02 0.153D-02
 Coeff:     -0.455D-02-0.278D-01-0.489D-01 0.505D-01 0.380D+00 0.647D+00
 Gap=     0.178 Goal=   None    Shift=    0.000
 RMSDP=8.76D-08 MaxDP=9.72D-06 DE= 9.09D-11 OVMax= 2.28D-06

 Cycle  13  Pass 1  IDiag  1:
 RMSU=  5.13D-08    CP:  1.02D+00  1.10D+00  1.06D+00  8.47D-01  7.75D-01
                    CP:  1.00D+00  9.65D-01  9.24D-01  1.09D+00  1.01D+00
                    CP:  1.13D+00  6.67D-01
 E= -2374.98583043273     Delta-E=       -0.000000000101 Rises=F Damp=F
 DIIS: error= 5.88D-08 at cycle  13 NSaved=  13.
 NSaved=13 IEnMin=13 EnMin= -2374.98583043273     IErMin=13 ErrMin= 5.88D-08
 ErrMax= 5.88D-08  0.00D+00 EMaxC= 1.00D-01 BMatC= 8.58D-13 BMatP= 4.40D-12
 IDIUse=1 WtCom= 1.00D+00 WtEn= 0.00D+00
 Coeff-Com:  0.230D-05-0.188D-04-0.701D-05-0.231D-04-0.109D-04 0.694D-03
 Coeff-Com:  0.205D-02-0.633D-03-0.157D-01-0.326D-01-0.115D-01 0.300D+00
 Coeff-Com:  0.758D+00
 Coeff:      0.230D-05-0.188D-04-0.701D-05-0.231D-04-0.109D-04 0.694D-03
 Coeff:      0.205D-02-0.633D-03-0.157D-01-0.326D-01-0.115D-01 0.300D+00
 Coeff:      0.758D+00
 Gap=     0.178 Goal=   None    Shift=    0.000
 RMSDP=4.32D-08 MaxDP=7.84D-06 DE=-1.01D-10 OVMax= 1.57D-06

 Cycle  14  Pass 1  IDiag  1:
 RMSU=  1.86D-08    CP:  1.02D+00  1.10D+00  1.06D+00  8.47D-01  7.74D-01
                    CP:  1.00D+00  9.65D-01  9.23D-01  1.09D+00  1.01D+00
                    CP:  1.17D+00  8.51D-01  9.13D-01
 E= -2374.98583043277     Delta-E=       -0.000000000036 Rises=F Damp=F
 DIIS: error= 2.49D-08 at cycle  14 NSaved=  14.
 NSaved=14 IEnMin=14 EnMin= -2374.98583043277     IErMin=14 ErrMin= 2.49D-08
 ErrMax= 2.49D-08  0.00D+00 EMaxC= 1.00D-01 BMatC= 1.38D-13 BMatP= 8.58D-13
 IDIUse=1 WtCom= 1.00D+00 WtEn= 0.00D+00
 Coeff-Com: -0.844D-06 0.241D-04-0.348D-04-0.162D-03-0.231D-03 0.142D-04
 Coeff-Com:  0.164D-02 0.523D-02 0.306D-02-0.213D-01-0.733D-01-0.784D-02
 Coeff-Com:  0.303D+00 0.790D+00
 Coeff:     -0.844D-06 0.241D-04-0.348D-04-0.162D-03-0.231D-03 0.142D-04
 Coeff:      0.164D-02 0.523D-02 0.306D-02-0.213D-01-0.733D-01-0.784D-02
 Coeff:      0.303D+00 0.790D+00
 Gap=     0.178 Goal=   None    Shift=    0.000
 RMSDP=1.85D-08 MaxDP=3.72D-06 DE=-3.64D-11 OVMax= 6.48D-07

 Cycle  15  Pass 1  IDiag  1:
 RMSU=  8.38D-09    CP:  1.02D+00  1.10D+00  1.06D+00  8.47D-01  7.74D-01
                    CP:  1.00D+00  9.65D-01  9.23D-01  1.09D+00  1.01D+00
                    CP:  1.18D+00  8.32D-01  1.03D+00  9.32D-01
 E= -2374.98583043272     Delta-E=        0.000000000052 Rises=F Damp=F
 DIIS: error= 8.70D-09 at cycle  15 NSaved=  15.
 NSaved=15 IEnMin=14 EnMin= -2374.98583043277     IErMin=15 ErrMin= 8.70D-09
 ErrMax= 8.70D-09  0.00D+00 EMaxC= 1.00D-01 BMatC= 1.42D-14 BMatP= 1.38D-13
 IDIUse=1 WtCom= 1.00D+00 WtEn= 0.00D+00
 Coeff-Com: -0.546D-06 0.100D-04-0.128D-04-0.456D-04-0.757D-04-0.776D-04
 Coeff-Com:  0.218D-03 0.174D-02 0.277D-02-0.249D-02-0.221D-01-0.438D-01
 Coeff-Com:  0.104D-02 0.232D+00 0.830D+00
 Coeff:     -0.546D-06 0.100D-04-0.128D-04-0.456D-04-0.757D-04-0.776D-04
 Coeff:      0.218D-03 0.174D-02 0.277D-02-0.249D-02-0.221D-01-0.438D-01
 Coeff:      0.104D-02 0.232D+00 0.830D+00
 Gap=     0.178 Goal=   None    Shift=    0.000
 RMSDP=5.33D-09 MaxDP=8.80D-07 DE= 5.23D-11 OVMax= 2.41D-07

 SCF Done:  E(RM062X) =  -2374.98583043     A.U. after   15 cycles
            NFock= 15  Conv=0.53D-08     -V/T= 2.0025
 KE= 2.369148977845D+03 PE=-8.655348756063D+03 EE= 2.402530141972D+03
 Leave Link  502 at Mon Apr  4 20:57:06 2022, MaxMem=  1879048192 cpu:            2356.6 elap:             337.1
 (Enter /gpfs/software/gaussian16/sse4/tar/g16/l701.exe)
 ... and contract with generalized density number  0.
 Compute integral first derivatives.
 Leave Link  701 at Mon Apr  4 20:57:06 2022, MaxMem=  1879048192 cpu:               2.1 elap:               0.3
 (Enter /gpfs/software/gaussian16/sse4/tar/g16/l702.exe)
 L702 exits ... SP integral derivatives will be done elsewhere.
 Leave Link  702 at Mon Apr  4 20:57:06 2022, MaxMem=  1879048192 cpu:               0.3 elap:               0.0
 (Enter /gpfs/software/gaussian16/sse4/tar/g16/l703.exe)
 Integral derivatives from FoFJK, PRISM(SPDF).
 Compute integral first derivatives, UseDBF=F ICtDFT=           0.
 Calling FoFJK, ICntrl=      2127 FMM=F ISym2X=0 I1Cent= 0 IOpClX= 0 NMat=1 NMatS=1 NMatT=0.
 FoFJK:  IHMeth= 1 ICntrl=    2127 DoSepK=F KAlg= 0 I1Cent=           0 FoldK=F
 IRaf=         0 NMat=       1 IRICut=       1 DoRegI=T DoRafI=F ISym2E= 0 IDoP0=0 IntGTp=1.
 FoFCou: FMM=F IPFlag=           0 FMFlag=      100000 FMFlg1=         800
         NFxFlg=           0 DoJE=F BraDBF=F KetDBF=F FulRan=T
         wScrn=  0.000000 ICntrl=      2127 IOpCl=  0 I1Cent=           0 NGrid=           0
         NMat0=    1 NMatS0=      1 NMatT0=    0 NMatD0=    1 NMtDS0=    0 NMtDT0=    0
 Symmetry not used in FoFCou.
 Leave Link  703 at Mon Apr  4 20:57:59 2022, MaxMem=  1879048192 cpu:             369.6 elap:              52.9
 (Enter /gpfs/software/gaussian16/sse4/tar/g16/l716.exe)
 Dipole        =-2.35331704D+00 5.41082162D-01 2.31841057D-02
 ***** Axes restored to original set *****
 -------------------------------------------------------------------
 Center     Atomic                   Forces (Hartrees/Bohr)
 Number     Number              X              Y              Z
 -------------------------------------------------------------------
      1        6           0.003385782    0.005813449   -0.001139218
      2        6          -0.000274982   -0.001647610   -0.000113257
      3        6           0.000126656    0.000415310   -0.002261043
      4        6          -0.001706845   -0.000870810   -0.000256160
      5        6           0.000748694   -0.002135930    0.002419920
      6        6          -0.002872887    0.001319340    0.001153084
      7       17           0.000655182   -0.000140027    0.000323006
      8        1          -0.000033002    0.000527546   -0.000048965
      9       17           0.000755205   -0.000582467    0.000706316
     10        8          -0.002377411   -0.002224224    0.000368325
     11       17          -0.000108486    0.000427173   -0.000355235
     12        6           0.002184680    0.000896188   -0.003663452
     13        6          -0.003492575   -0.000131076    0.001843395
     14        6           0.002217738   -0.000190734   -0.001446613
     15        6          -0.003251518    0.000119219    0.002826157
     16        6           0.002673622   -0.001391619    0.000728633
     17        6          -0.001432049    0.001655384   -0.000929309
     18        1          -0.000273747   -0.000728092    0.000710139
     19        1           0.000717870   -0.000418006    0.000245427
     20       17           0.002358074   -0.000713016   -0.001111149
 -------------------------------------------------------------------
 Cartesian Forces:  Max     0.005813449 RMS     0.001725616
 Leave Link  716 at Mon Apr  4 20:57:59 2022, MaxMem=  1879048192 cpu:               0.3 elap:               0.0
 (Enter /gpfs/software/gaussian16/sse4/tar/g16/l103.exe)

 GradGradGradGradGradGradGradGradGradGradGradGradGradGradGradGradGradGrad
 Berny optimization.
 Using GEDIIS/GDIIS optimizer.
 FormGI is forming the generalized inverse of G from B-inverse, IUseBI=4.
 Internal  Forces:  Max     0.003570403 RMS     0.000944246
 Search for a local minimum.
 Step number   7 out of a maximum of  108
 All quantities printed in internal units (Hartrees-Bohrs-Radians)
 RMS Force = .94425D-03 SwitMx=.10000D-02 MixMth= 2
 Mixed Optimization -- En-DIIS/RFO-DIIS
 Swapping is turned off.
 Update second derivatives using D2CorX and points    3    4    5    6    7
 DE=  8.15D-05 DEPred=-2.24D-04 R=-3.64D-01
 Trust test=-3.64D-01 RLast= 1.73D-01 DXMaxT set to 4.24D-01
 ITU= -1  1  1  1  1  1  0
     Eigenvalues ---    0.00806   0.01068   0.01299   0.01552   0.01607
     Eigenvalues ---    0.01659   0.01845   0.02026   0.02064   0.02115
     Eigenvalues ---    0.02120   0.02142   0.02160   0.02205   0.02338
     Eigenvalues ---    0.02359   0.04107   0.09859   0.15966   0.16127
     Eigenvalues ---    0.16451   0.20093   0.22699   0.23769   0.24961
     Eigenvalues ---    0.24995   0.25000   0.25000   0.25000   0.25038
     Eigenvalues ---    0.25172   0.25321   0.30907   0.32085   0.32283
     Eigenvalues ---    0.32718   0.33565   0.33800   0.34516   0.34615
     Eigenvalues ---    0.35008   0.35145   0.35769   0.38780   0.42185
     Eigenvalues ---    0.42533   0.44257   0.45129   0.47296   0.49126
     Eigenvalues ---    0.53435   0.56099   0.87707   0.93539
 En-DIIS/RFO-DIIS/Sim-DIIS IScMMF=       -3 using points:     7    6    5
 RFO step:  Lambda=-4.19981861D-04.
 NNeg= 0 NGDIIS= 3 SimSw=  2.50D-03 Rises=T DC=  8.15D-05 SmlDif=  1.00D-05
 NRisDI= 1 DoIntr=F SqrtH=F CThrHd= 10.0 CDAdj=  3.0
 RMS Error=  0.9207018425D-02 NUsed= 3 OKEnD=T EnDIS=T
 InvSVX:  RCond= 1.89D-03 Info=           0 Equed=N FErr=  1.73D-15 BErr=  5.21D-17
 EnCoef did     2 forward-backward iterations
 IWarn =    0
 DidBck=T Rises=T En-DIIS coefs:    0.42372    0.30240    0.27388
 Iteration  1 RMS(Cart)=  0.01358739 RMS(Int)=  0.00016855
 Iteration  2 RMS(Cart)=  0.00015273 RMS(Int)=  0.00003223
 Iteration  3 RMS(Cart)=  0.00000002 RMS(Int)=  0.00003223
 ITry= 1 IFail=0 DXMaxC= 5.61D-02 DCOld= 1.00D+10 DXMaxT= 4.24D-01 DXLimC= 3.00D+00 Rises=F
 Variable       Old X    -DE/DX   Delta X   Delta X   Delta X     New X
                                 (Linear)    (Quad)   (Total)
    R1        2.75270   0.00045   0.00220  -0.00008   0.00212   2.75481
    R2        2.74782  -0.00203  -0.00468  -0.00051  -0.00520   2.74263
    R3        2.32559   0.00173   0.00223  -0.00027   0.00196   2.32755
    R4        2.60341   0.00028   0.00086  -0.00044   0.00043   2.60384
    R5        3.28465  -0.00043  -0.00091  -0.00030  -0.00121   3.28344
    R6        2.67404  -0.00205  -0.00177  -0.00161  -0.00338   2.67066
    R7        3.30420   0.00068   0.00301  -0.00048   0.00253   3.30673
    R8        2.57997  -0.00009   0.00109  -0.00047   0.00061   2.58058
    R9        3.31078  -0.00119  -0.00217  -0.00098  -0.00315   3.30763
   R10        2.66816  -0.00173  -0.00254  -0.00084  -0.00337   2.66479
   R11        2.04438   0.00021   0.00051   0.00017   0.00068   2.04506
   R12        2.72896   0.00201   0.00361   0.00122   0.00483   2.73379
   R13        2.59740   0.00030   0.00649  -0.00292   0.00355   2.60096
   R14        2.71084  -0.00272  -0.00683   0.00002  -0.00679   2.70405
   R15        2.35738   0.00357  -0.00175   0.00339   0.00161   2.35898
   R16        2.61208   0.00034  -0.00219   0.00140  -0.00081   2.61127
   R17        2.63102   0.00341   0.00506   0.00072   0.00581   2.63683
   R18        2.04906  -0.00066  -0.00084  -0.00043  -0.00127   2.04779
   R19        2.65642  -0.00185  -0.00261  -0.00074  -0.00333   2.65309
   R20        2.04847  -0.00016   0.00041  -0.00043  -0.00002   2.04846
   R21        3.31898   0.00269   0.00249   0.00244   0.00493   3.32391
    A1        1.95044  -0.00043  -0.00048  -0.00015  -0.00059   1.94985
    A2        2.16509  -0.00076  -0.00326   0.00007  -0.00314   2.16195
    A3        2.16697   0.00126   0.00387   0.00047   0.00440   2.17137
    A4        2.15224   0.00020   0.00088   0.00005   0.00093   2.15317
    A5        2.01402  -0.00062  -0.00169  -0.00042  -0.00211   2.01191
    A6        2.11692   0.00042   0.00081   0.00037   0.00118   2.11811
    A7        2.13639  -0.00020  -0.00060  -0.00017  -0.00076   2.13564
    A8        2.08061   0.00042  -0.00095   0.00123   0.00027   2.08089
    A9        2.06617  -0.00021   0.00155  -0.00106   0.00049   2.06666
   A10        2.17236  -0.00041  -0.00190  -0.00021  -0.00210   2.17026
   A11        2.03120   0.00012   0.00139  -0.00023   0.00117   2.03237
   A12        2.07962   0.00029   0.00049   0.00043   0.00093   2.08055
   A13        2.12910   0.00112   0.00399   0.00004   0.00403   2.13313
   A14        2.06375  -0.00082  -0.00390   0.00012  -0.00377   2.05998
   A15        2.09031  -0.00030  -0.00011  -0.00016  -0.00027   2.09004
   A16        2.02583  -0.00028  -0.00198   0.00043  -0.00154   2.02429
   A17        2.14273  -0.00036   0.00028  -0.00025   0.00002   2.14275
   A18        2.11458   0.00064   0.00173  -0.00018   0.00155   2.11614
   A19        2.26669  -0.00020  -0.00569   0.00203  -0.00367   2.26302
   A20        2.20784   0.00028  -0.00103   0.00046  -0.00057   2.20727
   A21        1.80865  -0.00008   0.00672  -0.00249   0.00424   1.81289
   A22        2.45099  -0.00109  -0.02305   0.00913  -0.01396   2.43703
   A23        2.00581   0.00098   0.02400  -0.00983   0.01411   2.01992
   A24        2.15511   0.00058   0.00245  -0.00105   0.00146   2.15657
   A25        2.07374  -0.00103  -0.00160  -0.00173  -0.00336   2.07038
   A26        2.05430   0.00045  -0.00085   0.00279   0.00191   2.05620
   A27        2.11730   0.00078   0.00196  -0.00007   0.00195   2.11924
   A28        2.07542   0.00047   0.00166   0.00137   0.00301   2.07842
   A29        2.09047  -0.00126  -0.00363  -0.00129  -0.00495   2.08552
   A30        2.02847  -0.00118  -0.01208   0.00434  -0.00776   2.02071
   A31        2.16935   0.00065   0.00700  -0.00273   0.00424   2.17360
   A32        2.08534   0.00053   0.00509  -0.00154   0.00353   2.08886
    D1        0.00120   0.00062   0.00206   0.00316   0.00522   0.00642
    D2       -3.13834   0.00048   0.00099   0.00110   0.00210  -3.13624
    D3       -3.10211  -0.00125  -0.03062  -0.00788  -0.03850  -3.14061
    D4        0.04153  -0.00139  -0.03168  -0.00994  -0.04162  -0.00009
    D5       -0.00197  -0.00064  -0.00321  -0.00267  -0.00588  -0.00785
    D6        3.13882  -0.00055  -0.00512  -0.00372  -0.00883   3.12999
    D7        3.10129   0.00118   0.02956   0.00837   0.03793   3.13922
    D8       -0.04110   0.00127   0.02765   0.00733   0.03497  -0.00613
    D9        0.00298  -0.00030   0.00014  -0.00290  -0.00277   0.00022
   D10       -3.13507  -0.00035  -0.00210  -0.00399  -0.00609  -3.14116
   D11       -3.14078  -0.00015   0.00126  -0.00073   0.00053  -3.14025
   D12        0.00435  -0.00021  -0.00097  -0.00182  -0.00279   0.00156
   D13       -0.00624  -0.00008  -0.00142   0.00167   0.00025  -0.00599
   D14        3.12473   0.00014   0.00519   0.00087   0.00607   3.13080
   D15        3.13184  -0.00003   0.00080   0.00276   0.00355   3.13539
   D16       -0.02037   0.00020   0.00741   0.00196   0.00937  -0.01100
   D17       -0.00144   0.00033   0.00216   0.00186   0.00403   0.00259
   D18        3.13242   0.00036  -0.00032   0.00333   0.00301   3.13543
   D19        3.14098   0.00024   0.00412   0.00293   0.00706  -3.13515
   D20       -0.00835   0.00027   0.00163   0.00440   0.00604  -0.00232
   D21        0.00547   0.00007   0.00032  -0.00115  -0.00082   0.00465
   D22       -3.12568  -0.00014  -0.00618  -0.00036  -0.00654  -3.13222
   D23       -3.12827   0.00005   0.00287  -0.00264   0.00023  -3.12804
   D24        0.02376  -0.00017  -0.00363  -0.00186  -0.00549   0.01828
   D25        0.02547  -0.00005   0.03385  -0.01777   0.01608   0.04155
   D26       -3.11263  -0.00017   0.03244  -0.02177   0.01067  -3.10195
   D27       -3.12727   0.00018   0.04079  -0.01861   0.02218  -3.10509
   D28        0.01781   0.00007   0.03938  -0.02261   0.01678   0.03459
   D29        3.13332   0.00009   0.00606  -0.00158   0.00458   3.13789
   D30       -0.01116   0.00018   0.00723   0.00174   0.00905  -0.00211
   D31       -3.13608  -0.00009  -0.00073  -0.00211  -0.00277  -3.13885
   D32        0.01513  -0.00019   0.00025  -0.00399  -0.00371   0.01142
   D33        0.00827  -0.00018  -0.00185  -0.00527  -0.00704   0.00123
   D34       -3.12370  -0.00028  -0.00086  -0.00715  -0.00799  -3.13169
   D35        0.00667  -0.00002  -0.00906   0.00504  -0.00400   0.00267
   D36        0.00134  -0.00014   0.00462  -0.00788  -0.00337  -0.00203
   D37        3.13508   0.00023   0.00658   0.00332   0.00979  -3.13832
   D38       -0.00390   0.00007   0.00018   0.00224   0.00241  -0.00148
   D39        3.14087  -0.00001   0.00194  -0.00100   0.00088  -3.14143
   D40        3.12818   0.00016  -0.00080   0.00407   0.00333   3.13151
   D41       -0.01024   0.00008   0.00096   0.00084   0.00179  -0.00844
   D42       -0.00180   0.00011  -0.00134   0.00498   0.00356   0.00176
   D43       -3.13594  -0.00025  -0.00320  -0.00564  -0.00892   3.13832
   D44        3.13659   0.00020  -0.00309   0.00824   0.00512  -3.14148
   D45        0.00245  -0.00016  -0.00496  -0.00238  -0.00737  -0.00492
         Item               Value     Threshold  Converged?
 Maximum Force            0.003570     0.000450     NO 
 RMS     Force            0.000944     0.000300     NO 
 Maximum Displacement     0.056054     0.001800     NO 
 RMS     Displacement     0.013564     0.001200     NO 
 Predicted change in Energy=-2.106186D-04
 GradGradGradGradGradGradGradGradGradGradGradGradGradGradGradGradGradGrad

 Leave Link  103 at Mon Apr  4 20:57:59 2022, MaxMem=  1879048192 cpu:               0.2 elap:               0.0
 (Enter /gpfs/software/gaussian16/sse4/tar/g16/l202.exe)
                          Input orientation:                          
 ---------------------------------------------------------------------
 Center     Atomic      Atomic             Coordinates (Angstroms)
 Number     Number       Type             X           Y           Z
 ---------------------------------------------------------------------
      1          6           0       -8.043239   -1.550993    6.748480
      2          6           0       -7.027795   -2.324277    7.452778
      3          6           0       -5.787333   -2.606267    6.923318
      4          6           0       -7.585598   -1.132775    5.436217
      5          6           0       -6.352453   -1.417654    4.923359
      6          6           0       -5.394105   -2.163554    5.640095
      7         17           0       -4.650117   -3.545786    7.864599
      8          1           0       -6.119996   -1.059146    3.929082
      9         17           0       -8.718243   -0.208556    4.473633
     10          8           0       -9.154278   -1.292680    7.213146
     11         17           0       -7.483362   -2.880232    9.034662
     12          6           0       -4.089554   -2.443386    5.080927
     13          6           0       -3.048688   -3.176766    5.603553
     14          6           0       -1.890356   -3.531984    5.302904
     15          6           0       -3.593505   -1.997772    3.814867
     16          6           0       -2.321356   -2.307460    3.332444
     17          6           0       -1.427120   -3.092595    4.077429
     18          1           0       -4.232447   -1.379451    3.195422
     19          1           0       -2.019787   -1.930769    2.361771
     20         17           0        0.163830   -3.459157    3.422925
 ---------------------------------------------------------------------
                    Distance matrix (angstroms):
                    1          2          3          4          5
     1  C    0.000000
     2  C    1.457783   0.000000
     3  C    2.496655   1.377894   0.000000
     4  C    1.451335   2.407766   2.759784   0.000000
     5  C    2.491507   2.770562   2.394159   1.365587   0.000000
     6  C    2.936267   2.445526   1.413253   2.430373   1.410145
     7  Cl   4.091234   2.704631   1.749847   4.509624   4.009711
     8  H    3.448157   3.852414   3.386694   2.103537   1.082197
     9  Cl   2.726297   4.026065   4.510013   1.750324   2.694649
    10  O    1.231685   2.375615   3.625718   2.375668   3.620631
    11  Cl   2.703140   1.737522   2.722012   4.001607   4.507872
    12  C    4.382776   3.777979   2.510655   3.750501   2.489511
    13  C    5.375829   4.469862   3.093125   4.978901   3.804208
    14  C    6.623593   5.698578   4.320778   6.181404   4.952248
    15  C    5.348442   5.013517   3.853000   4.394747   3.029370
    16  C    6.706824   6.255238   4.999666   5.789473   4.424083
    17  C    7.299595   6.584137   5.229441   6.604094   5.270667
    18  H    5.213040   5.179937   4.221369   4.040500   2.735261
    19  H    7.461195   7.152157   5.954697   6.408375   5.059350
    20  Cl   9.058498   8.321486   6.956760   8.337807   6.991493
                    6          7          8          9         10
     6  C    0.000000
     7  Cl   2.722591   0.000000
     8  H    2.161990   4.881825   0.000000
     9  Cl   4.028963   6.259825   2.787639   0.000000
    10  O    4.167951   5.078223   4.477330   2.978319   0.000000
    11  Cl   4.049903   3.136764   5.589461   5.428239   2.937721
    12  C    1.446661   3.046038   2.713957   5.175716   5.614438
    13  C    2.555174   2.795189   4.089144   6.498526   6.589295
    14  C    3.776580   3.765468   5.088435   7.638908   7.837606
    15  C    2.569260   4.462410   2.697632   5.467925   6.554971
    16  C    3.845484   5.243759   4.042763   6.828461   7.923285
    17  C    4.363715   4.993571   5.116640   7.850805   8.531201
    18  H    2.817923   5.164172   2.050291   4.809073   6.354058
    19  H    4.710374   6.309361   4.475255   7.231549   8.651241
    20  Cl   6.122505   6.550577   6.745569   9.516386  10.290118
                   11         12         13         14         15
    11  Cl   0.000000
    12  C    5.228842   0.000000
    13  C    5.614871   1.376367   0.000000
    14  C    6.755184   2.463898   1.248320   0.000000
    15  C    6.569322   1.430924   2.210486   2.732906   0.000000
    16  C    7.712955   2.490420   2.538235   2.359647   1.395350
    17  C    7.829261   2.918396   2.228368   1.381825   2.441475
    18  H    6.849637   2.169679   3.229662   3.815792   1.083642
    19  H    8.676383   3.455506   3.622195   3.351255   2.143028
    20  Cl   9.502962   4.676754   3.892962   2.785553   4.050534
                   16         17         18         19         20
    16  C    0.000000
    17  C    1.403957   0.000000
    18  H    2.128907   3.403330   0.000000
    19  H    1.083996   2.155128   2.427919   0.000000
    20  Cl   2.740573   1.758938   4.868694   2.868832   0.000000
 Stoichiometry    C12H3Cl4O(1-)
 Framework group  C1[X(C12H3Cl4O)]
 Deg. of freedom    54
 Full point group                 C1      NOp   1
 RotChk:  IX=2 Diff= 6.29D-03
 Largest Abelian subgroup         C1      NOp   1
 Largest concise Abelian subgroup C1      NOp   1
                         Standard orientation:                         
 ---------------------------------------------------------------------
 Center     Atomic      Atomic             Coordinates (Angstroms)
 Number     Number       Type             X           Y           Z
 ---------------------------------------------------------------------
      1          6           0        3.139444    0.286361   -0.009147
      2          6           0        2.333259   -0.928211   -0.005579
      3          6           0        0.955392   -0.923220    0.001624
      4          6           0        2.313172    1.479451    0.004457
      5          6           0        0.947624    1.470912    0.010012
      6          6           0        0.203246    0.273250    0.005933
      7         17           0        0.095505   -2.447208    0.005965
      8          1           0        0.433189    2.422882    0.026161
      9         17           0        3.157764    3.012442    0.019960
     10          8           0        4.371090    0.292720   -0.016581
     11         17           0        3.232050   -2.415190   -0.012743
     12          6           0       -1.243321    0.288822    0.000373
     13          6           0       -2.133277   -0.760556    0.034552
     14          6           0       -3.365026   -0.963197    0.040475
     15          6           0       -2.081222    1.448008   -0.041482
     16          6           0       -3.475466    1.392446   -0.041276
     17          6           0       -4.159168    0.166882   -0.000772
     18          1           0       -1.614164    2.424926   -0.083536
     19          1           0       -4.039686    2.317425   -0.074695
     20         17           0       -5.918025    0.150387    0.002682
 ---------------------------------------------------------------------
 Rotational constants (GHZ):           0.5662791           0.1605626           0.1251008
 Leave Link  202 at Mon Apr  4 20:57:59 2022, MaxMem=  1879048192 cpu:               0.0 elap:               0.0
 (Enter /gpfs/software/gaussian16/sse4/tar/g16/l301.exe)
 Standard basis: 6-311+G(d,p) (5D, 7F)
 Ernie: Thresh=  0.10000D-02 Tol=  0.10000D-05 Strict=F.
 There are   441 symmetry adapted cartesian basis functions of A   symmetry.
 There are   424 symmetry adapted basis functions of A   symmetry.
   424 basis functions,   704 primitive gaussians,   441 cartesian basis functions
    76 alpha electrons       76 beta electrons
       nuclear repulsion energy      1508.3593488718 Hartrees.
 IExCor= 4336 DFT=T Ex+Corr=M062X ExCW=0 ScaHFX=  0.540000
 ScaDFX=  1.000000  1.000000  1.000000  1.000000 ScalE2=  1.000000  1.000000
 IRadAn=      5 IRanWt=     -1 IRanGd=            0 ICorTp=0 IEmpDi=  4
 NAtoms=   20 NActive=   20 NUniq=   20 SFac= 1.00D+00 NAtFMM=   60 NAOKFM=F Big=F
 Integral buffers will be    131072 words long.
 Raffenetti 2 integral format.
 Two-electron integral symmetry is turned on.
 Leave Link  301 at Mon Apr  4 20:57:59 2022, MaxMem=  1879048192 cpu:               0.5 elap:               0.1
 (Enter /gpfs/software/gaussian16/sse4/tar/g16/l302.exe)
 NPDir=0 NMtPBC=     1 NCelOv=     1 NCel=       1 NClECP=     1 NCelD=      1
         NCelK=      1 NCelE2=     1 NClLst=     1 CellRange=     0.0.
 One-electron integrals computed using PRISM.
 One-electron integral symmetry used in STVInt
 NBasis=   424 RedAO= T EigKep=  1.51D-06  NBF=   424
 NBsUse=   418 1.00D-06 EigRej=  7.64D-07 NBFU=   418
 Precomputing XC quadrature grid using
 IXCGrd= 4 IRadAn=           5 IRanWt=          -1 IRanGd=           0 AccXCQ= 0.00D+00.
 Generated NRdTot=       0 NPtTot=           0 NUsed=           0 NTot=          32
 NSgBfM=   429   429   429   429   429 MxSgAt=    20 MxSgA2=    20.
 Leave Link  302 at Mon Apr  4 20:58:00 2022, MaxMem=  1879048192 cpu:               4.4 elap:               0.6
 (Enter /gpfs/software/gaussian16/sse4/tar/g16/l303.exe)
 DipDrv:  MaxL=1.
 Leave Link  303 at Mon Apr  4 20:58:00 2022, MaxMem=  1879048192 cpu:               0.7 elap:               0.1
 (Enter /gpfs/software/gaussian16/sse4/tar/g16/l401.exe)
 Initial guess from the checkpoint file:  "checkpoint.chk"
 B after Tr=     0.000000    0.000000    0.000000
         Rot=    1.000000    0.000001    0.000001   -0.000179 Ang=   0.02 deg.
 Guess basis will be translated and rotated to current coordinates.
 JPrj=2 DoOrth=T DoCkMO=T.
 Generating alternative initial guess.
 ExpMin= 4.38D-02 ExpMax= 1.06D+05 ExpMxC= 3.62D+03 IAcc=2 IRadAn=         4 AccDes= 0.00D+00
 Harris functional with IExCor= 1009 and IRadAn=       4 diagonalized for initial guess.
 HarFok:  IExCor= 1009 AccDes= 0.00D+00 IRadAn=         4 IDoV= 1 UseB2=F ITyADJ=14
 ICtDFT=  3500011 ScaDFX=  1.000000  1.000000  1.000000  1.000000
 FoFCou: FMM=F IPFlag=           0 FMFlag=      100000 FMFlg1=           0
         NFxFlg=           0 DoJE=T BraDBF=F KetDBF=T FulRan=T
         wScrn=  0.000000 ICntrl=       500 IOpCl=  0 I1Cent=   200000004 NGrid=           0
         NMat0=    1 NMatS0=      1 NMatT0=    0 NMatD0=    1 NMtDS0=    0 NMtDT0=    0
 Petite list used in FoFCou.
 Harris En= -2373.88854310858    
 Leave Link  401 at Mon Apr  4 20:58:03 2022, MaxMem=  1879048192 cpu:              19.8 elap:               2.8
 (Enter /gpfs/software/gaussian16/sse4/tar/g16/l502.exe)
 Integral symmetry usage will be decided dynamically.
 Closed shell SCF:
 Using DIIS extrapolation, IDIIS=  1040.
 NGot=  1879048192 LenX=  1878652179 LenY=  1878457257
 Requested convergence on RMS density matrix=1.00D-08 within 128 cycles.
 Requested convergence on MAX density matrix=1.00D-06.
 Requested convergence on             energy=1.00D-06.
 No special actions if energy rises.
 Fock matrices will be formed incrementally for  20 cycles.

 Cycle   1  Pass 1  IDiag  1:
 FoFJK:  IHMeth= 1 ICntrl=       0 DoSepK=F KAlg= 0 I1Cent=           0 FoldK=F
 IRaf= 790000000 NMat=       1 IRICut=       1 DoRegI=T DoRafI=F ISym2E= 0 IDoP0=0 IntGTp=1.
 FoFCou: FMM=F IPFlag=           0 FMFlag=      100000 FMFlg1=           0
         NFxFlg=           0 DoJE=F BraDBF=F KetDBF=F FulRan=T
         wScrn=  0.000000 ICntrl=         0 IOpCl=  0 I1Cent=           0 NGrid=           0
         NMat0=    1 NMatS0=      1 NMatT0=    0 NMatD0=    1 NMtDS0=    0 NMtDT0=    0
 Symmetry not used in FoFCou.
 E= -2374.98349733697    
 DIIS: error= 1.17D-03 at cycle   1 NSaved=   1.
 NSaved= 1 IEnMin= 1 EnMin= -2374.98349733697     IErMin= 1 ErrMin= 1.17D-03
 ErrMax= 1.17D-03  0.00D+00 EMaxC= 1.00D-01 BMatC= 1.27D-03 BMatP= 1.27D-03
 IDIUse=3 WtCom= 9.88D-01 WtEn= 1.17D-02
 Coeff-Com:  0.100D+01
 Coeff-En:   0.100D+01
 Coeff:      0.100D+01
 Gap=     0.390 Goal=   None    Shift=    0.000
 GapD=    0.390 DampG=1.000 DampE=1.000 DampFc=1.0000 IDamp=-1.
 RMSDP=1.93D-03 MaxDP=1.80D-01              OVMax= 2.07D-02

 Cycle   2  Pass 1  IDiag  1:
 RMSU=  1.92D-03    CP:  1.00D+00
 E= -2374.98594228456     Delta-E=       -0.002444947590 Rises=F Damp=F
 DIIS: error= 2.71D-04 at cycle   2 NSaved=   2.
 NSaved= 2 IEnMin= 2 EnMin= -2374.98594228456     IErMin= 2 ErrMin= 2.71D-04
 ErrMax= 2.71D-04  0.00D+00 EMaxC= 1.00D-01 BMatC= 4.25D-05 BMatP= 1.27D-03
 IDIUse=3 WtCom= 9.97D-01 WtEn= 2.71D-03
 Coeff-Com: -0.120D+00 0.112D+01
 Coeff-En:   0.000D+00 0.100D+01
 Coeff:     -0.120D+00 0.112D+01
 Gap=     0.177 Goal=   None    Shift=    0.000
 RMSDP=3.59D-04 MaxDP=2.78D-02 DE=-2.44D-03 OVMax= 4.26D-03

 Cycle   3  Pass 1  IDiag  1:
 RMSU=  2.93D-04    CP:  1.00D+00  1.10D+00
 E= -2374.98603878082     Delta-E=       -0.000096496259 Rises=F Damp=F
 DIIS: error= 1.70D-04 at cycle   3 NSaved=   3.
 NSaved= 3 IEnMin= 3 EnMin= -2374.98603878082     IErMin= 3 ErrMin= 1.70D-04
 ErrMax= 1.70D-04  0.00D+00 EMaxC= 1.00D-01 BMatC= 1.05D-05 BMatP= 4.25D-05
 IDIUse=3 WtCom= 9.98D-01 WtEn= 1.70D-03
 Coeff-Com: -0.534D-01 0.366D+00 0.687D+00
 Coeff-En:   0.000D+00 0.000D+00 0.100D+01
 Coeff:     -0.533D-01 0.366D+00 0.687D+00
 Gap=     0.177 Goal=   None    Shift=    0.000
 RMSDP=1.56D-04 MaxDP=2.20D-02 DE=-9.65D-05 OVMax= 1.71D-03

 Cycle   4  Pass 1  IDiag  1:
 RMSU=  1.48D-04    CP:  1.00D+00  1.08D+00  9.30D-01
 E= -2374.98604447841     Delta-E=       -0.000005697599 Rises=F Damp=F
 DIIS: error= 2.08D-04 at cycle   4 NSaved=   4.
 NSaved= 4 IEnMin= 4 EnMin= -2374.98604447841     IErMin= 3 ErrMin= 1.70D-04
 ErrMax= 2.08D-04  0.00D+00 EMaxC= 1.00D-01 BMatC= 7.03D-06 BMatP= 1.05D-05
 IDIUse=3 WtCom= 9.98D-01 WtEn= 2.08D-03
 Coeff-Com: -0.830D-02-0.541D-02 0.454D+00 0.560D+00
 Coeff-En:   0.000D+00 0.000D+00 0.343D+00 0.657D+00
 Coeff:     -0.828D-02-0.540D-02 0.454D+00 0.560D+00
 Gap=     0.177 Goal=   None    Shift=    0.000
 RMSDP=6.32D-05 MaxDP=5.04D-03 DE=-5.70D-06 OVMax= 7.65D-04

 Cycle   5  Pass 1  IDiag  1:
 RMSU=  3.34D-05    CP:  1.00D+00  1.08D+00  1.04D+00  7.65D-01
 E= -2374.98605102364     Delta-E=       -0.000006545229 Rises=F Damp=F
 DIIS: error= 5.75D-05 at cycle   5 NSaved=   5.
 NSaved= 5 IEnMin= 5 EnMin= -2374.98605102364     IErMin= 5 ErrMin= 5.75D-05
 ErrMax= 5.75D-05  0.00D+00 EMaxC= 1.00D-01 BMatC= 5.63D-07 BMatP= 7.03D-06
 IDIUse=1 WtCom= 1.00D+00 WtEn= 0.00D+00
 Coeff-Com:  0.201D-02-0.505D-01 0.176D+00 0.300D+00 0.573D+00
 Coeff:      0.201D-02-0.505D-01 0.176D+00 0.300D+00 0.573D+00
 Gap=     0.177 Goal=   None    Shift=    0.000
 RMSDP=1.98D-05 MaxDP=3.54D-03 DE=-6.55D-06 OVMax= 3.43D-04

 Cycle   6  Pass 1  IDiag  1:
 RMSU=  1.27D-05    CP:  1.00D+00  1.09D+00  1.06D+00  7.38D-01  7.46D-01
 E= -2374.98605156883     Delta-E=       -0.000000545186 Rises=F Damp=F
 DIIS: error= 3.13D-05 at cycle   6 NSaved=   6.
 NSaved= 6 IEnMin= 6 EnMin= -2374.98605156883     IErMin= 6 ErrMin= 3.13D-05
 ErrMax= 3.13D-05  0.00D+00 EMaxC= 1.00D-01 BMatC= 9.88D-08 BMatP= 5.63D-07
 IDIUse=1 WtCom= 1.00D+00 WtEn= 0.00D+00
 Coeff-Com:  0.262D-02-0.300D-01 0.248D-01 0.718D-01 0.329D+00 0.602D+00
 Coeff:      0.262D-02-0.300D-01 0.248D-01 0.718D-01 0.329D+00 0.602D+00
 Gap=     0.177 Goal=   None    Shift=    0.000
 RMSDP=1.17D-05 MaxDP=8.71D-04 DE=-5.45D-07 OVMax= 1.08D-04

 Cycle   7  Pass 1  IDiag  1:
 RMSU=  5.99D-06    CP:  1.00D+00  1.09D+00  1.08D+00  7.77D-01  8.13D-01
                    CP:  8.50D-01
 E= -2374.98605168248     Delta-E=       -0.000000113646 Rises=F Damp=F
 DIIS: error= 3.95D-06 at cycle   7 NSaved=   7.
 NSaved= 7 IEnMin= 7 EnMin= -2374.98605168248     IErMin= 7 ErrMin= 3.95D-06
 ErrMax= 3.95D-06  0.00D+00 EMaxC= 1.00D-01 BMatC= 8.20D-09 BMatP= 9.88D-08
 IDIUse=1 WtCom= 1.00D+00 WtEn= 0.00D+00
 Coeff-Com:  0.856D-03-0.532D-02-0.149D-01-0.172D-01 0.555D-01 0.248D+00
 Coeff-Com:  0.733D+00
 Coeff:      0.856D-03-0.532D-02-0.149D-01-0.172D-01 0.555D-01 0.248D+00
 Coeff:      0.733D+00
 Gap=     0.177 Goal=   None    Shift=    0.000
 RMSDP=2.82D-06 MaxDP=2.31D-04 DE=-1.14D-07 OVMax= 6.99D-05

 Cycle   8  Pass 1  IDiag  1:
 RMSU=  1.87D-06    CP:  1.00D+00  1.09D+00  1.08D+00  7.77D-01  8.58D-01
                    CP:  8.74D-01  1.04D+00
 E= -2374.98605169449     Delta-E=       -0.000000012019 Rises=F Damp=F
 DIIS: error= 3.99D-06 at cycle   8 NSaved=   8.
 NSaved= 8 IEnMin= 8 EnMin= -2374.98605169449     IErMin= 7 ErrMin= 3.95D-06
 ErrMax= 3.99D-06  0.00D+00 EMaxC= 1.00D-01 BMatC= 2.27D-09 BMatP= 8.20D-09
 IDIUse=1 WtCom= 1.00D+00 WtEn= 0.00D+00
 Coeff-Com: -0.111D-03 0.353D-02-0.119D-01-0.246D-01-0.362D-01-0.402D-02
 Coeff-Com:  0.371D+00 0.702D+00
 Coeff:     -0.111D-03 0.353D-02-0.119D-01-0.246D-01-0.362D-01-0.402D-02
 Coeff:      0.371D+00 0.702D+00
 Gap=     0.177 Goal=   None    Shift=    0.000
 RMSDP=2.15D-06 MaxDP=3.55D-04 DE=-1.20D-08 OVMax= 2.33D-05

 Cycle   9  Pass 1  IDiag  1:
 RMSU=  1.30D-06    CP:  1.00D+00  1.09D+00  1.08D+00  7.72D-01  8.59D-01
                    CP:  9.36D-01  1.10D+00  9.49D-01
 E= -2374.98605169749     Delta-E=       -0.000000002995 Rises=F Damp=F
 DIIS: error= 8.95D-07 at cycle   9 NSaved=   9.
 NSaved= 9 IEnMin= 9 EnMin= -2374.98605169749     IErMin= 9 ErrMin= 8.95D-07
 ErrMax= 8.95D-07  0.00D+00 EMaxC= 1.00D-01 BMatC= 2.53D-10 BMatP= 2.27D-09
 IDIUse=1 WtCom= 1.00D+00 WtEn= 0.00D+00
 Coeff-Com: -0.164D-03 0.233D-02-0.286D-02-0.861D-02-0.213D-01-0.355D-01
 Coeff-Com:  0.747D-01 0.315D+00 0.676D+00
 Coeff:     -0.164D-03 0.233D-02-0.286D-02-0.861D-02-0.213D-01-0.355D-01
 Coeff:      0.747D-01 0.315D+00 0.676D+00
 Gap=     0.177 Goal=   None    Shift=    0.000
 RMSDP=6.46D-07 MaxDP=6.13D-05 DE=-2.99D-09 OVMax= 1.20D-05

 Cycle  10  Pass 1  IDiag  1:
 RMSU=  4.47D-07    CP:  1.00D+00  1.09D+00  1.08D+00  7.73D-01  8.61D-01
                    CP:  9.29D-01  1.16D+00  9.25D-01  8.77D-01
 E= -2374.98605169794     Delta-E=       -0.000000000448 Rises=F Damp=F
 DIIS: error= 3.61D-07 at cycle  10 NSaved=  10.
 NSaved=10 IEnMin=10 EnMin= -2374.98605169794     IErMin=10 ErrMin= 3.61D-07
 ErrMax= 3.61D-07  0.00D+00 EMaxC= 1.00D-01 BMatC= 3.32D-11 BMatP= 2.53D-10
 IDIUse=1 WtCom= 1.00D+00 WtEn= 0.00D+00
 Coeff-Com: -0.442D-04 0.359D-03 0.494D-03 0.396D-04-0.241D-02-0.122D-01
 Coeff-Com: -0.249D-01-0.319D-03 0.242D+00 0.797D+00
 Coeff:     -0.442D-04 0.359D-03 0.494D-03 0.396D-04-0.241D-02-0.122D-01
 Coeff:     -0.249D-01-0.319D-03 0.242D+00 0.797D+00
 Gap=     0.177 Goal=   None    Shift=    0.000
 RMSDP=3.83D-07 MaxDP=2.35D-05 DE=-4.48D-10 OVMax= 5.99D-06

 Cycle  11  Pass 1  IDiag  1:
 RMSU=  1.89D-07    CP:  1.00D+00  1.09D+00  1.08D+00  7.73D-01  8.60D-01
                    CP:  9.30D-01  1.16D+00  1.01D+00  9.79D-01  6.97D-01
 E= -2374.98605169802     Delta-E=       -0.000000000083 Rises=F Damp=F
 DIIS: error= 1.31D-07 at cycle  11 NSaved=  11.
 NSaved=11 IEnMin=11 EnMin= -2374.98605169802     IErMin=11 ErrMin= 1.31D-07
 ErrMax= 1.31D-07  0.00D+00 EMaxC= 1.00D-01 BMatC= 8.73D-12 BMatP= 3.32D-11
 IDIUse=1 WtCom= 1.00D+00 WtEn= 0.00D+00
 Coeff-Com:  0.144D-04-0.345D-03 0.853D-03 0.184D-02 0.365D-02 0.193D-02
 Coeff-Com: -0.288D-01-0.730D-01-0.284D-01 0.405D+00 0.717D+00
 Coeff:      0.144D-04-0.345D-03 0.853D-03 0.184D-02 0.365D-02 0.193D-02
 Coeff:     -0.288D-01-0.730D-01-0.284D-01 0.405D+00 0.717D+00
 Gap=     0.177 Goal=   None    Shift=    0.000
 RMSDP=1.27D-07 MaxDP=2.23D-05 DE=-8.28D-11 OVMax= 3.46D-06

 Cycle  12  Pass 1  IDiag  1:
 RMSU=  4.69D-08    CP:  1.00D+00  1.09D+00  1.08D+00  7.72D-01  8.60D-01
                    CP:  9.31D-01  1.16D+00  9.96D-01  1.02D+00  8.18D-01
                    CP:  8.94D-01
 E= -2374.98605169810     Delta-E=       -0.000000000081 Rises=F Damp=F
 DIIS: error= 3.79D-08 at cycle  12 NSaved=  12.
 NSaved=12 IEnMin=12 EnMin= -2374.98605169810     IErMin=12 ErrMin= 3.79D-08
 ErrMax= 3.79D-08  0.00D+00 EMaxC= 1.00D-01 BMatC= 6.84D-13 BMatP= 8.73D-12
 IDIUse=1 WtCom= 1.00D+00 WtEn= 0.00D+00
 Coeff-Com:  0.937D-05-0.157D-03 0.247D-03 0.633D-03 0.155D-02 0.192D-02
 Coeff-Com: -0.750D-02-0.262D-01-0.342D-01 0.679D-01 0.263D+00 0.733D+00
 Coeff:      0.937D-05-0.157D-03 0.247D-03 0.633D-03 0.155D-02 0.192D-02
 Coeff:     -0.750D-02-0.262D-01-0.342D-01 0.679D-01 0.263D+00 0.733D+00
 Gap=     0.177 Goal=   None    Shift=    0.000
 RMSDP=3.16D-08 MaxDP=4.42D-06 DE=-8.09D-11 OVMax= 1.10D-06

 Cycle  13  Pass 1  IDiag  1:
 RMSU=  1.95D-08    CP:  1.00D+00  1.09D+00  1.08D+00  7.72D-01  8.60D-01
                    CP:  9.32D-01  1.16D+00  9.93D-01  1.02D+00  8.53D-01
                    CP:  9.07D-01  9.60D-01
 E= -2374.98605169809     Delta-E=        0.000000000014 Rises=F Damp=F
 DIIS: error= 1.88D-08 at cycle  13 NSaved=  13.
 NSaved=13 IEnMin=12 EnMin= -2374.98605169810     IErMin=13 ErrMin= 1.88D-08
 ErrMax= 1.88D-08  0.00D+00 EMaxC= 1.00D-01 BMatC= 1.33D-13 BMatP= 6.84D-13
 IDIUse=1 WtCom= 1.00D+00 WtEn= 0.00D+00
 Coeff-Com:  0.902D-06 0.556D-05-0.698D-04-0.991D-04-0.107D-03 0.402D-03
 Coeff-Com:  0.260D-02 0.402D-02-0.890D-02-0.549D-01-0.368D-01 0.290D+00
 Coeff-Com:  0.804D+00
 Coeff:      0.902D-06 0.556D-05-0.698D-04-0.991D-04-0.107D-03 0.402D-03
 Coeff:      0.260D-02 0.402D-02-0.890D-02-0.549D-01-0.368D-01 0.290D+00
 Coeff:      0.804D+00
 Gap=     0.177 Goal=   None    Shift=    0.000
 RMSDP=2.00D-08 MaxDP=4.03D-06 DE= 1.36D-11 OVMax= 6.64D-07

 Cycle  14  Pass 1  IDiag  1:
 RMSU=  9.07D-09    CP:  1.00D+00  1.09D+00  1.08D+00  7.72D-01  8.61D-01
                    CP:  9.32D-01  1.16D+00  9.93D-01  1.02D+00  8.50D-01
                    CP:  9.23D-01  1.02D+00  1.05D+00
 E= -2374.98605169799     Delta-E=        0.000000000098 Rises=F Damp=F
 DIIS: error= 6.97D-09 at cycle  14 NSaved=  14.
 NSaved=14 IEnMin=12 EnMin= -2374.98605169810     IErMin=14 ErrMin= 6.97D-09
 ErrMax= 6.97D-09  0.00D+00 EMaxC= 1.00D-01 BMatC= 2.05D-14 BMatP= 1.33D-13
 IDIUse=1 WtCom= 1.00D+00 WtEn= 0.00D+00
 Coeff-Com: -0.976D-06 0.248D-04-0.624D-04-0.126D-03-0.272D-03-0.111D-03
 Coeff-Com:  0.203D-02 0.562D-02 0.150D-02-0.306D-01-0.532D-01 0.270D-02
 Coeff-Com:  0.313D+00 0.759D+00
 Coeff:     -0.976D-06 0.248D-04-0.624D-04-0.126D-03-0.272D-03-0.111D-03
 Coeff:      0.203D-02 0.562D-02 0.150D-02-0.306D-01-0.532D-01 0.270D-02
 Coeff:      0.313D+00 0.759D+00
 Gap=     0.177 Goal=   None    Shift=    0.000
 RMSDP=8.30D-09 MaxDP=9.79D-07 DE= 9.82D-11 OVMax= 2.46D-07

 SCF Done:  E(RM062X) =  -2374.98605170     A.U. after   14 cycles
            NFock= 14  Conv=0.83D-08     -V/T= 2.0025
 KE= 2.369140350527D+03 PE=-8.654700686872D+03 EE= 2.402214935774D+03
 Leave Link  502 at Mon Apr  4 21:03:17 2022, MaxMem=  1879048192 cpu:            2196.0 elap:             314.1
 (Enter /gpfs/software/gaussian16/sse4/tar/g16/l701.exe)
 ... and contract with generalized density number  0.
 Compute integral first derivatives.
 Leave Link  701 at Mon Apr  4 21:03:17 2022, MaxMem=  1879048192 cpu:               2.1 elap:               0.3
 (Enter /gpfs/software/gaussian16/sse4/tar/g16/l702.exe)
 L702 exits ... SP integral derivatives will be done elsewhere.
 Leave Link  702 at Mon Apr  4 21:03:17 2022, MaxMem=  1879048192 cpu:               0.3 elap:               0.0
 (Enter /gpfs/software/gaussian16/sse4/tar/g16/l703.exe)
 Integral derivatives from FoFJK, PRISM(SPDF).
 Compute integral first derivatives, UseDBF=F ICtDFT=           0.
 Calling FoFJK, ICntrl=      2127 FMM=F ISym2X=0 I1Cent= 0 IOpClX= 0 NMat=1 NMatS=1 NMatT=0.
 FoFJK:  IHMeth= 1 ICntrl=    2127 DoSepK=F KAlg= 0 I1Cent=           0 FoldK=F
 IRaf=         0 NMat=       1 IRICut=       1 DoRegI=T DoRafI=F ISym2E= 0 IDoP0=0 IntGTp=1.
 FoFCou: FMM=F IPFlag=           0 FMFlag=      100000 FMFlg1=         800
         NFxFlg=           0 DoJE=F BraDBF=F KetDBF=F FulRan=T
         wScrn=  0.000000 ICntrl=      2127 IOpCl=  0 I1Cent=           0 NGrid=           0
         NMat0=    1 NMatS0=      1 NMatT0=    0 NMatD0=    1 NMtDS0=    0 NMtDT0=    0
 Symmetry not used in FoFCou.
 Leave Link  703 at Mon Apr  4 21:04:13 2022, MaxMem=  1879048192 cpu:             387.1 elap:              55.4
 (Enter /gpfs/software/gaussian16/sse4/tar/g16/l716.exe)
 Dipole        =-2.38935928D+00 5.39667876D-01-1.53935298D-02
 ***** Axes restored to original set *****
 -------------------------------------------------------------------
 Center     Atomic                   Forces (Hartrees/Bohr)
 Number     Number              X              Y              Z
 -------------------------------------------------------------------
      1        6           0.000309431    0.000041934   -0.001304982
      2        6           0.000209736   -0.000020793    0.000282057
      3        6          -0.000052909    0.000214892   -0.000451095
      4        6          -0.000563536    0.000216973    0.000098440
      5        6           0.000554026   -0.000840277    0.000859671
      6        6          -0.001038313    0.000668889    0.000116683
      7       17           0.000111956   -0.000138549    0.000182705
      8        1          -0.000035655    0.000187832   -0.000030858
      9       17           0.000345417   -0.000202544    0.000294468
     10        8          -0.000338110    0.000056935    0.000455507
     11       17           0.000006715    0.000056105   -0.000183295
     12        6           0.000701014    0.000018524   -0.001336521
     13        6          -0.000408056    0.000272315    0.000008224
     14        6           0.000611470   -0.000083086    0.000312502
     15        6          -0.000860108    0.000141890    0.001062695
     16        6           0.000966023   -0.000488772    0.000155963
     17        6          -0.001625276    0.000317671   -0.000529573
     18        1          -0.000109561   -0.000217668    0.000199095
     19        1           0.000235712   -0.000079459    0.000112857
     20       17           0.000980025   -0.000122810   -0.000304544
 -------------------------------------------------------------------
 Cartesian Forces:  Max     0.001625276 RMS     0.000530748
 Leave Link  716 at Mon Apr  4 21:04:13 2022, MaxMem=  1879048192 cpu:               0.3 elap:               0.0
 (Enter /gpfs/software/gaussian16/sse4/tar/g16/l103.exe)

 GradGradGradGradGradGradGradGradGradGradGradGradGradGradGradGradGradGrad
 Berny optimization.
 Using GEDIIS/GDIIS optimizer.
 FormGI is forming the generalized inverse of G from B-inverse, IUseBI=4.
 Internal  Forces:  Max     0.001034133 RMS     0.000269134
 Search for a local minimum.
 Step number   8 out of a maximum of  108
 All quantities printed in internal units (Hartrees-Bohrs-Radians)
 RMS Force = .26913D-03 SwitMx=.10000D-02 MixMth= 2
 Mixed Optimization -- En-DIIS/RFO-DIIS
 Swapping is turned off.
 Update second derivatives using D2CorX and points    3    4    5    6    7
                                                      8
 DE= -2.21D-04 DEPred=-2.11D-04 R= 1.05D+00
 TightC=F SS=  1.41D+00  RLast= 9.48D-02 DXNew= 7.1352D-01 2.8428D-01
 Trust test= 1.05D+00 RLast= 9.48D-02 DXMaxT set to 4.24D-01
 ITU=  1 -1  1  1  1  1  1  0
     Eigenvalues ---    0.00763   0.01055   0.01304   0.01553   0.01624
     Eigenvalues ---    0.01665   0.01847   0.02028   0.02071   0.02103
     Eigenvalues ---    0.02130   0.02147   0.02173   0.02202   0.02316
     Eigenvalues ---    0.02910   0.04497   0.10632   0.15771   0.16010
     Eigenvalues ---    0.16277   0.20269   0.22712   0.23751   0.24916
     Eigenvalues ---    0.24978   0.25000   0.25000   0.25000   0.25016
     Eigenvalues ---    0.25187   0.25262   0.30839   0.31873   0.32284
     Eigenvalues ---    0.32732   0.33542   0.33621   0.34036   0.34594
     Eigenvalues ---    0.35006   0.35118   0.35404   0.38762   0.40799
     Eigenvalues ---    0.42432   0.43765   0.45318   0.46812   0.47600
     Eigenvalues ---    0.53445   0.54336   0.84961   0.92744
 En-DIIS/RFO-DIIS/Sim-DIIS IScMMF=       -3 using points:     8    7    6    5
 RFO step:  Lambda=-3.47249334D-05.
 NNeg= 0 NGDIIS= 4 SimSw=  2.50D-03 Rises=F DC= -2.21D-04 SmlDif=  1.00D-05
 NRisDI= 0 DoIntr=F SqrtH=F CThrHd= 10.0 CDAdj=  3.0
 RMS Error=  0.3469774599D-02 NUsed= 4 OKEnD=T EnDIS=F
 InvSVX:  RCond= 1.78D-04 Info=           0 Equed=N FErr=  4.73D-15 BErr=  4.46D-17
 DidBck=F Rises=F RFO-DIIS coefs:    1.00774    0.04000    0.08597   -0.13371
 Iteration  1 RMS(Cart)=  0.00832560 RMS(Int)=  0.00003109
 Iteration  2 RMS(Cart)=  0.00003911 RMS(Int)=  0.00000837
 Iteration  3 RMS(Cart)=  0.00000000 RMS(Int)=  0.00000837
 ITry= 1 IFail=0 DXMaxC= 2.87D-02 DCOld= 1.00D+10 DXMaxT= 4.24D-01 DXLimC= 3.00D+00 Rises=F
 Variable       Old X    -DE/DX   Delta X   Delta X   Delta X     New X
                                 (Linear)    (Quad)   (Total)
    R1        2.75481   0.00015  -0.00042   0.00136   0.00094   2.75575
    R2        2.74263  -0.00070   0.00087  -0.00263  -0.00177   2.74086
    R3        2.32755   0.00049  -0.00043   0.00101   0.00057   2.32812
    R4        2.60384  -0.00010  -0.00020  -0.00004  -0.00024   2.60360
    R5        3.28344  -0.00019   0.00016  -0.00077  -0.00061   3.28283
    R6        2.67066  -0.00035   0.00044  -0.00135  -0.00090   2.66976
    R7        3.30673   0.00025  -0.00057   0.00142   0.00085   3.30758
    R8        2.58058   0.00002  -0.00019   0.00079   0.00060   2.58119
    R9        3.30763  -0.00049   0.00040  -0.00213  -0.00173   3.30590
   R10        2.66479  -0.00082   0.00046  -0.00235  -0.00189   2.66290
   R11        2.04506   0.00008  -0.00010   0.00035   0.00025   2.04531
   R12        2.73379   0.00061  -0.00064   0.00269   0.00204   2.73584
   R13        2.60096  -0.00001  -0.00114   0.00091  -0.00023   2.60072
   R14        2.70405  -0.00103   0.00125  -0.00357  -0.00233   2.70173
   R15        2.35898   0.00044   0.00019   0.00094   0.00113   2.36011
   R16        2.61127   0.00015   0.00034   0.00040   0.00075   2.61202
   R17        2.63683   0.00083  -0.00100   0.00276   0.00176   2.63859
   R18        2.04779  -0.00017   0.00018  -0.00072  -0.00054   2.04725
   R19        2.65309  -0.00077   0.00051  -0.00229  -0.00179   2.65131
   R20        2.04846  -0.00006  -0.00008  -0.00004  -0.00012   2.04834
   R21        3.32391   0.00103  -0.00057   0.00394   0.00337   3.32728
    A1        1.94985  -0.00008   0.00010  -0.00012  -0.00001   1.94985
    A2        2.16195  -0.00028   0.00060  -0.00202  -0.00139   2.16056
    A3        2.17137   0.00036  -0.00079   0.00216   0.00141   2.17278
    A4        2.15317   0.00004  -0.00017   0.00037   0.00019   2.15335
    A5        2.01191  -0.00007   0.00035  -0.00073  -0.00038   2.01153
    A6        2.11811   0.00004  -0.00017   0.00036   0.00020   2.11830
    A7        2.13564  -0.00010   0.00010  -0.00045  -0.00035   2.13529
    A8        2.08089  -0.00006   0.00009   0.00007   0.00016   2.08105
    A9        2.06666   0.00016  -0.00019   0.00037   0.00019   2.06685
   A10        2.17026  -0.00015   0.00035  -0.00125  -0.00092   2.16934
   A11        2.03237   0.00008  -0.00024   0.00075   0.00051   2.03288
   A12        2.08055   0.00008  -0.00010   0.00051   0.00041   2.08096
   A13        2.13313   0.00036  -0.00075   0.00205   0.00130   2.13442
   A14        2.05998  -0.00030   0.00072  -0.00233  -0.00160   2.05838
   A15        2.09004  -0.00006   0.00003   0.00029   0.00032   2.09037
   A16        2.02429  -0.00006   0.00035  -0.00055  -0.00019   2.02410
   A17        2.14275   0.00002   0.00006  -0.00046  -0.00040   2.14235
   A18        2.11614   0.00004  -0.00042   0.00101   0.00059   2.11673
   A19        2.26302  -0.00008   0.00100  -0.00201  -0.00102   2.26201
   A20        2.20727   0.00006   0.00010   0.00037   0.00048   2.20775
   A21        1.81289   0.00002  -0.00110   0.00164   0.00054   1.81343
   A22        2.43703   0.00009   0.00404  -0.00327   0.00078   2.43781
   A23        2.01992  -0.00027  -0.00430   0.00218  -0.00210   2.01782
   A24        2.15657   0.00002  -0.00049   0.00010  -0.00041   2.15616
   A25        2.07038  -0.00025   0.00036  -0.00167  -0.00131   2.06908
   A26        2.05620   0.00022   0.00014   0.00160   0.00174   2.05795
   A27        2.11924   0.00008  -0.00038   0.00022  -0.00017   2.11907
   A28        2.07842   0.00022  -0.00035   0.00218   0.00183   2.08026
   A29        2.08552  -0.00030   0.00073  -0.00239  -0.00166   2.08386
   A30        2.02071   0.00006   0.00223  -0.00087   0.00135   2.02207
   A31        2.17360  -0.00006  -0.00132   0.00035  -0.00097   2.17262
   A32        2.08886   0.00001  -0.00092   0.00055  -0.00037   2.08849
    D1        0.00642  -0.00007   0.00292  -0.00560  -0.00268   0.00373
    D2       -3.13624  -0.00004   0.00276  -0.00404  -0.00128  -3.13752
    D3       -3.14061   0.00006  -0.00015  -0.00079  -0.00096  -3.14157
    D4       -0.00009   0.00010  -0.00031   0.00076   0.00044   0.00035
    D5       -0.00785   0.00009  -0.00327   0.00682   0.00355  -0.00430
    D6        3.12999   0.00012  -0.00179   0.00793   0.00613   3.13613
    D7        3.13922  -0.00004  -0.00017   0.00200   0.00182   3.14104
    D8       -0.00613  -0.00001   0.00132   0.00310   0.00441  -0.00172
    D9        0.00022   0.00002  -0.00089   0.00084  -0.00005   0.00017
   D10       -3.14116   0.00005  -0.00009   0.00060   0.00050  -3.14066
   D11       -3.14025  -0.00002  -0.00072  -0.00081  -0.00153   3.14140
   D12        0.00156   0.00001   0.00007  -0.00105  -0.00098   0.00058
   D13       -0.00599   0.00003  -0.00112   0.00332   0.00219  -0.00380
   D14        3.13080   0.00007  -0.00133   0.00526   0.00392   3.13473
   D15        3.13539   0.00000  -0.00191   0.00356   0.00164   3.13703
   D16       -0.01100   0.00004  -0.00212   0.00550   0.00338  -0.00763
   D17        0.00259  -0.00005   0.00157  -0.00323  -0.00167   0.00092
   D18        3.13543   0.00003   0.00185  -0.00020   0.00165   3.13707
   D19       -3.13515  -0.00008   0.00005  -0.00436  -0.00432  -3.13947
   D20       -0.00232  -0.00001   0.00033  -0.00133  -0.00101  -0.00332
   D21        0.00465  -0.00002   0.00080  -0.00217  -0.00137   0.00328
   D22       -3.13222  -0.00005   0.00101  -0.00408  -0.00307  -3.13529
   D23       -3.12804  -0.00009   0.00051  -0.00524  -0.00473  -3.13277
   D24        0.01828  -0.00013   0.00072  -0.00715  -0.00643   0.01184
   D25        0.04155  -0.00014  -0.00699  -0.00847  -0.01545   0.02610
   D26       -3.10195  -0.00009  -0.00660  -0.00470  -0.01130  -3.11326
   D27       -3.10509  -0.00010  -0.00721  -0.00643  -0.01363  -3.11872
   D28        0.03459  -0.00005  -0.00682  -0.00266  -0.00948   0.02511
   D29        3.13789  -0.00001  -0.00130   0.00220   0.00089   3.13878
   D30       -0.00211  -0.00005  -0.00161  -0.00092  -0.00255  -0.00466
   D31       -3.13885   0.00006   0.00059  -0.00042   0.00015  -3.13869
   D32        0.01142  -0.00004   0.00026  -0.00466  -0.00440   0.00702
   D33        0.00123   0.00010   0.00090   0.00256   0.00345   0.00467
   D34       -3.13169  -0.00001   0.00057  -0.00167  -0.00111  -3.13280
   D35        0.00267  -0.00009   0.00130  -0.00367  -0.00237   0.00030
   D36       -0.00203   0.00018  -0.00012   0.00620   0.00610   0.00406
   D37       -3.13832  -0.00011  -0.00174  -0.00166  -0.00339   3.14148
   D38       -0.00148  -0.00002  -0.00023   0.00026   0.00002  -0.00146
   D39       -3.14143  -0.00000  -0.00035   0.00005  -0.00030   3.14145
   D40        3.13151   0.00009   0.00010   0.00444   0.00453   3.13604
   D41       -0.00844   0.00010  -0.00003   0.00423   0.00421  -0.00424
   D42        0.00176  -0.00013  -0.00026  -0.00494  -0.00518  -0.00342
   D43        3.13832   0.00013   0.00128   0.00252   0.00381  -3.14105
   D44       -3.14148  -0.00015  -0.00014  -0.00472  -0.00486   3.13685
   D45       -0.00492   0.00012   0.00140   0.00273   0.00414  -0.00078
         Item               Value     Threshold  Converged?
 Maximum Force            0.001034     0.000450     NO 
 RMS     Force            0.000269     0.000300     YES
 Maximum Displacement     0.028659     0.001800     NO 
 RMS     Displacement     0.008326     0.001200     NO 
 Predicted change in Energy=-1.737703D-05
 Lowest energy point so far.  Saving SCF results.
 GradGradGradGradGradGradGradGradGradGradGradGradGradGradGradGradGradGrad

 Leave Link  103 at Mon Apr  4 21:04:13 2022, MaxMem=  1879048192 cpu:               0.2 elap:               0.0
 (Enter /gpfs/software/gaussian16/sse4/tar/g16/l202.exe)
                          Input orientation:                          
 ---------------------------------------------------------------------
 Center     Atomic      Atomic             Coordinates (Angstroms)
 Number     Number       Type             X           Y           Z
 ---------------------------------------------------------------------
      1          6           0       -8.045008   -1.553883    6.746723
      2          6           0       -7.028804   -2.327532    7.450556
      3          6           0       -5.787357   -2.606417    6.922090
      4          6           0       -7.585510   -1.129038    5.438280
      5          6           0       -6.351098   -1.412276    4.926707
      6          6           0       -5.393727   -2.160112    5.640760
      7         17           0       -4.649753   -3.547304    7.862368
      8          1           0       -6.117077   -1.046819    3.935185
      9         17           0       -8.713721   -0.196261    4.480423
     10          8           0       -9.157201   -1.300043    7.211897
     11         17           0       -7.486592   -2.889452    9.029333
     12          6           0       -4.088734   -2.440977    5.080346
     13          6           0       -3.044350   -3.164929    5.608740
     14          6           0       -1.884513   -3.519448    5.310591
     15          6           0       -3.596196   -2.003580    3.811444
     16          6           0       -2.323329   -2.314631    3.329102
     17          6           0       -1.427420   -3.092385    4.078026
     18          1           0       -4.239875   -1.394616    3.188146
     19          1           0       -2.022154   -1.945446    2.355496
     20         17           0        0.166920   -3.456111    3.425396
 ---------------------------------------------------------------------
                    Distance matrix (angstroms):
                    1          2          3          4          5
     1  C    0.000000
     2  C    1.458281   0.000000
     3  C    2.497113   1.377768   0.000000
     4  C    1.450399   2.407398   2.760017   0.000000
     5  C    2.490350   2.768897   2.392766   1.365906   0.000000
     6  C    2.935976   2.444763   1.412777   2.430642   1.409145
     7  Cl   4.092206   2.705054   1.750295   4.510308   4.008868
     8  H    3.446561   3.850884   3.385656   2.102938   1.082331
     9  Cl   2.725148   4.025290   4.509346   1.749407   2.694411
    10  O    1.231988   2.375451   3.625804   2.375958   3.620622
    11  Cl   2.702940   1.737199   2.721761   4.000563   4.505878
    12  C    4.383590   3.778198   2.510919   3.751898   2.490005
    13  C    5.375599   4.468714   3.092073   4.979562   3.804149
    14  C    6.624019   5.697705   4.320040   6.183180   4.953577
    15  C    5.348833   5.013071   3.852365   4.396139   3.030336
    16  C    6.707942   6.255241   4.999419   5.791787   4.426004
    17  C    7.299412   6.582892   5.228185   6.605080   5.271208
    18  H    5.212282   5.178475   4.219657   4.040656   2.734990
    19  H    7.463978   7.153473   5.955453   6.412566   5.063117
    20  Cl   9.060102   8.321901   6.957173   8.340691   6.993980
                    6          7          8          9         10
     6  C    0.000000
     7  Cl   2.722745   0.000000
     8  H    2.161399   4.881417   0.000000
     9  Cl   4.028083   6.259623   2.786268   0.000000
    10  O    4.167964   5.078424   4.476976   2.979255   0.000000
    11  Cl   4.049005   3.137233   5.587595   5.426943   2.936023
    12  C    1.447742   3.046038   2.714636   5.175825   5.615568
    13  C    2.555437   2.793272   4.090090   6.498297   6.588996
    14  C    3.777749   3.762830   5.091192   7.640081   7.837902
    15  C    2.569439   4.461283   2.699175   5.468363   6.556128
    16  C    3.846425   5.242349   4.045641   6.830090   7.925105
    17  C    4.363813   4.991154   5.118362   7.851092   8.531304
    18  H    2.816501   5.162404   2.050102   4.808465   6.354496
    19  H    4.712383   6.308396   4.480105   7.235470   8.655060
    20  Cl   6.124398   6.549455   6.749310   9.518691  10.292009
                   11         12         13         14         15
    11  Cl   0.000000
    12  C    5.228869   0.000000
    13  C    5.613365   1.376243   0.000000
    14  C    6.753460   2.464691   1.248918   0.000000
    15  C    6.568585   1.429693   2.209873   2.734073   0.000000
    16  C    7.712479   2.489874   2.537642   2.360178   1.396280
    17  C    7.827528   2.917459   2.227736   1.382220   2.441343
    18  H    6.848005   2.167518   3.228400   3.816727   1.083356
    19  H    8.677058   3.455591   3.621549   3.350972   2.144941
    20  Cl   9.502707   4.677600   3.894101   2.786816   4.052150
                   16         17         18         19         20
    16  C    0.000000
    17  C    1.403012   0.000000
    18  H    2.130597   3.403558   0.000000
    19  H    1.083934   2.153204   2.432078   0.000000
    20  Cl   2.741093   1.760722   4.870923   2.866852   0.000000
 Stoichiometry    C12H3Cl4O(1-)
 Framework group  C1[X(C12H3Cl4O)]
 Deg. of freedom    54
 Full point group                 C1      NOp   1
 RotChk:  IX=2 Diff= 3.51D-03
 Largest Abelian subgroup         C1      NOp   1
 Largest concise Abelian subgroup C1      NOp   1
                         Standard orientation:                         
 ---------------------------------------------------------------------
 Center     Atomic      Atomic             Coordinates (Angstroms)
 Number     Number       Type             X           Y           Z
 ---------------------------------------------------------------------
      1          6           0        3.140044    0.286041   -0.005178
      2          6           0        2.332622   -0.928311   -0.003936
      3          6           0        0.954873   -0.922497    0.000579
      4          6           0        2.315183    1.479011    0.003929
      5          6           0        0.949310    1.470252    0.007771
      6          6           0        0.204107    0.274280    0.004220
      7         17           0        0.093600   -2.446221    0.003067
      8          1           0        0.436154    2.423136    0.018953
      9         17           0        3.159678    3.011065    0.012032
     10          8           0        4.372020    0.289717   -0.009225
     11         17           0        3.230662   -2.415377   -0.008066
     12          6           0       -1.243539    0.290639    0.000614
     13          6           0       -2.132832   -0.759496    0.021156
     14          6           0       -3.364899   -0.963927    0.025046
     15          6           0       -2.080734    1.449200   -0.028706
     16          6           0       -3.475884    1.393063   -0.027101
     17          6           0       -4.158402    0.167607    0.002362
     18          1           0       -1.612521    2.425729   -0.057492
     19          1           0       -4.042158    2.317024   -0.050364
     20         17           0       -5.919042    0.150604    0.002270
 ---------------------------------------------------------------------
 Rotational constants (GHZ):           0.5665909           0.1605291           0.1250915
 Leave Link  202 at Mon Apr  4 21:04:13 2022, MaxMem=  1879048192 cpu:               0.0 elap:               0.0
 (Enter /gpfs/software/gaussian16/sse4/tar/g16/l301.exe)
 Standard basis: 6-311+G(d,p) (5D, 7F)
 Ernie: Thresh=  0.10000D-02 Tol=  0.10000D-05 Strict=F.
 There are   441 symmetry adapted cartesian basis functions of A   symmetry.
 There are   424 symmetry adapted basis functions of A   symmetry.
   424 basis functions,   704 primitive gaussians,   441 cartesian basis functions
    76 alpha electrons       76 beta electrons
       nuclear repulsion energy      1508.3860010276 Hartrees.
 IExCor= 4336 DFT=T Ex+Corr=M062X ExCW=0 ScaHFX=  0.540000
 ScaDFX=  1.000000  1.000000  1.000000  1.000000 ScalE2=  1.000000  1.000000
 IRadAn=      5 IRanWt=     -1 IRanGd=            0 ICorTp=0 IEmpDi=  4
 NAtoms=   20 NActive=   20 NUniq=   20 SFac= 1.00D+00 NAtFMM=   60 NAOKFM=F Big=F
 Integral buffers will be    131072 words long.
 Raffenetti 2 integral format.
 Two-electron integral symmetry is turned on.
 Leave Link  301 at Mon Apr  4 21:04:13 2022, MaxMem=  1879048192 cpu:               0.5 elap:               0.1
 (Enter /gpfs/software/gaussian16/sse4/tar/g16/l302.exe)
 NPDir=0 NMtPBC=     1 NCelOv=     1 NCel=       1 NClECP=     1 NCelD=      1
         NCelK=      1 NCelE2=     1 NClLst=     1 CellRange=     0.0.
 One-electron integrals computed using PRISM.
 One-electron integral symmetry used in STVInt
 NBasis=   424 RedAO= T EigKep=  1.51D-06  NBF=   424
 NBsUse=   418 1.00D-06 EigRej=  7.60D-07 NBFU=   418
 Precomputing XC quadrature grid using
 IXCGrd= 4 IRadAn=           5 IRanWt=          -1 IRanGd=           0 AccXCQ= 0.00D+00.
 Generated NRdTot=       0 NPtTot=           0 NUsed=           0 NTot=          32
 NSgBfM=   429   429   429   429   429 MxSgAt=    20 MxSgA2=    20.
 Leave Link  302 at Mon Apr  4 21:04:14 2022, MaxMem=  1879048192 cpu:               4.4 elap:               0.6
 (Enter /gpfs/software/gaussian16/sse4/tar/g16/l303.exe)
 DipDrv:  MaxL=1.
 Leave Link  303 at Mon Apr  4 21:04:14 2022, MaxMem=  1879048192 cpu:               0.5 elap:               0.1
 (Enter /gpfs/software/gaussian16/sse4/tar/g16/l401.exe)
 Initial guess from the checkpoint file:  "checkpoint.chk"
 B after Tr=    -0.000000    0.000000    0.000000
         Rot=    1.000000   -0.000001   -0.000001    0.000139 Ang=  -0.02 deg.
 Guess basis will be translated and rotated to current coordinates.
 JPrj=2 DoOrth=T DoCkMO=T.
 Generating alternative initial guess.
 ExpMin= 4.38D-02 ExpMax= 1.06D+05 ExpMxC= 3.62D+03 IAcc=2 IRadAn=         4 AccDes= 0.00D+00
 Harris functional with IExCor= 1009 and IRadAn=       4 diagonalized for initial guess.
 HarFok:  IExCor= 1009 AccDes= 0.00D+00 IRadAn=         4 IDoV= 1 UseB2=F ITyADJ=14
 ICtDFT=  3500011 ScaDFX=  1.000000  1.000000  1.000000  1.000000
 FoFCou: FMM=F IPFlag=           0 FMFlag=      100000 FMFlg1=           0
         NFxFlg=           0 DoJE=T BraDBF=F KetDBF=T FulRan=T
         wScrn=  0.000000 ICntrl=       500 IOpCl=  0 I1Cent=   200000004 NGrid=           0
         NMat0=    1 NMatS0=      1 NMatT0=    0 NMatD0=    1 NMtDS0=    0 NMtDT0=    0
 Petite list used in FoFCou.
 Harris En= -2373.88854058671    
 Leave Link  401 at Mon Apr  4 21:04:16 2022, MaxMem=  1879048192 cpu:              17.4 elap:               2.5
 (Enter /gpfs/software/gaussian16/sse4/tar/g16/l502.exe)
 Integral symmetry usage will be decided dynamically.
 Closed shell SCF:
 Using DIIS extrapolation, IDIIS=  1040.
 NGot=  1879048192 LenX=  1878652179 LenY=  1878457257
 Requested convergence on RMS density matrix=1.00D-08 within 128 cycles.
 Requested convergence on MAX density matrix=1.00D-06.
 Requested convergence on             energy=1.00D-06.
 No special actions if energy rises.
 Fock matrices will be formed incrementally for  20 cycles.

 Cycle   1  Pass 1  IDiag  1:
 FoFJK:  IHMeth= 1 ICntrl=       0 DoSepK=F KAlg= 0 I1Cent=           0 FoldK=F
 IRaf= 790000000 NMat=       1 IRICut=       1 DoRegI=T DoRafI=F ISym2E= 0 IDoP0=0 IntGTp=1.
 FoFCou: FMM=F IPFlag=           0 FMFlag=      100000 FMFlg1=           0
         NFxFlg=           0 DoJE=F BraDBF=F KetDBF=F FulRan=T
         wScrn=  0.000000 ICntrl=         0 IOpCl=  0 I1Cent=           0 NGrid=           0
         NMat0=    1 NMatS0=      1 NMatT0=    0 NMatD0=    1 NMtDS0=    0 NMtDT0=    0
 Symmetry not used in FoFCou.
 E= -2374.98534987200    
 DIIS: error= 6.85D-04 at cycle   1 NSaved=   1.
 NSaved= 1 IEnMin= 1 EnMin= -2374.98534987200     IErMin= 1 ErrMin= 6.85D-04
 ErrMax= 6.85D-04  0.00D+00 EMaxC= 1.00D-01 BMatC= 2.90D-04 BMatP= 2.90D-04
 IDIUse=3 WtCom= 9.93D-01 WtEn= 6.85D-03
 Coeff-Com:  0.100D+01
 Coeff-En:   0.100D+01
 Coeff:      0.100D+01
 Gap=     0.390 Goal=   None    Shift=    0.000
 RMSDP=8.95D-04 MaxDP=3.19D-02              OVMax= 1.41D-02

 Cycle   2  Pass 1  IDiag  1:
 RMSU=  8.07D-04    CP:  1.00D+00
 E= -2374.98604409034     Delta-E=       -0.000694218337 Rises=F Damp=F
 DIIS: error= 1.57D-04 at cycle   2 NSaved=   2.
 NSaved= 2 IEnMin= 2 EnMin= -2374.98604409034     IErMin= 2 ErrMin= 1.57D-04
 ErrMax= 1.57D-04  0.00D+00 EMaxC= 1.00D-01 BMatC= 7.65D-06 BMatP= 2.90D-04
 IDIUse=3 WtCom= 9.98D-01 WtEn= 1.57D-03
 Coeff-Com: -0.117D+00 0.112D+01
 Coeff-En:   0.000D+00 0.100D+01
 Coeff:     -0.117D+00 0.112D+01
 Gap=     0.177 Goal=   None    Shift=    0.000
 RMSDP=1.11D-04 MaxDP=6.37D-03 DE=-6.94D-04 OVMax= 2.95D-03

 Cycle   3  Pass 1  IDiag  1:
 RMSU=  7.67D-05    CP:  1.00D+00  1.09D+00
 E= -2374.98607003246     Delta-E=       -0.000025942128 Rises=F Damp=F
 DIIS: error= 1.09D-04 at cycle   3 NSaved=   3.
 NSaved= 3 IEnMin= 3 EnMin= -2374.98607003246     IErMin= 3 ErrMin= 1.09D-04
 ErrMax= 1.09D-04  0.00D+00 EMaxC= 1.00D-01 BMatC= 1.58D-06 BMatP= 7.65D-06
 IDIUse=3 WtCom= 9.99D-01 WtEn= 1.09D-03
 Coeff-Com: -0.467D-01 0.332D+00 0.714D+00
 Coeff-En:   0.000D+00 0.000D+00 0.100D+01
 Coeff:     -0.466D-01 0.332D+00 0.715D+00
 Gap=     0.177 Goal=   None    Shift=    0.000
 RMSDP=7.28D-05 MaxDP=1.12D-02 DE=-2.59D-05 OVMax= 6.27D-04

 Cycle   4  Pass 1  IDiag  1:
 RMSU=  6.29D-05    CP:  1.00D+00  1.11D+00  7.21D-01
 E= -2374.98607146661     Delta-E=       -0.000001434145 Rises=F Damp=F
 DIIS: error= 8.83D-05 at cycle   4 NSaved=   4.
 NSaved= 4 IEnMin= 4 EnMin= -2374.98607146661     IErMin= 4 ErrMin= 8.83D-05
 ErrMax= 8.83D-05  0.00D+00 EMaxC= 1.00D-01 BMatC= 7.35D-07 BMatP= 1.58D-06
 IDIUse=1 WtCom= 1.00D+00 WtEn= 0.00D+00
 Coeff-Com:  0.208D-02-0.851D-01 0.406D+00 0.677D+00
 Coeff:      0.208D-02-0.851D-01 0.406D+00 0.677D+00
 Gap=     0.177 Goal=   None    Shift=    0.000
 RMSDP=3.47D-05 MaxDP=5.73D-03 DE=-1.43D-06 OVMax= 3.16D-04

 Cycle   5  Pass 1  IDiag  1:
 RMSU=  1.30D-05    CP:  1.00D+00  1.11D+00  9.55D-01  6.45D-01
 E= -2374.98607236600     Delta-E=       -0.000000899393 Rises=F Damp=F
 DIIS: error= 1.61D-05 at cycle   5 NSaved=   5.
 NSaved= 5 IEnMin= 5 EnMin= -2374.98607236600     IErMin= 5 ErrMin= 1.61D-05
 ErrMax= 1.61D-05  0.00D+00 EMaxC= 1.00D-01 BMatC= 4.38D-08 BMatP= 7.35D-07
 IDIUse=1 WtCom= 1.00D+00 WtEn= 0.00D+00
 Coeff-Com:  0.366D-02-0.588D-01 0.137D+00 0.307D+00 0.611D+00
 Coeff:      0.366D-02-0.588D-01 0.137D+00 0.307D+00 0.611D+00
 Gap=     0.177 Goal=   None    Shift=    0.000
 RMSDP=6.66D-06 MaxDP=1.04D-03 DE=-8.99D-07 OVMax= 8.26D-05

 Cycle   6  Pass 1  IDiag  1:
 RMSU=  4.57D-06    CP:  1.00D+00  1.11D+00  9.41D-01  6.92D-01  7.38D-01
 E= -2374.98607241490     Delta-E=       -0.000000048896 Rises=F Damp=F
 DIIS: error= 1.01D-05 at cycle   6 NSaved=   6.
 NSaved= 6 IEnMin= 6 EnMin= -2374.98607241490     IErMin= 6 ErrMin= 1.01D-05
 ErrMax= 1.01D-05  0.00D+00 EMaxC= 1.00D-01 BMatC= 8.95D-09 BMatP= 4.38D-08
 IDIUse=1 WtCom= 1.00D+00 WtEn= 0.00D+00
 Coeff-Com:  0.159D-02-0.180D-01 0.116D-01 0.587D-01 0.319D+00 0.627D+00
 Coeff:      0.159D-02-0.180D-01 0.116D-01 0.587D-01 0.319D+00 0.627D+00
 Gap=     0.177 Goal=   None    Shift=    0.000
 RMSDP=2.13D-06 MaxDP=1.13D-04 DE=-4.89D-08 OVMax= 6.02D-05

 Cycle   7  Pass 1  IDiag  1:
 RMSU=  1.71D-06    CP:  1.00D+00  1.11D+00  9.40D-01  7.00D-01  7.28D-01
                    CP:  8.50D-01
 E= -2374.98607242542     Delta-E=       -0.000000010520 Rises=F Damp=F
 DIIS: error= 6.06D-06 at cycle   7 NSaved=   7.
 NSaved= 7 IEnMin= 7 EnMin= -2374.98607242542     IErMin= 7 ErrMin= 6.06D-06
 ErrMax= 6.06D-06  0.00D+00 EMaxC= 1.00D-01 BMatC= 3.16D-09 BMatP= 8.95D-09
 IDIUse=1 WtCom= 1.00D+00 WtEn= 0.00D+00
 Coeff-Com:  0.138D-03 0.295D-02-0.276D-01-0.409D-01 0.580D-01 0.417D+00
 Coeff-Com:  0.591D+00
 Coeff:      0.138D-03 0.295D-02-0.276D-01-0.409D-01 0.580D-01 0.417D+00
 Coeff:      0.591D+00
 Gap=     0.177 Goal=   None    Shift=    0.000
 RMSDP=1.72D-06 MaxDP=2.73D-04 DE=-1.05D-08 OVMax= 2.37D-05

 Cycle   8  Pass 1  IDiag  1:
 RMSU=  8.33D-07    CP:  1.00D+00  1.11D+00  9.46D-01  6.93D-01  7.71D-01
                    CP:  9.16D-01  6.41D-01
 E= -2374.98607242940     Delta-E=       -0.000000003982 Rises=F Damp=F
 DIIS: error= 8.06D-07 at cycle   8 NSaved=   8.
 NSaved= 8 IEnMin= 8 EnMin= -2374.98607242940     IErMin= 8 ErrMin= 8.06D-07
 ErrMax= 8.06D-07  0.00D+00 EMaxC= 1.00D-01 BMatC= 2.15D-10 BMatP= 3.16D-09
 IDIUse=1 WtCom= 1.00D+00 WtEn= 0.00D+00
 Coeff-Com: -0.201D-03 0.443D-02-0.148D-01-0.295D-01-0.225D-01 0.101D+00
 Coeff-Com:  0.253D+00 0.709D+00
 Coeff:     -0.201D-03 0.443D-02-0.148D-01-0.295D-01-0.225D-01 0.101D+00
 Coeff:      0.253D+00 0.709D+00
 Gap=     0.177 Goal=   None    Shift=    0.000
 RMSDP=5.00D-07 MaxDP=3.05D-05 DE=-3.98D-09 OVMax= 1.28D-05

 Cycle   9  Pass 1  IDiag  1:
 RMSU=  3.93D-07    CP:  1.00D+00  1.11D+00  9.45D-01  6.94D-01  7.84D-01
                    CP:  9.46D-01  6.08D-01  9.32D-01
 E= -2374.98607242999     Delta-E=       -0.000000000595 Rises=F Damp=F
 DIIS: error= 3.50D-07 at cycle   9 NSaved=   9.
 NSaved= 9 IEnMin= 9 EnMin= -2374.98607242999     IErMin= 9 ErrMin= 3.50D-07
 ErrMax= 3.50D-07  0.00D+00 EMaxC= 1.00D-01 BMatC= 3.95D-11 BMatP= 2.15D-10
 IDIUse=1 WtCom= 1.00D+00 WtEn= 0.00D+00
 Coeff-Com: -0.118D-03 0.143D-02-0.136D-02-0.528D-02-0.196D-01-0.300D-01
 Coeff-Com: -0.133D-01 0.292D+00 0.776D+00
 Coeff:     -0.118D-03 0.143D-02-0.136D-02-0.528D-02-0.196D-01-0.300D-01
 Coeff:     -0.133D-01 0.292D+00 0.776D+00
 Gap=     0.177 Goal=   None    Shift=    0.000
 RMSDP=1.80D-07 MaxDP=1.36D-05 DE=-5.95D-10 OVMax= 7.97D-06

 Cycle  10  Pass 1  IDiag  1:
 RMSU=  1.13D-07    CP:  1.00D+00  1.11D+00  9.44D-01  6.94D-01  7.80D-01
                    CP:  9.65D-01  5.90D-01  1.03D+00  9.21D-01
 E= -2374.98607243014     Delta-E=       -0.000000000149 Rises=F Damp=F
 DIIS: error= 1.30D-07 at cycle  10 NSaved=  10.
 NSaved=10 IEnMin=10 EnMin= -2374.98607243014     IErMin=10 ErrMin= 1.30D-07
 ErrMax= 1.30D-07  0.00D+00 EMaxC= 1.00D-01 BMatC= 6.87D-12 BMatP= 3.95D-11
 IDIUse=1 WtCom= 1.00D+00 WtEn= 0.00D+00
 Coeff-Com: -0.917D-05-0.261D-03 0.222D-02 0.333D-02-0.408D-02-0.306D-01
 Coeff-Com: -0.540D-01-0.147D-01 0.313D+00 0.785D+00
 Coeff:     -0.917D-05-0.261D-03 0.222D-02 0.333D-02-0.408D-02-0.306D-01
 Coeff:     -0.540D-01-0.147D-01 0.313D+00 0.785D+00
 Gap=     0.177 Goal=   None    Shift=    0.000
 RMSDP=7.11D-08 MaxDP=4.84D-06 DE=-1.49D-10 OVMax= 4.22D-06

 Cycle  11  Pass 1  IDiag  1:
 RMSU=  4.66D-08    CP:  1.00D+00  1.11D+00  9.45D-01  6.94D-01  7.80D-01
                    CP:  9.66D-01  5.85D-01  1.05D+00  9.99D-01  1.09D+00
 E= -2374.98607243004     Delta-E=        0.000000000103 Rises=F Damp=F
 DIIS: error= 5.41D-08 at cycle  11 NSaved=  11.
 NSaved=11 IEnMin=10 EnMin= -2374.98607243014     IErMin=11 ErrMin= 5.41D-08
 ErrMax= 5.41D-08  0.00D+00 EMaxC= 1.00D-01 BMatC= 1.21D-12 BMatP= 6.87D-12
 IDIUse=1 WtCom= 1.00D+00 WtEn= 0.00D+00
 Coeff-Com:  0.175D-04-0.370D-03 0.121D-02 0.236D-02 0.165D-02-0.752D-02
 Coeff-Com: -0.205D-01-0.577D-01-0.448D-02 0.345D+00 0.740D+00
 Coeff:      0.175D-04-0.370D-03 0.121D-02 0.236D-02 0.165D-02-0.752D-02
 Coeff:     -0.205D-01-0.577D-01-0.448D-02 0.345D+00 0.740D+00
 Gap=     0.177 Goal=   None    Shift=    0.000
 RMSDP=7.11D-08 MaxDP=1.37D-05 DE= 1.03D-10 OVMax= 1.72D-06

 Cycle  12  Pass 1  IDiag  1:
 RMSU=  2.76D-08    CP:  1.00D+00  1.11D+00  9.45D-01  6.94D-01  7.80D-01
                    CP:  9.64D-01  5.78D-01  1.09D+00  1.05D+00  1.11D+00
                    CP:  8.99D-01
 E= -2374.98607243007     Delta-E=       -0.000000000027 Rises=F Damp=F
 DIIS: error= 1.87D-08 at cycle  12 NSaved=  12.
 NSaved=12 IEnMin=10 EnMin= -2374.98607243014     IErMin=12 ErrMin= 1.87D-08
 ErrMax= 1.87D-08  0.00D+00 EMaxC= 1.00D-01 BMatC= 1.51D-13 BMatP= 1.21D-12
 IDIUse=1 WtCom= 1.00D+00 WtEn= 0.00D+00
 Coeff-Com:  0.848D-05-0.133D-03 0.302D-03 0.690D-03 0.106D-02-0.373D-03
 Coeff-Com: -0.315D-02-0.228D-01-0.327D-01 0.715D-01 0.313D+00 0.673D+00
 Coeff:      0.848D-05-0.133D-03 0.302D-03 0.690D-03 0.106D-02-0.373D-03
 Coeff:     -0.315D-02-0.228D-01-0.327D-01 0.715D-01 0.313D+00 0.673D+00
 Gap=     0.177 Goal=   None    Shift=    0.000
 RMSDP=3.63D-08 MaxDP=7.51D-06 DE=-2.73D-11 OVMax= 4.98D-07

 Cycle  13  Pass 1  IDiag  1:
 RMSU=  9.20D-09    CP:  1.00D+00  1.11D+00  9.45D-01  6.94D-01  7.80D-01
                    CP:  9.65D-01  5.80D-01  1.07D+00  1.03D+00  1.18D+00
                    CP:  9.87D-01  6.81D-01
 E= -2374.98607243007     Delta-E=       -0.000000000007 Rises=F Damp=F
 DIIS: error= 7.91D-09 at cycle  13 NSaved=  13.
 NSaved=13 IEnMin=10 EnMin= -2374.98607243014     IErMin=13 ErrMin= 7.91D-09
 ErrMax= 7.91D-09  0.00D+00 EMaxC= 1.00D-01 BMatC= 3.07D-14 BMatP= 1.51D-13
 IDIUse=1 WtCom= 1.00D+00 WtEn= 0.00D+00
 Coeff-Com: -0.358D-06 0.306D-04-0.159D-03-0.262D-03 0.695D-04 0.151D-02
 Coeff-Com:  0.381D-02 0.405D-02-0.140D-01-0.543D-01-0.449D-01 0.301D+00
 Coeff-Com:  0.803D+00
 Coeff:     -0.358D-06 0.306D-04-0.159D-03-0.262D-03 0.695D-04 0.151D-02
 Coeff:      0.381D-02 0.405D-02-0.140D-01-0.543D-01-0.449D-01 0.301D+00
 Coeff:      0.803D+00
 Gap=     0.177 Goal=   None    Shift=    0.000
 RMSDP=6.37D-09 MaxDP=7.90D-07 DE=-7.28D-12 OVMax= 3.13D-07

 SCF Done:  E(RM062X) =  -2374.98607243     A.U. after   13 cycles
            NFock= 13  Conv=0.64D-08     -V/T= 2.0025
 KE= 2.369139764447D+03 PE=-8.654749207791D+03 EE= 2.402237369887D+03
 Leave Link  502 at Mon Apr  4 21:09:03 2022, MaxMem=  1879048192 cpu:            2003.1 elap:             286.6
 (Enter /gpfs/software/gaussian16/sse4/tar/g16/l701.exe)
 ... and contract with generalized density number  0.
 Compute integral first derivatives.
 Leave Link  701 at Mon Apr  4 21:09:03 2022, MaxMem=  1879048192 cpu:               2.1 elap:               0.3
 (Enter /gpfs/software/gaussian16/sse4/tar/g16/l702.exe)
 L702 exits ... SP integral derivatives will be done elsewhere.
 Leave Link  702 at Mon Apr  4 21:09:03 2022, MaxMem=  1879048192 cpu:               0.3 elap:               0.0
 (Enter /gpfs/software/gaussian16/sse4/tar/g16/l703.exe)
 Integral derivatives from FoFJK, PRISM(SPDF).
 Compute integral first derivatives, UseDBF=F ICtDFT=           0.
 Calling FoFJK, ICntrl=      2127 FMM=F ISym2X=0 I1Cent= 0 IOpClX= 0 NMat=1 NMatS=1 NMatT=0.
 FoFJK:  IHMeth= 1 ICntrl=    2127 DoSepK=F KAlg= 0 I1Cent=           0 FoldK=F
 IRaf=         0 NMat=       1 IRICut=       1 DoRegI=T DoRafI=F ISym2E= 0 IDoP0=0 IntGTp=1.
 FoFCou: FMM=F IPFlag=           0 FMFlag=      100000 FMFlg1=         800
         NFxFlg=           0 DoJE=F BraDBF=F KetDBF=F FulRan=T
         wScrn=  0.000000 ICntrl=      2127 IOpCl=  0 I1Cent=           0 NGrid=           0
         NMat0=    1 NMatS0=      1 NMatT0=    0 NMatD0=    1 NMtDS0=    0 NMtDT0=    0
 Symmetry not used in FoFCou.
 Leave Link  703 at Mon Apr  4 21:09:59 2022, MaxMem=  1879048192 cpu:             387.9 elap:              55.5
 (Enter /gpfs/software/gaussian16/sse4/tar/g16/l716.exe)
 Dipole        =-2.38844376D+00 5.43706296D-01-1.17300205D-02
 ***** Axes restored to original set *****
 -------------------------------------------------------------------
 Center     Atomic                   Forces (Hartrees/Bohr)
 Number     Number              X              Y              Z
 -------------------------------------------------------------------
      1        6           0.000139643   -0.000133664   -0.000494743
      2        6           0.000034429   -0.000005019    0.000118018
      3        6          -0.000088374   -0.000008682   -0.000041413
      4        6          -0.000125178    0.000120266    0.000105796
      5        6           0.000169550   -0.000298947    0.000259317
      6        6          -0.000152560    0.000267604   -0.000155859
      7       17           0.000019535   -0.000037759    0.000111777
      8        1           0.000009318    0.000111306    0.000004003
      9       17           0.000091603   -0.000080877    0.000046329
     10        8          -0.000102456    0.000082941    0.000156052
     11       17           0.000031884    0.000024887   -0.000055438
     12        6           0.000088073    0.000365679   -0.000384995
     13        6           0.000464816   -0.000261206   -0.000198006
     14        6          -0.000282304   -0.000098200    0.000174959
     15        6          -0.000255662   -0.000138884    0.000391066
     16        6           0.000295565   -0.000212472   -0.000034247
     17        6          -0.000621029    0.000522429    0.000166200
     18        1          -0.000059335   -0.000067968   -0.000044211
     19        1           0.000010277   -0.000028289    0.000024173
     20       17           0.000332205   -0.000123144   -0.000148778
 -------------------------------------------------------------------
 Cartesian Forces:  Max     0.000621029 RMS     0.000211854
 Leave Link  716 at Mon Apr  4 21:09:59 2022, MaxMem=  1879048192 cpu:               0.3 elap:               0.0
 (Enter /gpfs/software/gaussian16/sse4/tar/g16/l103.exe)

 GradGradGradGradGradGradGradGradGradGradGradGradGradGradGradGradGradGrad
 Berny optimization.
 Using GEDIIS/GDIIS optimizer.
 FormGI is forming the generalized inverse of G from B-inverse, IUseBI=4.
 Internal  Forces:  Max     0.000415997 RMS     0.000106071
 Search for a local minimum.
 Step number   9 out of a maximum of  108
 All quantities printed in internal units (Hartrees-Bohrs-Radians)
 RMS Force = .10607D-03 SwitMx=.10000D-02 MixMth= 2
 Mixed Optimization -- En-DIIS/RFO-DIIS
 Swapping is turned off.
 Update second derivatives using D2CorX and points    3    4    5    6    7
                                                      8    9
 DE= -2.07D-05 DEPred=-1.74D-05 R= 1.19D+00
 TightC=F SS=  1.41D+00  RLast= 3.39D-02 DXNew= 7.1352D-01 1.0180D-01
 Trust test= 1.19D+00 RLast= 3.39D-02 DXMaxT set to 4.24D-01
 ITU=  1  1 -1  1  1  1  1  1  0
     Eigenvalues ---    0.00581   0.01058   0.01308   0.01527   0.01664
     Eigenvalues ---    0.01680   0.01840   0.01992   0.02036   0.02098
     Eigenvalues ---    0.02134   0.02147   0.02176   0.02218   0.02283
     Eigenvalues ---    0.03695   0.04482   0.10844   0.15390   0.16011
     Eigenvalues ---    0.16375   0.19446   0.22476   0.23661   0.24568
     Eigenvalues ---    0.24975   0.25000   0.25000   0.25002   0.25021
     Eigenvalues ---    0.25180   0.25372   0.30046   0.31394   0.32281
     Eigenvalues ---    0.32391   0.32882   0.33680   0.33956   0.34593
     Eigenvalues ---    0.35013   0.35143   0.35394   0.38701   0.40027
     Eigenvalues ---    0.42890   0.43688   0.45202   0.46042   0.47500
     Eigenvalues ---    0.53404   0.53822   0.88813   0.92557
 En-DIIS/RFO-DIIS/Sim-DIIS IScMMF=       -3 using points:     9    8    7    6    5
 RFO step:  Lambda=-1.39457185D-05.
 NNeg= 0 NGDIIS= 5 SimSw=  2.50D-03 Rises=F DC= -2.07D-05 SmlDif=  1.00D-05
 NRisDI= 0 DoIntr=F SqrtH=F CThrHd= 10.0 CDAdj=  3.0
 RMS Error=  0.3735077524D-02 NUsed= 5 OKEnD=T EnDIS=F
 InvSVX:  RCond= 4.10D-05 Info=           0 Equed=N FErr=  2.21D-14 BErr=  1.75D-16
 DidBck=F Rises=F RFO-DIIS coefs:    1.38539    0.12133   -0.18894   -0.27464   -0.04315
 Iteration  1 RMS(Cart)=  0.00884073 RMS(Int)=  0.00003807
 Iteration  2 RMS(Cart)=  0.00004333 RMS(Int)=  0.00002278
 Iteration  3 RMS(Cart)=  0.00000000 RMS(Int)=  0.00002278
 ITry= 1 IFail=0 DXMaxC= 3.38D-02 DCOld= 1.00D+10 DXMaxT= 4.24D-01 DXLimC= 3.00D+00 Rises=F
 Variable       Old X    -DE/DX   Delta X   Delta X   Delta X     New X
                                 (Linear)    (Quad)   (Total)
    R1        2.75575   0.00003   0.00047  -0.00002   0.00046   2.75622
    R2        2.74086  -0.00023  -0.00124   0.00026  -0.00097   2.73989
    R3        2.32812   0.00017   0.00024   0.00004   0.00028   2.32840
    R4        2.60360  -0.00007  -0.00022  -0.00004  -0.00027   2.60334
    R5        3.28283  -0.00007  -0.00044   0.00006  -0.00039   3.28244
    R6        2.66976   0.00007  -0.00139   0.00140  -0.00000   2.66976
    R7        3.30758   0.00009   0.00028   0.00018   0.00046   3.30804
    R8        2.58119  -0.00004   0.00005   0.00026   0.00030   2.58149
    R9        3.30590  -0.00013  -0.00130   0.00032  -0.00098   3.30492
   R10        2.66290  -0.00031  -0.00131   0.00011  -0.00121   2.66169
   R11        2.04531   0.00003   0.00022  -0.00011   0.00011   2.04542
   R12        2.73584   0.00000   0.00161  -0.00093   0.00068   2.73652
   R13        2.60072   0.00017  -0.00125   0.00107  -0.00018   2.60054
   R14        2.70173  -0.00041  -0.00129  -0.00001  -0.00130   2.70043
   R15        2.36011  -0.00042   0.00218  -0.00193   0.00027   2.36038
   R16        2.61202  -0.00000   0.00093  -0.00033   0.00060   2.61262
   R17        2.63859   0.00011   0.00144  -0.00081   0.00062   2.63921
   R18        2.04725   0.00002  -0.00050   0.00037  -0.00013   2.04711
   R19        2.65131  -0.00027  -0.00125   0.00008  -0.00117   2.65014
   R20        2.04834  -0.00003  -0.00024   0.00011  -0.00013   2.04821
   R21        3.32728   0.00038   0.00281  -0.00034   0.00247   3.32975
    A1        1.94985   0.00002  -0.00010   0.00037   0.00019   1.95004
    A2        2.16056  -0.00009  -0.00067   0.00005  -0.00076   2.15980
    A3        2.17278   0.00007   0.00112  -0.00042   0.00057   2.17335
    A4        2.15335  -0.00002   0.00016  -0.00025  -0.00006   2.15329
    A5        2.01153   0.00003  -0.00050   0.00060   0.00009   2.01161
    A6        2.11830  -0.00002   0.00034  -0.00036  -0.00003   2.11828
    A7        2.13529  -0.00005  -0.00025   0.00003  -0.00022   2.13507
    A8        2.08105  -0.00009   0.00072  -0.00074  -0.00002   2.08103
    A9        2.06685   0.00014  -0.00047   0.00071   0.00024   2.06708
   A10        2.16934  -0.00003  -0.00058   0.00006  -0.00049   2.16886
   A11        2.03288   0.00005   0.00015   0.00024   0.00038   2.03326
   A12        2.08096  -0.00002   0.00042  -0.00030   0.00011   2.08107
   A13        2.13442   0.00010   0.00078  -0.00018   0.00060   2.13502
   A14        2.05838  -0.00009  -0.00080  -0.00017  -0.00097   2.05741
   A15        2.09037  -0.00001   0.00003   0.00036   0.00039   2.09075
   A16        2.02410  -0.00002   0.00004  -0.00003  -0.00001   2.02409
   A17        2.14235   0.00008  -0.00037   0.00003  -0.00034   2.14201
   A18        2.11673  -0.00006   0.00034   0.00001   0.00036   2.11708
   A19        2.26201  -0.00003   0.00035  -0.00088  -0.00053   2.26148
   A20        2.20775  -0.00001   0.00044   0.00014   0.00058   2.20832
   A21        1.81343   0.00003  -0.00079   0.00075  -0.00004   1.81339
   A22        2.43781   0.00010   0.00376  -0.00142   0.00235   2.44017
   A23        2.01782  -0.00017  -0.00454   0.00092  -0.00361   2.01421
   A24        2.15616  -0.00005  -0.00047  -0.00002  -0.00051   2.15564
   A25        2.06908   0.00001  -0.00157   0.00126  -0.00030   2.06877
   A26        2.05795   0.00004   0.00206  -0.00124   0.00082   2.05877
   A27        2.11907  -0.00006   0.00006  -0.00055  -0.00050   2.11857
   A28        2.08026   0.00005   0.00154  -0.00063   0.00091   2.08117
   A29        2.08386   0.00001  -0.00160   0.00118  -0.00042   2.08344
   A30        2.02207   0.00015   0.00200   0.00033   0.00233   2.02439
   A31        2.17262  -0.00009  -0.00134  -0.00010  -0.00144   2.17118
   A32        2.08849  -0.00006  -0.00065  -0.00023  -0.00088   2.08761
    D1        0.00373  -0.00005  -0.00248   0.00028  -0.00220   0.00153
    D2       -3.13752  -0.00005  -0.00272   0.00076  -0.00197  -3.13950
    D3       -3.14157   0.00004  -0.00067   0.00077   0.00011  -3.14146
    D4        0.00035   0.00004  -0.00091   0.00124   0.00034   0.00070
    D5       -0.00430   0.00005   0.00355  -0.00084   0.00271  -0.00158
    D6        3.13613   0.00004   0.00280   0.00027   0.00306   3.13919
    D7        3.14104  -0.00004   0.00169  -0.00132   0.00038   3.14142
    D8       -0.00172  -0.00006   0.00093  -0.00022   0.00073  -0.00099
    D9        0.00017   0.00002  -0.00067   0.00081   0.00015   0.00032
   D10       -3.14066   0.00001  -0.00152   0.00120  -0.00033  -3.14099
   D11        3.14140   0.00002  -0.00042   0.00031  -0.00009   3.14131
   D12        0.00058   0.00001  -0.00127   0.00069  -0.00057   0.00001
   D13       -0.00380   0.00002   0.00296  -0.00135   0.00161  -0.00219
   D14        3.13473   0.00004   0.00265   0.00109   0.00374   3.13846
   D15        3.13703   0.00003   0.00381  -0.00173   0.00208   3.13912
   D16       -0.00763   0.00005   0.00350   0.00071   0.00421  -0.00342
   D17        0.00092  -0.00002  -0.00146   0.00030  -0.00116  -0.00024
   D18        3.13707   0.00002   0.00059   0.00127   0.00186   3.13893
   D19       -3.13947  -0.00001  -0.00069  -0.00084  -0.00152  -3.14099
   D20       -0.00332   0.00003   0.00136   0.00014   0.00150  -0.00182
   D21        0.00328  -0.00002  -0.00193   0.00081  -0.00113   0.00215
   D22       -3.13529  -0.00004  -0.00162  -0.00159  -0.00322  -3.13851
   D23       -3.13277  -0.00005  -0.00402  -0.00018  -0.00420  -3.13697
   D24        0.01184  -0.00008  -0.00371  -0.00258  -0.00629   0.00556
   D25        0.02610  -0.00002  -0.01229  -0.00033  -0.01262   0.01348
   D26       -3.11326  -0.00011  -0.01295  -0.00293  -0.01588  -3.12913
   D27       -3.11872   0.00000  -0.01262   0.00224  -0.01038  -3.12910
   D28        0.02511  -0.00009  -0.01328  -0.00036  -0.01364   0.01147
   D29        3.13878   0.00001   0.00012   0.00020   0.00031   3.13909
   D30       -0.00466   0.00009   0.00067   0.00235   0.00301  -0.00165
   D31       -3.13869  -0.00001  -0.00147   0.00114  -0.00035  -3.13904
   D32        0.00702  -0.00003  -0.00402   0.00095  -0.00307   0.00395
   D33        0.00467  -0.00008  -0.00200  -0.00092  -0.00293   0.00174
   D34       -3.13280  -0.00010  -0.00454  -0.00112  -0.00566  -3.13846
   D35        0.00030   0.00001   0.00149  -0.00138   0.00011   0.00040
   D36        0.00406  -0.00011  -0.00219  -0.00109  -0.00326   0.00081
   D37        3.14148   0.00004   0.00126  -0.00118   0.00011   3.14159
   D38       -0.00146   0.00000   0.00136  -0.00091   0.00046  -0.00100
   D39        3.14145   0.00001  -0.00054   0.00087   0.00033  -3.14140
   D40        3.13604   0.00002   0.00387  -0.00070   0.00316   3.13920
   D41       -0.00424   0.00003   0.00196   0.00107   0.00304  -0.00120
   D42       -0.00342   0.00010   0.00093   0.00201   0.00296  -0.00046
   D43       -3.14105  -0.00004  -0.00234   0.00209  -0.00023  -3.14128
   D44        3.13685   0.00010   0.00285   0.00023   0.00309   3.13994
   D45       -0.00078  -0.00005  -0.00042   0.00031  -0.00010  -0.00089
         Item               Value     Threshold  Converged?
 Maximum Force            0.000416     0.000450     YES
 RMS     Force            0.000106     0.000300     YES
 Maximum Displacement     0.033804     0.001800     NO 
 RMS     Displacement     0.008839     0.001200     NO 
 Predicted change in Energy=-6.649410D-06
 Lowest energy point so far.  Saving SCF results.
 GradGradGradGradGradGradGradGradGradGradGradGradGradGradGradGradGradGrad

 Leave Link  103 at Mon Apr  4 21:09:59 2022, MaxMem=  1879048192 cpu:               0.2 elap:               0.0
 (Enter /gpfs/software/gaussian16/sse4/tar/g16/l202.exe)
                          Input orientation:                          
 ---------------------------------------------------------------------
 Center     Atomic      Atomic             Coordinates (Angstroms)
 Number     Number       Type             X           Y           Z
 ---------------------------------------------------------------------
      1          6           0       -8.046183   -1.556925    6.745281
      2          6           0       -7.029945   -2.331735    7.448295
      3          6           0       -5.787388   -2.607081    6.920948
      4          6           0       -7.584410   -1.124540    5.440680
      5          6           0       -6.348729   -1.405094    4.930267
      6          6           0       -5.392508   -2.155561    5.641834
      7         17           0       -4.649702   -3.549346    7.860201
      8          1           0       -6.112691   -1.032079    3.941978
      9         17           0       -8.709884   -0.185965    4.486218
     10          8           0       -9.159368   -1.306505    7.210332
     11         17           0       -7.489553   -2.899948    9.024063
     12          6           0       -4.087467   -2.436708    5.080738
     13          6           0       -3.040564   -3.154246    5.612637
     14          6           0       -1.879800   -3.509121    5.317947
     15          6           0       -3.599382   -2.010318    3.807154
     16          6           0       -2.325734   -2.321456    3.325979
     17          6           0       -1.426772   -3.088187    4.081424
     18          1           0       -4.247875   -1.412505    3.178198
     19          1           0       -2.026458   -1.961318    2.348484
     20         17           0        0.168911   -3.452624    3.428951
 ---------------------------------------------------------------------
                    Distance matrix (angstroms):
                    1          2          3          4          5
     1  C    0.000000
     2  C    1.458527   0.000000
     3  C    2.497167   1.377627   0.000000
     4  C    1.449888   2.407337   2.760146   0.000000
     5  C    2.489714   2.768245   2.392214   1.366067   0.000000
     6  C    2.935635   2.444492   1.412775   2.430618   1.408505
     7  Cl   4.092539   2.705143   1.750540   4.510685   4.008618
     8  H    3.445629   3.850288   3.385367   2.102525   1.082390
     9  Cl   2.724591   4.024975   4.508957   1.748889   2.694162
    10  O    1.232138   2.375324   3.625671   2.375978   3.620512
    11  Cl   2.703035   1.736994   2.721438   4.000213   4.505023
    12  C    4.383623   3.778163   2.511002   3.752326   2.490015
    13  C    5.374992   4.467810   3.091296   4.979540   3.803830
    14  C    6.623642   5.696368   4.318857   6.184162   4.954649
    15  C    5.349036   5.012981   3.852169   4.396982   3.030938
    16  C    6.708180   6.254854   4.998844   5.792948   4.426957
    17  C    7.297773   6.580546   5.225833   6.604543   5.270578
    18  H    5.212685   5.178670   4.219632   4.041561   2.735578
    19  H    7.465417   7.154032   5.955589   6.415037   5.065276
    20  Cl   9.059773   8.320760   6.956040   8.341523   6.994709
                    6          7          8          9         10
     6  C    0.000000
     7  Cl   2.723151   0.000000
     8  H    2.161107   4.881540   0.000000
     9  Cl   4.027374   6.259487   2.785233   0.000000
    10  O    4.167772   5.078362   4.476571   2.979672   0.000000
    11  Cl   4.048603   3.137044   5.586794   5.426504   2.935466
    12  C    1.448103   3.046224   2.715011   5.175523   5.615755
    13  C    2.555360   2.792306   4.090557   6.497746   6.588364
    14  C    3.778378   3.759923   5.093760   7.641020   7.837394
    15  C    2.569522   4.460825   2.700342   5.468695   6.556707
    16  C    3.846532   5.240965   4.047591   6.831095   7.925710
    17  C    4.362536   4.987895   5.119068   7.850507   8.529800
    18  H    2.816348   5.162238   2.050761   4.808830   6.355478
    19  H    4.713192   6.307318   4.483303   7.238092   8.657064
    20  Cl   6.124426   6.547088   6.751352   9.519553  10.291815
                   11         12         13         14         15
    11  Cl   0.000000
    12  C    5.228631   0.000000
    13  C    5.612129   1.376149   0.000000
    14  C    6.750978   2.465792   1.249059   0.000000
    15  C    6.568181   1.429004   2.209212   2.736032   0.000000
    16  C    7.711540   2.489211   2.536401   2.361640   1.396609
    17  C    7.824476   2.915879   2.225601   1.382538   2.440750
    18  H    6.847999   2.166652   3.227655   3.818652   1.083287
    19  H    8.676969   3.455282   3.620247   3.351853   2.145743
    20  Cl   9.500673   4.677312   3.893359   2.787242   4.052570
                   16         17         18         19         20
    16  C    0.000000
    17  C    1.402393   0.000000
    18  H    2.131351   3.403285   0.000000
    19  H    1.083864   2.152333   2.433992   0.000000
    20  Cl   2.741058   1.762028   4.871649   2.865493   0.000000
 Stoichiometry    C12H3Cl4O(1-)
 Framework group  C1[X(C12H3Cl4O)]
 Deg. of freedom    54
 Full point group                 C1      NOp   1
 RotChk:  IX=2 Diff= 3.54D-03
 Largest Abelian subgroup         C1      NOp   1
 Largest concise Abelian subgroup C1      NOp   1
                         Standard orientation:                         
 ---------------------------------------------------------------------
 Center     Atomic      Atomic             Coordinates (Angstroms)
 Number     Number       Type             X           Y           Z
 ---------------------------------------------------------------------
      1          6           0        3.140119    0.285365   -0.001990
      2          6           0        2.331814   -0.928696   -0.001884
      3          6           0        0.954204   -0.921952   -0.000325
      4          6           0        2.316484    1.478589    0.001793
      5          6           0        0.950443    1.470256    0.003278
      6          6           0        0.204502    0.275495    0.000937
      7         17           0        0.091806   -2.445322    0.000562
      8          1           0        0.438459    2.423887    0.008691
      9         17           0        3.161352    3.009862    0.005838
     10          8           0        4.372255    0.287350   -0.003514
     11         17           0        3.228713   -2.416217   -0.002994
     12          6           0       -1.243497    0.292641   -0.001234
     13          6           0       -2.132703   -0.757587    0.009605
     14          6           0       -3.364420   -0.964989    0.012320
     15          6           0       -2.080381    1.450874   -0.014489
     16          6           0       -3.475826    1.393888   -0.012839
     17          6           0       -4.156709    0.167956    0.001077
     18          1           0       -1.611974    2.427566   -0.027811
     19          1           0       -4.043457    2.317165   -0.023654
     20         17           0       -5.918650    0.150592    0.002088
 ---------------------------------------------------------------------
 Rotational constants (GHZ):           0.5667406           0.1605511           0.1251098
 Leave Link  202 at Mon Apr  4 21:09:59 2022, MaxMem=  1879048192 cpu:               0.2 elap:               0.0
 (Enter /gpfs/software/gaussian16/sse4/tar/g16/l301.exe)
 Standard basis: 6-311+G(d,p) (5D, 7F)
 Ernie: Thresh=  0.10000D-02 Tol=  0.10000D-05 Strict=F.
 There are   441 symmetry adapted cartesian basis functions of A   symmetry.
 There are   424 symmetry adapted basis functions of A   symmetry.
   424 basis functions,   704 primitive gaussians,   441 cartesian basis functions
    76 alpha electrons       76 beta electrons
       nuclear repulsion energy      1508.4674078189 Hartrees.
 IExCor= 4336 DFT=T Ex+Corr=M062X ExCW=0 ScaHFX=  0.540000
 ScaDFX=  1.000000  1.000000  1.000000  1.000000 ScalE2=  1.000000  1.000000
 IRadAn=      5 IRanWt=     -1 IRanGd=            0 ICorTp=0 IEmpDi=  4
 NAtoms=   20 NActive=   20 NUniq=   20 SFac= 1.00D+00 NAtFMM=   60 NAOKFM=F Big=F
 Integral buffers will be    131072 words long.
 Raffenetti 2 integral format.
 Two-electron integral symmetry is turned on.
 Leave Link  301 at Mon Apr  4 21:09:59 2022, MaxMem=  1879048192 cpu:               0.5 elap:               0.1
 (Enter /gpfs/software/gaussian16/sse4/tar/g16/l302.exe)
 NPDir=0 NMtPBC=     1 NCelOv=     1 NCel=       1 NClECP=     1 NCelD=      1
         NCelK=      1 NCelE2=     1 NClLst=     1 CellRange=     0.0.
 One-electron integrals computed using PRISM.
 One-electron integral symmetry used in STVInt
 NBasis=   424 RedAO= T EigKep=  1.51D-06  NBF=   424
 NBsUse=   418 1.00D-06 EigRej=  7.56D-07 NBFU=   418
 Precomputing XC quadrature grid using
 IXCGrd= 4 IRadAn=           5 IRanWt=          -1 IRanGd=           0 AccXCQ= 0.00D+00.
 Generated NRdTot=       0 NPtTot=           0 NUsed=           0 NTot=          32
 NSgBfM=   429   429   429   429   429 MxSgAt=    20 MxSgA2=    20.
 Leave Link  302 at Mon Apr  4 21:10:00 2022, MaxMem=  1879048192 cpu:               4.4 elap:               0.6
 (Enter /gpfs/software/gaussian16/sse4/tar/g16/l303.exe)
 DipDrv:  MaxL=1.
 Leave Link  303 at Mon Apr  4 21:10:00 2022, MaxMem=  1879048192 cpu:               0.4 elap:               0.1
 (Enter /gpfs/software/gaussian16/sse4/tar/g16/l401.exe)
 Initial guess from the checkpoint file:  "checkpoint.chk"
 B after Tr=     0.000000   -0.000000   -0.000000
         Rot=    1.000000   -0.000001   -0.000000    0.000139 Ang=  -0.02 deg.
 Guess basis will be translated and rotated to current coordinates.
 JPrj=2 DoOrth=T DoCkMO=T.
 Generating alternative initial guess.
 ExpMin= 4.38D-02 ExpMax= 1.06D+05 ExpMxC= 3.62D+03 IAcc=2 IRadAn=         4 AccDes= 0.00D+00
 Harris functional with IExCor= 1009 and IRadAn=       4 diagonalized for initial guess.
 HarFok:  IExCor= 1009 AccDes= 0.00D+00 IRadAn=         4 IDoV= 1 UseB2=F ITyADJ=14
 ICtDFT=  3500011 ScaDFX=  1.000000  1.000000  1.000000  1.000000
 FoFCou: FMM=F IPFlag=           0 FMFlag=      100000 FMFlg1=           0
         NFxFlg=           0 DoJE=T BraDBF=F KetDBF=T FulRan=T
         wScrn=  0.000000 ICntrl=       500 IOpCl=  0 I1Cent=   200000004 NGrid=           0
         NMat0=    1 NMatS0=      1 NMatT0=    0 NMatD0=    1 NMtDS0=    0 NMtDT0=    0
 Petite list used in FoFCou.
 Harris En= -2373.88851977308    
 Leave Link  401 at Mon Apr  4 21:10:03 2022, MaxMem=  1879048192 cpu:              19.9 elap:               2.9
 (Enter /gpfs/software/gaussian16/sse4/tar/g16/l502.exe)
 Integral symmetry usage will be decided dynamically.
 Closed shell SCF:
 Using DIIS extrapolation, IDIIS=  1040.
 NGot=  1879048192 LenX=  1878652179 LenY=  1878457257
 Requested convergence on RMS density matrix=1.00D-08 within 128 cycles.
 Requested convergence on MAX density matrix=1.00D-06.
 Requested convergence on             energy=1.00D-06.
 No special actions if energy rises.
 Fock matrices will be formed incrementally for  20 cycles.

 Cycle   1  Pass 1  IDiag  1:
 FoFJK:  IHMeth= 1 ICntrl=       0 DoSepK=F KAlg= 0 I1Cent=           0 FoldK=F
 IRaf= 790000000 NMat=       1 IRICut=       1 DoRegI=T DoRafI=F ISym2E= 0 IDoP0=0 IntGTp=1.
 FoFCou: FMM=F IPFlag=           0 FMFlag=      100000 FMFlg1=           0
         NFxFlg=           0 DoJE=F BraDBF=F KetDBF=F FulRan=T
         wScrn=  0.000000 ICntrl=         0 IOpCl=  0 I1Cent=           0 NGrid=           0
         NMat0=    1 NMatS0=      1 NMatT0=    0 NMatD0=    1 NMtDS0=    0 NMtDT0=    0
 Symmetry not used in FoFCou.
 E= -2374.98536975452    
 DIIS: error= 7.68D-04 at cycle   1 NSaved=   1.
 NSaved= 1 IEnMin= 1 EnMin= -2374.98536975452     IErMin= 1 ErrMin= 7.68D-04
 ErrMax= 7.68D-04  0.00D+00 EMaxC= 1.00D-01 BMatC= 2.86D-04 BMatP= 2.86D-04
 IDIUse=3 WtCom= 9.92D-01 WtEn= 7.68D-03
 Coeff-Com:  0.100D+01
 Coeff-En:   0.100D+01
 Coeff:      0.100D+01
 Gap=     0.390 Goal=   None    Shift=    0.000
 RMSDP=8.43D-04 MaxDP=3.20D-02              OVMax= 1.30D-02

 Cycle   2  Pass 1  IDiag  1:
 RMSU=  7.65D-04    CP:  1.00D+00
 E= -2374.98605104675     Delta-E=       -0.000681292231 Rises=F Damp=F
 DIIS: error= 1.77D-04 at cycle   2 NSaved=   2.
 NSaved= 2 IEnMin= 2 EnMin= -2374.98605104675     IErMin= 2 ErrMin= 1.77D-04
 ErrMax= 1.77D-04  0.00D+00 EMaxC= 1.00D-01 BMatC= 7.48D-06 BMatP= 2.86D-04
 IDIUse=3 WtCom= 9.98D-01 WtEn= 1.77D-03
 Coeff-Com: -0.115D+00 0.112D+01
 Coeff-En:   0.000D+00 0.100D+01
 Coeff:     -0.115D+00 0.112D+01
 Gap=     0.177 Goal=   None    Shift=    0.000
 RMSDP=1.08D-04 MaxDP=4.73D-03 DE=-6.81D-04 OVMax= 2.74D-03

 Cycle   3  Pass 1  IDiag  1:
 RMSU=  7.54D-05    CP:  1.00D+00  1.09D+00
 E= -2374.98607713159     Delta-E=       -0.000026084836 Rises=F Damp=F
 DIIS: error= 5.76D-05 at cycle   3 NSaved=   3.
 NSaved= 3 IEnMin= 3 EnMin= -2374.98607713159     IErMin= 3 ErrMin= 5.76D-05
 ErrMax= 5.76D-05  0.00D+00 EMaxC= 1.00D-01 BMatC= 1.15D-06 BMatP= 7.48D-06
 IDIUse=1 WtCom= 1.00D+00 WtEn= 0.00D+00
 Coeff-Com: -0.392D-01 0.263D+00 0.776D+00
 Coeff:     -0.392D-01 0.263D+00 0.776D+00
 Gap=     0.177 Goal=   None    Shift=    0.000
 RMSDP=5.13D-05 MaxDP=6.02D-03 DE=-2.61D-05 OVMax= 4.46D-04

 Cycle   4  Pass 1  IDiag  1:
 RMSU=  4.60D-05    CP:  1.00D+00  1.11D+00  8.92D-01
 E= -2374.98607828345     Delta-E=       -0.000001151862 Rises=F Damp=F
 DIIS: error= 5.07D-05 at cycle   4 NSaved=   4.
 NSaved= 4 IEnMin= 4 EnMin= -2374.98607828345     IErMin= 4 ErrMin= 5.07D-05
 ErrMax= 5.07D-05  0.00D+00 EMaxC= 1.00D-01 BMatC= 6.08D-07 BMatP= 1.15D-06
 IDIUse=1 WtCom= 1.00D+00 WtEn= 0.00D+00
 Coeff-Com:  0.115D-02-0.771D-01 0.420D+00 0.656D+00
 Coeff:      0.115D-02-0.771D-01 0.420D+00 0.656D+00
 Gap=     0.177 Goal=   None    Shift=    0.000
 RMSDP=2.89D-05 MaxDP=4.27D-03 DE=-1.15D-06 OVMax= 2.42D-04

 Cycle   5  Pass 1  IDiag  1:
 RMSU=  1.59D-05    CP:  1.00D+00  1.10D+00  1.04D+00  6.14D-01
 E= -2374.98607896362     Delta-E=       -0.000000680164 Rises=F Damp=F
 DIIS: error= 1.37D-05 at cycle   5 NSaved=   5.
 NSaved= 5 IEnMin= 5 EnMin= -2374.98607896362     IErMin= 5 ErrMin= 1.37D-05
 ErrMax= 1.37D-05  0.00D+00 EMaxC= 1.00D-01 BMatC= 6.37D-08 BMatP= 6.08D-07
 IDIUse=1 WtCom= 1.00D+00 WtEn= 0.00D+00
 Coeff-Com:  0.400D-02-0.631D-01 0.146D+00 0.334D+00 0.579D+00
 Coeff:      0.400D-02-0.631D-01 0.146D+00 0.334D+00 0.579D+00
 Gap=     0.177 Goal=   None    Shift=    0.000
 RMSDP=8.17D-06 MaxDP=1.51D-03 DE=-6.80D-07 OVMax= 1.07D-04

 Cycle   6  Pass 1  IDiag  1:
 RMSU=  3.96D-06    CP:  1.00D+00  1.11D+00  1.04D+00  6.78D-01  6.66D-01
 E= -2374.98607903248     Delta-E=       -0.000000068864 Rises=F Damp=F
 DIIS: error= 8.87D-06 at cycle   6 NSaved=   6.
 NSaved= 6 IEnMin= 6 EnMin= -2374.98607903248     IErMin= 6 ErrMin= 8.87D-06
 ErrMax= 8.87D-06  0.00D+00 EMaxC= 1.00D-01 BMatC= 8.17D-09 BMatP= 6.37D-08
 IDIUse=1 WtCom= 1.00D+00 WtEn= 0.00D+00
 Coeff-Com:  0.174D-02-0.208D-01 0.185D-01 0.762D-01 0.285D+00 0.639D+00
 Coeff:      0.174D-02-0.208D-01 0.185D-01 0.762D-01 0.285D+00 0.639D+00
 Gap=     0.177 Goal=   None    Shift=    0.000
 RMSDP=2.48D-06 MaxDP=2.17D-04 DE=-6.89D-08 OVMax= 4.20D-05

 Cycle   7  Pass 1  IDiag  1:
 RMSU=  1.99D-06    CP:  1.00D+00  1.11D+00  1.04D+00  6.94D-01  6.54D-01
                    CP:  8.79D-01
 E= -2374.98607904122     Delta-E=       -0.000000008741 Rises=F Damp=F
 DIIS: error= 4.36D-06 at cycle   7 NSaved=   7.
 NSaved= 7 IEnMin= 7 EnMin= -2374.98607904122     IErMin= 7 ErrMin= 4.36D-06
 ErrMax= 4.36D-06  0.00D+00 EMaxC= 1.00D-01 BMatC= 2.87D-09 BMatP= 8.17D-09
 IDIUse=1 WtCom= 1.00D+00 WtEn= 0.00D+00
 Coeff-Com:  0.509D-04 0.364D-02-0.270D-01-0.439D-01 0.315D-01 0.422D+00
 Coeff-Com:  0.613D+00
 Coeff:      0.509D-04 0.364D-02-0.270D-01-0.439D-01 0.315D-01 0.422D+00
 Coeff:      0.613D+00
 Gap=     0.177 Goal=   None    Shift=    0.000
 RMSDP=1.37D-06 MaxDP=2.33D-04 DE=-8.74D-09 OVMax= 3.30D-05

 Cycle   8  Pass 1  IDiag  1:
 RMSU=  6.24D-07    CP:  1.00D+00  1.11D+00  1.04D+00  6.84D-01  7.10D-01
                    CP:  8.72D-01  7.37D-01
 E= -2374.98607904541     Delta-E=       -0.000000004191 Rises=F Damp=F
 DIIS: error= 1.58D-06 at cycle   8 NSaved=   8.
 NSaved= 8 IEnMin= 8 EnMin= -2374.98607904541     IErMin= 8 ErrMin= 1.58D-06
 ErrMax= 1.58D-06  0.00D+00 EMaxC= 1.00D-01 BMatC= 2.52D-10 BMatP= 2.87D-09
 IDIUse=1 WtCom= 1.00D+00 WtEn= 0.00D+00
 Coeff-Com: -0.222D-03 0.484D-02-0.165D-01-0.336D-01-0.190D-01 0.120D+00
 Coeff-Com:  0.295D+00 0.649D+00
 Coeff:     -0.222D-03 0.484D-02-0.165D-01-0.336D-01-0.190D-01 0.120D+00
 Coeff:      0.295D+00 0.649D+00
 Gap=     0.177 Goal=   None    Shift=    0.000
 RMSDP=5.01D-07 MaxDP=6.27D-05 DE=-4.19D-09 OVMax= 1.07D-05

 Cycle   9  Pass 1  IDiag  1:
 RMSU=  3.48D-07    CP:  1.00D+00  1.11D+00  1.04D+00  6.85D-01  7.13D-01
                    CP:  9.27D-01  8.60D-01  8.66D-01
 E= -2374.98607904584     Delta-E=       -0.000000000431 Rises=F Damp=F
 DIIS: error= 2.75D-07 at cycle   9 NSaved=   9.
 NSaved= 9 IEnMin= 9 EnMin= -2374.98607904584     IErMin= 9 ErrMin= 2.75D-07
 ErrMax= 2.75D-07  0.00D+00 EMaxC= 1.00D-01 BMatC= 3.34D-11 BMatP= 2.52D-10
 IDIUse=1 WtCom= 1.00D+00 WtEn= 0.00D+00
 Coeff-Com: -0.106D-03 0.135D-02-0.154D-02-0.541D-02-0.119D-01-0.350D-01
 Coeff-Com:  0.305D-02 0.251D+00 0.799D+00
 Coeff:     -0.106D-03 0.135D-02-0.154D-02-0.541D-02-0.119D-01-0.350D-01
 Coeff:      0.305D-02 0.251D+00 0.799D+00
 Gap=     0.177 Goal=   None    Shift=    0.000
 RMSDP=1.58D-07 MaxDP=1.40D-05 DE=-4.31D-10 OVMax= 7.82D-06

 Cycle  10  Pass 1  IDiag  1:
 RMSU=  1.26D-07    CP:  1.00D+00  1.11D+00  1.04D+00  6.85D-01  7.11D-01
[truncated: 338,115 more chars]
