# Supplementary material for: Gas Phase Reactivity of Isomeric Hydroxylated Polychlorinated Biphenyls
Source: J Am Soc Mass Spectrom. 2024 Apr 19;35(5):1021–9. doi: 10.1021/jasms.4c00035 (PMC11066962; doi:10.1021/jasms.4c00035)
Supplement: Supplementary file 3 — js4c00035_si_003.zip [file js4c00035_si_003.zip › Claculated geometries/4-OH-CB35_e1.out]

 Entering Gaussian System, Link 0=/gpfs/software/gaussian16/sse4/tar/g16/g16
 Initial command:
 /gpfs/software/gaussian16/sse4/tar/g16/l1.exe "/tmp/Gau-258397.inp" -scrdir="/tmp/"
 Entering Link 1 = /gpfs/software/gaussian16/sse4/tar/g16/l1.exe PID=    258398.
  
 Copyright (c) 1988,1990,1992,1993,1995,1998,2003,2009,2016,
            Gaussian, Inc.  All Rights Reserved.
  
 This is part of the Gaussian(R) 16 program.  It is based on
 the Gaussian(R) 09 system (copyright 2009, Gaussian, Inc.),
 the Gaussian(R) 03 system (copyright 2003, Gaussian, Inc.),
 the Gaussian(R) 98 system (copyright 1998, Gaussian, Inc.),
 the Gaussian(R) 94 system (copyright 1995, Gaussian, Inc.),
 the Gaussian 92(TM) system (copyright 1992, Gaussian, Inc.),
 the Gaussian 90(TM) system (copyright 1990, Gaussian, Inc.),
 the Gaussian 88(TM) system (copyright 1988, Gaussian, Inc.),
 the Gaussian 86(TM) system (copyright 1986, Carnegie Mellon
 University), and the Gaussian 82(TM) system (copyright 1983,
 Carnegie Mellon University). Gaussian is a federally registered
 trademark of Gaussian, Inc.
  
 This software contains proprietary and confidential information,
 including trade secrets, belonging to Gaussian, Inc.
  
 This software is provided under written license and may be
 used, copied, transmitted, or stored only in accord with that
 written license.
  
 The following legend is applicable only to US Government
 contracts under FAR:
  
                    RESTRICTED RIGHTS LEGEND
  
 Use, reproduction and disclosure by the US Government is
 subject to restrictions as set forth in subparagraphs (a)
 and (c) of the Commercial Computer Software - Restricted
 Rights clause in FAR 52.227-19.
  
 Gaussian, Inc.
 340 Quinnipiac St., Bldg. 40, Wallingford CT 06492
  
  
 ---------------------------------------------------------------
 Warning -- This program may not be used in any manner that
 competes with the business of Gaussian, Inc. or will provide
 assistance to any competitor of Gaussian, Inc.  The licensee
 of this program is prohibited from giving any competitor of
 Gaussian, Inc. access to this program.  By using this program,
 the user acknowledges that Gaussian, Inc. is engaged in the
 business of creating and licensing software in the field of
 computational chemistry and represents and warrants to the
 licensee that it is not a competitor of Gaussian, Inc. and that
 it will not use this program in any manner prohibited above.
 ---------------------------------------------------------------
  

 Cite this work as:
 Gaussian 16, Revision A.03,
 M. J. Frisch, G. W. Trucks, H. B. Schlegel, G. E. Scuseria, 
 M. A. Robb, J. R. Cheeseman, G. Scalmani, V. Barone, 
 G. A. Petersson, H. Nakatsuji, X. Li, M. Caricato, A. V. Marenich, 
 J. Bloino, B. G. Janesko, R. Gomperts, B. Mennucci, H. P. Hratchian, 
 J. V. Ortiz, A. F. Izmaylov, J. L. Sonnenberg, D. Williams-Young, 
 F. Ding, F. Lipparini, F. Egidi, J. Goings, B. Peng, A. Petrone, 
 T. Henderson, D. Ranasinghe, V. G. Zakrzewski, J. Gao, N. Rega, 
 G. Zheng, W. Liang, M. Hada, M. Ehara, K. Toyota, R. Fukuda, 
 J. Hasegawa, M. Ishida, T. Nakajima, Y. Honda, O. Kitao, H. Nakai, 
 T. Vreven, K. Throssell, J. A. Montgomery, Jr., J. E. Peralta, 
 F. Ogliaro, M. J. Bearpark, J. J. Heyd, E. N. Brothers, K. N. Kudin, 
 V. N. Staroverov, T. A. Keith, R. Kobayashi, J. Normand, 
 K. Raghavachari, A. P. Rendell, J. C. Burant, S. S. Iyengar, 
 J. Tomasi, M. Cossi, J. M. Millam, M. Klene, C. Adamo, R. Cammi, 
 J. W. Ochterski, R. L. Martin, K. Morokuma, O. Farkas, 
 J. B. Foresman, and D. J. Fox, Gaussian, Inc., Wallingford CT, 2016.
 
 ******************************************
 Gaussian 16:  ES64L-G16RevA.03 25-Dec-2016
                 4-Apr-2022 
 ******************************************
 %Chk=checkpoint
 %Mem=14gb
 %NProc=7
 Will use up to    7 processors via shared memory.
 -----------------------------------------
 #p M062X/6-311+G** opt int=ultrafine freq
 -----------------------------------------
 1/18=20,19=15,26=4,38=1/1,3;
 2/9=110,12=2,17=6,18=5,40=1/2;
 3/5=4,6=6,7=111,11=2,25=1,30=1,71=1,74=-55,75=-5/1,2,3;
 4//1;
 5/5=2,38=5/2;
 6/7=2,8=2,9=2,10=2,28=1/1;
 7//1,2,3,16;
 1/18=20,19=15,26=4/3(2);
 2/9=110/2;
 99//99;
 2/9=110/2;
 3/5=4,6=6,7=111,11=2,25=1,30=1,71=1,74=-55,75=-5/1,2,3;
 4/5=5,16=3,69=1/1;
 5/5=2,38=5/2;
 7//1,2,3,16;
 1/18=20,19=15,26=4/3(-5);
 2/9=110/2;
 6/7=2,8=2,9=2,10=2,19=2,28=1/1;
 99/9=1/99;
 Leave Link    1 at Mon Apr  4 20:15:14 2022, MaxMem=  1879048192 cpu:               0.6 elap:               0.1
 (Enter /gpfs/software/gaussian16/sse4/tar/g16/l101.exe)
 ---
 ...
 ---
 Symbolic Z-matrix:
 Charge = -1 Multiplicity = 1
 C                    -6.01819   2.42376  -0.00189 
 C                    -6.11067   1.02344  -0.00413 
 C                    -4.7059    2.90761  -0.00103 
 C                    -3.58332   2.07338  -0.00229 
 C                    -3.68468   0.67856  -0.00452 
 C                    -4.98881   0.1704   -0.00542 
 H                    -5.19388  -0.89344  -0.00712 
 O                    -7.03761   3.18663  -0.00073 
 H                    -7.10508   0.57657  -0.00491 
 C                    -2.45841  -0.16408  -0.00577 
 C                    -2.50154  -1.57194  -0.00811 
 C                    -1.17581   0.42332  -0.00465 
 C                    -0.00502  -0.34489  -0.00577 
 C                    -0.08166  -1.73461  -0.00807 
 C                    -1.33357  -2.35043  -0.00925 
 Cl                    1.39797  -2.62663  -0.00936 
 H                     0.95887   0.15737  -0.00482 
 H                    -1.06798   1.50777  -0.00284 
 
 ITRead=  0  0  0  0  0  0  0  0  0  0  0  0  0  0  0  0  0  0
 MicOpt= -1 -1 -1 -1 -1 -1 -1 -1 -1 -1 -1 -1 -1 -1 -1 -1 -1 -1
 NAtoms=     18 NQM=       18 NQMF=       0 NMMI=      0 NMMIF=      0
                NMic=       0 NMicF=      0.
                    Isotopes and Nuclear Properties:
 (Nuclear quadrupole moments (NQMom) in fm**2, nuclear magnetic moments (NMagM)
  in nuclear magnetons)

  Atom         1           2           3           4           5           6           7           8           9          10
 IAtWgt=          12          12          12          12          12          12           1          16           1          12
 AtmWgt=  12.0000000  12.0000000  12.0000000  12.0000000  12.0000000  12.0000000   1.0078250  15.9949146   1.0078250  12.0000000
 NucSpn=           0           0           0           0           0           0           1           0           1           0
 AtZEff=  -0.0000000  -0.0000000  -0.0000000  -0.0000000  -0.0000000  -0.0000000  -0.0000000  -0.0000000  -0.0000000  -0.0000000
 NQMom=    0.0000000   0.0000000   0.0000000   0.0000000   0.0000000   0.0000000   0.0000000   0.0000000   0.0000000   0.0000000
 NMagM=    0.0000000   0.0000000   0.0000000   0.0000000   0.0000000   0.0000000   2.7928460   0.0000000   2.7928460   0.0000000
 AtZNuc=   6.0000000   6.0000000   6.0000000   6.0000000   6.0000000   6.0000000   1.0000000   8.0000000   1.0000000   6.0000000

  Atom        11          12          13          14          15          16          17          18
 IAtWgt=          12          12          12          12          12          35           1           1
 AtmWgt=  12.0000000  12.0000000  12.0000000  12.0000000  12.0000000  34.9688527   1.0078250   1.0078250
 NucSpn=           0           0           0           0           0           3           1           1
 AtZEff=  -0.0000000  -0.0000000  -0.0000000  -0.0000000  -0.0000000  -0.0000000  -0.0000000  -0.0000000
 NQMom=    0.0000000   0.0000000   0.0000000   0.0000000   0.0000000  -8.1650000   0.0000000   0.0000000
 NMagM=    0.0000000   0.0000000   0.0000000   0.0000000   0.0000000   0.8218740   2.7928460   2.7928460
 AtZNuc=   6.0000000   6.0000000   6.0000000   6.0000000   6.0000000  17.0000000   1.0000000   1.0000000
 Leave Link  101 at Mon Apr  4 20:15:14 2022, MaxMem=  1879048192 cpu:               2.0 elap:               0.3
 (Enter /gpfs/software/gaussian16/sse4/tar/g16/l103.exe)

 GradGradGradGradGradGradGradGradGradGradGradGradGradGradGradGradGradGrad
 Berny optimization.
 Initialization pass.
                           ----------------------------
                           !    Initial Parameters    !
                           ! (Angstroms and Degrees)  !
 --------------------------                            --------------------------
 ! Name  Definition              Value          Derivative Info.                !
 --------------------------------------------------------------------------------
 ! R1    R(1,2)                  1.4034         estimate D2E/DX2                !
 ! R2    R(1,3)                  1.3986         estimate D2E/DX2                !
 ! R3    R(1,8)                  1.2733         estimate D2E/DX2                !
 ! R4    R(2,6)                  1.4093         estimate D2E/DX2                !
 ! R5    R(2,9)                  1.0902         estimate D2E/DX2                !
 ! R6    R(3,4)                  1.3986         estimate D2E/DX2                !
 ! R7    R(4,5)                  1.3985         estimate D2E/DX2                !
 ! R8    R(5,6)                  1.3996         estimate D2E/DX2                !
 ! R9    R(5,10)                 1.4879         estimate D2E/DX2                !
 ! R10   R(6,7)                  1.0834         estimate D2E/DX2                !
 ! R11   R(10,11)                1.4085         estimate D2E/DX2                !
 ! R12   R(10,12)                1.4107         estimate D2E/DX2                !
 ! R13   R(11,15)                1.4036         estimate D2E/DX2                !
 ! R14   R(12,13)                1.4003         estimate D2E/DX2                !
 ! R15   R(12,18)                1.0898         estimate D2E/DX2                !
 ! R16   R(13,14)                1.3918         estimate D2E/DX2                !
 ! R17   R(13,17)                1.0869         estimate D2E/DX2                !
 ! R18   R(14,15)                1.3952         estimate D2E/DX2                !
 ! R19   R(14,16)                1.7277         estimate D2E/DX2                !
 ! A1    A(2,1,3)              114.0177         estimate D2E/DX2                !
 ! A2    A(2,1,8)              123.0305         estimate D2E/DX2                !
 ! A3    A(3,1,8)              122.9518         estimate D2E/DX2                !
 ! A4    A(1,2,6)              123.4702         estimate D2E/DX2                !
 ! A5    A(1,2,9)              117.9768         estimate D2E/DX2                !
 ! A6    A(6,2,9)              118.553          estimate D2E/DX2                !
 ! A7    A(1,3,4)              123.1433         estimate D2E/DX2                !
 ! A8    A(3,4,5)              122.4611         estimate D2E/DX2                !
 ! A9    A(4,5,6)              115.4449         estimate D2E/DX2                !
 ! A10   A(4,5,10)             120.3389         estimate D2E/DX2                !
 ! A11   A(6,5,10)             124.2162         estimate D2E/DX2                !
 ! A12   A(2,6,5)              121.4627         estimate D2E/DX2                !
 ! A13   A(2,6,7)              116.3379         estimate D2E/DX2                !
 ! A14   A(5,6,7)              122.1993         estimate D2E/DX2                !
 ! A15   A(5,10,11)            122.7405         estimate D2E/DX2                !
 ! A16   A(5,10,12)            120.8981         estimate D2E/DX2                !
 ! A17   A(11,10,12)           116.3614         estimate D2E/DX2                !
 ! A18   A(10,11,15)           121.9301         estimate D2E/DX2                !
 ! A19   A(10,12,13)           122.1225         estimate D2E/DX2                !
 ! A20   A(10,12,18)           120.2851         estimate D2E/DX2                !
 ! A21   A(13,12,18)           117.5924         estimate D2E/DX2                !
 ! A22   A(12,13,14)           120.1142         estimate D2E/DX2                !
 ! A23   A(12,13,17)           119.2062         estimate D2E/DX2                !
 ! A24   A(14,13,17)           120.6795         estimate D2E/DX2                !
 ! A25   A(13,14,15)           119.3493         estimate D2E/DX2                !
 ! A26   A(13,14,16)           117.9279         estimate D2E/DX2                !
 ! A27   A(15,14,16)           122.7228         estimate D2E/DX2                !
 ! A28   A(11,15,14)           120.1224         estimate D2E/DX2                !
 ! D1    D(3,1,2,6)             -0.0002         estimate D2E/DX2                !
 ! D2    D(3,1,2,9)           -180.0            estimate D2E/DX2                !
 ! D3    D(8,1,2,6)           -179.9996         estimate D2E/DX2                !
 ! D4    D(8,1,2,9)              0.0006         estimate D2E/DX2                !
 ! D5    D(2,1,3,4)              0.0002         estimate D2E/DX2                !
 ! D6    D(8,1,3,4)            179.9996         estimate D2E/DX2                !
 ! D7    D(1,2,6,5)              0.0003         estimate D2E/DX2                !
 ! D8    D(1,2,6,7)            179.9994         estimate D2E/DX2                !
 ! D9    D(9,2,6,5)           -179.9999         estimate D2E/DX2                !
 ! D10   D(9,2,6,7)             -0.0009         estimate D2E/DX2                !
 ! D11   D(1,3,4,5)             -0.0003         estimate D2E/DX2                !
 ! D12   D(3,4,5,6)              0.0004         estimate D2E/DX2                !
 ! D13   D(3,4,5,10)          -179.9992         estimate D2E/DX2                !
 ! D14   D(4,5,6,2)             -0.0004         estimate D2E/DX2                !
 ! D15   D(4,5,6,7)           -179.9994         estimate D2E/DX2                !
 ! D16   D(10,5,6,2)           179.9992         estimate D2E/DX2                !
 ! D17   D(10,5,6,7)             0.0002         estimate D2E/DX2                !
 ! D18   D(4,5,10,11)         -179.9955         estimate D2E/DX2                !
 ! D19   D(4,5,10,12)            0.0041         estimate D2E/DX2                !
 ! D20   D(6,5,10,11)            0.0049         estimate D2E/DX2                !
 ! D21   D(6,5,10,12)         -179.9955         estimate D2E/DX2                !
 ! D22   D(5,10,11,15)        -179.9995         estimate D2E/DX2                !
 ! D23   D(12,10,11,15)          0.0009         estimate D2E/DX2                !
 ! D24   D(5,10,12,13)         179.9994         estimate D2E/DX2                !
 ! D25   D(5,10,12,18)           0.0003         estimate D2E/DX2                !
 ! D26   D(11,10,12,13)         -0.001          estimate D2E/DX2                !
 ! D27   D(11,10,12,18)        179.9999         estimate D2E/DX2                !
 ! D28   D(10,11,15,14)         -0.0001         estimate D2E/DX2                !
 ! D29   D(10,12,13,14)          0.0004         estimate D2E/DX2                !
 ! D30   D(10,12,13,17)       -179.9995         estimate D2E/DX2                !
 ! D31   D(18,12,13,14)        179.9995         estimate D2E/DX2                !
 ! D32   D(18,12,13,17)         -0.0004         estimate D2E/DX2                !
 ! D33   D(12,13,14,15)          0.0004         estimate D2E/DX2                !
 ! D34   D(12,13,14,16)        179.9998         estimate D2E/DX2                !
 ! D35   D(17,13,14,15)       -179.9997         estimate D2E/DX2                !
 ! D36   D(17,13,14,16)         -0.0003         estimate D2E/DX2                !
 ! D37   D(13,14,15,11)         -0.0005         estimate D2E/DX2                !
 ! D38   D(16,14,15,11)       -179.9999         estimate D2E/DX2                !
 --------------------------------------------------------------------------------
 Trust Radius=3.00D-01 FncErr=1.00D-07 GrdErr=1.00D-06 EigMax=2.50D+02 EigMin=1.00D-04
 Number of steps in this run=     95 maximum allowed number of steps=    108.
 GradGradGradGradGradGradGradGradGradGradGradGradGradGradGradGradGradGrad

 Leave Link  103 at Mon Apr  4 20:15:14 2022, MaxMem=  1879048192 cpu:               0.1 elap:               0.0
 (Enter /gpfs/software/gaussian16/sse4/tar/g16/l202.exe)
                          Input orientation:                          
 ---------------------------------------------------------------------
 Center     Atomic      Atomic             Coordinates (Angstroms)
 Number     Number       Type             X           Y           Z
 ---------------------------------------------------------------------
      1          6           0       -6.018190    2.423760   -0.001890
      2          6           0       -6.110670    1.023440   -0.004130
      3          6           0       -4.705900    2.907610   -0.001030
      4          6           0       -3.583320    2.073380   -0.002290
      5          6           0       -3.684680    0.678560   -0.004520
      6          6           0       -4.988810    0.170400   -0.005420
      7          1           0       -5.193880   -0.893440   -0.007120
      8          8           0       -7.037610    3.186630   -0.000730
      9          1           0       -7.105080    0.576570   -0.004910
     10          6           0       -2.458410   -0.164080   -0.005770
     11          6           0       -2.501540   -1.571940   -0.008110
     12          6           0       -1.175810    0.423320   -0.004650
     13          6           0       -0.005020   -0.344890   -0.005770
     14          6           0       -0.081660   -1.734610   -0.008070
     15          6           0       -1.333570   -2.350430   -0.009250
     16         17           0        1.397970   -2.626630   -0.009360
     17          1           0        0.958870    0.157370   -0.004820
     18          1           0       -1.067980    1.507770   -0.002840
 ---------------------------------------------------------------------
                    Distance matrix (angstroms):
                    1          2          3          4          5
     1  C    0.000000
     2  C    1.403372   0.000000
     3  C    1.398648   2.350210   0.000000
     4  C    2.459951   2.736764   1.398616   0.000000
     5  C    2.913932   2.450382   2.451850   1.398500   0.000000
     6  C    2.477351   1.409343   2.751795   2.365744   1.399637
     7  H    3.418089   2.124839   3.832250   3.375788   2.179191
     8  O    1.273259   2.353427   2.348345   3.629249   4.187191
     9  H    2.143234   1.090204   3.345120   3.826649   3.421920
    10  C    4.401019   3.840470   3.806115   2.504329   1.487878
    11  C    5.322827   4.445428   4.992557   3.802452   2.542555
    12  C    5.239314   4.971216   4.316624   2.918700   2.521820
    13  C    6.619943   6.257099   5.716384   4.318828   3.819339
    14  C    7.248066   6.629918   6.552393   5.173243   4.336491
    15  C    6.688693   5.848394   6.246572   4.963015   3.834387
    16  Cl   8.972509   8.348815   8.239242   6.848605   6.062808
    17  H    7.335932   7.122392   6.297099   4.929766   4.672708
    18  H    5.034244   5.065896   3.897950   2.578149   2.744943
                    6          7          8          9         10
     6  C    0.000000
     7  H    1.083426   0.000000
     8  O    3.646265   4.477315   0.000000
     9  H    2.154895   2.411145   2.610935   0.000000
    10  C    2.552411   2.831036   5.674183   4.705327   0.000000
    11  C    3.036819   2.776519   6.574190   5.080225   1.408522
    12  C    3.821379   4.228327   6.480478   5.931250   1.410710
    13  C    5.010358   5.217775   7.869497   7.159605   2.460044
    14  C    5.263952   5.180961   8.520792   7.393916   2.848773
    15  C    4.440200   4.126114   7.949540   6.471296   2.458740
    16  Cl   6.972399   6.815896  10.244661   9.086384   4.575569
    17  H    5.947694   6.241838   8.551031   8.074839   3.432366
    18  H    4.142641   4.773770   6.201214   6.108495   2.174485
                   11         12         13         14         15
    11  C    0.000000
    12  C    2.395545   0.000000
    13  C    2.781774   1.400320   0.000000
    14  C    2.425341   2.419471   1.391834   0.000000
    15  C    1.403639   2.778237   2.405670   1.395175   0.000000
    16  Cl   4.039623   3.990810   2.678569   1.727717   2.745468
    17  H    3.868457   2.151183   1.086899   2.159236   3.397699
    18  H    3.397019   1.089799   2.135940   3.389083   3.867336
                   16         17         18
    16  Cl   0.000000
    17  H    2.818419   0.000000
    18  H    4.813960   2.435509   0.000000
 Stoichiometry    C12H4ClO(1-)
 Framework group  C1[X(C12H4ClO)]
 Deg. of freedom    48
 Full point group                 C1      NOp   1
 Largest Abelian subgroup         C1      NOp   1
 Largest concise Abelian subgroup C1      NOp   1
                         Standard orientation:                         
 ---------------------------------------------------------------------
 Center     Atomic      Atomic             Coordinates (Angstroms)
 Number     Number       Type             X           Y           Z
 ---------------------------------------------------------------------
      1          6           0        4.150868   -0.129266    0.000003
      2          6           0        3.458213    1.091259    0.000046
      3          6           0        3.320745   -1.254926   -0.000049
      4          6           0        1.924397   -1.175299   -0.000063
      5          6           0        1.242183    0.045515   -0.000018
      6          6           0        2.052125    1.186995    0.000033
      7          1           0        1.638513    2.188363    0.000081
      8          8           0        5.421813   -0.206005    0.000023
      9          1           0        4.043145    2.011259    0.000088
     10          6           0       -0.245400    0.075158   -0.000019
     11          6           0       -0.983423    1.274849   -0.000068
     12          6           0       -0.993791   -1.120673    0.000023
     13          6           0       -2.394110   -1.122698    0.000037
     14          6           0       -3.094169    0.080264    0.000002
     15          6           0       -2.387038    1.282962   -0.000057
     16         17           0       -4.820531    0.011856    0.000017
     17          1           0       -2.923096   -2.072184    0.000078
     18          1           0       -0.487625   -2.085794    0.000062
 ---------------------------------------------------------------------
 Rotational constants (GHZ):           3.2685245           0.2315017           0.2161895
 Leave Link  202 at Mon Apr  4 20:15:14 2022, MaxMem=  1879048192 cpu:               0.1 elap:               0.0
 (Enter /gpfs/software/gaussian16/sse4/tar/g16/l301.exe)
 Standard basis: 6-311+G(d,p) (5D, 7F)
 Ernie: Thresh=  0.10000D-02 Tol=  0.10000D-05 Strict=F.
 There are   354 symmetry adapted cartesian basis functions of A   symmetry.
 There are   340 symmetry adapted basis functions of A   symmetry.
   340 basis functions,   553 primitive gaussians,   354 cartesian basis functions
    51 alpha electrons       51 beta electrons
       nuclear repulsion energy       772.9385702121 Hartrees.
 IExCor= 4336 DFT=T Ex+Corr=M062X ExCW=0 ScaHFX=  0.540000
 ScaDFX=  1.000000  1.000000  1.000000  1.000000 ScalE2=  1.000000  1.000000
 IRadAn=      5 IRanWt=     -1 IRanGd=            0 ICorTp=0 IEmpDi=  4
 NAtoms=   18 NActive=   18 NUniq=   18 SFac= 1.00D+00 NAtFMM=   60 NAOKFM=F Big=F
 Integral buffers will be    131072 words long.
 Raffenetti 2 integral format.
 Two-electron integral symmetry is turned on.
 Leave Link  301 at Mon Apr  4 20:15:15 2022, MaxMem=  1879048192 cpu:               0.4 elap:               0.1
 (Enter /gpfs/software/gaussian16/sse4/tar/g16/l302.exe)
 NPDir=0 NMtPBC=     1 NCelOv=     1 NCel=       1 NClECP=     1 NCelD=      1
         NCelK=      1 NCelE2=     1 NClLst=     1 CellRange=     0.0.
 One-electron integrals computed using PRISM.
 One-electron integral symmetry used in STVInt
 NBasis=   340 RedAO= T EigKep=  1.01D-06  NBF=   340
 NBsUse=   337 1.00D-06 EigRej=  7.65D-07 NBFU=   337
 Precomputing XC quadrature grid using
 IXCGrd= 4 IRadAn=           5 IRanWt=          -1 IRanGd=           0 AccXCQ= 0.00D+00.
 Generated NRdTot=       0 NPtTot=           0 NUsed=           0 NTot=          32
 NSgBfM=   348   348   348   348   348 MxSgAt=    18 MxSgA2=    18.
 Leave Link  302 at Mon Apr  4 20:15:15 2022, MaxMem=  1879048192 cpu:               2.0 elap:               0.3
 (Enter /gpfs/software/gaussian16/sse4/tar/g16/l303.exe)
 DipDrv:  MaxL=1.
 Leave Link  303 at Mon Apr  4 20:15:15 2022, MaxMem=  1879048192 cpu:               0.2 elap:               0.1
 (Enter /gpfs/software/gaussian16/sse4/tar/g16/l401.exe)
 ExpMin= 4.38D-02 ExpMax= 1.06D+05 ExpMxC= 3.62D+03 IAcc=3 IRadAn=         5 AccDes= 0.00D+00
 Harris functional with IExCor= 1009 and IRadAn=       5 diagonalized for initial guess.
 HarFok:  IExCor= 1009 AccDes= 0.00D+00 IRadAn=         5 IDoV= 1 UseB2=F ITyADJ=14
 ICtDFT=  3500011 ScaDFX=  1.000000  1.000000  1.000000  1.000000
 FoFCou: FMM=F IPFlag=           0 FMFlag=      100000 FMFlg1=           0
         NFxFlg=           0 DoJE=T BraDBF=F KetDBF=T FulRan=T
         wScrn=  0.000000 ICntrl=       500 IOpCl=  0 I1Cent=   200000004 NGrid=           0
         NMat0=    1 NMatS0=      1 NMatT0=    0 NMatD0=    1 NMtDS0=    0 NMtDT0=    0
 Petite list used in FoFCou.
 Harris En= -994.409475286285    
 JPrj=0 DoOrth=F DoCkMO=F.
 Leave Link  401 at Mon Apr  4 20:15:17 2022, MaxMem=  1879048192 cpu:              16.3 elap:               2.4
 (Enter /gpfs/software/gaussian16/sse4/tar/g16/l502.exe)
 Integral symmetry usage will be decided dynamically.
 Closed shell SCF:
 Using DIIS extrapolation, IDIIS=  1040.
 NGot=  1879048192 LenX=  1878791817 LenY=  1878666060
 Requested convergence on RMS density matrix=1.00D-08 within 128 cycles.
 Requested convergence on MAX density matrix=1.00D-06.
 Requested convergence on             energy=1.00D-06.
 No special actions if energy rises.
 Fock matrices will be formed incrementally for  20 cycles.

 Cycle   1  Pass 1  IDiag  1:
 FoFJK:  IHMeth= 1 ICntrl=       0 DoSepK=F KAlg= 0 I1Cent=           0 FoldK=F
 IRaf= 850000000 NMat=       1 IRICut=       1 DoRegI=T DoRafI=F ISym2E= 0 IDoP0=0 IntGTp=1.
 FoFCou: FMM=F IPFlag=           0 FMFlag=      100000 FMFlg1=           0
         NFxFlg=           0 DoJE=F BraDBF=F KetDBF=F FulRan=T
         wScrn=  0.000000 ICntrl=         0 IOpCl=  0 I1Cent=           0 NGrid=           0
         NMat0=    1 NMatS0=      1 NMatT0=    0 NMatD0=    1 NMtDS0=    0 NMtDT0=    0
 Symmetry not used in FoFCou.
 E= -994.361231902849    
 DIIS: error= 4.23D-02 at cycle   1 NSaved=   1.
 NSaved= 1 IEnMin= 1 EnMin= -994.361231902849     IErMin= 1 ErrMin= 4.23D-02
 ErrMax= 4.23D-02  0.00D+00 EMaxC= 1.00D-01 BMatC= 4.85D-01 BMatP= 4.85D-01
 IDIUse=3 WtCom= 5.77D-01 WtEn= 4.23D-01
 Coeff-Com:  0.100D+01
 Coeff-En:   0.100D+01
 Coeff:      0.100D+01
 Gap=     0.201 Goal=   None    Shift=    0.000
 GapD=    0.201 DampG=1.000 DampE=0.500 DampFc=0.5000 IDamp=-1.
 Damping current iteration by 5.00D-01
 RMSDP=8.48D+00 MaxDP=7.32D+02              OVMax= 9.99D-01

 Cycle   2  Pass 1  IDiag  1:
 RMSU=  4.17D+00    CP:  3.00D+00
 E= -993.481730170331     Delta-E=        0.879501732517 Rises=F Damp=T
 DIIS: error= 3.23D-02 at cycle   2 NSaved=   2.
 NSaved= 2 IEnMin= 1 EnMin= -994.361231902849     IErMin= 2 ErrMin= 3.23D-02
 ErrMax= 3.23D-02  0.00D+00 EMaxC= 1.00D-01 BMatC= 3.28D-01 BMatP= 4.85D-01
 IDIUse=3 WtCom= 6.77D-01 WtEn= 3.23D-01
 Coeff-Com:  0.418D+00 0.582D+00
 Coeff-En:   0.816D+00 0.184D+00
 Coeff:      0.547D+00 0.453D+00
 Gap=    -0.243 Goal=   None    Shift=    0.000
 RMSDP=4.24D+00 MaxDP=3.66D+02 DE= 8.80D-01 OVMax= 6.90D-01

 Cycle   3  Pass 1  IDiag  1:
 RMSU=  2.13D-02    CP:  9.72D-01  1.82D-03
 E= -994.404403950155     Delta-E=       -0.922673779824 Rises=F Damp=F
 DIIS: error= 4.00D-02 at cycle   3 NSaved=   3.
 NSaved= 3 IEnMin= 3 EnMin= -994.404403950155     IErMin= 2 ErrMin= 3.23D-02
 ErrMax= 4.00D-02  0.00D+00 EMaxC= 1.00D-01 BMatC= 3.02D-01 BMatP= 3.28D-01
 IDIUse=3 WtCom= 6.00D-01 WtEn= 4.00D-01
 EnCoef did     3 forward-backward iterations
 Coeff-Com:  0.119D+00 0.441D+00 0.440D+00
 Coeff-En:   0.261D+00 0.180D+00 0.559D+00
 Coeff:      0.176D+00 0.336D+00 0.488D+00
 Gap=     0.229 Goal=   None    Shift=    0.000
 RMSDP=1.59D-02 MaxDP=1.28D+00 DE=-9.23D-01 OVMax= 2.21D-01

 Cycle   4  Pass 1  IDiag  1:
 RMSU=  1.07D-02    CP:  8.83D-01  1.76D-03  5.70D-01
 E= -994.719484707316     Delta-E=       -0.315080757161 Rises=F Damp=F
 DIIS: error= 1.06D-02 at cycle   4 NSaved=   4.
 NSaved= 4 IEnMin= 4 EnMin= -994.719484707316     IErMin= 4 ErrMin= 1.06D-02
 ErrMax= 1.06D-02  0.00D+00 EMaxC= 1.00D-01 BMatC= 3.96D-02 BMatP= 3.02D-01
 IDIUse=3 WtCom= 8.94D-01 WtEn= 1.06D-01
 Coeff-Com: -0.589D-02 0.244D+00 0.233D+00 0.529D+00
 Coeff-En:   0.000D+00 0.000D+00 0.000D+00 0.100D+01
 Coeff:     -0.527D-02 0.218D+00 0.208D+00 0.579D+00
 Gap=     0.110 Goal=   None    Shift=    0.000
 RMSDP=6.57D-03 MaxDP=4.56D-01 DE=-3.15D-01 OVMax= 1.11D-01

 Cycle   5  Pass 1  IDiag  1:
 RMSU=  4.65D-03    CP:  9.18D-01  1.82D-03  6.81D-01  7.43D-01
 E= -994.708215768417     Delta-E=        0.011268938899 Rises=F Damp=F
 DIIS: error= 1.98D-02 at cycle   5 NSaved=   5.
 NSaved= 5 IEnMin= 4 EnMin= -994.719484707316     IErMin= 4 ErrMin= 1.06D-02
 ErrMax= 1.98D-02  0.00D+00 EMaxC= 1.00D-01 BMatC= 5.00D-02 BMatP= 3.96D-02
 IDIUse=2 WtCom= 0.00D+00 WtEn= 1.00D+00
 Coeff-En:   0.000D+00 0.000D+00 0.000D+00 0.563D+00 0.437D+00
 Coeff:      0.000D+00 0.000D+00 0.000D+00 0.563D+00 0.437D+00
 Gap=     0.018 Goal=   None    Shift=    0.000
 RMSDP=1.57D-02 MaxDP=1.63D+00 DE= 1.13D-02 OVMax= 2.16D-01

 Cycle   6  Pass 1  IDiag  1:
 RMSU=  1.35D-02    CP:  9.36D-01  1.87D-03  7.51D-01  1.44D+00  6.61D-01
 E= -994.727444964177     Delta-E=       -0.019229195760 Rises=F Damp=F
 DIIS: error= 1.29D-02 at cycle   6 NSaved=   6.
 NSaved= 6 IEnMin= 6 EnMin= -994.727444964177     IErMin= 4 ErrMin= 1.06D-02
 ErrMax= 1.29D-02  0.00D+00 EMaxC= 1.00D-01 BMatC= 4.68D-02 BMatP= 3.96D-02
 IDIUse=2 WtCom= 0.00D+00 WtEn= 1.00D+00
 EnCoef did     2 forward-backward iterations
 Coeff-En:   0.000D+00 0.000D+00 0.000D+00 0.243D+00 0.311D+00 0.446D+00
 Coeff:      0.000D+00 0.000D+00 0.000D+00 0.243D+00 0.311D+00 0.446D+00
 Gap=     0.093 Goal=   None    Shift=    0.000
 RMSDP=1.15D-02 MaxDP=1.52D+00 DE=-1.92D-02 OVMax= 1.04D-01

 Cycle   7  Pass 1  IDiag  1:
 RMSU=  5.75D-03    CP:  9.25D-01  1.81D-03  6.75D-01  1.25D+00  1.01D+00
                    CP:  3.04D-01
 E= -994.767742111813     Delta-E=       -0.040297147636 Rises=F Damp=F
 DIIS: error= 4.34D-03 at cycle   7 NSaved=   7.
 NSaved= 7 IEnMin= 7 EnMin= -994.767742111813     IErMin= 7 ErrMin= 4.34D-03
 ErrMax= 4.34D-03  0.00D+00 EMaxC= 1.00D-01 BMatC= 4.02D-03 BMatP= 3.96D-02
 IDIUse=3 WtCom= 9.57D-01 WtEn= 4.34D-02
 Coeff-Com: -0.249D-02 0.297D-03-0.201D-01 0.640D-01 0.183D+00 0.216D+00
 Coeff-Com:  0.559D+00
 Coeff-En:   0.000D+00 0.000D+00 0.000D+00 0.000D+00 0.000D+00 0.000D+00
 Coeff-En:   0.100D+01
 Coeff:     -0.238D-02 0.285D-03-0.192D-01 0.613D-01 0.175D+00 0.207D+00
 Coeff:      0.578D+00
 Gap=     0.089 Goal=   None    Shift=    0.000
 RMSDP=1.37D-03 MaxDP=1.16D-01 DE=-4.03D-02 OVMax= 2.30D-02

 Cycle   8  Pass 1  IDiag  1:
 RMSU=  7.07D-04    CP:  9.32D-01  1.92D-03  6.81D-01  1.26D+00  1.11D+00
                    CP:  3.27D-01  8.82D-01
 E= -994.770823966444     Delta-E=       -0.003081854631 Rises=F Damp=F
 DIIS: error= 1.48D-03 at cycle   8 NSaved=   8.
 NSaved= 8 IEnMin= 8 EnMin= -994.770823966444     IErMin= 8 ErrMin= 1.48D-03
 ErrMax= 1.48D-03  0.00D+00 EMaxC= 1.00D-01 BMatC= 3.28D-04 BMatP= 4.02D-03
 IDIUse=3 WtCom= 9.85D-01 WtEn= 1.48D-02
 Coeff-Com: -0.204D-02-0.186D-03-0.146D-01-0.468D-02 0.582D-01 0.498D-01
 Coeff-Com:  0.322D+00 0.592D+00
 Coeff-En:   0.000D+00 0.000D+00 0.000D+00 0.000D+00 0.000D+00 0.000D+00
 Coeff-En:   0.465D-02 0.995D+00
 Coeff:     -0.201D-02-0.183D-03-0.144D-01-0.461D-02 0.573D-01 0.490D-01
 Coeff:      0.317D+00 0.598D+00
 Gap=     0.089 Goal=   None    Shift=    0.000
 RMSDP=7.45D-04 MaxDP=6.11D-02 DE=-3.08D-03 OVMax= 7.37D-03

 Cycle   9  Pass 1  IDiag  1:
 RMSU=  3.55D-04    CP:  9.31D-01  1.83D-03  6.85D-01  1.24D+00  1.10D+00
                    CP:  3.09D-01  9.26D-01  6.37D-01
 E= -994.771103038726     Delta-E=       -0.000279072282 Rises=F Damp=F
 DIIS: error= 5.48D-04 at cycle   9 NSaved=   9.
 NSaved= 9 IEnMin= 9 EnMin= -994.771103038726     IErMin= 9 ErrMin= 5.48D-04
 ErrMax= 5.48D-04  0.00D+00 EMaxC= 1.00D-01 BMatC= 6.69D-05 BMatP= 3.28D-04
 IDIUse=3 WtCom= 9.95D-01 WtEn= 5.48D-03
 Coeff-Com: -0.223D-02 0.139D-02-0.658D-02-0.324D-02 0.176D-01-0.141D-02
 Coeff-Com:  0.108D+00 0.366D+00 0.520D+00
 Coeff-En:   0.000D+00 0.000D+00 0.000D+00 0.000D+00 0.000D+00 0.000D+00
 Coeff-En:   0.000D+00 0.860D-01 0.914D+00
 Coeff:     -0.221D-02 0.138D-02-0.654D-02-0.322D-02 0.175D-01-0.140D-02
 Coeff:      0.108D+00 0.365D+00 0.522D+00
 Gap=     0.090 Goal=   None    Shift=    0.000
 RMSDP=3.28D-04 MaxDP=2.67D-02 DE=-2.79D-04 OVMax= 6.39D-03

 Cycle  10  Pass 1  IDiag  1:
 RMSU=  1.67D-04    CP:  9.31D-01  1.87D-03  6.83D-01  1.24D+00  1.10D+00
                    CP:  2.96D-01  9.15D-01  7.41D-01  7.49D-01
 E= -994.771168826444     Delta-E=       -0.000065787718 Rises=F Damp=F
 DIIS: error= 3.20D-04 at cycle  10 NSaved=  10.
 NSaved=10 IEnMin=10 EnMin= -994.771168826444     IErMin=10 ErrMin= 3.20D-04
 ErrMax= 3.20D-04  0.00D+00 EMaxC= 1.00D-01 BMatC= 2.19D-05 BMatP= 6.69D-05
 IDIUse=3 WtCom= 9.97D-01 WtEn= 3.20D-03
 Coeff-Com:  0.419D-03-0.765D-03 0.143D-02-0.528D-02-0.145D-01-0.135D-01
 Coeff-Com: -0.385D-01 0.433D-01 0.383D+00 0.644D+00
 Coeff-En:   0.000D+00 0.000D+00 0.000D+00 0.000D+00 0.000D+00 0.000D+00
 Coeff-En:   0.000D+00 0.000D+00 0.182D+00 0.818D+00
 Coeff:      0.418D-03-0.762D-03 0.142D-02-0.526D-02-0.145D-01-0.135D-01
 Coeff:     -0.384D-01 0.431D-01 0.383D+00 0.645D+00
 Gap=     0.090 Goal=   None    Shift=    0.000
 RMSDP=1.58D-04 MaxDP=7.77D-03 DE=-6.58D-05 OVMax= 3.85D-03

 Cycle  11  Pass 1  IDiag  1:
 RMSU=  6.60D-05    CP:  9.31D-01  1.85D-03  6.83D-01  1.23D+00  1.11D+00
                    CP:  2.96D-01  9.33D-01  7.48D-01  8.82D-01  7.62D-01
 E= -994.771197237047     Delta-E=       -0.000028410602 Rises=F Damp=F
 DIIS: error= 9.21D-05 at cycle  11 NSaved=  11.
 NSaved=11 IEnMin=11 EnMin= -994.771197237047     IErMin=11 ErrMin= 9.21D-05
 ErrMax= 9.21D-05  0.00D+00 EMaxC= 1.00D-01 BMatC= 3.35D-06 BMatP= 2.19D-05
 IDIUse=1 WtCom= 1.00D+00 WtEn= 0.00D+00
 Coeff-Com:  0.572D-03-0.266D-03 0.280D-02-0.151D-02-0.103D-01-0.895D-02
 Coeff-Com: -0.393D-01-0.370D-01 0.137D+00 0.330D+00 0.627D+00
 Coeff:      0.572D-03-0.266D-03 0.280D-02-0.151D-02-0.103D-01-0.895D-02
 Coeff:     -0.393D-01-0.370D-01 0.137D+00 0.330D+00 0.627D+00
 Gap=     0.090 Goal=   None    Shift=    0.000
 RMSDP=7.52D-05 MaxDP=8.18D-03 DE=-2.84D-05 OVMax= 8.74D-04

 Cycle  12  Pass 1  IDiag  1:
 RMSU=  2.55D-05    CP:  9.31D-01  1.85D-03  6.84D-01  1.23D+00  1.11D+00
                    CP:  2.91D-01  9.33D-01  7.46D-01  9.45D-01  8.82D-01
                    CP:  9.54D-01
 E= -994.771201347076     Delta-E=       -0.000004110030 Rises=F Damp=F
 DIIS: error= 6.88D-05 at cycle  12 NSaved=  12.
 NSaved=12 IEnMin=12 EnMin= -994.771201347076     IErMin=12 ErrMin= 6.88D-05
 ErrMax= 6.88D-05  0.00D+00 EMaxC= 1.00D-01 BMatC= 5.27D-07 BMatP= 3.35D-06
 IDIUse=1 WtCom= 1.00D+00 WtEn= 0.00D+00
 Coeff-Com:  0.698D-04-0.589D-04 0.964D-03 0.734D-03-0.305D-03-0.169D-02
 Coeff-Com: -0.748D-02-0.276D-01-0.274D-01-0.289D-01 0.176D+00 0.915D+00
 Coeff:      0.698D-04-0.589D-04 0.964D-03 0.734D-03-0.305D-03-0.169D-02
 Coeff:     -0.748D-02-0.276D-01-0.274D-01-0.289D-01 0.176D+00 0.915D+00
 Gap=     0.090 Goal=   None    Shift=    0.000
 RMSDP=3.75D-05 MaxDP=3.64D-03 DE=-4.11D-06 OVMax= 6.97D-04

 Cycle  13  Pass 1  IDiag  1:
 RMSU=  1.54D-05    CP:  9.31D-01  1.85D-03  6.84D-01  1.23D+00  1.10D+00
                    CP:  2.89D-01  9.33D-01  7.44D-01  9.55D-01  9.00D-01
                    CP:  1.10D+00  1.13D+00
 E= -994.771202425696     Delta-E=       -0.000001078620 Rises=F Damp=F
 DIIS: error= 1.50D-05 at cycle  13 NSaved=  13.
 NSaved=13 IEnMin=13 EnMin= -994.771202425696     IErMin=13 ErrMin= 1.50D-05
 ErrMax= 1.50D-05  0.00D+00 EMaxC= 1.00D-01 BMatC= 5.08D-08 BMatP= 5.27D-07
 IDIUse=1 WtCom= 1.00D+00 WtEn= 0.00D+00
 Coeff-Com: -0.749D-04 0.612D-04 0.460D-04 0.531D-03 0.117D-02 0.393D-04
 Coeff-Com:  0.147D-02-0.481D-02-0.183D-01-0.444D-01-0.293D-01 0.297D+00
 Coeff-Com:  0.797D+00
 Coeff:     -0.749D-04 0.612D-04 0.460D-04 0.531D-03 0.117D-02 0.393D-04
 Coeff:      0.147D-02-0.481D-02-0.183D-01-0.444D-01-0.293D-01 0.297D+00
 Coeff:      0.797D+00
 Gap=     0.090 Goal=   None    Shift=    0.000
 RMSDP=1.27D-05 MaxDP=1.18D-03 DE=-1.08D-06 OVMax= 2.93D-04

 Cycle  14  Pass 1  IDiag  1:
 RMSU=  6.03D-06    CP:  9.31D-01  1.85D-03  6.84D-01  1.23D+00  1.10D+00
                    CP:  2.89D-01  9.33D-01  7.44D-01  9.53D-01  9.01D-01
                    CP:  1.15D+00  1.29D+00  9.57D-01
 E= -994.771202531543     Delta-E=       -0.000000105847 Rises=F Damp=F
 DIIS: error= 6.37D-06 at cycle  14 NSaved=  14.
 NSaved=14 IEnMin=14 EnMin= -994.771202531543     IErMin=14 ErrMin= 6.37D-06
 ErrMax= 6.37D-06  0.00D+00 EMaxC= 1.00D-01 BMatC= 1.28D-08 BMatP= 5.08D-08
 IDIUse=1 WtCom= 1.00D+00 WtEn= 0.00D+00
 Coeff-Com: -0.141D-04 0.974D-05-0.142D-03-0.104D-04 0.352D-03 0.421D-03
 Coeff-Com:  0.162D-02 0.257D-02-0.147D-02-0.144D-01-0.457D-01-0.493D-01
 Coeff-Com:  0.367D+00 0.739D+00
 Coeff:     -0.141D-04 0.974D-05-0.142D-03-0.104D-04 0.352D-03 0.421D-03
 Coeff:      0.162D-02 0.257D-02-0.147D-02-0.144D-01-0.457D-01-0.493D-01
 Coeff:      0.367D+00 0.739D+00
 Gap=     0.090 Goal=   None    Shift=    0.000
 RMSDP=5.79D-06 MaxDP=3.50D-04 DE=-1.06D-07 OVMax= 1.37D-04

 Cycle  15  Pass 1  IDiag  1:
 RMSU=  2.64D-06    CP:  9.31D-01  1.85D-03  6.84D-01  1.23D+00  1.10D+00
                    CP:  2.89D-01  9.33D-01  7.44D-01  9.55D-01  8.99D-01
                    CP:  1.17D+00  1.35D+00  1.07D+00  1.17D+00
 E= -994.771202558500     Delta-E=       -0.000000026958 Rises=F Damp=F
 DIIS: error= 3.36D-06 at cycle  15 NSaved=  15.
 NSaved=15 IEnMin=15 EnMin= -994.771202558500     IErMin=15 ErrMin= 3.36D-06
 ErrMax= 3.36D-06  0.00D+00 EMaxC= 1.00D-01 BMatC= 1.66D-09 BMatP= 1.28D-08
 IDIUse=1 WtCom= 1.00D+00 WtEn= 0.00D+00
 Coeff-Com: -0.402D-05 0.947D-05-0.578D-04-0.736D-04-0.866D-04 0.939D-04
 Coeff-Com: -0.543D-05 0.124D-02 0.324D-02 0.271D-02-0.568D-02-0.641D-01
 Coeff-Com: -0.236D-01 0.222D+00 0.865D+00
 Coeff:     -0.402D-05 0.947D-05-0.578D-04-0.736D-04-0.866D-04 0.939D-04
 Coeff:     -0.543D-05 0.124D-02 0.324D-02 0.271D-02-0.568D-02-0.641D-01
 Coeff:     -0.236D-01 0.222D+00 0.865D+00
 Gap=     0.090 Goal=   None    Shift=    0.000
 RMSDP=2.59D-06 MaxDP=2.00D-04 DE=-2.70D-08 OVMax= 7.30D-05

 Cycle  16  Pass 1  IDiag  1:
 RMSU=  8.25D-07    CP:  9.31D-01  1.85D-03  6.84D-01  1.23D+00  1.10D+00
                    CP:  2.89D-01  9.34D-01  7.44D-01  9.56D-01  8.99D-01
                    CP:  1.17D+00  1.37D+00  1.08D+00  1.38D+00  1.16D+00
 E= -994.771202562438     Delta-E=       -0.000000003937 Rises=F Damp=F
 DIIS: error= 1.47D-06 at cycle  16 NSaved=  16.
 NSaved=16 IEnMin=16 EnMin= -994.771202562438     IErMin=16 ErrMin= 1.47D-06
 ErrMax= 1.47D-06  0.00D+00 EMaxC= 1.00D-01 BMatC= 5.29D-10 BMatP= 1.66D-09
 IDIUse=1 WtCom= 1.00D+00 WtEn= 0.00D+00
 Coeff-Com:  0.612D-06 0.350D-05 0.360D-05-0.324D-04-0.111D-03-0.581D-05
 Coeff-Com: -0.363D-03 0.541D-04 0.206D-02 0.392D-02 0.813D-02-0.197D-01
 Coeff-Com: -0.844D-01-0.554D-01 0.369D+00 0.777D+00
 Coeff:      0.612D-06 0.350D-05 0.360D-05-0.324D-04-0.111D-03-0.581D-05
 Coeff:     -0.363D-03 0.541D-04 0.206D-02 0.392D-02 0.813D-02-0.197D-01
 Coeff:     -0.844D-01-0.554D-01 0.369D+00 0.777D+00
 Gap=     0.090 Goal=   None    Shift=    0.000
 RMSDP=1.13D-06 MaxDP=1.01D-04 DE=-3.94D-09 OVMax= 2.57D-05

 Cycle  17  Pass 1  IDiag  1:
 RMSU=  4.29D-07    CP:  9.31D-01  1.85D-03  6.84D-01  1.23D+00  1.10D+00
                    CP:  2.89D-01  9.34D-01  7.44D-01  9.56D-01  8.98D-01
                    CP:  1.18D+00  1.37D+00  1.09D+00  1.46D+00  1.34D+00
                    CP:  1.11D+00
 E= -994.771202563263     Delta-E=       -0.000000000825 Rises=F Damp=F
 DIIS: error= 4.53D-07 at cycle  17 NSaved=  17.
 NSaved=17 IEnMin=17 EnMin= -994.771202563263     IErMin=17 ErrMin= 4.53D-07
 ErrMax= 4.53D-07  0.00D+00 EMaxC= 1.00D-01 BMatC= 4.98D-11 BMatP= 5.29D-10
 IDIUse=1 WtCom= 1.00D+00 WtEn= 0.00D+00
 Coeff-Com:  0.325D-06 0.110D-05 0.912D-05-0.840D-05-0.315D-04-0.150D-04
 Coeff-Com: -0.154D-03-0.191D-03 0.277D-03 0.687D-03 0.388D-02 0.151D-02
 Coeff-Com: -0.248D-01-0.542D-01 0.188D-01 0.303D+00 0.751D+00
 Coeff:      0.325D-06 0.110D-05 0.912D-05-0.840D-05-0.315D-04-0.150D-04
 Coeff:     -0.154D-03-0.191D-03 0.277D-03 0.687D-03 0.388D-02 0.151D-02
 Coeff:     -0.248D-01-0.542D-01 0.188D-01 0.303D+00 0.751D+00
 Gap=     0.090 Goal=   None    Shift=    0.000
 RMSDP=3.34D-07 MaxDP=3.04D-05 DE=-8.25D-10 OVMax= 8.49D-06

 Cycle  18  Pass 1  IDiag  1:
 RMSU=  1.40D-07    CP:  9.31D-01  1.85D-03  6.84D-01  1.23D+00  1.10D+00
                    CP:  2.89D-01  9.34D-01  7.44D-01  9.56D-01  8.99D-01
                    CP:  1.18D+00  1.38D+00  1.08D+00  1.49D+00  1.37D+00
                    CP:  1.20D+00  1.12D+00
 E= -994.771202563348     Delta-E=       -0.000000000085 Rises=F Damp=F
 DIIS: error= 2.41D-07 at cycle  18 NSaved=  18.
 NSaved=18 IEnMin=18 EnMin= -994.771202563348     IErMin=18 ErrMin= 2.41D-07
 ErrMax= 2.41D-07  0.00D+00 EMaxC= 1.00D-01 BMatC= 5.81D-12 BMatP= 4.98D-11
 IDIUse=1 WtCom= 1.00D+00 WtEn= 0.00D+00
 Coeff-Com: -0.378D-06 0.551D-06 0.243D-05-0.524D-06-0.120D-06-0.741D-05
 Coeff-Com: -0.289D-04-0.800D-04-0.974D-04-0.122D-03 0.693D-03 0.247D-02
 Coeff-Com: -0.176D-03-0.172D-01-0.343D-01 0.294D-01 0.316D+00 0.703D+00
 Coeff:     -0.378D-06 0.551D-06 0.243D-05-0.524D-06-0.120D-06-0.741D-05
 Coeff:     -0.289D-04-0.800D-04-0.974D-04-0.122D-03 0.693D-03 0.247D-02
 Coeff:     -0.176D-03-0.172D-01-0.343D-01 0.294D-01 0.316D+00 0.703D+00
 Gap=     0.090 Goal=   None    Shift=    0.000
 RMSDP=1.06D-07 MaxDP=1.21D-05 DE=-8.55D-11 OVMax= 2.42D-06

 Cycle  19  Pass 1  IDiag  1:
 RMSU=  4.39D-08    CP:  9.31D-01  1.85D-03  6.84D-01  1.23D+00  1.10D+00
                    CP:  2.89D-01  9.34D-01  7.45D-01  9.56D-01  8.99D-01
                    CP:  1.18D+00  1.38D+00  1.09D+00  1.49D+00  1.37D+00
                    CP:  1.22D+00  1.20D+00  1.06D+00
 E= -994.771202563341     Delta-E=        0.000000000007 Rises=F Damp=F
 DIIS: error= 5.12D-08 at cycle  19 NSaved=  19.
 NSaved=19 IEnMin=18 EnMin= -994.771202563348     IErMin=19 ErrMin= 5.12D-08
 ErrMax= 5.12D-08  0.00D+00 EMaxC= 1.00D-01 BMatC= 7.96D-13 BMatP= 5.81D-12
 IDIUse=1 WtCom= 1.00D+00 WtEn= 0.00D+00
 Coeff-Com: -0.178D-06 0.732D-07-0.306D-06 0.632D-06 0.428D-05-0.273D-06
 Coeff-Com:  0.109D-04-0.129D-05-0.832D-04-0.113D-03-0.219D-03 0.842D-03
 Coeff-Com:  0.348D-02 0.329D-04-0.164D-01-0.334D-01 0.751D-02 0.249D+00
 Coeff-Com:  0.790D+00
 Coeff:     -0.178D-06 0.732D-07-0.306D-06 0.632D-06 0.428D-05-0.273D-06
 Coeff:      0.109D-04-0.129D-05-0.832D-04-0.113D-03-0.219D-03 0.842D-03
 Coeff:      0.348D-02 0.329D-04-0.164D-01-0.334D-01 0.751D-02 0.249D+00
 Coeff:      0.790D+00
 Gap=     0.090 Goal=   None    Shift=    0.000
 RMSDP=4.40D-08 MaxDP=3.76D-06 DE= 7.05D-12 OVMax= 8.00D-07

 Cycle  20  Pass 1  IDiag  1:
 RMSU=  1.35D-08    CP:  9.31D-01  1.85D-03  6.84D-01  1.23D+00  1.10D+00
                    CP:  2.89D-01  9.34D-01  7.45D-01  9.56D-01  8.99D-01
                    CP:  1.18D+00  1.38D+00  1.09D+00  1.49D+00  1.38D+00
                    CP:  1.23D+00  1.21D+00  1.16D+00  1.33D+00
 E= -994.771202563354     Delta-E=       -0.000000000013 Rises=F Damp=F
 DIIS: error= 2.65D-08 at cycle  20 NSaved=  20.
 NSaved=20 IEnMin=20 EnMin= -994.771202563354     IErMin=20 ErrMin= 2.65D-08
 ErrMax= 2.65D-08  0.00D+00 EMaxC= 1.00D-01 BMatC= 8.17D-14 BMatP= 7.96D-13
 IDIUse=1 WtCom= 1.00D+00 WtEn= 0.00D+00
 Coeff-Com:  0.453D-07-0.589D-07-0.279D-06 0.248D-06 0.756D-06 0.106D-05
 Coeff-Com:  0.578D-05 0.915D-05-0.205D-04 0.964D-06-0.156D-03-0.108D-03
 Coeff-Com:  0.931D-03 0.233D-02 0.144D-02-0.117D-01-0.462D-01-0.288D-01
 Coeff-Com:  0.204D+00 0.878D+00
 Coeff:      0.453D-07-0.589D-07-0.279D-06 0.248D-06 0.756D-06 0.106D-05
 Coeff:      0.578D-05 0.915D-05-0.205D-04 0.964D-06-0.156D-03-0.108D-03
 Coeff:      0.931D-03 0.233D-02 0.144D-02-0.117D-01-0.462D-01-0.288D-01
 Coeff:      0.204D+00 0.878D+00
 Gap=     0.090 Goal=   None    Shift=    0.000
 RMSDP=2.06D-08 MaxDP=1.63D-06 DE=-1.25D-11 OVMax= 4.45D-07

 Cycle  21  Pass 1  IDiag  1:
 Restarting incremental Fock formation.
 E= -994.771202563358     Delta-E=       -0.000000000004 Rises=F Damp=F
 DIIS: error= 8.09D-09 at cycle  21 NSaved=  20.
 NSaved=20 IEnMin=20 EnMin= -994.771202563358     IErMin=20 ErrMin= 8.09D-09
 ErrMax= 8.09D-09  0.00D+00 EMaxC= 1.00D-01 BMatC= 2.25D-14 BMatP= 8.17D-14
 IDIUse=1 WtCom= 1.00D+00 WtEn= 0.00D+00
 Coeff-Com:  0.897D-08 0.993D-07 0.267D-07-0.405D-06-0.906D-07-0.855D-06
 Coeff-Com:  0.100D-05 0.326D-05 0.190D-04 0.926D-05-0.738D-04-0.395D-03
 Coeff-Com: -0.871D-04 0.185D-02 0.525D-02-0.185D-02-0.237D-01-0.988D-01
 Coeff-Com:  0.217D-01 0.110D+01
 Coeff:      0.897D-08 0.993D-07 0.267D-07-0.405D-06-0.906D-07-0.855D-06
 Coeff:      0.100D-05 0.326D-05 0.190D-04 0.926D-05-0.738D-04-0.395D-03
 Coeff:     -0.871D-04 0.185D-02 0.525D-02-0.185D-02-0.237D-01-0.988D-01
 Coeff:      0.217D-01 0.110D+01
 Gap=     0.090 Goal=   None    Shift=    0.000
 RMSDP=8.56D-09 MaxDP=5.09D-07 DE=-4.32D-12 OVMax= 3.63D-07

 SCF Done:  E(RM062X) =  -994.771202563     A.U. after   21 cycles
            NFock= 21  Conv=0.86D-08     -V/T= 2.0038
 KE= 9.909815906177D+02 PE=-3.896642589278D+03 EE= 1.137951225885D+03
 Leave Link  502 at Mon Apr  4 20:23:09 2022, MaxMem=  1879048192 cpu:            1962.7 elap:             471.6
 (Enter /gpfs/software/gaussian16/sse4/tar/g16/l601.exe)
 Copying SCF densities to generalized density rwf, IOpCl= 0 IROHF=0.

 **********************************************************************

            Population analysis using the SCF density.

 **********************************************************************

 Orbital symmetries:
       Occupied  (A) (A) (A) (A) (A) (A) (A) (A) (A) (A) (A) (A)
                 (A) (A) (A) (A) (A) (A) (A) (A) (A) (A) (A) (A)
                 (A) (A) (A) (A) (A) (A) (A) (A) (A) (A) (A) (A)
                 (A) (A) (A) (A) (A) (A) (A) (A) (A) (A) (A) (A)
                 (A) (A) (A)
       Virtual   (A) (A) (A) (A) (A) (A) (A) (A) (A) (A) (A) (A)
                 (A) (A) (A) (A) (A) (A) (A) (A) (A) (A) (A) (A)
                 (A) (A) (A) (A) (A) (A) (A) (A) (A) (A) (A) (A)
                 (A) (A) (A) (A) (A) (A) (A) (A) (A) (A) (A) (A)
                 (A) (A) (A) (A) (A) (A) (A) (A) (A) (A) (A) (A)
                 (A) (A) (A) (A) (A) (A) (A) (A) (A) (A) (A) (A)
                 (A) (A) (A) (A) (A) (A) (A) (A) (A) (A) (A) (A)
                 (A) (A) (A) (A) (A) (A) (A) (A) (A) (A) (A) (A)
                 (A) (A) (A) (A) (A) (A) (A) (A) (A) (A) (A) (A)
                 (A) (A) (A) (A) (A) (A) (A) (A) (A) (A) (A) (A)
                 (A) (A) (A) (A) (A) (A) (A) (A) (A) (A) (A) (A)
                 (A) (A) (A) (A) (A) (A) (A) (A) (A) (A) (A) (A)
                 (A) (A) (A) (A) (A) (A) (A) (A) (A) (A) (A) (A)
                 (A) (A) (A) (A) (A) (A) (A) (A) (A) (A) (A) (A)
                 (A) (A) (A) (A) (A) (A) (A) (A) (A) (A) (A) (A)
                 (A) (A) (A) (A) (A) (A) (A) (A) (A) (A) (A) (A)
                 (A) (A) (A) (A) (A) (A) (A) (A) (A) (A) (A) (A)
                 (A) (A) (A) (A) (A) (A) (A) (A) (A) (A) (A) (A)
                 (A) (A) (A) (A) (A) (A) (A) (A) (A) (A) (A) (A)
                 (A) (A) (A) (A) (A) (A) (A) (A) (A) (A) (A) (A)
                 (A) (A) (A) (A) (A) (A) (A) (A) (A) (A) (A) (A)
                 (A) (A) (A) (A) (A) (A) (A) (A) (A) (A) (A) (A)
                 (A) (A) (A) (A) (A) (A) (A) (A) (A) (A) (A) (A)
                 (A) (A) (A) (A) (A) (A) (A) (A) (A) (A)
 The electronic state is 1-A.
 Alpha  occ. eigenvalues -- -102.58839 -19.40455 -10.53490 -10.50212 -10.49756
 Alpha  occ. eigenvalues --  -10.49224 -10.47287 -10.46759 -10.46254 -10.43631
 Alpha  occ. eigenvalues --  -10.43478 -10.42704 -10.42607 -10.40310  -9.73177
 Alpha  occ. eigenvalues --   -7.45672  -7.45023  -7.45021  -0.94874  -0.91041
 Alpha  occ. eigenvalues --   -0.85600  -0.81291  -0.74956  -0.74365  -0.68602
 Alpha  occ. eigenvalues --   -0.67559  -0.59340  -0.57941  -0.53445  -0.51006
 Alpha  occ. eigenvalues --   -0.47460  -0.44968  -0.43221  -0.39760  -0.38451
 Alpha  occ. eigenvalues --   -0.37749  -0.36949  -0.34900  -0.33694  -0.32704
 Alpha  occ. eigenvalues --   -0.31292  -0.29977  -0.29513  -0.25985  -0.22659
 Alpha  occ. eigenvalues --   -0.22490  -0.20175  -0.17133  -0.17017  -0.15284
 Alpha  occ. eigenvalues --   -0.09667
 Alpha virt. eigenvalues --   -0.00632   0.05620   0.09216   0.09261   0.10192
 Alpha virt. eigenvalues --    0.11033   0.12007   0.13610   0.14420   0.14524
 Alpha virt. eigenvalues --    0.14974   0.15726   0.15861   0.16585   0.17029
 Alpha virt. eigenvalues --    0.17758   0.18106   0.18482   0.18809   0.19031
 Alpha virt. eigenvalues --    0.19763   0.20994   0.21342   0.21590   0.22119
 Alpha virt. eigenvalues --    0.22728   0.22804   0.23793   0.24048   0.25130
 Alpha virt. eigenvalues --    0.25592   0.25722   0.25905   0.27368   0.27382
 Alpha virt. eigenvalues --    0.27794   0.28528   0.29185   0.29436   0.29694
 Alpha virt. eigenvalues --    0.30141   0.30571   0.30662   0.31153   0.31400
 Alpha virt. eigenvalues --    0.32542   0.32828   0.33592   0.34067   0.34587
 Alpha virt. eigenvalues --    0.35273   0.35578   0.37373   0.37837   0.38264
 Alpha virt. eigenvalues --    0.38452   0.38760   0.40440   0.40518   0.41986
 Alpha virt. eigenvalues --    0.42936   0.43642   0.44344   0.44791   0.45898
 Alpha virt. eigenvalues --    0.46785   0.47363   0.47911   0.48921   0.50298
 Alpha virt. eigenvalues --    0.51166   0.51549   0.54516   0.55214   0.55752
 Alpha virt. eigenvalues --    0.56679   0.56840   0.59518   0.61321   0.64218
 Alpha virt. eigenvalues --    0.65518   0.65575   0.67935   0.68432   0.68890
 Alpha virt. eigenvalues --    0.69394   0.69951   0.70395   0.71729   0.71845
 Alpha virt. eigenvalues --    0.73185   0.74188   0.74353   0.75533   0.76130
 Alpha virt. eigenvalues --    0.77063   0.78478   0.78871   0.79608   0.79970
 Alpha virt. eigenvalues --    0.82203   0.82342   0.82825   0.83250   0.84306
 Alpha virt. eigenvalues --    0.84425   0.85189   0.87729   0.88219   0.89108
 Alpha virt. eigenvalues --    0.89937   0.90807   0.92858   0.94453   0.97195
 Alpha virt. eigenvalues --    0.98159   0.98236   0.99057   1.01671   1.02037
 Alpha virt. eigenvalues --    1.02154   1.02638   1.03666   1.06079   1.06146
 Alpha virt. eigenvalues --    1.07048   1.08531   1.09299   1.11086   1.11528
 Alpha virt. eigenvalues --    1.12016   1.13362   1.13626   1.14462   1.17399
 Alpha virt. eigenvalues --    1.19509   1.19593   1.21529   1.21601   1.23235
 Alpha virt. eigenvalues --    1.26337   1.30137   1.30857   1.31045   1.32757
 Alpha virt. eigenvalues --    1.32973   1.34467   1.37006   1.38970   1.39612
 Alpha virt. eigenvalues --    1.40424   1.42379   1.45070   1.46967   1.50094
 Alpha virt. eigenvalues --    1.52054   1.60847   1.62158   1.62180   1.64089
 Alpha virt. eigenvalues --    1.67148   1.68819   1.70879   1.71806   1.73542
 Alpha virt. eigenvalues --    1.73800   1.74392   1.80945   1.81501   1.82447
 Alpha virt. eigenvalues --    1.84465   1.86921   1.87177   1.90263   1.92718
 Alpha virt. eigenvalues --    1.94848   1.96234   1.96560   1.97344   1.99216
 Alpha virt. eigenvalues --    2.01022   2.01714   2.04248   2.04936   2.06577
 Alpha virt. eigenvalues --    2.08794   2.09806   2.11254   2.11309   2.13503
 Alpha virt. eigenvalues --    2.13677   2.15386   2.19150   2.20390   2.22119
 Alpha virt. eigenvalues --    2.26310   2.31046   2.32412   2.38263   2.39444
 Alpha virt. eigenvalues --    2.40917   2.42249   2.42832   2.45433   2.46290
 Alpha virt. eigenvalues --    2.50985   2.52234   2.54501   2.57881   2.57924
 Alpha virt. eigenvalues --    2.66457   2.68766   2.70687   2.76971   2.78430
 Alpha virt. eigenvalues --    2.78595   2.80921   2.82613   2.83788   2.84764
 Alpha virt. eigenvalues --    2.86566   2.87757   2.89785   2.90666   2.91360
 Alpha virt. eigenvalues --    2.95741   2.98775   3.01779   3.03339   3.04252
 Alpha virt. eigenvalues --    3.09740   3.12801   3.13852   3.17766   3.19229
 Alpha virt. eigenvalues --    3.19838   3.21443   3.22481   3.26721   3.28193
 Alpha virt. eigenvalues --    3.30698   3.32828   3.36364   3.40287   3.43174
 Alpha virt. eigenvalues --    3.49547   3.55978   3.56099   3.57414   3.62872
 Alpha virt. eigenvalues --    3.67664   3.73908   3.76417   3.79009   3.82933
 Alpha virt. eigenvalues --    3.90767   3.99412   4.11236   4.17671   4.20959
 Alpha virt. eigenvalues --    4.25033   4.38182   4.65663   4.88680   4.96648
 Alpha virt. eigenvalues --    5.37895   5.52245   6.00751  10.06537  23.55150
 Alpha virt. eigenvalues --   23.75970  24.01084  24.05094  24.10868  24.12151
 Alpha virt. eigenvalues --   24.16016  24.16549  24.24561  24.24957  24.27171
 Alpha virt. eigenvalues --   24.33150  26.02676  26.29630  26.75828  50.30599
 Alpha virt. eigenvalues --  216.16644
          Condensed to atoms (all electrons):
               1          2          3          4          5          6
     1  C    8.026936  -1.784240  -1.475293   0.920866  -1.077316   1.787725
     2  C   -1.784240  16.856532   0.896004  -1.917637   2.514620  -7.068832
     3  C   -1.475293   0.896004  12.138985  -3.594249   1.185055  -1.505893
     4  C    0.920866  -1.917637  -3.594249  13.218811  -1.579348  -0.957723
     5  C   -1.077316   2.514620   1.185055  -1.579348   9.865689  -2.451943
     6  C    1.787725  -7.068832  -1.505893  -0.957723  -2.451943  16.643425
     7  H   -0.055111   0.028253   0.018176  -0.046320   0.088856   0.190307
     8  O    0.465873  -0.107448  -0.106847  -0.103422   0.014834  -0.130162
     9  H    0.101085   0.227931  -0.064509   0.028149  -0.019450   0.071303
    10  C    0.074486  -1.966286  -0.653862   0.434928  -0.114729   0.298691
    11  C    0.049344  -0.500292  -0.125323  -2.406733   1.070793   3.003739
    12  C   -0.123141  -0.036410  -0.932472   2.370641   0.366879  -2.687020
    13  C   -0.052989  -0.179211   0.059259   0.443254  -1.748294  -0.682893
    14  C   -0.006210  -0.168069  -0.244061  -0.180706  -0.234521  -0.104535
    15  C    0.015469  -0.783390  -0.055841  -0.021676  -2.610627   0.125850
    16  Cl  -0.000270  -0.009312  -0.005202  -0.022731  -0.080473  -0.032941
    17  H   -0.000041   0.000638  -0.002306   0.000241   0.006110   0.000171
    18  H   -0.001564   0.002510   0.002376  -0.002836   0.056908   0.026425
               7          8          9         10         11         12
     1  C   -0.055111   0.465873   0.101085   0.074486   0.049344  -0.123141
     2  C    0.028253  -0.107448   0.227931  -1.966286  -0.500292  -0.036410
     3  C    0.018176  -0.106847  -0.064509  -0.653862  -0.125323  -0.932472
     4  C   -0.046320  -0.103422   0.028149   0.434928  -2.406733   2.370641
     5  C    0.088856   0.014834  -0.019450  -0.114729   1.070793   0.366879
     6  C    0.190307  -0.130162   0.071303   0.298691   3.003739  -2.687020
     7  H    0.527671   0.000272  -0.005085   0.073788  -0.010452   0.021272
     8  O    0.000272   8.438077  -0.009141  -0.004250  -0.002726   0.001119
     9  H   -0.005085  -0.009141   0.518867   0.002926   0.009275  -0.002174
    10  C    0.073788  -0.004250   0.002926  11.229904  -2.987133  -1.337845
    11  C   -0.010452  -0.002726   0.009275  -2.987133  18.726578   0.523781
    12  C    0.021272   0.001119  -0.002174  -1.337845   0.523781  12.778462
    13  C    0.007507   0.000770  -0.000176   1.416248  -5.945394   0.148198
    14  C   -0.004440  -0.000091  -0.000003  -3.161403   0.627588  -0.308416
    15  C    0.010130   0.000256   0.001616   2.467430  -5.279685  -4.712793
    16  Cl   0.000051   0.000000  -0.000000  -0.423243  -0.025593   0.265213
    17  H    0.000001  -0.000000   0.000000  -0.037164   0.060396  -0.069334
    18  H   -0.000018   0.000002   0.000001   0.103473  -0.031527   0.309982
              13         14         15         16         17         18
     1  C   -0.052989  -0.006210   0.015469  -0.000270  -0.000041  -0.001564
     2  C   -0.179211  -0.168069  -0.783390  -0.009312   0.000638   0.002510
     3  C    0.059259  -0.244061  -0.055841  -0.005202  -0.002306   0.002376
     4  C    0.443254  -0.180706  -0.021676  -0.022731   0.000241  -0.002836
     5  C   -1.748294  -0.234521  -2.610627  -0.080473   0.006110   0.056908
     6  C   -0.682893  -0.104535   0.125850  -0.032941   0.000171   0.026425
     7  H    0.007507  -0.004440   0.010130   0.000051   0.000001  -0.000018
     8  O    0.000770  -0.000091   0.000256   0.000000  -0.000000   0.000002
     9  H   -0.000176  -0.000003   0.001616  -0.000000   0.000000   0.000001
    10  C    1.416248  -3.161403   2.467430  -0.423243  -0.037164   0.103473
    11  C   -5.945394   0.627588  -5.279685  -0.025593   0.060396  -0.031527
    12  C    0.148198  -0.308416  -4.712793   0.265213  -0.069334   0.309982
    13  C   14.984446  -1.921920  -0.455734   0.626414   0.189073  -0.103800
    14  C   -1.921920  13.948689  -1.349058  -1.349876   0.194797  -0.047341
    15  C   -0.455734  -1.349058  18.294704  -0.082264   0.013369   0.013266
    16  Cl   0.626414  -1.349876  -0.082264  17.794462  -0.024633   0.000576
    17  H    0.189073   0.194797   0.013369  -0.024633   0.501411  -0.005595
    18  H   -0.103800  -0.047341   0.013266   0.000576  -0.005595   0.475306
 Mulliken charges:
               1
     1  C   -0.865609
     2  C   -0.005362
     3  C    0.466005
     4  C   -0.583509
     5  C    0.746958
     6  C   -0.525694
     7  H    0.155143
     8  O   -0.457116
     9  H    0.139382
    10  C    0.584041
    11  C   -0.756634
    12  C   -0.575943
    13  C   -0.784760
    14  C    0.309577
    15  C    0.408979
    16  Cl   0.369822
    17  H    0.172865
    18  H    0.201856
 Sum of Mulliken charges =  -1.00000
 Mulliken charges with hydrogens summed into heavy atoms:
               1
     1  C   -0.865609
     2  C    0.134020
     3  C    0.466005
     4  C   -0.583509
     5  C    0.746958
     6  C   -0.370551
     8  O   -0.457116
    10  C    0.584041
    11  C   -0.756634
    12  C   -0.374087
    13  C   -0.611895
    14  C    0.309577
    15  C    0.408979
    16  Cl   0.369822
 Electronic spatial extent (au):  <R**2>=           4495.1401
 Charge=             -1.0000 electrons
 Dipole moment (field-independent basis, Debye):
    X=            -11.7984    Y=              0.5478    Z=              0.0001  Tot=             11.8112
 Quadrupole moment (field-independent basis, Debye-Ang):
   XX=           -190.6454   YY=            -91.3409   ZZ=            -95.1887
   XY=             11.9825   XZ=             -0.0002   YZ=             -0.0001
 Traceless Quadrupole moment (field-independent basis, Debye-Ang):
   XX=            -64.9204   YY=             34.3841   ZZ=             30.5363
   XY=             11.9825   XZ=             -0.0002   YZ=             -0.0001
 Octapole moment (field-independent basis, Debye-Ang**2):
  XXX=           -390.7023  YYY=             -0.3945  ZZZ=              0.0008  XYY=            -13.4322
  XXY=             19.4810  XXZ=             -0.0009  XZZ=             -9.6906  YZZ=             -0.3170
  YYZ=              0.0015  XYZ=              0.0003
 Hexadecapole moment (field-independent basis, Debye-Ang**3):
 XXXX=          -8457.7656 YYYY=           -586.6851 ZZZZ=           -117.0008 XXXY=            187.5597
 XXXZ=             -0.0094 YYYX=             82.7461 YYYZ=             -0.0003 ZZZX=              0.0000
 ZZZY=             -0.0004 XXYY=          -1048.7265 XXZZ=           -991.1901 YYZZ=           -128.5974
 XXYZ=              0.0003 YYXZ=              0.0007 ZZXY=              5.2092
 N-N= 7.729385702121D+02 E-N=-3.896642588769D+03  KE= 9.909815906177D+02
 No NMR shielding tensors so no spin-rotation constants.
 Leave Link  601 at Mon Apr  4 20:23:11 2022, MaxMem=  1879048192 cpu:               5.4 elap:               1.4
 (Enter /gpfs/software/gaussian16/sse4/tar/g16/l701.exe)
 ... and contract with generalized density number  0.
 Compute integral first derivatives.
 Leave Link  701 at Mon Apr  4 20:23:12 2022, MaxMem=  1879048192 cpu:               5.3 elap:               1.4
 (Enter /gpfs/software/gaussian16/sse4/tar/g16/l702.exe)
 L702 exits ... SP integral derivatives will be done elsewhere.
 Leave Link  702 at Mon Apr  4 20:23:12 2022, MaxMem=  1879048192 cpu:               0.3 elap:               0.1
 (Enter /gpfs/software/gaussian16/sse4/tar/g16/l703.exe)
 Integral derivatives from FoFJK, PRISM(SPDF).
 Compute integral first derivatives, UseDBF=F ICtDFT=           0.
 Calling FoFJK, ICntrl=      2127 FMM=F ISym2X=0 I1Cent= 0 IOpClX= 0 NMat=1 NMatS=1 NMatT=0.
 FoFJK:  IHMeth= 1 ICntrl=    2127 DoSepK=F KAlg= 0 I1Cent=           0 FoldK=F
 IRaf=         0 NMat=       1 IRICut=       1 DoRegI=T DoRafI=F ISym2E= 0 IDoP0=0 IntGTp=1.
 FoFCou: FMM=F IPFlag=           0 FMFlag=      100000 FMFlg1=         800
         NFxFlg=           0 DoJE=F BraDBF=F KetDBF=F FulRan=T
         wScrn=  0.000000 ICntrl=      2127 IOpCl=  0 I1Cent=           0 NGrid=           0
         NMat0=    1 NMatS0=      1 NMatT0=    0 NMatD0=    1 NMtDS0=    0 NMtDT0=    0
 Symmetry not used in FoFCou.
 Leave Link  703 at Mon Apr  4 20:24:04 2022, MaxMem=  1879048192 cpu:             206.8 elap:              51.8
 (Enter /gpfs/software/gaussian16/sse4/tar/g16/l716.exe)
 Dipole        =-4.64186508D+00 2.15501458D-01 5.07034245D-05
 ***** Axes restored to original set *****
 -------------------------------------------------------------------
 Center     Atomic                   Forces (Hartrees/Bohr)
 Number     Number              X              Y              Z
 -------------------------------------------------------------------
      1        6          -0.077725088    0.084239426    0.000130762
      2        6           0.030357168   -0.057564736   -0.000090884
      3        6           0.175605668   -0.120617514   -0.000181806
      4        6          -0.145069415    0.100072536    0.000150876
      5        6           0.047643265   -0.007829328   -0.000008987
      6        6          -0.035104771    0.023786388    0.000036564
      7        1           0.006141446   -0.003785590   -0.000006072
      8        8           0.011550855   -0.024780258   -0.000039520
      9        1           0.002577561    0.006275089    0.000010363
     10        6          -0.056099248    0.005867368    0.000002450
     11        6           0.170104726   -0.067638211   -0.000090250
     12        6           0.024156213   -0.016643603   -0.000023686
     13        6          -0.024280626    0.016774536    0.000024213
     14        6          -0.014573239   -0.025592174   -0.000045251
     15        6          -0.121982076    0.106318795    0.000161350
     16       17           0.015243891   -0.010882329   -0.000015830
     17        1          -0.000843047   -0.004494986   -0.000007461
     18        1          -0.007703281   -0.003505410   -0.000006831
 -------------------------------------------------------------------
 Cartesian Forces:  Max     0.175605668 RMS     0.055228626
 Leave Link  716 at Mon Apr  4 20:24:04 2022, MaxMem=  1879048192 cpu:               0.3 elap:               0.1
 (Enter /gpfs/software/gaussian16/sse4/tar/g16/l103.exe)

 GradGradGradGradGradGradGradGradGradGradGradGradGradGradGradGradGradGrad
 Berny optimization.
 FormGI is forming the generalized inverse of G from B-inverse, IUseBI=4.
 GSVD:  received Info=                   1 from GESDD.
 Internal  Forces:  Max     0.156632574 RMS     0.027519411
 Search for a local minimum.
 Step number   1 out of a maximum of   95
 All quantities printed in internal units (Hartrees-Bohrs-Radians)
 RMS Force = .27519D-01 SwitMx=.10000D-02 MixMth= 1
 Mixed Optimization -- RFO/linear search
 Second derivative matrix not updated -- first step.
 ITU=  0
     Eigenvalues ---    0.00926   0.01553   0.01625   0.01974   0.01999
     Eigenvalues ---    0.02016   0.02017   0.02037   0.02064   0.02064
     Eigenvalues ---    0.02087   0.02106   0.02137   0.02155   0.02182
     Eigenvalues ---    0.16000   0.16000   0.16000   0.16000   0.22436
     Eigenvalues ---    0.22442   0.24462   0.24465   0.25000   0.25000
     Eigenvalues ---    0.25000   0.25000   0.25000   0.25000   0.32751
     Eigenvalues ---    0.33683   0.34789   0.34836   0.35173   0.35584
     Eigenvalues ---    0.41464   0.41608   0.41833   0.42428   0.44371
     Eigenvalues ---    0.44729   0.45322   0.45439   0.45710   0.45753
     Eigenvalues ---    0.45855   0.46596   0.75202
 RFO step:  Lambda=-1.20847784D-01 EMin= 9.26294336D-03
 Linear search not attempted -- first point.
 Maximum step size (   0.300) exceeded in Quadratic search.
    -- Step size scaled by   0.621
 Iteration  1 RMS(Cart)=  0.03683473 RMS(Int)=  0.00070859
 Iteration  2 RMS(Cart)=  0.00100073 RMS(Int)=  0.00016944
 Iteration  3 RMS(Cart)=  0.00000056 RMS(Int)=  0.00016944
 ITry= 1 IFail=0 DXMaxC= 1.35D-01 DCOld= 1.00D+10 DXMaxT= 3.00D-01 DXLimC= 3.00D+00 Rises=F
 Variable       Old X    -DE/DX   Delta X   Delta X   Delta X     New X
                                 (Linear)    (Quad)   (Total)
    R1        2.65199   0.03447   0.00000   0.03996   0.04009   2.69208
    R2        2.64306   0.04073   0.00000   0.04315   0.04333   2.68639
    R3        2.40611  -0.02410   0.00000  -0.01714  -0.01714   2.38897
    R4        2.66327  -0.02472   0.00000  -0.02448  -0.02452   2.63875
    R5        2.06019  -0.00492   0.00000  -0.00652  -0.00652   2.05367
    R6        2.64300  -0.15663   0.00000  -0.17059  -0.17055   2.47246
    R7        2.64278   0.00187   0.00000  -0.00047  -0.00060   2.64218
    R8        2.64493   0.00775   0.00000   0.00878   0.00860   2.65353
    R9        2.81168  -0.01328   0.00000  -0.01802  -0.01802   2.79366
   R10        2.04738   0.00255   0.00000   0.00333   0.00333   2.05071
   R11        2.66172  -0.01201   0.00000  -0.01498  -0.01468   2.64704
   R12        2.66586  -0.00276   0.00000  -0.00121  -0.00115   2.66471
   R13        2.65249  -0.15553   0.00000  -0.17244  -0.17221   2.48029
   R14        2.64622  -0.01189   0.00000  -0.00949  -0.00972   2.63651
   R15        2.05942  -0.00425   0.00000  -0.00562  -0.00562   2.05380
   R16        2.63018   0.00798   0.00000   0.00998   0.00968   2.63986
   R17        2.05394  -0.00282   0.00000  -0.00371  -0.00371   2.05023
   R18        2.63650  -0.02353   0.00000  -0.02666  -0.02671   2.60979
   R19        3.26491   0.01867   0.00000   0.02586   0.02586   3.29077
    A1        1.98998  -0.03871   0.00000  -0.06065  -0.06032   1.92967
    A2        2.14729   0.00381   0.00000   0.00430   0.00414   2.15142
    A3        2.14591   0.03490   0.00000   0.05635   0.05618   2.20209
    A4        2.15496  -0.00288   0.00000   0.00426   0.00434   2.15931
    A5        2.05908  -0.00337   0.00000  -0.01276  -0.01280   2.04628
    A6        2.06914   0.00625   0.00000   0.00850   0.00846   2.07760
    A7        2.14926   0.03368   0.00000   0.05047   0.05078   2.20004
    A8        2.13735   0.02315   0.00000   0.02794   0.02780   2.16515
    A9        2.01489  -0.01568   0.00000  -0.02885  -0.02920   1.98570
   A10        2.10031   0.01909   0.00000   0.03327   0.03344   2.13375
   A11        2.16798  -0.00342   0.00000  -0.00442  -0.00424   2.16374
   A12        2.11992   0.00044   0.00000   0.00682   0.00658   2.12651
   A13        2.03048   0.00669   0.00000   0.01186   0.01198   2.04246
   A14        2.13278  -0.00713   0.00000  -0.01868  -0.01856   2.11422
   A15        2.14223   0.01735   0.00000   0.02845   0.02828   2.17050
   A16        2.11007   0.01490   0.00000   0.02433   0.02416   2.13423
   A17        2.03089  -0.03225   0.00000  -0.05278  -0.05244   1.97845
   A18        2.12808   0.04410   0.00000   0.06387   0.06456   2.19264
   A19        2.13144  -0.00627   0.00000  -0.00171  -0.00192   2.12952
   A20        2.09937  -0.00440   0.00000  -0.01580  -0.01570   2.08367
   A21        2.05237   0.01067   0.00000   0.01752   0.01762   2.06999
   A22        2.09639  -0.00258   0.00000   0.00490   0.00432   2.10071
   A23        2.08054   0.00498   0.00000   0.00572   0.00600   2.08655
   A24        2.10625  -0.00240   0.00000  -0.01061  -0.01033   2.09593
   A25        2.08304  -0.02256   0.00000  -0.03682  -0.03724   2.04580
   A26        2.05823   0.01364   0.00000   0.02237   0.02258   2.08081
   A27        2.14192   0.00891   0.00000   0.01445   0.01466   2.15657
   A28        2.09653   0.01956   0.00000   0.02254   0.02271   2.11925
    D1       -0.00000   0.00000   0.00000   0.00000   0.00000  -0.00000
    D2       -3.14159   0.00000   0.00000   0.00000   0.00000  -3.14159
    D3       -3.14159  -0.00000   0.00000  -0.00000  -0.00000  -3.14159
    D4        0.00001  -0.00000   0.00000  -0.00000  -0.00000   0.00001
    D5        0.00000  -0.00000   0.00000  -0.00000  -0.00000   0.00000
    D6        3.14159   0.00000   0.00000   0.00000   0.00000   3.14159
    D7        0.00001  -0.00000   0.00000  -0.00000  -0.00000   0.00000
    D8        3.14158   0.00000   0.00000   0.00000   0.00000   3.14158
    D9       -3.14159  -0.00000   0.00000  -0.00000  -0.00000  -3.14159
   D10       -0.00001   0.00000   0.00000   0.00000   0.00000  -0.00001
   D11       -0.00001   0.00000   0.00000   0.00000   0.00000  -0.00001
   D12        0.00001  -0.00000   0.00000  -0.00000  -0.00000   0.00001
   D13       -3.14158  -0.00000   0.00000  -0.00000  -0.00000  -3.14158
   D14       -0.00001   0.00000   0.00000   0.00000   0.00000  -0.00001
   D15       -3.14158  -0.00000   0.00000  -0.00000  -0.00000  -3.14158
   D16        3.14158   0.00000   0.00000   0.00000   0.00000   3.14158
   D17        0.00000  -0.00000   0.00000  -0.00000  -0.00000   0.00000
   D18       -3.14151  -0.00000   0.00000  -0.00000  -0.00000  -3.14152
   D19        0.00007  -0.00000   0.00000  -0.00000  -0.00000   0.00007
   D20        0.00009  -0.00000   0.00000  -0.00000  -0.00000   0.00008
   D21       -3.14151  -0.00000   0.00000  -0.00000  -0.00000  -3.14151
   D22       -3.14158   0.00000   0.00000   0.00000   0.00000  -3.14158
   D23        0.00002   0.00000   0.00000  -0.00000  -0.00000   0.00002
   D24        3.14158   0.00000   0.00000   0.00000   0.00000   3.14158
   D25        0.00001  -0.00000   0.00000  -0.00000  -0.00000   0.00001
   D26       -0.00002   0.00000   0.00000   0.00000   0.00000  -0.00002
   D27        3.14159   0.00000   0.00000   0.00000   0.00000   3.14159
   D28       -0.00000  -0.00000   0.00000  -0.00000  -0.00000  -0.00000
   D29        0.00001  -0.00000   0.00000  -0.00000  -0.00000   0.00001
   D30       -3.14158  -0.00000   0.00000  -0.00000  -0.00000  -3.14158
   D31        3.14158   0.00000   0.00000   0.00000   0.00000   3.14158
   D32       -0.00001   0.00000   0.00000   0.00000   0.00000  -0.00001
   D33        0.00001  -0.00000   0.00000  -0.00000  -0.00000   0.00001
   D34        3.14159   0.00000   0.00000   0.00000   0.00000   3.14159
   D35       -3.14159  -0.00000   0.00000  -0.00000  -0.00000  -3.14159
   D36       -0.00000   0.00000   0.00000   0.00000   0.00000  -0.00000
   D37       -0.00001   0.00000   0.00000   0.00000   0.00000  -0.00001
   D38       -3.14159  -0.00000   0.00000  -0.00000  -0.00000  -3.14159
         Item               Value     Threshold  Converged?
 Maximum Force            0.156633     0.000450     NO 
 RMS     Force            0.027519     0.000300     NO 
 Maximum Displacement     0.135247     0.001800     NO 
 RMS     Displacement     0.037108     0.001200     NO 
 Predicted change in Energy=-5.718124D-02
 Lowest energy point so far.  Saving SCF results.
 GradGradGradGradGradGradGradGradGradGradGradGradGradGradGradGradGradGrad

 Leave Link  103 at Mon Apr  4 20:24:10 2022, MaxMem=  1879048192 cpu:              24.1 elap:               6.2
 (Enter /gpfs/software/gaussian16/sse4/tar/g16/l202.exe)
                          Input orientation:                          
 ---------------------------------------------------------------------
 Center     Atomic      Atomic             Coordinates (Angstroms)
 Number     Number       Type             X           Y           Z
 ---------------------------------------------------------------------
      1          6           0       -6.041024    2.426264   -0.001889
      2          6           0       -6.103687    1.003057   -0.004163
      3          6           0       -4.689337    2.866517   -0.001095
      4          6           0       -3.629590    2.099210   -0.002250
      5          6           0       -3.674782    0.701759   -0.004480
      6          6           0       -4.977454    0.177564   -0.005406
      7          1           0       -5.151256   -0.893614   -0.007117
      8          8           0       -7.066509    3.165557   -0.000771
      9          1           0       -7.090835    0.548555   -0.004956
     10          6           0       -2.450728   -0.127209   -0.005707
     11          6           0       -2.444532   -1.527949   -0.008028
     12          6           0       -1.158664    0.437554   -0.004624
     13          6           0       -0.007169   -0.350215   -0.005780
     14          6           0       -0.104986   -1.743739   -0.008088
     15          6           0       -1.374342   -2.287803   -0.009149
     16         17           0        1.351544   -2.698200   -0.009484
     17          1           0        0.967361    0.126624   -0.004872
     18          1           0       -1.049301    1.518859   -0.002820
 ---------------------------------------------------------------------
                    Distance matrix (angstroms):
                    1          2          3          4          5
     1  C    0.000000
     2  C    1.424588   0.000000
     3  C    1.421577   2.339419   0.000000
     4  C    2.433511   2.706051   1.308367   0.000000
     5  C    2.927973   2.447522   2.390713   1.398183   0.000000
     6  C    2.487538   1.396367   2.704348   2.347227   1.404186
     7  H    3.437048   2.122379   3.788401   3.357452   2.173752
     8  O    1.264190   2.367159   2.395908   3.598544   4.192151
     9  H    2.151256   1.086753   3.337687   3.792724   3.419487
    10  C    4.405731   3.823822   3.738153   2.519260   1.478343
    11  C    5.345146   4.449205   4.934625   3.815845   2.546591
    12  C    5.271850   4.977253   4.285501   2.977680   2.529951
    13  C    6.642007   6.244909   5.680676   4.372828   3.815500
    14  C    7.254344   6.597676   6.501599   5.214511   4.327115
    15  C    6.633279   5.761639   6.128317   4.932755   3.772205
    16  Cl   8.995012   8.323449   8.213305   6.915698   6.068253
    17  H    7.376029   7.125157   6.285321   5.002305   4.677635
    18  H    5.073527   5.080637   3.881500   2.644749   2.749692
                    6          7          8          9         10
     6  C    0.000000
     7  H    1.085187   0.000000
     8  O    3.645857   4.488329   0.000000
     9  H    2.145696   2.416986   2.617118   0.000000
    10  C    2.545041   2.807174   5.669900   4.689056   0.000000
    11  C    3.053601   2.780061   6.587240   5.089205   1.400755
    12  C    3.827630   4.208658   6.507276   5.933209   1.410102
    13  C    4.998229   5.172709   7.886379   7.140456   2.453714
    14  C    5.237592   5.117378   8.518454   7.352327   2.848804
    15  C    4.365829   4.026021   7.882891   6.381476   2.413873
    16  Cl   6.951709   6.748551  10.259013   9.045176   4.589911
    17  H    5.945034   6.203093   8.589424   8.069235   3.427501
    18  H    4.150840   4.758790   6.238462   6.118956   2.161839
                   11         12         13         14         15
    11  C    0.000000
    12  C    2.348759   0.000000
    13  C    2.706991   1.395179   0.000000
    14  C    2.349477   2.422456   1.396955   0.000000
    15  C    1.312511   2.733882   2.371376   1.381040   0.000000
    16  Cl   3.972365   4.016730   2.712774   1.741400   2.756607
    17  H    3.791917   2.148642   1.084935   2.155968   3.363488
    18  H    3.351080   1.086823   2.139974   3.396514   3.820520
                   16         17         18
    16  Cl   0.000000
    17  H    2.850832   0.000000
    18  H    4.852596   2.450561   0.000000
 Stoichiometry    C12H4ClO(1-)
 Framework group  C1[X(C12H4ClO)]
 Deg. of freedom    48
 Full point group                 C1      NOp   1
 RotChk:  IX=0 Diff= 5.91D-03
 Largest Abelian subgroup         C1      NOp   1
 Largest concise Abelian subgroup C1      NOp   1
                         Standard orientation:                         
 ---------------------------------------------------------------------
 Center     Atomic      Atomic             Coordinates (Angstroms)
 Number     Number       Type             X           Y           Z
 ---------------------------------------------------------------------
      1          6           0        4.166857   -0.111646    0.000003
      2          6           0        3.431605    1.108540    0.000044
      3          6           0        3.284508   -1.226249   -0.000047
      4          6           0        1.977207   -1.173442   -0.000059
      5          6           0        1.241652    0.015623   -0.000017
      6          6           0        2.036728    1.173030    0.000032
      7          1           0        1.588827    2.161472    0.000077
      8          8           0        5.430119   -0.160075    0.000020
      9          1           0        4.002414    2.033316    0.000083
     10          6           0       -0.236632    0.028885   -0.000017
     11          6           0       -1.016812    1.192256   -0.000065
     12          6           0       -1.000425   -1.156446    0.000026
     13          6           0       -2.395473   -1.137356    0.000038
     14          6           0       -3.085020    0.077554    0.000000
     15          6           0       -2.328689    1.233078   -0.000055
     16         17           0       -4.826386    0.066722    0.000014
     17          1           0       -2.943412   -2.073758    0.000078
     18          1           0       -0.493244   -2.117670    0.000065
 ---------------------------------------------------------------------
 Rotational constants (GHZ):           3.3456705           0.2316828           0.2166781
 Leave Link  202 at Mon Apr  4 20:24:11 2022, MaxMem=  1879048192 cpu:               0.4 elap:               0.1
 (Enter /gpfs/software/gaussian16/sse4/tar/g16/l301.exe)
 Standard basis: 6-311+G(d,p) (5D, 7F)
 Ernie: Thresh=  0.10000D-02 Tol=  0.10000D-05 Strict=F.
 There are   354 symmetry adapted cartesian basis functions of A   symmetry.
 There are   340 symmetry adapted basis functions of A   symmetry.
   340 basis functions,   553 primitive gaussians,   354 cartesian basis functions
    51 alpha electrons       51 beta electrons
       nuclear repulsion energy       775.9658637595 Hartrees.
 IExCor= 4336 DFT=T Ex+Corr=M062X ExCW=0 ScaHFX=  0.540000
 ScaDFX=  1.000000  1.000000  1.000000  1.000000 ScalE2=  1.000000  1.000000
 IRadAn=      5 IRanWt=     -1 IRanGd=            0 ICorTp=0 IEmpDi=  4
 NAtoms=   18 NActive=   18 NUniq=   18 SFac= 1.00D+00 NAtFMM=   60 NAOKFM=F Big=F
 Integral buffers will be    131072 words long.
 Raffenetti 2 integral format.
 Two-electron integral symmetry is turned on.
 Leave Link  301 at Mon Apr  4 20:24:11 2022, MaxMem=  1879048192 cpu:               0.6 elap:               0.2
 (Enter /gpfs/software/gaussian16/sse4/tar/g16/l302.exe)
 NPDir=0 NMtPBC=     1 NCelOv=     1 NCel=       1 NClECP=     1 NCelD=      1
         NCelK=      1 NCelE2=     1 NClLst=     1 CellRange=     0.0.
 One-electron integrals computed using PRISM.
 One-electron integral symmetry used in STVInt
 NBasis=   340 RedAO= T EigKep=  1.37D-06  NBF=   340
 NBsUse=   336 1.00D-06 EigRej=  8.40D-07 NBFU=   336
 Precomputing XC quadrature grid using
 IXCGrd= 4 IRadAn=           5 IRanWt=          -1 IRanGd=           0 AccXCQ= 0.00D+00.
 Generated NRdTot=       0 NPtTot=           0 NUsed=           0 NTot=          32
 NSgBfM=   348   348   348   348   348 MxSgAt=    18 MxSgA2=    18.
 Leave Link  302 at Mon Apr  4 20:24:15 2022, MaxMem=  1879048192 cpu:              16.0 elap:               4.0
 (Enter /gpfs/software/gaussian16/sse4/tar/g16/l303.exe)
 DipDrv:  MaxL=1.
 Leave Link  303 at Mon Apr  4 20:24:15 2022, MaxMem=  1879048192 cpu:               1.4 elap:               0.4
 (Enter /gpfs/software/gaussian16/sse4/tar/g16/l401.exe)
 Initial guess from the checkpoint file:  "checkpoint.chk"
 B after Tr=     0.000000    0.000000   -0.000000
         Rot=    1.000000    0.000001    0.000000   -0.000251 Ang=   0.03 deg.
 Guess basis will be translated and rotated to current coordinates.
 JPrj=2 DoOrth=T DoCkMO=T.
 Generating alternative initial guess.
 ExpMin= 4.38D-02 ExpMax= 1.06D+05 ExpMxC= 3.62D+03 IAcc=2 IRadAn=         4 AccDes= 0.00D+00
 Harris functional with IExCor= 1009 and IRadAn=       4 diagonalized for initial guess.
 HarFok:  IExCor= 1009 AccDes= 0.00D+00 IRadAn=         4 IDoV= 1 UseB2=F ITyADJ=14
 ICtDFT=  3500011 ScaDFX=  1.000000  1.000000  1.000000  1.000000
 FoFCou: FMM=F IPFlag=           0 FMFlag=      100000 FMFlg1=           0
         NFxFlg=           0 DoJE=T BraDBF=F KetDBF=T FulRan=T
         wScrn=  0.000000 ICntrl=       500 IOpCl=  0 I1Cent=   200000004 NGrid=           0
         NMat0=    1 NMatS0=      1 NMatT0=    0 NMatD0=    1 NMtDS0=    0 NMtDT0=    0
 Petite list used in FoFCou.
 Harris En= -994.481642876511    
 Leave Link  401 at Mon Apr  4 20:24:21 2022, MaxMem=  1879048192 cpu:              22.4 elap:               5.6
 (Enter /gpfs/software/gaussian16/sse4/tar/g16/l502.exe)
 Integral symmetry usage will be decided dynamically.
 Closed shell SCF:
 Using DIIS extrapolation, IDIIS=  1040.
 NGot=  1879048192 LenX=  1878791817 LenY=  1878666060
 Requested convergence on RMS density matrix=1.00D-08 within 128 cycles.
 Requested convergence on MAX density matrix=1.00D-06.
 Requested convergence on             energy=1.00D-06.
 No special actions if energy rises.
 Fock matrices will be formed incrementally for  20 cycles.

 Cycle   1  Pass 1  IDiag  1:
 FoFJK:  IHMeth= 1 ICntrl=       0 DoSepK=F KAlg= 0 I1Cent=           0 FoldK=F
 IRaf= 850000000 NMat=       1 IRICut=       1 DoRegI=T DoRafI=F ISym2E= 0 IDoP0=0 IntGTp=1.
 FoFCou: FMM=F IPFlag=           0 FMFlag=      100000 FMFlg1=           0
         NFxFlg=           0 DoJE=F BraDBF=F KetDBF=F FulRan=T
         wScrn=  0.000000 ICntrl=         0 IOpCl=  0 I1Cent=           0 NGrid=           0
         NMat0=    1 NMatS0=      1 NMatT0=    0 NMatD0=    1 NMtDS0=    0 NMtDT0=    0
 Symmetry not used in FoFCou.
 E= -994.809524940654    
 DIIS: error= 4.57D-03 at cycle   1 NSaved=   1.
 NSaved= 1 IEnMin= 1 EnMin= -994.809524940654     IErMin= 1 ErrMin= 4.57D-03
 ErrMax= 4.57D-03  0.00D+00 EMaxC= 1.00D-01 BMatC= 1.65D-02 BMatP= 1.65D-02
 IDIUse=3 WtCom= 9.54D-01 WtEn= 4.57D-02
 Coeff-Com:  0.100D+01
 Coeff-En:   0.100D+01
 Coeff:      0.100D+01
 Gap=     0.385 Goal=   None    Shift=    0.000
 GapD=    0.385 DampG=1.000 DampE=1.000 DampFc=1.0000 IDamp=-1.
 RMSDP=1.40D-02 MaxDP=8.19D-01              OVMax= 4.84D-02

 Cycle   2  Pass 1  IDiag  1:
 RMSU=  1.25D-02    CP:  1.10D+00
 E= -994.830014607144     Delta-E=       -0.020489666490 Rises=F Damp=F
 DIIS: error= 2.10D-03 at cycle   2 NSaved=   2.
 NSaved= 2 IEnMin= 2 EnMin= -994.830014607144     IErMin= 2 ErrMin= 2.10D-03
 ErrMax= 2.10D-03  0.00D+00 EMaxC= 1.00D-01 BMatC= 1.81D-03 BMatP= 1.65D-02
 IDIUse=3 WtCom= 9.79D-01 WtEn= 2.10D-02
 Coeff-Com:  0.122D+00 0.878D+00
 Coeff-En:   0.000D+00 0.100D+01
 Coeff:      0.120D+00 0.880D+00
 Gap=     0.122 Goal=   None    Shift=    0.000
 RMSDP=1.80D-03 MaxDP=9.73D-02 DE=-2.05D-02 OVMax= 2.12D-02

 Cycle   3  Pass 1  IDiag  1:
 RMSU=  1.73D-03    CP:  1.10D+00  1.03D+00
 E= -994.830795150294     Delta-E=       -0.000780543151 Rises=F Damp=F
 DIIS: error= 2.69D-03 at cycle   3 NSaved=   3.
 NSaved= 3 IEnMin= 3 EnMin= -994.830795150294     IErMin= 2 ErrMin= 2.10D-03
 ErrMax= 2.69D-03  0.00D+00 EMaxC= 1.00D-01 BMatC= 1.19D-03 BMatP= 1.81D-03
 IDIUse=3 WtCom= 9.73D-01 WtEn= 2.69D-02
 Coeff-Com: -0.294D-01 0.446D+00 0.583D+00
 Coeff-En:   0.000D+00 0.364D+00 0.636D+00
 Coeff:     -0.286D-01 0.444D+00 0.585D+00
 Gap=     0.115 Goal=   None    Shift=    0.000
 RMSDP=1.18D-03 MaxDP=9.22D-02 DE=-7.81D-04 OVMax= 1.09D-02

 Cycle   4  Pass 1  IDiag  1:
 RMSU=  1.01D-03    CP:  1.10D+00  1.06D+00  1.27D+00
 E= -994.832063882807     Delta-E=       -0.001268732512 Rises=F Damp=F
 DIIS: error= 4.82D-04 at cycle   4 NSaved=   4.
 NSaved= 4 IEnMin= 4 EnMin= -994.832063882807     IErMin= 4 ErrMin= 4.82D-04
 ErrMax= 4.82D-04  0.00D+00 EMaxC= 1.00D-01 BMatC= 4.59D-05 BMatP= 1.19D-03
 IDIUse=3 WtCom= 9.95D-01 WtEn= 4.82D-03
 Coeff-Com: -0.149D-01 0.106D+00 0.225D+00 0.684D+00
 Coeff-En:   0.000D+00 0.000D+00 0.000D+00 0.100D+01
 Coeff:     -0.149D-01 0.106D+00 0.224D+00 0.685D+00
 Gap=     0.117 Goal=   None    Shift=    0.000
 RMSDP=2.84D-04 MaxDP=2.91D-02 DE=-1.27D-03 OVMax= 3.24D-03

 Cycle   5  Pass 1  IDiag  1:
 RMSU=  2.01D-04    CP:  1.10D+00  1.06D+00  1.34D+00  9.71D-01
 E= -994.832119190789     Delta-E=       -0.000055307983 Rises=F Damp=F
 DIIS: error= 1.27D-04 at cycle   5 NSaved=   5.
 NSaved= 5 IEnMin= 5 EnMin= -994.832119190789     IErMin= 5 ErrMin= 1.27D-04
 ErrMax= 1.27D-04  0.00D+00 EMaxC= 1.00D-01 BMatC= 6.23D-06 BMatP= 4.59D-05
 IDIUse=3 WtCom= 9.99D-01 WtEn= 1.27D-03
 Coeff-Com: -0.203D-02-0.161D-01 0.163D-01 0.286D+00 0.715D+00
 Coeff-En:   0.000D+00 0.000D+00 0.000D+00 0.000D+00 0.100D+01
 Coeff:     -0.203D-02-0.160D-01 0.163D-01 0.286D+00 0.716D+00
 Gap=     0.117 Goal=   None    Shift=    0.000
 RMSDP=1.53D-04 MaxDP=1.21D-02 DE=-5.53D-05 OVMax= 1.30D-03

 Cycle   6  Pass 1  IDiag  1:
 RMSU=  6.62D-05    CP:  1.10D+00  1.05D+00  1.40D+00  1.05D+00  9.22D-01
 E= -994.832127657936     Delta-E=       -0.000008467147 Rises=F Damp=F
 DIIS: error= 6.62D-05 at cycle   6 NSaved=   6.
 NSaved= 6 IEnMin= 6 EnMin= -994.832127657936     IErMin= 6 ErrMin= 6.62D-05
 ErrMax= 6.62D-05  0.00D+00 EMaxC= 1.00D-01 BMatC= 1.05D-06 BMatP= 6.23D-06
 IDIUse=1 WtCom= 1.00D+00 WtEn= 0.00D+00
 Coeff-Com:  0.730D-03-0.216D-01-0.197D-01 0.733D-01 0.333D+00 0.634D+00
 Coeff:      0.730D-03-0.216D-01-0.197D-01 0.733D-01 0.333D+00 0.634D+00
 Gap=     0.117 Goal=   None    Shift=    0.000
 RMSDP=3.58D-05 MaxDP=2.36D-03 DE=-8.47D-06 OVMax= 6.06D-04

 Cycle   7  Pass 1  IDiag  1:
 RMSU=  2.04D-05    CP:  1.10D+00  1.05D+00  1.40D+00  1.07D+00  9.38D-01
                    CP:  1.08D+00
 E= -994.832129114010     Delta-E=       -0.000001456073 Rises=F Damp=F
 DIIS: error= 4.50D-05 at cycle   7 NSaved=   7.
 NSaved= 7 IEnMin= 7 EnMin= -994.832129114010     IErMin= 7 ErrMin= 4.50D-05
 ErrMax= 4.50D-05  0.00D+00 EMaxC= 1.00D-01 BMatC= 3.84D-07 BMatP= 1.05D-06
 IDIUse=1 WtCom= 1.00D+00 WtEn= 0.00D+00
 Coeff-Com:  0.948D-03-0.104D-01-0.178D-01-0.140D-01 0.438D-01 0.394D+00
 Coeff-Com:  0.604D+00
 Coeff:      0.948D-03-0.104D-01-0.178D-01-0.140D-01 0.438D-01 0.394D+00
 Coeff:      0.604D+00
 Gap=     0.117 Goal=   None    Shift=    0.000
 RMSDP=2.58D-05 MaxDP=1.69D-03 DE=-1.46D-06 OVMax= 3.98D-04

 Cycle   8  Pass 1  IDiag  1:
 RMSU=  1.10D-05    CP:  1.10D+00  1.06D+00  1.41D+00  1.09D+00  9.76D-01
                    CP:  1.16D+00  9.67D-01
 E= -994.832129661028     Delta-E=       -0.000000547018 Rises=F Damp=F
 DIIS: error= 1.92D-05 at cycle   8 NSaved=   8.
 NSaved= 8 IEnMin= 8 EnMin= -994.832129661028     IErMin= 8 ErrMin= 1.92D-05
 ErrMax= 1.92D-05  0.00D+00 EMaxC= 1.00D-01 BMatC= 7.65D-08 BMatP= 3.84D-07
 IDIUse=1 WtCom= 1.00D+00 WtEn= 0.00D+00
 Coeff-Com:  0.422D-03-0.103D-02-0.671D-02-0.255D-01-0.633D-01 0.719D-01
 Coeff-Com:  0.347D+00 0.677D+00
 Coeff:      0.422D-03-0.103D-02-0.671D-02-0.255D-01-0.633D-01 0.719D-01
 Coeff:      0.347D+00 0.677D+00
 Gap=     0.117 Goal=   None    Shift=    0.000
 RMSDP=8.78D-06 MaxDP=8.04D-04 DE=-5.47D-07 OVMax= 2.16D-04

 Cycle   9  Pass 1  IDiag  1:
 RMSU=  6.28D-06    CP:  1.10D+00  1.05D+00  1.41D+00  1.09D+00  9.84D-01
                    CP:  1.21D+00  1.11D+00  1.25D+00
 E= -994.832129790920     Delta-E=       -0.000000129892 Rises=F Damp=F
 DIIS: error= 1.06D-05 at cycle   9 NSaved=   9.
 NSaved= 9 IEnMin= 9 EnMin= -994.832129790920     IErMin= 9 ErrMin= 1.06D-05
 ErrMax= 1.06D-05  0.00D+00 EMaxC= 1.00D-01 BMatC= 2.16D-08 BMatP= 7.65D-08
 IDIUse=1 WtCom= 1.00D+00 WtEn= 0.00D+00
 Coeff-Com: -0.730D-05 0.232D-02 0.879D-03-0.960D-02-0.493D-01-0.608D-01
 Coeff-Com:  0.370D-01 0.431D+00 0.649D+00
 Coeff:     -0.730D-05 0.232D-02 0.879D-03-0.960D-02-0.493D-01-0.608D-01
 Coeff:      0.370D-01 0.431D+00 0.649D+00
 Gap=     0.117 Goal=   None    Shift=    0.000
 RMSDP=4.39D-06 MaxDP=2.87D-04 DE=-1.30D-07 OVMax= 1.01D-04

 Cycle  10  Pass 1  IDiag  1:
 RMSU=  2.54D-06    CP:  1.10D+00  1.05D+00  1.41D+00  1.09D+00  9.89D-01
                    CP:  1.22D+00  1.16D+00  1.37D+00  1.09D+00
 E= -994.832129820561     Delta-E=       -0.000000029641 Rises=F Damp=F
 DIIS: error= 4.91D-06 at cycle  10 NSaved=  10.
 NSaved=10 IEnMin=10 EnMin= -994.832129820561     IErMin=10 ErrMin= 4.91D-06
 ErrMax= 4.91D-06  0.00D+00 EMaxC= 1.00D-01 BMatC= 3.93D-09 BMatP= 2.16D-08
 IDIUse=1 WtCom= 1.00D+00 WtEn= 0.00D+00
 Coeff-Com: -0.461D-04 0.154D-02 0.128D-02-0.284D-02-0.232D-01-0.441D-01
 Coeff-Com: -0.174D-01 0.199D+00 0.406D+00 0.481D+00
 Coeff:     -0.461D-04 0.154D-02 0.128D-02-0.284D-02-0.232D-01-0.441D-01
 Coeff:     -0.174D-01 0.199D+00 0.406D+00 0.481D+00
 Gap=     0.117 Goal=   None    Shift=    0.000
 RMSDP=2.06D-06 MaxDP=1.47D-04 DE=-2.96D-08 OVMax= 2.68D-05

 Cycle  11  Pass 1  IDiag  1:
 RMSU=  9.35D-07    CP:  1.10D+00  1.05D+00  1.41D+00  1.09D+00  9.88D-01
                    CP:  1.22D+00  1.16D+00  1.39D+00  1.16D+00  9.60D-01
 E= -994.832129824448     Delta-E=       -0.000000003887 Rises=F Damp=F
 DIIS: error= 1.54D-06 at cycle  11 NSaved=  11.
 NSaved=11 IEnMin=11 EnMin= -994.832129824448     IErMin=11 ErrMin= 1.54D-06
 ErrMax= 1.54D-06  0.00D+00 EMaxC= 1.00D-01 BMatC= 5.30D-10 BMatP= 3.93D-09
 IDIUse=1 WtCom= 1.00D+00 WtEn= 0.00D+00
 Coeff-Com: -0.283D-04 0.445D-03 0.609D-03 0.355D-03-0.342D-02-0.126D-01
 Coeff-Com: -0.210D-01 0.243D-01 0.961D-01 0.275D+00 0.640D+00
 Coeff:     -0.283D-04 0.445D-03 0.609D-03 0.355D-03-0.342D-02-0.126D-01
 Coeff:     -0.210D-01 0.243D-01 0.961D-01 0.275D+00 0.640D+00
 Gap=     0.117 Goal=   None    Shift=    0.000
 RMSDP=1.01D-06 MaxDP=6.29D-05 DE=-3.89D-09 OVMax= 2.07D-05

 Cycle  12  Pass 1  IDiag  1:
 RMSU=  4.95D-07    CP:  1.10D+00  1.05D+00  1.41D+00  1.09D+00  9.88D-01
                    CP:  1.22D+00  1.16D+00  1.41D+00  1.23D+00  9.90D-01
                    CP:  1.26D+00
 E= -994.832129825099     Delta-E=       -0.000000000651 Rises=F Damp=F
 DIIS: error= 9.36D-07 at cycle  12 NSaved=  12.
 NSaved=12 IEnMin=12 EnMin= -994.832129825099     IErMin=12 ErrMin= 9.36D-07
 ErrMax= 9.36D-07  0.00D+00 EMaxC= 1.00D-01 BMatC= 1.47D-10 BMatP= 5.30D-10
 IDIUse=1 WtCom= 1.00D+00 WtEn= 0.00D+00
 Coeff-Com: -0.746D-05-0.343D-04 0.111D-03 0.777D-03 0.214D-02 0.964D-03
 Coeff-Com: -0.939D-02-0.191D-01-0.190D-01 0.500D-01 0.391D+00 0.602D+00
 Coeff:     -0.746D-05-0.343D-04 0.111D-03 0.777D-03 0.214D-02 0.964D-03
 Coeff:     -0.939D-02-0.191D-01-0.190D-01 0.500D-01 0.391D+00 0.602D+00
 Gap=     0.117 Goal=   None    Shift=    0.000
 RMSDP=3.69D-07 MaxDP=2.28D-05 DE=-6.51D-10 OVMax= 7.83D-06

 Cycle  13  Pass 1  IDiag  1:
 RMSU=  1.82D-07    CP:  1.10D+00  1.05D+00  1.41D+00  1.09D+00  9.88D-01
                    CP:  1.21D+00  1.16D+00  1.42D+00  1.26D+00  9.93D-01
                    CP:  1.37D+00  9.80D-01
 E= -994.832129825313     Delta-E=       -0.000000000214 Rises=F Damp=F
 DIIS: error= 2.16D-07 at cycle  13 NSaved=  13.
 NSaved=13 IEnMin=13 EnMin= -994.832129825313     IErMin=13 ErrMin= 2.16D-07
 ErrMax= 2.16D-07  0.00D+00 EMaxC= 1.00D-01 BMatC= 1.83D-11 BMatP= 1.47D-10
 IDIUse=1 WtCom= 1.00D+00 WtEn= 0.00D+00
 Coeff-Com:  0.231D-05-0.116D-03-0.809D-04 0.331D-03 0.187D-02 0.322D-02
 Coeff-Com: -0.137D-02-0.150D-01-0.314D-01-0.391D-01 0.938D-01 0.306D+00
 Coeff-Com:  0.682D+00
 Coeff:      0.231D-05-0.116D-03-0.809D-04 0.331D-03 0.187D-02 0.322D-02
 Coeff:     -0.137D-02-0.150D-01-0.314D-01-0.391D-01 0.938D-01 0.306D+00
 Coeff:      0.682D+00
 Gap=     0.117 Goal=   None    Shift=    0.000
 RMSDP=2.08D-07 MaxDP=1.95D-05 DE=-2.14D-10 OVMax= 3.59D-06

 Cycle  14  Pass 1  IDiag  1:
 RMSU=  8.26D-08    CP:  1.10D+00  1.05D+00  1.41D+00  1.09D+00  9.88D-01
                    CP:  1.21D+00  1.16D+00  1.42D+00  1.28D+00  1.00D+00
                    CP:  1.44D+00  1.08D+00  1.39D+00
 E= -994.832129825337     Delta-E=       -0.000000000024 Rises=F Damp=F
 DIIS: error= 1.02D-07 at cycle  14 NSaved=  14.
 NSaved=14 IEnMin=14 EnMin= -994.832129825337     IErMin=14 ErrMin= 1.02D-07
 ErrMax= 1.02D-07  0.00D+00 EMaxC= 1.00D-01 BMatC= 2.09D-12 BMatP= 1.83D-11
 IDIUse=1 WtCom= 1.00D+00 WtEn= 0.00D+00
 Coeff-Com:  0.174D-05-0.361D-04-0.445D-04 0.241D-04 0.351D-03 0.948D-03
 Coeff-Com:  0.794D-03-0.157D-02-0.810D-02-0.270D-01-0.172D-01 0.177D-01
 Coeff-Com:  0.250D+00 0.784D+00
 Coeff:      0.174D-05-0.361D-04-0.445D-04 0.241D-04 0.351D-03 0.948D-03
 Coeff:      0.794D-03-0.157D-02-0.810D-02-0.270D-01-0.172D-01 0.177D-01
 Coeff:      0.250D+00 0.784D+00
 Gap=     0.117 Goal=   None    Shift=    0.000
 RMSDP=7.21D-08 MaxDP=3.33D-06 DE=-2.41D-11 OVMax= 1.26D-06

 Cycle  15  Pass 1  IDiag  1:
 RMSU=  3.13D-08    CP:  1.10D+00  1.05D+00  1.41D+00  1.09D+00  9.88D-01
                    CP:  1.21D+00  1.16D+00  1.42D+00  1.28D+00  9.93D-01
                    CP:  1.47D+00  1.12D+00  1.51D+00  1.03D+00
 E= -994.832129825319     Delta-E=        0.000000000019 Rises=F Damp=F
 DIIS: error= 5.37D-08 at cycle  15 NSaved=  15.
 NSaved=15 IEnMin=14 EnMin= -994.832129825337     IErMin=15 ErrMin= 5.37D-08
 ErrMax= 5.37D-08  0.00D+00 EMaxC= 1.00D-01 BMatC= 4.82D-13 BMatP= 2.09D-12
 IDIUse=1 WtCom= 1.00D+00 WtEn= 0.00D+00
 Coeff-Com:  0.354D-06 0.506D-05-0.510D-05-0.550D-04-0.190D-03-0.178D-03
 Coeff-Com:  0.557D-03 0.215D-02 0.172D-02-0.742D-02-0.228D-01-0.479D-01
 Coeff-Com: -0.160D-01 0.384D+00 0.706D+00
 Coeff:      0.354D-06 0.506D-05-0.510D-05-0.550D-04-0.190D-03-0.178D-03
 Coeff:      0.557D-03 0.215D-02 0.172D-02-0.742D-02-0.228D-01-0.479D-01
 Coeff:     -0.160D-01 0.384D+00 0.706D+00
 Gap=     0.117 Goal=   None    Shift=    0.000
 RMSDP=4.19D-08 MaxDP=2.85D-06 DE= 1.86D-11 OVMax= 5.54D-07

 Cycle  16  Pass 1  IDiag  1:
 RMSU=  1.31D-08    CP:  1.10D+00  1.05D+00  1.41D+00  1.09D+00  9.88D-01
                    CP:  1.22D+00  1.16D+00  1.42D+00  1.28D+00  9.89D-01
                    CP:  1.48D+00  1.14D+00  1.59D+00  1.09D+00  1.27D+00
 E= -994.832129825313     Delta-E=        0.000000000006 Rises=F Damp=F
 DIIS: error= 1.44D-08 at cycle  16 NSaved=  16.
 NSaved=16 IEnMin=14 EnMin= -994.832129825337     IErMin=16 ErrMin= 1.44D-08
 ErrMax= 1.44D-08  0.00D+00 EMaxC= 1.00D-01 BMatC= 5.03D-14 BMatP= 4.82D-13
 IDIUse=1 WtCom= 1.00D+00 WtEn= 0.00D+00
 Coeff-Com: -0.133D-06 0.742D-05 0.558D-05-0.252D-04-0.122D-03-0.201D-03
 Coeff-Com:  0.704D-04 0.114D-02 0.184D-02 0.854D-03-0.486D-02-0.198D-01
 Coeff-Com: -0.500D-01 0.321D-01 0.265D+00 0.774D+00
 Coeff:     -0.133D-06 0.742D-05 0.558D-05-0.252D-04-0.122D-03-0.201D-03
 Coeff:      0.704D-04 0.114D-02 0.184D-02 0.854D-03-0.486D-02-0.198D-01
 Coeff:     -0.500D-01 0.321D-01 0.265D+00 0.774D+00
 Gap=     0.117 Goal=   None    Shift=    0.000
 RMSDP=1.56D-08 MaxDP=1.21D-06 DE= 5.91D-12 OVMax= 1.69D-07

 Cycle  17  Pass 1  IDiag  1:
 RMSU=  6.43D-09    CP:  1.10D+00  1.05D+00  1.41D+00  1.09D+00  9.88D-01
                    CP:  1.22D+00  1.16D+00  1.42D+00  1.28D+00  9.86D-01
                    CP:  1.48D+00  1.14D+00  1.59D+00  1.11D+00  1.41D+00
                    CP:  1.01D+00
 E= -994.832129825319     Delta-E=       -0.000000000006 Rises=F Damp=F
 DIIS: error= 8.40D-09 at cycle  17 NSaved=  17.
 NSaved=17 IEnMin=14 EnMin= -994.832129825337     IErMin=17 ErrMin= 8.40D-09
 ErrMax= 8.40D-09  0.00D+00 EMaxC= 1.00D-01 BMatC= 7.65D-15 BMatP= 5.03D-14
 IDIUse=1 WtCom= 1.00D+00 WtEn= 0.00D+00
 Coeff-Com: -0.979D-07 0.240D-05 0.320D-05-0.352D-05-0.232D-04-0.563D-04
 Coeff-Com: -0.557D-04 0.194D-03 0.527D-03 0.125D-02 0.145D-02-0.149D-02
 Coeff-Com: -0.201D-01-0.363D-01 0.219D-01 0.346D+00 0.687D+00
 Coeff:     -0.979D-07 0.240D-05 0.320D-05-0.352D-05-0.232D-04-0.563D-04
 Coeff:     -0.557D-04 0.194D-03 0.527D-03 0.125D-02 0.145D-02-0.149D-02
 Coeff:     -0.201D-01-0.363D-01 0.219D-01 0.346D+00 0.687D+00
 Gap=     0.117 Goal=   None    Shift=    0.000
 RMSDP=3.80D-09 MaxDP=3.48D-07 DE=-6.37D-12 OVMax= 6.63D-08

 SCF Done:  E(RM062X) =  -994.832129825     A.U. after   17 cycles
            NFock= 17  Conv=0.38D-08     -V/T= 2.0034
 KE= 9.914434667734D+02 PE=-3.903301997335D+03 EE= 1.141060536977D+03
 Leave Link  502 at Mon Apr  4 20:30:59 2022, MaxMem=  1879048192 cpu:            1590.2 elap:             398.5
 (Enter /gpfs/software/gaussian16/sse4/tar/g16/l701.exe)
 ... and contract with generalized density number  0.
 Compute integral first derivatives.
 Leave Link  701 at Mon Apr  4 20:31:00 2022, MaxMem=  1879048192 cpu:               4.2 elap:               1.1
 (Enter /gpfs/software/gaussian16/sse4/tar/g16/l702.exe)
 L702 exits ... SP integral derivatives will be done elsewhere.
 Leave Link  702 at Mon Apr  4 20:31:00 2022, MaxMem=  1879048192 cpu:               0.2 elap:               0.1
 (Enter /gpfs/software/gaussian16/sse4/tar/g16/l703.exe)
 Integral derivatives from FoFJK, PRISM(SPDF).
 Compute integral first derivatives, UseDBF=F ICtDFT=           0.
 Calling FoFJK, ICntrl=      2127 FMM=F ISym2X=0 I1Cent= 0 IOpClX= 0 NMat=1 NMatS=1 NMatT=0.
 FoFJK:  IHMeth= 1 ICntrl=    2127 DoSepK=F KAlg= 0 I1Cent=           0 FoldK=F
 IRaf=         0 NMat=       1 IRICut=       1 DoRegI=T DoRafI=F ISym2E= 0 IDoP0=0 IntGTp=1.
 FoFCou: FMM=F IPFlag=           0 FMFlag=      100000 FMFlg1=         800
         NFxFlg=           0 DoJE=F BraDBF=F KetDBF=F FulRan=T
         wScrn=  0.000000 ICntrl=      2127 IOpCl=  0 I1Cent=           0 NGrid=           0
         NMat0=    1 NMatS0=      1 NMatT0=    0 NMatD0=    1 NMtDS0=    0 NMtDT0=    0
 Symmetry not used in FoFCou.
 Leave Link  703 at Mon Apr  4 20:31:52 2022, MaxMem=  1879048192 cpu:             207.2 elap:              51.9
 (Enter /gpfs/software/gaussian16/sse4/tar/g16/l716.exe)
 Dipole        =-4.35244044D+00 1.59380066D-01 4.70734763D-05
 ***** Axes restored to original set *****
 -------------------------------------------------------------------
 Center     Atomic                   Forces (Hartrees/Bohr)
 Number     Number              X              Y              Z
 -------------------------------------------------------------------
      1        6          -0.058156901    0.059597021    0.000092244
      2        6           0.020692608   -0.033934485   -0.000053521
      3        6           0.098314138   -0.071209762   -0.000107712
      4        6          -0.087151793    0.059523779    0.000090044
      5        6           0.041709937   -0.014336462   -0.000019916
      6        6          -0.021839119    0.015239215    0.000023471
      7        1           0.004893877   -0.002331106   -0.000003793
      8        8           0.017125663   -0.019493474   -0.000030528
      9        1           0.000486256    0.004466273    0.000007343
     10        6          -0.049548457    0.010781638    0.000011001
     11        6           0.101857187   -0.039360683   -0.000051507
     12        6           0.013946645   -0.010974718   -0.000015595
     13        6          -0.012254019    0.005915059    0.000007883
     14        6           0.000357115   -0.013205909   -0.000022576
     15        6          -0.074152283    0.059549630    0.000089517
     16       17           0.008749803   -0.005932027   -0.000008535
     17        1           0.000063464   -0.002781950   -0.000004548
     18        1          -0.005094122   -0.001512037   -0.000003272
 -------------------------------------------------------------------
 Cartesian Forces:  Max     0.101857187 RMS     0.033919465
 Leave Link  716 at Mon Apr  4 20:31:52 2022, MaxMem=  1879048192 cpu:               0.2 elap:               0.1
 (Enter /gpfs/software/gaussian16/sse4/tar/g16/l103.exe)

 GradGradGradGradGradGradGradGradGradGradGradGradGradGradGradGradGradGrad
 Berny optimization.
 Using GEDIIS/GDIIS optimizer.
 FormGI is forming the generalized inverse of G from B-inverse, IUseBI=4.
 Internal  Forces:  Max     0.088210483 RMS     0.016241073
 Search for a local minimum.
 Step number   2 out of a maximum of   95
 All quantities printed in internal units (Hartrees-Bohrs-Radians)
 RMS Force = .16241D-01 SwitMx=.10000D-02 MixMth= 1
 Mixed Optimization -- RFO/linear search
 Update second derivatives using D2CorX and points    1    2
 DE= -6.09D-02 DEPred=-5.72D-02 R= 1.07D+00
 TightC=F SS=  1.41D+00  RLast= 3.00D-01 DXNew= 5.0454D-01 8.9996D-01
 Trust test= 1.07D+00 RLast= 3.00D-01 DXMaxT set to 5.05D-01
 ITU=  1  0
 Use linear search instead of GDIIS.
     Eigenvalues ---    0.00926   0.01534   0.01611   0.01975   0.01999
     Eigenvalues ---    0.02016   0.02017   0.02036   0.02063   0.02065
     Eigenvalues ---    0.02088   0.02106   0.02136   0.02153   0.02182
     Eigenvalues ---    0.15922   0.16000   0.16000   0.16007   0.21519
     Eigenvalues ---    0.22439   0.22474   0.24479   0.24946   0.25000
     Eigenvalues ---    0.25000   0.25000   0.25000   0.25253   0.32712
     Eigenvalues ---    0.33170   0.34793   0.34840   0.35175   0.35583
     Eigenvalues ---    0.39731   0.41470   0.41762   0.42539   0.43606
     Eigenvalues ---    0.44555   0.45034   0.45441   0.45626   0.45754
     Eigenvalues ---    0.46332   0.48759   0.75418
 RFO step:  Lambda=-4.55033807D-03 EMin= 9.26294336D-03
 Quartic linear search produced a step of  0.93775.
 Iteration  1 RMS(Cart)=  0.03425854 RMS(Int)=  0.00105970
 Iteration  2 RMS(Cart)=  0.00131224 RMS(Int)=  0.00040600
 Iteration  3 RMS(Cart)=  0.00000108 RMS(Int)=  0.00040600
 Iteration  4 RMS(Cart)=  0.00000000 RMS(Int)=  0.00040600
 ITry= 1 IFail=0 DXMaxC= 1.41D-01 DCOld= 1.00D+10 DXMaxT= 5.05D-01 DXLimC= 3.00D+00 Rises=F
 Variable       Old X    -DE/DX   Delta X   Delta X   Delta X     New X
                                 (Linear)    (Quad)   (Total)
    R1        2.69208   0.02212   0.03760   0.01001   0.04777   2.73985
    R2        2.68639   0.02158   0.04063  -0.00592   0.03508   2.72147
    R3        2.38897  -0.02529  -0.01607  -0.03226  -0.04834   2.34064
    R4        2.63875  -0.01087  -0.02300   0.01235  -0.01084   2.62792
    R5        2.05367  -0.00231  -0.00611   0.00310  -0.00302   2.05065
    R6        2.47246  -0.08821  -0.15993  -0.00117  -0.16090   2.31155
    R7        2.64218   0.00516  -0.00056   0.01890   0.01819   2.66038
    R8        2.65353   0.00553   0.00806   0.00581   0.01349   2.66702
    R9        2.79366  -0.01470  -0.01690  -0.03917  -0.05607   2.73760
   R10        2.05071   0.00152   0.00312   0.00017   0.00329   2.05399
   R11        2.64704  -0.00439  -0.01376   0.00994  -0.00303   2.64401
   R12        2.66471   0.00132  -0.00108   0.01142   0.01055   2.67526
   R13        2.48029  -0.08690  -0.16149   0.00257  -0.15836   2.32193
   R14        2.63651  -0.00131  -0.00911   0.02185   0.01220   2.64871
   R15        2.05380  -0.00202  -0.00527   0.00254  -0.00273   2.05107
   R16        2.63986   0.00273   0.00908  -0.00668   0.00161   2.64147
   R17        2.05023  -0.00117  -0.00348   0.00261  -0.00087   2.04936
   R18        2.60979  -0.00734  -0.02505   0.02498  -0.00024   2.60955
   R19        3.29077   0.01057   0.02425  -0.00254   0.02171   3.31248
    A1        1.92967  -0.02594  -0.05656  -0.02261  -0.07859   1.85108
    A2        2.15142   0.00605   0.00388   0.03150   0.03509   2.18652
    A3        2.20209   0.01990   0.05268  -0.00889   0.04350   2.24559
    A4        2.15931   0.00054   0.00407   0.01110   0.01513   2.17444
    A5        2.04628  -0.00423  -0.01200  -0.01441  -0.02640   2.01989
    A6        2.07760   0.00369   0.00793   0.00332   0.01127   2.08886
    A7        2.20004   0.02222   0.04762   0.01168   0.06002   2.26006
    A8        2.16515   0.01591   0.02607   0.02104   0.04708   2.21224
    A9        1.98570  -0.01494  -0.02738  -0.03521  -0.06322   1.92248
   A10        2.13375   0.01507   0.03136   0.02263   0.05430   2.18805
   A11        2.16374  -0.00013  -0.00398   0.01258   0.00891   2.17265
   A12        2.12651   0.00221   0.00617   0.01400   0.01957   2.14608
   A13        2.04246   0.00423   0.01123   0.00162   0.01315   2.05561
   A14        2.11422  -0.00644  -0.01740  -0.01562  -0.03272   2.08150
   A15        2.17050   0.01445   0.02652   0.03044   0.05646   2.22696
   A16        2.13423   0.01019   0.02266   0.00956   0.03172   2.16596
   A17        1.97845  -0.02465  -0.04918  -0.04001  -0.08818   1.89027
   A18        2.19264   0.03092   0.06054   0.03085   0.09303   2.28567
   A19        2.12952  -0.00072  -0.00180   0.02027   0.01810   2.14762
   A20        2.08367  -0.00469  -0.01472  -0.01044  -0.02497   2.05870
   A21        2.06999   0.00541   0.01652  -0.00984   0.00688   2.07687
   A22        2.10071  -0.00008   0.00405   0.00870   0.01133   2.11205
   A23        2.08655   0.00263   0.00563  -0.00283   0.00351   2.09005
   A24        2.09593  -0.00255  -0.00968  -0.00587  -0.01484   2.08109
   A25        2.04580  -0.01682  -0.03492  -0.02053  -0.05660   1.98921
   A26        2.08081   0.00868   0.02117   0.00126   0.02301   2.10381
   A27        2.15657   0.00813   0.01374   0.01927   0.03359   2.19017
   A28        2.11925   0.01135   0.02130   0.00071   0.02232   2.14157
    D1       -0.00000   0.00000   0.00000  -0.00001  -0.00000  -0.00001
    D2       -3.14159   0.00000   0.00000  -0.00000  -0.00000   3.14159
    D3       -3.14159  -0.00000  -0.00000  -0.00000  -0.00000  -3.14159
    D4        0.00001  -0.00000  -0.00000   0.00000   0.00000   0.00001
    D5        0.00000  -0.00000  -0.00000   0.00000   0.00000   0.00000
    D6        3.14159   0.00000   0.00000  -0.00000  -0.00000   3.14158
    D7        0.00000  -0.00000  -0.00000   0.00000   0.00000   0.00001
    D8        3.14158   0.00000   0.00000   0.00000   0.00000   3.14159
    D9       -3.14159  -0.00000  -0.00000   0.00000   0.00000  -3.14159
   D10       -0.00001   0.00000   0.00000   0.00000   0.00000  -0.00001
   D11       -0.00001   0.00000   0.00000   0.00001   0.00001   0.00000
   D12        0.00001  -0.00000  -0.00000  -0.00001  -0.00001  -0.00000
   D13       -3.14158  -0.00000  -0.00000  -0.00000  -0.00000  -3.14158
   D14       -0.00001   0.00000   0.00000   0.00000   0.00000  -0.00000
   D15       -3.14158  -0.00000  -0.00000   0.00000   0.00000  -3.14158
   D16        3.14158   0.00000   0.00000  -0.00000  -0.00000   3.14158
   D17        0.00000  -0.00000  -0.00000  -0.00000  -0.00000   0.00000
   D18       -3.14152  -0.00000  -0.00000  -0.00003  -0.00003  -3.14155
   D19        0.00007  -0.00000  -0.00000  -0.00003  -0.00003   0.00005
   D20        0.00008  -0.00000  -0.00000  -0.00002  -0.00003   0.00006
   D21       -3.14151  -0.00000  -0.00000  -0.00002  -0.00002  -3.14153
   D22       -3.14158   0.00000   0.00000  -0.00001  -0.00001  -3.14159
   D23        0.00002  -0.00000  -0.00000  -0.00001  -0.00002   0.00000
   D24        3.14158   0.00000   0.00000   0.00000   0.00000   3.14159
   D25        0.00001  -0.00000  -0.00000  -0.00000  -0.00000   0.00000
   D26       -0.00002   0.00000   0.00000   0.00001   0.00001  -0.00001
   D27        3.14159   0.00000   0.00000   0.00000   0.00000  -3.14159
   D28       -0.00000  -0.00000  -0.00000   0.00001   0.00001   0.00001
   D29        0.00001  -0.00000  -0.00000  -0.00000  -0.00000   0.00000
   D30       -3.14158  -0.00000  -0.00000  -0.00000  -0.00001  -3.14159
   D31        3.14158   0.00000   0.00000   0.00001   0.00001   3.14159
   D32       -0.00001   0.00000   0.00000   0.00000   0.00000  -0.00000
   D33        0.00001  -0.00000  -0.00000  -0.00000  -0.00000   0.00000
   D34        3.14159   0.00000   0.00000  -0.00001  -0.00000   3.14159
   D35       -3.14159  -0.00000  -0.00000   0.00000   0.00000  -3.14159
   D36       -0.00000   0.00000   0.00000  -0.00000  -0.00000  -0.00001
   D37       -0.00001   0.00000   0.00000  -0.00000  -0.00000  -0.00001
   D38       -3.14159  -0.00000  -0.00000   0.00000  -0.00000  -3.14159
         Item               Value     Threshold  Converged?
 Maximum Force            0.088210     0.000450     NO 
 RMS     Force            0.016241     0.000300     NO 
 Maximum Displacement     0.140951     0.001800     NO 
 RMS     Displacement     0.034473     0.001200     NO 
 Predicted change in Energy=-3.214855D-02
 Lowest energy point so far.  Saving SCF results.
 GradGradGradGradGradGradGradGradGradGradGradGradGradGradGradGradGradGrad

 Leave Link  103 at Mon Apr  4 20:32:01 2022, MaxMem=  1879048192 cpu:              32.2 elap:               8.3
 (Enter /gpfs/software/gaussian16/sse4/tar/g16/l202.exe)
                          Input orientation:                          
 ---------------------------------------------------------------------
 Center     Atomic      Atomic             Coordinates (Angstroms)
 Number     Number       Type             X           Y           Z
 ---------------------------------------------------------------------
      1          6           0       -6.087092    2.446489   -0.001858
      2          6           0       -6.108104    0.996779   -0.004182
      3          6           0       -4.697523    2.824776   -0.001145
      4          6           0       -3.698951    2.118288   -0.002203
      5          6           0       -3.662776    0.710943   -0.004460
      6          6           0       -4.974791    0.190887   -0.005393
      7          1           0       -5.119269   -0.886392   -0.007122
      8          8           0       -7.087770    3.176423   -0.000755
      9          1           0       -7.092384    0.539880   -0.004988
     10          6           0       -2.460273   -0.096918   -0.005652
     11          6           0       -2.369944   -1.493148   -0.007936
     12          6           0       -1.147729    0.433541   -0.004634
     13          6           0        0.001203   -0.369292   -0.005816
     14          6           0       -0.094678   -1.763804   -0.008115
     15          6           0       -1.391983   -2.237006   -0.009048
     16         17           0        1.350393   -2.755966   -0.009583
     17          1           0        0.981623    0.094238   -0.004943
     18          1           0       -1.035241    1.513073   -0.002847
 ---------------------------------------------------------------------
                    Distance matrix (angstroms):
                    1          2          3          4          5
     1  C    0.000000
     2  C    1.449864   0.000000
     3  C    1.440141   2.308965   0.000000
     4  C    2.410588   2.657405   1.223222   0.000000
     5  C    2.981516   2.461977   2.353508   1.407811   0.000000
     6  C    2.514949   1.390633   2.648446   2.311417   1.411326
     7  H    3.470564   2.127002   3.735060   3.323467   2.161680
     8  O    1.238612   2.389687   2.415975   3.550175   4.220093
     9  H    2.155408   1.085157   3.310004   3.742562   3.433871
    10  C    4.429758   3.808260   3.679892   2.538005   1.448673
    11  C    5.416454   4.491502   4.905318   3.848216   2.555278
    12  C    5.333787   4.992250   4.280076   3.057305   2.530300
    13  C    6.707904   6.260174   5.681559   4.458610   3.819902
    14  C    7.323636   6.616806   6.499330   5.297306   4.342316
    15  C    6.631684   5.718320   6.045518   4.928563   3.721146
    16  Cl   9.076442   8.349389   8.229340   7.018139   6.095191
    17  H    7.449821   7.146944   6.301472   5.099467   4.685165
    18  H    5.137360   5.099068   3.890099   2.731599   2.747245
                    6          7          8          9         10
     6  C    0.000000
     7  H    1.086926   0.000000
     8  O    3.657612   4.514588   0.000000
     9  H    2.146158   2.434633   2.636551   0.000000
    10  C    2.530935   2.773721   5.668202   4.675678   0.000000
    11  C    3.101808   2.815483   6.637984   5.141464   1.399151
    12  C    3.834747   4.185136   6.542744   5.945606   1.415684
    13  C    5.007426   5.146516   7.926264   7.151613   2.476500
    14  C    5.257026   5.100624   8.562081   7.367147   2.893882
    15  C    4.327955   3.964444   7.857943   6.340795   2.391910
    16  Cl   6.977959   6.734378  10.314839   9.063283   4.646690
    17  H    5.957198   6.179201   8.637997   8.086296   3.447201
    18  H    4.155506   4.736743   6.276929   6.134825   2.150068
                   11         12         13         14         15
    11  C    0.000000
    12  C    2.281656   0.000000
    13  C    2.624003   1.401637   0.000000
    14  C    2.291307   2.436648   1.397806   0.000000
    15  C    1.228712   2.681698   2.330093   1.380913   0.000000
    16  Cl   3.928819   4.051369   2.741631   1.752889   2.791048
    17  H    3.708478   2.156216   1.084475   2.147267   3.326969
    18  H    3.289198   1.085377   2.148842   3.409195   3.767014
                   16         17         18
    16  Cl   0.000000
    17  H    2.873965   0.000000
    18  H    4.890398   2.465936   0.000000
 Stoichiometry    C12H4ClO(1-)
 Framework group  C1[X(C12H4ClO)]
 Deg. of freedom    48
 Full point group                 C1      NOp   1
 RotChk:  IX=3 Diff= 3.35D-03
 Largest Abelian subgroup         C1      NOp   1
 Largest concise Abelian subgroup C1      NOp   1
                         Standard orientation:                         
 ---------------------------------------------------------------------
 Center     Atomic      Atomic             Coordinates (Angstroms)
 Number     Number       Type             X           Y           Z
 ---------------------------------------------------------------------
      1          6           0        4.216065   -0.098366    0.000000
      2          6           0        3.428570    1.118991    0.000031
      3          6           0        3.270443   -1.184553   -0.000033
      4          6           0        2.047669   -1.151453   -0.000040
      5          6           0        1.236137   -0.001083   -0.000016
      6          6           0        2.038540    1.159947    0.000019
      7          1           0        1.560526    2.136118    0.000052
      8          8           0        5.453609   -0.149796    0.000015
      9          1           0        3.993473    2.045517    0.000061
     10          6           0       -0.212530    0.003092   -0.000013
     11          6           0       -1.062930    1.114147   -0.000039
     12          6           0       -1.009597   -1.166885    0.000020
     13          6           0       -2.410919   -1.137145    0.000030
     14          6           0       -3.105497    0.075877    0.000003
     15          6           0       -2.289312    1.189772   -0.000038
     16         17           0       -4.858238    0.098641    0.000007
     17          1           0       -2.968929   -2.067043    0.000058
     18          1           0       -0.503727   -2.127166    0.000044
 ---------------------------------------------------------------------
 Rotational constants (GHZ):           3.4603305           0.2292369           0.2149942
 Leave Link  202 at Mon Apr  4 20:32:01 2022, MaxMem=  1879048192 cpu:               0.4 elap:               0.1
 (Enter /gpfs/software/gaussian16/sse4/tar/g16/l301.exe)
 Standard basis: 6-311+G(d,p) (5D, 7F)
 Ernie: Thresh=  0.10000D-02 Tol=  0.10000D-05 Strict=F.
 There are   354 symmetry adapted cartesian basis functions of A   symmetry.
 There are   340 symmetry adapted basis functions of A   symmetry.
   340 basis functions,   553 primitive gaussians,   354 cartesian basis functions
    51 alpha electrons       51 beta electrons
       nuclear repulsion energy       777.5006642597 Hartrees.
 IExCor= 4336 DFT=T Ex+Corr=M062X ExCW=0 ScaHFX=  0.540000
 ScaDFX=  1.000000  1.000000  1.000000  1.000000 ScalE2=  1.000000  1.000000
 IRadAn=      5 IRanWt=     -1 IRanGd=            0 ICorTp=0 IEmpDi=  4
 NAtoms=   18 NActive=   18 NUniq=   18 SFac= 1.00D+00 NAtFMM=   60 NAOKFM=F Big=F
 Integral buffers will be    131072 words long.
 Raffenetti 2 integral format.
 Two-electron integral symmetry is turned on.
 Leave Link  301 at Mon Apr  4 20:32:01 2022, MaxMem=  1879048192 cpu:               0.5 elap:               0.1
 (Enter /gpfs/software/gaussian16/sse4/tar/g16/l302.exe)
 NPDir=0 NMtPBC=     1 NCelOv=     1 NCel=       1 NClECP=     1 NCelD=      1
         NCelK=      1 NCelE2=     1 NClLst=     1 CellRange=     0.0.
 One-electron integrals computed using PRISM.
 One-electron integral symmetry used in STVInt
 NBasis=   340 RedAO= T EigKep=  1.39D-06  NBF=   340
 NBsUse=   336 1.00D-06 EigRej=  7.00D-07 NBFU=   336
 Precomputing XC quadrature grid using
 IXCGrd= 4 IRadAn=           5 IRanWt=          -1 IRanGd=           0 AccXCQ= 0.00D+00.
 Generated NRdTot=       0 NPtTot=           0 NUsed=           0 NTot=          32
 NSgBfM=   348   348   348   348   348 MxSgAt=    18 MxSgA2=    18.
 Leave Link  302 at Mon Apr  4 20:32:04 2022, MaxMem=  1879048192 cpu:              12.5 elap:               3.1
 (Enter /gpfs/software/gaussian16/sse4/tar/g16/l303.exe)
 DipDrv:  MaxL=1.
 Leave Link  303 at Mon Apr  4 20:32:05 2022, MaxMem=  1879048192 cpu:               1.5 elap:               0.4
 (Enter /gpfs/software/gaussian16/sse4/tar/g16/l401.exe)
 Initial guess from the checkpoint file:  "checkpoint.chk"
 B after Tr=    -0.000000   -0.000000    0.000000
         Rot=    1.000000    0.000000    0.000000   -0.000319 Ang=   0.04 deg.
 Guess basis will be translated and rotated to current coordinates.
 JPrj=2 DoOrth=T DoCkMO=T.
 Generating alternative initial guess.
 ExpMin= 4.38D-02 ExpMax= 1.06D+05 ExpMxC= 3.62D+03 IAcc=2 IRadAn=         4 AccDes= 0.00D+00
 Harris functional with IExCor= 1009 and IRadAn=       4 diagonalized for initial guess.
 HarFok:  IExCor= 1009 AccDes= 0.00D+00 IRadAn=         4 IDoV= 1 UseB2=F ITyADJ=14
 ICtDFT=  3500011 ScaDFX=  1.000000  1.000000  1.000000  1.000000
 FoFCou: FMM=F IPFlag=           0 FMFlag=      100000 FMFlg1=           0
         NFxFlg=           0 DoJE=T BraDBF=F KetDBF=T FulRan=T
         wScrn=  0.000000 ICntrl=       500 IOpCl=  0 I1Cent=   200000004 NGrid=           0
         NMat0=    1 NMatS0=      1 NMatT0=    0 NMatD0=    1 NMtDS0=    0 NMtDT0=    0
 Petite list used in FoFCou.
 Harris En= -994.528179743629    
 Leave Link  401 at Mon Apr  4 20:32:10 2022, MaxMem=  1879048192 cpu:              22.5 elap:               5.7
 (Enter /gpfs/software/gaussian16/sse4/tar/g16/l502.exe)
 Integral symmetry usage will be decided dynamically.
 Closed shell SCF:
 Using DIIS extrapolation, IDIIS=  1040.
 NGot=  1879048192 LenX=  1878791817 LenY=  1878666060
 Requested convergence on RMS density matrix=1.00D-08 within 128 cycles.
 Requested convergence on MAX density matrix=1.00D-06.
 Requested convergence on             energy=1.00D-06.
 No special actions if energy rises.
 Fock matrices will be formed incrementally for  20 cycles.

 Cycle   1  Pass 1  IDiag  1:
 FoFJK:  IHMeth= 1 ICntrl=       0 DoSepK=F KAlg= 0 I1Cent=           0 FoldK=F
 IRaf= 850000000 NMat=       1 IRICut=       1 DoRegI=T DoRafI=F ISym2E= 0 IDoP0=0 IntGTp=1.
 FoFCou: FMM=F IPFlag=           0 FMFlag=      100000 FMFlg1=           0
         NFxFlg=           0 DoJE=F BraDBF=F KetDBF=F FulRan=T
         wScrn=  0.000000 ICntrl=         0 IOpCl=  0 I1Cent=           0 NGrid=           0
         NMat0=    1 NMatS0=      1 NMatT0=    0 NMatD0=    1 NMtDS0=    0 NMtDT0=    0
 Symmetry not used in FoFCou.
 E= -994.836829714700    
 DIIS: error= 5.41D-03 at cycle   1 NSaved=   1.
 NSaved= 1 IEnMin= 1 EnMin= -994.836829714700     IErMin= 1 ErrMin= 5.41D-03
 ErrMax= 5.41D-03  0.00D+00 EMaxC= 1.00D-01 BMatC= 1.56D-02 BMatP= 1.56D-02
 IDIUse=3 WtCom= 9.46D-01 WtEn= 5.41D-02
 Coeff-Com:  0.100D+01
 Coeff-En:   0.100D+01
 Coeff:      0.100D+01
 Gap=     0.386 Goal=   None    Shift=    0.000
 GapD=    0.386 DampG=1.000 DampE=1.000 DampFc=1.0000 IDamp=-1.
 RMSDP=1.26D-02 MaxDP=4.29D-01              OVMax= 4.44D-02

 Cycle   2  Pass 1  IDiag  1:
 RMSU=  1.22D-02    CP:  1.05D+00
 E= -994.855365250689     Delta-E=       -0.018535535989 Rises=F Damp=F
 DIIS: error= 2.80D-03 at cycle   2 NSaved=   2.
 NSaved= 2 IEnMin= 2 EnMin= -994.855365250689     IErMin= 2 ErrMin= 2.80D-03
 ErrMax= 2.80D-03  0.00D+00 EMaxC= 1.00D-01 BMatC= 2.39D-03 BMatP= 1.56D-02
 IDIUse=3 WtCom= 9.72D-01 WtEn= 2.80D-02
 Coeff-Com:  0.170D+00 0.830D+00
 Coeff-En:   0.000D+00 0.100D+01
 Coeff:      0.165D+00 0.835D+00
 Gap=     0.153 Goal=   None    Shift=    0.000
 RMSDP=2.29D-03 MaxDP=2.02D-01 DE=-1.85D-02 OVMax= 2.63D-02

 Cycle   3  Pass 1  IDiag  1:
 RMSU=  1.74D-03    CP:  1.03D+00  1.04D+00
 E= -994.856433027977     Delta-E=       -0.001067777289 Rises=F Damp=F
 DIIS: error= 3.13D-03 at cycle   3 NSaved=   3.
 NSaved= 3 IEnMin= 3 EnMin= -994.856433027977     IErMin= 2 ErrMin= 2.80D-03
 ErrMax= 3.13D-03  0.00D+00 EMaxC= 1.00D-01 BMatC= 1.47D-03 BMatP= 2.39D-03
 IDIUse=3 WtCom= 9.69D-01 WtEn= 3.13D-02
 Coeff-Com: -0.293D-01 0.436D+00 0.593D+00
 Coeff-En:   0.000D+00 0.353D+00 0.647D+00
 Coeff:     -0.284D-01 0.434D+00 0.595D+00
 Gap=     0.148 Goal=   None    Shift=    0.000
 RMSDP=1.42D-03 MaxDP=9.13D-02 DE=-1.07D-03 OVMax= 1.12D-02

 Cycle   4  Pass 1  IDiag  1:
 RMSU=  1.14D-03    CP:  1.02D+00  1.11D+00  9.74D-01
 E= -994.857866719602     Delta-E=       -0.001433691624 Rises=F Damp=F
 DIIS: error= 8.08D-04 at cycle   4 NSaved=   4.
 NSaved= 4 IEnMin= 4 EnMin= -994.857866719602     IErMin= 4 ErrMin= 8.08D-04
 ErrMax= 8.08D-04  0.00D+00 EMaxC= 1.00D-01 BMatC= 1.18D-04 BMatP= 1.47D-03
 IDIUse=3 WtCom= 9.92D-01 WtEn= 8.08D-03
 Coeff-Com: -0.210D-01 0.158D+00 0.303D+00 0.560D+00
 Coeff-En:   0.000D+00 0.000D+00 0.000D+00 0.100D+01
 Coeff:     -0.209D-01 0.157D+00 0.301D+00 0.563D+00
 Gap=     0.148 Goal=   None    Shift=    0.000
 RMSDP=3.06D-04 MaxDP=3.43D-02 DE=-1.43D-03 OVMax= 6.06D-03

 Cycle   5  Pass 1  IDiag  1:
 RMSU=  1.84D-04    CP:  1.02D+00  1.11D+00  1.08D+00  9.95D-01
 E= -994.857965494627     Delta-E=       -0.000098775025 Rises=F Damp=F
 DIIS: error= 4.86D-04 at cycle   5 NSaved=   5.
 NSaved= 5 IEnMin= 5 EnMin= -994.857965494627     IErMin= 5 ErrMin= 4.86D-04
 ErrMax= 4.86D-04  0.00D+00 EMaxC= 1.00D-01 BMatC= 3.65D-05 BMatP= 1.18D-04
 IDIUse=3 WtCom= 9.95D-01 WtEn= 4.86D-03
 Coeff-Com: -0.682D-02 0.860D-02 0.721D-01 0.380D+00 0.546D+00
 Coeff-En:   0.000D+00 0.000D+00 0.000D+00 0.209D+00 0.791D+00
 Coeff:     -0.678D-02 0.856D-02 0.717D-01 0.379D+00 0.547D+00
 Gap=     0.148 Goal=   None    Shift=    0.000
 RMSDP=2.12D-04 MaxDP=2.35D-02 DE=-9.88D-05 OVMax= 2.52D-03

 Cycle   6  Pass 1  IDiag  1:
 RMSU=  9.60D-05    CP:  1.02D+00  1.11D+00  1.14D+00  1.08D+00  1.11D+00
 E= -994.858005894223     Delta-E=       -0.000040399597 Rises=F Damp=F
 DIIS: error= 1.41D-04 at cycle   6 NSaved=   6.
 NSaved= 6 IEnMin= 6 EnMin= -994.858005894223     IErMin= 6 ErrMin= 1.41D-04
 ErrMax= 1.41D-04  0.00D+00 EMaxC= 1.00D-01 BMatC= 3.92D-06 BMatP= 3.65D-05
 IDIUse=3 WtCom= 9.99D-01 WtEn= 1.41D-03
 Coeff-Com: -0.886D-04-0.246D-01-0.148D-01 0.129D+00 0.302D+00 0.609D+00
 Coeff-En:   0.000D+00 0.000D+00 0.000D+00 0.000D+00 0.000D+00 0.100D+01
 Coeff:     -0.885D-04-0.245D-01-0.148D-01 0.128D+00 0.301D+00 0.610D+00
 Gap=     0.148 Goal=   None    Shift=    0.000
 RMSDP=6.61D-05 MaxDP=3.57D-03 DE=-4.04D-05 OVMax= 9.97D-04

 Cycle   7  Pass 1  IDiag  1:
 RMSU=  4.67D-05    CP:  1.02D+00  1.11D+00  1.14D+00  1.11D+00  1.05D+00
                    CP:  9.87D-01
 E= -994.858010871790     Delta-E=       -0.000004977566 Rises=F Damp=F
 DIIS: error= 6.15D-05 at cycle   7 NSaved=   7.
 NSaved= 7 IEnMin= 7 EnMin= -994.858010871790     IErMin= 7 ErrMin= 6.15D-05
 ErrMax= 6.15D-05  0.00D+00 EMaxC= 1.00D-01 BMatC= 5.45D-07 BMatP= 3.92D-06
 IDIUse=1 WtCom= 1.00D+00 WtEn= 0.00D+00
 Coeff-Com:  0.135D-02-0.154D-01-0.241D-01 0.131D-03 0.542D-01 0.290D+00
 Coeff-Com:  0.693D+00
 Coeff:      0.135D-02-0.154D-01-0.241D-01 0.131D-03 0.542D-01 0.290D+00
 Coeff:      0.693D+00
 Gap=     0.148 Goal=   None    Shift=    0.000
 RMSDP=3.44D-05 MaxDP=2.85D-03 DE=-4.98D-06 OVMax= 6.62D-04

 Cycle   8  Pass 1  IDiag  1:
 RMSU=  1.27D-05    CP:  1.02D+00  1.11D+00  1.15D+00  1.13D+00  1.06D+00
                    CP:  1.05D+00  1.08D+00
 E= -994.858011815475     Delta-E=       -0.000000943685 Rises=F Damp=F
 DIIS: error= 2.67D-05 at cycle   8 NSaved=   8.
 NSaved= 8 IEnMin= 8 EnMin= -994.858011815475     IErMin= 8 ErrMin= 2.67D-05
 ErrMax= 2.67D-05  0.00D+00 EMaxC= 1.00D-01 BMatC= 1.58D-07 BMatP= 5.45D-07
 IDIUse=1 WtCom= 1.00D+00 WtEn= 0.00D+00
 Coeff-Com:  0.797D-03-0.372D-02-0.120D-01-0.275D-01-0.331D-01 0.192D-01
 Coeff-Com:  0.383D+00 0.673D+00
 Coeff:      0.797D-03-0.372D-02-0.120D-01-0.275D-01-0.331D-01 0.192D-01
 Coeff:      0.383D+00 0.673D+00
 Gap=     0.148 Goal=   None    Shift=    0.000
 RMSDP=1.26D-05 MaxDP=8.23D-04 DE=-9.44D-07 OVMax= 2.62D-04

 Cycle   9  Pass 1  IDiag  1:
 RMSU=  9.08D-06    CP:  1.02D+00  1.11D+00  1.15D+00  1.13D+00  1.07D+00
                    CP:  1.12D+00  1.17D+00  8.86D-01
 E= -994.858012048713     Delta-E=       -0.000000233238 Rises=F Damp=F
 DIIS: error= 1.03D-05 at cycle   9 NSaved=   9.
 NSaved= 9 IEnMin= 9 EnMin= -994.858012048713     IErMin= 9 ErrMin= 1.03D-05
 ErrMax= 1.03D-05  0.00D+00 EMaxC= 1.00D-01 BMatC= 2.04D-08 BMatP= 1.58D-07
 IDIUse=1 WtCom= 1.00D+00 WtEn= 0.00D+00
 Coeff-Com:  0.116D-03 0.154D-02-0.824D-03-0.120D-01-0.248D-01-0.533D-01
 Coeff-Com:  0.411D-01 0.314D+00 0.734D+00
 Coeff:      0.116D-03 0.154D-02-0.824D-03-0.120D-01-0.248D-01-0.533D-01
 Coeff:      0.411D-01 0.314D+00 0.734D+00
 Gap=     0.148 Goal=   None    Shift=    0.000
 RMSDP=5.03D-06 MaxDP=2.87D-04 DE=-2.33D-07 OVMax= 1.38D-04

 Cycle  10  Pass 1  IDiag  1:
 RMSU=  3.26D-06    CP:  1.02D+00  1.11D+00  1.15D+00  1.13D+00  1.07D+00
                    CP:  1.13D+00  1.21D+00  9.61D-01  1.08D+00
 E= -994.858012077715     Delta-E=       -0.000000029002 Rises=F Damp=F
 DIIS: error= 6.73D-06 at cycle  10 NSaved=  10.
 NSaved=10 IEnMin=10 EnMin= -994.858012077715     IErMin=10 ErrMin= 6.73D-06
 ErrMax= 6.73D-06  0.00D+00 EMaxC= 1.00D-01 BMatC= 6.51D-09 BMatP= 2.04D-08
 IDIUse=1 WtCom= 1.00D+00 WtEn= 0.00D+00
 Coeff-Com: -0.546D-04 0.152D-02 0.138D-02-0.262D-02-0.956D-02-0.353D-01
 Coeff-Com: -0.314D-01 0.924D-01 0.445D+00 0.538D+00
 Coeff:     -0.546D-04 0.152D-02 0.138D-02-0.262D-02-0.956D-02-0.353D-01
 Coeff:     -0.314D-01 0.924D-01 0.445D+00 0.538D+00
 Gap=     0.148 Goal=   None    Shift=    0.000
 RMSDP=3.63D-06 MaxDP=3.42D-04 DE=-2.90D-08 OVMax= 3.16D-05

 Cycle  11  Pass 1  IDiag  1:
 RMSU=  1.26D-06    CP:  1.02D+00  1.11D+00  1.15D+00  1.13D+00  1.07D+00
                    CP:  1.14D+00  1.22D+00  9.05D-01  1.15D+00  8.01D-01
 E= -994.858012084457     Delta-E=       -0.000000006742 Rises=F Damp=F
 DIIS: error= 1.22D-06 at cycle  11 NSaved=  11.
 NSaved=11 IEnMin=11 EnMin= -994.858012084457     IErMin=11 ErrMin= 1.22D-06
 ErrMax= 1.22D-06  0.00D+00 EMaxC= 1.00D-01 BMatC= 3.75D-10 BMatP= 6.51D-09
 IDIUse=1 WtCom= 1.00D+00 WtEn= 0.00D+00
 Coeff-Com: -0.300D-04 0.418D-03 0.635D-03 0.357D-03-0.919D-03-0.756D-02
 Coeff-Com: -0.168D-01 0.580D-03 0.837D-01 0.228D+00 0.712D+00
 Coeff:     -0.300D-04 0.418D-03 0.635D-03 0.357D-03-0.919D-03-0.756D-02
 Coeff:     -0.168D-01 0.580D-03 0.837D-01 0.228D+00 0.712D+00
 Gap=     0.148 Goal=   None    Shift=    0.000
 RMSDP=1.16D-06 MaxDP=1.21D-04 DE=-6.74D-09 OVMax= 9.80D-06

 Cycle  12  Pass 1  IDiag  1:
 RMSU=  3.96D-07    CP:  1.02D+00  1.11D+00  1.15D+00  1.13D+00  1.07D+00
                    CP:  1.14D+00  1.21D+00  9.02D-01  1.19D+00  8.28D-01
                    CP:  1.09D+00
 E= -994.858012084859     Delta-E=       -0.000000000402 Rises=F Damp=F
 DIIS: error= 6.57D-07 at cycle  12 NSaved=  12.
 NSaved=12 IEnMin=12 EnMin= -994.858012084859     IErMin=12 ErrMin= 6.57D-07
 ErrMax= 6.57D-07  0.00D+00 EMaxC= 1.00D-01 BMatC= 6.89D-11 BMatP= 3.75D-10
 IDIUse=1 WtCom= 1.00D+00 WtEn= 0.00D+00
 Coeff-Com: -0.660D-05-0.410D-04 0.941D-04 0.609D-03 0.111D-02 0.178D-02
 Coeff-Com: -0.338D-02-0.134D-01-0.313D-01 0.345D-01 0.356D+00 0.654D+00
 Coeff:     -0.660D-05-0.410D-04 0.941D-04 0.609D-03 0.111D-02 0.178D-02
 Coeff:     -0.338D-02-0.134D-01-0.313D-01 0.345D-01 0.356D+00 0.654D+00
 Gap=     0.148 Goal=   None    Shift=    0.000
 RMSDP=3.46D-07 MaxDP=2.48D-05 DE=-4.02D-10 OVMax= 3.86D-06

 Cycle  13  Pass 1  IDiag  1:
 RMSU=  1.51D-07    CP:  1.02D+00  1.11D+00  1.15D+00  1.13D+00  1.07D+00
                    CP:  1.14D+00  1.21D+00  8.97D-01  1.21D+00  8.69D-01
                    CP:  1.09D+00  1.11D+00
 E= -994.858012084963     Delta-E=       -0.000000000104 Rises=F Damp=F
 DIIS: error= 1.48D-07 at cycle  13 NSaved=  13.
 NSaved=13 IEnMin=13 EnMin= -994.858012084963     IErMin=13 ErrMin= 1.48D-07
 ErrMax= 1.48D-07  0.00D+00 EMaxC= 1.00D-01 BMatC= 6.73D-12 BMatP= 6.89D-11
 IDIUse=1 WtCom= 1.00D+00 WtEn= 0.00D+00
 Coeff-Com:  0.178D-05-0.752D-04-0.594D-04 0.171D-03 0.566D-03 0.168D-02
 Coeff-Com:  0.787D-03-0.501D-02-0.237D-01-0.146D-01 0.254D-01 0.245D+00
 Coeff-Com:  0.770D+00
 Coeff:      0.178D-05-0.752D-04-0.594D-04 0.171D-03 0.566D-03 0.168D-02
 Coeff:      0.787D-03-0.501D-02-0.237D-01-0.146D-01 0.254D-01 0.245D+00
 Coeff:      0.770D+00
 Gap=     0.148 Goal=   None    Shift=    0.000
 RMSDP=1.23D-07 MaxDP=9.04D-06 DE=-1.04D-10 OVMax= 1.67D-06

 Cycle  14  Pass 1  IDiag  1:
 RMSU=  6.45D-08    CP:  1.02D+00  1.11D+00  1.15D+00  1.13D+00  1.07D+00
                    CP:  1.14D+00  1.21D+00  8.94D-01  1.21D+00  8.78D-01
                    CP:  1.12D+00  1.14D+00  1.07D+00
 E= -994.858012084945     Delta-E=        0.000000000018 Rises=F Damp=F
 DIIS: error= 6.79D-08 at cycle  14 NSaved=  14.
 NSaved=14 IEnMin=13 EnMin= -994.858012084963     IErMin=14 ErrMin= 6.79D-08
 ErrMax= 6.79D-08  0.00D+00 EMaxC= 1.00D-01 BMatC= 8.00D-13 BMatP= 6.73D-12
 IDIUse=1 WtCom= 1.00D+00 WtEn= 0.00D+00
 Coeff-Com:  0.144D-05-0.246D-04-0.341D-04-0.152D-05 0.106D-03 0.436D-03
 Coeff-Com:  0.618D-03-0.252D-03-0.563D-02-0.925D-02-0.377D-01 0.247D-01
 Coeff-Com:  0.284D+00 0.743D+00
 Coeff:      0.144D-05-0.246D-04-0.341D-04-0.152D-05 0.106D-03 0.436D-03
 Coeff:      0.618D-03-0.252D-03-0.563D-02-0.925D-02-0.377D-01 0.247D-01
 Coeff:      0.284D+00 0.743D+00
 Gap=     0.148 Goal=   None    Shift=    0.000
 RMSDP=4.19D-08 MaxDP=2.45D-06 DE= 1.84D-11 OVMax= 6.50D-07

 Cycle  15  Pass 1  IDiag  1:
 RMSU=  1.91D-08    CP:  1.02D+00  1.11D+00  1.15D+00  1.13D+00  1.07D+00
                    CP:  1.14D+00  1.21D+00  8.95D-01  1.21D+00  8.81D-01
                    CP:  1.12D+00  1.17D+00  1.17D+00  1.05D+00
 E= -994.858012084975     Delta-E=       -0.000000000030 Rises=F Damp=F
 DIIS: error= 2.61D-08 at cycle  15 NSaved=  15.
 NSaved=15 IEnMin=15 EnMin= -994.858012084975     IErMin=15 ErrMin= 2.61D-08
 ErrMax= 2.61D-08  0.00D+00 EMaxC= 1.00D-01 BMatC= 1.60D-13 BMatP= 8.00D-13
 IDIUse=1 WtCom= 1.00D+00 WtEn= 0.00D+00
 Coeff-Com:  0.239D-06 0.356D-05-0.283D-05-0.314D-04-0.575D-04-0.125D-03
 Coeff-Com:  0.938D-04 0.864D-03 0.186D-02-0.968D-03-0.216D-01-0.274D-01
 Coeff-Com: -0.279D-01 0.315D+00 0.760D+00
 Coeff:      0.239D-06 0.356D-05-0.283D-05-0.314D-04-0.575D-04-0.125D-03
 Coeff:      0.938D-04 0.864D-03 0.186D-02-0.968D-03-0.216D-01-0.274D-01
 Coeff:     -0.279D-01 0.315D+00 0.760D+00
 Gap=     0.148 Goal=   None    Shift=    0.000
 RMSDP=2.75D-08 MaxDP=2.01D-06 DE=-3.00D-11 OVMax= 3.56D-07

 Cycle  16  Pass 1  IDiag  1:
 RMSU=  9.55D-09    CP:  1.02D+00  1.11D+00  1.15D+00  1.13D+00  1.07D+00
                    CP:  1.14D+00  1.21D+00  8.95D-01  1.21D+00  8.82D-01
                    CP:  1.11D+00  1.18D+00  1.22D+00  1.09D+00  1.25D+00
 E= -994.858012084964     Delta-E=        0.000000000011 Rises=F Damp=F
 DIIS: error= 8.70D-09 at cycle  16 NSaved=  16.
 NSaved=16 IEnMin=15 EnMin= -994.858012084975     IErMin=16 ErrMin= 8.70D-09
 ErrMax= 8.70D-09  0.00D+00 EMaxC= 1.00D-01 BMatC= 1.90D-14 BMatP= 1.60D-13
 IDIUse=1 WtCom= 1.00D+00 WtEn= 0.00D+00
 Coeff-Com: -0.112D-06 0.472D-05 0.400D-05-0.115D-04-0.372D-04-0.105D-03
 Coeff-Com: -0.583D-04 0.363D-03 0.141D-02 0.103D-02-0.339D-02-0.113D-01
 Coeff-Com: -0.525D-01 0.234D-01 0.286D+00 0.755D+00
 Coeff:     -0.112D-06 0.472D-05 0.400D-05-0.115D-04-0.372D-04-0.105D-03
 Coeff:     -0.583D-04 0.363D-03 0.141D-02 0.103D-02-0.339D-02-0.113D-01
 Coeff:     -0.525D-01 0.234D-01 0.286D+00 0.755D+00
 Gap=     0.148 Goal=   None    Shift=    0.000
 RMSDP=8.66D-09 MaxDP=5.92D-07 DE= 1.09D-11 OVMax= 9.44D-08

 SCF Done:  E(RM062X) =  -994.858012085     A.U. after   16 cycles
            NFock= 16  Conv=0.87D-08     -V/T= 2.0029
 KE= 9.920099946944D+02 PE=-3.906981795694D+03 EE= 1.142613124655D+03
 Leave Link  502 at Mon Apr  4 20:38:30 2022, MaxMem=  1879048192 cpu:            1515.0 elap:             379.7
 (Enter /gpfs/software/gaussian16/sse4/tar/g16/l701.exe)
 ... and contract with generalized density number  0.
 Compute integral first derivatives.
 Leave Link  701 at Mon Apr  4 20:38:31 2022, MaxMem=  1879048192 cpu:               5.1 elap:               1.3
 (Enter /gpfs/software/gaussian16/sse4/tar/g16/l702.exe)
 L702 exits ... SP integral derivatives will be done elsewhere.
 Leave Link  702 at Mon Apr  4 20:38:31 2022, MaxMem=  1879048192 cpu:               0.2 elap:               0.1
 (Enter /gpfs/software/gaussian16/sse4/tar/g16/l703.exe)
 Integral derivatives from FoFJK, PRISM(SPDF).
 Compute integral first derivatives, UseDBF=F ICtDFT=           0.
 Calling FoFJK, ICntrl=      2127 FMM=F ISym2X=0 I1Cent= 0 IOpClX= 0 NMat=1 NMatS=1 NMatT=0.
 FoFJK:  IHMeth= 1 ICntrl=    2127 DoSepK=F KAlg= 0 I1Cent=           0 FoldK=F
 IRaf=         0 NMat=       1 IRICut=       1 DoRegI=T DoRafI=F ISym2E= 0 IDoP0=0 IntGTp=1.
 FoFCou: FMM=F IPFlag=           0 FMFlag=      100000 FMFlg1=         800
         NFxFlg=           0 DoJE=F BraDBF=F KetDBF=F FulRan=T
         wScrn=  0.000000 ICntrl=      2127 IOpCl=  0 I1Cent=           0 NGrid=           0
         NMat0=    1 NMatS0=      1 NMatT0=    0 NMatD0=    1 NMtDS0=    0 NMtDT0=    0
 Symmetry not used in FoFCou.
 Leave Link  703 at Mon Apr  4 20:39:23 2022, MaxMem=  1879048192 cpu:             206.2 elap:              51.7
 (Enter /gpfs/software/gaussian16/sse4/tar/g16/l716.exe)
 Dipole        =-3.90708406D+00 1.21760937D-01 2.96065782D-05
 ***** Axes restored to original set *****
 -------------------------------------------------------------------
 Center     Atomic                   Forces (Hartrees/Bohr)
 Number     Number              X              Y              Z
 -------------------------------------------------------------------
      1        6          -0.021392721    0.024532052    0.000039257
      2        6           0.008819354   -0.015633335   -0.000025361
      3        6          -0.006369830    0.007632844    0.000011224
      4        6           0.012938637   -0.011851633   -0.000017714
      5        6           0.020435936   -0.006370714   -0.000008503
      6        6          -0.011927382    0.006956917    0.000010822
      7        1           0.002127983   -0.001121434   -0.000002000
      8        8           0.003320542   -0.007399123   -0.000012254
      9        1          -0.000183853    0.001310122    0.000002201
     10        6          -0.022582783    0.005530051    0.000006149
     11        6          -0.003685503    0.018423306    0.000030105
     12        6           0.008013472   -0.004623548   -0.000006292
     13        6          -0.006017076    0.002053331    0.000002347
     14        6           0.004087699   -0.003677232   -0.000006209
     15        6           0.013147873   -0.013420588   -0.000020011
     16       17           0.001450252   -0.001628199   -0.000002347
     17        1          -0.000167362   -0.000534553   -0.000000868
     18        1          -0.002015238   -0.000178264   -0.000000547
 -------------------------------------------------------------------
 Cartesian Forces:  Max     0.024532052 RMS     0.008522840
 Leave Link  716 at Mon Apr  4 20:39:23 2022, MaxMem=  1879048192 cpu:               0.3 elap:               0.1
 (Enter /gpfs/software/gaussian16/sse4/tar/g16/l103.exe)

 GradGradGradGradGradGradGradGradGradGradGradGradGradGradGradGradGradGrad
 Berny optimization.
 Using GEDIIS/GDIIS optimizer.
 FormGI is forming the generalized inverse of G from B-inverse, IUseBI=4.
 GSVD:  received Info=                   1 from GESDD.
 Internal  Forces:  Max     0.021662811 RMS     0.004828639
 Search for a local minimum.
 Step number   3 out of a maximum of   95
 All quantities printed in internal units (Hartrees-Bohrs-Radians)
 RMS Force = .48286D-02 SwitMx=.10000D-02 MixMth= 1
 Mixed Optimization -- RFO/linear search
 Update second derivatives using D2CorX and points    2    3
 DE= -2.59D-02 DEPred=-3.21D-02 R= 8.05D-01
 TightC=F SS=  1.41D+00  RLast= 3.37D-01 DXNew= 8.4853D-01 1.0108D+00
 Trust test= 8.05D-01 RLast= 3.37D-01 DXMaxT set to 8.49D-01
 ITU=  1  1  0
 Use linear search instead of GDIIS.
     Eigenvalues ---    0.00926   0.01504   0.01583   0.01977   0.01998
     Eigenvalues ---    0.02016   0.02018   0.02035   0.02060   0.02066
     Eigenvalues ---    0.02088   0.02106   0.02136   0.02152   0.02182
     Eigenvalues ---    0.15901   0.16000   0.16003   0.16009   0.20158
     Eigenvalues ---    0.22439   0.22473   0.24494   0.24936   0.25000
     Eigenvalues ---    0.25000   0.25000   0.25018   0.25268   0.32711
     Eigenvalues ---    0.33194   0.34794   0.34840   0.35176   0.35582
     Eigenvalues ---    0.41231   0.41623   0.41961   0.42511   0.44240
     Eigenvalues ---    0.44600   0.45045   0.45503   0.45672   0.46061
     Eigenvalues ---    0.46968   0.69553   0.77751
 RFO step:  Lambda=-5.53259445D-03 EMin= 9.26294336D-03
 Quartic linear search produced a step of  0.01030.
 Iteration  1 RMS(Cart)=  0.03234346 RMS(Int)=  0.00035125
 Iteration  2 RMS(Cart)=  0.00048890 RMS(Int)=  0.00003991
 Iteration  3 RMS(Cart)=  0.00000012 RMS(Int)=  0.00003991
 ITry= 1 IFail=0 DXMaxC= 1.44D-01 DCOld= 1.00D+10 DXMaxT= 8.49D-01 DXLimC= 3.00D+00 Rises=F
 Variable       Old X    -DE/DX   Delta X   Delta X   Delta X     New X
                                 (Linear)    (Quad)   (Total)
    R1        2.73985   0.01234   0.00049   0.03203   0.03257   2.77242
    R2        2.72147   0.00982   0.00036   0.02752   0.02794   2.74941
    R3        2.34064  -0.00704  -0.00050  -0.01300  -0.01349   2.32714
    R4        2.62792  -0.00273  -0.00011  -0.00999  -0.01011   2.61780
    R5        2.05065  -0.00038  -0.00003  -0.00167  -0.00171   2.04894
    R6        2.31155   0.02166  -0.00166   0.02920   0.02755   2.33910
    R7        2.66038   0.00059   0.00019   0.00251   0.00265   2.66303
    R8        2.66702   0.00579   0.00014   0.01236   0.01244   2.67946
    R9        2.73760  -0.00753  -0.00058  -0.02611  -0.02669   2.71091
   R10        2.05399   0.00083   0.00003   0.00270   0.00273   2.05672
   R11        2.64401  -0.00242  -0.00003  -0.00583  -0.00581   2.63820
   R12        2.67526   0.00338   0.00011   0.00762   0.00771   2.68297
   R13        2.32193   0.01906  -0.00163   0.02383   0.02225   2.34418
   R14        2.64871   0.00125   0.00013   0.00163   0.00170   2.65041
   R15        2.05107  -0.00039  -0.00003  -0.00160  -0.00163   2.04943
   R16        2.64147   0.00283   0.00002   0.00608   0.00605   2.64752
   R17        2.04936  -0.00038  -0.00001  -0.00136  -0.00137   2.04799
   R18        2.60955  -0.00158  -0.00000  -0.00469  -0.00468   2.60487
   R19        3.31248   0.00212   0.00022   0.00918   0.00940   3.32188
    A1        1.85108  -0.00936  -0.00081  -0.04319  -0.04388   1.80720
    A2        2.18652  -0.00003   0.00036   0.00112   0.00142   2.18794
    A3        2.24559   0.00939   0.00045   0.04207   0.04246   2.28805
    A4        2.17444   0.00535   0.00016   0.01994   0.02013   2.19457
    A5        2.01989  -0.00397  -0.00027  -0.01938  -0.01967   2.00022
    A6        2.08886  -0.00138   0.00012  -0.00056  -0.00046   2.08840
    A7        2.26006   0.00175   0.00062   0.01892   0.01962   2.27968
    A8        2.21224   0.00120   0.00049   0.01160   0.01202   2.22426
    A9        1.92248  -0.00562  -0.00065  -0.03082  -0.03159   1.89089
   A10        2.18805   0.00613   0.00056   0.03083   0.03145   2.21951
   A11        2.17265  -0.00052   0.00009  -0.00001   0.00014   2.17279
   A12        2.14608   0.00668   0.00020   0.02355   0.02369   2.16976
   A13        2.05561  -0.00102   0.00014   0.00435   0.00452   2.06013
   A14        2.08150  -0.00566  -0.00034  -0.02790  -0.02821   2.05329
   A15        2.22696   0.00517   0.00058   0.02522   0.02578   2.25274
   A16        2.16596   0.00441   0.00033   0.02077   0.02108   2.18704
   A17        1.89027  -0.00958  -0.00091  -0.04599  -0.04686   1.84340
   A18        2.28567   0.00824   0.00096   0.04400   0.04508   2.33075
   A19        2.14762   0.00437   0.00019   0.01609   0.01620   2.16382
   A20        2.05870  -0.00422  -0.00026  -0.02223  -0.02245   2.03625
   A21        2.07687  -0.00015   0.00007   0.00614   0.00625   2.08312
   A22        2.11205   0.00553   0.00012   0.02096   0.02096   2.13301
   A23        2.09005  -0.00234   0.00004  -0.00699  -0.00690   2.08316
   A24        2.08109  -0.00318  -0.00015  -0.01397  -0.01407   2.06702
   A25        1.98921  -0.00541  -0.00058  -0.02776  -0.02839   1.96081
   A26        2.10381   0.00357   0.00024   0.01728   0.01754   2.12135
   A27        2.19017   0.00185   0.00035   0.01049   0.01086   2.20102
   A28        2.14157  -0.00314   0.00023  -0.00730  -0.00699   2.13458
    D1       -0.00001   0.00000  -0.00000   0.00001   0.00001   0.00001
    D2        3.14159   0.00000  -0.00000   0.00001   0.00001  -3.14159
    D3       -3.14159  -0.00000  -0.00000  -0.00001  -0.00001   3.14159
    D4        0.00001  -0.00000   0.00000  -0.00002  -0.00002  -0.00001
    D5        0.00000  -0.00000   0.00000  -0.00001  -0.00001  -0.00001
    D6        3.14158   0.00000  -0.00000   0.00001   0.00001  -3.14159
    D7        0.00001  -0.00000   0.00000  -0.00001  -0.00001  -0.00000
    D8        3.14159   0.00000   0.00000   0.00000   0.00000   3.14159
    D9       -3.14159  -0.00000   0.00000  -0.00001  -0.00001   3.14159
   D10       -0.00001   0.00000   0.00000   0.00001   0.00001  -0.00000
   D11        0.00000   0.00000   0.00000   0.00000   0.00001   0.00001
   D12       -0.00000   0.00000  -0.00000   0.00000   0.00000   0.00000
   D13       -3.14158  -0.00000  -0.00000  -0.00001  -0.00001  -3.14159
   D14       -0.00000   0.00000   0.00000   0.00000   0.00000  -0.00000
   D15       -3.14158  -0.00000   0.00000  -0.00001  -0.00001   3.14159
   D16        3.14158   0.00000  -0.00000   0.00001   0.00001   3.14159
   D17        0.00000  -0.00000  -0.00000  -0.00000  -0.00000  -0.00000
   D18       -3.14155  -0.00000  -0.00000  -0.00002  -0.00002  -3.14157
   D19        0.00005  -0.00000  -0.00000  -0.00002  -0.00002   0.00003
   D20        0.00006  -0.00000  -0.00000  -0.00003  -0.00003   0.00003
   D21       -3.14153  -0.00000  -0.00000  -0.00003  -0.00003  -3.14156
   D22       -3.14159  -0.00000  -0.00000  -0.00000  -0.00000   3.14159
   D23        0.00000  -0.00000  -0.00000  -0.00000  -0.00000  -0.00000
   D24        3.14159   0.00000   0.00000   0.00001   0.00001  -3.14159
   D25        0.00000   0.00000  -0.00000   0.00000   0.00000   0.00000
   D26       -0.00001   0.00000   0.00000   0.00001   0.00001   0.00001
   D27       -3.14159   0.00000   0.00000   0.00000   0.00000  -3.14159
   D28        0.00001  -0.00000   0.00000  -0.00001  -0.00001   0.00000
   D29        0.00000  -0.00000  -0.00000  -0.00001  -0.00001  -0.00000
   D30       -3.14159  -0.00000  -0.00000  -0.00000  -0.00000   3.14159
   D31        3.14159   0.00000   0.00000   0.00000   0.00000   3.14159
   D32       -0.00000   0.00000   0.00000   0.00000   0.00000   0.00000
   D33        0.00000  -0.00000  -0.00000  -0.00000  -0.00000  -0.00000
   D34        3.14159   0.00000  -0.00000   0.00001   0.00001  -3.14159
   D35       -3.14159  -0.00000   0.00000  -0.00001  -0.00001   3.14159
   D36       -0.00001   0.00000  -0.00000   0.00001   0.00001   0.00000
   D37       -0.00001   0.00000  -0.00000   0.00001   0.00001   0.00000
   D38       -3.14159  -0.00000  -0.00000  -0.00000  -0.00000   3.14159
         Item               Value     Threshold  Converged?
 Maximum Force            0.021663     0.000450     NO 
 RMS     Force            0.004829     0.000300     NO 
 Maximum Displacement     0.144259     0.001800     NO 
 RMS     Displacement     0.032286     0.001200     NO 
 Predicted change in Energy=-2.847794D-03
 Lowest energy point so far.  Saving SCF results.
 GradGradGradGradGradGradGradGradGradGradGradGradGradGradGradGradGradGrad

 Leave Link  103 at Mon Apr  4 20:39:30 2022, MaxMem=  1879048192 cpu:              27.5 elap:               7.1
 (Enter /gpfs/software/gaussian16/sse4/tar/g16/l202.exe)
                          Input orientation:                          
 ---------------------------------------------------------------------
 Center     Atomic      Atomic             Coordinates (Angstroms)
 Number     Number       Type             X           Y           Z
 ---------------------------------------------------------------------
      1          6           0       -6.143943    2.469686   -0.001816
      2          6           0       -6.110774    1.002963   -0.004183
      3          6           0       -4.737553    2.842338   -0.001101
      4          6           0       -3.717979    2.140470   -0.002145
      5          6           0       -3.646747    0.733059   -0.004408
      6          6           0       -4.968363    0.219444   -0.005349
      7          1           0       -5.089823   -0.862126   -0.007104
      8          8           0       -7.164109    3.159455   -0.000796
      9          1           0       -7.086128    0.529371   -0.005033
     10          6           0       -2.461258   -0.074745   -0.005604
     11          6           0       -2.344395   -1.465920   -0.007860
     12          6           0       -1.130718    0.420633   -0.004656
     13          6           0        0.009666   -0.395843   -0.005873
     14          6           0       -0.073155   -1.794400   -0.008164
     15          6           0       -1.376827   -2.242204   -0.009027
     16         17           0        1.367974   -2.800995   -0.009656
     17          1           0        0.991539    0.062897   -0.005022
     18          1           0       -1.012696    1.498704   -0.002882
 ---------------------------------------------------------------------
                    Distance matrix (angstroms):
                    1          2          3          4          5
     1  C    0.000000
     2  C    1.467100   0.000000
     3  C    1.454924   2.295440   0.000000
     4  C    2.448200   2.649414   1.237800   0.000000
     5  C    3.041689   2.478766   2.374642   1.409214   0.000000
     6  C    2.538817   1.385282   2.633033   2.292119   1.417911
     7  H    3.494592   2.126243   3.721180   3.301146   2.151068
     8  O    1.231471   2.399996   2.447189   3.593625   4.273084
     9  H    2.156977   1.084254   3.296307   3.733642   3.445408
    10  C    4.476194   3.805315   3.700123   2.546868   1.434550
    11  C    5.470429   4.503444   4.928319   3.859121   2.555707
    12  C    5.415815   5.013987   4.344413   3.106730   2.535352
    13  C    6.788091   6.278252   5.746471   4.508685   3.826719
    14  C    7.418689   6.654180   6.576930   5.363580   4.377057
    15  C    6.702787   5.739458   6.094842   4.968790   3.742292
    16  Cl   9.176548   8.390578   8.314129   7.091195   6.134899
    17  H    7.530455   7.164257   6.367716   5.147415   4.686450
    18  H    5.222308   5.122125   3.959787   2.780363   2.743071
                    6          7          8          9         10
     6  C    0.000000
     7  H    1.088371   0.000000
     8  O    3.669466   4.525021   0.000000
     9  H    2.140324   2.433414   2.631244   0.000000
    10  C    2.524307   2.743962   5.707616   4.664159   0.000000
    11  C    3.118600   2.811039   6.680103   5.144436   1.396076
    12  C    3.842915   4.161730   6.625932   5.956403   1.419767
    13  C    5.015910   5.120763   8.006448   7.155859   2.491700
    14  C    5.293264   5.102558   8.649993   7.387945   2.942832
    15  C    4.354177   3.961181   7.916477   6.346476   2.423609
    16  Cl   7.019418   6.742578  10.407856   9.086429   4.700582
    17  H    5.961958   6.151312   8.723719   8.091125   3.455539
    18  H    4.157381   4.711317   6.371654   6.150300   2.138710
                   11         12         13         14         15
    11  C    0.000000
    12  C    2.243235   0.000000
    13  C    2.585860   1.402537   0.000000
    14  C    2.294871   2.454552   1.401009   0.000000
    15  C    1.240486   2.674189   2.308987   1.378438   0.000000
    16  Cl   3.945138   4.077054   2.762204   1.757864   2.801103
    17  H    3.669571   2.152196   1.083752   2.140826   3.304945
    18  H    3.249991   1.084514   2.152799   3.424515   3.758593
                   16         17         18
    16  Cl   0.000000
    17  H    2.888530   0.000000
    18  H    4.914779   2.465462   0.000000
 Stoichiometry    C12H4ClO(1-)
 Framework group  C1[X(C12H4ClO)]
 Deg. of freedom    48
 Full point group                 C1      NOp   1
 RotChk:  IX=3 Diff= 9.77D-04
 Largest Abelian subgroup         C1      NOp   1
 Largest concise Abelian subgroup C1      NOp   1
                         Standard orientation:                         
 ---------------------------------------------------------------------
 Center     Atomic      Atomic             Coordinates (Angstroms)
 Number     Number       Type             X           Y           Z
 ---------------------------------------------------------------------
      1          6           0        4.275849   -0.087829    0.000005
      2          6           0        3.433016    1.113011    0.000014
      3          6           0        3.313862   -1.179335   -0.000017
      4          6           0        2.076175   -1.162594   -0.000020
      5          6           0        1.234669   -0.032217   -0.000007
      6          6           0        2.047831    1.129350    0.000010
      7          1           0        1.547623    2.095964    0.000021
      8          8           0        5.507303   -0.094183    0.000003
      9          1           0        3.980580    2.048843    0.000024
     10          6           0       -0.199826   -0.019633   -0.000005
     11          6           0       -1.070239    1.071884   -0.000016
     12          6           0       -1.030543   -1.171000    0.000014
     13          6           0       -2.432362   -1.126137    0.000013
     14          6           0       -3.140885    0.082509   -0.000002
     15          6           0       -2.306058    1.179393   -0.000015
     16         17           0       -4.898385    0.118252    0.000002
     17          1           0       -2.993600   -2.053245    0.000027
     18          1           0       -0.529421   -2.132794    0.000028
 ---------------------------------------------------------------------
 Rotational constants (GHZ):           3.5249454           0.2251204           0.2116062
 Leave Link  202 at Mon Apr  4 20:39:30 2022, MaxMem=  1879048192 cpu:               0.5 elap:               0.1
 (Enter /gpfs/software/gaussian16/sse4/tar/g16/l301.exe)
 Standard basis: 6-311+G(d,p) (5D, 7F)
 Ernie: Thresh=  0.10000D-02 Tol=  0.10000D-05 Strict=F.
 There are   354 symmetry adapted cartesian basis functions of A   symmetry.
 There are   340 symmetry adapted basis functions of A   symmetry.
   340 basis functions,   553 primitive gaussians,   354 cartesian basis functions
    51 alpha electrons       51 beta electrons
       nuclear repulsion energy       774.3312190478 Hartrees.
 IExCor= 4336 DFT=T Ex+Corr=M062X ExCW=0 ScaHFX=  0.540000
 ScaDFX=  1.000000  1.000000  1.000000  1.000000 ScalE2=  1.000000  1.000000
 IRadAn=      5 IRanWt=     -1 IRanGd=            0 ICorTp=0 IEmpDi=  4
 NAtoms=   18 NActive=   18 NUniq=   18 SFac= 1.00D+00 NAtFMM=   60 NAOKFM=F Big=F
 Integral buffers will be    131072 words long.
 Raffenetti 2 integral format.
 Two-electron integral symmetry is turned on.
 Leave Link  301 at Mon Apr  4 20:39:30 2022, MaxMem=  1879048192 cpu:               0.6 elap:               0.2
 (Enter /gpfs/software/gaussian16/sse4/tar/g16/l302.exe)
 NPDir=0 NMtPBC=     1 NCelOv=     1 NCel=       1 NClECP=     1 NCelD=      1
         NCelK=      1 NCelE2=     1 NClLst=     1 CellRange=     0.0.
 One-electron integrals computed using PRISM.
 One-electron integral symmetry used in STVInt
 NBasis=   340 RedAO= T EigKep=  1.42D-06  NBF=   340
 NBsUse=   336 1.00D-06 EigRej=  7.26D-07 NBFU=   336
 Precomputing XC quadrature grid using
 IXCGrd= 4 IRadAn=           5 IRanWt=          -1 IRanGd=           0 AccXCQ= 0.00D+00.
 Generated NRdTot=       0 NPtTot=           0 NUsed=           0 NTot=          32
 NSgBfM=   348   348   348   348   348 MxSgAt=    18 MxSgA2=    18.
 Leave Link  302 at Mon Apr  4 20:39:35 2022, MaxMem=  1879048192 cpu:              16.1 elap:               4.1
 (Enter /gpfs/software/gaussian16/sse4/tar/g16/l303.exe)
 DipDrv:  MaxL=1.
 Leave Link  303 at Mon Apr  4 20:39:35 2022, MaxMem=  1879048192 cpu:               1.0 elap:               0.3
 (Enter /gpfs/software/gaussian16/sse4/tar/g16/l401.exe)
 Initial guess from the checkpoint file:  "checkpoint.chk"
 B after Tr=     0.000000    0.000000   -0.000000
         Rot=    1.000000    0.000000    0.000000   -0.000345 Ang=   0.04 deg.
 Guess basis will be translated and rotated to current coordinates.
 JPrj=2 DoOrth=T DoCkMO=T.
 Generating alternative initial guess.
 ExpMin= 4.38D-02 ExpMax= 1.06D+05 ExpMxC= 3.62D+03 IAcc=2 IRadAn=         4 AccDes= 0.00D+00
 Harris functional with IExCor= 1009 and IRadAn=       4 diagonalized for initial guess.
 HarFok:  IExCor= 1009 AccDes= 0.00D+00 IRadAn=         4 IDoV= 1 UseB2=F ITyADJ=14
 ICtDFT=  3500011 ScaDFX=  1.000000  1.000000  1.000000  1.000000
 FoFCou: FMM=F IPFlag=           0 FMFlag=      100000 FMFlg1=           0
         NFxFlg=           0 DoJE=T BraDBF=F KetDBF=T FulRan=T
         wScrn=  0.000000 ICntrl=       500 IOpCl=  0 I1Cent=   200000004 NGrid=           0
         NMat0=    1 NMatS0=      1 NMatT0=    0 NMatD0=    1 NMtDS0=    0 NMtDT0=    0
 Petite list used in FoFCou.
 Harris En= -994.521468357051    
 Leave Link  401 at Mon Apr  4 20:39:41 2022, MaxMem=  1879048192 cpu:              25.5 elap:               6.4
 (Enter /gpfs/software/gaussian16/sse4/tar/g16/l502.exe)
 Integral symmetry usage will be decided dynamically.
 Closed shell SCF:
 Using DIIS extrapolation, IDIIS=  1040.
 NGot=  1879048192 LenX=  1878791817 LenY=  1878666060
 Requested convergence on RMS density matrix=1.00D-08 within 128 cycles.
 Requested convergence on MAX density matrix=1.00D-06.
 Requested convergence on             energy=1.00D-06.
 No special actions if energy rises.
 Fock matrices will be formed incrementally for  20 cycles.

 Cycle   1  Pass 1  IDiag  1:
 FoFJK:  IHMeth= 1 ICntrl=       0 DoSepK=F KAlg= 0 I1Cent=           0 FoldK=F
 IRaf= 850000000 NMat=       1 IRICut=       1 DoRegI=T DoRafI=F ISym2E= 0 IDoP0=0 IntGTp=1.
 FoFCou: FMM=F IPFlag=           0 FMFlag=      100000 FMFlg1=           0
         NFxFlg=           0 DoJE=F BraDBF=F KetDBF=F FulRan=T
         wScrn=  0.000000 ICntrl=         0 IOpCl=  0 I1Cent=           0 NGrid=           0
         NMat0=    1 NMatS0=      1 NMatT0=    0 NMatD0=    1 NMtDS0=    0 NMtDT0=    0
 Symmetry not used in FoFCou.
 E= -994.853667350548    
 DIIS: error= 2.20D-03 at cycle   1 NSaved=   1.
 NSaved= 1 IEnMin= 1 EnMin= -994.853667350548     IErMin= 1 ErrMin= 2.20D-03
 ErrMax= 2.20D-03  0.00D+00 EMaxC= 1.00D-01 BMatC= 4.25D-03 BMatP= 4.25D-03
 IDIUse=3 WtCom= 9.78D-01 WtEn= 2.20D-02
 Coeff-Com:  0.100D+01
 Coeff-En:   0.100D+01
 Coeff:      0.100D+01
 Gap=     0.386 Goal=   None    Shift=    0.000
 GapD=    0.386 DampG=1.000 DampE=1.000 DampFc=1.0000 IDamp=-1.
 RMSDP=6.72D-03 MaxDP=4.74D-01              OVMax= 3.28D-02

 Cycle   2  Pass 1  IDiag  1:
 RMSU=  6.09D-03    CP:  1.04D+00
 E= -994.860482671796     Delta-E=       -0.006815321248 Rises=F Damp=F
 DIIS: error= 9.68D-04 at cycle   2 NSaved=   2.
 NSaved= 2 IEnMin= 2 EnMin= -994.860482671796     IErMin= 2 ErrMin= 9.68D-04
 ErrMax= 9.68D-04  0.00D+00 EMaxC= 1.00D-01 BMatC= 3.08D-04 BMatP= 4.25D-03
 IDIUse=3 WtCom= 9.90D-01 WtEn= 9.68D-03
 Coeff-Com:  0.292D-01 0.971D+00
 Coeff-En:   0.000D+00 0.100D+01
 Coeff:      0.289D-01 0.971D+00
 Gap=     0.153 Goal=   None    Shift=    0.000
 RMSDP=2.19D-03 MaxDP=1.43D-01 DE=-6.82D-03 OVMax= 1.07D-02

 Cycle   3  Pass 1  IDiag  1:
 RMSU=  1.35D-03    CP:  1.02D+00  1.12D+00
 E= -994.860474117847     Delta-E=        0.000008553949 Rises=F Damp=F
 DIIS: error= 1.46D-03 at cycle   3 NSaved=   3.
 NSaved= 3 IEnMin= 2 EnMin= -994.860482671796     IErMin= 2 ErrMin= 9.68D-04
 ErrMax= 1.46D-03  0.00D+00 EMaxC= 1.00D-01 BMatC= 4.69D-04 BMatP= 3.08D-04
 IDIUse=3 WtCom= 2.07D-01 WtEn= 7.93D-01
 Coeff-Com: -0.515D-01 0.583D+00 0.468D+00
 Coeff-En:   0.000D+00 0.507D+00 0.493D+00
 Coeff:     -0.107D-01 0.523D+00 0.488D+00
 Gap=     0.155 Goal=   None    Shift=    0.000
 RMSDP=3.39D-04 MaxDP=2.04D-02 DE= 8.55D-06 OVMax= 7.49D-03

 Cycle   4  Pass 1  IDiag  1:
 RMSU=  3.08D-04    CP:  1.02D+00  1.14D+00  9.40D-01
 E= -994.860819495859     Delta-E=       -0.000345378012 Rises=F Damp=F
 DIIS: error= 4.62D-04 at cycle   4 NSaved=   4.
 NSaved= 4 IEnMin= 4 EnMin= -994.860819495859     IErMin= 4 ErrMin= 4.62D-04
 ErrMax= 4.62D-04  0.00D+00 EMaxC= 1.00D-01 BMatC= 4.34D-05 BMatP= 3.08D-04
 IDIUse=3 WtCom= 9.95D-01 WtEn= 4.62D-03
 Coeff-Com: -0.220D-01 0.128D+00 0.269D+00 0.625D+00
 Coeff-En:   0.000D+00 0.000D+00 0.521D-01 0.948D+00
 Coeff:     -0.219D-01 0.127D+00 0.268D+00 0.627D+00
 Gap=     0.155 Goal=   None    Shift=    0.000
 RMSDP=1.69D-04 MaxDP=1.19D-02 DE=-3.45D-04 OVMax= 2.66D-03

 Cycle   5  Pass 1  IDiag  1:
 RMSU=  9.18D-05    CP:  1.02D+00  1.15D+00  1.01D+00  9.57D-01
 E= -994.860853626120     Delta-E=       -0.000034130261 Rises=F Damp=F
 DIIS: error= 2.27D-04 at cycle   5 NSaved=   5.
 NSaved= 5 IEnMin= 5 EnMin= -994.860853626120     IErMin= 5 ErrMin= 2.27D-04
 ErrMax= 2.27D-04  0.00D+00 EMaxC= 1.00D-01 BMatC= 6.99D-06 BMatP= 4.34D-05
 IDIUse=3 WtCom= 9.98D-01 WtEn= 2.27D-03
 Coeff-Com: -0.548D-02-0.154D-01 0.985D-01 0.406D+00 0.517D+00
 Coeff-En:   0.000D+00 0.000D+00 0.000D+00 0.689D-01 0.931D+00
 Coeff:     -0.547D-02-0.154D-01 0.983D-01 0.405D+00 0.517D+00
 Gap=     0.155 Goal=   None    Shift=    0.000
 RMSDP=1.04D-04 MaxDP=8.90D-03 DE=-3.41D-05 OVMax= 1.01D-03

 Cycle   6  Pass 1  IDiag  1:
 RMSU=  5.01D-05    CP:  1.02D+00  1.16D+00  1.05D+00  1.05D+00  1.12D+00
 E= -994.860860633178     Delta-E=       -0.000007007057 Rises=F Damp=F
 DIIS: error= 8.42D-05 at cycle   6 NSaved=   6.
 NSaved= 6 IEnMin= 6 EnMin= -994.860860633178     IErMin= 6 ErrMin= 8.42D-05
 ErrMax= 8.42D-05  0.00D+00 EMaxC= 1.00D-01 BMatC= 1.10D-06 BMatP= 6.99D-06
 IDIUse=1 WtCom= 1.00D+00 WtEn= 0.00D+00
 Coeff-Com:  0.137D-02-0.406D-01 0.360D-02 0.127D+00 0.325D+00 0.583D+00
 Coeff:      0.137D-02-0.406D-01 0.360D-02 0.127D+00 0.325D+00 0.583D+00
 Gap=     0.155 Goal=   None    Shift=    0.000
 RMSDP=5.41D-05 MaxDP=3.89D-03 DE=-7.01D-06 OVMax= 3.73D-04

 Cycle   7  Pass 1  IDiag  1:
 RMSU=  2.22D-05    CP:  1.02D+00  1.16D+00  1.07D+00  1.07D+00  1.15D+00
                    CP:  9.87D-01
 E= -994.860861788541     Delta-E=       -0.000001155363 Rises=F Damp=F
 DIIS: error= 1.84D-05 at cycle   7 NSaved=   7.
 NSaved= 7 IEnMin= 7 EnMin= -994.860861788541     IErMin= 7 ErrMin= 1.84D-05
 ErrMax= 1.84D-05  0.00D+00 EMaxC= 1.00D-01 BMatC= 5.56D-08 BMatP= 1.10D-06
 IDIUse=1 WtCom= 1.00D+00 WtEn= 0.00D+00
 Coeff-Com:  0.121D-02-0.148D-01-0.109D-01 0.695D-02 0.699D-01 0.213D+00
 Coeff-Com:  0.735D+00
 Coeff:      0.121D-02-0.148D-01-0.109D-01 0.695D-02 0.699D-01 0.213D+00
 Coeff:      0.735D+00
 Gap=     0.155 Goal=   None    Shift=    0.000
 RMSDP=1.27D-05 MaxDP=1.38D-03 DE=-1.16D-06 OVMax= 2.14D-04

 Cycle   8  Pass 1  IDiag  1:
 RMSU=  5.66D-06    CP:  1.02D+00  1.16D+00  1.08D+00  1.08D+00  1.18D+00
                    CP:  1.05D+00  1.18D+00
 E= -994.860861886189     Delta-E=       -0.000000097648 Rises=F Damp=F
 DIIS: error= 8.90D-06 at cycle   8 NSaved=   8.
 NSaved= 8 IEnMin= 8 EnMin= -994.860861886189     IErMin= 8 ErrMin= 8.90D-06
 ErrMax= 8.90D-06  0.00D+00 EMaxC= 1.00D-01 BMatC= 1.56D-08 BMatP= 5.56D-08
 IDIUse=1 WtCom= 1.00D+00 WtEn= 0.00D+00
 Coeff-Com:  0.221D-03 0.277D-02-0.635D-02-0.271D-01-0.481D-01-0.577D-01
 Coeff-Com:  0.331D+00 0.805D+00
 Coeff:      0.221D-03 0.277D-02-0.635D-02-0.271D-01-0.481D-01-0.577D-01
 Coeff:      0.331D+00 0.805D+00
 Gap=     0.155 Goal=   None    Shift=    0.000
 RMSDP=5.08D-06 MaxDP=3.95D-04 DE=-9.76D-08 OVMax= 7.51D-05

 Cycle   9  Pass 1  IDiag  1:
 RMSU=  3.95D-06    CP:  1.02D+00  1.16D+00  1.08D+00  1.08D+00  1.18D+00
                    CP:  1.06D+00  1.29D+00  1.22D+00
 E= -994.860861911619     Delta-E=       -0.000000025430 Rises=F Damp=F
 DIIS: error= 2.35D-06 at cycle   9 NSaved=   9.
 NSaved= 9 IEnMin= 9 EnMin= -994.860861911619     IErMin= 9 ErrMin= 2.35D-06
 ErrMax= 2.35D-06  0.00D+00 EMaxC= 1.00D-01 BMatC= 1.80D-09 BMatP= 1.56D-08
 IDIUse=1 WtCom= 1.00D+00 WtEn= 0.00D+00
 Coeff-Com: -0.156D-04 0.247D-02-0.117D-02-0.107D-01-0.233D-01-0.408D-01
 Coeff-Com:  0.777D-01 0.343D+00 0.653D+00
 Coeff:     -0.156D-04 0.247D-02-0.117D-02-0.107D-01-0.233D-01-0.408D-01
 Coeff:      0.777D-01 0.343D+00 0.653D+00
 Gap=     0.155 Goal=   None    Shift=    0.000
 RMSDP=1.76D-06 MaxDP=1.12D-04 DE=-2.54D-08 OVMax= 3.11D-05

 Cycle  10  Pass 1  IDiag  1:
 RMSU=  9.47D-07    CP:  1.02D+00  1.16D+00  1.08D+00  1.08D+00  1.18D+00
                    CP:  1.06D+00  1.30D+00  1.27D+00  1.10D+00
 E= -994.860861913624     Delta-E=       -0.000000002005 Rises=F Damp=F
 DIIS: error= 2.73D-06 at cycle  10 NSaved=  10.
 NSaved=10 IEnMin=10 EnMin= -994.860861913624     IErMin= 9 ErrMin= 2.35D-06
 ErrMax= 2.73D-06  0.00D+00 EMaxC= 1.00D-01 BMatC= 8.66D-10 BMatP= 1.80D-09
 IDIUse=1 WtCom= 1.00D+00 WtEn= 0.00D+00
 Coeff-Com: -0.761D-04 0.129D-02 0.696D-03-0.200D-02-0.661D-02-0.182D-01
 Coeff-Com: -0.286D-01 0.429D-01 0.434D+00 0.577D+00
 Coeff:     -0.761D-04 0.129D-02 0.696D-03-0.200D-02-0.661D-02-0.182D-01
 Coeff:     -0.286D-01 0.429D-01 0.434D+00 0.577D+00
 Gap=     0.155 Goal=   None    Shift=    0.000
 RMSDP=1.14D-06 MaxDP=8.52D-05 DE=-2.01D-09 OVMax= 1.32D-05

 Cycle  11  Pass 1  IDiag  1:
 RMSU=  3.20D-07    CP:  1.02D+00  1.16D+00  1.08D+00  1.08D+00  1.17D+00
                    CP:  1.05D+00  1.31D+00  1.30D+00  1.23D+00  1.01D+00
 E= -994.860861914622     Delta-E=       -0.000000000998 Rises=F Damp=F
 DIIS: error= 3.70D-07 at cycle  11 NSaved=  11.
 NSaved=11 IEnMin=11 EnMin= -994.860861914622     IErMin=11 ErrMin= 3.70D-07
 ErrMax= 3.70D-07  0.00D+00 EMaxC= 1.00D-01 BMatC= 4.30D-11 BMatP= 8.66D-10
 IDIUse=1 WtCom= 1.00D+00 WtEn= 0.00D+00
 Coeff-Com: -0.301D-04 0.288D-03 0.409D-03 0.229D-03-0.315D-03-0.322D-02
 Coeff-Com: -0.201D-01-0.165D-01 0.118D+00 0.247D+00 0.674D+00
 Coeff:     -0.301D-04 0.288D-03 0.409D-03 0.229D-03-0.315D-03-0.322D-02
 Coeff:     -0.201D-01-0.165D-01 0.118D+00 0.247D+00 0.674D+00
 Gap=     0.155 Goal=   None    Shift=    0.000
 RMSDP=3.15D-07 MaxDP=1.86D-05 DE=-9.98D-10 OVMax= 3.91D-06

 Cycle  12  Pass 1  IDiag  1:
 RMSU=  1.79D-07    CP:  1.02D+00  1.16D+00  1.08D+00  1.08D+00  1.17D+00
                    CP:  1.04D+00  1.31D+00  1.32D+00  1.26D+00  1.03D+00
                    CP:  8.40D-01
 E= -994.860861914684     Delta-E=       -0.000000000062 Rises=F Damp=F
 DIIS: error= 2.99D-07 at cycle  12 NSaved=  12.
 NSaved=12 IEnMin=12 EnMin= -994.860861914684     IErMin=12 ErrMin= 2.99D-07
 ErrMax= 2.99D-07  0.00D+00 EMaxC= 1.00D-01 BMatC= 9.48D-12 BMatP= 4.30D-11
 IDIUse=1 WtCom= 1.00D+00 WtEn= 0.00D+00
 Coeff-Com:  0.281D-05-0.163D-03 0.299D-04 0.589D-03 0.139D-02 0.266D-02
 Coeff-Com: -0.371D-02-0.177D-01-0.468D-01-0.190D-01 0.338D+00 0.745D+00
 Coeff:      0.281D-05-0.163D-03 0.299D-04 0.589D-03 0.139D-02 0.266D-02
 Coeff:     -0.371D-02-0.177D-01-0.468D-01-0.190D-01 0.338D+00 0.745D+00
 Gap=     0.155 Goal=   None    Shift=    0.000
 RMSDP=2.33D-07 MaxDP=2.02D-05 DE=-6.21D-11 OVMax= 2.08D-06

 Cycle  13  Pass 1  IDiag  1:
 RMSU=  5.96D-08    CP:  1.02D+00  1.16D+00  1.08D+00  1.08D+00  1.17D+00
                    CP:  1.04D+00  1.31D+00  1.31D+00  1.28D+00  1.08D+00
                    CP:  9.75D-01  1.21D+00
 E= -994.860861914699     Delta-E=       -0.000000000015 Rises=F Damp=F
 DIIS: error= 3.98D-08 at cycle  13 NSaved=  13.
 NSaved=13 IEnMin=13 EnMin= -994.860861914699     IErMin=13 ErrMin= 3.98D-08
 ErrMax= 3.98D-08  0.00D+00 EMaxC= 1.00D-01 BMatC= 5.25D-13 BMatP= 9.48D-12
 IDIUse=1 WtCom= 1.00D+00 WtEn= 0.00D+00
 Coeff-Com:  0.259D-05-0.711D-04-0.196D-04 0.181D-03 0.494D-03 0.109D-02
 Coeff-Com: -0.144D-03-0.445D-02-0.240D-01-0.203D-01 0.832D-01 0.271D+00
 Coeff-Com:  0.693D+00
 Coeff:      0.259D-05-0.711D-04-0.196D-04 0.181D-03 0.494D-03 0.109D-02
 Coeff:     -0.144D-03-0.445D-02-0.240D-01-0.203D-01 0.832D-01 0.271D+00
 Coeff:      0.693D+00
 Gap=     0.155 Goal=   None    Shift=    0.000
 RMSDP=5.04D-08 MaxDP=2.03D-06 DE=-1.50D-11 OVMax= 3.50D-07

 Cycle  14  Pass 1  IDiag  1:
 RMSU=  2.70D-08    CP:  1.02D+00  1.16D+00  1.08D+00  1.08D+00  1.17D+00
                    CP:  1.04D+00  1.30D+00  1.31D+00  1.27D+00  1.09D+00
                    CP:  1.01D+00  1.23D+00  9.48D-01
 E= -994.860861914679     Delta-E=        0.000000000020 Rises=F Damp=F
 DIIS: error= 3.04D-08 at cycle  14 NSaved=  14.
 NSaved=14 IEnMin=13 EnMin= -994.860861914699     IErMin=14 ErrMin= 3.04D-08
 ErrMax= 3.04D-08  0.00D+00 EMaxC= 1.00D-01 BMatC= 1.05D-13 BMatP= 5.25D-13
 IDIUse=1 WtCom= 1.00D+00 WtEn= 0.00D+00
 Coeff-Com:  0.661D-06-0.411D-05-0.136D-04-0.174D-04-0.494D-05 0.489D-04
 Coeff-Com:  0.428D-03 0.114D-02-0.324D-02-0.519D-02-0.230D-01-0.135D-01
 Coeff-Com:  0.295D+00 0.748D+00
 Coeff:      0.661D-06-0.411D-05-0.136D-04-0.174D-04-0.494D-05 0.489D-04
 Coeff:      0.428D-03 0.114D-02-0.324D-02-0.519D-02-0.230D-01-0.135D-01
 Coeff:      0.295D+00 0.748D+00
 Gap=     0.155 Goal=   None    Shift=    0.000
 RMSDP=1.64D-08 MaxDP=7.82D-07 DE= 2.02D-11 OVMax= 2.19D-07

 Cycle  15  Pass 1  IDiag  1:
 RMSU=  7.11D-09    CP:  1.02D+00  1.16D+00  1.08D+00  1.08D+00  1.17D+00
                    CP:  1.04D+00  1.30D+00  1.31D+00  1.27D+00  1.08D+00
                    CP:  1.01D+00  1.25D+00  1.01D+00  1.12D+00
 E= -994.860861914692     Delta-E=       -0.000000000013 Rises=F Damp=F
 DIIS: error= 7.93D-09 at cycle  15 NSaved=  15.
 NSaved=15 IEnMin=13 EnMin= -994.860861914699     IErMin=15 ErrMin= 7.93D-09
 ErrMax= 7.93D-09  0.00D+00 EMaxC= 1.00D-01 BMatC= 1.02D-14 BMatP= 1.05D-13
 IDIUse=1 WtCom= 1.00D+00 WtEn= 0.00D+00
 Coeff-Com: -0.826D-07 0.717D-05-0.164D-05-0.274D-04-0.586D-04-0.105D-03
 Coeff-Com:  0.108D-03 0.994D-03 0.174D-02 0.124D-02-0.180D-01-0.386D-01
 Coeff-Com:  0.111D-01 0.244D+00 0.798D+00
 Coeff:     -0.826D-07 0.717D-05-0.164D-05-0.274D-04-0.586D-04-0.105D-03
 Coeff:      0.108D-03 0.994D-03 0.174D-02 0.124D-02-0.180D-01-0.386D-01
 Coeff:      0.111D-01 0.244D+00 0.798D+00
 Gap=     0.155 Goal=   None    Shift=    0.000
 RMSDP=8.60D-09 MaxDP=4.58D-07 DE=-1.27D-11 OVMax= 8.21D-08

 SCF Done:  E(RM062X) =  -994.860861915     A.U. after   15 cycles
            NFock= 15  Conv=0.86D-08     -V/T= 2.0030
 KE= 9.918586185949D+02 PE=-3.900389235239D+03 EE= 1.139338535681D+03
 Leave Link  502 at Mon Apr  4 20:45:34 2022, MaxMem=  1879048192 cpu:            1406.2 elap:             352.4
 (Enter /gpfs/software/gaussian16/sse4/tar/g16/l701.exe)
 ... and contract with generalized density number  0.
 Compute integral first derivatives.
 Leave Link  701 at Mon Apr  4 20:45:35 2022, MaxMem=  1879048192 cpu:               4.2 elap:               1.1
 (Enter /gpfs/software/gaussian16/sse4/tar/g16/l702.exe)
 L702 exits ... SP integral derivatives will be done elsewhere.
 Leave Link  702 at Mon Apr  4 20:45:35 2022, MaxMem=  1879048192 cpu:               0.3 elap:               0.1
 (Enter /gpfs/software/gaussian16/sse4/tar/g16/l703.exe)
 Integral derivatives from FoFJK, PRISM(SPDF).
 Compute integral first derivatives, UseDBF=F ICtDFT=           0.
 Calling FoFJK, ICntrl=      2127 FMM=F ISym2X=0 I1Cent= 0 IOpClX= 0 NMat=1 NMatS=1 NMatT=0.
 FoFJK:  IHMeth= 1 ICntrl=    2127 DoSepK=F KAlg= 0 I1Cent=           0 FoldK=F
 IRaf=         0 NMat=       1 IRICut=       1 DoRegI=T DoRafI=F ISym2E= 0 IDoP0=0 IntGTp=1.
 FoFCou: FMM=F IPFlag=           0 FMFlag=      100000 FMFlg1=         800
         NFxFlg=           0 DoJE=F BraDBF=F KetDBF=F FulRan=T
         wScrn=  0.000000 ICntrl=      2127 IOpCl=  0 I1Cent=           0 NGrid=           0
         NMat0=    1 NMatS0=      1 NMatT0=    0 NMatD0=    1 NMtDS0=    0 NMtDT0=    0
 Symmetry not used in FoFCou.
 Leave Link  703 at Mon Apr  4 20:46:26 2022, MaxMem=  1879048192 cpu:             205.6 elap:              51.6
 (Enter /gpfs/software/gaussian16/sse4/tar/g16/l716.exe)
 Dipole        =-3.76759865D+00 1.03752866D-01 1.98571169D-05
 ***** Axes restored to original set *****
 -------------------------------------------------------------------
 Center     Atomic                   Forces (Hartrees/Bohr)
 Number     Number              X              Y              Z
 -------------------------------------------------------------------
      1        6          -0.003843510    0.008286878    0.000011273
      2        6           0.004306615   -0.006953606   -0.000010587
      3        6           0.003316684   -0.002224150   -0.000002926
      4        6          -0.003052414    0.001908097    0.000003288
      5        6           0.004283746    0.003023570    0.000005135
      6        6          -0.006736550    0.000042505   -0.000000491
      7        1          -0.000020319   -0.000507901   -0.000000864
      8        8           0.004571580   -0.003576964   -0.000004632
      9        1          -0.000772231   -0.000168157   -0.000000217
     10        6          -0.007962506   -0.003884832   -0.000006888
     11        6           0.004681788    0.003856779    0.000006756
     12        6           0.007246077   -0.001788026   -0.000002564
     13        6          -0.000569753    0.003801821    0.000006242
     14        6          -0.000321349    0.000585743    0.000001140
     15        6          -0.004189027   -0.005419833   -0.000009351
     16       17          -0.001556117    0.001235658    0.000001792
     17        1           0.000385586    0.000997531    0.000001643
     18        1           0.000231701    0.000784886    0.000001250
 -------------------------------------------------------------------
 Cartesian Forces:  Max     0.008286878 RMS     0.003119835
 Leave Link  716 at Mon Apr  4 20:46:26 2022, MaxMem=  1879048192 cpu:               0.2 elap:               0.1
 (Enter /gpfs/software/gaussian16/sse4/tar/g16/l103.exe)

 GradGradGradGradGradGradGradGradGradGradGradGradGradGradGradGradGradGrad
 Berny optimization.
 Using GEDIIS/GDIIS optimizer.
 FormGI is forming the generalized inverse of G from B-inverse, IUseBI=4.
 Internal  Forces:  Max     0.005790657 RMS     0.001636891
 Search for a local minimum.
 Step number   4 out of a maximum of   95
 All quantities printed in internal units (Hartrees-Bohrs-Radians)
 RMS Force = .16369D-02 SwitMx=.10000D-02 MixMth= 1
 Mixed Optimization -- RFO/linear search
 Update second derivatives using D2CorX and points    2    3    4
 DE= -2.85D-03 DEPred=-2.85D-03 R= 1.00D+00
 TightC=F SS=  1.41D+00  RLast= 1.45D-01 DXNew= 1.4270D+00 4.3511D-01
 Trust test= 1.00D+00 RLast= 1.45D-01 DXMaxT set to 8.49D-01
 ITU=  1  1  1  0
 Use linear search instead of GDIIS.
     Eigenvalues ---    0.00926   0.01489   0.01569   0.01979   0.01998
     Eigenvalues ---    0.02015   0.02019   0.02034   0.02059   0.02067
     Eigenvalues ---    0.02088   0.02106   0.02136   0.02151   0.02182
     Eigenvalues ---    0.15262   0.16000   0.16002   0.16103   0.17526
     Eigenvalues ---    0.22427   0.22517   0.24499   0.24995   0.25000
     Eigenvalues ---    0.25000   0.25013   0.25082   0.27153   0.32686
     Eigenvalues ---    0.33352   0.34808   0.34913   0.35231   0.35580
     Eigenvalues ---    0.40631   0.41303   0.41989   0.42128   0.44067
     Eigenvalues ---    0.44933   0.45157   0.45615   0.45742   0.46604
     Eigenvalues ---    0.47967   0.72558   0.78186
 RFO step:  Lambda=-6.49591144D-04 EMin= 9.26294334D-03
 Quartic linear search produced a step of  0.02965.
 Iteration  1 RMS(Cart)=  0.00504112 RMS(Int)=  0.00003074
 Iteration  2 RMS(Cart)=  0.00005020 RMS(Int)=  0.00000949
 Iteration  3 RMS(Cart)=  0.00000000 RMS(Int)=  0.00000949
 ITry= 1 IFail=0 DXMaxC= 1.75D-02 DCOld= 1.00D+10 DXMaxT= 8.49D-01 DXLimC= 3.00D+00 Rises=F
 Variable       Old X    -DE/DX   Delta X   Delta X   Delta X     New X
                                 (Linear)    (Quad)   (Total)
    R1        2.77242   0.00476   0.00097   0.01567   0.01664   2.78905
    R2        2.74941  -0.00013   0.00083   0.00289   0.00373   2.75313
    R3        2.32714  -0.00579  -0.00040  -0.01081  -0.01121   2.31593
    R4        2.61780  -0.00471  -0.00030  -0.01192  -0.01222   2.60558
    R5        2.04894   0.00077  -0.00005   0.00220   0.00215   2.05109
    R6        2.33910  -0.00416   0.00082  -0.00795  -0.00713   2.33197
    R7        2.66303  -0.00041   0.00008  -0.00031  -0.00023   2.66280
    R8        2.67946   0.00349   0.00037   0.00985   0.01022   2.68968
    R9        2.71091  -0.00179  -0.00079  -0.00986  -0.01065   2.70026
   R10        2.05672   0.00051   0.00008   0.00183   0.00192   2.05864
   R11        2.63820  -0.00209  -0.00017  -0.00558  -0.00573   2.63247
   R12        2.68297   0.00471   0.00023   0.01245   0.01267   2.69564
   R13        2.34418  -0.00141   0.00066  -0.00192  -0.00124   2.34294
   R14        2.65041  -0.00419   0.00005  -0.00890  -0.00887   2.64154
   R15        2.04943   0.00081  -0.00005   0.00231   0.00226   2.05169
   R16        2.64752   0.00214   0.00018   0.00549   0.00565   2.65318
   R17        2.04799   0.00077  -0.00004   0.00222   0.00218   2.05017
   R18        2.60487   0.00225  -0.00014   0.00516   0.00503   2.60990
   R19        3.32188  -0.00198   0.00028  -0.00531  -0.00503   3.31685
    A1        1.80720   0.00050  -0.00130  -0.00307  -0.00436   1.80284
    A2        2.18794  -0.00072   0.00004  -0.00215  -0.00211   2.18582
    A3        2.28805   0.00022   0.00126   0.00522   0.00648   2.29452
    A4        2.19457  -0.00056   0.00060   0.00117   0.00177   2.19634
    A5        2.00022   0.00009  -0.00058  -0.00302  -0.00360   1.99661
    A6        2.08840   0.00047  -0.00001   0.00185   0.00183   2.09023
    A7        2.27968  -0.00001   0.00058   0.00160   0.00219   2.28187
    A8        2.22426   0.00017   0.00036   0.00168   0.00203   2.22629
    A9        1.89089   0.00124  -0.00094   0.00079  -0.00016   1.89073
   A10        2.21951   0.00001   0.00093   0.00415   0.00508   2.22459
   A11        2.17279  -0.00125   0.00000  -0.00493  -0.00492   2.16786
   A12        2.16976  -0.00134   0.00070  -0.00217  -0.00147   2.16830
   A13        2.06013   0.00071   0.00013   0.00322   0.00336   2.06349
   A14        2.05329   0.00063  -0.00084  -0.00105  -0.00189   2.05140
   A15        2.25274   0.00093   0.00076   0.00782   0.00858   2.26133
   A16        2.18704  -0.00054   0.00062   0.00050   0.00112   2.18816
   A17        1.84340  -0.00039  -0.00139  -0.00832  -0.00971   1.83370
   A18        2.33075   0.00329   0.00134   0.01943   0.02081   2.35155
   A19        2.16382  -0.00016   0.00048   0.00180   0.00225   2.16607
   A20        2.03625   0.00023  -0.00067  -0.00133  -0.00198   2.03427
   A21        2.08312  -0.00007   0.00019  -0.00047  -0.00027   2.08285
   A22        2.13301  -0.00141   0.00062  -0.00356  -0.00297   2.13004
   A23        2.08316  -0.00005  -0.00020  -0.00288  -0.00307   2.08009
   A24        2.06702   0.00147  -0.00042   0.00644   0.00604   2.07306
   A25        1.96081   0.00293  -0.00084   0.00916   0.00831   1.96912
   A26        2.12135  -0.00167   0.00052  -0.00533  -0.00481   2.11654
   A27        2.20102  -0.00126   0.00032  -0.00383  -0.00350   2.19752
   A28        2.13458  -0.00425  -0.00021  -0.01851  -0.01868   2.11590
    D1        0.00001  -0.00000   0.00000  -0.00002  -0.00002  -0.00001
    D2       -3.14159  -0.00000   0.00000  -0.00002  -0.00002   3.14158
    D3        3.14159   0.00000  -0.00000   0.00002   0.00002  -3.14158
    D4       -0.00001   0.00000  -0.00000   0.00002   0.00002   0.00001
    D5       -0.00001   0.00000  -0.00000   0.00002   0.00002   0.00001
    D6       -3.14159  -0.00000   0.00000  -0.00002  -0.00002   3.14158
    D7       -0.00000   0.00000  -0.00000   0.00001   0.00001   0.00000
    D8        3.14159   0.00000   0.00000   0.00001   0.00001  -3.14159
    D9        3.14159   0.00000  -0.00000   0.00001   0.00001  -3.14159
   D10       -0.00000   0.00000   0.00000   0.00001   0.00001   0.00000
   D11        0.00001  -0.00000   0.00000  -0.00001  -0.00001  -0.00000
   D12        0.00000  -0.00000   0.00000  -0.00001  -0.00001  -0.00001
   D13       -3.14159  -0.00000  -0.00000  -0.00001  -0.00001   3.14159
   D14       -0.00000   0.00000   0.00000   0.00001   0.00001   0.00001
   D15        3.14159   0.00000  -0.00000   0.00001   0.00001  -3.14159
   D16        3.14159   0.00000   0.00000   0.00001   0.00001  -3.14159
   D17       -0.00000   0.00000  -0.00000   0.00000   0.00000  -0.00000
   D18       -3.14157  -0.00000  -0.00000  -0.00002  -0.00002   3.14159
   D19        0.00003  -0.00000  -0.00000  -0.00003  -0.00003  -0.00000
   D20        0.00003  -0.00000  -0.00000  -0.00002  -0.00002   0.00001
   D21       -3.14156  -0.00000  -0.00000  -0.00003  -0.00003  -3.14159
   D22        3.14159   0.00000  -0.00000  -0.00000  -0.00000   3.14159
   D23       -0.00000   0.00000  -0.00000   0.00001   0.00001   0.00000
   D24       -3.14159  -0.00000   0.00000   0.00000   0.00000  -3.14159
   D25        0.00000   0.00000   0.00000   0.00000   0.00000   0.00000
   D26        0.00001  -0.00000   0.00000  -0.00001  -0.00001  -0.00000
   D27       -3.14159  -0.00000   0.00000  -0.00001  -0.00000   3.14159
   D28        0.00000   0.00000  -0.00000  -0.00000  -0.00000  -0.00000
   D29       -0.00000   0.00000  -0.00000   0.00000   0.00000  -0.00000
   D30        3.14159   0.00000  -0.00000   0.00000   0.00000   3.14159
   D31        3.14159   0.00000   0.00000   0.00000   0.00000   3.14159
   D32        0.00000  -0.00000   0.00000  -0.00000   0.00000   0.00000
   D33       -0.00000   0.00000  -0.00000   0.00000   0.00000   0.00000
   D34       -3.14159  -0.00000   0.00000  -0.00000  -0.00000   3.14159
   D35        3.14159   0.00000  -0.00000   0.00000   0.00000  -3.14159
   D36        0.00000  -0.00000   0.00000  -0.00000  -0.00000  -0.00000
   D37        0.00000  -0.00000   0.00000  -0.00000  -0.00000  -0.00000
   D38        3.14159   0.00000  -0.00000   0.00000   0.00000  -3.14159
         Item               Value     Threshold  Converged?
 Maximum Force            0.005791     0.000450     NO 
 RMS     Force            0.001637     0.000300     NO 
 Maximum Displacement     0.017473     0.001800     NO 
 RMS     Displacement     0.005066     0.001200     NO 
 Predicted change in Energy=-3.276582D-04
 Lowest energy point so far.  Saving SCF results.
 GradGradGradGradGradGradGradGradGradGradGradGradGradGradGradGradGradGrad

 Leave Link  103 at Mon Apr  4 20:46:34 2022, MaxMem=  1879048192 cpu:              27.9 elap:               7.2
 (Enter /gpfs/software/gaussian16/sse4/tar/g16/l202.exe)
                          Input orientation:                          
 ---------------------------------------------------------------------
 Center     Atomic      Atomic             Coordinates (Angstroms)
 Number     Number       Type             X           Y           Z
 ---------------------------------------------------------------------
      1          6           0       -6.144066    2.472405   -0.001822
      2          6           0       -6.106965    0.996969   -0.004203
      3          6           0       -4.735089    2.842978   -0.001078
      4          6           0       -3.718375    2.143614   -0.002113
      5          6           0       -3.643791    0.736499   -0.004393
      6          6           0       -4.969295    0.217971   -0.005357
      7          1           0       -5.086410   -0.865098   -0.007122
      8          8           0       -7.162494    3.154128   -0.000801
      9          1           0       -7.083851    0.523929   -0.005058
     10          6           0       -2.465133   -0.071313   -0.005590
     11          6           0       -2.340353   -1.458755   -0.007832
     12          6           0       -1.126418    0.421295   -0.004662
     13          6           0        0.008871   -0.394229   -0.005878
     14          6           0       -0.080487   -1.795382   -0.008160
     15          6           0       -1.384978   -2.248966   -0.009023
     16         17           0        1.358727   -2.800066   -0.009654
     17          1           0        0.991097    0.066476   -0.005036
     18          1           0       -1.006280    1.500334   -0.002899
 ---------------------------------------------------------------------
                    Distance matrix (angstroms):
                    1          2          3          4          5
     1  C    0.000000
     2  C    1.475904   0.000000
     3  C    1.456895   2.299957   0.000000
     4  C    2.447873   2.649559   1.234025   0.000000
     5  C    3.043806   2.476907   2.372382   1.409093   0.000000
     6  C    2.542159   1.378816   2.635438   2.296283   1.423317
     7  H    3.501084   2.123402   3.724687   3.305132   2.155521
     8  O    1.225538   2.401560   2.447266   3.589303   4.269217
     9  H    2.163277   1.085392   3.300711   3.734946   3.446621
    10  C    4.472703   3.795283   3.694024   2.544903   1.428915
    11  C    5.470127   4.496439   4.923384   3.856947   2.553057
    12  C    5.420688   5.013707   4.345926   3.112014   2.537031
    13  C    6.787948   6.272072   5.743229   4.509215   3.823675
    14  C    7.414920   6.641963   6.571130   5.361899   4.371221
    15  C    6.703755   5.730034   6.095179   4.973888   3.743696
    16  Cl   9.170110   8.375802   8.305336   7.086395   6.126378
    17  H    7.529878   7.158792   6.363818   5.147197   4.683067
    18  H    5.228936   5.125462   3.963169   2.787341   2.745890
                    6          7          8          9         10
     6  C    0.000000
     7  H    1.089384   0.000000
     8  O    3.664855   4.523754   0.000000
     9  H    2.136577   2.432935   2.631379   0.000000
    10  C    2.520816   2.738830   5.698131   4.656917   0.000000
    11  C    3.118133   2.809495   6.673214   5.141188   1.393043
    12  C    3.848252   4.163695   6.625905   5.958318   1.426472
    13  C    5.015667   5.116992   8.001209   7.151903   2.494989
    14  C    5.287158   5.091630   8.640170   7.377420   2.942610
    15  C    4.351221   3.951670   7.910322   6.337675   2.430827
    16  Cl   7.010879   6.729332  10.395370   9.073373   4.697660
    17  H    5.962317   6.148490   8.718639   8.087895   3.458975
    18  H    4.165326   4.716222   6.374481   6.155505   2.144373
                   11         12         13         14         15
    11  C    0.000000
    12  C    2.237909   0.000000
    13  C    2.579161   1.397841   0.000000
    14  C    2.284800   2.451049   1.404002   0.000000
    15  C    1.239830   2.682754   2.320103   1.381099   0.000000
    16  Cl   3.934757   4.068554   2.758655   1.755201   2.798505
    17  H    3.664000   2.147036   1.084904   2.148212   3.317683
    18  H    3.245918   1.085708   2.149397   3.423283   3.768382
                   16         17         18
    16  Cl   0.000000
    17  H    2.890023   0.000000
    18  H    4.907825   2.458754   0.000000
 Stoichiometry    C12H4ClO(1-)
 Framework group  C1[X(C12H4ClO)]
 Deg. of freedom    48
 Full point group                 C1      NOp   1
 RotChk:  IX=3 Diff= 5.57D-04
 Largest Abelian subgroup         C1      NOp   1
 Largest concise Abelian subgroup C1      NOp   1
                         Standard orientation:                         
 ---------------------------------------------------------------------
 Center     Atomic      Atomic             Coordinates (Angstroms)
 Number     Number       Type             X           Y           Z
 ---------------------------------------------------------------------
      1          6           0        4.276122   -0.089072   -0.000009
      2          6           0        3.424703    1.116490    0.000001
      3          6           0        3.311258   -1.180668   -0.000001
      4          6           0        2.077334   -1.164904    0.000002
      5          6           0        1.232762   -0.036968   -0.000001
      6          6           0        2.045965    1.131164    0.000003
      7          1           0        1.540932    2.096410    0.000006
      8          8           0        5.501659   -0.089221    0.000003
      9          1           0        3.973478    2.052931    0.000007
     10          6           0       -0.196065   -0.021144    0.000000
     11          6           0       -1.071412    1.062524   -0.000002
     12          6           0       -1.034664   -1.175083    0.000001
     13          6           0       -2.431736   -1.128729    0.000001
     14          6           0       -3.136745    0.085431    0.000001
     15          6           0       -2.304886    1.187904   -0.000002
     16         17           0       -4.891606    0.119958   -0.000000
     17          1           0       -2.991810   -2.057886    0.000001
     18          1           0       -0.534383   -2.138660    0.000002
 ---------------------------------------------------------------------
 Rotational constants (GHZ):           3.5125237           0.2255875           0.2119737
 Leave Link  202 at Mon Apr  4 20:46:34 2022, MaxMem=  1879048192 cpu:               0.4 elap:               0.1
 (Enter /gpfs/software/gaussian16/sse4/tar/g16/l301.exe)
 Standard basis: 6-311+G(d,p) (5D, 7F)
 Ernie: Thresh=  0.10000D-02 Tol=  0.10000D-05 Strict=F.
 There are   354 symmetry adapted cartesian basis functions of A   symmetry.
 There are   340 symmetry adapted basis functions of A   symmetry.
   340 basis functions,   553 primitive gaussians,   354 cartesian basis functions
    51 alpha electrons       51 beta electrons
       nuclear repulsion energy       774.6694782830 Hartrees.
 IExCor= 4336 DFT=T Ex+Corr=M062X ExCW=0 ScaHFX=  0.540000
 ScaDFX=  1.000000  1.000000  1.000000  1.000000 ScalE2=  1.000000  1.000000
 IRadAn=      5 IRanWt=     -1 IRanGd=            0 ICorTp=0 IEmpDi=  4
 NAtoms=   18 NActive=   18 NUniq=   18 SFac= 1.00D+00 NAtFMM=   60 NAOKFM=F Big=F
 Integral buffers will be    131072 words long.
 Raffenetti 2 integral format.
 Two-electron integral symmetry is turned on.
 Leave Link  301 at Mon Apr  4 20:46:34 2022, MaxMem=  1879048192 cpu:               0.5 elap:               0.1
 (Enter /gpfs/software/gaussian16/sse4/tar/g16/l302.exe)
 NPDir=0 NMtPBC=     1 NCelOv=     1 NCel=       1 NClECP=     1 NCelD=      1
         NCelK=      1 NCelE2=     1 NClLst=     1 CellRange=     0.0.
 One-electron integrals computed using PRISM.
 One-electron integral symmetry used in STVInt
 NBasis=   340 RedAO= T EigKep=  1.41D-06  NBF=   340
 NBsUse=   336 1.00D-06 EigRej=  7.47D-07 NBFU=   336
 Precomputing XC quadrature grid using
 IXCGrd= 4 IRadAn=           5 IRanWt=          -1 IRanGd=           0 AccXCQ= 0.00D+00.
 Generated NRdTot=       0 NPtTot=           0 NUsed=           0 NTot=          32
 NSgBfM=   348   348   348   348   348 MxSgAt=    18 MxSgA2=    18.
 Leave Link  302 at Mon Apr  4 20:46:38 2022, MaxMem=  1879048192 cpu:              16.0 elap:               4.0
 (Enter /gpfs/software/gaussian16/sse4/tar/g16/l303.exe)
 DipDrv:  MaxL=1.
 Leave Link  303 at Mon Apr  4 20:46:38 2022, MaxMem=  1879048192 cpu:               1.4 elap:               0.4
 (Enter /gpfs/software/gaussian16/sse4/tar/g16/l401.exe)
 Initial guess from the checkpoint file:  "checkpoint.chk"
 B after Tr=     0.000000    0.000000   -0.000000
         Rot=    1.000000    0.000000    0.000000   -0.000028 Ang=  -0.00 deg.
 Guess basis will be translated and rotated to current coordinates.
 JPrj=2 DoOrth=T DoCkMO=T.
 Leave Link  401 at Mon Apr  4 20:46:41 2022, MaxMem=  1879048192 cpu:               9.2 elap:               2.3
 (Enter /gpfs/software/gaussian16/sse4/tar/g16/l502.exe)
 Integral symmetry usage will be decided dynamically.
 Closed shell SCF:
 Using DIIS extrapolation, IDIIS=  1040.
 NGot=  1879048192 LenX=  1878791817 LenY=  1878666060
 Requested convergence on RMS density matrix=1.00D-08 within 128 cycles.
 Requested convergence on MAX density matrix=1.00D-06.
 Requested convergence on             energy=1.00D-06.
 No special actions if energy rises.
 Fock matrices will be formed incrementally for  20 cycles.

 Cycle   1  Pass 1  IDiag  1:
 FoFJK:  IHMeth= 1 ICntrl=       0 DoSepK=F KAlg= 0 I1Cent=           0 FoldK=F
 IRaf= 850000000 NMat=       1 IRICut=       1 DoRegI=T DoRafI=F ISym2E= 0 IDoP0=0 IntGTp=1.
 FoFCou: FMM=F IPFlag=           0 FMFlag=      100000 FMFlg1=           0
         NFxFlg=           0 DoJE=F BraDBF=F KetDBF=F FulRan=T
         wScrn=  0.000000 ICntrl=         0 IOpCl=  0 I1Cent=           0 NGrid=           0
         NMat0=    1 NMatS0=      1 NMatT0=    0 NMatD0=    1 NMtDS0=    0 NMtDT0=    0
 Symmetry not used in FoFCou.
 E= -994.860697741644    
 DIIS: error= 5.76D-04 at cycle   1 NSaved=   1.
 NSaved= 1 IEnMin= 1 EnMin= -994.860697741644     IErMin= 1 ErrMin= 5.76D-04
 ErrMax= 5.76D-04  0.00D+00 EMaxC= 1.00D-01 BMatC= 3.32D-04 BMatP= 3.32D-04
 IDIUse=3 WtCom= 9.94D-01 WtEn= 5.76D-03
 Coeff-Com:  0.100D+01
 Coeff-En:   0.100D+01
 Coeff:      0.100D+01
 Gap=     0.387 Goal=   None    Shift=    0.000
 RMSDP=3.06D-03 MaxDP=1.40D-01              OVMax= 8.51D-03

 Cycle   2  Pass 1  IDiag  1:
 RMSU=  3.06D-03    CP:  9.99D-01
 E= -994.861226957089     Delta-E=       -0.000529215445 Rises=F Damp=F
 DIIS: error= 2.72D-04 at cycle   2 NSaved=   2.
 NSaved= 2 IEnMin= 2 EnMin= -994.861226957089     IErMin= 2 ErrMin= 2.72D-04
 ErrMax= 2.72D-04  0.00D+00 EMaxC= 1.00D-01 BMatC= 2.67D-05 BMatP= 3.32D-04
 IDIUse=3 WtCom= 9.97D-01 WtEn= 2.72D-03
 Coeff-Com:  0.355D-01 0.964D+00
 Coeff-En:   0.000D+00 0.100D+01
 Coeff:      0.354D-01 0.965D+00
 Gap=     0.156 Goal=   None    Shift=    0.000
 RMSDP=4.92D-04 MaxDP=3.30D-02 DE=-5.29D-04 OVMax= 2.07D-03

 Cycle   3  Pass 1  IDiag  1:
 RMSU=  3.47D-04    CP:  1.00D+00  1.04D+00
 E= -994.861248224143     Delta-E=       -0.000021267055 Rises=F Damp=F
 DIIS: error= 2.13D-04 at cycle   3 NSaved=   3.
 NSaved= 3 IEnMin= 3 EnMin= -994.861248224143     IErMin= 3 ErrMin= 2.13D-04
 ErrMax= 2.13D-04  0.00D+00 EMaxC= 1.00D-01 BMatC= 1.97D-05 BMatP= 2.67D-05
 IDIUse=3 WtCom= 9.98D-01 WtEn= 2.13D-03
 Coeff-Com: -0.426D-01 0.472D+00 0.570D+00
 Coeff-En:   0.000D+00 0.115D+00 0.885D+00
 Coeff:     -0.425D-01 0.472D+00 0.571D+00
 Gap=     0.156 Goal=   None    Shift=    0.000
 RMSDP=1.07D-04 MaxDP=6.57D-03 DE=-2.13D-05 OVMax= 1.75D-03

 Cycle   4  Pass 1  IDiag  1:
 RMSU=  1.01D-04    CP:  1.00D+00  1.05D+00  1.05D+00
 E= -994.861266181616     Delta-E=       -0.000017957473 Rises=F Damp=F
 DIIS: error= 1.12D-04 at cycle   4 NSaved=   4.
 NSaved= 4 IEnMin= 4 EnMin= -994.861266181616     IErMin= 4 ErrMin= 1.12D-04
 ErrMax= 1.12D-04  0.00D+00 EMaxC= 1.00D-01 BMatC= 2.41D-06 BMatP= 1.97D-05
 IDIUse=3 WtCom= 9.99D-01 WtEn= 1.12D-03
 Coeff-Com: -0.217D-01 0.953D-01 0.277D+00 0.649D+00
 Coeff-En:   0.000D+00 0.000D+00 0.000D+00 0.100D+01
 Coeff:     -0.217D-01 0.952D-01 0.277D+00 0.650D+00
 Gap=     0.156 Goal=   None    Shift=    0.000
 RMSDP=4.84D-05 MaxDP=3.23D-03 DE=-1.80D-05 OVMax= 5.03D-04

 Cycle   5  Pass 1  IDiag  1:
 RMSU=  3.60D-05    CP:  1.00D+00  1.05D+00  1.13D+00  1.16D+00
 E= -994.861268467973     Delta-E=       -0.000002286357 Rises=F Damp=F
 DIIS: error= 3.29D-05 at cycle   5 NSaved=   5.
 NSaved= 5 IEnMin= 5 EnMin= -994.861268467973     IErMin= 5 ErrMin= 3.29D-05
 ErrMax= 3.29D-05  0.00D+00 EMaxC= 1.00D-01 BMatC= 4.71D-07 BMatP= 2.41D-06
 IDIUse=1 WtCom= 1.00D+00 WtEn= 0.00D+00
 Coeff-Com: -0.243D-02-0.442D-01 0.430D-01 0.345D+00 0.659D+00
 Coeff:     -0.243D-02-0.442D-01 0.430D-01 0.345D+00 0.659D+00
 Gap=     0.156 Goal=   None    Shift=    0.000
 RMSDP=2.39D-05 MaxDP=1.50D-03 DE=-2.29D-06 OVMax= 5.44D-04

 Cycle   6  Pass 1  IDiag  1:
 RMSU=  1.24D-05    CP:  1.00D+00  1.05D+00  1.17D+00  1.21D+00  1.01D+00
 E= -994.861269053220     Delta-E=       -0.000000585247 Rises=F Damp=F
 DIIS: error= 3.44D-05 at cycle   6 NSaved=   6.
 NSaved= 6 IEnMin= 6 EnMin= -994.861269053220     IErMin= 5 ErrMin= 3.29D-05
 ErrMax= 3.44D-05  0.00D+00 EMaxC= 1.00D-01 BMatC= 1.08D-07 BMatP= 4.71D-07
 IDIUse=1 WtCom= 1.00D+00 WtEn= 0.00D+00
 Coeff-Com:  0.213D-02-0.439D-01-0.271D-01 0.635D-01 0.375D+00 0.631D+00
 Coeff:      0.213D-02-0.439D-01-0.271D-01 0.635D-01 0.375D+00 0.631D+00
 Gap=     0.156 Goal=   None    Shift=    0.000
 RMSDP=1.88D-05 MaxDP=1.77D-03 DE=-5.85D-07 OVMax= 1.72D-04

 Cycle   7  Pass 1  IDiag  1:
 RMSU=  5.52D-06    CP:  1.00D+00  1.05D+00  1.21D+00  1.28D+00  1.13D+00
                    CP:  6.74D-01
 E= -994.861269193311     Delta-E=       -0.000000140090 Rises=F Damp=F
 DIIS: error= 7.61D-06 at cycle   7 NSaved=   7.
 NSaved= 7 IEnMin= 7 EnMin= -994.861269193311     IErMin= 7 ErrMin= 7.61D-06
 ErrMax= 7.61D-06  0.00D+00 EMaxC= 1.00D-01 BMatC= 1.37D-08 BMatP= 1.08D-07
 IDIUse=1 WtCom= 1.00D+00 WtEn= 0.00D+00
 Coeff-Com:  0.183D-02-0.168D-01-0.214D-01-0.234D-01 0.907D-01 0.313D+00
 Coeff-Com:  0.656D+00
 Coeff:      0.183D-02-0.168D-01-0.214D-01-0.234D-01 0.907D-01 0.313D+00
 Coeff:      0.656D+00
 Gap=     0.156 Goal=   None    Shift=    0.000
 RMSDP=3.56D-06 MaxDP=1.43D-04 DE=-1.40D-07 OVMax= 1.01D-04

 Cycle   8  Pass 1  IDiag  1:
 RMSU=  2.49D-06    CP:  1.00D+00  1.05D+00  1.21D+00  1.29D+00  1.17D+00
                    CP:  7.25D-01  1.06D+00
 E= -994.861269210392     Delta-E=       -0.000000017081 Rises=F Damp=F
 DIIS: error= 6.77D-06 at cycle   8 NSaved=   8.
 NSaved= 8 IEnMin= 8 EnMin= -994.861269210392     IErMin= 8 ErrMin= 6.77D-06
 ErrMax= 6.77D-06  0.00D+00 EMaxC= 1.00D-01 BMatC= 4.97D-09 BMatP= 1.37D-08
 IDIUse=1 WtCom= 1.00D+00 WtEn= 0.00D+00
 Coeff-Com:  0.749D-03-0.278D-02-0.958D-02-0.288D-01-0.146D-01 0.706D-01
 Coeff-Com:  0.416D+00 0.568D+00
 Coeff:      0.749D-03-0.278D-02-0.958D-02-0.288D-01-0.146D-01 0.706D-01
 Coeff:      0.416D+00 0.568D+00
 Gap=     0.156 Goal=   None    Shift=    0.000
 RMSDP=2.30D-06 MaxDP=1.32D-04 DE=-1.71D-08 OVMax= 3.37D-05

 Cycle   9  Pass 1  IDiag  1:
 RMSU=  1.52D-06    CP:  1.00D+00  1.05D+00  1.21D+00  1.29D+00  1.19D+00
                    CP:  7.32D-01  1.15D+00  1.16D+00
 E= -994.861269215858     Delta-E=       -0.000000005467 Rises=F Damp=F
 DIIS: error= 1.55D-06 at cycle   9 NSaved=   9.
 NSaved= 9 IEnMin= 9 EnMin= -994.861269215858     IErMin= 9 ErrMin= 1.55D-06
 ErrMax= 1.55D-06  0.00D+00 EMaxC= 1.00D-01 BMatC= 6.24D-10 BMatP= 4.97D-09
 IDIUse=1 WtCom= 1.00D+00 WtEn= 0.00D+00
 Coeff-Com:  0.515D-04 0.194D-02-0.123D-02-0.113D-01-0.244D-01-0.179D-01
 Coeff-Com:  0.116D+00 0.318D+00 0.619D+00
 Coeff:      0.515D-04 0.194D-02-0.123D-02-0.113D-01-0.244D-01-0.179D-01
 Coeff:      0.116D+00 0.318D+00 0.619D+00
 Gap=     0.156 Goal=   None    Shift=    0.000
 RMSDP=1.28D-06 MaxDP=1.24D-04 DE=-5.47D-09 OVMax= 1.17D-05

 Cycle  10  Pass 1  IDiag  1:
 RMSU=  6.31D-07    CP:  1.00D+00  1.05D+00  1.21D+00  1.28D+00  1.18D+00
                    CP:  7.30D-01  1.19D+00  1.33D+00  1.14D+00
 E= -994.861269216511     Delta-E=       -0.000000000653 Rises=F Damp=F
 DIIS: error= 9.96D-07 at cycle  10 NSaved=  10.
 NSaved=10 IEnMin=10 EnMin= -994.861269216511     IErMin=10 ErrMin= 9.96D-07
 ErrMax= 9.96D-07  0.00D+00 EMaxC= 1.00D-01 BMatC= 1.52D-10 BMatP= 6.24D-10
 IDIUse=1 WtCom= 1.00D+00 WtEn= 0.00D+00
 Coeff-Com: -0.998D-04 0.160D-02 0.115D-02 0.139D-03-0.100D-01-0.233D-01
 Coeff-Com: -0.207D-01 0.715D-01 0.382D+00 0.598D+00
 Coeff:     -0.998D-04 0.160D-02 0.115D-02 0.139D-03-0.100D-01-0.233D-01
 Coeff:     -0.207D-01 0.715D-01 0.382D+00 0.598D+00
 Gap=     0.156 Goal=   None    Shift=    0.000
 RMSDP=5.97D-07 MaxDP=5.55D-05 DE=-6.53D-10 OVMax= 7.41D-06

 Cycle  11  Pass 1  IDiag  1:
 RMSU=  1.63D-07    CP:  1.00D+00  1.05D+00  1.20D+00  1.28D+00  1.17D+00
                    CP:  7.25D-01  1.18D+00  1.43D+00  1.25D+00  1.03D+00
 E= -994.861269216681     Delta-E=       -0.000000000170 Rises=F Damp=F
 DIIS: error= 2.27D-07 at cycle  11 NSaved=  11.
 NSaved=11 IEnMin=11 EnMin= -994.861269216681     IErMin=11 ErrMin= 2.27D-07
 ErrMax= 2.27D-07  0.00D+00 EMaxC= 1.00D-01 BMatC= 1.24D-11 BMatP= 1.52D-10
 IDIUse=1 WtCom= 1.00D+00 WtEn= 0.00D+00
 Coeff-Com: -0.561D-04 0.541D-03 0.598D-03 0.135D-02-0.232D-02-0.890D-02
 Coeff-Com: -0.263D-01-0.573D-02 0.101D+00 0.279D+00 0.661D+00
 Coeff:     -0.561D-04 0.541D-03 0.598D-03 0.135D-02-0.232D-02-0.890D-02
 Coeff:     -0.263D-01-0.573D-02 0.101D+00 0.279D+00 0.661D+00
 Gap=     0.156 Goal=   None    Shift=    0.000
 RMSDP=2.02D-07 MaxDP=1.27D-05 DE=-1.70D-10 OVMax= 2.13D-06

 Cycle  12  Pass 1  IDiag  1:
 RMSU=  5.62D-08    CP:  1.00D+00  1.05D+00  1.20D+00  1.28D+00  1.17D+00
                    CP:  7.21D-01  1.19D+00  1.48D+00  1.31D+00  1.09D+00
                    CP:  9.42D-01
 E= -994.861269216710     Delta-E=       -0.000000000030 Rises=F Damp=F
 DIIS: error= 8.05D-08 at cycle  12 NSaved=  12.
 NSaved=12 IEnMin=12 EnMin= -994.861269216710     IErMin=12 ErrMin= 8.05D-08
 ErrMax= 8.05D-08  0.00D+00 EMaxC= 1.00D-01 BMatC= 1.57D-12 BMatP= 1.24D-11
 IDIUse=1 WtCom= 1.00D+00 WtEn= 0.00D+00
 Coeff-Com:  0.423D-05-0.203D-03-0.465D-04 0.789D-03 0.171D-02 0.230D-02
 Coeff-Com: -0.624D-02-0.183D-01-0.452D-01-0.215D-01 0.252D+00 0.835D+00
 Coeff:      0.423D-05-0.203D-03-0.465D-04 0.789D-03 0.171D-02 0.230D-02
 Coeff:     -0.624D-02-0.183D-01-0.452D-01-0.215D-01 0.252D+00 0.835D+00
 Gap=     0.156 Goal=   None    Shift=    0.000
 RMSDP=7.88D-08 MaxDP=8.39D-06 DE=-2.96D-11 OVMax= 1.20D-06

 Cycle  13  Pass 1  IDiag  1:
 RMSU=  1.94D-08    CP:  1.00D+00  1.05D+00  1.20D+00  1.28D+00  1.17D+00
                    CP:  7.21D-01  1.18D+00  1.48D+00  1.33D+00  1.14D+00
                    CP:  1.01D+00  1.04D+00
 E= -994.861269216726     Delta-E=       -0.000000000016 Rises=F Damp=F
 DIIS: error= 1.70D-08 at cycle  13 NSaved=  13.
 NSaved=13 IEnMin=13 EnMin= -994.861269216726     IErMin=13 ErrMin= 1.70D-08
 ErrMax= 1.70D-08  0.00D+00 EMaxC= 1.00D-01 BMatC= 1.55D-13 BMatP= 1.57D-12
 IDIUse=1 WtCom= 1.00D+00 WtEn= 0.00D+00
 Coeff-Com:  0.502D-05-0.112D-03-0.658D-04 0.181D-03 0.678D-03 0.130D-02
 Coeff-Com: -0.318D-03-0.625D-02-0.249D-01-0.296D-01 0.403D-01 0.326D+00
 Coeff-Com:  0.693D+00
 Coeff:      0.502D-05-0.112D-03-0.658D-04 0.181D-03 0.678D-03 0.130D-02
 Coeff:     -0.318D-03-0.625D-02-0.249D-01-0.296D-01 0.403D-01 0.326D+00
 Coeff:      0.693D+00
 Gap=     0.156 Goal=   None    Shift=    0.000
 RMSDP=2.16D-08 MaxDP=1.07D-06 DE=-1.59D-11 OVMax= 2.52D-07

 Cycle  14  Pass 1  IDiag  1:
 RMSU=  1.11D-08    CP:  1.00D+00  1.05D+00  1.20D+00  1.28D+00  1.17D+00
                    CP:  7.21D-01  1.18D+00  1.48D+00  1.32D+00  1.15D+00
                    CP:  1.05D+00  1.05D+00  1.19D+00
 E= -994.861269216687     Delta-E=        0.000000000039 Rises=F Damp=F
 DIIS: error= 9.03D-09 at cycle  14 NSaved=  14.
 NSaved=14 IEnMin=13 EnMin= -994.861269216726     IErMin=14 ErrMin= 9.03D-09
 ErrMax= 9.03D-09  0.00D+00 EMaxC= 1.00D-01 BMatC= 2.21D-14 BMatP= 1.55D-13
 IDIUse=1 WtCom= 1.00D+00 WtEn= 0.00D+00
 Coeff-Com:  0.169D-05-0.162D-04-0.199D-04-0.263D-04 0.315D-04 0.210D-03
 Coeff-Com:  0.929D-03 0.362D-03-0.322D-02-0.883D-02-0.277D-01-0.482D-02
 Coeff-Com:  0.253D+00 0.790D+00
 Coeff:      0.169D-05-0.162D-04-0.199D-04-0.263D-04 0.315D-04 0.210D-03
 Coeff:      0.929D-03 0.362D-03-0.322D-02-0.883D-02-0.277D-01-0.482D-02
 Coeff:      0.253D+00 0.790D+00
 Gap=     0.156 Goal=   None    Shift=    0.000
 RMSDP=1.43D-08 MaxDP=8.99D-07 DE= 3.93D-11 OVMax= 1.19D-07

 Cycle  15  Pass 1  IDiag  1:
 RMSU=  3.31D-09    CP:  1.00D+00  1.05D+00  1.20D+00  1.28D+00  1.17D+00
                    CP:  7.22D-01  1.18D+00  1.48D+00  1.32D+00  1.15D+00
                    CP:  1.05D+00  1.03D+00  1.30D+00  1.21D+00
 E= -994.861269216710     Delta-E=       -0.000000000023 Rises=F Damp=F
 DIIS: error= 4.79D-09 at cycle  15 NSaved=  15.
 NSaved=15 IEnMin=13 EnMin= -994.861269216726     IErMin=15 ErrMin= 4.79D-09
 ErrMax= 4.79D-09  0.00D+00 EMaxC= 1.00D-01 BMatC= 2.55D-15 BMatP= 2.21D-14
 IDIUse=1 WtCom= 1.00D+00 WtEn= 0.00D+00
 Coeff-Com: -0.135D-06 0.983D-05 0.154D-05-0.232D-04-0.845D-04-0.100D-03
 Coeff-Com:  0.226D-03 0.908D-03 0.251D-02 0.213D-02-0.126D-01-0.426D-01
 Coeff-Com: -0.275D-01 0.214D+00 0.863D+00
 Coeff:     -0.135D-06 0.983D-05 0.154D-05-0.232D-04-0.845D-04-0.100D-03
 Coeff:      0.226D-03 0.908D-03 0.251D-02 0.213D-02-0.126D-01-0.426D-01
 Coeff:     -0.275D-01 0.214D+00 0.863D+00
 Gap=     0.156 Goal=   None    Shift=    0.000
 RMSDP=6.52D-09 MaxDP=5.65D-07 DE=-2.32D-11 OVMax= 4.63D-08

 SCF Done:  E(RM062X) =  -994.861269217     A.U. after   15 cycles
            NFock= 15  Conv=0.65D-08     -V/T= 2.0030
 KE= 9.918831415885D+02 PE=-3.901107355564D+03 EE= 1.139693466476D+03
 Leave Link  502 at Mon Apr  4 20:52:35 2022, MaxMem=  1879048192 cpu:            1415.5 elap:             354.7
 (Enter /gpfs/software/gaussian16/sse4/tar/g16/l701.exe)
 ... and contract with generalized density number  0.
 Compute integral first derivatives.
 Leave Link  701 at Mon Apr  4 20:52:37 2022, MaxMem=  1879048192 cpu:               5.5 elap:               1.4
 (Enter /gpfs/software/gaussian16/sse4/tar/g16/l702.exe)
 L702 exits ... SP integral derivatives will be done elsewhere.
 Leave Link  702 at Mon Apr  4 20:52:37 2022, MaxMem=  1879048192 cpu:               0.3 elap:               0.1
 (Enter /gpfs/software/gaussian16/sse4/tar/g16/l703.exe)
 Integral derivatives from FoFJK, PRISM(SPDF).
 Compute integral first derivatives, UseDBF=F ICtDFT=           0.
 Calling FoFJK, ICntrl=      2127 FMM=F ISym2X=0 I1Cent= 0 IOpClX= 0 NMat=1 NMatS=1 NMatT=0.
 FoFJK:  IHMeth= 1 ICntrl=    2127 DoSepK=F KAlg= 0 I1Cent=           0 FoldK=F
 IRaf=         0 NMat=       1 IRICut=       1 DoRegI=T DoRafI=F ISym2E= 0 IDoP0=0 IntGTp=1.
 FoFCou: FMM=F IPFlag=           0 FMFlag=      100000 FMFlg1=         800
         NFxFlg=           0 DoJE=F BraDBF=F KetDBF=F FulRan=T
         wScrn=  0.000000 ICntrl=      2127 IOpCl=  0 I1Cent=           0 NGrid=           0
         NMat0=    1 NMatS0=      1 NMatT0=    0 NMatD0=    1 NMtDS0=    0 NMtDT0=    0
 Symmetry not used in FoFCou.
 Leave Link  703 at Mon Apr  4 20:53:28 2022, MaxMem=  1879048192 cpu:             204.7 elap:              51.3
 (Enter /gpfs/software/gaussian16/sse4/tar/g16/l716.exe)
 Dipole        =-3.62301738D+00 9.46185480D-02-2.35803432D-06
 ***** Axes restored to original set *****
 -------------------------------------------------------------------
 Center     Atomic                   Forces (Hartrees/Bohr)
 Number     Number              X              Y              Z
 -------------------------------------------------------------------
      1        6           0.002733263    0.000601842    0.000004432
      2        6          -0.000385809   -0.001622551   -0.000003317
      3        6          -0.003529152    0.001964821    0.000002186
      4        6           0.002036576   -0.002528447   -0.000004636
      5        6          -0.000339302    0.002802210    0.000005308
      6        6          -0.000834474   -0.001017838   -0.000002234
      7        1           0.000019234    0.000247014    0.000000445
      8        8          -0.000332360    0.000318122   -0.000000829
      9        1          -0.000142673    0.000216663    0.000000232
     10        6          -0.001413279   -0.003372174   -0.000005788
     11        6           0.001483420    0.004405843    0.000007392
     12        6           0.002064548    0.000081060    0.000000275
     13        6           0.000642755    0.000748681    0.000001466
     14        6          -0.001582424    0.001728938    0.000002397
     15        6           0.000042833   -0.004823549   -0.000007735
     16       17          -0.000198780    0.000199349    0.000000333
     17        1          -0.000179031    0.000009191    0.000000020
     18        1          -0.000085345    0.000040826    0.000000053
 -------------------------------------------------------------------
 Cartesian Forces:  Max     0.004823549 RMS     0.001469546
 Leave Link  716 at Mon Apr  4 20:53:28 2022, MaxMem=  1879048192 cpu:               0.2 elap:               0.1
 (Enter /gpfs/software/gaussian16/sse4/tar/g16/l103.exe)

 GradGradGradGradGradGradGradGradGradGradGradGradGradGradGradGradGradGrad
 Berny optimization.
 Using GEDIIS/GDIIS optimizer.
 FormGI is forming the generalized inverse of G from B-inverse, IUseBI=4.
 Internal  Forces:  Max     0.003120689 RMS     0.000727664
 Search for a local minimum.
 Step number   5 out of a maximum of   95
 All quantities printed in internal units (Hartrees-Bohrs-Radians)
 RMS Force = .72766D-03 SwitMx=.10000D-02 MixMth= 2
 Mixed Optimization -- En-DIIS/RFO-DIIS
 Update second derivatives using D2CorX and points    2    3    4    5
 DE= -4.07D-04 DEPred=-3.28D-04 R= 1.24D+00
 TightC=F SS=  1.41D+00  RLast= 4.99D-02 DXNew= 1.4270D+00 1.4967D-01
 Trust test= 1.24D+00 RLast= 4.99D-02 DXMaxT set to 8.49D-01
 ITU=  1  1  1  1  0
 Use linear search instead of GDIIS.
     Eigenvalues ---    0.00926   0.01485   0.01568   0.01979   0.01998
     Eigenvalues ---    0.02015   0.02019   0.02034   0.02058   0.02067
     Eigenvalues ---    0.02089   0.02106   0.02136   0.02151   0.02182
     Eigenvalues ---    0.11690   0.16000   0.16015   0.16106   0.16534
     Eigenvalues ---    0.22418   0.22568   0.24487   0.24538   0.25000
     Eigenvalues ---    0.25000   0.25003   0.25062   0.26807   0.32866
     Eigenvalues ---    0.34358   0.34809   0.34940   0.35329   0.35708
     Eigenvalues ---    0.39208   0.41179   0.41945   0.42944   0.43258
     Eigenvalues ---    0.44647   0.45077   0.45593   0.46104   0.47121
     Eigenvalues ---    0.47751   0.75890   0.81405
 RFO step:  Lambda=-1.60320125D-04 EMin= 9.26294339D-03
 Quartic linear search produced a step of  0.32169.
 Iteration  1 RMS(Cart)=  0.00333718 RMS(Int)=  0.00002538
 Iteration  2 RMS(Cart)=  0.00004546 RMS(Int)=  0.00001017
 Iteration  3 RMS(Cart)=  0.00000000 RMS(Int)=  0.00001017
 ITry= 1 IFail=0 DXMaxC= 1.72D-02 DCOld= 1.00D+10 DXMaxT= 8.49D-01 DXLimC= 3.00D+00 Rises=F
 Variable       Old X    -DE/DX   Delta X   Delta X   Delta X     New X
                                 (Linear)    (Quad)   (Total)
    R1        2.78905   0.00127   0.00535   0.00365   0.00901   2.79806
    R2        2.75313  -0.00167   0.00120  -0.00365  -0.00245   2.75068
    R3        2.31593   0.00045  -0.00361   0.00136  -0.00225   2.31368
    R4        2.60558  -0.00011  -0.00393   0.00028  -0.00365   2.60193
    R5        2.05109   0.00003   0.00069  -0.00024   0.00045   2.05155
    R6        2.33197   0.00231  -0.00230   0.00611   0.00381   2.33578
    R7        2.66280  -0.00095  -0.00007  -0.00268  -0.00276   2.66004
    R8        2.68968   0.00105   0.00329   0.00255   0.00584   2.69552
    R9        2.70026   0.00119  -0.00343   0.00452   0.00110   2.70136
   R10        2.05864  -0.00025   0.00062  -0.00093  -0.00032   2.05832
   R11        2.63247  -0.00166  -0.00184  -0.00475  -0.00658   2.62589
   R12        2.69564   0.00128   0.00408   0.00275   0.00681   2.70245
   R13        2.34294   0.00136  -0.00040   0.00279   0.00241   2.34535
   R14        2.64154  -0.00099  -0.00285  -0.00205  -0.00493   2.63661
   R15        2.05169   0.00003   0.00073  -0.00024   0.00048   2.05217
   R16        2.65318   0.00033   0.00182   0.00077   0.00257   2.65575
   R17        2.05017  -0.00016   0.00070  -0.00089  -0.00019   2.04998
   R18        2.60990   0.00027   0.00162  -0.00026   0.00137   2.61127
   R19        3.31685  -0.00028  -0.00162   0.00011  -0.00151   3.31534
    A1        1.80284   0.00095  -0.00140   0.00282   0.00141   1.80425
    A2        2.18582  -0.00039  -0.00068  -0.00182  -0.00250   2.18332
    A3        2.29452  -0.00057   0.00208  -0.00100   0.00109   2.29561
    A4        2.19634  -0.00041   0.00057  -0.00135  -0.00078   2.19556
    A5        1.99661  -0.00006  -0.00116  -0.00177  -0.00293   1.99368
    A6        2.09023   0.00047   0.00059   0.00312   0.00371   2.09394
    A7        2.28187  -0.00073   0.00070  -0.00267  -0.00196   2.27991
    A8        2.22629   0.00009   0.00065   0.00087   0.00152   2.22780
    A9        1.89073   0.00055  -0.00005   0.00146   0.00140   1.89214
   A10        2.22459  -0.00029   0.00163  -0.00040   0.00124   2.22583
   A11        2.16786  -0.00026  -0.00158  -0.00106  -0.00264   2.16522
   A12        2.16830  -0.00045  -0.00047  -0.00112  -0.00159   2.16671
   A13        2.06349   0.00022   0.00108   0.00121   0.00229   2.06578
   A14        2.05140   0.00023  -0.00061  -0.00010  -0.00070   2.05070
   A15        2.26133   0.00064   0.00276   0.00380   0.00657   2.26789
   A16        2.18816  -0.00037   0.00036  -0.00083  -0.00046   2.18770
   A17        1.83370  -0.00027  -0.00312  -0.00297  -0.00610   1.82759
   A18        2.35155   0.00229   0.00669   0.01238   0.01910   2.37066
   A19        2.16607  -0.00037   0.00072  -0.00181  -0.00113   2.16494
   A20        2.03427   0.00009  -0.00064  -0.00072  -0.00133   2.03294
   A21        2.08285   0.00028  -0.00009   0.00253   0.00246   2.08531
   A22        2.13004  -0.00035  -0.00096  -0.00074  -0.00173   2.12830
   A23        2.08009   0.00009  -0.00099   0.00046  -0.00051   2.07957
   A24        2.07306   0.00026   0.00194   0.00029   0.00225   2.07531
   A25        1.96912   0.00182   0.00267   0.00715   0.00982   1.97894
   A26        2.11654  -0.00100  -0.00155  -0.00373  -0.00527   2.11127
   A27        2.19752  -0.00083  -0.00113  -0.00342  -0.00455   2.19297
   A28        2.11590  -0.00312  -0.00601  -0.01399  -0.01996   2.09594
    D1       -0.00001   0.00000  -0.00001   0.00005   0.00004   0.00003
    D2        3.14158   0.00000  -0.00001   0.00004   0.00004  -3.14157
    D3       -3.14158  -0.00000   0.00001  -0.00005  -0.00004   3.14156
    D4        0.00001  -0.00000   0.00001  -0.00005  -0.00005  -0.00003
    D5        0.00001  -0.00000   0.00001  -0.00005  -0.00004  -0.00003
    D6        3.14158   0.00000  -0.00001   0.00006   0.00005  -3.14156
    D7        0.00000  -0.00000   0.00000  -0.00001  -0.00001  -0.00001
    D8       -3.14159  -0.00000   0.00000  -0.00002  -0.00001   3.14158
    D9       -3.14159  -0.00000   0.00000  -0.00001  -0.00001   3.14159
   D10        0.00000  -0.00000   0.00000  -0.00001  -0.00001  -0.00001
   D11       -0.00000   0.00000  -0.00000   0.00001   0.00001   0.00001
   D12       -0.00001   0.00000  -0.00000   0.00003   0.00003   0.00002
   D13        3.14159   0.00000  -0.00000   0.00001   0.00000  -3.14159
   D14        0.00001  -0.00000   0.00000  -0.00003  -0.00002  -0.00002
   D15       -3.14159  -0.00000   0.00000  -0.00002  -0.00002   3.14158
   D16       -3.14159  -0.00000   0.00000  -0.00001  -0.00000   3.14159
   D17       -0.00000  -0.00000   0.00000  -0.00000  -0.00000  -0.00000
   D18        3.14159   0.00000  -0.00001   0.00001   0.00000  -3.14159
   D19       -0.00000   0.00000  -0.00001   0.00002   0.00001   0.00000
   D20        0.00001  -0.00000  -0.00001  -0.00001  -0.00002  -0.00001
   D21       -3.14159  -0.00000  -0.00001  -0.00001  -0.00002   3.14158
   D22        3.14159   0.00000  -0.00000   0.00000   0.00000   3.14159
   D23        0.00000  -0.00000   0.00000  -0.00000  -0.00000  -0.00000
   D24       -3.14159  -0.00000   0.00000  -0.00000  -0.00000   3.14159
   D25        0.00000  -0.00000   0.00000  -0.00000  -0.00000  -0.00000
   D26       -0.00000   0.00000  -0.00000   0.00000   0.00000   0.00000
   D27        3.14159   0.00000  -0.00000   0.00000   0.00000  -3.14159
   D28       -0.00000   0.00000  -0.00000  -0.00000  -0.00000  -0.00000
   D29       -0.00000   0.00000   0.00000   0.00000   0.00000   0.00000
   D30        3.14159   0.00000   0.00000   0.00000   0.00000  -3.14159
   D31        3.14159   0.00000   0.00000   0.00000   0.00000  -3.14159
   D32        0.00000  -0.00000   0.00000  -0.00000  -0.00000   0.00000
   D33        0.00000  -0.00000   0.00000  -0.00001  -0.00001  -0.00000
   D34        3.14159   0.00000  -0.00000   0.00000   0.00000   3.14159
   D35       -3.14159  -0.00000   0.00000  -0.00001  -0.00000   3.14159
   D36       -0.00000   0.00000  -0.00000   0.00000   0.00000   0.00000
   D37       -0.00000   0.00000  -0.00000   0.00001   0.00000   0.00000
   D38       -3.14159  -0.00000   0.00000  -0.00000  -0.00000   3.14159
         Item               Value     Threshold  Converged?
 Maximum Force            0.003121     0.000450     NO 
 RMS     Force            0.000728     0.000300     NO 
 Maximum Displacement     0.017188     0.001800     NO 
 RMS     Displacement     0.003345     0.001200     NO 
 Predicted change in Energy=-1.063522D-04
 Lowest energy point so far.  Saving SCF results.
 GradGradGradGradGradGradGradGradGradGradGradGradGradGradGradGradGradGrad

 Leave Link  103 at Mon Apr  4 20:53:35 2022, MaxMem=  1879048192 cpu:              26.4 elap:               6.7
 (Enter /gpfs/software/gaussian16/sse4/tar/g16/l202.exe)
                          Input orientation:                          
 ---------------------------------------------------------------------
 Center     Atomic      Atomic             Coordinates (Angstroms)
 Number     Number       Type             X           Y           Z
 ---------------------------------------------------------------------
      1          6           0       -6.143590    2.474172   -0.001784
      2          6           0       -6.107294    0.993948   -0.004207
      3          6           0       -4.736159    2.845524   -0.001075
      4          6           0       -3.718608    2.143819   -0.002120
      5          6           0       -3.643625    0.738187   -0.004384
      6          6           0       -4.971099    0.216219   -0.005365
      7          1           0       -5.085547   -0.866967   -0.007142
      8          8           0       -7.162304    3.153326   -0.000806
      9          1           0       -7.086070    0.524276   -0.005073
     10          6           0       -2.465215   -0.071015   -0.005586
     11          6           0       -2.332906   -1.454259   -0.007812
     12          6           0       -1.122901    0.422250   -0.004663
     13          6           0        0.008994   -0.393525   -0.005879
     14          6           0       -0.085077   -1.795736   -0.008160
     15          6           0       -1.387263   -2.258062   -0.009026
     16         17           0        1.355463   -2.797122   -0.009648
     17          1           0        0.991614    0.066102   -0.005044
     18          1           0       -1.003704    1.501651   -0.002905
 ---------------------------------------------------------------------
                    Distance matrix (angstroms):
                    1          2          3          4          5
     1  C    0.000000
     2  C    1.480671   0.000000
     3  C    1.455598   2.303987   0.000000
     4  C    2.447380   2.651044   1.236042   0.000000
     5  C    3.043596   2.476910   2.373713   1.407633   0.000000
     6  C    2.544229   1.376882   2.639784   2.298780   1.426408
     7  H    3.504667   2.122965   3.728900   3.306566   2.157699
     8  O    1.224348   2.403324   2.445592   3.588613   4.267787
     9  H    2.165727   1.085631   3.303073   3.736674   3.449085
    10  C    4.473079   3.794587   3.696405   2.544896   1.429496
    11  C    5.473018   4.498860   4.925831   3.855694   2.554372
    12  C    5.423810   5.017073   4.350621   3.114723   2.540446
    13  C    6.788078   6.271688   5.745254   4.509230   3.823925
    14  C    7.411999   6.636976   6.570685   5.359354   4.368529
    15  C    6.709452   5.731866   6.104241   4.981142   3.750826
    16  Cl   9.166373   8.370483   8.303456   7.082312   6.122852
    17  H    7.530601   7.159287   6.366521   5.148117   4.683710
    18  H    5.231083   5.128782   3.967017   2.789818   2.748102
                    6          7          8          9         10
     6  C    0.000000
     7  H    1.089217   0.000000
     8  O    3.664423   4.525010   0.000000
     9  H    2.137289   2.436731   2.630158   0.000000
    10  C    2.522292   2.738554   5.697284   4.659042   0.000000
    11  C    3.122590   2.814595   6.674801   5.148513   1.389559
    12  C    3.853710   4.167091   6.628211   5.964042   1.430077
    13  C    5.017282   5.116493   8.000481   7.154181   2.495140
    14  C    5.284050   5.085992   8.635995   7.375390   2.939341
    15  C    4.354993   3.951260   7.914182   6.341753   2.438271
    16  Cl   7.007540   6.723995  10.390392   9.071449   4.693533
    17  H    5.964602   6.148374   8.718792   8.090668   3.459547
    18  H    4.170440   4.719302   6.376236   6.160394   2.146929
                   11         12         13         14         15
    11  C    0.000000
    12  C    2.232803   0.000000
    13  C    2.570925   1.395234   0.000000
    14  C    2.273619   2.448786   1.405364   0.000000
    15  C    1.241105   2.693321   2.329386   1.381823   0.000000
    16  Cl   3.925219   4.062840   2.755044   1.754403   2.795197
    17  H    3.655672   2.144298   1.084803   2.150747   3.325779
    18  H    3.241020   1.085964   2.148781   3.422961   3.779232
                   16         17         18
    16  Cl   0.000000
    17  H    2.886253   0.000000
    18  H    4.903587   2.458068   0.000000
 Stoichiometry    C12H4ClO(1-)
 Framework group  C1[X(C12H4ClO)]
 Deg. of freedom    48
 Full point group                 C1      NOp   1
 RotChk:  IX=1 Diff= 7.49D-05
 Largest Abelian subgroup         C1      NOp   1
 Largest concise Abelian subgroup C1      NOp   1
                         Standard orientation:                         
 ---------------------------------------------------------------------
 Center     Atomic      Atomic             Coordinates (Angstroms)
 Number     Number       Type             X           Y           Z
 ---------------------------------------------------------------------
      1          6           0        4.276164   -0.090545    0.000023
      2          6           0        3.422688    1.119399   -0.000004
      3          6           0        3.313077   -1.181980   -0.000002
      4          6           0        2.077154   -1.164802   -0.000006
      5          6           0        1.233015   -0.038365    0.000002
      6          6           0        2.045881    1.133765   -0.000008
      7          1           0        1.538515    2.097597   -0.000019
      8          8           0        5.500510   -0.088336   -0.000004
      9          1           0        3.974857    2.054120   -0.000017
     10          6           0       -0.196379   -0.021323    0.000001
     11          6           0       -1.075706    1.054623    0.000005
     12          6           0       -1.037542   -1.177854   -0.000002
     13          6           0       -2.431937   -1.129477   -0.000002
     14          6           0       -3.133681    0.088145   -0.000000
     15          6           0       -2.308658    1.196645    0.000005
     16         17           0       -4.887811    0.119103   -0.000000
     17          1           0       -2.992888   -2.057988   -0.000004
     18          1           0       -0.536228   -2.141182   -0.000004
 ---------------------------------------------------------------------
 Rotational constants (GHZ):           3.5039401           0.2257221           0.2120612
 Leave Link  202 at Mon Apr  4 20:53:35 2022, MaxMem=  1879048192 cpu:               0.5 elap:               0.1
 (Enter /gpfs/software/gaussian16/sse4/tar/g16/l301.exe)
 Standard basis: 6-311+G(d,p) (5D, 7F)
 Ernie: Thresh=  0.10000D-02 Tol=  0.10000D-05 Strict=F.
 There are   354 symmetry adapted cartesian basis functions of A   symmetry.
 There are   340 symmetry adapted basis functions of A   symmetry.
   340 basis functions,   553 primitive gaussians,   354 cartesian basis functions
    51 alpha electrons       51 beta electrons
       nuclear repulsion energy       774.6516735072 Hartrees.
 IExCor= 4336 DFT=T Ex+Corr=M062X ExCW=0 ScaHFX=  0.540000
 ScaDFX=  1.000000  1.000000  1.000000  1.000000 ScalE2=  1.000000  1.000000
 IRadAn=      5 IRanWt=     -1 IRanGd=            0 ICorTp=0 IEmpDi=  4
 NAtoms=   18 NActive=   18 NUniq=   18 SFac= 1.00D+00 NAtFMM=   60 NAOKFM=F Big=F
 Integral buffers will be    131072 words long.
 Raffenetti 2 integral format.
 Two-electron integral symmetry is turned on.
 Leave Link  301 at Mon Apr  4 20:53:35 2022, MaxMem=  1879048192 cpu:               0.5 elap:               0.1
 (Enter /gpfs/software/gaussian16/sse4/tar/g16/l302.exe)
 NPDir=0 NMtPBC=     1 NCelOv=     1 NCel=       1 NClECP=     1 NCelD=      1
         NCelK=      1 NCelE2=     1 NClLst=     1 CellRange=     0.0.
 One-electron integrals computed using PRISM.
 One-electron integral symmetry used in STVInt
 NBasis=   340 RedAO= T EigKep=  1.40D-06  NBF=   340
 NBsUse=   336 1.00D-06 EigRej=  7.77D-07 NBFU=   336
 Precomputing XC quadrature grid using
 IXCGrd= 4 IRadAn=           5 IRanWt=          -1 IRanGd=           0 AccXCQ= 0.00D+00.
 Generated NRdTot=       0 NPtTot=           0 NUsed=           0 NTot=          32
 NSgBfM=   348   348   348   348   348 MxSgAt=    18 MxSgA2=    18.
 Leave Link  302 at Mon Apr  4 20:53:39 2022, MaxMem=  1879048192 cpu:              16.7 elap:               4.2
 (Enter /gpfs/software/gaussian16/sse4/tar/g16/l303.exe)
 DipDrv:  MaxL=1.
 Leave Link  303 at Mon Apr  4 20:53:40 2022, MaxMem=  1879048192 cpu:               1.5 elap:               0.4
 (Enter /gpfs/software/gaussian16/sse4/tar/g16/l401.exe)
 Initial guess from the checkpoint file:  "checkpoint.chk"
 B after Tr=    -0.000000   -0.000000   -0.000000
         Rot=    1.000000   -0.000000    0.000000   -0.000037 Ang=  -0.00 deg.
 Guess basis will be translated and rotated to current coordinates.
 JPrj=2 DoOrth=T DoCkMO=T.
 Leave Link  401 at Mon Apr  4 20:53:42 2022, MaxMem=  1879048192 cpu:               7.5 elap:               1.9
 (Enter /gpfs/software/gaussian16/sse4/tar/g16/l502.exe)
 Integral symmetry usage will be decided dynamically.
 Closed shell SCF:
 Using DIIS extrapolation, IDIIS=  1040.
 NGot=  1879048192 LenX=  1878791817 LenY=  1878666060
 Requested convergence on RMS density matrix=1.00D-08 within 128 cycles.
 Requested convergence on MAX density matrix=1.00D-06.
 Requested convergence on             energy=1.00D-06.
 No special actions if energy rises.
 Fock matrices will be formed incrementally for  20 cycles.

 Cycle   1  Pass 1  IDiag  1:
 FoFJK:  IHMeth= 1 ICntrl=       0 DoSepK=F KAlg= 0 I1Cent=           0 FoldK=F
 IRaf= 850000000 NMat=       1 IRICut=       1 DoRegI=T DoRafI=F ISym2E= 0 IDoP0=0 IntGTp=1.
 FoFCou: FMM=F IPFlag=           0 FMFlag=      100000 FMFlg1=           0
         NFxFlg=           0 DoJE=F BraDBF=F KetDBF=F FulRan=T
         wScrn=  0.000000 ICntrl=         0 IOpCl=  0 I1Cent=           0 NGrid=           0
         NMat0=    1 NMatS0=      1 NMatT0=    0 NMatD0=    1 NMtDS0=    0 NMtDT0=    0
 Symmetry not used in FoFCou.
 E= -994.861090713324    
 DIIS: error= 3.80D-04 at cycle   1 NSaved=   1.
 NSaved= 1 IEnMin= 1 EnMin= -994.861090713324     IErMin= 1 ErrMin= 3.80D-04
 ErrMax= 3.80D-04  0.00D+00 EMaxC= 1.00D-01 BMatC= 1.60D-04 BMatP= 1.60D-04
 IDIUse=3 WtCom= 9.96D-01 WtEn= 3.80D-03
 Coeff-Com:  0.100D+01
 Coeff-En:   0.100D+01
 Coeff:      0.100D+01
 Gap=     0.387 Goal=   None    Shift=    0.000
 RMSDP=2.77D-03 MaxDP=1.23D-01              OVMax= 8.07D-03

 Cycle   2  Pass 1  IDiag  1:
 RMSU=  2.77D-03    CP:  1.00D+00
 E= -994.861382496151     Delta-E=       -0.000291782827 Rises=F Damp=F
 DIIS: error= 2.02D-04 at cycle   2 NSaved=   2.
 NSaved= 2 IEnMin= 2 EnMin= -994.861382496151     IErMin= 2 ErrMin= 2.02D-04
 ErrMax= 2.02D-04  0.00D+00 EMaxC= 1.00D-01 BMatC= 1.44D-05 BMatP= 1.60D-04
 IDIUse=3 WtCom= 9.98D-01 WtEn= 2.02D-03
 Coeff-Com:  0.152D-01 0.985D+00
 Coeff-En:   0.000D+00 0.100D+01
 Coeff:      0.152D-01 0.985D+00
 Gap=     0.157 Goal=   None    Shift=    0.000
 RMSDP=4.89D-04 MaxDP=3.36D-02 DE=-2.92D-04 OVMax= 1.85D-03

 Cycle   3  Pass 1  IDiag  1:
 RMSU=  3.19D-04    CP:  1.00D+00  1.08D+00
 E= -994.861393549084     Delta-E=       -0.000011052932 Rises=F Damp=F
 DIIS: error= 2.57D-04 at cycle   3 NSaved=   3.
 NSaved= 3 IEnMin= 3 EnMin= -994.861393549084     IErMin= 2 ErrMin= 2.02D-04
 ErrMax= 2.57D-04  0.00D+00 EMaxC= 1.00D-01 BMatC= 1.29D-05 BMatP= 1.44D-05
 IDIUse=3 WtCom= 9.97D-01 WtEn= 2.57D-03
 Coeff-Com: -0.487D-01 0.513D+00 0.536D+00
 Coeff-En:   0.000D+00 0.215D+00 0.785D+00
 Coeff:     -0.486D-01 0.512D+00 0.537D+00
 Gap=     0.157 Goal=   None    Shift=    0.000
 RMSDP=8.67D-05 MaxDP=3.19D-03 DE=-1.11D-05 OVMax= 2.55D-03

 Cycle   4  Pass 1  IDiag  1:
 RMSU=  7.54D-05    CP:  1.00D+00  1.09D+00  1.01D+00
 E= -994.861405467007     Delta-E=       -0.000011917924 Rises=F Damp=F
 DIIS: error= 1.89D-04 at cycle   4 NSaved=   4.
 NSaved= 4 IEnMin= 4 EnMin= -994.861405467007     IErMin= 4 ErrMin= 1.89D-04
 ErrMax= 1.89D-04  0.00D+00 EMaxC= 1.00D-01 BMatC= 4.07D-06 BMatP= 1.29D-05
 IDIUse=3 WtCom= 9.98D-01 WtEn= 1.89D-03
 Coeff-Com: -0.362D-01 0.187D+00 0.374D+00 0.475D+00
 Coeff-En:   0.000D+00 0.000D+00 0.178D+00 0.822D+00
 Coeff:     -0.362D-01 0.187D+00 0.373D+00 0.476D+00
 Gap=     0.157 Goal=   None    Shift=    0.000
 RMSDP=5.28D-05 MaxDP=4.66D-03 DE=-1.19D-05 OVMax= 5.95D-04

 Cycle   5  Pass 1  IDiag  1:
 RMSU=  3.97D-05    CP:  1.00D+00  1.09D+00  1.08D+00  1.22D+00
 E= -994.861409610665     Delta-E=       -0.000004143657 Rises=F Damp=F
 DIIS: error= 3.20D-05 at cycle   5 NSaved=   5.
 NSaved= 5 IEnMin= 5 EnMin= -994.861409610665     IErMin= 5 ErrMin= 3.20D-05
 ErrMax= 3.20D-05  0.00D+00 EMaxC= 1.00D-01 BMatC= 2.39D-07 BMatP= 4.07D-06
 IDIUse=1 WtCom= 1.00D+00 WtEn= 0.00D+00
 Coeff-Com: -0.178D-02-0.703D-01 0.462D-01 0.166D+00 0.860D+00
 Coeff:     -0.178D-02-0.703D-01 0.462D-01 0.166D+00 0.860D+00
 Gap=     0.157 Goal=   None    Shift=    0.000
 RMSDP=2.70D-05 MaxDP=2.00D-03 DE=-4.14D-06 OVMax= 4.35D-04

 Cycle   6  Pass 1  IDiag  1:
 RMSU=  1.28D-05    CP:  1.00D+00  1.09D+00  1.14D+00  1.36D+00  1.08D+00
 E= -994.861409994316     Delta-E=       -0.000000383651 Rises=F Damp=F
 DIIS: error= 2.97D-05 at cycle   6 NSaved=   6.
 NSaved= 6 IEnMin= 6 EnMin= -994.861409994316     IErMin= 6 ErrMin= 2.97D-05
 ErrMax= 2.97D-05  0.00D+00 EMaxC= 1.00D-01 BMatC= 1.02D-07 BMatP= 2.39D-07
 IDIUse=1 WtCom= 1.00D+00 WtEn= 0.00D+00
 Coeff-Com:  0.390D-02-0.648D-01-0.142D-01 0.183D-01 0.501D+00 0.556D+00
 Coeff:      0.390D-02-0.648D-01-0.142D-01 0.183D-01 0.501D+00 0.556D+00
 Gap=     0.157 Goal=   None    Shift=    0.000
 RMSDP=1.10D-05 MaxDP=9.08D-04 DE=-3.84D-07 OVMax= 1.44D-04

 Cycle   7  Pass 1  IDiag  1:
 RMSU=  4.95D-06    CP:  1.00D+00  1.09D+00  1.16D+00  1.39D+00  1.17D+00
                    CP:  8.15D-01
 E= -994.861410112715     Delta-E=       -0.000000118399 Rises=F Damp=F
 DIIS: error= 1.05D-05 at cycle   7 NSaved=   7.
 NSaved= 7 IEnMin= 7 EnMin= -994.861410112715     IErMin= 7 ErrMin= 1.05D-05
 ErrMax= 1.05D-05  0.00D+00 EMaxC= 1.00D-01 BMatC= 1.31D-08 BMatP= 1.02D-07
 IDIUse=1 WtCom= 1.00D+00 WtEn= 0.00D+00
 Coeff-Com:  0.229D-02-0.240D-01-0.139D-01-0.263D-01 0.113D+00 0.297D+00
 Coeff-Com:  0.652D+00
 Coeff:      0.229D-02-0.240D-01-0.139D-01-0.263D-01 0.113D+00 0.297D+00
 Coeff:      0.652D+00
 Gap=     0.157 Goal=   None    Shift=    0.000
 RMSDP=4.38D-06 MaxDP=2.85D-04 DE=-1.18D-07 OVMax= 5.37D-05

 Cycle   8  Pass 1  IDiag  1:
 RMSU=  2.94D-06    CP:  1.00D+00  1.09D+00  1.17D+00  1.41D+00  1.23D+00
                    CP:  8.04D-01  1.09D+00
 E= -994.861410127676     Delta-E=       -0.000000014961 Rises=F Damp=F
 DIIS: error= 2.66D-06 at cycle   8 NSaved=   8.
 NSaved= 8 IEnMin= 8 EnMin= -994.861410127676     IErMin= 8 ErrMin= 2.66D-06
 ErrMax= 2.66D-06  0.00D+00 EMaxC= 1.00D-01 BMatC= 2.34D-09 BMatP= 1.31D-08
 IDIUse=1 WtCom= 1.00D+00 WtEn= 0.00D+00
 Coeff-Com:  0.658D-03-0.196D-02-0.476D-02-0.196D-01-0.312D-01 0.638D-01
 Coeff-Com:  0.371D+00 0.622D+00
 Coeff:      0.658D-03-0.196D-02-0.476D-02-0.196D-01-0.312D-01 0.638D-01
 Coeff:      0.371D+00 0.622D+00
 Gap=     0.157 Goal=   None    Shift=    0.000
 RMSDP=2.62D-06 MaxDP=2.67D-04 DE=-1.50D-08 OVMax= 2.41D-05

 Cycle   9  Pass 1  IDiag  1:
 RMSU=  1.39D-06    CP:  1.00D+00  1.09D+00  1.16D+00  1.40D+00  1.24D+00
                    CP:  8.52D-01  1.15D+00  1.08D+00
 E= -994.861410130699     Delta-E=       -0.000000003024 Rises=F Damp=F
 DIIS: error= 1.28D-06 at cycle   9 NSaved=   9.
 NSaved= 9 IEnMin= 9 EnMin= -994.861410130699     IErMin= 9 ErrMin= 1.28D-06
 ErrMax= 1.28D-06  0.00D+00 EMaxC= 1.00D-01 BMatC= 1.94D-10 BMatP= 2.34D-09
 IDIUse=1 WtCom= 1.00D+00 WtEn= 0.00D+00
 Coeff-Com: -0.576D-04 0.287D-02 0.103D-03-0.495D-02-0.288D-01-0.133D-01
 Coeff-Com:  0.724D-01 0.268D+00 0.704D+00
 Coeff:     -0.576D-04 0.287D-02 0.103D-03-0.495D-02-0.288D-01-0.133D-01
 Coeff:      0.724D-01 0.268D+00 0.704D+00
 Gap=     0.157 Goal=   None    Shift=    0.000
 RMSDP=1.05D-06 MaxDP=1.05D-04 DE=-3.02D-09 OVMax= 8.72D-06

 Cycle  10  Pass 1  IDiag  1:
 RMSU=  4.06D-07    CP:  1.00D+00  1.09D+00  1.16D+00  1.40D+00  1.23D+00
                    CP:  8.54D-01  1.16D+00  1.19D+00  1.20D+00
 E= -994.861410130997     Delta-E=       -0.000000000297 Rises=F Damp=F
 DIIS: error= 2.71D-07 at cycle  10 NSaved=  10.
 NSaved=10 IEnMin=10 EnMin= -994.861410130997     IErMin=10 ErrMin= 2.71D-07
 ErrMax= 2.71D-07  0.00D+00 EMaxC= 1.00D-01 BMatC= 2.35D-11 BMatP= 1.94D-10
 IDIUse=1 WtCom= 1.00D+00 WtEn= 0.00D+00
 Coeff-Com: -0.101D-03 0.139D-02 0.535D-03 0.701D-03-0.645D-02-0.137D-01
 Coeff-Com: -0.192D-01 0.278D-01 0.284D+00 0.725D+00
 Coeff:     -0.101D-03 0.139D-02 0.535D-03 0.701D-03-0.645D-02-0.137D-01
 Coeff:     -0.192D-01 0.278D-01 0.284D+00 0.725D+00
 Gap=     0.157 Goal=   None    Shift=    0.000
 RMSDP=4.25D-07 MaxDP=3.95D-05 DE=-2.97D-10 OVMax= 2.89D-06

 Cycle  11  Pass 1  IDiag  1:
 RMSU=  1.33D-07    CP:  1.00D+00  1.09D+00  1.16D+00  1.40D+00  1.23D+00
                    CP:  8.49D-01  1.16D+00  1.24D+00  1.33D+00  1.10D+00
 E= -994.861410131016     Delta-E=       -0.000000000019 Rises=F Damp=F
 DIIS: error= 1.46D-07 at cycle  11 NSaved=  11.
 NSaved=11 IEnMin=11 EnMin= -994.861410131016     IErMin=11 ErrMin= 1.46D-07
 ErrMax= 1.46D-07  0.00D+00 EMaxC= 1.00D-01 BMatC= 3.92D-12 BMatP= 2.35D-11
 IDIUse=1 WtCom= 1.00D+00 WtEn= 0.00D+00
 Coeff-Com: -0.398D-04 0.293D-03 0.161D-03 0.845D-03 0.913D-04-0.519D-02
 Coeff-Com: -0.167D-01-0.162D-01 0.421D-01 0.333D+00 0.661D+00
 Coeff:     -0.398D-04 0.293D-03 0.161D-03 0.845D-03 0.913D-04-0.519D-02
 Coeff:     -0.167D-01-0.162D-01 0.421D-01 0.333D+00 0.661D+00
 Gap=     0.157 Goal=   None    Shift=    0.000
 RMSDP=1.17D-07 MaxDP=8.39D-06 DE=-1.89D-11 OVMax= 1.19D-06

 Cycle  12  Pass 1  IDiag  1:
 RMSU=  2.75D-08    CP:  1.00D+00  1.09D+00  1.16D+00  1.40D+00  1.23D+00
                    CP:  8.46D-01  1.16D+00  1.26D+00  1.38D+00  1.16D+00
                    CP:  8.84D-01
 E= -994.861410130987     Delta-E=        0.000000000028 Rises=F Damp=F
 DIIS: error= 5.53D-08 at cycle  12 NSaved=  12.
 NSaved=12 IEnMin=11 EnMin= -994.861410131016     IErMin=12 ErrMin= 5.53D-08
 ErrMax= 5.53D-08  0.00D+00 EMaxC= 1.00D-01 BMatC= 6.56D-13 BMatP= 3.92D-12
 IDIUse=1 WtCom= 1.00D+00 WtEn= 0.00D+00
 Coeff-Com:  0.464D-05-0.195D-03-0.304D-04 0.365D-03 0.186D-02 0.362D-03
 Coeff-Com: -0.508D-02-0.147D-01-0.432D-01 0.132D-01 0.309D+00 0.739D+00
 Coeff:      0.464D-05-0.195D-03-0.304D-04 0.365D-03 0.186D-02 0.362D-03
 Coeff:     -0.508D-02-0.147D-01-0.432D-01 0.132D-01 0.309D+00 0.739D+00
 Gap=     0.157 Goal=   None    Shift=    0.000
 RMSDP=3.33D-08 MaxDP=2.98D-06 DE= 2.82D-11 OVMax= 5.35D-07

 Cycle  13  Pass 1  IDiag  1:
 RMSU=  9.76D-09    CP:  1.00D+00  1.09D+00  1.16D+00  1.40D+00  1.23D+00
                    CP:  8.46D-01  1.16D+00  1.26D+00  1.39D+00  1.18D+00
                    CP:  9.68D-01  1.01D+00
 E= -994.861410131003     Delta-E=       -0.000000000015 Rises=F Damp=F
 DIIS: error= 1.59D-08 at cycle  13 NSaved=  13.
 NSaved=13 IEnMin=11 EnMin= -994.861410131016     IErMin=13 ErrMin= 1.59D-08
 ErrMax= 1.59D-08  0.00D+00 EMaxC= 1.00D-01 BMatC= 9.64D-14 BMatP= 6.56D-13
 IDIUse=1 WtCom= 1.00D+00 WtEn= 0.00D+00
 Coeff-Com:  0.564D-05-0.123D-03-0.320D-04 0.964D-04 0.827D-03 0.590D-03
 Coeff-Com: -0.866D-03-0.501D-02-0.262D-01-0.249D-01 0.891D-01 0.370D+00
 Coeff-Com:  0.596D+00
 Coeff:      0.564D-05-0.123D-03-0.320D-04 0.964D-04 0.827D-03 0.590D-03
 Coeff:     -0.866D-03-0.501D-02-0.262D-01-0.249D-01 0.891D-01 0.370D+00
 Coeff:      0.596D+00
 Gap=     0.157 Goal=   None    Shift=    0.000
 RMSDP=1.00D-08 MaxDP=6.71D-07 DE=-1.55D-11 OVMax= 1.64D-07

 Cycle  14  Pass 1  IDiag  1:
 RMSU=  5.18D-09    CP:  1.00D+00  1.09D+00  1.16D+00  1.40D+00  1.23D+00
                    CP:  8.46D-01  1.16D+00  1.26D+00  1.39D+00  1.19D+00
                    CP:  9.99D-01  1.02D+00  9.46D-01
 E= -994.861410130985     Delta-E=        0.000000000018 Rises=F Damp=F
 DIIS: error= 9.32D-09 at cycle  14 NSaved=  14.
 NSaved=14 IEnMin=11 EnMin= -994.861410131016     IErMin=14 ErrMin= 9.32D-09
 ErrMax= 9.32D-09  0.00D+00 EMaxC= 1.00D-01 BMatC= 8.07D-15 BMatP= 9.64D-14
 IDIUse=1 WtCom= 1.00D+00 WtEn= 0.00D+00
 Coeff-Com:  0.119D-05-0.106D-04-0.395D-05-0.155D-04-0.437D-05 0.128D-03
 Coeff-Com:  0.496D-03 0.874D-03-0.196D-02-0.947D-02-0.236D-01 0.377D-04
 Coeff-Com:  0.199D+00 0.835D+00
 Coeff:      0.119D-05-0.106D-04-0.395D-05-0.155D-04-0.437D-05 0.128D-03
 Coeff:      0.496D-03 0.874D-03-0.196D-02-0.947D-02-0.236D-01 0.377D-04
 Coeff:      0.199D+00 0.835D+00
 Gap=     0.157 Goal=   None    Shift=    0.000
 RMSDP=9.37D-09 MaxDP=6.43D-07 DE= 1.77D-11 OVMax= 7.79D-08

 SCF Done:  E(RM062X) =  -994.861410131     A.U. after   14 cycles
            NFock= 14  Conv=0.94D-08     -V/T= 2.0030
 KE= 9.918727304166D+02 PE=-3.901057499715D+03 EE= 1.139671685661D+03
 Leave Link  502 at Mon Apr  4 20:59:13 2022, MaxMem=  1879048192 cpu:            1320.5 elap:             330.9
 (Enter /gpfs/software/gaussian16/sse4/tar/g16/l701.exe)
 ... and contract with generalized density number  0.
 Compute integral first derivatives.
 Leave Link  701 at Mon Apr  4 20:59:14 2022, MaxMem=  1879048192 cpu:               5.0 elap:               1.3
 (Enter /gpfs/software/gaussian16/sse4/tar/g16/l702.exe)
 L702 exits ... SP integral derivatives will be done elsewhere.
 Leave Link  702 at Mon Apr  4 20:59:14 2022, MaxMem=  1879048192 cpu:               0.3 elap:               0.1
 (Enter /gpfs/software/gaussian16/sse4/tar/g16/l703.exe)
 Integral derivatives from FoFJK, PRISM(SPDF).
 Compute integral first derivatives, UseDBF=F ICtDFT=           0.
 Calling FoFJK, ICntrl=      2127 FMM=F ISym2X=0 I1Cent= 0 IOpClX= 0 NMat=1 NMatS=1 NMatT=0.
 FoFJK:  IHMeth= 1 ICntrl=    2127 DoSepK=F KAlg= 0 I1Cent=           0 FoldK=F
 IRaf=         0 NMat=       1 IRICut=       1 DoRegI=T DoRafI=F ISym2E= 0 IDoP0=0 IntGTp=1.
 FoFCou: FMM=F IPFlag=           0 FMFlag=      100000 FMFlg1=         800
         NFxFlg=           0 DoJE=F BraDBF=F KetDBF=F FulRan=T
         wScrn=  0.000000 ICntrl=      2127 IOpCl=  0 I1Cent=           0 NGrid=           0
         NMat0=    1 NMatS0=      1 NMatT0=    0 NMatD0=    1 NMtDS0=    0 NMtDT0=    0
 Symmetry not used in FoFCou.
 Leave Link  703 at Mon Apr  4 21:00:05 2022, MaxMem=  1879048192 cpu:             205.2 elap:              51.4
 (Enter /gpfs/software/gaussian16/sse4/tar/g16/l716.exe)
 Dipole        =-3.57038648D+00 8.90244132D-02 5.34794495D-06
 ***** Axes restored to original set *****
 -------------------------------------------------------------------
 Center     Atomic                   Forces (Hartrees/Bohr)
 Number     Number              X              Y              Z
 -------------------------------------------------------------------
      1        6           0.003238744   -0.001873918   -0.000010988
      2        6          -0.001201153    0.000972154    0.000003258
      3        6          -0.000766230   -0.000163520    0.000001547
      4        6          -0.000466872   -0.000570580    0.000000694
      5        6          -0.001229523    0.001116031    0.000000058
      6        6           0.001321762   -0.000453978    0.000000410
      7        1          -0.000049268    0.000195194    0.000000321
      8        8          -0.001419263    0.001019367    0.000004856
      9        1           0.000120145    0.000150718    0.000000489
     10        6           0.000180868   -0.001464731   -0.000002381
     11        6           0.000675669    0.002956934    0.000004785
     12        6          -0.000785807    0.000438725    0.000000728
     13        6           0.001078089   -0.000716258   -0.000001286
     14        6          -0.001328349    0.002042537    0.000003497
     15        6           0.000235912   -0.002876258   -0.000004746
     16       17           0.000641020   -0.000414374   -0.000000638
     17        1          -0.000109600   -0.000222354   -0.000000392
     18        1          -0.000136145   -0.000135688   -0.000000214
 -------------------------------------------------------------------
 Cartesian Forces:  Max     0.003238744 RMS     0.001001826
 Leave Link  716 at Mon Apr  4 21:00:06 2022, MaxMem=  1879048192 cpu:               0.2 elap:               0.1
 (Enter /gpfs/software/gaussian16/sse4/tar/g16/l103.exe)

 GradGradGradGradGradGradGradGradGradGradGradGradGradGradGradGradGradGrad
 Berny optimization.
 Using GEDIIS/GDIIS optimizer.
 FormGI is forming the generalized inverse of G from B-inverse, IUseBI=4.
 Internal  Forces:  Max     0.001746373 RMS     0.000476090
 Search for a local minimum.
 Step number   6 out of a maximum of   95
 All quantities printed in internal units (Hartrees-Bohrs-Radians)
 RMS Force = .47609D-03 SwitMx=.10000D-02 MixMth= 2
 Mixed Optimization -- En-DIIS/RFO-DIIS
 Swapping is turned off.
 Update second derivatives using D2CorX and points    2    3    4    5    6
 DE= -1.41D-04 DEPred=-1.06D-04 R= 1.32D+00
 TightC=F SS=  1.41D+00  RLast= 3.68D-02 DXNew= 1.4270D+00 1.1054D-01
 Trust test= 1.32D+00 RLast= 3.68D-02 DXMaxT set to 8.49D-01
 ITU=  1  1  1  1  1  0
     Eigenvalues ---    0.00926   0.01483   0.01568   0.01979   0.01998
     Eigenvalues ---    0.02015   0.02019   0.02034   0.02057   0.02067
     Eigenvalues ---    0.02089   0.02106   0.02136   0.02152   0.02182
     Eigenvalues ---    0.07644   0.15996   0.16009   0.16131   0.16336
     Eigenvalues ---    0.21817   0.22442   0.22690   0.24518   0.25000
     Eigenvalues ---    0.25001   0.25022   0.25101   0.25429   0.32975
     Eigenvalues ---    0.34073   0.34810   0.34972   0.35347   0.35674
     Eigenvalues ---    0.40173   0.41395   0.42000   0.42775   0.43874
     Eigenvalues ---    0.44787   0.45432   0.45899   0.46767   0.48269
     Eigenvalues ---    0.54648   0.77528   0.82519
 En-DIIS/RFO-DIIS/Sim-DIIS IScMMF=       -3 using points:     6    5
 RFO step:  Lambda=-9.23627564D-05.
 NNeg= 0 NGDIIS= 2 SimSw=  2.50D-01 Rises=F DC= -1.41D-04 SmlDif=  1.00D-05
 NRisDI= 0 DoIntr=F SqrtH=F CThrHd= 10.0 CDAdj=  3.0
 RMS Error=  0.3208634811D-02 NUsed= 2 OKEnD=T EnDIS=F
 InvSVX:  RCond= 3.38D-04 Info=           0 Equed=N FErr=  3.36D-15 BErr=  0.00D+00
 DidBck=F Rises=F RFO-DIIS coefs:    1.74347   -0.74347
 Iteration  1 RMS(Cart)=  0.00296077 RMS(Int)=  0.00001973
 Iteration  2 RMS(Cart)=  0.00003469 RMS(Int)=  0.00001163
 Iteration  3 RMS(Cart)=  0.00000000 RMS(Int)=  0.00001163
 ITry= 1 IFail=0 DXMaxC= 1.54D-02 DCOld= 1.00D+10 DXMaxT= 8.49D-01 DXLimC= 3.00D+00 Rises=F
 Variable       Old X    -DE/DX   Delta X   Delta X   Delta X     New X
                                 (Linear)    (Quad)   (Total)
    R1        2.79806  -0.00084   0.00670  -0.00412   0.00257   2.80064
    R2        2.75068  -0.00130  -0.00182  -0.00202  -0.00384   2.74684
    R3        2.31368   0.00175  -0.00167   0.00268   0.00101   2.31469
    R4        2.60193   0.00068  -0.00272   0.00201  -0.00070   2.60123
    R5        2.05155  -0.00017   0.00034  -0.00060  -0.00026   2.05129
    R6        2.33578  -0.00059   0.00283  -0.00433  -0.00149   2.33429
    R7        2.66004  -0.00077  -0.00205  -0.00118  -0.00323   2.65681
    R8        2.69552  -0.00062   0.00434  -0.00294   0.00140   2.69692
    R9        2.70136   0.00059   0.00082   0.00017   0.00099   2.70234
   R10        2.05832  -0.00019  -0.00024  -0.00024  -0.00047   2.05785
   R11        2.62589  -0.00112  -0.00489  -0.00129  -0.00617   2.61972
   R12        2.70245  -0.00041   0.00506  -0.00269   0.00236   2.70481
   R13        2.34535   0.00114   0.00179   0.00274   0.00455   2.34990
   R14        2.63661   0.00066  -0.00366   0.00293  -0.00076   2.63585
   R15        2.05217  -0.00015   0.00036  -0.00050  -0.00014   2.05204
   R16        2.65575  -0.00050   0.00191  -0.00168   0.00022   2.65598
   R17        2.04998  -0.00019  -0.00014  -0.00034  -0.00048   2.04950
   R18        2.61127   0.00014   0.00102   0.00044   0.00148   2.61274
   R19        3.31534   0.00076  -0.00112   0.00325   0.00213   3.31747
    A1        1.80425   0.00052   0.00105   0.00113   0.00218   1.80643
    A2        2.18332  -0.00019  -0.00186  -0.00037  -0.00223   2.18109
    A3        2.29561  -0.00033   0.00081  -0.00076   0.00005   2.29566
    A4        2.19556  -0.00040  -0.00058  -0.00108  -0.00166   2.19390
    A5        1.99368   0.00012  -0.00218   0.00094  -0.00124   1.99244
    A6        2.09394   0.00029   0.00276   0.00014   0.00290   2.09684
    A7        2.27991  -0.00018  -0.00146  -0.00008  -0.00154   2.27836
    A8        2.22780   0.00023   0.00113   0.00037   0.00150   2.22930
    A9        1.89214   0.00015   0.00104   0.00022   0.00126   1.89340
   A10        2.22583  -0.00029   0.00092  -0.00132  -0.00040   2.22542
   A11        2.16522   0.00014  -0.00197   0.00111  -0.00086   2.16436
   A12        2.16671  -0.00032  -0.00118  -0.00056  -0.00173   2.16497
   A13        2.06578   0.00009   0.00170  -0.00047   0.00123   2.06701
   A14        2.05070   0.00023  -0.00052   0.00103   0.00050   2.05120
   A15        2.26789   0.00041   0.00488   0.00052   0.00541   2.27331
   A16        2.18770  -0.00019  -0.00034  -0.00037  -0.00070   2.18700
   A17        1.82759  -0.00022  -0.00454  -0.00016  -0.00471   1.82288
   A18        2.37066   0.00143   0.01420   0.00192   0.01616   2.38681
   A19        2.16494  -0.00017  -0.00084  -0.00018  -0.00107   2.16388
   A20        2.03294  -0.00004  -0.00099  -0.00040  -0.00137   2.03156
   A21        2.08531   0.00021   0.00183   0.00058   0.00244   2.08775
   A22        2.12830  -0.00011  -0.00129   0.00005  -0.00127   2.12703
   A23        2.07957   0.00021  -0.00038   0.00135   0.00099   2.08057
   A24        2.07531  -0.00010   0.00167  -0.00141   0.00028   2.07559
   A25        1.97894   0.00082   0.00730   0.00100   0.00831   1.98725
   A26        2.11127  -0.00045  -0.00392  -0.00057  -0.00450   2.10678
   A27        2.19297  -0.00036  -0.00338  -0.00043  -0.00381   2.18916
   A28        2.09594  -0.00174  -0.01484  -0.00263  -0.01742   2.07852
    D1        0.00003  -0.00000   0.00003  -0.00014  -0.00011  -0.00008
    D2       -3.14157  -0.00000   0.00003  -0.00013  -0.00010   3.14152
    D3        3.14156   0.00000  -0.00003   0.00015   0.00012  -3.14150
    D4       -0.00003   0.00000  -0.00003   0.00017   0.00013   0.00010
    D5       -0.00003   0.00000  -0.00003   0.00015   0.00012   0.00009
    D6       -3.14156  -0.00000   0.00004  -0.00017  -0.00014   3.14149
    D7       -0.00001   0.00000  -0.00001   0.00004   0.00003   0.00002
    D8        3.14158   0.00000  -0.00001   0.00005   0.00004  -3.14156
    D9        3.14159   0.00000  -0.00001   0.00003   0.00002  -3.14157
   D10       -0.00001   0.00000  -0.00001   0.00004   0.00003   0.00002
   D11        0.00001  -0.00000   0.00001  -0.00004  -0.00004  -0.00002
   D12        0.00002  -0.00000   0.00002  -0.00009  -0.00007  -0.00005
   D13       -3.14159  -0.00000   0.00000  -0.00002  -0.00002   3.14158
   D14       -0.00002   0.00000  -0.00002   0.00008   0.00006   0.00005
   D15        3.14158   0.00000  -0.00002   0.00007   0.00006  -3.14155
   D16        3.14159   0.00000  -0.00000   0.00002   0.00001  -3.14158
   D17       -0.00000   0.00000  -0.00000   0.00001   0.00001   0.00001
   D18       -3.14159  -0.00000   0.00000  -0.00004  -0.00003   3.14156
   D19        0.00000  -0.00000   0.00001  -0.00004  -0.00003  -0.00003
   D20       -0.00001   0.00000  -0.00002   0.00004   0.00003   0.00001
   D21        3.14158   0.00000  -0.00001   0.00004   0.00002  -3.14158
   D22        3.14159   0.00000   0.00000   0.00000   0.00000  -3.14159
   D23       -0.00000   0.00000  -0.00000   0.00001   0.00000   0.00000
   D24        3.14159  -0.00000  -0.00000   0.00000  -0.00000   3.14159
   D25       -0.00000  -0.00000  -0.00000   0.00000  -0.00000  -0.00000
   D26        0.00000  -0.00000   0.00000  -0.00000  -0.00000  -0.00000
   D27       -3.14159  -0.00000   0.00000  -0.00000  -0.00000   3.14159
   D28       -0.00000   0.00000  -0.00000   0.00000   0.00000  -0.00000
   D29        0.00000  -0.00000   0.00000  -0.00001  -0.00000  -0.00000
   D30       -3.14159  -0.00000   0.00000  -0.00000  -0.00000   3.14159
   D31       -3.14159  -0.00000   0.00000  -0.00000  -0.00000   3.14159
   D32        0.00000  -0.00000  -0.00000  -0.00000  -0.00000  -0.00000
   D33       -0.00000   0.00000  -0.00000   0.00001   0.00001   0.00000
   D34        3.14159   0.00000   0.00000   0.00000   0.00000  -3.14159
   D35        3.14159   0.00000  -0.00000   0.00001   0.00000  -3.14159
   D36        0.00000  -0.00000   0.00000  -0.00000  -0.00000  -0.00000
   D37        0.00000  -0.00000   0.00000  -0.00001  -0.00001  -0.00000
   D38        3.14159   0.00000  -0.00000   0.00000   0.00000  -3.14159
         Item               Value     Threshold  Converged?
 Maximum Force            0.001746     0.000450     NO 
 RMS     Force            0.000476     0.000300     NO 
 Maximum Displacement     0.015423     0.001800     NO 
 RMS     Displacement     0.002954     0.001200     NO 
 Predicted change in Energy=-4.621500D-05
 Lowest energy point so far.  Saving SCF results.
 GradGradGradGradGradGradGradGradGradGradGradGradGradGradGradGradGradGrad

 Leave Link  103 at Mon Apr  4 21:00:12 2022, MaxMem=  1879048192 cpu:              25.1 elap:               6.4
 (Enter /gpfs/software/gaussian16/sse4/tar/g16/l202.exe)
                          Input orientation:                          
 ---------------------------------------------------------------------
 Center     Atomic      Atomic             Coordinates (Angstroms)
 Number     Number       Type             X           Y           Z
 ---------------------------------------------------------------------
      1          6           0       -6.140457    2.474692   -0.001874
      2          6           0       -6.107839    0.993020   -0.004218
      3          6           0       -4.734871    2.845068   -0.001057
      4          6           0       -3.719283    2.141914   -0.002088
      5          6           0       -3.644912    0.737959   -0.004395
      6          6           0       -4.972610    0.214540   -0.005359
      7          1           0       -5.086615   -0.868440   -0.007111
      8          8           0       -7.159428    3.154421   -0.000788
      9          1           0       -7.088244    0.527077   -0.005040
     10          6           0       -2.466046   -0.071501   -0.005596
     11          6           0       -2.326535   -1.450756   -0.007823
     12          6           0       -1.122923    0.423182   -0.004662
     13          6           0        0.008378   -0.392734   -0.005876
     14          6           0       -0.087947   -1.794910   -0.008161
     15          6           0       -1.387738   -2.266223   -0.009055
     16         17           0        1.356413   -2.792765   -0.009641
     17          1           0        0.991374    0.065487   -0.005037
     18          1           0       -1.006009    1.502760   -0.002897
 ---------------------------------------------------------------------
                    Distance matrix (angstroms):
                    1          2          3          4          5
     1  C    0.000000
     2  C    1.482033   0.000000
     3  C    1.453565   2.305458   0.000000
     4  C    2.443936   2.650503   1.235252   0.000000
     5  C    3.040393   2.476099   2.372326   1.405925   0.000000
     6  C    2.544045   1.376510   2.641253   2.299045   1.427147
     7  H    3.505302   2.123191   3.730135   3.306335   2.158479
     8  O    1.224881   2.403644   2.444212   3.586052   4.265105
     9  H    2.165990   1.085493   3.303250   3.735987   3.449783
    10  C    4.470393   3.794189   3.695127   2.543584   1.430019
    11  C    5.473133   4.502257   4.924859   3.853188   2.555114
    12  C    5.420733   5.017380   4.348760   3.113700   2.541557
    13  C    6.784565   6.271238   5.742978   4.507761   3.824264
    14  C    7.406917   6.634130   6.566837   5.355858   4.366628
    15  C    6.713022   5.736031   6.109719   4.986765   3.757655
    16  Cl   9.162381   8.369424   8.299939   7.079110   6.122033
    17  H    7.527768   7.159550   6.365216   5.147995   4.684802
    18  H    5.225631   5.127233   3.963106   2.787540   2.747496
                    6          7          8          9         10
     6  C    0.000000
     7  H    1.088966   0.000000
     8  O    3.664027   4.525484   0.000000
     9  H    2.138594   2.440080   2.628312   0.000000
    10  C    2.522832   2.739069   5.695124   4.660795   0.000000
    11  C    3.126489   2.820839   6.675670   5.156133   1.386295
    12  C    3.855336   4.168830   6.625637   5.966225   1.431324
    13  C    5.017870   5.117152   7.997485   7.155983   2.495188
    14  C    5.281839   5.083800   8.631441   7.375350   2.936920
    15  C    4.359531   3.954174   7.918072   6.348095   2.445315
    16  Cl   7.007170   6.724258  10.386946   9.073786   4.692173
    17  H    5.965846   6.149323   8.716485   8.092792   3.460133
    18  H    4.170544   4.719529   6.371229   6.159995   2.147094
                   11         12         13         14         15
    11  C    0.000000
    12  C    2.227180   0.000000
    13  C    2.563441   1.394834   0.000000
    14  C    2.264888   2.447676   1.405482   0.000000
    15  C    1.243514   2.702415   2.336474   1.382604   0.000000
    16  Cl   3.919833   4.060720   2.752701   1.755532   2.794210
    17  H    3.647947   2.144342   1.084550   2.150819   3.331225
    18  H    3.235285   1.085892   2.149857   3.423082   3.788270
                   16         17         18
    16  Cl   0.000000
    17  H    2.881472   0.000000
    18  H    4.902307   2.460751   0.000000
 Stoichiometry    C12H4ClO(1-)
 Framework group  C1[X(C12H4ClO)]
 Deg. of freedom    48
 Full point group                 C1      NOp   1
 RotChk:  IX=3 Diff= 1.99D-04
 Largest Abelian subgroup         C1      NOp   1
 Largest concise Abelian subgroup C1      NOp   1
                         Standard orientation:                         
 ---------------------------------------------------------------------
 Center     Atomic      Atomic             Coordinates (Angstroms)
 Number     Number       Type             X           Y           Z
 ---------------------------------------------------------------------
      1          6           0        4.273982   -0.092735   -0.000064
      2          6           0        3.422928    1.120578   -0.000002
      3          6           0        3.311733   -1.182197    0.000014
      4          6           0        2.076637   -1.162549    0.000027
      5          6           0        1.234099   -0.037047   -0.000005
      6          6           0        2.046508    1.136299    0.000012
      7          1           0        1.539024    2.099785    0.000031
      8          8           0        5.498862   -0.091033    0.000017
      9          1           0        3.978655    2.053027    0.000029
     10          6           0       -0.195817   -0.019843   -0.000005
     11          6           0       -1.078759    1.048906   -0.000003
     12          6           0       -1.037025   -1.177883   -0.000005
     13          6           0       -2.430998   -1.128863   -0.000004
     14          6           0       -3.130678    0.090082    0.000000
     15          6           0       -2.312488    1.204603   -0.000001
     16         17           0       -4.886016    0.116226    0.000002
     17          1           0       -2.993175   -2.056337   -0.000005
     18          1           0       -0.533852   -2.140160   -0.000007
 ---------------------------------------------------------------------
 Rotational constants (GHZ):           3.5015629           0.2258382           0.2121550
 Leave Link  202 at Mon Apr  4 21:00:12 2022, MaxMem=  1879048192 cpu:               0.3 elap:               0.1
 (Enter /gpfs/software/gaussian16/sse4/tar/g16/l301.exe)
 Standard basis: 6-311+G(d,p) (5D, 7F)
 Ernie: Thresh=  0.10000D-02 Tol=  0.10000D-05 Strict=F.
 There are   354 symmetry adapted cartesian basis functions of A   symmetry.
 There are   340 symmetry adapted basis functions of A   symmetry.
   340 basis functions,   553 primitive gaussians,   354 cartesian basis functions
    51 alpha electrons       51 beta electrons
       nuclear repulsion energy       774.7369336189 Hartrees.
 IExCor= 4336 DFT=T Ex+Corr=M062X ExCW=0 ScaHFX=  0.540000
 ScaDFX=  1.000000  1.000000  1.000000  1.000000 ScalE2=  1.000000  1.000000
 IRadAn=      5 IRanWt=     -1 IRanGd=            0 ICorTp=0 IEmpDi=  4
 NAtoms=   18 NActive=   18 NUniq=   18 SFac= 1.00D+00 NAtFMM=   60 NAOKFM=F Big=F
 Integral buffers will be    131072 words long.
 Raffenetti 2 integral format.
 Two-electron integral symmetry is turned on.
 Leave Link  301 at Mon Apr  4 21:00:12 2022, MaxMem=  1879048192 cpu:               0.4 elap:               0.1
 (Enter /gpfs/software/gaussian16/sse4/tar/g16/l302.exe)
 NPDir=0 NMtPBC=     1 NCelOv=     1 NCel=       1 NClECP=     1 NCelD=      1
         NCelK=      1 NCelE2=     1 NClLst=     1 CellRange=     0.0.
 One-electron integrals computed using PRISM.
 One-electron integral symmetry used in STVInt
 NBasis=   340 RedAO= T EigKep=  1.40D-06  NBF=   340
 NBsUse=   336 1.00D-06 EigRej=  8.00D-07 NBFU=   336
 Precomputing XC quadrature grid using
 IXCGrd= 4 IRadAn=           5 IRanWt=          -1 IRanGd=           0 AccXCQ= 0.00D+00.
 Generated NRdTot=       0 NPtTot=           0 NUsed=           0 NTot=          32
 NSgBfM=   348   348   348   348   348 MxSgAt=    18 MxSgA2=    18.
 Leave Link  302 at Mon Apr  4 21:00:16 2022, MaxMem=  1879048192 cpu:              15.3 elap:               3.8
 (Enter /gpfs/software/gaussian16/sse4/tar/g16/l303.exe)
 DipDrv:  MaxL=1.
 Leave Link  303 at Mon Apr  4 21:00:16 2022, MaxMem=  1879048192 cpu:               1.5 elap:               0.4
 (Enter /gpfs/software/gaussian16/sse4/tar/g16/l401.exe)
 Initial guess from the checkpoint file:  "checkpoint.chk"
 B after Tr=    -0.000000   -0.000000   -0.000000
         Rot=    1.000000    0.000000   -0.000000   -0.000022 Ang=  -0.00 deg.
 Guess basis will be translated and rotated to current coordinates.
 JPrj=2 DoOrth=T DoCkMO=T.
 Leave Link  401 at Mon Apr  4 21:00:18 2022, MaxMem=  1879048192 cpu:               7.2 elap:               1.8
 (Enter /gpfs/software/gaussian16/sse4/tar/g16/l502.exe)
 Integral symmetry usage will be decided dynamically.
 Closed shell SCF:
 Using DIIS extrapolation, IDIIS=  1040.
 NGot=  1879048192 LenX=  1878791817 LenY=  1878666060
 Requested convergence on RMS density matrix=1.00D-08 within 128 cycles.
 Requested convergence on MAX density matrix=1.00D-06.
 Requested convergence on             energy=1.00D-06.
 No special actions if energy rises.
 Fock matrices will be formed incrementally for  20 cycles.

 Cycle   1  Pass 1  IDiag  1:
 FoFJK:  IHMeth= 1 ICntrl=       0 DoSepK=F KAlg= 0 I1Cent=           0 FoldK=F
 IRaf= 850000000 NMat=       1 IRICut=       1 DoRegI=T DoRafI=F ISym2E= 0 IDoP0=0 IntGTp=1.
 FoFCou: FMM=F IPFlag=           0 FMFlag=      100000 FMFlg1=           0
         NFxFlg=           0 DoJE=F BraDBF=F KetDBF=F FulRan=T
         wScrn=  0.000000 ICntrl=         0 IOpCl=  0 I1Cent=           0 NGrid=           0
         NMat0=    1 NMatS0=      1 NMatT0=    0 NMatD0=    1 NMtDS0=    0 NMtDT0=    0
 Symmetry not used in FoFCou.
 E= -994.861268202452    
 DIIS: error= 2.97D-04 at cycle   1 NSaved=   1.
 NSaved= 1 IEnMin= 1 EnMin= -994.861268202452     IErMin= 1 ErrMin= 2.97D-04
 ErrMax= 2.97D-04  0.00D+00 EMaxC= 1.00D-01 BMatC= 9.89D-05 BMatP= 9.89D-05
 IDIUse=3 WtCom= 9.97D-01 WtEn= 2.97D-03
 Coeff-Com:  0.100D+01
 Coeff-En:   0.100D+01
 Coeff:      0.100D+01
 Gap=     0.386 Goal=   None    Shift=    0.000
 RMSDP=2.52D-03 MaxDP=1.08D-01              OVMax= 6.78D-03

 Cycle   2  Pass 1  IDiag  1:
 RMSU=  2.52D-03    CP:  1.00D+00
 E= -994.861447389958     Delta-E=       -0.000179187506 Rises=F Damp=F
 DIIS: error= 1.41D-04 at cycle   2 NSaved=   2.
 NSaved= 2 IEnMin= 2 EnMin= -994.861447389958     IErMin= 2 ErrMin= 1.41D-04
 ErrMax= 1.41D-04  0.00D+00 EMaxC= 1.00D-01 BMatC= 1.02D-05 BMatP= 9.89D-05
 IDIUse=3 WtCom= 9.99D-01 WtEn= 1.41D-03
 Coeff-Com:  0.298D-01 0.970D+00
 Coeff-En:   0.000D+00 0.100D+01
 Coeff:      0.298D-01 0.970D+00
 Gap=     0.156 Goal=   None    Shift=    0.000
 RMSDP=3.80D-04 MaxDP=2.45D-02 DE=-1.79D-04 OVMax= 1.30D-03

 Cycle   3  Pass 1  IDiag  1:
 RMSU=  2.26D-04    CP:  1.01D+00  1.09D+00
 E= -994.861455678191     Delta-E=       -0.000008288233 Rises=F Damp=F
 DIIS: error= 1.57D-04 at cycle   3 NSaved=   3.
 NSaved= 3 IEnMin= 3 EnMin= -994.861455678191     IErMin= 2 ErrMin= 1.41D-04
 ErrMax= 1.57D-04  0.00D+00 EMaxC= 1.00D-01 BMatC= 8.32D-06 BMatP= 1.02D-05
 IDIUse=3 WtCom= 9.98D-01 WtEn= 1.57D-03
 Coeff-Com: -0.563D-01 0.499D+00 0.557D+00
 Coeff-En:   0.000D+00 0.184D+00 0.816D+00
 Coeff:     -0.562D-01 0.499D+00 0.557D+00
 Gap=     0.157 Goal=   None    Shift=    0.000
 RMSDP=8.21D-05 MaxDP=4.17D-03 DE=-8.29D-06 OVMax= 1.93D-03

 Cycle   4  Pass 1  IDiag  1:
 RMSU=  6.87D-05    CP:  1.01D+00  1.10D+00  1.06D+00
 E= -994.861464356355     Delta-E=       -0.000008678164 Rises=F Damp=F
 DIIS: error= 1.05D-04 at cycle   4 NSaved=   4.
 NSaved= 4 IEnMin= 4 EnMin= -994.861464356355     IErMin= 4 ErrMin= 1.05D-04
 ErrMax= 1.05D-04  0.00D+00 EMaxC= 1.00D-01 BMatC= 1.65D-06 BMatP= 8.32D-06
 IDIUse=3 WtCom= 9.99D-01 WtEn= 1.05D-03
 Coeff-Com: -0.377D-01 0.170D+00 0.341D+00 0.527D+00
 Coeff-En:   0.000D+00 0.000D+00 0.207D-01 0.979D+00
 Coeff:     -0.376D-01 0.170D+00 0.341D+00 0.527D+00
 Gap=     0.157 Goal=   None    Shift=    0.000
 RMSDP=3.98D-05 MaxDP=3.65D-03 DE=-8.68D-06 OVMax= 4.46D-04

 Cycle   5  Pass 1  IDiag  1:
 RMSU=  2.67D-05    CP:  1.01D+00  1.11D+00  1.14D+00  1.26D+00
 E= -994.861465940615     Delta-E=       -0.000001584261 Rises=F Damp=F
 DIIS: error= 2.57D-05 at cycle   5 NSaved=   5.
 NSaved= 5 IEnMin= 5 EnMin= -994.861465940615     IErMin= 5 ErrMin= 2.57D-05
 ErrMax= 2.57D-05  0.00D+00 EMaxC= 1.00D-01 BMatC= 1.97D-07 BMatP= 1.65D-06
 IDIUse=1 WtCom= 1.00D+00 WtEn= 0.00D+00
 Coeff-Com: -0.452D-03-0.755D-01 0.372D-01 0.252D+00 0.786D+00
 Coeff:     -0.452D-03-0.755D-01 0.372D-01 0.252D+00 0.786D+00
 Gap=     0.157 Goal=   None    Shift=    0.000
 RMSDP=1.67D-05 MaxDP=7.93D-04 DE=-1.58D-06 OVMax= 4.84D-04

 Cycle   6  Pass 1  IDiag  1:
 RMSU=  1.16D-05    CP:  1.01D+00  1.11D+00  1.18D+00  1.37D+00  1.04D+00
 E= -994.861466206708     Delta-E=       -0.000000266093 Rises=F Damp=F
 DIIS: error= 2.84D-05 at cycle   6 NSaved=   6.
 NSaved= 6 IEnMin= 6 EnMin= -994.861466206708     IErMin= 5 ErrMin= 2.57D-05
 ErrMax= 2.84D-05  0.00D+00 EMaxC= 1.00D-01 BMatC= 9.68D-08 BMatP= 1.97D-07
 IDIUse=1 WtCom= 1.00D+00 WtEn= 0.00D+00
 Coeff-Com:  0.484D-02-0.735D-01-0.228D-01 0.558D-01 0.523D+00 0.512D+00
 Coeff:      0.484D-02-0.735D-01-0.228D-01 0.558D-01 0.523D+00 0.512D+00
 Gap=     0.157 Goal=   None    Shift=    0.000
 RMSDP=9.91D-06 MaxDP=7.80D-04 DE=-2.66D-07 OVMax= 1.09D-04

 Cycle   7  Pass 1  IDiag  1:
 RMSU=  4.30D-06    CP:  1.01D+00  1.11D+00  1.21D+00  1.41D+00  1.12D+00
                    CP:  7.68D-01
 E= -994.861466318111     Delta-E=       -0.000000111402 Rises=F Damp=F
 DIIS: error= 6.68D-06 at cycle   7 NSaved=   7.
 NSaved= 7 IEnMin= 7 EnMin= -994.861466318111     IErMin= 7 ErrMin= 6.68D-06
 ErrMax= 6.68D-06  0.00D+00 EMaxC= 1.00D-01 BMatC= 6.40D-09 BMatP= 9.68D-08
 IDIUse=1 WtCom= 1.00D+00 WtEn= 0.00D+00
 Coeff-Com:  0.263D-02-0.283D-01-0.154D-01-0.159D-01 0.165D+00 0.239D+00
 Coeff-Com:  0.654D+00
 Coeff:      0.263D-02-0.283D-01-0.154D-01-0.159D-01 0.165D+00 0.239D+00
 Coeff:      0.654D+00
 Gap=     0.157 Goal=   None    Shift=    0.000
 RMSDP=3.19D-06 MaxDP=1.86D-04 DE=-1.11D-07 OVMax= 4.77D-05

 Cycle   8  Pass 1  IDiag  1:
 RMSU=  2.09D-06    CP:  1.01D+00  1.11D+00  1.21D+00  1.42D+00  1.17D+00
                    CP:  7.04D-01  1.12D+00
 E= -994.861466325082     Delta-E=       -0.000000006972 Rises=F Damp=F
 DIIS: error= 2.62D-06 at cycle   8 NSaved=   8.
 NSaved= 8 IEnMin= 8 EnMin= -994.861466325082     IErMin= 8 ErrMin= 2.62D-06
 ErrMax= 2.62D-06  0.00D+00 EMaxC= 1.00D-01 BMatC= 1.78D-09 BMatP= 6.40D-09
 IDIUse=1 WtCom= 1.00D+00 WtEn= 0.00D+00
 Coeff-Com:  0.642D-03-0.158D-02-0.411D-02-0.235D-01-0.136D-01 0.233D-01
 Coeff-Com:  0.390D+00 0.629D+00
 Coeff:      0.642D-03-0.158D-02-0.411D-02-0.235D-01-0.136D-01 0.233D-01
 Coeff:      0.390D+00 0.629D+00
 Gap=     0.157 Goal=   None    Shift=    0.000
 RMSDP=1.85D-06 MaxDP=1.70D-04 DE=-6.97D-09 OVMax= 2.01D-05

 Cycle   9  Pass 1  IDiag  1:
 RMSU=  1.01D-06    CP:  1.01D+00  1.11D+00  1.21D+00  1.42D+00  1.18D+00
                    CP:  7.23D-01  1.26D+00  1.06D+00
 E= -994.861466327286     Delta-E=       -0.000000002203 Rises=F Damp=F
 DIIS: error= 1.21D-06 at cycle   9 NSaved=   9.
 NSaved= 9 IEnMin= 9 EnMin= -994.861466327286     IErMin= 9 ErrMin= 1.21D-06
 ErrMax= 1.21D-06  0.00D+00 EMaxC= 1.00D-01 BMatC= 2.11D-10 BMatP= 1.78D-09
 IDIUse=1 WtCom= 1.00D+00 WtEn= 0.00D+00
 Coeff-Com: -0.378D-04 0.331D-02-0.351D-04-0.106D-01-0.304D-01-0.195D-01
 Coeff-Com:  0.120D+00 0.331D+00 0.606D+00
 Coeff:     -0.378D-04 0.331D-02-0.351D-04-0.106D-01-0.304D-01-0.195D-01
 Coeff:      0.120D+00 0.331D+00 0.606D+00
 Gap=     0.157 Goal=   None    Shift=    0.000
 RMSDP=6.55D-07 MaxDP=6.46D-05 DE=-2.20D-09 OVMax= 6.87D-06

 Cycle  10  Pass 1  IDiag  1:
 RMSU=  3.69D-07    CP:  1.01D+00  1.11D+00  1.21D+00  1.42D+00  1.18D+00
                    CP:  7.38D-01  1.25D+00  1.12D+00  1.19D+00
 E= -994.861466327474     Delta-E=       -0.000000000188 Rises=F Damp=F
 DIIS: error= 2.90D-07 at cycle  10 NSaved=  10.
 NSaved=10 IEnMin=10 EnMin= -994.861466327474     IErMin=10 ErrMin= 2.90D-07
 ErrMax= 2.90D-07  0.00D+00 EMaxC= 1.00D-01 BMatC= 2.33D-11 BMatP= 2.11D-10
 IDIUse=1 WtCom= 1.00D+00 WtEn= 0.00D+00
 Coeff-Com: -0.104D-03 0.174D-02 0.541D-03-0.114D-02-0.108D-01-0.103D-01
 Coeff-Com:  0.172D-03 0.627D-01 0.275D+00 0.682D+00
 Coeff:     -0.104D-03 0.174D-02 0.541D-03-0.114D-02-0.108D-01-0.103D-01
 Coeff:      0.172D-03 0.627D-01 0.275D+00 0.682D+00
 Gap=     0.157 Goal=   None    Shift=    0.000
 RMSDP=2.83D-07 MaxDP=2.92D-05 DE=-1.88D-10 OVMax= 1.91D-06

 Cycle  11  Pass 1  IDiag  1:
 RMSU=  8.91D-08    CP:  1.01D+00  1.11D+00  1.21D+00  1.42D+00  1.17D+00
                    CP:  7.37D-01  1.25D+00  1.15D+00  1.30D+00  1.15D+00
 E= -994.861466327499     Delta-E=       -0.000000000025 Rises=F Damp=F
 DIIS: error= 1.25D-07 at cycle  11 NSaved=  11.
 NSaved=11 IEnMin=11 EnMin= -994.861466327499     IErMin=11 ErrMin= 1.25D-07
 ErrMax= 1.25D-07  0.00D+00 EMaxC= 1.00D-01 BMatC= 4.08D-12 BMatP= 2.33D-11
 IDIUse=1 WtCom= 1.00D+00 WtEn= 0.00D+00
 Coeff-Com: -0.490D-04 0.416D-03 0.200D-03 0.886D-03-0.145D-02-0.278D-02
 Coeff-Com: -0.177D-01-0.159D-01 0.471D-01 0.341D+00 0.648D+00
 Coeff:     -0.490D-04 0.416D-03 0.200D-03 0.886D-03-0.145D-02-0.278D-02
 Coeff:     -0.177D-01-0.159D-01 0.471D-01 0.341D+00 0.648D+00
 Gap=     0.157 Goal=   None    Shift=    0.000
 RMSDP=1.13D-07 MaxDP=1.01D-05 DE=-2.55D-11 OVMax= 8.91D-07

 Cycle  12  Pass 1  IDiag  1:
 RMSU=  3.48D-08    CP:  1.01D+00  1.11D+00  1.21D+00  1.42D+00  1.17D+00
                    CP:  7.36D-01  1.25D+00  1.17D+00  1.37D+00  1.24D+00
                    CP:  1.05D+00
 E= -994.861466327508     Delta-E=       -0.000000000009 Rises=F Damp=F
 DIIS: error= 5.33D-08 at cycle  12 NSaved=  12.
 NSaved=12 IEnMin=12 EnMin= -994.861466327508     IErMin=12 ErrMin= 5.33D-08
 ErrMax= 5.33D-08  0.00D+00 EMaxC= 1.00D-01 BMatC= 3.97D-13 BMatP= 4.08D-12
 IDIUse=1 WtCom= 1.00D+00 WtEn= 0.00D+00
 Coeff-Com:  0.214D-05-0.179D-03-0.350D-04 0.609D-03 0.155D-02 0.522D-03
 Coeff-Com: -0.708D-02-0.167D-01-0.326D-01 0.181D-01 0.246D+00 0.790D+00
 Coeff:      0.214D-05-0.179D-03-0.350D-04 0.609D-03 0.155D-02 0.522D-03
 Coeff:     -0.708D-02-0.167D-01-0.326D-01 0.181D-01 0.246D+00 0.790D+00
 Gap=     0.157 Goal=   None    Shift=    0.000
 RMSDP=3.69D-08 MaxDP=2.62D-06 DE=-9.32D-12 OVMax= 5.25D-07

 Cycle  13  Pass 1  IDiag  1:
 RMSU=  1.24D-08    CP:  1.01D+00  1.11D+00  1.21D+00  1.42D+00  1.17D+00
                    CP:  7.35D-01  1.25D+00  1.18D+00  1.39D+00  1.29D+00
                    CP:  1.04D+00  1.03D+00
 E= -994.861466327528     Delta-E=       -0.000000000019 Rises=F Damp=F
 DIIS: error= 1.77D-08 at cycle  13 NSaved=  13.
 NSaved=13 IEnMin=13 EnMin= -994.861466327528     IErMin=13 ErrMin= 1.77D-08
 ErrMax= 1.77D-08  0.00D+00 EMaxC= 1.00D-01 BMatC= 6.38D-14 BMatP= 3.97D-13
 IDIUse=1 WtCom= 1.00D+00 WtEn= 0.00D+00
 Coeff-Com:  0.596D-05-0.128D-03-0.361D-04 0.197D-03 0.876D-03 0.413D-03
 Coeff-Com: -0.145D-02-0.562D-02-0.215D-01-0.283D-01 0.399D-01 0.368D+00
 Coeff-Com:  0.647D+00
 Coeff:      0.596D-05-0.128D-03-0.361D-04 0.197D-03 0.876D-03 0.413D-03
 Coeff:     -0.145D-02-0.562D-02-0.215D-01-0.283D-01 0.399D-01 0.368D+00
 Coeff:      0.647D+00
 Gap=     0.157 Goal=   None    Shift=    0.000
 RMSDP=8.48D-09 MaxDP=3.90D-07 DE=-1.93D-11 OVMax= 1.53D-07

 SCF Done:  E(RM062X) =  -994.861466328     A.U. after   13 cycles
            NFock= 13  Conv=0.85D-08     -V/T= 2.0030
 KE= 9.918741591669D+02 PE=-3.901221387242D+03 EE= 1.139748828129D+03
 Leave Link  502 at Mon Apr  4 21:05:24 2022, MaxMem=  1879048192 cpu:            1218.8 elap:             305.5
 (Enter /gpfs/software/gaussian16/sse4/tar/g16/l701.exe)
 ... and contract with generalized density number  0.
 Compute integral first derivatives.
 Leave Link  701 at Mon Apr  4 21:05:25 2022, MaxMem=  1879048192 cpu:               5.2 elap:               1.3
 (Enter /gpfs/software/gaussian16/sse4/tar/g16/l702.exe)
 L702 exits ... SP integral derivatives will be done elsewhere.
 Leave Link  702 at Mon Apr  4 21:05:25 2022, MaxMem=  1879048192 cpu:               0.2 elap:               0.1
 (Enter /gpfs/software/gaussian16/sse4/tar/g16/l703.exe)
 Integral derivatives from FoFJK, PRISM(SPDF).
 Compute integral first derivatives, UseDBF=F ICtDFT=           0.
 Calling FoFJK, ICntrl=      2127 FMM=F ISym2X=0 I1Cent= 0 IOpClX= 0 NMat=1 NMatS=1 NMatT=0.
 FoFJK:  IHMeth= 1 ICntrl=    2127 DoSepK=F KAlg= 0 I1Cent=           0 FoldK=F
 IRaf=         0 NMat=       1 IRICut=       1 DoRegI=T DoRafI=F ISym2E= 0 IDoP0=0 IntGTp=1.
 FoFCou: FMM=F IPFlag=           0 FMFlag=      100000 FMFlg1=         800
         NFxFlg=           0 DoJE=F BraDBF=F KetDBF=F FulRan=T
         wScrn=  0.000000 ICntrl=      2127 IOpCl=  0 I1Cent=           0 NGrid=           0
         NMat0=    1 NMatS0=      1 NMatT0=    0 NMatD0=    1 NMtDS0=    0 NMtDT0=    0
 Symmetry not used in FoFCou.
 Leave Link  703 at Mon Apr  4 21:06:17 2022, MaxMem=  1879048192 cpu:             205.3 elap:              51.5
 (Enter /gpfs/software/gaussian16/sse4/tar/g16/l716.exe)
 Dipole        =-3.54242501D+00 8.13081818D-02-3.14878759D-05
 ***** Axes restored to original set *****
 -------------------------------------------------------------------
 Center     Atomic                   Forces (Hartrees/Bohr)
 Number     Number              X              Y              Z
 -------------------------------------------------------------------
      1        6           0.001540268   -0.002096276    0.000020538
      2        6          -0.001024803    0.001821020   -0.000002132
      3        6          -0.001194905    0.000521360   -0.000004495
      4        6           0.000723994   -0.000533591   -0.000005876
      5        6          -0.001063805   -0.000361312    0.000003851
      6        6           0.001597134   -0.000040387   -0.000002926
      7        1          -0.000071773    0.000062723    0.000000159
      8        8          -0.001005268    0.000772985   -0.000008558
      9        1           0.000153520   -0.000010250   -0.000000730
     10        6           0.000655754   -0.000092114    0.000000519
     11        6           0.001726368   -0.000214622   -0.000000266
     12        6          -0.001178235    0.000194442    0.000000046
     13        6           0.000743228   -0.000792203   -0.000000873
     14        6          -0.000988032    0.001533126    0.000002077
     15        6          -0.001239172   -0.000009433   -0.000000155
     16       17           0.000704402   -0.000515264   -0.000000749
     17        1          -0.000043224   -0.000146693   -0.000000216
     18        1          -0.000035451   -0.000093509   -0.000000218
 -------------------------------------------------------------------
 Cartesian Forces:  Max     0.002096276 RMS     0.000755548
 Leave Link  716 at Mon Apr  4 21:06:17 2022, MaxMem=  1879048192 cpu:               0.2 elap:               0.1
 (Enter /gpfs/software/gaussian16/sse4/tar/g16/l103.exe)

 GradGradGradGradGradGradGradGradGradGradGradGradGradGradGradGradGradGrad
 Berny optimization.
 Using GEDIIS/GDIIS optimizer.
 FormGI is forming the generalized inverse of G from B-inverse, IUseBI=4.
 Internal  Forces:  Max     0.001312057 RMS     0.000364019
 Search for a local minimum.
 Step number   7 out of a maximum of   95
 All quantities printed in internal units (Hartrees-Bohrs-Radians)
 RMS Force = .36402D-03 SwitMx=.10000D-02 MixMth= 2
 Mixed Optimization -- En-DIIS/RFO-DIIS
 Swapping is turned off.
 Update second derivatives using D2CorX and points    2    3    4    5    6
                                                      7
 DE= -5.62D-05 DEPred=-4.62D-05 R= 1.22D+00
 TightC=F SS=  1.41D+00  RLast= 2.96D-02 DXNew= 1.4270D+00 8.8843D-02
 Trust test= 1.22D+00 RLast= 2.96D-02 DXMaxT set to 8.49D-01
 ITU=  1  1  1  1  1  1  0
     Eigenvalues ---    0.00926   0.01482   0.01569   0.01979   0.01998
     Eigenvalues ---    0.02015   0.02019   0.02034   0.02056   0.02067
     Eigenvalues ---    0.02089   0.02106   0.02136   0.02152   0.02182
     Eigenvalues ---    0.05916   0.15886   0.16011   0.16050   0.16307
     Eigenvalues ---    0.20238   0.22438   0.22691   0.24617   0.25000
     Eigenvalues ---    0.25012   0.25048   0.25153   0.25267   0.33240
     Eigenvalues ---    0.33944   0.34810   0.34978   0.35365   0.35691
     Eigenvalues ---    0.41127   0.41666   0.42189   0.42398   0.43958
     Eigenvalues ---    0.45086   0.45677   0.45869   0.47287   0.51955
     Eigenvalues ---    0.58707   0.76106   0.81035
 En-DIIS/RFO-DIIS/Sim-DIIS IScMMF=       -3 using points:     7    6    5
 RFO step:  Lambda=-3.24212760D-05.
 NNeg= 0 NGDIIS= 3 SimSw=  2.50D-01 Rises=F DC= -5.62D-05 SmlDif=  1.00D-05
 NRisDI= 0 DoIntr=F SqrtH=F CThrHd= 10.0 CDAdj=  3.0
 RMS Error=  0.1718321820D-02 NUsed= 3 OKEnD=T EnDIS=F
 InvSVX:  RCond= 6.48D-06 Info=           0 Equed=N FErr=  3.88D-14 BErr=  3.95D-17
 DidBck=F Rises=F RFO-DIIS coefs:    1.36723   -0.29609   -0.07113
 Iteration  1 RMS(Cart)=  0.00139298 RMS(Int)=  0.00000638
 Iteration  2 RMS(Cart)=  0.00000726 RMS(Int)=  0.00000500
 Iteration  3 RMS(Cart)=  0.00000000 RMS(Int)=  0.00000500
 ITry= 1 IFail=0 DXMaxC= 7.45D-03 DCOld= 1.00D+10 DXMaxT= 8.49D-01 DXLimC= 3.00D+00 Rises=F
 Variable       Old X    -DE/DX   Delta X   Delta X   Delta X     New X
                                 (Linear)    (Quad)   (Total)
    R1        2.80064  -0.00131   0.00159  -0.00335  -0.00177   2.79887
    R2        2.74684  -0.00046  -0.00159  -0.00066  -0.00225   2.74459
    R3        2.31469   0.00127   0.00021   0.00141   0.00162   2.31631
    R4        2.60123   0.00096  -0.00052   0.00184   0.00132   2.60255
    R5        2.05129  -0.00013  -0.00006  -0.00022  -0.00029   2.05100
    R6        2.33429   0.00088  -0.00028   0.00224   0.00196   2.33625
    R7        2.65681  -0.00003  -0.00138   0.00040  -0.00099   2.65583
    R8        2.69692  -0.00085   0.00093  -0.00193  -0.00100   2.69592
    R9        2.70234   0.00036   0.00044   0.00080   0.00124   2.70358
   R10        2.05785  -0.00005  -0.00020  -0.00000  -0.00020   2.05765
   R11        2.61972  -0.00014  -0.00273   0.00035  -0.00237   2.61734
   R12        2.70481  -0.00073   0.00135  -0.00164  -0.00030   2.70451
   R13        2.34990  -0.00126   0.00184  -0.00322  -0.00136   2.34854
   R14        2.63585   0.00060  -0.00063   0.00114   0.00050   2.63635
   R15        2.05204  -0.00010  -0.00002  -0.00012  -0.00013   2.05190
   R16        2.65598  -0.00061   0.00026  -0.00114  -0.00088   2.65510
   R17        2.04950  -0.00010  -0.00019  -0.00007  -0.00026   2.04924
   R18        2.61274   0.00005   0.00064   0.00021   0.00086   2.61360
   R19        3.31747   0.00087   0.00068   0.00211   0.00278   3.32026
    A1        1.80643   0.00012   0.00090   0.00051   0.00142   1.80785
    A2        2.18109   0.00004  -0.00100   0.00029  -0.00071   2.18038
    A3        2.29566  -0.00016   0.00010  -0.00080  -0.00071   2.29495
    A4        2.19390   0.00006  -0.00066   0.00013  -0.00053   2.19337
    A5        1.99244   0.00005  -0.00066   0.00086   0.00020   1.99264
    A6        2.09684  -0.00011   0.00133  -0.00099   0.00033   2.09717
    A7        2.27836  -0.00010  -0.00071  -0.00036  -0.00106   2.27730
    A8        2.22930  -0.00007   0.00066  -0.00053   0.00012   2.22942
    A9        1.89340  -0.00017   0.00056  -0.00024   0.00032   1.89372
   A10        2.22542  -0.00011  -0.00006  -0.00075  -0.00081   2.22461
   A11        2.16436   0.00028  -0.00050   0.00099   0.00049   2.16485
   A12        2.16497   0.00015  -0.00075   0.00048  -0.00027   2.16471
   A13        2.06701  -0.00016   0.00061  -0.00096  -0.00035   2.06666
   A14        2.05120   0.00000   0.00014   0.00048   0.00061   2.05182
   A15        2.27331   0.00014   0.00246  -0.00030   0.00216   2.27546
   A16        2.18700  -0.00000  -0.00029  -0.00015  -0.00044   2.18655
   A17        1.82288  -0.00014  -0.00216   0.00045  -0.00171   1.82117
   A18        2.38681   0.00079   0.00729   0.00067   0.00798   2.39479
   A19        2.16388  -0.00019  -0.00047  -0.00052  -0.00101   2.16286
   A20        2.03156   0.00007  -0.00060   0.00055  -0.00004   2.03153
   A21        2.08775   0.00012   0.00107  -0.00003   0.00105   2.08880
   A22        2.12703  -0.00020  -0.00059  -0.00081  -0.00141   2.12562
   A23        2.08057   0.00022   0.00033   0.00082   0.00115   2.08172
   A24        2.07559  -0.00002   0.00026  -0.00001   0.00026   2.07584
   A25        1.98725   0.00031   0.00375   0.00105   0.00480   1.99205
   A26        2.10678  -0.00012  -0.00203  -0.00035  -0.00238   2.10440
   A27        2.18916  -0.00019  -0.00172  -0.00069  -0.00242   2.18674
   A28        2.07852  -0.00057  -0.00782  -0.00084  -0.00864   2.06988
    D1       -0.00008   0.00001  -0.00004   0.00028   0.00024   0.00016
    D2        3.14152   0.00000  -0.00004   0.00026   0.00022  -3.14145
    D3       -3.14150  -0.00001   0.00004  -0.00030  -0.00026   3.14142
    D4        0.00010  -0.00001   0.00004  -0.00032  -0.00028  -0.00018
    D5        0.00009  -0.00001   0.00004  -0.00030  -0.00025  -0.00017
    D6        3.14149   0.00001  -0.00005   0.00034   0.00029  -3.14140
    D7        0.00002  -0.00000   0.00001  -0.00008  -0.00007  -0.00005
    D8       -3.14156  -0.00000   0.00001  -0.00010  -0.00008   3.14154
    D9       -3.14157  -0.00000   0.00001  -0.00006  -0.00005   3.14156
   D10        0.00002  -0.00000   0.00001  -0.00008  -0.00007  -0.00004
   D11       -0.00002   0.00000  -0.00001   0.00008   0.00007   0.00005
   D12       -0.00005   0.00000  -0.00002   0.00017   0.00015   0.00010
   D13        3.14158   0.00000  -0.00001   0.00004   0.00004  -3.14157
   D14        0.00005  -0.00000   0.00002  -0.00016  -0.00014  -0.00009
   D15       -3.14155  -0.00000   0.00002  -0.00014  -0.00012   3.14151
   D16       -3.14158  -0.00000   0.00001  -0.00004  -0.00003   3.14157
   D17        0.00001  -0.00000   0.00000  -0.00002  -0.00002  -0.00001
   D18        3.14156   0.00000  -0.00001   0.00009   0.00008  -3.14154
   D19       -0.00003   0.00000  -0.00001   0.00008   0.00007   0.00004
   D20        0.00001  -0.00000   0.00001  -0.00005  -0.00005  -0.00003
   D21       -3.14158  -0.00000   0.00001  -0.00006  -0.00006   3.14155
   D22       -3.14159  -0.00000   0.00000  -0.00001  -0.00001   3.14159
   D23        0.00000  -0.00000   0.00000  -0.00000   0.00000   0.00000
   D24        3.14159   0.00000  -0.00000   0.00000   0.00000  -3.14159
   D25       -0.00000   0.00000  -0.00000   0.00000   0.00000   0.00000
   D26       -0.00000  -0.00000  -0.00000  -0.00000  -0.00000  -0.00001
   D27        3.14159  -0.00000  -0.00000  -0.00000  -0.00000   3.14159
   D28       -0.00000   0.00000   0.00000   0.00000   0.00000   0.00000
   D29       -0.00000   0.00000  -0.00000   0.00001   0.00001   0.00001
   D30        3.14159   0.00000  -0.00000   0.00000   0.00000  -3.14159
   D31        3.14159   0.00000  -0.00000   0.00001   0.00001  -3.14159
   D32       -0.00000   0.00000  -0.00000   0.00000   0.00000   0.00000
   D33        0.00000  -0.00000   0.00000  -0.00001  -0.00000  -0.00000
   D34       -3.14159  -0.00000   0.00000  -0.00000  -0.00000   3.14159
   D35       -3.14159  -0.00000   0.00000  -0.00000  -0.00000  -3.14159
   D36       -0.00000   0.00000  -0.00000   0.00000   0.00000   0.00000
   D37       -0.00000   0.00000  -0.00000   0.00000   0.00000  -0.00000
   D38       -3.14159  -0.00000   0.00000  -0.00000  -0.00000   3.14159
         Item               Value     Threshold  Converged?
 Maximum Force            0.001312     0.000450     NO 
 RMS     Force            0.000364     0.000300     NO 
 Maximum Displacement     0.007450     0.001800     NO 
 RMS     Displacement     0.001393     0.001200     NO 
 Predicted change in Energy=-1.615318D-05
 Lowest energy point so far.  Saving SCF results.
 GradGradGradGradGradGradGradGradGradGradGradGradGradGradGradGradGradGrad

 Leave Link  103 at Mon Apr  4 21:06:24 2022, MaxMem=  1879048192 cpu:              26.6 elap:               6.8
 (Enter /gpfs/software/gaussian16/sse4/tar/g16/l202.exe)
                          Input orientation:                          
 ---------------------------------------------------------------------
 Center     Atomic      Atomic             Coordinates (Angstroms)
 Number     Number       Type             X           Y           Z
 ---------------------------------------------------------------------
      1          6           0       -6.139460    2.474222   -0.001683
      2          6           0       -6.108113    0.993458   -0.004196
      3          6           0       -4.735237    2.845098   -0.001095
      4          6           0       -3.719142    2.140852   -0.002164
      5          6           0       -3.645319    0.737391   -0.004370
      6          6           0       -4.972549    0.214229   -0.005376
      7          1           0       -5.087260   -0.868572   -0.007178
      8          8           0       -7.159053    3.154565   -0.000826
      9          1           0       -7.088680    0.528213   -0.005101
     10          6           0       -2.465555   -0.071920   -0.005572
     11          6           0       -2.322592   -1.449559   -0.007787
     12          6           0       -1.123018    0.423893   -0.004660
     13          6           0        0.008392   -0.392324   -0.005880
     14          6           0       -0.090061   -1.793887   -0.008152
     15          6           0       -1.388737   -2.269587   -0.009032
     16         17           0        1.356348   -2.791367   -0.009640
     17          1           0        0.991850    0.064577   -0.005058
     18          1           0       -1.007105    1.503508   -0.002910
 ---------------------------------------------------------------------
                    Distance matrix (angstroms):
                    1          2          3          4          5
     1  C    0.000000
     2  C    1.481097   0.000000
     3  C    1.452375   2.305074   0.000000
     4  C    2.443169   2.650226   1.236289   0.000000
     5  C    3.039298   2.476070   2.372838   1.405403   0.000000
     6  C    2.543475   1.377209   2.641554   2.298460   1.426619
     7  H    3.504486   2.123512   3.730322   3.305814   2.158314
     8  O    1.225739   2.403096   2.443493   3.586168   4.264865
     9  H    2.165174   1.085342   3.302524   3.735559   3.449709
    10  C    4.469948   3.795162   3.696007   2.543197   1.430674
    11  C    5.473991   4.505387   4.925949   3.852458   2.555850
    12  C    5.419276   5.017527   4.348606   3.112526   2.541709
    13  C    6.783303   6.271525   5.743077   4.506829   3.824378
    14  C    7.403514   6.632213   6.564898   5.352797   4.364315
    15  C    6.713654   5.737595   6.112211   4.988268   3.759535
    16  Cl   9.160438   8.369176   8.299230   7.077248   6.121179
    17  H    7.527416   7.160467   6.366383   5.148240   4.685725
    18  H    5.223347   5.126444   3.962175   2.785921   2.747200
                    6          7          8          9         10
     6  C    0.000000
     7  H    1.088861   0.000000
     8  O    3.664205   4.525262   0.000000
     9  H    2.139298   2.440634   2.627298   0.000000
    10  C    2.523272   2.740072   5.695538   4.661915   0.000000
    11  C    3.128973   2.825055   6.677527   5.160154   1.385039
    12  C    3.855237   4.169616   6.624976   5.966575   1.431167
    13  C    5.017737   5.117860   7.997045   7.156524   2.494609
    14  C    5.279321   5.082147   8.628898   7.373794   2.933965
    15  C    4.360398   3.954987   7.919473   6.349572   2.447303
    16  Cl   7.006323   6.724376  10.385867   9.074037   4.690667
    17  H    5.966277   6.150314   8.716953   8.093821   3.460099
    18  H    4.169772   4.719581   6.369651   6.159283   2.146871
                   11         12         13         14         15
    11  C    0.000000
    12  C    2.224593   0.000000
    13  C    2.559539   1.395099   0.000000
    14  C    2.258928   2.446540   1.405018   0.000000
    15  C    1.242793   2.706559   2.340106   1.383059   0.000000
    16  Cl   3.916000   4.060194   2.751801   1.757005   2.794234
    17  H    3.643919   2.145175   1.084412   2.150449   3.333997
    18  H    3.232821   1.085820   2.150679   3.422544   3.792351
                   16         17         18
    16  Cl   0.000000
    17  H    2.879114   0.000000
    18  H    4.902234   2.462996   0.000000
 Stoichiometry    C12H4ClO(1-)
 Framework group  C1[X(C12H4ClO)]
 Deg. of freedom    48
 Full point group                 C1      NOp   1
 RotChk:  IX=1 Diff= 6.53D-05
 Largest Abelian subgroup         C1      NOp   1
 Largest concise Abelian subgroup C1      NOp   1
                         Standard orientation:                         
 ---------------------------------------------------------------------
 Center     Atomic      Atomic             Coordinates (Angstroms)
 Number     Number       Type             X           Y           Z
 ---------------------------------------------------------------------
      1          6           0        4.272895   -0.092947    0.000118
      2          6           0        3.423455    1.120354   -0.000005
      3          6           0        3.312007   -1.182024   -0.000020
      4          6           0        2.075885   -1.161695   -0.000042
      5          6           0        1.234126   -0.036262    0.000013
      6          6           0        2.046342    1.136575   -0.000027
      7          1           0        1.539588    2.100327   -0.000069
      8          8           0        5.498634   -0.091464   -0.000033
      9          1           0        3.979749    2.052290   -0.000069
     10          6           0       -0.196451   -0.019618    0.000013
     11          6           0       -1.081316    1.045908    0.000012
     12          6           0       -1.036597   -1.178235    0.000003
     13          6           0       -2.430825   -1.128963    0.000001
     14          6           0       -3.128341    0.090687    0.000003
     15          6           0       -2.313467    1.208199    0.000008
     16         17           0       -4.885172    0.115459   -0.000004
     17          1           0       -2.994160   -2.055571   -0.000005
     18          1           0       -0.532612   -2.140007   -0.000002
 ---------------------------------------------------------------------
 Rotational constants (GHZ):           3.5014244           0.2258864           0.2121970
 Leave Link  202 at Mon Apr  4 21:06:24 2022, MaxMem=  1879048192 cpu:               0.5 elap:               0.1
 (Enter /gpfs/software/gaussian16/sse4/tar/g16/l301.exe)
 Standard basis: 6-311+G(d,p) (5D, 7F)
 Ernie: Thresh=  0.10000D-02 Tol=  0.10000D-05 Strict=F.
 There are   354 symmetry adapted cartesian basis functions of A   symmetry.
 There are   340 symmetry adapted basis functions of A   symmetry.
   340 basis functions,   553 primitive gaussians,   354 cartesian basis functions
    51 alpha electrons       51 beta electrons
       nuclear repulsion energy       774.7859659754 Hartrees.
 IExCor= 4336 DFT=T Ex+Corr=M062X ExCW=0 ScaHFX=  0.540000
 ScaDFX=  1.000000  1.000000  1.000000  1.000000 ScalE2=  1.000000  1.000000
 IRadAn=      5 IRanWt=     -1 IRanGd=            0 ICorTp=0 IEmpDi=  4
 NAtoms=   18 NActive=   18 NUniq=   18 SFac= 1.00D+00 NAtFMM=   60 NAOKFM=F Big=F
 Integral buffers will be    131072 words long.
 Raffenetti 2 integral format.
 Two-electron integral symmetry is turned on.
 Leave Link  301 at Mon Apr  4 21:06:24 2022, MaxMem=  1879048192 cpu:               0.5 elap:               0.2
 (Enter /gpfs/software/gaussian16/sse4/tar/g16/l302.exe)
 NPDir=0 NMtPBC=     1 NCelOv=     1 NCel=       1 NClECP=     1 NCelD=      1
         NCelK=      1 NCelE2=     1 NClLst=     1 CellRange=     0.0.
 One-electron integrals computed using PRISM.
 One-electron integral symmetry used in STVInt
 NBasis=   340 RedAO= T EigKep=  1.41D-06  NBF=   340
 NBsUse=   336 1.00D-06 EigRej=  8.10D-07 NBFU=   336
 Precomputing XC quadrature grid using
 IXCGrd= 4 IRadAn=           5 IRanWt=          -1 IRanGd=           0 AccXCQ= 0.00D+00.
 Generated NRdTot=       0 NPtTot=           0 NUsed=           0 NTot=          32
 NSgBfM=   348   348   348   348   348 MxSgAt=    18 MxSgA2=    18.
 Leave Link  302 at Mon Apr  4 21:06:28 2022, MaxMem=  1879048192 cpu:              16.2 elap:               4.1
 (Enter /gpfs/software/gaussian16/sse4/tar/g16/l303.exe)
 DipDrv:  MaxL=1.
 Leave Link  303 at Mon Apr  4 21:06:28 2022, MaxMem=  1879048192 cpu:               1.5 elap:               0.4
 (Enter /gpfs/software/gaussian16/sse4/tar/g16/l401.exe)
 Initial guess from the checkpoint file:  "checkpoint.chk"
 B after Tr=    -0.000000   -0.000000   -0.000000
         Rot=    1.000000   -0.000000    0.000000   -0.000013 Ang=  -0.00 deg.
 Guess basis will be translated and rotated to current coordinates.
 JPrj=2 DoOrth=T DoCkMO=T.
 Leave Link  401 at Mon Apr  4 21:06:31 2022, MaxMem=  1879048192 cpu:              11.4 elap:               2.9
 (Enter /gpfs/software/gaussian16/sse4/tar/g16/l502.exe)
 Integral symmetry usage will be decided dynamically.
 Closed shell SCF:
 Using DIIS extrapolation, IDIIS=  1040.
 NGot=  1879048192 LenX=  1878791817 LenY=  1878666060
 Requested convergence on RMS density matrix=1.00D-08 within 128 cycles.
 Requested convergence on MAX density matrix=1.00D-06.
 Requested convergence on             energy=1.00D-06.
 No special actions if energy rises.
 Fock matrices will be formed incrementally for  20 cycles.

 Cycle   1  Pass 1  IDiag  1:
 FoFJK:  IHMeth= 1 ICntrl=       0 DoSepK=F KAlg= 0 I1Cent=           0 FoldK=F
 IRaf= 850000000 NMat=       1 IRICut=       1 DoRegI=T DoRafI=F ISym2E= 0 IDoP0=0 IntGTp=1.
 FoFCou: FMM=F IPFlag=           0 FMFlag=      100000 FMFlg1=           0
         NFxFlg=           0 DoJE=F BraDBF=F KetDBF=F FulRan=T
         wScrn=  0.000000 ICntrl=         0 IOpCl=  0 I1Cent=           0 NGrid=           0
         NMat0=    1 NMatS0=      1 NMatT0=    0 NMatD0=    1 NMtDS0=    0 NMtDT0=    0
 Symmetry not used in FoFCou.
 E= -994.861432412222    
 DIIS: error= 1.54D-04 at cycle   1 NSaved=   1.
 NSaved= 1 IEnMin= 1 EnMin= -994.861432412222     IErMin= 1 ErrMin= 1.54D-04
 ErrMax= 1.54D-04  0.00D+00 EMaxC= 1.00D-01 BMatC= 2.68D-05 BMatP= 2.68D-05
 IDIUse=3 WtCom= 9.98D-01 WtEn= 1.54D-03
 Coeff-Com:  0.100D+01
 Coeff-En:   0.100D+01
 Coeff:      0.100D+01
 Gap=     0.386 Goal=   None    Shift=    0.000
 RMSDP=1.20D-03 MaxDP=4.83D-02              OVMax= 3.15D-03

 Cycle   2  Pass 1  IDiag  1:
 RMSU=  1.19D-03    CP:  1.00D+00
 E= -994.861479339349     Delta-E=       -0.000046927127 Rises=F Damp=F
 DIIS: error= 7.82D-05 at cycle   2 NSaved=   2.
 NSaved= 2 IEnMin= 2 EnMin= -994.861479339349     IErMin= 2 ErrMin= 7.82D-05
 ErrMax= 7.82D-05  0.00D+00 EMaxC= 1.00D-01 BMatC= 2.73D-06 BMatP= 2.68D-05
 IDIUse=1 WtCom= 1.00D+00 WtEn= 0.00D+00
 Coeff-Com:  0.417D-01 0.958D+00
 Coeff:      0.417D-01 0.958D+00
 Gap=     0.157 Goal=   None    Shift=    0.000
 RMSDP=2.12D-04 MaxDP=1.29D-02 DE=-4.69D-05 OVMax= 6.48D-04

 Cycle   3  Pass 1  IDiag  1:
 RMSU=  1.25D-04    CP:  1.00D+00  1.09D+00
 E= -994.861481196264     Delta-E=       -0.000001856916 Rises=F Damp=F
 DIIS: error= 1.04D-04 at cycle   3 NSaved=   3.
 NSaved= 3 IEnMin= 3 EnMin= -994.861481196264     IErMin= 2 ErrMin= 7.82D-05
 ErrMax= 1.04D-04  0.00D+00 EMaxC= 1.00D-01 BMatC= 2.33D-06 BMatP= 2.73D-06
 IDIUse=3 WtCom= 9.99D-01 WtEn= 1.04D-03
 Coeff-Com: -0.473D-01 0.500D+00 0.547D+00
 Coeff-En:   0.000D+00 0.237D+00 0.763D+00
 Coeff:     -0.472D-01 0.500D+00 0.547D+00
 Gap=     0.157 Goal=   None    Shift=    0.000
 RMSDP=4.14D-05 MaxDP=2.69D-03 DE=-1.86D-06 OVMax= 9.46D-04

 Cycle   4  Pass 1  IDiag  1:
 RMSU=  3.87D-05    CP:  1.00D+00  1.10D+00  1.02D+00
 E= -994.861483194111     Delta-E=       -0.000001997846 Rises=F Damp=F
 DIIS: error= 7.71D-05 at cycle   4 NSaved=   4.
 NSaved= 4 IEnMin= 4 EnMin= -994.861483194111     IErMin= 4 ErrMin= 7.71D-05
 ErrMax= 7.71D-05  0.00D+00 EMaxC= 1.00D-01 BMatC= 6.57D-07 BMatP= 2.33D-06
 IDIUse=1 WtCom= 1.00D+00 WtEn= 0.00D+00
 Coeff-Com: -0.380D-01 0.206D+00 0.374D+00 0.458D+00
 Coeff:     -0.380D-01 0.206D+00 0.374D+00 0.458D+00
 Gap=     0.157 Goal=   None    Shift=    0.000
 RMSDP=2.06D-05 MaxDP=1.61D-03 DE=-2.00D-06 OVMax= 2.07D-04

 Cycle   5  Pass 1  IDiag  1:
 RMSU=  1.66D-05    CP:  1.00D+00  1.11D+00  1.07D+00  1.14D+00
 E= -994.861483848915     Delta-E=       -0.000000654804 Rises=F Damp=F
 DIIS: error= 9.24D-06 at cycle   5 NSaved=   5.
 NSaved= 5 IEnMin= 5 EnMin= -994.861483848915     IErMin= 5 ErrMin= 9.24D-06
 ErrMax= 9.24D-06  0.00D+00 EMaxC= 1.00D-01 BMatC= 4.12D-08 BMatP= 6.57D-07
 IDIUse=1 WtCom= 1.00D+00 WtEn= 0.00D+00
 Coeff-Com: -0.370D-02-0.549D-01 0.431D-01 0.165D+00 0.851D+00
 Coeff:     -0.370D-02-0.549D-01 0.431D-01 0.165D+00 0.851D+00
 Gap=     0.157 Goal=   None    Shift=    0.000
 RMSDP=1.12D-05 MaxDP=5.60D-04 DE=-6.55D-07 OVMax= 1.88D-04

 Cycle   6  Pass 1  IDiag  1:
 RMSU=  6.08D-06    CP:  1.00D+00  1.11D+00  1.12D+00  1.26D+00  1.23D+00
 E= -994.861483907855     Delta-E=       -0.000000058941 Rises=F Damp=F
 DIIS: error= 1.00D-05 at cycle   6 NSaved=   6.
 NSaved= 6 IEnMin= 6 EnMin= -994.861483907855     IErMin= 5 ErrMin= 9.24D-06
 ErrMax= 1.00D-05  0.00D+00 EMaxC= 1.00D-01 BMatC= 1.98D-08 BMatP= 4.12D-08
 IDIUse=1 WtCom= 1.00D+00 WtEn= 0.00D+00
 Coeff-Com:  0.402D-02-0.650D-01-0.310D-01-0.238D-02 0.515D+00 0.580D+00
 Coeff:      0.402D-02-0.650D-01-0.310D-01-0.238D-02 0.515D+00 0.580D+00
 Gap=     0.157 Goal=   None    Shift=    0.000
 RMSDP=5.33D-06 MaxDP=5.47D-04 DE=-5.89D-08 OVMax= 5.76D-05

 Cycle   7  Pass 1  IDiag  1:
 RMSU=  2.79D-06    CP:  1.00D+00  1.11D+00  1.14D+00  1.30D+00  1.34D+00
                    CP:  7.52D-01
 E= -994.861483930925     Delta-E=       -0.000000023069 Rises=F Damp=F
 DIIS: error= 1.98D-06 at cycle   7 NSaved=   7.
 NSaved= 7 IEnMin= 7 EnMin= -994.861483930925     IErMin= 7 ErrMin= 1.98D-06
 ErrMax= 1.98D-06  0.00D+00 EMaxC= 1.00D-01 BMatC= 1.19D-09 BMatP= 1.98D-08
 IDIUse=1 WtCom= 1.00D+00 WtEn= 0.00D+00
 Coeff-Com:  0.218D-02-0.206D-01-0.153D-01-0.279D-01 0.996D-01 0.225D+00
 Coeff-Com:  0.737D+00
 Coeff:      0.218D-02-0.206D-01-0.153D-01-0.279D-01 0.996D-01 0.225D+00
 Coeff:      0.737D+00
 Gap=     0.157 Goal=   None    Shift=    0.000
 RMSDP=1.41D-06 MaxDP=7.90D-05 DE=-2.31D-08 OVMax= 2.23D-05

 Cycle   8  Pass 1  IDiag  1:
 RMSU=  9.65D-07    CP:  1.00D+00  1.11D+00  1.14D+00  1.31D+00  1.39D+00
                    CP:  7.70D-01  1.08D+00
 E= -994.861483932302     Delta-E=       -0.000000001378 Rises=F Damp=F
 DIIS: error= 9.64D-07 at cycle   8 NSaved=   8.
 NSaved= 8 IEnMin= 8 EnMin= -994.861483932302     IErMin= 8 ErrMin= 9.64D-07
 ErrMax= 9.64D-07  0.00D+00 EMaxC= 1.00D-01 BMatC= 2.89D-10 BMatP= 1.19D-09
 IDIUse=1 WtCom= 1.00D+00 WtEn= 0.00D+00
 Coeff-Com:  0.492D-03-0.517D-03-0.298D-02-0.161D-01-0.326D-01 0.210D-01
 Coeff-Com:  0.396D+00 0.634D+00
 Coeff:      0.492D-03-0.517D-03-0.298D-02-0.161D-01-0.326D-01 0.210D-01
 Coeff:      0.396D+00 0.634D+00
 Gap=     0.157 Goal=   None    Shift=    0.000
 RMSDP=1.01D-06 MaxDP=1.01D-04 DE=-1.38D-09 OVMax= 8.96D-06

 Cycle   9  Pass 1  IDiag  1:
 RMSU=  5.05D-07    CP:  1.00D+00  1.11D+00  1.14D+00  1.30D+00  1.40D+00
                    CP:  8.40D-01  1.07D+00  8.97D-01
 E= -994.861483932623     Delta-E=       -0.000000000321 Rises=F Damp=F
 DIIS: error= 5.56D-07 at cycle   9 NSaved=   9.
 NSaved= 9 IEnMin= 9 EnMin= -994.861483932623     IErMin= 9 ErrMin= 5.56D-07
 ErrMax= 5.56D-07  0.00D+00 EMaxC= 1.00D-01 BMatC= 3.45D-11 BMatP= 2.89D-10
 IDIUse=1 WtCom= 1.00D+00 WtEn= 0.00D+00
 Coeff-Com: -0.640D-04 0.290D-02 0.620D-03-0.442D-02-0.305D-01-0.200D-01
 Coeff-Com:  0.979D-01 0.319D+00 0.634D+00
 Coeff:     -0.640D-04 0.290D-02 0.620D-03-0.442D-02-0.305D-01-0.200D-01
 Coeff:      0.979D-01 0.319D+00 0.634D+00
 Gap=     0.157 Goal=   None    Shift=    0.000
 RMSDP=2.21D-07 MaxDP=1.46D-05 DE=-3.21D-10 OVMax= 3.40D-06

 Cycle  10  Pass 1  IDiag  1:
 RMSU=  1.27D-07    CP:  1.00D+00  1.11D+00  1.14D+00  1.30D+00  1.40D+00
                    CP:  8.49D-01  1.07D+00  9.08D-01  1.09D+00
 E= -994.861483932661     Delta-E=       -0.000000000039 Rises=F Damp=F
 DIIS: error= 1.31D-07 at cycle  10 NSaved=  10.
 NSaved=10 IEnMin=10 EnMin= -994.861483932661     IErMin=10 ErrMin= 1.31D-07
 ErrMax= 1.31D-07  0.00D+00 EMaxC= 1.00D-01 BMatC= 5.66D-12 BMatP= 3.45D-11
 IDIUse=1 WtCom= 1.00D+00 WtEn= 0.00D+00
 Coeff-Com: -0.861D-04 0.147D-02 0.682D-03 0.104D-03-0.941D-02-0.108D-01
 Coeff-Com: -0.150D-02 0.810D-01 0.325D+00 0.614D+00
 Coeff:     -0.861D-04 0.147D-02 0.682D-03 0.104D-03-0.941D-02-0.108D-01
 Coeff:     -0.150D-02 0.810D-01 0.325D+00 0.614D+00
 Gap=     0.157 Goal=   None    Shift=    0.000
 RMSDP=1.16D-07 MaxDP=1.25D-05 DE=-3.87D-11 OVMax= 1.02D-06

 Cycle  11  Pass 1  IDiag  1:
 RMSU=  4.35D-08    CP:  1.00D+00  1.11D+00  1.14D+00  1.30D+00  1.40D+00
                    CP:  8.49D-01  1.07D+00  9.14D-01  1.20D+00  1.14D+00
 E= -994.861483932683     Delta-E=       -0.000000000022 Rises=F Damp=F
 DIIS: error= 8.95D-08 at cycle  11 NSaved=  11.
 NSaved=11 IEnMin=11 EnMin= -994.861483932683     IErMin=11 ErrMin= 8.95D-08
 ErrMax= 8.95D-08  0.00D+00 EMaxC= 1.00D-01 BMatC= 1.41D-12 BMatP= 5.66D-12
 IDIUse=1 WtCom= 1.00D+00 WtEn= 0.00D+00
 Coeff-Com: -0.465D-04 0.402D-03 0.215D-03 0.766D-03-0.969D-03-0.390D-02
 Coeff-Com: -0.204D-01-0.125D-01 0.706D-01 0.367D+00 0.599D+00
 Coeff:     -0.465D-04 0.402D-03 0.215D-03 0.766D-03-0.969D-03-0.390D-02
 Coeff:     -0.204D-01-0.125D-01 0.706D-01 0.367D+00 0.599D+00
 Gap=     0.157 Goal=   None    Shift=    0.000
 RMSDP=5.02D-08 MaxDP=3.41D-06 DE=-2.21D-11 OVMax= 4.86D-07

 Cycle  12  Pass 1  IDiag  1:
 RMSU=  1.45D-08    CP:  1.00D+00  1.11D+00  1.14D+00  1.30D+00  1.40D+00
                    CP:  8.52D-01  1.06D+00  9.27D-01  1.27D+00  1.25D+00
                    CP:  1.03D+00
 E= -994.861483932665     Delta-E=        0.000000000019 Rises=F Damp=F
 DIIS: error= 1.32D-08 at cycle  12 NSaved=  12.
 NSaved=12 IEnMin=11 EnMin= -994.861483932683     IErMin=12 ErrMin= 1.32D-08
 ErrMax= 1.32D-08  0.00D+00 EMaxC= 1.00D-01 BMatC= 5.93D-14 BMatP= 1.41D-12
 IDIUse=1 WtCom= 1.00D+00 WtEn= 0.00D+00
 Coeff-Com:  0.378D-05-0.168D-03-0.607D-04 0.242D-03 0.169D-02 0.713D-03
 Coeff-Com: -0.474D-02-0.193D-01-0.381D-01 0.152D-01 0.151D+00 0.894D+00
 Coeff:      0.378D-05-0.168D-03-0.607D-04 0.242D-03 0.169D-02 0.713D-03
 Coeff:     -0.474D-02-0.193D-01-0.381D-01 0.152D-01 0.151D+00 0.894D+00
 Gap=     0.157 Goal=   None    Shift=    0.000
 RMSDP=1.53D-08 MaxDP=7.59D-07 DE= 1.89D-11 OVMax= 1.91D-07

 Cycle  13  Pass 1  IDiag  1:
 RMSU=  4.98D-09    CP:  1.00D+00  1.11D+00  1.14D+00  1.30D+00  1.40D+00
                    CP:  8.51D-01  1.06D+00  9.24D-01  1.29D+00  1.29D+00
                    CP:  1.11D+00  1.09D+00
 E= -994.861483932666     Delta-E=       -0.000000000001 Rises=F Damp=F
 DIIS: error= 5.06D-09 at cycle  13 NSaved=  13.
 NSaved=13 IEnMin=11 EnMin= -994.861483932683     IErMin=13 ErrMin= 5.06D-09
 ErrMax= 5.06D-09  0.00D+00 EMaxC= 1.00D-01 BMatC= 9.79D-15 BMatP= 5.93D-14
 IDIUse=1 WtCom= 1.00D+00 WtEn= 0.00D+00
 Coeff-Com:  0.526D-05-0.103D-03-0.425D-04 0.482D-04 0.763D-03 0.541D-03
 Coeff-Com: -0.239D-03-0.717D-02-0.221D-01-0.214D-01 0.510D-02 0.362D+00
 Coeff-Com:  0.683D+00
 Coeff:      0.526D-05-0.103D-03-0.425D-04 0.482D-04 0.763D-03 0.541D-03
 Coeff:     -0.239D-03-0.717D-02-0.221D-01-0.214D-01 0.510D-02 0.362D+00
 Coeff:      0.683D+00
 Gap=     0.157 Goal=   None    Shift=    0.000
 RMSDP=4.25D-09 MaxDP=1.90D-07 DE=-9.09D-13 OVMax= 6.25D-08

 SCF Done:  E(RM062X) =  -994.861483933     A.U. after   13 cycles
            NFock= 13  Conv=0.42D-08     -V/T= 2.0030
 KE= 9.918759840557D+02 PE=-3.901314408556D+03 EE= 1.139790974592D+03
 Leave Link  502 at Mon Apr  4 21:11:35 2022, MaxMem=  1879048192 cpu:            1212.6 elap:             303.9
 (Enter /gpfs/software/gaussian16/sse4/tar/g16/l701.exe)
 ... and contract with generalized density number  0.
 Compute integral first derivatives.
 Leave Link  701 at Mon Apr  4 21:11:36 2022, MaxMem=  1879048192 cpu:               5.6 elap:               1.4
 (Enter /gpfs/software/gaussian16/sse4/tar/g16/l702.exe)
 L702 exits ... SP integral derivatives will be done elsewhere.
 Leave Link  702 at Mon Apr  4 21:11:37 2022, MaxMem=  1879048192 cpu:               0.3 elap:               0.1
 (Enter /gpfs/software/gaussian16/sse4/tar/g16/l703.exe)
 Integral derivatives from FoFJK, PRISM(SPDF).
 Compute integral first derivatives, UseDBF=F ICtDFT=           0.
 Calling FoFJK, ICntrl=      2127 FMM=F ISym2X=0 I1Cent= 0 IOpClX= 0 NMat=1 NMatS=1 NMatT=0.
 FoFJK:  IHMeth= 1 ICntrl=    2127 DoSepK=F KAlg= 0 I1Cent=           0 FoldK=F
 IRaf=         0 NMat=       1 IRICut=       1 DoRegI=T DoRafI=F ISym2E= 0 IDoP0=0 IntGTp=1.
 FoFCou: FMM=F IPFlag=           0 FMFlag=      100000 FMFlg1=         800
         NFxFlg=           0 DoJE=F BraDBF=F KetDBF=F FulRan=T
         wScrn=  0.000000 ICntrl=      2127 IOpCl=  0 I1Cent=           0 NGrid=           0
         NMat0=    1 NMatS0=      1 NMatT0=    0 NMatD0=    1 NMtDS0=    0 NMtDT0=    0
 Symmetry not used in FoFCou.
 Leave Link  703 at Mon Apr  4 21:12:28 2022, MaxMem=  1879048192 cpu:             207.0 elap:              51.9
 (Enter /gpfs/software/gaussian16/sse4/tar/g16/l716.exe)
 Dipole        =-3.54269178D+00 7.93712140D-02 4.86776823D-05
 ***** Axes restored to original set *****
 -------------------------------------------------------------------
 Center     Atomic                   Forces (Hartrees/Bohr)
 Number     Number              X              Y              Z
 -------------------------------------------------------------------
      1        6           0.000042228   -0.001172780   -0.000046466
      2        6          -0.000338462    0.001218009    0.000011358
      3        6           0.000830376   -0.000591465    0.000008839
      4        6          -0.000579606    0.000788156    0.000010724
      5        6          -0.000606561   -0.000636590   -0.000009607
      6        6           0.000823086    0.000134505    0.000006054
      7        1          -0.000060114   -0.000015206   -0.000000143
      8        8          -0.000343013    0.000293179    0.000018701
      9        1           0.000093795   -0.000079426    0.000001197
     10        6           0.000482168    0.000568877   -0.000000855
     11        6          -0.000120677    0.000252921    0.000000792
     12        6          -0.001000973    0.000053592    0.000000567
     13        6           0.000403338   -0.000701370   -0.000001561
     14        6          -0.000266698    0.000850361    0.000001314
     15        6           0.000218952   -0.000451538   -0.000000366
     16       17           0.000470002   -0.000369642   -0.000000502
     17        1          -0.000036827   -0.000086885   -0.000000151
     18        1          -0.000011014   -0.000054699    0.000000105
 -------------------------------------------------------------------
 Cartesian Forces:  Max     0.001218009 RMS     0.000438341
 Leave Link  716 at Mon Apr  4 21:12:29 2022, MaxMem=  1879048192 cpu:               0.4 elap:               0.1
 (Enter /gpfs/software/gaussian16/sse4/tar/g16/l103.exe)

 GradGradGradGradGradGradGradGradGradGradGradGradGradGradGradGradGradGrad
 Berny optimization.
 Using GEDIIS/GDIIS optimizer.
 FormGI is forming the generalized inverse of G from B-inverse, IUseBI=4.
 Internal  Forces:  Max     0.000929220 RMS     0.000218924
 Search for a local minimum.
 Step number   8 out of a maximum of   95
 All quantities printed in internal units (Hartrees-Bohrs-Radians)
 RMS Force = .21892D-03 SwitMx=.10000D-02 MixMth= 2
 Mixed Optimization -- En-DIIS/RFO-DIIS
 Swapping is turned off.
 Update second derivatives using D2CorX and points    2    3    4    5    6
                                                      7    8
 DE= -1.76D-05 DEPred=-1.62D-05 R= 1.09D+00
 TightC=F SS=  1.41D+00  RLast= 1.52D-02 DXNew= 1.4270D+00 4.5485D-02
 Trust test= 1.09D+00 RLast= 1.52D-02 DXMaxT set to 8.49D-01
 ITU=  1  1  1  1  1  1  1  0
     Eigenvalues ---    0.00926   0.01481   0.01569   0.01979   0.01998
     Eigenvalues ---    0.02015   0.02019   0.02034   0.02056   0.02068
     Eigenvalues ---    0.02089   0.02106   0.02136   0.02153   0.02182
     Eigenvalues ---    0.05513   0.15397   0.16020   0.16030   0.16254
     Eigenvalues ---    0.19975   0.22441   0.22647   0.24633   0.25001
     Eigenvalues ---    0.25011   0.25100   0.25126   0.25489   0.33478
     Eigenvalues ---    0.33635   0.34810   0.34962   0.35355   0.35677
     Eigenvalues ---    0.39886   0.41688   0.42088   0.42595   0.43998
     Eigenvalues ---    0.44936   0.45648   0.45980   0.47178   0.48628
     Eigenvalues ---    0.69493   0.75396   0.77671
 En-DIIS/RFO-DIIS/Sim-DIIS IScMMF=       -3 using points:     8    7    6    5
 RFO step:  Lambda=-1.04560880D-05.
 NNeg= 0 NGDIIS= 4 SimSw=  2.50D-01 Rises=F DC= -1.76D-05 SmlDif=  1.00D-05
 NRisDI= 0 DoIntr=F SqrtH=F CThrHd= 10.0 CDAdj=  3.0
 RMS Error=  0.7334090566D-03 NUsed= 4 OKEnD=T EnDIS=F
 InvSVX:  RCond= 2.36D-06 Info=           0 Equed=N FErr=  1.05D-13 BErr=  6.53D-17
 DidBck=F Rises=F RFO-DIIS coefs:    1.27503    0.00763   -0.57118    0.28853
 Iteration  1 RMS(Cart)=  0.00065962 RMS(Int)=  0.00000417
 Iteration  2 RMS(Cart)=  0.00000043 RMS(Int)=  0.00000416
 ITry= 1 IFail=0 DXMaxC= 2.67D-03 DCOld= 1.00D+10 DXMaxT= 8.49D-01 DXLimC= 3.00D+00 Rises=F
 Variable       Old X    -DE/DX   Delta X   Delta X   Delta X     New X
                                 (Linear)    (Quad)   (Total)
    R1        2.79887  -0.00093  -0.00236  -0.00074  -0.00310   2.79577
    R2        2.74459   0.00024  -0.00100   0.00107   0.00008   2.74467
    R3        2.31631   0.00045   0.00138  -0.00035   0.00103   2.31734
    R4        2.60255   0.00036   0.00122   0.00004   0.00126   2.60380
    R5        2.05100  -0.00005  -0.00028   0.00012  -0.00016   2.05084
    R6        2.33625  -0.00078  -0.00098   0.00004  -0.00094   2.33531
    R7        2.65583   0.00024  -0.00039   0.00099   0.00060   2.65643
    R8        2.69592  -0.00056  -0.00156  -0.00011  -0.00168   2.69424
    R9        2.70358   0.00008   0.00030   0.00044   0.00074   2.70432
   R10        2.05765   0.00002  -0.00010   0.00015   0.00005   2.05770
   R11        2.61734   0.00015  -0.00050   0.00074   0.00024   2.61758
   R12        2.70451  -0.00057  -0.00138  -0.00024  -0.00162   2.70290
   R13        2.34854   0.00045   0.00022   0.00029   0.00050   2.34904
   R14        2.63635   0.00065   0.00135   0.00020   0.00155   2.63791
   R15        2.05190  -0.00005  -0.00022   0.00007  -0.00014   2.05176
   R16        2.65510  -0.00043  -0.00092  -0.00036  -0.00128   2.65382
   R17        2.04924  -0.00007  -0.00015  -0.00007  -0.00022   2.04902
   R18        2.61360   0.00006   0.00026   0.00013   0.00039   2.61399
   R19        3.32026   0.00060   0.00180   0.00066   0.00246   3.32272
    A1        1.80785  -0.00011   0.00060  -0.00056   0.00004   1.80789
    A2        2.18038   0.00012  -0.00010   0.00057   0.00047   2.18085
    A3        2.29495  -0.00000  -0.00049  -0.00002  -0.00051   2.29444
    A4        2.19337   0.00005  -0.00039   0.00043   0.00004   2.19341
    A5        1.99264   0.00009   0.00055   0.00048   0.00103   1.99367
    A6        2.09717  -0.00014  -0.00016  -0.00091  -0.00107   2.09611
    A7        2.27730   0.00020  -0.00016   0.00060   0.00044   2.27774
    A8        2.22942  -0.00008   0.00002  -0.00062  -0.00060   2.22882
    A9        1.89372  -0.00012   0.00004  -0.00021  -0.00017   1.89355
   A10        2.22461  -0.00005  -0.00069   0.00000  -0.00069   2.22392
   A11        2.16485   0.00017   0.00065   0.00021   0.00086   2.16572
   A12        2.16471   0.00007  -0.00011   0.00036   0.00025   2.16496
   A13        2.06666  -0.00010  -0.00041  -0.00043  -0.00084   2.06582
   A14        2.05182   0.00002   0.00051   0.00007   0.00059   2.05241
   A15        2.27546   0.00001   0.00023  -0.00018   0.00005   2.27551
   A16        2.18655   0.00016  -0.00019   0.00066   0.00047   2.18702
   A17        1.82117  -0.00016  -0.00004  -0.00048  -0.00052   1.82065
   A18        2.39479   0.00015   0.00125   0.00032   0.00156   2.39635
   A19        2.16286   0.00010  -0.00025   0.00029   0.00005   2.16291
   A20        2.03153  -0.00006  -0.00001   0.00011   0.00008   2.03161
   A21        2.08880  -0.00004   0.00027  -0.00039  -0.00013   2.08867
   A22        2.12562   0.00011  -0.00025   0.00012  -0.00011   2.12551
   A23        2.08172   0.00001   0.00075  -0.00029   0.00045   2.08217
   A24        2.07584  -0.00012  -0.00050   0.00016  -0.00034   2.07550
   A25        1.99205  -0.00005   0.00083   0.00007   0.00090   1.99295
   A26        2.10440   0.00009  -0.00040   0.00024  -0.00016   2.10423
   A27        2.18674  -0.00003  -0.00043  -0.00031  -0.00074   2.18601
   A28        2.06988  -0.00014  -0.00154  -0.00032  -0.00188   2.06800
    D1        0.00016  -0.00001   0.00002  -0.00048  -0.00046  -0.00030
    D2       -3.14145  -0.00001   0.00002  -0.00045  -0.00043   3.14131
    D3        3.14142   0.00001  -0.00002   0.00052   0.00050  -3.14126
    D4       -0.00018   0.00001  -0.00003   0.00056   0.00053   0.00035
    D5       -0.00017   0.00001  -0.00002   0.00051   0.00049   0.00032
    D6       -3.14140  -0.00001   0.00003  -0.00059  -0.00056   3.14122
    D7       -0.00005   0.00000  -0.00001   0.00014   0.00013   0.00009
    D8        3.14154   0.00000  -0.00001   0.00017   0.00016  -3.14149
    D9        3.14156   0.00000  -0.00000   0.00010   0.00010  -3.14153
   D10       -0.00004   0.00000  -0.00001   0.00013   0.00013   0.00008
   D11        0.00005  -0.00000   0.00001  -0.00014  -0.00014  -0.00009
   D12        0.00010  -0.00001   0.00001  -0.00030  -0.00028  -0.00019
   D13       -3.14157  -0.00000   0.00000  -0.00007  -0.00007   3.14155
   D14       -0.00009   0.00001  -0.00001   0.00028   0.00026   0.00017
   D15        3.14151   0.00000  -0.00001   0.00024   0.00023  -3.14144
   D16        3.14157   0.00000  -0.00000   0.00006   0.00006  -3.14155
   D17       -0.00001   0.00000  -0.00000   0.00003   0.00003   0.00002
   D18       -3.14154  -0.00000   0.00001  -0.00017  -0.00015   3.14149
   D19        0.00004  -0.00000   0.00001  -0.00013  -0.00012  -0.00008
   D20       -0.00003   0.00000   0.00000   0.00009   0.00009   0.00006
   D21        3.14155   0.00000  -0.00000   0.00013   0.00012  -3.14151
   D22        3.14159   0.00000  -0.00000   0.00002   0.00002  -3.14158
   D23        0.00000  -0.00000   0.00000  -0.00001  -0.00001  -0.00001
   D24       -3.14159  -0.00000   0.00000  -0.00001  -0.00001   3.14159
   D25        0.00000  -0.00000   0.00000  -0.00001  -0.00001  -0.00001
   D26       -0.00001   0.00000  -0.00000   0.00002   0.00002   0.00001
   D27        3.14159   0.00000  -0.00000   0.00002   0.00002  -3.14158
   D28        0.00000  -0.00000   0.00000  -0.00000  -0.00000  -0.00000
   D29        0.00001  -0.00000   0.00000  -0.00001  -0.00001  -0.00001
   D30       -3.14159  -0.00000   0.00000  -0.00001  -0.00001   3.14159
   D31       -3.14159  -0.00000   0.00000  -0.00001  -0.00001   3.14159
   D32        0.00000  -0.00000   0.00000  -0.00000  -0.00000  -0.00000
   D33       -0.00000   0.00000   0.00000  -0.00000  -0.00000  -0.00000
   D34        3.14159   0.00000  -0.00000   0.00001   0.00001  -3.14159
   D35       -3.14159  -0.00000   0.00000  -0.00001  -0.00001   3.14158
   D36        0.00000  -0.00000  -0.00000   0.00000   0.00000   0.00000
   D37       -0.00000   0.00000  -0.00000   0.00001   0.00001   0.00001
   D38        3.14159   0.00000   0.00000  -0.00000  -0.00000   3.14159
         Item               Value     Threshold  Converged?
 Maximum Force            0.000929     0.000450     NO 
 RMS     Force            0.000219     0.000300     YES
 Maximum Displacement     0.002671     0.001800     NO 
 RMS     Displacement     0.000659     0.001200     YES
 Predicted change in Energy=-4.978967D-06
 Lowest energy point so far.  Saving SCF results.
 GradGradGradGradGradGradGradGradGradGradGradGradGradGradGradGradGradGrad

 Leave Link  103 at Mon Apr  4 21:12:35 2022, MaxMem=  1879048192 cpu:              24.2 elap:               6.3
 (Enter /gpfs/software/gaussian16/sse4/tar/g16/l202.exe)
                          Input orientation:                          
 ---------------------------------------------------------------------
 Center     Atomic      Atomic             Coordinates (Angstroms)
 Number     Number       Type             X           Y           Z
 ---------------------------------------------------------------------
      1          6           0       -6.139693    2.473663   -0.002052
      2          6           0       -6.108459    0.994536   -0.004231
      3          6           0       -4.735427    2.844533   -0.001031
      4          6           0       -3.719439    2.141006   -0.002032
      5          6           0       -3.645836    0.737213   -0.004427
      6          6           0       -4.972418    0.214827   -0.005343
      7          1           0       -5.088138   -0.867895   -0.007044
      8          8           0       -7.159386    3.154839   -0.000751
      9          1           0       -7.088496    0.528369   -0.004971
     10          6           0       -2.465323   -0.071700   -0.005628
     11          6           0       -2.321558   -1.449383   -0.007857
     12          6           0       -1.123615    0.423891   -0.004658
     13          6           0        0.008545   -0.392692   -0.005870
     14          6           0       -0.089873   -1.793579   -0.008173
     15          6           0       -1.388316   -2.270507   -0.009092
     16         17           0        1.357762   -2.791574   -0.009638
     17          1           0        0.992058    0.063816   -0.005010
     18          1           0       -1.007679    1.503425   -0.002873
 ---------------------------------------------------------------------
                    Distance matrix (angstroms):
                    1          2          3          4          5
     1  C    0.000000
     2  C    1.479459   0.000000
     3  C    1.452416   2.303849   0.000000
     4  C    2.443009   2.649871   1.235792   0.000000
     5  C    3.038847   2.476030   2.372344   1.405723   0.000000
     6  C    2.542613   1.377873   2.640367   2.297854   1.425731
     7  H    3.503113   2.123608   3.729151   3.305578   2.157919
     8  O    1.226285   2.402368   2.443741   3.586237   4.264969
     9  H    2.164348   1.085258   3.301752   3.735125   3.448989
    10  C    4.469886   3.795958   3.695647   2.543401   1.431067
    11  C    5.474348   4.507036   4.925903   3.852921   2.556350
    12  C    5.418728   5.017400   4.347954   3.112361   2.541608
    13  C    6.783572   6.272331   5.743250   4.507494   3.825074
    14  C    7.403359   6.633022   6.564549   5.353013   4.364607
    15  C    6.714372   5.739363   6.112844   4.989553   3.760692
    16  Cl   9.161583   8.371326   8.300164   7.078726   6.122773
    17  H    7.527898   7.161255   6.366827   5.149071   4.686526
    18  H    5.222924   5.126102   3.961650   2.785704   2.747172
                    6          7          8          9         10
     6  C    0.000000
     7  H    1.088890   0.000000
     8  O    3.664221   4.524655   0.000000
     9  H    2.139181   2.439465   2.627430   0.000000
    10  C    2.523415   2.741001   5.696034   4.661953   0.000000
    11  C    3.129962   2.827029   6.678585   5.160931   1.385166
    12  C    3.854477   4.169671   6.624849   5.965796   1.430312
    13  C    5.017876   5.118789   7.997764   7.156560   2.494606
    14  C    5.279484   5.083261   8.629305   7.373749   2.933878
    15  C    4.361501   3.956768   7.920840   6.350259   2.448410
    16  Cl   7.007827   6.726824  10.387575   9.075313   4.691877
    17  H    5.966388   6.151168   8.717825   8.093897   3.460036
    18  H    4.168891   4.719462   6.369511   6.158496   2.146102
                   11         12         13         14         15
    11  C    0.000000
    12  C    2.223563   0.000000
    13  C    2.558511   1.395921   0.000000
    14  C    2.258072   2.446591   1.404342   0.000000
    15  C    1.243056   2.707373   2.340389   1.383263   0.000000
    16  Cl   3.916487   4.061584   2.752278   1.758306   2.795076
    17  H    3.642778   2.146095   1.084296   2.149535   3.333956
    18  H    3.231931   1.085744   2.151274   3.422372   3.793085
                   16         17         18
    16  Cl   0.000000
    17  H    2.878717   0.000000
    18  H    4.903302   2.464027   0.000000
 Stoichiometry    C12H4ClO(1-)
 Framework group  C1[X(C12H4ClO)]
 Deg. of freedom    48
 Full point group                 C1      NOp   1
 RotChk:  IX=3 Diff= 7.26D-05
 Largest Abelian subgroup         C1      NOp   1
 Largest concise Abelian subgroup C1      NOp   1
                         Standard orientation:                         
 ---------------------------------------------------------------------
 Center     Atomic      Atomic             Coordinates (Angstroms)
 Number     Number       Type             X           Y           Z
 ---------------------------------------------------------------------
      1          6           0        4.272949   -0.092453   -0.000229
      2          6           0        3.424569    1.119591    0.000006
      3          6           0        3.311972   -1.181505    0.000040
      4          6           0        2.076339   -1.161657    0.000083
      5          6           0        1.234631   -0.035787   -0.000026
      6          6           0        2.046794    1.136007    0.000050
      7          1           0        1.540966    2.100278    0.000130
      8          8           0        5.499234   -0.091664    0.000066
      9          1           0        3.979953    2.051972    0.000129
     10          6           0       -0.196347   -0.019823   -0.000028
     11          6           0       -1.081855    1.045334   -0.000021
     12          6           0       -1.035980   -1.177755   -0.000008
     13          6           0       -2.431033   -1.128533   -0.000003
     14          6           0       -3.128147    0.090568   -0.000007
     15          6           0       -2.314098    1.208933   -0.000011
     16         17           0       -4.886281    0.115168    0.000008
     17          1           0       -2.994675   -2.054818    0.000008
     18          1           0       -0.532104   -2.139498    0.000002
 ---------------------------------------------------------------------
 Rotational constants (GHZ):           3.5033728           0.2258180           0.2121438
 Leave Link  202 at Mon Apr  4 21:12:35 2022, MaxMem=  1879048192 cpu:               0.5 elap:               0.1
 (Enter /gpfs/software/gaussian16/sse4/tar/g16/l301.exe)
 Standard basis: 6-311+G(d,p) (5D, 7F)
 Ernie: Thresh=  0.10000D-02 Tol=  0.10000D-05 Strict=F.
 There are   354 symmetry adapted cartesian basis functions of A   symmetry.
 There are   340 symmetry adapted basis functions of A   symmetry.
   340 basis functions,   553 primitive gaussians,   354 cartesian basis functions
    51 alpha electrons       51 beta electrons
       nuclear repulsion energy       774.7489265819 Hartrees.
 IExCor= 4336 DFT=T Ex+Corr=M062X ExCW=0 ScaHFX=  0.540000
 ScaDFX=  1.000000  1.000000  1.000000  1.000000 ScalE2=  1.000000  1.000000
 IRadAn=      5 IRanWt=     -1 IRanGd=            0 ICorTp=0 IEmpDi=  4
 NAtoms=   18 NActive=   18 NUniq=   18 SFac= 1.00D+00 NAtFMM=   60 NAOKFM=F Big=F
 Integral buffers will be    131072 words long.
 Raffenetti 2 integral format.
 Two-electron integral symmetry is turned on.
 Leave Link  301 at Mon Apr  4 21:12:35 2022, MaxMem=  1879048192 cpu:               0.5 elap:               0.2
 (Enter /gpfs/software/gaussian16/sse4/tar/g16/l302.exe)
 NPDir=0 NMtPBC=     1 NCelOv=     1 NCel=       1 NClECP=     1 NCelD=      1
         NCelK=      1 NCelE2=     1 NClLst=     1 CellRange=     0.0.
 One-electron integrals computed using PRISM.
 One-electron integral symmetry used in STVInt
 NBasis=   340 RedAO= T EigKep=  1.41D-06  NBF=   340
 NBsUse=   336 1.00D-06 EigRej=  8.12D-07 NBFU=   336
 Precomputing XC quadrature grid using
 IXCGrd= 4 IRadAn=           5 IRanWt=          -1 IRanGd=           0 AccXCQ= 0.00D+00.
 Generated NRdTot=       0 NPtTot=           0 NUsed=           0 NTot=          32
 NSgBfM=   348   348   348   348   348 MxSgAt=    18 MxSgA2=    18.
 Leave Link  302 at Mon Apr  4 21:12:39 2022, MaxMem=  1879048192 cpu:              15.8 elap:               4.0
 (Enter /gpfs/software/gaussian16/sse4/tar/g16/l303.exe)
 DipDrv:  MaxL=1.
 Leave Link  303 at Mon Apr  4 21:12:39 2022, MaxMem=  1879048192 cpu:               0.9 elap:               0.3
 (Enter /gpfs/software/gaussian16/sse4/tar/g16/l401.exe)
 Initial guess from the checkpoint file:  "checkpoint.chk"
 B after Tr=     0.000000   -0.000000    0.000000
         Rot=    1.000000   -0.000000   -0.000000   -0.000002 Ang=  -0.00 deg.
 Guess basis will be translated and rotated to current coordinates.
 JPrj=2 DoOrth=T DoCkMO=T.
 Leave Link  401 at Mon Apr  4 21:12:42 2022, MaxMem=  1879048192 cpu:              10.8 elap:               2.7
 (Enter /gpfs/software/gaussian16/sse4/tar/g16/l502.exe)
 Integral symmetry usage will be decided dynamically.
 Closed shell SCF:
 Using DIIS extrapolation, IDIIS=  1040.
 NGot=  1879048192 LenX=  1878791817 LenY=  1878666060
 Requested convergence on RMS density matrix=1.00D-08 within 128 cycles.
 Requested convergence on MAX density matrix=1.00D-06.
 Requested convergence on             energy=1.00D-06.
 No special actions if energy rises.
 Fock matrices will be formed incrementally for  20 cycles.

 Cycle   1  Pass 1  IDiag  1:
 FoFJK:  IHMeth= 1 ICntrl=       0 DoSepK=F KAlg= 0 I1Cent=           0 FoldK=F
 IRaf= 850000000 NMat=       1 IRICut=       1 DoRegI=T DoRafI=F ISym2E= 0 IDoP0=0 IntGTp=1.
 FoFCou: FMM=F IPFlag=           0 FMFlag=      100000 FMFlg1=           0
         NFxFlg=           0 DoJE=F BraDBF=F KetDBF=F FulRan=T
         wScrn=  0.000000 ICntrl=         0 IOpCl=  0 I1Cent=           0 NGrid=           0
         NMat0=    1 NMatS0=      1 NMatT0=    0 NMatD0=    1 NMtDS0=    0 NMtDT0=    0
 Symmetry not used in FoFCou.
 E= -994.861483526602    
 DIIS: error= 6.72D-05 at cycle   1 NSaved=   1.
 NSaved= 1 IEnMin= 1 EnMin= -994.861483526602     IErMin= 1 ErrMin= 6.72D-05
 ErrMax= 6.72D-05  0.00D+00 EMaxC= 1.00D-01 BMatC= 4.26D-06 BMatP= 4.26D-06
 IDIUse=1 WtCom= 1.00D+00 WtEn= 0.00D+00
 Coeff-Com:  0.100D+01
 Coeff:      0.100D+01
 Gap=     0.386 Goal=   None    Shift=    0.000
 RMSDP=3.09D-04 MaxDP=1.70D-02              OVMax= 8.08D-04

 Cycle   2  Pass 1  IDiag  1:
 RMSU=  3.06D-04    CP:  1.00D+00
 E= -994.861490199388     Delta-E=       -0.000006672787 Rises=F Damp=F
 DIIS: error= 3.76D-05 at cycle   2 NSaved=   2.
 NSaved= 2 IEnMin= 2 EnMin= -994.861490199388     IErMin= 2 ErrMin= 3.76D-05
 ErrMax= 3.76D-05  0.00D+00 EMaxC= 1.00D-01 BMatC= 3.98D-07 BMatP= 4.26D-06
 IDIUse=1 WtCom= 1.00D+00 WtEn= 0.00D+00
 Coeff-Com:  0.376D-01 0.962D+00
 Coeff:      0.376D-01 0.962D+00
 Gap=     0.157 Goal=   None    Shift=    0.000
 RMSDP=4.39D-05 MaxDP=2.58D-03 DE=-6.67D-06 OVMax= 2.97D-04

 Cycle   3  Pass 1  IDiag  1:
 RMSU=  3.31D-05    CP:  1.00D+00  1.09D+00
 E= -994.861490358606     Delta-E=       -0.000000159217 Rises=F Damp=F
 DIIS: error= 3.41D-05 at cycle   3 NSaved=   3.
 NSaved= 3 IEnMin= 3 EnMin= -994.861490358606     IErMin= 3 ErrMin= 3.41D-05
 ErrMax= 3.41D-05  0.00D+00 EMaxC= 1.00D-01 BMatC= 4.01D-07 BMatP= 3.98D-07
 IDIUse=1 WtCom= 1.00D+00 WtEn= 0.00D+00
 Coeff-Com: -0.494D-01 0.526D+00 0.524D+00
 Coeff:     -0.494D-01 0.526D+00 0.524D+00
 Gap=     0.157 Goal=   None    Shift=    0.000
 RMSDP=1.62D-05 MaxDP=8.87D-04 DE=-1.59D-07 OVMax= 2.42D-04

 Cycle   4  Pass 1  IDiag  1:
 RMSU=  1.52D-05    CP:  1.00D+00  1.11D+00  1.04D+00
 E= -994.861490749389     Delta-E=       -0.000000390783 Rises=F Damp=F
 DIIS: error= 1.70D-05 at cycle   4 NSaved=   4.
 NSaved= 4 IEnMin= 4 EnMin= -994.861490749389     IErMin= 4 ErrMin= 1.70D-05
 ErrMax= 1.70D-05  0.00D+00 EMaxC= 1.00D-01 BMatC= 4.14D-08 BMatP= 3.98D-07
 IDIUse=1 WtCom= 1.00D+00 WtEn= 0.00D+00
 Coeff-Com: -0.239D-01 0.131D+00 0.272D+00 0.621D+00
 Coeff:     -0.239D-01 0.131D+00 0.272D+00 0.621D+00
 Gap=     0.157 Goal=   None    Shift=    0.000
 RMSDP=6.03D-06 MaxDP=3.78D-04 DE=-3.91D-07 OVMax= 8.74D-05

 Cycle   5  Pass 1  IDiag  1:
 RMSU=  4.46D-06    CP:  1.00D+00  1.12D+00  1.07D+00  1.18D+00
 E= -994.861490784002     Delta-E=       -0.000000034613 Rises=F Damp=F
 DIIS: error= 7.86D-06 at cycle   5 NSaved=   5.
 NSaved= 5 IEnMin= 5 EnMin= -994.861490784002     IErMin= 5 ErrMin= 7.86D-06
 ErrMax= 7.86D-06  0.00D+00 EMaxC= 1.00D-01 BMatC= 1.50D-08 BMatP= 4.14D-08
 IDIUse=1 WtCom= 1.00D+00 WtEn= 0.00D+00
 Coeff-Com: -0.400D-02-0.434D-01 0.782D-01 0.432D+00 0.538D+00
 Coeff:     -0.400D-02-0.434D-01 0.782D-01 0.432D+00 0.538D+00
 Gap=     0.157 Goal=   None    Shift=    0.000
 RMSDP=3.16D-06 MaxDP=2.11D-04 DE=-3.46D-08 OVMax= 5.00D-05

 Cycle   6  Pass 1  IDiag  1:
 RMSU=  1.59D-06    CP:  1.00D+00  1.12D+00  1.14D+00  1.22D+00  8.42D-01
 E= -994.861490801392     Delta-E=       -0.000000017389 Rises=F Damp=F
 DIIS: error= 3.07D-06 at cycle   6 NSaved=   6.
 NSaved= 6 IEnMin= 6 EnMin= -994.861490801392     IErMin= 6 ErrMin= 3.07D-06
 ErrMax= 3.07D-06  0.00D+00 EMaxC= 1.00D-01 BMatC= 1.17D-09 BMatP= 1.50D-08
 IDIUse=1 WtCom= 1.00D+00 WtEn= 0.00D+00
 Coeff-Com:  0.201D-02-0.467D-01-0.741D-02 0.716D-01 0.238D+00 0.742D+00
 Coeff:      0.201D-02-0.467D-01-0.741D-02 0.716D-01 0.238D+00 0.742D+00
 Gap=     0.157 Goal=   None    Shift=    0.000
 RMSDP=1.17D-06 MaxDP=5.46D-05 DE=-1.74D-08 OVMax= 2.29D-05

 Cycle   7  Pass 1  IDiag  1:
 RMSU=  8.24D-07    CP:  1.00D+00  1.12D+00  1.16D+00  1.25D+00  8.95D-01
                    CP:  1.15D+00
 E= -994.861490803329     Delta-E=       -0.000000001938 Rises=F Damp=F
 DIIS: error= 1.27D-06 at cycle   7 NSaved=   7.
 NSaved= 7 IEnMin= 7 EnMin= -994.861490803329     IErMin= 7 ErrMin= 1.27D-06
 ErrMax= 1.27D-06  0.00D+00 EMaxC= 1.00D-01 BMatC= 2.76D-10 BMatP= 1.17D-09
 IDIUse=1 WtCom= 1.00D+00 WtEn= 0.00D+00
 Coeff-Com:  0.217D-02-0.188D-01-0.166D-01-0.422D-01 0.244D-01 0.400D+00
 Coeff-Com:  0.651D+00
 Coeff:      0.217D-02-0.188D-01-0.166D-01-0.422D-01 0.244D-01 0.400D+00
 Coeff:      0.651D+00
 Gap=     0.157 Goal=   None    Shift=    0.000
 RMSDP=4.52D-07 MaxDP=1.86D-05 DE=-1.94D-09 OVMax= 1.50D-05

 Cycle   8  Pass 1  IDiag  1:
 RMSU=  2.57D-07    CP:  1.00D+00  1.12D+00  1.15D+00  1.26D+00  9.33D-01
                    CP:  1.30D+00  1.08D+00
 E= -994.861490803720     Delta-E=       -0.000000000391 Rises=F Damp=F
 DIIS: error= 3.52D-07 at cycle   8 NSaved=   8.
 NSaved= 8 IEnMin= 8 EnMin= -994.861490803720     IErMin= 8 ErrMin= 3.52D-07
 ErrMax= 3.52D-07  0.00D+00 EMaxC= 1.00D-01 BMatC= 3.44D-11 BMatP= 2.76D-10
 IDIUse=1 WtCom= 1.00D+00 WtEn= 0.00D+00
 Coeff-Com:  0.625D-03-0.139D-02-0.660D-02-0.340D-01-0.307D-01 0.669D-01
 Coeff-Com:  0.296D+00 0.709D+00
 Coeff:      0.625D-03-0.139D-02-0.660D-02-0.340D-01-0.307D-01 0.669D-01
 Coeff:      0.296D+00 0.709D+00
 Gap=     0.157 Goal=   None    Shift=    0.000
 RMSDP=1.88D-07 MaxDP=9.18D-06 DE=-3.91D-10 OVMax= 2.82D-06

 Cycle   9  Pass 1  IDiag  1:
 RMSU=  1.31D-07    CP:  1.00D+00  1.12D+00  1.15D+00  1.26D+00  9.51D-01
                    CP:  1.35D+00  1.12D+00  1.02D+00
 E= -994.861490803769     Delta-E=       -0.000000000049 Rises=F Damp=F
 DIIS: error= 1.24D-07 at cycle   9 NSaved=   9.
 NSaved= 9 IEnMin= 9 EnMin= -994.861490803769     IErMin= 9 ErrMin= 1.24D-07
 ErrMax= 1.24D-07  0.00D+00 EMaxC= 1.00D-01 BMatC= 4.29D-12 BMatP= 3.44D-11
 IDIUse=1 WtCom= 1.00D+00 WtEn= 0.00D+00
 Coeff-Com: -0.105D-03 0.279D-02 0.666D-03-0.587D-02-0.163D-01-0.376D-01
 Coeff-Com:  0.244D-01 0.323D+00 0.709D+00
 Coeff:     -0.105D-03 0.279D-02 0.666D-03-0.587D-02-0.163D-01-0.376D-01
 Coeff:      0.244D-01 0.323D+00 0.709D+00
 Gap=     0.157 Goal=   None    Shift=    0.000
 RMSDP=1.21D-07 MaxDP=1.09D-05 DE=-4.91D-11 OVMax= 1.50D-06

 Cycle  10  Pass 1  IDiag  1:
 RMSU=  5.74D-08    CP:  1.00D+00  1.12D+00  1.15D+00  1.27D+00  9.47D-01
                    CP:  1.33D+00  1.13D+00  1.02D+00  1.22D+00
 E= -994.861490803778     Delta-E=       -0.000000000009 Rises=F Damp=F
 DIIS: error= 3.57D-08 at cycle  10 NSaved=  10.
 NSaved=10 IEnMin=10 EnMin= -994.861490803778     IErMin=10 ErrMin= 3.57D-08
 ErrMax= 3.57D-08  0.00D+00 EMaxC= 1.00D-01 BMatC= 3.52D-13 BMatP= 4.29D-12
 IDIUse=1 WtCom= 1.00D+00 WtEn= 0.00D+00
 Coeff-Com: -0.921D-04 0.122D-02 0.774D-03 0.467D-03-0.395D-02-0.207D-01
 Coeff-Com: -0.153D-01 0.631D-01 0.271D+00 0.704D+00
 Coeff:     -0.921D-04 0.122D-02 0.774D-03 0.467D-03-0.395D-02-0.207D-01
 Coeff:     -0.153D-01 0.631D-01 0.271D+00 0.704D+00
 Gap=     0.157 Goal=   None    Shift=    0.000
 RMSDP=2.90D-08 MaxDP=1.57D-06 DE=-8.64D-12 OVMax= 4.54D-07

 Cycle  11  Pass 1  IDiag  1:
 RMSU=  1.28D-08    CP:  1.00D+00  1.12D+00  1.15D+00  1.27D+00  9.45D-01
                    CP:  1.32D+00  1.13D+00  1.03D+00  1.31D+00  1.06D+00
 E= -994.861490803768     Delta-E=        0.000000000010 Rises=F Damp=F
 DIIS: error= 1.26D-08 at cycle  11 NSaved=  11.
 NSaved=11 IEnMin=10 EnMin= -994.861490803778     IErMin=11 ErrMin= 1.26D-08
 ErrMax= 1.26D-08  0.00D+00 EMaxC= 1.00D-01 BMatC= 6.77D-14 BMatP= 3.52D-13
 IDIUse=1 WtCom= 1.00D+00 WtEn= 0.00D+00
 Coeff-Com: -0.196D-04 0.421D-05 0.209D-03 0.136D-02 0.135D-02-0.210D-02
 Coeff-Com: -0.109D-01-0.316D-01-0.776D-02 0.304D+00 0.745D+00
 Coeff:     -0.196D-04 0.421D-05 0.209D-03 0.136D-02 0.135D-02-0.210D-02
 Coeff:     -0.109D-01-0.316D-01-0.776D-02 0.304D+00 0.745D+00
 Gap=     0.157 Goal=   None    Shift=    0.000
 RMSDP=1.10D-08 MaxDP=5.75D-07 DE= 9.78D-12 OVMax= 2.34D-07

 Cycle  12  Pass 1  IDiag  1:
 RMSU=  6.51D-09    CP:  1.00D+00  1.12D+00  1.15D+00  1.27D+00  9.45D-01
                    CP:  1.32D+00  1.14D+00  1.03D+00  1.35D+00  1.12D+00
                    CP:  1.08D+00
 E= -994.861490803772     Delta-E=       -0.000000000004 Rises=F Damp=F
 DIIS: error= 7.56D-09 at cycle  12 NSaved=  12.
 NSaved=12 IEnMin=10 EnMin= -994.861490803778     IErMin=12 ErrMin= 7.56D-09
 ErrMax= 7.56D-09  0.00D+00 EMaxC= 1.00D-01 BMatC= 1.95D-14 BMatP= 6.77D-14
 IDIUse=1 WtCom= 1.00D+00 WtEn= 0.00D+00
 Coeff-Com:  0.411D-05-0.195D-03-0.290D-04 0.657D-03 0.131D-02 0.191D-02
 Coeff-Com: -0.364D-02-0.279D-01-0.458D-01 0.502D-01 0.410D+00 0.614D+00
 Coeff:      0.411D-05-0.195D-03-0.290D-04 0.657D-03 0.131D-02 0.191D-02
 Coeff:     -0.364D-02-0.279D-01-0.458D-01 0.502D-01 0.410D+00 0.614D+00
 Gap=     0.157 Goal=   None    Shift=    0.000
 RMSDP=6.56D-09 MaxDP=6.74D-07 DE=-3.87D-12 OVMax= 1.10D-07

 SCF Done:  E(RM062X) =  -994.861490804     A.U. after   12 cycles
            NFock= 12  Conv=0.66D-08     -V/T= 2.0030
 KE= 9.918762238537D+02 PE=-3.901236664758D+03 EE= 1.139750023519D+03
 Leave Link  502 at Mon Apr  4 21:17:21 2022, MaxMem=  1879048192 cpu:            1111.9 elap:             278.7
 (Enter /gpfs/software/gaussian16/sse4/tar/g16/l701.exe)
 ... and contract with generalized density number  0.
 Compute integral first derivatives.
 Leave Link  701 at Mon Apr  4 21:17:22 2022, MaxMem=  1879048192 cpu:               5.0 elap:               1.3
 (Enter /gpfs/software/gaussian16/sse4/tar/g16/l702.exe)
 L702 exits ... SP integral derivatives will be done elsewhere.
 Leave Link  702 at Mon Apr  4 21:17:22 2022, MaxMem=  1879048192 cpu:               0.2 elap:               0.1
 (Enter /gpfs/software/gaussian16/sse4/tar/g16/l703.exe)
 Integral derivatives from FoFJK, PRISM(SPDF).
 Compute integral first derivatives, UseDBF=F ICtDFT=           0.
 Calling FoFJK, ICntrl=      2127 FMM=F ISym2X=0 I1Cent= 0 IOpClX= 0 NMat=1 NMatS=1 NMatT=0.
 FoFJK:  IHMeth= 1 ICntrl=    2127 DoSepK=F KAlg= 0 I1Cent=           0 FoldK=F
 IRaf=         0 NMat=       1 IRICut=       1 DoRegI=T DoRafI=F ISym2E= 0 IDoP0=0 IntGTp=1.
 FoFCou: FMM=F IPFlag=           0 FMFlag=      100000 FMFlg1=         800
         NFxFlg=           0 DoJE=F BraDBF=F KetDBF=F FulRan=T
         wScrn=  0.000000 ICntrl=      2127 IOpCl=  0 I1Cent=           0 NGrid=           0
         NMat0=    1 NMatS0=      1 NMatT0=    0 NMatD0=    1 NMtDS0=    0 NMtDT0=    0
 Symmetry not used in FoFCou.
 Leave Link  703 at Mon Apr  4 21:18:14 2022, MaxMem=  1879048192 cpu:             206.5 elap:              51.8
 (Enter /gpfs/software/gaussian16/sse4/tar/g16/l716.exe)
 Dipole        =-3.54777794D+00 7.81895268D-02-9.72236422D-05
 ***** Axes restored to original set *****
 -------------------------------------------------------------------
 Center     Atomic                   Forces (Hartrees/Bohr)
 Number     Number              X              Y              Z
 -------------------------------------------------------------------
      1        6          -0.000507482   -0.000217033    0.000086089
      2        6           0.000033679    0.000338143   -0.000017575
      3        6           0.000294728   -0.000103974   -0.000018998
      4        6           0.000077563    0.000301973   -0.000017996
      5        6          -0.000111277   -0.000393345    0.000015738
      6        6           0.000171382    0.000027206   -0.000011145
      7        1          -0.000019850   -0.000015846    0.000000155
      8        8           0.000117640   -0.000011400   -0.000035548
      9        1           0.000015139   -0.000056687   -0.000002633
     10        6           0.000012591    0.000290451    0.000004708
     11        6           0.000042930   -0.000013360   -0.000001048
     12        6          -0.000197496   -0.000076794   -0.000001355
     13        6           0.000081661   -0.000175082    0.000000349
     14        6          -0.000029931    0.000262417    0.000001182
     15        6          -0.000073347   -0.000096971   -0.000001193
     16       17           0.000081046   -0.000082199   -0.000000327
     17        1          -0.000006350    0.000017913    0.000000000
     18        1           0.000017376    0.000004589   -0.000000401
 -------------------------------------------------------------------
 Cartesian Forces:  Max     0.000507482 RMS     0.000143221
 Leave Link  716 at Mon Apr  4 21:18:14 2022, MaxMem=  1879048192 cpu:               0.3 elap:               0.1
 (Enter /gpfs/software/gaussian16/sse4/tar/g16/l103.exe)

 GradGradGradGradGradGradGradGradGradGradGradGradGradGradGradGradGradGrad
 Berny optimization.
 Using GEDIIS/GDIIS optimizer.
 FormGI is forming the generalized inverse of G from B-inverse, IUseBI=4.
 Internal  Forces:  Max     0.000297966 RMS     0.000066979
 Search for a local minimum.
 Step number   9 out of a maximum of   95
 All quantities printed in internal units (Hartrees-Bohrs-Radians)
 RMS Force = .66979D-04 SwitMx=.10000D-02 MixMth= 2
 Mixed Optimization -- En-DIIS/RFO-DIIS
 Swapping is turned off.
 Update second derivatives using D2CorX and points    2    3    4    5    6
                                                      7    8    9
 DE= -6.87D-06 DEPred=-4.98D-06 R= 1.38D+00
 TightC=F SS=  1.41D+00  RLast= 6.76D-03 DXNew= 1.4270D+00 2.0292D-02
 Trust test= 1.38D+00 RLast= 6.76D-03 DXMaxT set to 8.49D-01
 ITU=  1  1  1  1  1  1  1  1  0
     Eigenvalues ---    0.00926   0.01481   0.01570   0.01980   0.01998
     Eigenvalues ---    0.02016   0.02019   0.02034   0.02055   0.02078
     Eigenvalues ---    0.02100   0.02107   0.02136   0.02153   0.02182
     Eigenvalues ---    0.05964   0.14003   0.16009   0.16034   0.16223
     Eigenvalues ---    0.19508   0.22394   0.22561   0.23651   0.24696
     Eigenvalues ---    0.25001   0.25019   0.25163   0.25597   0.30731
     Eigenvalues ---    0.34103   0.34811   0.34824   0.35041   0.35508
     Eigenvalues ---    0.35864   0.41677   0.41971   0.42974   0.43263
     Eigenvalues ---    0.44193   0.45622   0.46044   0.46950   0.49700
     Eigenvalues ---    0.73793   0.77428   0.80343
 En-DIIS/RFO-DIIS/Sim-DIIS IScMMF=       -3 using points:     9    8    7    6    5
 RFO step:  Lambda=-1.74571620D-06.
 NNeg= 0 NGDIIS= 5 SimSw=  2.50D-01 Rises=F DC= -6.87D-06 SmlDif=  1.00D-05
 NRisDI= 0 DoIntr=F SqrtH=F CThrHd= 10.0 CDAdj=  3.0
 RMS Error=  0.4752090573D-03 NUsed= 5 OKEnD=F EnDIS=F
 InvSVX:  RCond= 8.70D-07 Info=           0 Equed=N FErr=  1.42D-13 BErr=  7.56D-17
 DidBck=T Rises=F RFO-DIIS coefs:    0.72842    0.57270   -0.18320   -0.30826    0.19033
 Iteration  1 RMS(Cart)=  0.00024139 RMS(Int)=  0.00000337
 Iteration  2 RMS(Cart)=  0.00000009 RMS(Int)=  0.00000336
 ITry= 1 IFail=0 DXMaxC= 7.11D-04 DCOld= 1.00D+10 DXMaxT= 8.49D-01 DXLimC= 3.00D+00 Rises=F
 Variable       Old X    -DE/DX   Delta X   Delta X   Delta X     New X
                                 (Linear)    (Quad)   (Total)
    R1        2.79577  -0.00022  -0.00110   0.00013  -0.00097   2.79480
    R2        2.74467   0.00030  -0.00068   0.00105   0.00036   2.74503
    R3        2.31734  -0.00010   0.00076  -0.00059   0.00017   2.31751
    R4        2.60380   0.00007   0.00067  -0.00028   0.00039   2.60419
    R5        2.05084   0.00001  -0.00016   0.00014  -0.00002   2.05082
    R6        2.33531  -0.00006  -0.00006  -0.00009  -0.00015   2.33516
    R7        2.65643   0.00018  -0.00032   0.00067   0.00036   2.65679
    R8        2.69424  -0.00013  -0.00079   0.00024  -0.00055   2.69369
    R9        2.70432  -0.00013   0.00008  -0.00012  -0.00004   2.70429
   R10        2.05770   0.00002  -0.00007   0.00010   0.00003   2.05773
   R11        2.61758   0.00005  -0.00025   0.00036   0.00011   2.61769
   R12        2.70290  -0.00013  -0.00067   0.00013  -0.00053   2.70237
   R13        2.34904   0.00000  -0.00047   0.00044  -0.00004   2.34900
   R14        2.63791   0.00009   0.00058  -0.00015   0.00043   2.63834
   R15        2.05176   0.00001  -0.00011   0.00009  -0.00002   2.05173
   R16        2.65382  -0.00012  -0.00038  -0.00006  -0.00043   2.65339
   R17        2.04902   0.00000  -0.00004  -0.00001  -0.00005   2.04897
   R18        2.61399   0.00007   0.00007   0.00009   0.00016   2.61414
   R19        3.32272   0.00011   0.00071   0.00003   0.00074   3.32345
    A1        1.80789  -0.00010   0.00040  -0.00059  -0.00019   1.80770
    A2        2.18085   0.00011  -0.00013   0.00049   0.00036   2.18122
    A3        2.29444  -0.00001  -0.00027   0.00010  -0.00018   2.29427
    A4        2.19341   0.00007  -0.00022   0.00036   0.00014   2.19355
    A5        1.99367   0.00002   0.00019   0.00018   0.00037   1.99404
    A6        2.09611  -0.00010   0.00003  -0.00053  -0.00051   2.09560
    A7        2.27774   0.00010  -0.00025   0.00058   0.00033   2.27807
    A8        2.22882  -0.00014   0.00009  -0.00050  -0.00041   2.22841
    A9        1.89355   0.00002   0.00003  -0.00003  -0.00001   1.89354
   A10        2.22392  -0.00004  -0.00034   0.00009  -0.00025   2.22367
   A11        2.16572   0.00002   0.00031  -0.00006   0.00026   2.16597
   A12        2.16496   0.00005  -0.00005   0.00019   0.00014   2.16509
   A13        2.06582  -0.00004  -0.00017  -0.00012  -0.00029   2.06553
   A14        2.05241  -0.00001   0.00022  -0.00006   0.00016   2.05256
   A15        2.27551  -0.00005   0.00002  -0.00013  -0.00010   2.27541
   A16        2.18702   0.00009  -0.00026   0.00055   0.00029   2.18731
   A17        1.82065  -0.00004   0.00023  -0.00042  -0.00019   1.82046
   A18        2.39635   0.00004   0.00025   0.00024   0.00048   2.39683
   A19        2.16291   0.00004  -0.00023   0.00027   0.00006   2.16297
   A20        2.03161  -0.00000   0.00006   0.00001   0.00006   2.03167
   A21        2.08867  -0.00004   0.00017  -0.00028  -0.00012   2.08855
   A22        2.12551   0.00000  -0.00021   0.00014  -0.00007   2.12544
   A23        2.08217  -0.00002   0.00044  -0.00038   0.00005   2.08222
   A24        2.07550   0.00002  -0.00022   0.00025   0.00002   2.07552
   A25        1.99295   0.00001   0.00031  -0.00005   0.00026   1.99320
   A26        2.10423   0.00003  -0.00020   0.00020   0.00000   2.10424
   A27        2.18601  -0.00004  -0.00011  -0.00015  -0.00026   2.18575
   A28        2.06800  -0.00006  -0.00035  -0.00017  -0.00053   2.06747
    D1       -0.00030   0.00002   0.00018   0.00030   0.00047   0.00017
    D2        3.14131   0.00002   0.00016   0.00027   0.00044  -3.14144
    D3       -3.14126  -0.00002  -0.00019  -0.00032  -0.00051   3.14141
    D4        0.00035  -0.00002  -0.00020  -0.00034  -0.00055  -0.00019
    D5        0.00032  -0.00002  -0.00019  -0.00031  -0.00050  -0.00018
    D6        3.14122   0.00002   0.00022   0.00036   0.00058  -3.14139
    D7        0.00009  -0.00001  -0.00005  -0.00008  -0.00013  -0.00005
    D8       -3.14149  -0.00001  -0.00006  -0.00010  -0.00017   3.14153
    D9       -3.14153  -0.00000  -0.00004  -0.00006  -0.00010   3.14156
   D10        0.00008  -0.00001  -0.00005  -0.00008  -0.00013  -0.00005
   D11       -0.00009   0.00001   0.00005   0.00009   0.00014   0.00005
   D12       -0.00019   0.00001   0.00011   0.00018   0.00029   0.00010
   D13        3.14155   0.00000   0.00003   0.00004   0.00007  -3.14157
   D14        0.00017  -0.00001  -0.00010  -0.00017  -0.00027  -0.00010
   D15       -3.14144  -0.00001  -0.00009  -0.00015  -0.00024   3.14151
   D16       -3.14155  -0.00000  -0.00002  -0.00004  -0.00006   3.14157
   D17        0.00002  -0.00000  -0.00001  -0.00002  -0.00003  -0.00001
   D18        3.14149   0.00000   0.00006   0.00010   0.00016  -3.14153
   D19       -0.00008   0.00000   0.00005   0.00008   0.00012   0.00004
   D20        0.00006  -0.00000  -0.00003  -0.00006  -0.00009  -0.00003
   D21       -3.14151  -0.00000  -0.00004  -0.00008  -0.00013   3.14155
   D22       -3.14158  -0.00000  -0.00001  -0.00001  -0.00002   3.14159
   D23       -0.00001   0.00000   0.00000   0.00001   0.00002   0.00001
   D24        3.14159   0.00000   0.00000   0.00001   0.00001  -3.14159
   D25       -0.00001   0.00000   0.00000   0.00001   0.00001   0.00000
   D26        0.00001  -0.00000  -0.00001  -0.00002  -0.00002  -0.00001
   D27       -3.14158  -0.00000  -0.00001  -0.00001  -0.00002   3.14159
   D28       -0.00000   0.00000   0.00000   0.00000   0.00000   0.00000
   D29       -0.00001   0.00000   0.00000   0.00001   0.00001   0.00001
   D30        3.14159   0.00000   0.00000   0.00000   0.00001  -3.14159
   D31        3.14159   0.00000   0.00000   0.00001   0.00001  -3.14159
   D32       -0.00000   0.00000   0.00000   0.00000   0.00000   0.00000
   D33       -0.00000   0.00000   0.00000   0.00001   0.00001   0.00000
   D34       -3.14159  -0.00000  -0.00000  -0.00001  -0.00001   3.14159
   D35        3.14158   0.00000   0.00000   0.00001   0.00001  -3.14159
   D36        0.00000  -0.00000  -0.00000  -0.00000  -0.00000  -0.00000
   D37        0.00001  -0.00000  -0.00000  -0.00001  -0.00001  -0.00001
   D38        3.14159   0.00000   0.00000   0.00000   0.00000  -3.14159
         Item               Value     Threshold  Converged?
 Maximum Force            0.000298     0.000450     YES
 RMS     Force            0.000067     0.000300     YES
 Maximum Displacement     0.000711     0.001800     YES
 RMS     Displacement     0.000241     0.001200     YES
 Predicted change in Energy=-7.303851D-07
 Optimization completed.
    -- Stationary point found.
                           ----------------------------
                           !   Optimized Parameters   !
                           ! (Angstroms and Degrees)  !
 --------------------------                            --------------------------
 ! Name  Definition              Value          Derivative Info.                !
 --------------------------------------------------------------------------------
 ! R1    R(1,2)                  1.4795         -DE/DX =   -0.0002              !
 ! R2    R(1,3)                  1.4524         -DE/DX =    0.0003              !
 ! R3    R(1,8)                  1.2263         -DE/DX =   -0.0001              !
 ! R4    R(2,6)                  1.3779         -DE/DX =    0.0001              !
 ! R5    R(2,9)                  1.0853         -DE/DX =    0.0                 !
 ! R6    R(3,4)                  1.2358         -DE/DX =   -0.0001              !
 ! R7    R(4,5)                  1.4057         -DE/DX =    0.0002              !
 ! R8    R(5,6)                  1.4257         -DE/DX =   -0.0001              !
 ! R9    R(5,10)                 1.4311         -DE/DX =   -0.0001              !
 ! R10   R(6,7)                  1.0889         -DE/DX =    0.0                 !
 ! R11   R(10,11)                1.3852         -DE/DX =    0.0                 !
 ! R12   R(10,12)                1.4303         -DE/DX =   -0.0001              !
 ! R13   R(11,15)                1.2431         -DE/DX =    0.0                 !
 ! R14   R(12,13)                1.3959         -DE/DX =    0.0001              !
 ! R15   R(12,18)                1.0857         -DE/DX =    0.0                 !
 ! R16   R(13,14)                1.4043         -DE/DX =   -0.0001              !
 ! R17   R(13,17)                1.0843         -DE/DX =    0.0                 !
 ! R18   R(14,15)                1.3833         -DE/DX =    0.0001              !
 ! R19   R(14,16)                1.7583         -DE/DX =    0.0001              !
 ! A1    A(2,1,3)              103.5845         -DE/DX =   -0.0001              !
 ! A2    A(2,1,8)              124.9536         -DE/DX =    0.0001              !
 ! A3    A(3,1,8)              131.462          -DE/DX =    0.0                 !
 ! A4    A(1,2,6)              125.6731         -DE/DX =    0.0001              !
 ! A5    A(1,2,9)              114.229          -DE/DX =    0.0                 !
 ! A6    A(6,2,9)              120.098          -DE/DX =   -0.0001              !
 ! A7    A(1,3,4)              130.5049         -DE/DX =    0.0001              !
 ! A8    A(3,4,5)              127.7023         -DE/DX =   -0.0001              !
 ! A9    A(4,5,6)              108.4924         -DE/DX =    0.0                 !
 ! A10   A(4,5,10)             127.4212         -DE/DX =    0.0                 !
 ! A11   A(6,5,10)             124.0864         -DE/DX =    0.0                 !
 ! A12   A(2,6,5)              124.0429         -DE/DX =    0.0001              !
 ! A13   A(2,6,7)              118.3628         -DE/DX =    0.0                 !
 ! A14   A(5,6,7)              117.5942         -DE/DX =    0.0                 !
 ! A15   A(5,10,11)            130.3773         -DE/DX =    0.0                 !
 ! A16   A(5,10,12)            125.3073         -DE/DX =    0.0001              !
 ! A17   A(11,10,12)           104.3155         -DE/DX =    0.0                 !
 ! A18   A(10,11,15)           137.3008         -DE/DX =    0.0                 !
 ! A19   A(10,12,13)           123.9257         -DE/DX =    0.0                 !
 ! A20   A(10,12,18)           116.4026         -DE/DX =    0.0                 !
 ! A21   A(13,12,18)           119.6717         -DE/DX =    0.0                 !
 ! A22   A(12,13,14)           121.7828         -DE/DX =    0.0                 !
 ! A23   A(12,13,17)           119.2996         -DE/DX =    0.0                 !
 ! A24   A(14,13,17)           118.9176         -DE/DX =    0.0                 !
 ! A25   A(13,14,15)           114.1874         -DE/DX =    0.0                 !
 ! A26   A(13,14,16)           120.5636         -DE/DX =    0.0                 !
 ! A27   A(15,14,16)           125.249          -DE/DX =    0.0                 !
 ! A28   A(11,15,14)           118.4879         -DE/DX =   -0.0001              !
 ! D1    D(3,1,2,6)             -0.0174         -DE/DX =    0.0                 !
 ! D2    D(3,1,2,9)           -180.0161         -DE/DX =    0.0                 !
 ! D3    D(8,1,2,6)            180.0188         -DE/DX =    0.0                 !
 ! D4    D(8,1,2,9)              0.0202         -DE/DX =    0.0                 !
 ! D5    D(2,1,3,4)              0.0184         -DE/DX =    0.0                 !
 ! D6    D(8,1,3,4)           -180.0213         -DE/DX =    0.0                 !
 ! D7    D(1,2,6,5)              0.005          -DE/DX =    0.0                 !
 ! D8    D(1,2,6,7)            180.0061         -DE/DX =    0.0                 !
 ! D9    D(9,2,6,5)            180.0036         -DE/DX =    0.0                 !
 ! D10   D(9,2,6,7)              0.0047         -DE/DX =    0.0                 !
 ! D11   D(1,3,4,5)             -0.0051         -DE/DX =    0.0                 !
 ! D12   D(3,4,5,6)             -0.0106         -DE/DX =    0.0                 !
 ! D13   D(3,4,5,10)          -180.0026         -DE/DX =    0.0                 !
 ! D14   D(4,5,6,2)              0.01           -DE/DX =    0.0                 !
 ! D15   D(4,5,6,7)            180.0088         -DE/DX =    0.0                 !
 ! D16   D(10,5,6,2)           180.0022         -DE/DX =    0.0                 !
 ! D17   D(10,5,6,7)             0.0011         -DE/DX =    0.0                 !
 ! D18   D(4,5,10,11)         -180.006          -DE/DX =    0.0                 !
 ! D19   D(4,5,10,12)           -0.0045         -DE/DX =    0.0                 !
 ! D20   D(6,5,10,11)            0.0033         -DE/DX =    0.0                 !
 ! D21   D(6,5,10,12)          180.0047         -DE/DX =    0.0                 !
 ! D22   D(5,10,11,15)         180.0007         -DE/DX =    0.0                 !
 ! D23   D(12,10,11,15)         -0.0005         -DE/DX =    0.0                 !
 ! D24   D(5,10,12,13)        -180.0003         -DE/DX =    0.0                 !
 ! D25   D(5,10,12,18)          -0.0005         -DE/DX =    0.0                 !
 ! D26   D(11,10,12,13)          0.0008         -DE/DX =    0.0                 !
 ! D27   D(11,10,12,18)        180.0007         -DE/DX =    0.0                 !
 ! D28   D(10,11,15,14)         -0.0001         -DE/DX =    0.0                 !
 ! D29   D(10,12,13,14)         -0.0005         -DE/DX =    0.0                 !
 ! D30   D(10,12,13,17)       -180.0003         -DE/DX =    0.0                 !
 ! D31   D(18,12,13,14)       -180.0004         -DE/DX =    0.0                 !
 ! D32   D(18,12,13,17)         -0.0001         -DE/DX =    0.0                 !
 ! D33   D(12,13,14,15)         -0.0002         -DE/DX =    0.0                 !
 ! D34   D(12,13,14,16)        180.0003         -DE/DX =    0.0                 !
 ! D35   D(17,13,14,15)       -180.0005         -DE/DX =    0.0                 !
 ! D36   D(17,13,14,16)          0.0001         -DE/DX =    0.0                 !
 ! D37   D(13,14,15,11)          0.0005         -DE/DX =    0.0                 !
 ! D38   D(16,14,15,11)       -180.0001         -DE/DX =    0.0                 !
 --------------------------------------------------------------------------------
 Lowest energy point so far.  Saving SCF results.
 Largest change from initial coordinates is atom   11       0.070 Angstoms.
 GradGradGradGradGradGradGradGradGradGradGradGradGradGradGradGradGradGrad

 Leave Link  103 at Mon Apr  4 21:18:20 2022, MaxMem=  1879048192 cpu:              25.0 elap:               6.4
 (Enter /gpfs/software/gaussian16/sse4/tar/g16/l202.exe)
                          Input orientation:                          
 ---------------------------------------------------------------------
 Center     Atomic      Atomic             Coordinates (Angstroms)
 Number     Number       Type             X           Y           Z
 ---------------------------------------------------------------------
      1          6           0       -6.139693    2.473663   -0.002052
      2          6           0       -6.108459    0.994536   -0.004231
      3          6           0       -4.735427    2.844533   -0.001031
      4          6           0       -3.719439    2.141006   -0.002032
      5          6           0       -3.645836    0.737213   -0.004427
      6          6           0       -4.972418    0.214827   -0.005343
      7          1           0       -5.088138   -0.867895   -0.007044
      8          8           0       -7.159386    3.154839   -0.000751
      9          1           0       -7.088496    0.528369   -0.004971
     10          6           0       -2.465323   -0.071700   -0.005628
     11          6           0       -2.321558   -1.449383   -0.007857
     12          6           0       -1.123615    0.423891   -0.004658
     13          6           0        0.008545   -0.392692   -0.005870
     14          6           0       -0.089873   -1.793579   -0.008173
     15          6           0       -1.388316   -2.270507   -0.009092
     16         17           0        1.357762   -2.791574   -0.009638
     17          1           0        0.992058    0.063816   -0.005010
     18          1           0       -1.007679    1.503425   -0.002873
 ---------------------------------------------------------------------
                    Distance matrix (angstroms):
                    1          2          3          4          5
     1  C    0.000000
     2  C    1.479459   0.000000
     3  C    1.452416   2.303849   0.000000
     4  C    2.443009   2.649871   1.235792   0.000000
     5  C    3.038847   2.476030   2.372344   1.405723   0.000000
     6  C    2.542613   1.377873   2.640367   2.297854   1.425731
     7  H    3.503113   2.123608   3.729151   3.305578   2.157919
     8  O    1.226285   2.402368   2.443741   3.586237   4.264969
     9  H    2.164348   1.085258   3.301752   3.735125   3.448989
    10  C    4.469886   3.795958   3.695647   2.543401   1.431067
    11  C    5.474348   4.507036   4.925903   3.852921   2.556350
    12  C    5.418728   5.017400   4.347954   3.112361   2.541608
    13  C    6.783572   6.272331   5.743250   4.507494   3.825074
    14  C    7.403359   6.633022   6.564549   5.353013   4.364607
    15  C    6.714372   5.739363   6.112844   4.989553   3.760692
    16  Cl   9.161583   8.371326   8.300164   7.078726   6.122773
    17  H    7.527898   7.161255   6.366827   5.149071   4.686526
    18  H    5.222924   5.126102   3.961650   2.785704   2.747172
                    6          7          8          9         10
     6  C    0.000000
     7  H    1.088890   0.000000
     8  O    3.664221   4.524655   0.000000
     9  H    2.139181   2.439465   2.627430   0.000000
    10  C    2.523415   2.741001   5.696034   4.661953   0.000000
    11  C    3.129962   2.827029   6.678585   5.160931   1.385166
    12  C    3.854477   4.169671   6.624849   5.965796   1.430312
    13  C    5.017876   5.118789   7.997764   7.156560   2.494606
    14  C    5.279484   5.083261   8.629305   7.373749   2.933878
    15  C    4.361501   3.956768   7.920840   6.350259   2.448410
    16  Cl   7.007827   6.726824  10.387575   9.075313   4.691877
    17  H    5.966388   6.151168   8.717825   8.093897   3.460036
    18  H    4.168891   4.719462   6.369511   6.158496   2.146102
                   11         12         13         14         15
    11  C    0.000000
    12  C    2.223563   0.000000
    13  C    2.558511   1.395921   0.000000
    14  C    2.258072   2.446591   1.404342   0.000000
    15  C    1.243056   2.707373   2.340389   1.383263   0.000000
    16  Cl   3.916487   4.061584   2.752278   1.758306   2.795076
    17  H    3.642778   2.146095   1.084296   2.149535   3.333956
    18  H    3.231931   1.085744   2.151274   3.422372   3.793085
                   16         17         18
    16  Cl   0.000000
    17  H    2.878717   0.000000
    18  H    4.903302   2.464027   0.000000
 Stoichiometry    C12H4ClO(1-)
 Framework group  C1[X(C12H4ClO)]
 Deg. of freedom    48
 Full point group                 C1      NOp   1
 RotChk:  IX=3 Diff= 3.50D-16
 Largest Abelian subgroup         C1      NOp   1
 Largest concise Abelian subgroup C1      NOp   1
                         Standard orientation:                         
 ---------------------------------------------------------------------
 Center     Atomic      Atomic             Coordinates (Angstroms)
 Number     Number       Type             X           Y           Z
 ---------------------------------------------------------------------
      1          6           0        4.272949   -0.092453   -0.000229
      2          6           0        3.424569    1.119591    0.000006
      3          6           0        3.311972   -1.181505    0.000040
      4          6           0        2.076339   -1.161657    0.000083
      5          6           0        1.234631   -0.035787   -0.000026
      6          6           0        2.046794    1.136007    0.000050
      7          1           0        1.540966    2.100278    0.000130
      8          8           0        5.499234   -0.091664    0.000066
      9          1           0        3.979953    2.051972    0.000129
     10          6           0       -0.196347   -0.019823   -0.000028
     11          6           0       -1.081855    1.045334   -0.000021
     12          6           0       -1.035980   -1.177755   -0.000008
     13          6           0       -2.431033   -1.128533   -0.000003
     14          6           0       -3.128147    0.090568   -0.000007
     15          6           0       -2.314098    1.208933   -0.000011
     16         17           0       -4.886281    0.115168    0.000008
     17          1           0       -2.994675   -2.054818    0.000008
     18          1           0       -0.532104   -2.139498    0.000002
 ---------------------------------------------------------------------
 Rotational constants (GHZ):           3.5033728           0.2258180           0.2121438
 Leave Link  202 at Mon Apr  4 21:18:20 2022, MaxMem=  1879048192 cpu:               0.5 elap:               0.1
 (Enter /gpfs/software/gaussian16/sse4/tar/g16/l601.exe)
 Copying SCF densities to generalized density rwf, IOpCl= 0 IROHF=0.

 **********************************************************************

            Population analysis using the SCF density.

 **********************************************************************

 Orbital symmetries:
       Occupied  (A) (A) (A) (A) (A) (A) (A) (A) (A) (A) (A) (A)
                 (A) (A) (A) (A) (A) (A) (A) (A) (A) (A) (A) (A)
                 (A) (A) (A) (A) (A) (A) (A) (A) (A) (A) (A) (A)
                 (A) (A) (A) (A) (A) (A) (A) (A) (A) (A) (A) (A)
                 (A) (A) (A)
       Virtual   (A) (A) (A) (A) (A) (A) (A) (A) (A) (A) (A) (A)
                 (A) (A) (A) (A) (A) (A) (A) (A) (A) (A) (A) (A)
                 (A) (A) (A) (A) (A) (A) (A) (A) (A) (A) (A) (A)
                 (A) (A) (A) (A) (A) (A) (A) (A) (A) (A) (A) (A)
                 (A) (A) (A) (A) (A) (A) (A) (A) (A) (A) (A) (A)
                 (A) (A) (A) (A) (A) (A) (A) (A) (A) (A) (A) (A)
                 (A) (A) (A) (A) (A) (A) (A) (A) (A) (A) (A) (A)
                 (A) (A) (A) (A) (A) (A) (A) (A) (A) (A) (A) (A)
                 (A) (A) (A) (A) (A) (A) (A) (A) (A) (A) (A) (A)
                 (A) (A) (A) (A) (A) (A) (A) (A) (A) (A) (A) (A)
                 (A) (A) (A) (A) (A) (A) (A) (A) (A) (A) (A) (A)
                 (A) (A) (A) (A) (A) (A) (A) (A) (A) (A) (A) (A)
                 (A) (A) (A) (A) (A) (A) (A) (A) (A) (A) (A) (A)
                 (A) (A) (A) (A) (A) (A) (A) (A) (A) (A) (A) (A)
                 (A) (A) (A) (A) (A) (A) (A) (A) (A) (A) (A) (A)
                 (A) (A) (A) (A) (A) (A) (A) (A) (A) (A) (A) (A)
                 (A) (A) (A) (A) (A) (A) (A) (A) (A) (A) (A) (A)
                 (A) (A) (A) (A) (A) (A) (A) (A) (A) (A) (A) (A)
                 (A) (A) (A) (A) (A) (A) (A) (A) (A) (A) (A) (A)
                 (A) (A) (A) (A) (A) (A) (A) (A) (A) (A) (A) (A)
                 (A) (A) (A) (A) (A) (A) (A) (A) (A) (A) (A) (A)
                 (A) (A) (A) (A) (A) (A) (A) (A) (A) (A) (A) (A)
                 (A) (A) (A) (A) (A) (A) (A) (A) (A) (A) (A) (A)
                 (A) (A) (A) (A) (A) (A) (A) (A) (A)
 The electronic state is 1-A.
 Alpha  occ. eigenvalues -- -102.58010 -19.44303 -10.51989 -10.49252 -10.48234
 Alpha  occ. eigenvalues --  -10.46497 -10.46041 -10.45270 -10.44797 -10.43243
 Alpha  occ. eigenvalues --  -10.42773 -10.40838 -10.40436 -10.40117  -9.72265
 Alpha  occ. eigenvalues --   -7.44757  -7.44118  -7.44117  -0.99742  -0.90195
 Alpha  occ. eigenvalues --   -0.85400  -0.82297  -0.75441  -0.74275  -0.70084
 Alpha  occ. eigenvalues --   -0.67461  -0.58897  -0.57431  -0.53523  -0.51961
 Alpha  occ. eigenvalues --   -0.47312  -0.44453  -0.43484  -0.39955  -0.38326
 Alpha  occ. eigenvalues --   -0.38071  -0.36553  -0.35160  -0.34419  -0.33214
 Alpha  occ. eigenvalues --   -0.31682  -0.31634  -0.28704  -0.27284  -0.23347
 Alpha  occ. eigenvalues --   -0.22359  -0.20512  -0.18990  -0.18620  -0.18285
 Alpha  occ. eigenvalues --   -0.09870
 Alpha virt. eigenvalues --    0.05835   0.09488   0.09837   0.10141   0.11537
 Alpha virt. eigenvalues --    0.12248   0.12952   0.14157   0.14582   0.14937
 Alpha virt. eigenvalues --    0.15442   0.16181   0.16678   0.16730   0.17298
 Alpha virt. eigenvalues --    0.17578   0.18573   0.18595   0.19234   0.19236
 Alpha virt. eigenvalues --    0.20001   0.20206   0.21691   0.21934   0.22255
 Alpha virt. eigenvalues --    0.22720   0.23036   0.24187   0.24845   0.25169
 Alpha virt. eigenvalues --    0.25715   0.26077   0.26078   0.27469   0.27663
 Alpha virt. eigenvalues --    0.27904   0.29078   0.29687   0.29705   0.30157
 Alpha virt. eigenvalues --    0.30336   0.31010   0.31107   0.31848   0.32066
 Alpha virt. eigenvalues --    0.33120   0.33175   0.33930   0.34138   0.34976
 Alpha virt. eigenvalues --    0.35559   0.35885   0.37306   0.38223   0.39143
 Alpha virt. eigenvalues --    0.39930   0.40337   0.40970   0.42818   0.42979
 Alpha virt. eigenvalues --    0.43660   0.43773   0.45206   0.45867   0.46056
 Alpha virt. eigenvalues --    0.46981   0.48312   0.48416   0.49045   0.50284
 Alpha virt. eigenvalues --    0.51680   0.53901   0.55990   0.56623   0.57732
 Alpha virt. eigenvalues --    0.58266   0.58555   0.62382   0.65153   0.66090
 Alpha virt. eigenvalues --    0.66273   0.66856   0.68511   0.68932   0.69392
 Alpha virt. eigenvalues --    0.70283   0.71968   0.72579   0.73803   0.73967
 Alpha virt. eigenvalues --    0.74823   0.75110   0.75922   0.76030   0.77845
 Alpha virt. eigenvalues --    0.78396   0.79351   0.81080   0.82245   0.82484
 Alpha virt. eigenvalues --    0.83315   0.84120   0.84619   0.85466   0.87130
 Alpha virt. eigenvalues --    0.88005   0.89117   0.89190   0.90682   0.91673
 Alpha virt. eigenvalues --    0.93324   0.94029   0.94488   0.97465   0.98426
 Alpha virt. eigenvalues --    0.99592   0.99846   1.00595   1.02538   1.03190
 Alpha virt. eigenvalues --    1.03858   1.04978   1.05653   1.06843   1.08240
 Alpha virt. eigenvalues --    1.08895   1.09752   1.10790   1.11581   1.13206
 Alpha virt. eigenvalues --    1.14322   1.15556   1.18789   1.20567   1.20882
 Alpha virt. eigenvalues --    1.21829   1.21892   1.23750   1.26170   1.26306
 Alpha virt. eigenvalues --    1.29835   1.31838   1.32834   1.34073   1.36875
 Alpha virt. eigenvalues --    1.36915   1.38214   1.39251   1.41916   1.41973
 Alpha virt. eigenvalues --    1.43541   1.46177   1.48005   1.48843   1.49537
 Alpha virt. eigenvalues --    1.61301   1.61841   1.64542   1.64941   1.68794
 Alpha virt. eigenvalues --    1.70356   1.71281   1.71405   1.73217   1.73555
 Alpha virt. eigenvalues --    1.76020   1.81004   1.81112   1.83545   1.84153
 Alpha virt. eigenvalues --    1.89183   1.90448   1.91936   1.92376   1.92517
 Alpha virt. eigenvalues --    1.96647   1.96796   1.97181   2.00312   2.01806
 Alpha virt. eigenvalues --    2.03521   2.06410   2.08438   2.08873   2.10591
 Alpha virt. eigenvalues --    2.13202   2.13578   2.15139   2.17506   2.18970
 Alpha virt. eigenvalues --    2.19190   2.20736   2.23498   2.25056   2.26310
 Alpha virt. eigenvalues --    2.29911   2.36929   2.40463   2.41877   2.42496
 Alpha virt. eigenvalues --    2.47478   2.50138   2.50205   2.50996   2.57982
 Alpha virt. eigenvalues --    2.58836   2.59816   2.62043   2.65055   2.66783
 Alpha virt. eigenvalues --    2.72119   2.74738   2.78621   2.81112   2.82166
 Alpha virt. eigenvalues --    2.83759   2.84725   2.85442   2.87993   2.88398
 Alpha virt. eigenvalues --    2.90293   2.91656   2.94267   2.95816   2.97134
 Alpha virt. eigenvalues --    3.01436   3.04117   3.06409   3.08030   3.11043
 Alpha virt. eigenvalues --    3.14237   3.15896   3.16766   3.17265   3.18000
 Alpha virt. eigenvalues --    3.21693   3.24388   3.26401   3.28902   3.31781
 Alpha virt. eigenvalues --    3.32612   3.36101   3.44501   3.45572   3.47165
 Alpha virt. eigenvalues --    3.57753   3.58567   3.63930   3.65445   3.68071
 Alpha virt. eigenvalues --    3.70119   3.74651   3.74769   3.89099   3.94215
 Alpha virt. eigenvalues --    4.02078   4.18196   4.19927   4.21839   4.22841
 Alpha virt. eigenvalues --    4.35050   4.74164   4.79858   4.88772   5.35149
 Alpha virt. eigenvalues --    5.50306   5.98912  10.06501  23.54884  23.74912
 Alpha virt. eigenvalues --   24.01748  24.04273  24.11150  24.14105  24.18654
 Alpha virt. eigenvalues --   24.24975  24.27354  24.34075  24.78876  24.84956
 Alpha virt. eigenvalues --   26.03093  26.28605  26.75497  50.30726 216.16577
          Condensed to atoms (all electrons):
               1          2          3          4          5          6
     1  C    7.344734  -0.987699  -0.063512   0.294062  -0.773794   1.199684
     2  C   -0.987699  14.831578   1.068293  -2.632854   0.379311  -4.704917
     3  C   -0.063512   1.068293   8.395620   1.057811  -0.253191  -1.747264
     4  C    0.294062  -2.632854   1.057811  13.006658   0.083600  -2.108556
     5  C   -0.773794   0.379311  -0.253191   0.083600  11.155036  -2.436438
     6  C    1.199684  -4.704917  -1.747264  -2.108556  -2.436438  15.491804
     7  H   -0.037728   0.002934   0.000648  -0.026145   0.079776   0.201386
     8  O    0.340305  -0.053390  -0.064717  -0.016415   0.020935  -0.173505
     9  H    0.055681   0.299684  -0.025466  -0.003849   0.002656   0.009698
    10  C   -0.400376  -0.475764  -0.938814  -0.482554   3.503311  -0.252311
    11  C   -0.067313  -0.634395  -1.027740  -3.196112  -1.352509   2.887139
    12  C   -0.007281  -1.216055  -0.466297   1.945081  -1.428878  -2.198992
    13  C   -0.075014   0.303409   0.279241  -0.405816  -0.399755  -0.280737
    14  C    0.011144  -0.322400  -0.160982   0.029048  -1.418282  -0.010728
    15  C   -0.065670   0.208549  -0.245079  -1.275676  -2.132086   0.851363
    16  Cl  -0.000247  -0.009818  -0.006716  -0.024972  -0.091151  -0.026375
    17  H    0.000193  -0.000439   0.000643   0.015097  -0.002032  -0.003291
    18  H   -0.004151   0.009042   0.009045   0.010329   0.064005   0.004736
               7          8          9         10         11         12
     1  C   -0.037728   0.340305   0.055681  -0.400376  -0.067313  -0.007281
     2  C    0.002934  -0.053390   0.299684  -0.475764  -0.634395  -1.216055
     3  C    0.000648  -0.064717  -0.025466  -0.938814  -1.027740  -0.466297
     4  C   -0.026145  -0.016415  -0.003849  -0.482554  -3.196112   1.945081
     5  C    0.079776   0.020935   0.002656   3.503311  -1.352509  -1.428878
     6  C    0.201386  -0.173505   0.009698  -0.252311   2.887139  -2.198992
     7  H    0.531471   0.000147  -0.005503   0.083738   0.001720   0.018985
     8  O    0.000147   8.344793  -0.005468   0.001392  -0.002430   0.000349
     9  H   -0.005503  -0.005468   0.520903   0.001984   0.013776  -0.000884
    10  C    0.083738   0.001392   0.001984  12.154364   0.962635  -3.013145
    11  C    0.001720  -0.002430   0.013776   0.962635  11.895542  -0.469081
    12  C    0.018985   0.000349  -0.000884  -3.013145  -0.469081  14.097401
    13  C    0.004407   0.000822  -0.000566  -0.194719  -2.702335  -0.348416
    14  C   -0.006111  -0.000106   0.000265  -3.111209  -2.367123  -0.039824
    15  C   -0.003604   0.000318   0.001526  -1.728830   2.550451  -1.277103
    16  Cl   0.000058   0.000000  -0.000000  -0.530352  -0.039769   0.511420
    17  H    0.000001  -0.000000   0.000000   0.039019  -0.002140  -0.110651
    18  H    0.000001   0.000005   0.000001   0.087377  -0.034507   0.282590
              13         14         15         16         17         18
     1  C   -0.075014   0.011144  -0.065670  -0.000247   0.000193  -0.004151
     2  C    0.303409  -0.322400   0.208549  -0.009818  -0.000439   0.009042
     3  C    0.279241  -0.160982  -0.245079  -0.006716   0.000643   0.009045
     4  C   -0.405816   0.029048  -1.275676  -0.024972   0.015097   0.010329
     5  C   -0.399755  -1.418282  -2.132086  -0.091151  -0.002032   0.064005
     6  C   -0.280737  -0.010728   0.851363  -0.026375  -0.003291   0.004736
     7  H    0.004407  -0.006111  -0.003604   0.000058   0.000001   0.000001
     8  O    0.000822  -0.000106   0.000318   0.000000  -0.000000   0.000005
     9  H   -0.000566   0.000265   0.001526  -0.000000   0.000000   0.000001
    10  C   -0.194719  -3.111209  -1.728830  -0.530352   0.039019   0.087377
    11  C   -2.702335  -2.367123   2.550451  -0.039769  -0.002140  -0.034507
    12  C   -0.348416  -0.039824  -1.277103   0.511420  -0.110651   0.282590
    13  C   15.947275  -1.215681  -4.293442   0.308681   0.222432  -0.060601
    14  C   -1.215681  13.784918   1.427396  -1.206038   0.136078  -0.029343
    15  C   -4.293442   1.427396  11.837951   0.067915   0.054910  -0.009614
    16  Cl   0.308681  -1.206038   0.067915  17.732084  -0.014736   0.000238
    17  H    0.222432   0.136078   0.054910  -0.014736   0.508214  -0.004986
    18  H   -0.060601  -0.029343  -0.009614   0.000238  -0.004986   0.491832
 Mulliken charges:
               1
     1  C   -0.763018
     2  C   -0.065068
     3  C    0.188478
     4  C   -0.268737
     5  C    0.999484
     6  C   -0.702696
     7  H    0.153819
     8  O   -0.393035
     9  H    0.135563
    10  C    0.294252
    11  C   -0.415809
    12  C   -0.279220
    13  C   -1.089185
    14  C    0.498978
    15  C    0.030726
    16  Cl   0.329777
    17  H    0.161689
    18  H    0.184003
 Sum of Mulliken charges =  -1.00000
 Mulliken charges with hydrogens summed into heavy atoms:
               1
     1  C   -0.763018
     2  C    0.070495
     3  C    0.188478
     4  C   -0.268737
     5  C    0.999484
     6  C   -0.548878
     8  O   -0.393035
    10  C    0.294252
    11  C   -0.415809
    12  C   -0.095217
    13  C   -0.927496
    14  C    0.498978
    15  C    0.030726
    16  Cl   0.329777
 Electronic spatial extent (au):  <R**2>=           4567.7316
 Charge=             -1.0000 electrons
 Dipole moment (field-independent basis, Debye):
    X=             -9.0176    Y=              0.1987    Z=             -0.0002  Tot=              9.0197
 Quadrupole moment (field-independent basis, Debye-Ang):
   XX=           -184.0760   YY=            -91.9455   ZZ=            -94.2316
   XY=              9.7211   XZ=             -0.0016   YZ=              0.0007
 Traceless Quadrupole moment (field-independent basis, Debye-Ang):
   XX=            -60.6583   YY=             31.4722   ZZ=             29.1861
   XY=              9.7211   XZ=             -0.0016   YZ=              0.0007
 Octapole moment (field-independent basis, Debye-Ang**2):
  XXX=           -317.4214  YYY=              0.4043  ZZZ=              0.0003  XYY=            -11.3338
  XXY=              6.9838  XXZ=             -0.0073  XZZ=             -6.6353  YZZ=              0.2032
  YYZ=              0.0014  XYZ=              0.0024
 Hexadecapole moment (field-independent basis, Debye-Ang**3):
 XXXX=          -8338.4788 YYYY=           -554.3936 ZZZZ=           -114.4459 XXXY=            121.8568
 XXXZ=             -0.0333 YYYX=             68.4946 YYYZ=              0.0042 ZZZX=              0.0007
 ZZZY=              0.0013 XXYY=          -1068.5520 XXZZ=          -1001.4832 YYZZ=           -121.1148
 XXYZ=              0.0087 YYXZ=              0.0035 ZZXY=              0.0695
 N-N= 7.747489265819D+02 E-N=-3.901236664755D+03  KE= 9.918762238537D+02
 No NMR shielding tensors so no spin-rotation constants.
 Leave Link  601 at Mon Apr  4 21:18:22 2022, MaxMem=  1879048192 cpu:               4.5 elap:               1.2
 (Enter /gpfs/software/gaussian16/sse4/tar/g16/l9999.exe)
 1\1\GINC-SFR10\FOpt\RM062X\6-311+G(d,p)\C12H4Cl1O1(1-)\SOFJA89\04-Apr-
 2022\0\\#p M062X/6-311+G** opt int=ultrafine freq\\...\\-1,1\C,-6.1396
 934691,2.4736630855,-0.0020523066\C,-6.1084588367,0.9945357204,-0.0042
 30509\C,-4.7354265187,2.844533195,-0.0010311147\C,-3.7194385564,2.1410
 062518,-0.0020323554\C,-3.645835841,0.7372134891,-0.0044274252\C,-4.97
 2418373,0.214827289,-0.005342676\H,-5.0881377658,-0.8678949145,-0.0070
 440098\O,-7.1593856294,3.154839434,-0.000750938\H,-7.088496028,0.52836
 9212,-0.0049714888\C,-2.4653232703,-0.0717000522,-0.0056275568\C,-2.32
 15578746,-1.4493829299,-0.0078567883\C,-1.1236150279,0.4238905509,-0.0
 046581317\C,0.0085452448,-0.3926917413,-0.0058696792\C,-0.0898727607,-
 1.7935786808,-0.0081728678\C,-1.3883156769,-2.2705074974,-0.0090915898
 \Cl,1.3577615862,-2.7915737331,-0.0096377709\H,0.99205793,0.0638160776
 ,-0.005010102\H,-1.0076791325,1.5034252438,-0.00287269\\Version=ES64L-
 G16RevA.03\State=1-A\HF=-994.8614908\RMSD=6.556e-09\RMSF=1.432e-04\Dip
 ole=2.9053388,-2.0376061,-0.0031239\Quadrupole=-17.2417457,-4.4573351,
 21.6990808,34.4140364,0.0528746,-0.040205\PG=C01 [X(C12H4Cl1O1)]\\@


 IN SO FAR AS QUANTUM MECHANICS IS CORRECT, CHEMICAL 
 QUESTIONS ARE PROBLEMS IN APPLIED MATHEMATICS.

                    -- EYRING, WALTER, & KIMBALL, 1944
 Leave Link 9999 at Mon Apr  4 21:18:22 2022, MaxMem=  1879048192 cpu:               0.4 elap:               0.1
 Job cpu time:       0 days  4 hours 13 minutes  8.1 seconds.
 Elapsed time:       0 days  1 hours  3 minutes  6.7 seconds.
 File lengths (MBytes):  RWF=     81 Int=      0 D2E=      0 Chk=     32 Scr=      1
 Normal termination of Gaussian 16 at Mon Apr  4 21:18:22 2022.
 (Enter /gpfs/software/gaussian16/sse4/tar/g16/l1.exe)
 Link1:  Proceeding to internal job step number  2.
 ----------------------------------------------------------------------
 #P Geom=AllCheck Guess=TCheck SCRF=Check GenChk RM062X/6-311+G(d,p) Fr
 eq
 ----------------------------------------------------------------------
 1/10=4,29=7,30=1,38=1,40=1/1,3;
 2/12=2,40=1/2;
 3/5=4,6=6,7=111,11=2,14=-4,25=1,30=1,70=2,71=2,74=-55,75=-5,116=1,140=1/1,2,3;
 4/5=101/1;
 5/5=2,38=6,98=1/2;
 8/6=4,10=90,11=11/1;
 11/6=1,8=1,9=11,15=111,16=1/1,2,10;
 10/6=1/2;
 6/7=2,8=2,9=2,10=2,28=1/1;
 7/8=1,10=1,25=1/1,2,3,16;
 1/10=4,30=1/3;
 99//99;
 Leave Link    1 at Mon Apr  4 21:18:22 2022, MaxMem=  1879048192 cpu:               0.2 elap:               0.0
 (Enter /gpfs/software/gaussian16/sse4/tar/g16/l101.exe)
 Structure from the checkpoint file:  "checkpoint.chk"
 ---
 ...
 ---
 Charge = -1 Multiplicity = 1
 Redundant internal coordinates found in file.  (old form).
 C,0,-6.1396934691,2.4736630855,-0.0020523066
 C,0,-6.1084588367,0.9945357204,-0.004230509
 C,0,-4.7354265187,2.844533195,-0.0010311147
 C,0,-3.7194385564,2.1410062518,-0.0020323554
 C,0,-3.645835841,0.7372134891,-0.0044274252
 C,0,-4.972418373,0.214827289,-0.005342676
 H,0,-5.0881377658,-0.8678949145,-0.0070440098
 O,0,-7.1593856294,3.154839434,-0.000750938
 H,0,-7.088496028,0.528369212,-0.0049714888
 C,0,-2.4653232703,-0.0717000522,-0.0056275568
 C,0,-2.3215578746,-1.4493829299,-0.0078567883
 C,0,-1.1236150279,0.4238905509,-0.0046581317
 C,0,0.0085452448,-0.3926917413,-0.0058696792
 C,0,-0.0898727607,-1.7935786808,-0.0081728678
 C,0,-1.3883156769,-2.2705074974,-0.0090915898
 Cl,0,1.3577615862,-2.7915737331,-0.0096377709
 H,0,0.99205793,0.0638160776,-0.005010102
 H,0,-1.0076791325,1.5034252438,-0.00287269
 Recover connectivity data from disk.
 ITRead=  0  0  0  0  0  0  0  0  0  0  0  0  0  0  0  0  0  0
 MicOpt= -1 -1 -1 -1 -1 -1 -1 -1 -1 -1 -1 -1 -1 -1 -1 -1 -1 -1
 NAtoms=     18 NQM=       18 NQMF=       0 NMMI=      0 NMMIF=      0
                NMic=       0 NMicF=      0.
                    Isotopes and Nuclear Properties:
 (Nuclear quadrupole moments (NQMom) in fm**2, nuclear magnetic moments (NMagM)
  in nuclear magnetons)

  Atom         1           2           3           4           5           6           7           8           9          10
 IAtWgt=          12          12          12          12          12          12           1          16           1          12
 AtmWgt=  12.0000000  12.0000000  12.0000000  12.0000000  12.0000000  12.0000000   1.0078250  15.9949146   1.0078250  12.0000000
 NucSpn=           0           0           0           0           0           0           1           0           1           0
 AtZEff=   3.6000000   3.6000000   3.6000000   3.6000000   3.6000000   3.6000000   1.0000000   5.6000000   1.0000000   3.6000000
 NQMom=    0.0000000   0.0000000   0.0000000   0.0000000   0.0000000   0.0000000   0.0000000   0.0000000   0.0000000   0.0000000
 NMagM=    0.0000000   0.0000000   0.0000000   0.0000000   0.0000000   0.0000000   2.7928460   0.0000000   2.7928460   0.0000000
 AtZNuc=   6.0000000   6.0000000   6.0000000   6.0000000   6.0000000   6.0000000   1.0000000   8.0000000   1.0000000   6.0000000

  Atom        11          12          13          14          15          16          17          18
 IAtWgt=          12          12          12          12          12          35           1           1
 AtmWgt=  12.0000000  12.0000000  12.0000000  12.0000000  12.0000000  34.9688527   1.0078250   1.0078250
 NucSpn=           0           0           0           0           0           3           1           1
 AtZEff=   3.6000000   3.6000000   3.6000000   3.6000000   3.6000000  14.2400000   1.0000000   1.0000000
 NQMom=    0.0000000   0.0000000   0.0000000   0.0000000   0.0000000  -8.1650000   0.0000000   0.0000000
 NMagM=    0.0000000   0.0000000   0.0000000   0.0000000   0.0000000   0.8218740   2.7928460   2.7928460
 AtZNuc=   6.0000000   6.0000000   6.0000000   6.0000000   6.0000000  17.0000000   1.0000000   1.0000000
 Leave Link  101 at Mon Apr  4 21:18:23 2022, MaxMem=  1879048192 cpu:               2.7 elap:               0.7
 (Enter /gpfs/software/gaussian16/sse4/tar/g16/l103.exe)

 GradGradGradGradGradGradGradGradGradGradGradGradGradGradGradGradGradGrad
 Berny optimization.
 Initialization pass.
                           ----------------------------
                           !    Initial Parameters    !
                           ! (Angstroms and Degrees)  !
 --------------------------                            --------------------------
 ! Name  Definition              Value          Derivative Info.                !
 --------------------------------------------------------------------------------
 ! R1    R(1,2)                  1.4795         calculate D2E/DX2 analytically  !
 ! R2    R(1,3)                  1.4524         calculate D2E/DX2 analytically  !
 ! R3    R(1,8)                  1.2263         calculate D2E/DX2 analytically  !
 ! R4    R(2,6)                  1.3779         calculate D2E/DX2 analytically  !
 ! R5    R(2,9)                  1.0853         calculate D2E/DX2 analytically  !
 ! R6    R(3,4)                  1.2358         calculate D2E/DX2 analytically  !
 ! R7    R(4,5)                  1.4057         calculate D2E/DX2 analytically  !
 ! R8    R(5,6)                  1.4257         calculate D2E/DX2 analytically  !
 ! R9    R(5,10)                 1.4311         calculate D2E/DX2 analytically  !
 ! R10   R(6,7)                  1.0889         calculate D2E/DX2 analytically  !
 ! R11   R(10,11)                1.3852         calculate D2E/DX2 analytically  !
 ! R12   R(10,12)                1.4303         calculate D2E/DX2 analytically  !
 ! R13   R(11,15)                1.2431         calculate D2E/DX2 analytically  !
 ! R14   R(12,13)                1.3959         calculate D2E/DX2 analytically  !
 ! R15   R(12,18)                1.0857         calculate D2E/DX2 analytically  !
 ! R16   R(13,14)                1.4043         calculate D2E/DX2 analytically  !
 ! R17   R(13,17)                1.0843         calculate D2E/DX2 analytically  !
 ! R18   R(14,15)                1.3833         calculate D2E/DX2 analytically  !
 ! R19   R(14,16)                1.7583         calculate D2E/DX2 analytically  !
 ! A1    A(2,1,3)              103.5845         calculate D2E/DX2 analytically  !
 ! A2    A(2,1,8)              124.9536         calculate D2E/DX2 analytically  !
 ! A3    A(3,1,8)              131.462          calculate D2E/DX2 analytically  !
 ! A4    A(1,2,6)              125.6731         calculate D2E/DX2 analytically  !
 ! A5    A(1,2,9)              114.229          calculate D2E/DX2 analytically  !
 ! A6    A(6,2,9)              120.098          calculate D2E/DX2 analytically  !
 ! A7    A(1,3,4)              130.5049         calculate D2E/DX2 analytically  !
 ! A8    A(3,4,5)              127.7023         calculate D2E/DX2 analytically  !
 ! A9    A(4,5,6)              108.4924         calculate D2E/DX2 analytically  !
 ! A10   A(4,5,10)             127.4212         calculate D2E/DX2 analytically  !
 ! A11   A(6,5,10)             124.0864         calculate D2E/DX2 analytically  !
 ! A12   A(2,6,5)              124.0429         calculate D2E/DX2 analytically  !
 ! A13   A(2,6,7)              118.3628         calculate D2E/DX2 analytically  !
 ! A14   A(5,6,7)              117.5942         calculate D2E/DX2 analytically  !
 ! A15   A(5,10,11)            130.3773         calculate D2E/DX2 analytically  !
 ! A16   A(5,10,12)            125.3073         calculate D2E/DX2 analytically  !
 ! A17   A(11,10,12)           104.3155         calculate D2E/DX2 analytically  !
 ! A18   A(10,11,15)           137.3008         calculate D2E/DX2 analytically  !
 ! A19   A(10,12,13)           123.9257         calculate D2E/DX2 analytically  !
 ! A20   A(10,12,18)           116.4026         calculate D2E/DX2 analytically  !
 ! A21   A(13,12,18)           119.6717         calculate D2E/DX2 analytically  !
 ! A22   A(12,13,14)           121.7828         calculate D2E/DX2 analytically  !
 ! A23   A(12,13,17)           119.2996         calculate D2E/DX2 analytically  !
 ! A24   A(14,13,17)           118.9176         calculate D2E/DX2 analytically  !
 ! A25   A(13,14,15)           114.1874         calculate D2E/DX2 analytically  !
 ! A26   A(13,14,16)           120.5636         calculate D2E/DX2 analytically  !
 ! A27   A(15,14,16)           125.249          calculate D2E/DX2 analytically  !
 ! A28   A(11,15,14)           118.4879         calculate D2E/DX2 analytically  !
 ! D1    D(3,1,2,6)             -0.0174         calculate D2E/DX2 analytically  !
 ! D2    D(3,1,2,9)            179.9839         calculate D2E/DX2 analytically  !
 ! D3    D(8,1,2,6)           -179.9812         calculate D2E/DX2 analytically  !
 ! D4    D(8,1,2,9)              0.0202         calculate D2E/DX2 analytically  !
 ! D5    D(2,1,3,4)              0.0184         calculate D2E/DX2 analytically  !
 ! D6    D(8,1,3,4)            179.9787         calculate D2E/DX2 analytically  !
 ! D7    D(1,2,6,5)              0.005          calculate D2E/DX2 analytically  !
 ! D8    D(1,2,6,7)           -179.9939         calculate D2E/DX2 analytically  !
 ! D9    D(9,2,6,5)           -179.9964         calculate D2E/DX2 analytically  !
 ! D10   D(9,2,6,7)              0.0047         calculate D2E/DX2 analytically  !
 ! D11   D(1,3,4,5)             -0.0051         calculate D2E/DX2 analytically  !
 ! D12   D(3,4,5,6)             -0.0106         calculate D2E/DX2 analytically  !
 ! D13   D(3,4,5,10)           179.9974         calculate D2E/DX2 analytically  !
 ! D14   D(4,5,6,2)              0.01           calculate D2E/DX2 analytically  !
 ! D15   D(4,5,6,7)           -179.9912         calculate D2E/DX2 analytically  !
 ! D16   D(10,5,6,2)          -179.9978         calculate D2E/DX2 analytically  !
 ! D17   D(10,5,6,7)             0.0011         calculate D2E/DX2 analytically  !
 ! D18   D(4,5,10,11)          179.994          calculate D2E/DX2 analytically  !
 ! D19   D(4,5,10,12)           -0.0045         calculate D2E/DX2 analytically  !
 ! D20   D(6,5,10,11)            0.0033         calculate D2E/DX2 analytically  !
 ! D21   D(6,5,10,12)         -179.9953         calculate D2E/DX2 analytically  !
 ! D22   D(5,10,11,15)        -179.9993         calculate D2E/DX2 analytically  !
 ! D23   D(12,10,11,15)         -0.0005         calculate D2E/DX2 analytically  !
 ! D24   D(5,10,12,13)         179.9997         calculate D2E/DX2 analytically  !
 ! D25   D(5,10,12,18)          -0.0005         calculate D2E/DX2 analytically  !
 ! D26   D(11,10,12,13)          0.0008         calculate D2E/DX2 analytically  !
 ! D27   D(11,10,12,18)       -179.9993         calculate D2E/DX2 analytically  !
 ! D28   D(10,11,15,14)         -0.0001         calculate D2E/DX2 analytically  !
 ! D29   D(10,12,13,14)         -0.0005         calculate D2E/DX2 analytically  !
 ! D30   D(10,12,13,17)        179.9997         calculate D2E/DX2 analytically  !
 ! D31   D(18,12,13,14)        179.9996         calculate D2E/DX2 analytically  !
 ! D32   D(18,12,13,17)         -0.0001         calculate D2E/DX2 analytically  !
 ! D33   D(12,13,14,15)         -0.0002         calculate D2E/DX2 analytically  !
 ! D34   D(12,13,14,16)       -179.9997         calculate D2E/DX2 analytically  !
 ! D35   D(17,13,14,15)        179.9995         calculate D2E/DX2 analytically  !
 ! D36   D(17,13,14,16)          0.0001         calculate D2E/DX2 analytically  !
 ! D37   D(13,14,15,11)          0.0005         calculate D2E/DX2 analytically  !
 ! D38   D(16,14,15,11)        179.9999         calculate D2E/DX2 analytically  !
 --------------------------------------------------------------------------------
 Trust Radius=3.00D-01 FncErr=1.00D-07 GrdErr=1.00D-07 EigMax=2.50D+02 EigMin=1.00D-04
 Number of steps in this run=      2 maximum allowed number of steps=      2.
 GradGradGradGradGradGradGradGradGradGradGradGradGradGradGradGradGradGrad

 Leave Link  103 at Mon Apr  4 21:18:23 2022, MaxMem=  1879048192 cpu:               0.2 elap:               0.1
 (Enter /gpfs/software/gaussian16/sse4/tar/g16/l202.exe)
                          Input orientation:                          
 ---------------------------------------------------------------------
 Center     Atomic      Atomic             Coordinates (Angstroms)
 Number     Number       Type             X           Y           Z
 ---------------------------------------------------------------------
      1          6           0       -6.139693    2.473663   -0.002052
      2          6           0       -6.108459    0.994536   -0.004231
      3          6           0       -4.735427    2.844533   -0.001031
      4          6           0       -3.719439    2.141006   -0.002032
      5          6           0       -3.645836    0.737213   -0.004427
      6          6           0       -4.972418    0.214827   -0.005343
      7          1           0       -5.088138   -0.867895   -0.007044
      8          8           0       -7.159386    3.154839   -0.000751
      9          1           0       -7.088496    0.528369   -0.004971
     10          6           0       -2.465323   -0.071700   -0.005628
     11          6           0       -2.321558   -1.449383   -0.007857
     12          6           0       -1.123615    0.423891   -0.004658
     13          6           0        0.008545   -0.392692   -0.005870
     14          6           0       -0.089873   -1.793579   -0.008173
     15          6           0       -1.388316   -2.270507   -0.009092
     16         17           0        1.357762   -2.791574   -0.009638
     17          1           0        0.992058    0.063816   -0.005010
     18          1           0       -1.007679    1.503425   -0.002873
 ---------------------------------------------------------------------
                    Distance matrix (angstroms):
                    1          2          3          4          5
     1  C    0.000000
     2  C    1.479459   0.000000
     3  C    1.452416   2.303849   0.000000
     4  C    2.443009   2.649871   1.235792   0.000000
     5  C    3.038847   2.476030   2.372344   1.405723   0.000000
     6  C    2.542613   1.377873   2.640367   2.297854   1.425731
     7  H    3.503113   2.123608   3.729151   3.305578   2.157919
     8  O    1.226285   2.402368   2.443741   3.586237   4.264969
     9  H    2.164348   1.085258   3.301752   3.735125   3.448989
    10  C    4.469886   3.795958   3.695647   2.543401   1.431067
    11  C    5.474348   4.507036   4.925903   3.852921   2.556350
    12  C    5.418728   5.017400   4.347954   3.112361   2.541608
    13  C    6.783572   6.272331   5.743250   4.507494   3.825074
    14  C    7.403359   6.633022   6.564549   5.353013   4.364607
    15  C    6.714372   5.739363   6.112844   4.989553   3.760692
    16  Cl   9.161583   8.371326   8.300164   7.078726   6.122773
    17  H    7.527898   7.161255   6.366827   5.149071   4.686526
    18  H    5.222924   5.126102   3.961650   2.785704   2.747172
                    6          7          8          9         10
     6  C    0.000000
     7  H    1.088890   0.000000
     8  O    3.664221   4.524655   0.000000
     9  H    2.139181   2.439465   2.627430   0.000000
    10  C    2.523415   2.741001   5.696034   4.661953   0.000000
    11  C    3.129962   2.827029   6.678585   5.160931   1.385166
    12  C    3.854477   4.169671   6.624849   5.965796   1.430312
    13  C    5.017876   5.118789   7.997764   7.156560   2.494606
    14  C    5.279484   5.083261   8.629305   7.373749   2.933878
    15  C    4.361501   3.956768   7.920840   6.350259   2.448410
    16  Cl   7.007827   6.726824  10.387575   9.075313   4.691877
    17  H    5.966388   6.151168   8.717825   8.093897   3.460036
    18  H    4.168891   4.719462   6.369511   6.158496   2.146102
                   11         12         13         14         15
    11  C    0.000000
    12  C    2.223563   0.000000
    13  C    2.558511   1.395921   0.000000
    14  C    2.258072   2.446591   1.404342   0.000000
    15  C    1.243056   2.707373   2.340389   1.383263   0.000000
    16  Cl   3.916487   4.061584   2.752278   1.758306   2.795076
    17  H    3.642778   2.146095   1.084296   2.149535   3.333956
    18  H    3.231931   1.085744   2.151274   3.422372   3.793085
                   16         17         18
    16  Cl   0.000000
    17  H    2.878717   0.000000
    18  H    4.903302   2.464027   0.000000
 Stoichiometry    C12H4ClO(1-)
 Framework group  C1[X(C12H4ClO)]
 Deg. of freedom    48
 Full point group                 C1      NOp   1
 RotChk:  IX=3 Diff= 4.37D-16
 Largest Abelian subgroup         C1      NOp   1
 Largest concise Abelian subgroup C1      NOp   1
                         Standard orientation:                         
 ---------------------------------------------------------------------
 Center     Atomic      Atomic             Coordinates (Angstroms)
 Number     Number       Type             X           Y           Z
 ---------------------------------------------------------------------
      1          6           0        4.272949   -0.092453   -0.000229
      2          6           0        3.424569    1.119591    0.000006
      3          6           0        3.311972   -1.181505    0.000040
      4          6           0        2.076339   -1.161657    0.000083
      5          6           0        1.234631   -0.035787   -0.000026
      6          6           0        2.046794    1.136007    0.000050
      7          1           0        1.540966    2.100278    0.000130
      8          8           0        5.499234   -0.091664    0.000066
      9          1           0        3.979953    2.051972    0.000129
     10          6           0       -0.196347   -0.019823   -0.000028
     11          6           0       -1.081855    1.045334   -0.000021
     12          6           0       -1.035980   -1.177755   -0.000008
     13          6           0       -2.431033   -1.128533   -0.000003
     14          6           0       -3.128147    0.090568   -0.000007
     15          6           0       -2.314098    1.208933   -0.000011
     16         17           0       -4.886281    0.115168    0.000008
     17          1           0       -2.994675   -2.054818    0.000008
     18          1           0       -0.532104   -2.139498    0.000002
 ---------------------------------------------------------------------
 Rotational constants (GHZ):           3.5033728           0.2258180           0.2121438
 Leave Link  202 at Mon Apr  4 21:18:23 2022, MaxMem=  1879048192 cpu:               0.5 elap:               0.2
 (Enter /gpfs/software/gaussian16/sse4/tar/g16/l301.exe)
 Standard basis: 6-311+G(d,p) (5D, 7F)
 Ernie: Thresh=  0.10000D-02 Tol=  0.10000D-05 Strict=F.
 There are   354 symmetry adapted cartesian basis functions of A   symmetry.
 There are   340 symmetry adapted basis functions of A   symmetry.
   340 basis functions,   553 primitive gaussians,   354 cartesian basis functions
    51 alpha electrons       51 beta electrons
       nuclear repulsion energy       774.7489265819 Hartrees.
 IExCor= 4336 DFT=T Ex+Corr=M062X ExCW=0 ScaHFX=  0.540000
 ScaDFX=  1.000000  1.000000  1.000000  1.000000 ScalE2=  1.000000  1.000000
 IRadAn=      5 IRanWt=     -1 IRanGd=            0 ICorTp=0 IEmpDi=  4
 NAtoms=   18 NActive=   18 NUniq=   18 SFac= 1.00D+00 NAtFMM=   60 NAOKFM=F Big=F
 Integral buffers will be    131072 words long.
 Raffenetti 2 integral format.
 Two-electron integral symmetry is turned on.
 Leave Link  301 at Mon Apr  4 21:18:23 2022, MaxMem=  1879048192 cpu:               0.6 elap:               0.2
 (Enter /gpfs/software/gaussian16/sse4/tar/g16/l302.exe)
 NPDir=0 NMtPBC=     1 NCelOv=     1 NCel=       1 NClECP=     1 NCelD=      1
         NCelK=      1 NCelE2=     1 NClLst=     1 CellRange=     0.0.
 One-electron integrals computed using PRISM.
 One-electron integral symmetry used in STVInt
 NBasis=   340 RedAO= T EigKep=  1.41D-06  NBF=   340
 NBsUse=   336 1.00D-06 EigRej=  8.12D-07 NBFU=   336
 Precomputing XC quadrature grid using
 IXCGrd= 4 IRadAn=           5 IRanWt=          -1 IRanGd=           0 AccXCQ= 0.00D+00.
 Generated NRdTot=       0 NPtTot=           0 NUsed=           0 NTot=          32
 NSgBfM=   348   348   348   348   348 MxSgAt=    18 MxSgA2=    18.
 Leave Link  302 at Mon Apr  4 21:18:27 2022, MaxMem=  1879048192 cpu:              15.3 elap:               3.9
 (Enter /gpfs/software/gaussian16/sse4/tar/g16/l303.exe)
 DipDrv:  MaxL=1.
 Leave Link  303 at Mon Apr  4 21:18:27 2022, MaxMem=  1879048192 cpu:               1.0 elap:               0.3
 (Enter /gpfs/software/gaussian16/sse4/tar/g16/l401.exe)
 Initial guess from the checkpoint file:  "checkpoint.chk"
 B after Tr=    -0.000000    0.000000    0.000000
         Rot=    1.000000   -0.000000    0.000000    0.000000 Ang=   0.00 deg.
 Guess basis will be translated and rotated to current coordinates.
 JPrj=2 DoOrth=T DoCkMO=T.
 Leave Link  401 at Mon Apr  4 21:18:30 2022, MaxMem=  1879048192 cpu:              11.4 elap:               2.9
 (Enter /gpfs/software/gaussian16/sse4/tar/g16/l502.exe)
 Integral symmetry usage will be decided dynamically.
 Closed shell SCF:
 Using DIIS extrapolation, IDIIS=  1040.
 NGot=  1879048192 LenX=  1878791817 LenY=  1878666060
 Requested convergence on RMS density matrix=1.00D-08 within 128 cycles.
 Requested convergence on MAX density matrix=1.00D-06.
 Requested convergence on             energy=1.00D-06.
 No special actions if energy rises.
 Fock matrices will be formed incrementally for  20 cycles.

 Cycle   1  Pass 1  IDiag  1:
 FoFJK:  IHMeth= 1 ICntrl=       0 DoSepK=F KAlg= 0 I1Cent=           0 FoldK=F
 IRaf= 850000000 NMat=       1 IRICut=       1 DoRegI=T DoRafI=F ISym2E= 0 IDoP0=0 IntGTp=1.
 FoFCou: FMM=F IPFlag=           0 FMFlag=      100000 FMFlg1=           0
         NFxFlg=           0 DoJE=F BraDBF=F KetDBF=F FulRan=T
         wScrn=  0.000000 ICntrl=         0 IOpCl=  0 I1Cent=           0 NGrid=           0
         NMat0=    1 NMatS0=      1 NMatT0=    0 NMatD0=    1 NMtDS0=    0 NMtDT0=    0
 Symmetry not used in FoFCou.
 E= -994.861490803771    
 DIIS: error= 5.31D-09 at cycle   1 NSaved=   1.
 NSaved= 1 IEnMin= 1 EnMin= -994.861490803771     IErMin= 1 ErrMin= 5.31D-09
 ErrMax= 5.31D-09  0.00D+00 EMaxC= 1.00D-01 BMatC= 4.08D-15 BMatP= 4.08D-15
 IDIUse=1 WtCom= 1.00D+00 WtEn= 0.00D+00
 Coeff-Com:  0.100D+01
 Coeff:      0.100D+01
 Gap=     0.157 Goal=   None    Shift=    0.000
 RMSDP=3.12D-09 MaxDP=1.60D-07              OVMax= 4.31D-08

 SCF Done:  E(RM062X) =  -994.861490804     A.U. after    1 cycles
            NFock=  1  Conv=0.31D-08     -V/T= 2.0030
 KE= 9.918762237105D+02 PE=-3.901236664612D+03 EE= 1.139750023516D+03
 Leave Link  502 at Mon Apr  4 21:18:55 2022, MaxMem=  1879048192 cpu:              99.5 elap:              25.0
 (Enter /gpfs/software/gaussian16/sse4/tar/g16/l801.exe)
 DoSCS=F DFT=T ScalE2(SS,OS)=  1.000000  1.000000
 Range of M.O.s used for correlation:     1   336
 NBasis=   340 NAE=    51 NBE=    51 NFC=     0 NFV=     0
 NROrb=    336 NOA=    51 NOB=    51 NVA=   285 NVB=   285

 **** Warning!!: The largest alpha MO coefficient is  0.18563622D+03

 Leave Link  801 at Mon Apr  4 21:18:55 2022, MaxMem=  1879048192 cpu:               0.3 elap:               0.1
 (Enter /gpfs/software/gaussian16/sse4/tar/g16/l1101.exe)
 Using compressed storage, NAtomX=    18.
 Will process     19 centers per pass.
 Leave Link 1101 at Mon Apr  4 21:18:58 2022, MaxMem=  1879048192 cpu:              11.2 elap:               2.8
 (Enter /gpfs/software/gaussian16/sse4/tar/g16/l1102.exe)
 Symmetrizing basis deriv contribution to polar:
 IMax=3 JMax=2 DiffMx= 0.00D+00
 Leave Link 1102 at Mon Apr  4 21:18:58 2022, MaxMem=  1879048192 cpu:               0.9 elap:               0.2
 (Enter /gpfs/software/gaussian16/sse4/tar/g16/l1110.exe)
 Forming Gx(P) for the SCF density, NAtomX=    18.
 Integral derivatives from FoFJK, PRISM(SPDF).
 Do as many integral derivatives as possible in FoFJK.
 G2DrvN: MDV=    1879046796.
 G2DrvN: will do    19 centers at a time, making    1 passes.
 Calling FoFCou, ICntrl=  3107 FMM=F I1Cent=   0 AccDes= 0.00D+00.
 FoFJK:  IHMeth= 1 ICntrl=    3107 DoSepK=F KAlg= 0 I1Cent=           0 FoldK=F
 IRaf=         0 NMat=       1 IRICut=       1 DoRegI=T DoRafI=F ISym2E= 0 IDoP0=0 IntGTp=1.
 FoFCou: FMM=F IPFlag=           0 FMFlag=      100000 FMFlg1=           0
         NFxFlg=           0 DoJE=F BraDBF=F KetDBF=F FulRan=T
         wScrn=  0.000000 ICntrl=      3107 IOpCl=  0 I1Cent=           0 NGrid=           0
         NMat0=    1 NMatS0=      1 NMatT0=    0 NMatD0=    1 NMtDS0=    0 NMtDT0=    0
 Symmetry not used in FoFCou.
 End of G2Drv F.D. properties file   721 does not exist.
 End of G2Drv F.D. properties file   722 does not exist.
 End of G2Drv F.D. properties file   788 does not exist.
 Leave Link 1110 at Mon Apr  4 21:31:27 2022, MaxMem=  1879048192 cpu:            2988.5 elap:             748.9
[truncated: 105,778 more chars]
