# Supplementary material for: Gas Phase Reactivity of Isomeric Hydroxylated Polychlorinated Biphenyls
Source: J Am Soc Mass Spectrom. 2024 Apr 19;35(5):1021–9. doi: 10.1021/jasms.4c00035 (PMC11066962; doi:10.1021/jasms.4c00035)
Supplement: Supplementary file 3 — js4c00035_si_003.zip [file js4c00035_si_003.zip › Claculated geometries/4-OH-CB35__3_3_a.out]

 Entering Gaussian System, Link 0=/gpfs/software/gaussian16/sse4/tar/g16/g16
 Initial command:
 /gpfs/software/gaussian16/sse4/tar/g16/l1.exe "/tmp/Gau-157291.inp" -scrdir="/tmp/"
 Entering Link 1 = /gpfs/software/gaussian16/sse4/tar/g16/l1.exe PID=    157372.
  
 Copyright (c) 1988,1990,1992,1993,1995,1998,2003,2009,2016,
            Gaussian, Inc.  All Rights Reserved.
  
 This is part of the Gaussian(R) 16 program.  It is based on
 the Gaussian(R) 09 system (copyright 2009, Gaussian, Inc.),
 the Gaussian(R) 03 system (copyright 2003, Gaussian, Inc.),
 the Gaussian(R) 98 system (copyright 1998, Gaussian, Inc.),
 the Gaussian(R) 94 system (copyright 1995, Gaussian, Inc.),
 the Gaussian 92(TM) system (copyright 1992, Gaussian, Inc.),
 the Gaussian 90(TM) system (copyright 1990, Gaussian, Inc.),
 the Gaussian 88(TM) system (copyright 1988, Gaussian, Inc.),
 the Gaussian 86(TM) system (copyright 1986, Carnegie Mellon
 University), and the Gaussian 82(TM) system (copyright 1983,
 Carnegie Mellon University). Gaussian is a federally registered
 trademark of Gaussian, Inc.
  
 This software contains proprietary and confidential information,
 including trade secrets, belonging to Gaussian, Inc.
  
 This software is provided under written license and may be
 used, copied, transmitted, or stored only in accord with that
 written license.
  
 The following legend is applicable only to US Government
 contracts under FAR:
  
                    RESTRICTED RIGHTS LEGEND
  
 Use, reproduction and disclosure by the US Government is
 subject to restrictions as set forth in subparagraphs (a)
 and (c) of the Commercial Computer Software - Restricted
 Rights clause in FAR 52.227-19.
  
 Gaussian, Inc.
 340 Quinnipiac St., Bldg. 40, Wallingford CT 06492
  
  
 ---------------------------------------------------------------
 Warning -- This program may not be used in any manner that
 competes with the business of Gaussian, Inc. or will provide
 assistance to any competitor of Gaussian, Inc.  The licensee
 of this program is prohibited from giving any competitor of
 Gaussian, Inc. access to this program.  By using this program,
 the user acknowledges that Gaussian, Inc. is engaged in the
 business of creating and licensing software in the field of
 computational chemistry and represents and warrants to the
 licensee that it is not a competitor of Gaussian, Inc. and that
 it will not use this program in any manner prohibited above.
 ---------------------------------------------------------------
  

 Cite this work as:
 Gaussian 16, Revision A.03,
 M. J. Frisch, G. W. Trucks, H. B. Schlegel, G. E. Scuseria, 
 M. A. Robb, J. R. Cheeseman, G. Scalmani, V. Barone, 
 G. A. Petersson, H. Nakatsuji, X. Li, M. Caricato, A. V. Marenich, 
 J. Bloino, B. G. Janesko, R. Gomperts, B. Mennucci, H. P. Hratchian, 
 J. V. Ortiz, A. F. Izmaylov, J. L. Sonnenberg, D. Williams-Young, 
 F. Ding, F. Lipparini, F. Egidi, J. Goings, B. Peng, A. Petrone, 
 T. Henderson, D. Ranasinghe, V. G. Zakrzewski, J. Gao, N. Rega, 
 G. Zheng, W. Liang, M. Hada, M. Ehara, K. Toyota, R. Fukuda, 
 J. Hasegawa, M. Ishida, T. Nakajima, Y. Honda, O. Kitao, H. Nakai, 
 T. Vreven, K. Throssell, J. A. Montgomery, Jr., J. E. Peralta, 
 F. Ogliaro, M. J. Bearpark, J. J. Heyd, E. N. Brothers, K. N. Kudin, 
 V. N. Staroverov, T. A. Keith, R. Kobayashi, J. Normand, 
 K. Raghavachari, A. P. Rendell, J. C. Burant, S. S. Iyengar, 
 J. Tomasi, M. Cossi, J. M. Millam, M. Klene, C. Adamo, R. Cammi, 
 J. W. Ochterski, R. L. Martin, K. Morokuma, O. Farkas, 
 J. B. Foresman, and D. J. Fox, Gaussian, Inc., Wallingford CT, 2016.
 
 ******************************************
 Gaussian 16:  ES64L-G16RevA.03 25-Dec-2016
                 6-Jul-2022 
 ******************************************
 %Chk=checkpoint
 %Mem=5gb
 %NProc=5
 Will use up to    5 processors via shared memory.
 -------------------------------------------------
 #p M062X/6-311+G** opt int=ultrafine freq pop=nbo
 -------------------------------------------------
 1/18=20,19=15,26=4,38=1/1,3;
 2/9=110,12=2,17=6,18=5,40=1/2;
 3/5=4,6=6,7=111,11=2,25=1,30=1,71=1,74=-55,75=-5/1,2,3;
 4//1;
 5/5=2,38=5/2;
 6/7=2,8=2,9=2,10=2,28=1,40=1/1,7;
 7//1,2,3,16;
 1/18=20,19=15,26=4/3(2);
 2/9=110/2;
 99//99;
 2/9=110/2;
 3/5=4,6=6,7=111,11=2,25=1,30=1,71=1,74=-55,75=-5/1,2,3;
 4/5=5,16=3,69=1/1;
 5/5=2,38=5/2;
 7//1,2,3,16;
 1/18=20,19=15,26=4/3(-5);
 2/9=110/2;
 6/7=2,8=2,9=2,10=2,19=2,28=1,40=1/1,7;
 99/9=1/99;
 Leave Link    1 at Wed Jul  6 06:05:46 2022, MaxMem=   671088640 cpu:             121.3 elap:              30.4
 (Enter /gpfs/software/gaussian16/sse4/tar/g16/l101.exe)
 ---
 ...
 ---
 Symbolic Z-matrix:
 Charge = -1 Multiplicity = 1
 C                    -8.11599  -1.60301   6.82983 
 C                    -7.28586  -2.59648   7.33833 
 C                    -5.98237  -2.88648   6.81301 
 C                    -7.50263  -0.93512   5.74385 
 C                    -6.20736  -1.20708   5.20492 
 C                    -5.37288  -2.20424   5.71498 
 H                    -5.48226  -3.6906    7.3335 
 Cl                   -8.40198   0.34057   4.98458 
 O                    -9.26592  -1.36226   7.30916 
 H                    -7.71193  -3.14855   8.18429 
 C                    -3.96722  -2.51341   5.1452 
 C                    -3.1424   -3.51892   5.67009 
 C                    -1.86254  -3.79776   5.14813 
 C                    -3.36438  -1.81446   4.03397 
 C                    -2.07386  -2.0972    3.50933 
 C                    -1.32816  -3.09046   4.07124 
 Cl                    0.23725  -3.43503   3.43627 
 H                    -1.62884  -1.55768   2.66442 
 H                    -3.87821  -1.01302   3.52497 
 H                    -3.43552  -4.14767   6.51207 
 
 ITRead=  0  0  0  0  0  0  0  0  0  0  0  0  0  0  0  0  0  0  0  0
 MicOpt= -1 -1 -1 -1 -1 -1 -1 -1 -1 -1 -1 -1 -1 -1 -1 -1 -1 -1 -1 -1
 NAtoms=     20 NQM=       20 NQMF=       0 NMMI=      0 NMMIF=      0
                NMic=       0 NMicF=      0.
                    Isotopes and Nuclear Properties:
 (Nuclear quadrupole moments (NQMom) in fm**2, nuclear magnetic moments (NMagM)
  in nuclear magnetons)

  Atom         1           2           3           4           5           6           7           8           9          10
 IAtWgt=          12          12          12          12          12          12           1          35          16           1
 AtmWgt=  12.0000000  12.0000000  12.0000000  12.0000000  12.0000000  12.0000000   1.0078250  34.9688527  15.9949146   1.0078250
 NucSpn=           0           0           0           0           0           0           1           3           0           1
 AtZEff=  -0.0000000  -0.0000000  -0.0000000  -0.0000000  -0.0000000  -0.0000000  -0.0000000  -0.0000000  -0.0000000  -0.0000000
 NQMom=    0.0000000   0.0000000   0.0000000   0.0000000   0.0000000   0.0000000   0.0000000  -8.1650000   0.0000000   0.0000000
 NMagM=    0.0000000   0.0000000   0.0000000   0.0000000   0.0000000   0.0000000   2.7928460   0.8218740   0.0000000   2.7928460
 AtZNuc=   6.0000000   6.0000000   6.0000000   6.0000000   6.0000000   6.0000000   1.0000000  17.0000000   8.0000000   1.0000000

  Atom        11          12          13          14          15          16          17          18          19          20
 IAtWgt=          12          12          12          12          12          12          35           1           1           1
 AtmWgt=  12.0000000  12.0000000  12.0000000  12.0000000  12.0000000  12.0000000  34.9688527   1.0078250   1.0078250   1.0078250
 NucSpn=           0           0           0           0           0           0           3           1           1           1
 AtZEff=  -0.0000000  -0.0000000  -0.0000000  -0.0000000  -0.0000000  -0.0000000  -0.0000000  -0.0000000  -0.0000000  -0.0000000
 NQMom=    0.0000000   0.0000000   0.0000000   0.0000000   0.0000000   0.0000000  -8.1650000   0.0000000   0.0000000   0.0000000
 NMagM=    0.0000000   0.0000000   0.0000000   0.0000000   0.0000000   0.0000000   0.8218740   2.7928460   2.7928460   2.7928460
 AtZNuc=   6.0000000   6.0000000   6.0000000   6.0000000   6.0000000   6.0000000  17.0000000   1.0000000   1.0000000   1.0000000
 Leave Link  101 at Wed Jul  6 06:07:02 2022, MaxMem=   671088640 cpu:               0.8 elap:               0.2
 (Enter /gpfs/software/gaussian16/sse4/tar/g16/l103.exe)

 GradGradGradGradGradGradGradGradGradGradGradGradGradGradGradGradGradGrad
 Berny optimization.
 Initialization pass.
                           ----------------------------
                           !    Initial Parameters    !
                           ! (Angstroms and Degrees)  !
 --------------------------                            --------------------------
 ! Name  Definition              Value          Derivative Info.                !
 --------------------------------------------------------------------------------
 ! R1    R(1,2)                  1.3909         estimate D2E/DX2                !
 ! R2    R(1,4)                  1.4148         estimate D2E/DX2                !
 ! R3    R(1,9)                  1.2689         estimate D2E/DX2                !
 ! R4    R(2,3)                  1.435          estimate D2E/DX2                !
 ! R5    R(2,10)                 1.0963         estimate D2E/DX2                !
 ! R6    R(3,6)                  1.4292         estimate D2E/DX2                !
 ! R7    R(3,7)                  1.0806         estimate D2E/DX2                !
 ! R8    R(4,5)                  1.429          estimate D2E/DX2                !
 ! R9    R(4,8)                  1.7357         estimate D2E/DX2                !
 ! R10   R(5,6)                  1.3967         estimate D2E/DX2                !
 ! R11   R(6,11)                 1.5479         estimate D2E/DX2                !
 ! R12   R(11,12)                1.4025         estimate D2E/DX2                !
 ! R13   R(11,14)                1.4446         estimate D2E/DX2                !
 ! R14   R(12,13)                1.41           estimate D2E/DX2                !
 ! R15   R(12,20)                1.091          estimate D2E/DX2                !
 ! R16   R(13,16)                1.3948         estimate D2E/DX2                !
 ! R17   R(14,15)                1.4215         estimate D2E/DX2                !
 ! R18   R(14,19)                1.0795         estimate D2E/DX2                !
 ! R19   R(15,16)                1.3632         estimate D2E/DX2                !
 ! R20   R(15,18)                1.0968         estimate D2E/DX2                !
 ! R21   R(16,17)                1.7241         estimate D2E/DX2                !
 ! A1    A(2,1,4)              111.0424         estimate D2E/DX2                !
 ! A2    A(2,1,9)              122.567          estimate D2E/DX2                !
 ! A3    A(4,1,9)              126.3906         estimate D2E/DX2                !
 ! A4    A(1,2,3)              123.5487         estimate D2E/DX2                !
 ! A5    A(1,2,10)             114.1934         estimate D2E/DX2                !
 ! A6    A(3,2,10)             122.2579         estimate D2E/DX2                !
 ! A7    A(2,3,6)              124.9014         estimate D2E/DX2                !
 ! A8    A(2,3,7)              113.2329         estimate D2E/DX2                !
 ! A9    A(6,3,7)              121.8657         estimate D2E/DX2                !
 ! A10   A(1,4,5)              126.3412         estimate D2E/DX2                !
 ! A11   A(1,4,8)              117.2646         estimate D2E/DX2                !
 ! A12   A(5,4,8)              116.3942         estimate D2E/DX2                !
 ! A13   A(4,5,6)              122.6617         estimate D2E/DX2                !
 ! A14   A(3,6,5)              111.5046         estimate D2E/DX2                !
 ! A15   A(3,6,11)             125.0796         estimate D2E/DX2                !
 ! A16   A(5,6,11)             123.4158         estimate D2E/DX2                !
 ! A17   A(6,11,12)            122.6498         estimate D2E/DX2                !
 ! A18   A(6,11,14)            124.4349         estimate D2E/DX2                !
 ! A19   A(12,11,14)           112.9152         estimate D2E/DX2                !
 ! A20   A(11,12,13)           122.4839         estimate D2E/DX2                !
 ! A21   A(11,12,20)           122.9591         estimate D2E/DX2                !
 ! A22   A(13,12,20)           114.557          estimate D2E/DX2                !
 ! A23   A(12,13,16)           122.2261         estimate D2E/DX2                !
 ! A24   A(11,14,15)           124.5092         estimate D2E/DX2                !
 ! A25   A(11,14,19)           121.5519         estimate D2E/DX2                !
 ! A26   A(15,14,19)           113.9389         estimate D2E/DX2                !
 ! A27   A(14,15,16)           119.3016         estimate D2E/DX2                !
 ! A28   A(14,15,18)           123.6989         estimate D2E/DX2                !
 ! A29   A(16,15,18)           116.9995         estimate D2E/DX2                !
 ! A30   A(13,16,15)           118.564          estimate D2E/DX2                !
 ! A31   A(13,16,17)           122.0637         estimate D2E/DX2                !
 ! A32   A(15,16,17)           119.3723         estimate D2E/DX2                !
 ! D1    D(4,1,2,3)              0.0099         estimate D2E/DX2                !
 ! D2    D(4,1,2,10)          -179.9894         estimate D2E/DX2                !
 ! D3    D(9,1,2,3)           -179.9942         estimate D2E/DX2                !
 ! D4    D(9,1,2,10)             0.0065         estimate D2E/DX2                !
 ! D5    D(2,1,4,5)             -0.0096         estimate D2E/DX2                !
 ! D6    D(2,1,4,8)            179.9885         estimate D2E/DX2                !
 ! D7    D(9,1,4,5)            179.9947         estimate D2E/DX2                !
 ! D8    D(9,1,4,8)             -0.0073         estimate D2E/DX2                !
 ! D9    D(1,2,3,6)              0.0028         estimate D2E/DX2                !
 ! D10   D(1,2,3,7)           -179.9937         estimate D2E/DX2                !
 ! D11   D(10,2,3,6)          -179.9979         estimate D2E/DX2                !
 ! D12   D(10,2,3,7)             0.0055         estimate D2E/DX2                !
 ! D13   D(2,3,6,5)             -0.0158         estimate D2E/DX2                !
 ! D14   D(2,3,6,11)           179.9878         estimate D2E/DX2                !
 ! D15   D(7,3,6,5)            179.9804         estimate D2E/DX2                !
 ! D16   D(7,3,6,11)            -0.016          estimate D2E/DX2                !
 ! D17   D(1,4,5,6)             -0.0041         estimate D2E/DX2                !
 ! D18   D(8,4,5,6)            179.9979         estimate D2E/DX2                !
 ! D19   D(4,5,6,3)              0.016          estimate D2E/DX2                !
 ! D20   D(4,5,6,11)          -179.9875         estimate D2E/DX2                !
 ! D21   D(3,6,11,12)           -0.0038         estimate D2E/DX2                !
 ! D22   D(3,6,11,14)          180.0            estimate D2E/DX2                !
 ! D23   D(5,6,11,12)         -179.9998         estimate D2E/DX2                !
 ! D24   D(5,6,11,14)            0.004          estimate D2E/DX2                !
 ! D25   D(6,11,12,13)         179.9878         estimate D2E/DX2                !
 ! D26   D(6,11,12,20)          -0.0154         estimate D2E/DX2                !
 ! D27   D(14,11,12,13)         -0.0155         estimate D2E/DX2                !
 ! D28   D(14,11,12,20)        179.9812         estimate D2E/DX2                !
 ! D29   D(6,11,14,15)        -179.9882         estimate D2E/DX2                !
 ! D30   D(6,11,14,19)           0.0155         estimate D2E/DX2                !
 ! D31   D(12,11,14,15)          0.0152         estimate D2E/DX2                !
 ! D32   D(12,11,14,19)       -179.981          estimate D2E/DX2                !
 ! D33   D(11,12,13,16)          0.0044         estimate D2E/DX2                !
 ! D34   D(20,12,13,16)       -179.9926         estimate D2E/DX2                !
 ! D35   D(12,13,16,15)          0.0092         estimate D2E/DX2                !
 ! D36   D(12,13,16,17)       -179.9944         estimate D2E/DX2                !
 ! D37   D(11,14,15,16)         -0.003          estimate D2E/DX2                !
 ! D38   D(11,14,15,18)        179.9981         estimate D2E/DX2                !
 ! D39   D(19,14,15,16)        179.9935         estimate D2E/DX2                !
 ! D40   D(19,14,15,18)         -0.0054         estimate D2E/DX2                !
 ! D41   D(14,15,16,13)         -0.0096         estimate D2E/DX2                !
 ! D42   D(14,15,16,17)        179.994          estimate D2E/DX2                !
 ! D43   D(18,15,16,13)        179.9893         estimate D2E/DX2                !
 ! D44   D(18,15,16,17)         -0.0071         estimate D2E/DX2                !
 --------------------------------------------------------------------------------
 Trust Radius=3.00D-01 FncErr=1.00D-07 GrdErr=1.00D-06 EigMax=2.50D+02 EigMin=1.00D-04
 Number of steps in this run=    107 maximum allowed number of steps=    120.
 GradGradGradGradGradGradGradGradGradGradGradGradGradGradGradGradGradGrad

 Leave Link  103 at Wed Jul  6 06:07:17 2022, MaxMem=   671088640 cpu:               0.1 elap:               0.0
 (Enter /gpfs/software/gaussian16/sse4/tar/g16/l202.exe)
                          Input orientation:                          
 ---------------------------------------------------------------------
 Center     Atomic      Atomic             Coordinates (Angstroms)
 Number     Number       Type             X           Y           Z
 ---------------------------------------------------------------------
      1          6           0       -8.115990   -1.603010    6.829830
      2          6           0       -7.285860   -2.596480    7.338330
      3          6           0       -5.982370   -2.886480    6.813010
      4          6           0       -7.502630   -0.935120    5.743850
      5          6           0       -6.207360   -1.207080    5.204920
      6          6           0       -5.372880   -2.204240    5.714980
      7          1           0       -5.482260   -3.690600    7.333500
      8         17           0       -8.401980    0.340570    4.984580
      9          8           0       -9.265920   -1.362260    7.309160
     10          1           0       -7.711930   -3.148550    8.184290
     11          6           0       -3.967220   -2.513410    5.145200
     12          6           0       -3.142400   -3.518920    5.670090
     13          6           0       -1.862540   -3.797760    5.148130
     14          6           0       -3.364380   -1.814460    4.033970
     15          6           0       -2.073860   -2.097200    3.509330
     16          6           0       -1.328160   -3.090460    4.071240
     17         17           0        0.237250   -3.435030    3.436270
     18          1           0       -1.628840   -1.557680    2.664420
     19          1           0       -3.878210   -1.013020    3.524970
     20          1           0       -3.435520   -4.147670    6.512070
 ---------------------------------------------------------------------
                    Distance matrix (angstroms):
                    1          2          3          4          5
     1  C    0.000000
     2  C    1.390924   0.000000
     3  C    2.489962   1.434973   0.000000
     4  C    1.414793   2.312893   2.694828   0.000000
     5  C    2.537708   2.764965   2.336013   1.429032   0.000000
     6  C    3.021427   2.539411   1.429195   2.479382   1.396727
     7  H    3.398272   2.109525   1.080569   3.768495   3.350298
     8  Cl   2.695226   3.925828   4.428490   1.735715   2.694462
     9  O    1.268880   2.333407   3.653917   2.396213   3.715736
    10  H    2.094402   1.096342   2.222716   3.301337   3.861306
    11  C    4.569365   3.978705   2.642272   3.917717   2.593895
    12  C    5.454567   4.560941   3.125968   5.068833   3.867165
    13  C    6.837447   5.970967   4.535996   6.352968   5.058884
    14  C    5.517186   5.187326   3.965623   4.563118   3.134098
    15  C    6.912111   6.486560   5.178196   5.984568   4.555564
    16  C    7.476427   6.812641   5.405606   6.750348   5.351537
    17  Cl   9.200498   8.516245   7.098377   8.454597   7.044493
    18  H    7.709462   7.411236   6.158712   6.661222   5.247848
    19  H    5.406382   5.353610   4.329959   4.250402   2.878338
    20  H    5.336953   4.232495   2.857903   5.239468   4.247212
                    6          7          8          9         10
     6  C    0.000000
     7  H    2.200190   0.000000
     8  Cl   4.023057   5.503864   0.000000
     9  O    4.290233   4.442729   3.008271   0.000000
    10  H    3.529925   2.447262   4.784169   2.524197   0.000000
    11  C    1.547939   2.910289   5.276182   5.838158   4.864393
    12  C    2.589486   2.875996   6.559632   6.695911   5.228669
    13  C    3.896551   4.229622   7.740594   8.087753   6.622319
    14  C    2.647979   4.346518   5.561046   6.764579   6.156797
    15  C    3.969872   5.364736   6.940042   8.167287   7.399218
    16  C    4.455000   5.315925   7.914865   8.745218   7.594279
    17  Cl   6.179071   6.925786   9.554513  10.469283   9.263651
    18  H    4.872555   6.418606   7.406883   8.940738   8.366828
    19  H    2.906749   4.924156   4.942384   6.593139   6.400559
    20  H    2.857558   2.252289   6.866094   6.510563   4.699175
                   11         12         13         14         15
    11  C    0.000000
    12  C    1.402458   0.000000
    13  C    2.465612   1.410048   0.000000
    14  C    1.444569   2.373046   2.725868   0.000000
    15  C    2.536555   2.798562   2.371123   1.421489   0.000000
    16  C    2.907063   2.455884   1.394822   2.403280   1.363223
    17  Cl   4.631133   4.052039   2.733342   3.994400   2.671396
    18  H    3.540580   3.895045   3.352818   2.225691   1.096812
    19  H    2.210031   3.379718   3.801625   1.079541   2.105082
    20  H    2.195870   1.090952   2.111169   3.404396   3.882653
                   16         17         18         19         20
    16  C    0.000000
    17  Cl   1.724072   0.000000
    18  H    2.102134   2.757261   0.000000
    19  H    3.334205   4.776087   2.469183   0.000000
    20  H    3.393569   4.843309   4.977605   4.352559   0.000000
 Stoichiometry    C12H5Cl2O(1-)
 Framework group  C1[X(C12H5Cl2O)]
 Deg. of freedom    54
 Full point group                 C1      NOp   1
 Largest Abelian subgroup         C1      NOp   1
 Largest concise Abelian subgroup C1      NOp   1
                         Standard orientation:                         
 ---------------------------------------------------------------------
 Center     Atomic      Atomic             Coordinates (Angstroms)
 Number     Number       Type             X           Y           Z
 ---------------------------------------------------------------------
      1          6           0        3.620857    0.797547    0.000069
      2          6           0        2.725491    1.861968   -0.000142
      3          6           0        1.299803    1.699001   -0.000227
      4          6           0        2.937375   -0.441199   -0.000043
      5          6           0        1.520417   -0.626572   -0.000140
      6          6           0        0.620473    0.441579   -0.000050
      7          1           0        0.763542    2.637112   -0.000503
      8         17           0        3.904142   -1.882749   -0.000119
      9          8           0        4.878874    0.963229    0.000249
     10          1           0        3.201566    2.849550   -0.000252
     11          6           0       -0.916898    0.261002    0.000130
     12          6           0       -1.806116    1.345520    0.000213
     13          6           0       -3.206054    1.176974    0.000125
     14          6           0       -1.589192   -1.017591    0.000307
     15          6           0       -3.000760   -1.185245    0.000232
     16          6           0       -3.803485   -0.083424    0.000038
     17         17           0       -5.515773   -0.284653   -0.000212
     18          1           0       -3.497431   -2.163159    0.000340
     19          1           0       -1.037841   -1.945718    0.000574
     20          1           0       -1.474578    2.384875    0.000404
 ---------------------------------------------------------------------
 Rotational constants (GHZ):           1.5197815           0.1747795           0.1567525
 Leave Link  202 at Wed Jul  6 06:08:08 2022, MaxMem=   671088640 cpu:               0.1 elap:              20.6
 (Enter /gpfs/software/gaussian16/sse4/tar/g16/l301.exe)
 Standard basis: 6-311+G(d,p) (5D, 7F)
 Ernie: Thresh=  0.10000D-02 Tol=  0.10000D-05 Strict=F.
 There are   391 symmetry adapted cartesian basis functions of A   symmetry.
 There are   376 symmetry adapted basis functions of A   symmetry.
   376 basis functions,   614 primitive gaussians,   391 cartesian basis functions
    60 alpha electrons       60 beta electrons
       nuclear repulsion energy       987.2822005024 Hartrees.
 IExCor= 4336 DFT=T Ex+Corr=M062X ExCW=0 ScaHFX=  0.540000
 ScaDFX=  1.000000  1.000000  1.000000  1.000000 ScalE2=  1.000000  1.000000
 IRadAn=      5 IRanWt=     -1 IRanGd=            0 ICorTp=0 IEmpDi=  4
 NAtoms=   20 NActive=   20 NUniq=   20 SFac= 1.00D+00 NAtFMM=   60 NAOKFM=F Big=F
 Integral buffers will be    131072 words long.
 Raffenetti 2 integral format.
 Two-electron integral symmetry is turned on.
 Leave Link  301 at Wed Jul  6 06:09:08 2022, MaxMem=   671088640 cpu:               0.3 elap:               0.1
 (Enter /gpfs/software/gaussian16/sse4/tar/g16/l302.exe)
 NPDir=0 NMtPBC=     1 NCelOv=     1 NCel=       1 NClECP=     1 NCelD=      1
         NCelK=      1 NCelE2=     1 NClLst=     1 CellRange=     0.0.
 One-electron integrals computed using PRISM.
 One-electron integral symmetry used in STVInt
 NBasis=   376 RedAO= T EigKep=  1.43D-06  NBF=   376
 NBsUse=   372 1.00D-06 EigRej=  9.38D-07 NBFU=   372
 Precomputing XC quadrature grid using
 IXCGrd= 4 IRadAn=           5 IRanWt=          -1 IRanGd=           0 AccXCQ= 0.00D+00.
 Generated NRdTot=       0 NPtTot=           0 NUsed=           0 NTot=          32
 NSgBfM=   382   382   382   382   382 MxSgAt=    20 MxSgA2=    20.
 Leave Link  302 at Wed Jul  6 06:10:23 2022, MaxMem=   671088640 cpu:               1.7 elap:               0.4
 (Enter /gpfs/software/gaussian16/sse4/tar/g16/l303.exe)
 DipDrv:  MaxL=1.
 Leave Link  303 at Wed Jul  6 06:11:08 2022, MaxMem=   671088640 cpu:               0.2 elap:              15.2
 (Enter /gpfs/software/gaussian16/sse4/tar/g16/l401.exe)
 ExpMin= 4.38D-02 ExpMax= 1.06D+05 ExpMxC= 3.62D+03 IAcc=3 IRadAn=         5 AccDes= 0.00D+00
 Harris functional with IExCor= 1009 and IRadAn=       5 diagonalized for initial guess.
 HarFok:  IExCor= 1009 AccDes= 0.00D+00 IRadAn=         5 IDoV= 1 UseB2=F ITyADJ=14
 ICtDFT=  3500011 ScaDFX=  1.000000  1.000000  1.000000  1.000000
 FoFCou: FMM=F IPFlag=           0 FMFlag=      100000 FMFlg1=           0
         NFxFlg=           0 DoJE=T BraDBF=F KetDBF=T FulRan=T
         wScrn=  0.000000 ICntrl=       500 IOpCl=  0 I1Cent=   200000004 NGrid=           0
         NMat0=    1 NMatS0=      1 NMatT0=    0 NMatD0=    1 NMtDS0=    0 NMtDT0=    0
 Petite list used in FoFCou.
 Harris En= -1455.04798983552    
 JPrj=0 DoOrth=F DoCkMO=F.
 Leave Link  401 at Wed Jul  6 06:12:13 2022, MaxMem=   671088640 cpu:              17.1 elap:               3.4
 (Enter /gpfs/software/gaussian16/sse4/tar/g16/l502.exe)
 Integral symmetry usage will be decided dynamically.
 Closed shell SCF:
 Using DIIS extrapolation, IDIIS=  1040.
 NGot=   671088640 LenX=   670776934 LenY=   670623612
 Requested convergence on RMS density matrix=1.00D-08 within 128 cycles.
 Requested convergence on MAX density matrix=1.00D-06.
 Requested convergence on             energy=1.00D-06.
 No special actions if energy rises.
 Fock matrices will be formed incrementally for  20 cycles.

 Cycle   1  Pass 1  IDiag  1:
 FoFJK:  IHMeth= 1 ICntrl=       0 DoSepK=F KAlg= 0 I1Cent=           0 FoldK=F
 IRaf= 820000000 NMat=       1 IRICut=       1 DoRegI=T DoRafI=F ISym2E= 0 IDoP0=0 IntGTp=1.
 FoFCou: FMM=F IPFlag=           0 FMFlag=      100000 FMFlg1=           0
         NFxFlg=           0 DoJE=F BraDBF=F KetDBF=F FulRan=T
         wScrn=  0.000000 ICntrl=         0 IOpCl=  0 I1Cent=           0 NGrid=           0
         NMat0=    1 NMatS0=      1 NMatT0=    0 NMatD0=    1 NMtDS0=    0 NMtDT0=    0
 Symmetry not used in FoFCou.
 E= -1454.79364854542    
 DIIS: error= 5.48D-02 at cycle   1 NSaved=   1.
 NSaved= 1 IEnMin= 1 EnMin= -1454.79364854542     IErMin= 1 ErrMin= 5.48D-02
 ErrMax= 5.48D-02  0.00D+00 EMaxC= 1.00D-01 BMatC= 7.83D-01 BMatP= 7.83D-01
 IDIUse=3 WtCom= 4.52D-01 WtEn= 5.48D-01
 Coeff-Com:  0.100D+01
 Coeff-En:   0.100D+01
 Coeff:      0.100D+01
 Gap=    -0.126 Goal=   None    Shift=    0.000
 GapD=   -0.126 DampG=0.250 DampE=0.500 DampFc=0.2500 IDamp=-1.
 Damping current iteration by 2.50D-01
 RMSDP=1.59D+00 MaxDP=1.30D+02              OVMax= 8.62D-01

 Cycle   2  Pass 1  IDiag  1:
 RMSU=  3.60D-01    CP:  3.00D+00
 E= -1454.94496842205     Delta-E=       -0.151319876629 Rises=F Damp=T
 DIIS: error= 2.36D-02 at cycle   2 NSaved=   2.
 NSaved= 2 IEnMin= 2 EnMin= -1454.94496842205     IErMin= 2 ErrMin= 2.36D-02
 ErrMax= 2.36D-02  0.00D+00 EMaxC= 1.00D-01 BMatC= 1.90D-01 BMatP= 7.83D-01
 IDIUse=3 WtCom= 7.64D-01 WtEn= 2.36D-01
 Coeff-Com: -0.387D+00 0.139D+01
 Coeff-En:   0.307D+00 0.693D+00
 Coeff:     -0.223D+00 0.122D+01
 Gap=     0.316 Goal=   None    Shift=    0.000
 RMSDP=4.07D-01 MaxDP=3.25D+01 DE=-1.51D-01 OVMax= 8.37D-01

 Cycle   3  Pass 1  IDiag  1:
 RMSU=  3.05D-02    CP:  8.73D-01 -9.74D-03
 E= -1455.07750876872     Delta-E=       -0.132540346671 Rises=F Damp=F
 DIIS: error= 3.75D-02 at cycle   3 NSaved=   3.
 NSaved= 3 IEnMin= 3 EnMin= -1455.07750876872     IErMin= 2 ErrMin= 2.36D-02
 ErrMax= 3.75D-02  0.00D+00 EMaxC= 1.00D-01 BMatC= 3.58D-01 BMatP= 1.90D-01
 IDIUse=2 WtCom= 0.00D+00 WtEn= 1.00D+00
 Coeff-En:   0.000D+00 0.402D+00 0.598D+00
 Coeff:      0.000D+00 0.402D+00 0.598D+00
 Gap=     0.126 Goal=   None    Shift=    0.000
 RMSDP=3.68D-02 MaxDP=2.94D+00 DE=-1.33D-01 OVMax= 7.50D-01

 Cycle   4  Pass 1  IDiag  1:
 RMSU=  3.06D-02    CP:  9.49D-01  1.05D-02  4.06D-01
 E= -1454.43000339226     Delta-E=        0.647505376468 Rises=F Damp=F
 DIIS: error= 5.76D-02 at cycle   4 NSaved=   4.
 NSaved= 4 IEnMin= 3 EnMin= -1455.07750876872     IErMin= 2 ErrMin= 2.36D-02
 ErrMax= 5.76D-02  0.00D+00 EMaxC= 1.00D-01 BMatC= 7.35D-01 BMatP= 1.90D-01
 IDIUse=2 WtCom= 0.00D+00 WtEn= 1.00D+00
 Coeff-En:   0.000D+00 0.000D+00 0.625D+00 0.375D+00
 Coeff:      0.000D+00 0.000D+00 0.625D+00 0.375D+00
 Gap=     0.293 Goal=   None    Shift=    0.000
 RMSDP=2.38D-02 MaxDP=1.73D+00 DE= 6.48D-01 OVMax= 9.79D-01

 Cycle   5  Pass 1  IDiag  1:
 RMSU=  1.62D-02    CP:  9.82D-01  2.22D-03  3.95D-01  4.45D-01
 E= -1455.50437839741     Delta-E=       -1.074375005152 Rises=F Damp=F
 DIIS: error= 2.21D-02 at cycle   5 NSaved=   5.
 NSaved= 5 IEnMin= 5 EnMin= -1455.50437839741     IErMin= 5 ErrMin= 2.21D-02
 ErrMax= 2.21D-02  0.00D+00 EMaxC= 1.00D-01 BMatC= 7.00D-02 BMatP= 1.90D-01
 IDIUse=3 WtCom= 7.79D-01 WtEn= 2.21D-01
 Coeff-Com: -0.148D+00 0.352D+00 0.259D+00 0.154D+00 0.383D+00
 Coeff-En:   0.000D+00 0.000D+00 0.000D+00 0.138D+00 0.862D+00
 Coeff:     -0.116D+00 0.274D+00 0.202D+00 0.151D+00 0.489D+00
 Gap=     0.009 Goal=   None    Shift=    0.000
 RMSDP=9.89D-03 MaxDP=5.69D-01 DE=-1.07D+00 OVMax= 9.26D-02

 Cycle   6  Pass 1  IDiag  1:
 RMSU=  7.61D-03    CP:  9.38D-01 -3.88D-03  4.30D-01  4.39D-01  7.15D-01
 E= -1455.53005487538     Delta-E=       -0.025676477977 Rises=F Damp=F
 DIIS: error= 2.49D-02 at cycle   6 NSaved=   6.
 NSaved= 6 IEnMin= 6 EnMin= -1455.53005487538     IErMin= 5 ErrMin= 2.21D-02
 ErrMax= 2.49D-02  0.00D+00 EMaxC= 1.00D-01 BMatC= 3.77D-02 BMatP= 7.00D-02
 IDIUse=3 WtCom= 7.79D-01 WtEn= 2.21D-01
 EnCoef did     2 forward-backward iterations
 Coeff-Com: -0.154D+00 0.232D+00-0.108D+00 0.367D-01 0.330D+00 0.664D+00
 Coeff-En:   0.000D+00 0.000D+00 0.000D+00 0.119D+00 0.271D+00 0.610D+00
 Coeff:     -0.120D+00 0.181D+00-0.843D-01 0.549D-01 0.317D+00 0.652D+00
 Gap=    -0.002 Goal=   None    Shift=    0.000
 RMSDP=5.89D-03 MaxDP=2.84D-01 DE=-2.57D-02 OVMax= 4.16D-01

 Cycle   7  Pass 1  IDiag  1:
 RMSU=  4.37D-03    CP:  9.40D-01  2.56D-03  3.67D-01  5.13D-01  6.99D-01
                    CP:  8.51D-01
 E= -1455.59750466371     Delta-E=       -0.067449788329 Rises=F Damp=F
 DIIS: error= 5.68D-03 at cycle   7 NSaved=   7.
 NSaved= 7 IEnMin= 7 EnMin= -1455.59750466371     IErMin= 7 ErrMin= 5.68D-03
 ErrMax= 5.68D-03  0.00D+00 EMaxC= 1.00D-01 BMatC= 8.94D-03 BMatP= 3.77D-02
 IDIUse=3 WtCom= 9.43D-01 WtEn= 5.68D-02
 Coeff-Com: -0.652D-01 0.917D-01-0.402D-01-0.127D-01 0.153D+00 0.349D+00
 Coeff-Com:  0.524D+00
 Coeff-En:   0.000D+00 0.000D+00 0.000D+00 0.000D+00 0.000D+00 0.854D-01
 Coeff-En:   0.915D+00
 Coeff:     -0.615D-01 0.865D-01-0.379D-01-0.120D-01 0.145D+00 0.334D+00
 Coeff:      0.547D+00
 Gap=     0.034 Goal=   None    Shift=    0.000
 RMSDP=2.80D-03 MaxDP=2.54D-01 DE=-6.74D-02 OVMax= 3.39D-02

 Cycle   8  Pass 1  IDiag  1:
 RMSU=  2.09D-03    CP:  9.50D-01  6.71D-04  3.79D-01  4.98D-01  7.72D-01
                    CP:  8.57D-01  8.22D-01
 E= -1455.60564337059     Delta-E=       -0.008138706879 Rises=F Damp=F
 DIIS: error= 4.35D-03 at cycle   8 NSaved=   8.
 NSaved= 8 IEnMin= 8 EnMin= -1455.60564337059     IErMin= 8 ErrMin= 4.35D-03
 ErrMax= 4.35D-03  0.00D+00 EMaxC= 1.00D-01 BMatC= 3.64D-03 BMatP= 8.94D-03
 IDIUse=3 WtCom= 9.56D-01 WtEn= 4.35D-02
 Coeff-Com: -0.341D-01 0.466D-01-0.674D-02-0.155D-01 0.115D+00 0.187D+00
 Coeff-Com:  0.205D+00 0.503D+00
 Coeff-En:   0.000D+00 0.000D+00 0.000D+00 0.000D+00 0.000D+00 0.000D+00
 Coeff-En:   0.000D+00 0.100D+01
 Coeff:     -0.326D-01 0.445D-01-0.645D-02-0.148D-01 0.110D+00 0.179D+00
 Coeff:      0.196D+00 0.524D+00
 Gap=     0.044 Goal=   None    Shift=    0.000
 RMSDP=1.57D-03 MaxDP=1.20D-01 DE=-8.14D-03 OVMax= 4.50D-02

 Cycle   9  Pass 1  IDiag  1:
 RMSU=  7.65D-04    CP:  9.54D-01  4.93D-04  3.79D-01  4.75D-01  8.27D-01
                    CP:  8.17D-01  8.61D-01  1.29D+00
 E= -1455.60903338352     Delta-E=       -0.003390012932 Rises=F Damp=F
 DIIS: error= 3.29D-03 at cycle   9 NSaved=   9.
 NSaved= 9 IEnMin= 9 EnMin= -1455.60903338352     IErMin= 9 ErrMin= 3.29D-03
 ErrMax= 3.29D-03  0.00D+00 EMaxC= 1.00D-01 BMatC= 2.74D-03 BMatP= 3.64D-03
 IDIUse=3 WtCom= 9.67D-01 WtEn= 3.29D-02
 Coeff-Com: -0.111D-01 0.140D-01-0.693D-03-0.731D-02 0.810D-01 0.104D+00
 Coeff-Com: -0.260D+00 0.384D-01 0.104D+01
 Coeff-En:   0.000D+00 0.000D+00 0.000D+00 0.000D+00 0.000D+00 0.000D+00
 Coeff-En:   0.000D+00 0.000D+00 0.100D+01
 Coeff:     -0.108D-01 0.136D-01-0.670D-03-0.707D-02 0.784D-01 0.101D+00
 Coeff:     -0.251D+00 0.371D-01 0.104D+01
 Gap=     0.055 Goal=   None    Shift=    0.000
 RMSDP=2.06D-03 MaxDP=1.17D-01 DE=-3.39D-03 OVMax= 9.99D-02

 Cycle  10  Pass 1  IDiag  1:
 RMSU=  1.09D-03    CP:  9.52D-01 -1.04D-03  3.76D-01  4.54D-01  8.18D-01
                    CP:  7.66D-01  6.36D-01  1.79D+00  1.24D+00
 E= -1455.61575992737     Delta-E=       -0.006726543844 Rises=F Damp=F
 DIIS: error= 1.70D-03 at cycle  10 NSaved=  10.
 NSaved=10 IEnMin=10 EnMin= -1455.61575992737     IErMin=10 ErrMin= 1.70D-03
 ErrMax= 1.70D-03  0.00D+00 EMaxC= 1.00D-01 BMatC= 8.98D-04 BMatP= 2.74D-03
 IDIUse=3 WtCom= 9.83D-01 WtEn= 1.70D-02
 Coeff-Com: -0.359D-02 0.370D-02-0.569D-02-0.412D-02 0.513D-01 0.838D-01
 Coeff-Com: -0.187D+00 0.573D-01 0.360D+00 0.644D+00
 Coeff-En:   0.000D+00 0.000D+00 0.000D+00 0.000D+00 0.000D+00 0.000D+00
 Coeff-En:   0.000D+00 0.000D+00 0.000D+00 0.100D+01
 Coeff:     -0.353D-02 0.364D-02-0.559D-02-0.405D-02 0.504D-01 0.824D-01
 Coeff:     -0.183D+00 0.563D-01 0.354D+00 0.650D+00
 Gap=     0.058 Goal=   None    Shift=    0.000
 RMSDP=1.37D-03 MaxDP=8.03D-02 DE=-6.73D-03 OVMax= 7.83D-02

 Cycle  11  Pass 1  IDiag  1:
 RMSU=  4.36D-04    CP:  9.50D-01 -1.66D-03  3.69D-01  4.49D-01  7.97D-01
                    CP:  7.82D-01  5.01D-01  2.09D+00  1.24D+00  1.76D+00
 E= -1455.61916186462     Delta-E=       -0.003401937251 Rises=F Damp=F
 DIIS: error= 1.84D-03 at cycle  11 NSaved=  11.
 NSaved=11 IEnMin=11 EnMin= -1455.61916186462     IErMin=10 ErrMin= 1.70D-03
 ErrMax= 1.84D-03  0.00D+00 EMaxC= 1.00D-01 BMatC= 9.80D-04 BMatP= 8.98D-04
 IDIUse=3 WtCom= 9.83D-01 WtEn= 1.70D-02
 Coeff-Com: -0.626D-02 0.813D-02-0.404D-02-0.481D-02 0.510D-01 0.807D-01
 Coeff-Com: -0.876D-01 0.251D+00-0.104D+00 0.389D+00 0.427D+00
 Coeff-En:   0.000D+00 0.000D+00 0.000D+00 0.000D+00 0.000D+00 0.000D+00
 Coeff-En:   0.000D+00 0.000D+00 0.000D+00 0.000D+00 0.100D+01
 Coeff:     -0.615D-02 0.799D-02-0.398D-02-0.472D-02 0.502D-01 0.793D-01
 Coeff:     -0.861D-01 0.247D+00-0.102D+00 0.382D+00 0.437D+00
 Gap=     0.057 Goal=   None    Shift=    0.000
 RMSDP=9.48D-04 MaxDP=5.48D-02 DE=-3.40D-03 OVMax= 3.64D-02

 Cycle  12  Pass 1  IDiag  1:
 RMSU=  1.42D-04    CP:  9.47D-01 -2.07D-03  3.64D-01  4.47D-01  7.66D-01
                    CP:  7.93D-01  4.16D-01  2.18D+00  1.06D+00  2.21D+00
                    CP:  1.57D+00
 E= -1455.62067611087     Delta-E=       -0.001514246248 Rises=F Damp=F
 DIIS: error= 1.78D-03 at cycle  12 NSaved=  12.
 NSaved=12 IEnMin=12 EnMin= -1455.62067611087     IErMin=10 ErrMin= 1.70D-03
 ErrMax= 1.78D-03  0.00D+00 EMaxC= 1.00D-01 BMatC= 1.02D-03 BMatP= 8.98D-04
 IDIUse=3 WtCom= 9.83D-01 WtEn= 1.70D-02
 Coeff-Com: -0.532D-02 0.696D-02-0.464D-02-0.434D-02 0.478D-01 0.813D-01
 Coeff-Com: -0.104D+00 0.193D+00 0.435D-02 0.547D+00 0.102D+01-0.779D+00
 Coeff-En:   0.000D+00 0.000D+00 0.000D+00 0.000D+00 0.000D+00 0.000D+00
 Coeff-En:   0.000D+00 0.000D+00 0.000D+00 0.000D+00 0.000D+00 0.100D+01
 Coeff:     -0.523D-02 0.684D-02-0.456D-02-0.427D-02 0.469D-01 0.799D-01
 Coeff:     -0.103D+00 0.190D+00 0.428D-02 0.538D+00 0.100D+01-0.748D+00
 Gap=     0.058 Goal=   None    Shift=    0.000
 RMSDP=1.01D-03 MaxDP=5.65D-02 DE=-1.51D-03 OVMax= 4.38D-02

 Cycle  13  Pass 1  IDiag  1:
 RMSU=  5.12D-05    CP:  9.50D-01 -1.62D-03  3.69D-01  4.49D-01  7.97D-01
                    CP:  7.83D-01  5.13D-01  2.05D+00  1.24D+00  1.71D+00
                    CP:  9.37D-01 -2.11D-02
 E= -1455.61890106243     Delta-E=        0.001775048441 Rises=F Damp=F
 DIIS: error= 1.72D-03 at cycle  13 NSaved=  13.
 NSaved=13 IEnMin=12 EnMin= -1455.62067611087     IErMin=10 ErrMin= 1.70D-03
 ErrMax= 1.72D-03  0.00D+00 EMaxC= 1.00D-01 BMatC= 9.43D-04 BMatP= 8.98D-04
 IDIUse=3 WtCom= 9.83D-01 WtEn= 1.70D-02
 Rare condition: small coef for last iteration:  0.000D+00
 Coeff-Com: -0.389D-02 0.592D-02-0.243D-02-0.309D-02 0.332D-01 0.698D-01
 Coeff-Com:  0.328D-01 0.434D+00-0.571D+00 0.128D+00 0.183D+01-0.492D+01
 Coeff-Com:  0.397D+01
 Coeff-En:   0.000D+00 0.000D+00 0.000D+00 0.000D+00 0.000D+00 0.000D+00
 Coeff-En:   0.000D+00 0.000D+00 0.000D+00 0.000D+00 0.000D+00 0.000D+00
 Coeff-En:   0.100D+01
 Coeff:     -0.389D-02 0.592D-02-0.243D-02-0.309D-02 0.332D-01 0.698D-01
 Coeff:      0.328D-01 0.434D+00-0.571D+00 0.128D+00 0.183D+01-0.492D+01
 Coeff:      0.397D+01
 Gap=     0.059 Goal=   None    Shift=    0.000
 RMSDP=3.54D-03 MaxDP=2.06D-01 DE= 1.78D-03 OVMax= 1.48D-01

 Cycle  14  Pass 1  IDiag  1:
 RMSU=  3.62D-04    CP:  9.60D-01  5.10D-04  3.87D-01  4.61D-01  9.00D-01
                    CP:  7.52D-01  8.31D-01  1.50D+00  1.57D+00 -1.12D-02
                    CP: -8.91D-01 -3.00D+00  3.00D+00
 E= -1455.61301796756     Delta-E=        0.005883094866 Rises=F Damp=F
 DIIS: error= 2.29D-03 at cycle  14 NSaved=  14.
 NSaved=14 IEnMin=12 EnMin= -1455.62067611087     IErMin=10 ErrMin= 1.70D-03
 ErrMax= 2.29D-03  0.00D+00 EMaxC= 1.00D-01 BMatC= 1.14D-03 BMatP= 8.98D-04
 IDIUse=3 WtCom= 9.83D-01 WtEn= 1.70D-02
 Rare condition: small coef for last iteration:  0.000D+00
 Coeff-Com: -0.372D-02 0.564D-02-0.211D-02-0.306D-02 0.335D-01 0.698D-01
 Coeff-Com:  0.320D-01 0.451D+00-0.577D+00 0.845D-01 0.171D+01-0.493D+01
 Coeff-Com:  0.405D+01 0.715D-01
 Coeff-En:   0.000D+00 0.000D+00 0.000D+00 0.000D+00 0.000D+00 0.000D+00
 Coeff-En:   0.000D+00 0.000D+00 0.000D+00 0.000D+00 0.000D+00 0.000D+00
 Coeff-En:   0.000D+00 0.100D+01
 Coeff:     -0.372D-02 0.564D-02-0.211D-02-0.306D-02 0.335D-01 0.698D-01
 Coeff:      0.320D-01 0.451D+00-0.577D+00 0.845D-01 0.171D+01-0.493D+01
 Coeff:      0.405D+01 0.715D-01
 Gap=     0.061 Goal=   None    Shift=    0.000
 RMSDP=2.50D-04 MaxDP=1.64D-02 DE= 5.88D-03 OVMax= 1.58D-02

 Cycle  15  Pass 1  IDiag  1:
 RMSU=  3.58D-05    CP:  9.60D-01  6.26D-04  3.89D-01  4.62D-01  9.05D-01
                    CP:  7.53D-01  8.51D-01  1.46D+00  1.55D+00 -1.55D-01
                    CP: -1.01D+00 -3.00D+00  3.00D+00  1.14D+00
 E= -1455.61253651770     Delta-E=        0.000481449858 Rises=F Damp=F
 DIIS: error= 2.28D-03 at cycle  15 NSaved=  15.
 NSaved=15 IEnMin=12 EnMin= -1455.62067611087     IErMin=10 ErrMin= 1.70D-03
 ErrMax= 2.28D-03  0.00D+00 EMaxC= 1.00D-01 BMatC= 1.14D-03 BMatP= 8.98D-04
 IDIUse=3 WtCom= 9.83D-01 WtEn= 1.70D-02
 Large coefficients: NSaved= 15 BigCof=   18.22 CofMax=   10.00 Det=-2.39D-07
 Inversion failed.  Reducing to 14 matrices.
 Large coefficients: NSaved= 14 BigCof=   18.30 CofMax=   10.00 Det=-2.41D-07
 Inversion failed.  Reducing to 13 matrices.
 Large coefficients: NSaved= 13 BigCof=   18.18 CofMax=   10.00 Det=-2.43D-07
 Inversion failed.  Reducing to 12 matrices.
 Large coefficients: NSaved= 12 BigCof=   18.16 CofMax=   10.00 Det=-2.44D-07
 Inversion failed.  Reducing to 11 matrices.
 Large coefficients: NSaved= 11 BigCof=   17.76 CofMax=   10.00 Det=-2.50D-07
 Inversion failed.  Reducing to 10 matrices.
 Large coefficients: NSaved= 10 BigCof=   17.79 CofMax=   10.00 Det=-2.50D-07
 Inversion failed.  Reducing to  9 matrices.
 Large coefficients: NSaved=  9 BigCof=   18.68 CofMax=   10.00 Det=-2.51D-07
 Inversion failed.  Reducing to  8 matrices.
 Large coefficients: NSaved=  8 BigCof=   17.42 CofMax=   10.00 Det=-2.67D-07
 Inversion failed.  Reducing to  7 matrices.
 Large coefficients: NSaved=  7 BigCof=   18.55 CofMax=   10.00 Det=-2.68D-07
 Inversion failed.  Reducing to  6 matrices.
 Large coefficients: NSaved=  6 BigCof=   11.86 CofMax=   10.00 Det=-5.42D-07
 Inversion failed.  Reducing to  5 matrices.
 Large coefficients: NSaved=  5 BigCof=   11.21 CofMax=   10.00 Det=-5.44D-07
 Inversion failed.  Reducing to  4 matrices.
 Rare condition: small coef for last iteration:  0.000D+00
 Coeff-Com:  0.347D+01-0.198D+01 0.681D+00-0.116D+01
 Coeff-En:   0.000D+00 0.000D+00 0.000D+00 0.100D+01
 Coeff:      0.347D+01-0.198D+01 0.681D+00-0.116D+01
 Gap=     0.072 Goal=   None    Shift=    0.000
 RMSDP=7.21D-03 MaxDP=3.81D-01 DE= 4.81D-04 OVMax= 2.23D-01

 Cycle  16  Pass 1  IDiag  1:
 RMSU=  8.14D-04    CP:  9.41D-01 -4.99D-03  3.80D-01  4.00D-01  7.56D-01
                    CP:  7.69D-01  9.24D-03  2.70D+00  6.66D-01  3.00D+00
                    CP:  1.98D+00  1.81D+00  1.47D+00  7.13D-01  3.00D+00
 E= -1455.61596141069     Delta-E=       -0.003424892985 Rises=F Damp=F
 DIIS: error= 6.06D-03 at cycle  16 NSaved=   5.
 NSaved= 5 IEnMin= 2 EnMin= -1455.62067611087     IErMin= 2 ErrMin= 1.78D-03
 ErrMax= 6.06D-03  0.00D+00 EMaxC= 1.00D-01 BMatC= 6.96D-03 BMatP= 9.80D-04
 IDIUse=3 WtCom= 9.83D-01 WtEn= 1.70D-02
 Large coefficients: NSaved=  5 BigCof=   18.46 CofMax=   10.00 Det=-4.28D-07
 Inversion failed.  Reducing to  4 matrices.
 Coeff-Com:  0.165D+01 0.200D+00-0.110D+01 0.247D+00
 Coeff-En:   0.000D+00 0.725D+00 0.000D+00 0.275D+00
 Coeff:      0.162D+01 0.209D+00-0.108D+01 0.248D+00
 Gap=     0.073 Goal=   None    Shift=    0.000
 RMSDP=4.00D-03 MaxDP=2.15D-01 DE=-3.42D-03 OVMax= 1.36D-01

 Cycle  17  Pass 1  IDiag  1:
 RMSU=  2.10D-03    CP:  9.37D-01 -5.45D-03  3.55D-01  4.22D-01  6.01D-01
                    CP:  8.47D-01 -2.79D-01  2.97D+00 -5.08D-01  3.00D+00
                    CP:  3.00D+00  3.00D+00 -3.00D+00  7.89D-01  3.00D+00
                    CP:  9.81D-01
 E= -1455.62826995653     Delta-E=       -0.012308545844 Rises=F Damp=F
 DIIS: error= 1.76D-03 at cycle  17 NSaved=   5.
 NSaved= 5 IEnMin= 5 EnMin= -1455.62826995653     IErMin= 5 ErrMin= 1.76D-03
 ErrMax= 1.76D-03  0.00D+00 EMaxC= 1.00D-01 BMatC= 8.52D-04 BMatP= 9.80D-04
 IDIUse=3 WtCom= 9.83D-01 WtEn= 1.70D-02
 Coeff-Com:  0.192D+00 0.173D+01-0.166D+01-0.208D-01 0.760D+00
 Coeff-En:   0.000D+00 0.000D+00 0.000D+00 0.000D+00 0.100D+01
 Coeff:      0.189D+00 0.170D+01-0.163D+01-0.204D-01 0.764D+00
 Gap=     0.076 Goal=   None    Shift=    0.000
 RMSDP=6.14D-03 MaxDP=3.66D-01 DE=-1.23D-02 OVMax= 1.06D-01

 Cycle  18  Pass 1  IDiag  1:
 RMSU=  1.86D-03    CP:  9.35D-01 -7.62D-03  3.52D-01  3.99D-01  3.61D-01
                    CP:  9.51D-01 -8.45D-01  3.00D+00 -2.20D+00  3.00D+00
                    CP:  3.00D+00  3.00D+00 -3.00D+00  5.77D-01  3.00D+00
                    CP:  2.49D+00  2.34D+00
 E= -1455.62907715036     Delta-E=       -0.000807193832 Rises=F Damp=F
 DIIS: error= 1.78D-03 at cycle  18 NSaved=   6.
 NSaved= 6 IEnMin= 6 EnMin= -1455.62907715036     IErMin= 5 ErrMin= 1.76D-03
 ErrMax= 1.78D-03  0.00D+00 EMaxC= 1.00D-01 BMatC= 1.07D-03 BMatP= 8.52D-04
 IDIUse=3 WtCom= 9.83D-01 WtEn= 1.70D-02
 Coeff-Com: -0.281D+00 0.107D+01-0.505D+00-0.946D-01 0.403D+00 0.411D+00
 Coeff-En:   0.000D+00 0.000D+00 0.000D+00 0.000D+00 0.000D+00 0.100D+01
 Coeff:     -0.276D+00 0.105D+01-0.497D+00-0.930D-01 0.396D+00 0.421D+00
 Gap=     0.066 Goal=   None    Shift=    0.000
 RMSDP=2.57D-03 MaxDP=1.65D-01 DE=-8.07D-04 OVMax= 4.12D-02

 Cycle  19  Pass 1  IDiag  1:
 RMSU=  4.67D-04    CP:  9.35D-01 -6.53D-03  3.46D-01  4.08D-01  4.56D-01
                    CP:  9.31D-01 -5.67D-01  3.00D+00 -1.34D+00  3.00D+00
                    CP:  3.00D+00  3.00D+00 -3.00D+00  4.35D-01  3.00D+00
                    CP:  1.60D+00  1.93D+00  6.06D-01
 E= -1455.63072223989     Delta-E=       -0.001645089524 Rises=F Damp=F
 DIIS: error= 5.28D-04 at cycle  19 NSaved=   7.
 NSaved= 7 IEnMin= 7 EnMin= -1455.63072223989     IErMin= 7 ErrMin= 5.28D-04
 ErrMax= 5.28D-04  0.00D+00 EMaxC= 1.00D-01 BMatC= 8.71D-05 BMatP= 8.52D-04
 IDIUse=3 WtCom= 9.95D-01 WtEn= 5.28D-03
 Coeff-Com:  0.172D+00 0.155D+00-0.166D+00-0.185D-01 0.171D-01 0.259D+00
 Coeff-Com:  0.582D+00
 Coeff-En:   0.000D+00 0.000D+00 0.000D+00 0.000D+00 0.000D+00 0.000D+00
 Coeff-En:   0.100D+01
 Coeff:      0.171D+00 0.154D+00-0.166D+00-0.184D-01 0.170D-01 0.257D+00
 Coeff:      0.585D+00
 Gap=     0.064 Goal=   None    Shift=    0.000
 RMSDP=3.33D-04 MaxDP=1.49D-02 DE=-1.65D-03 OVMax= 1.30D-02

 Cycle  20  Pass 1  IDiag  1:
 RMSU=  1.47D-04    CP:  9.34D-01 -6.42D-03  3.47D-01  4.07D-01  4.61D-01
                    CP:  9.04D-01 -5.41D-01  3.00D+00 -1.20D+00  3.00D+00
                    CP:  3.00D+00  3.00D+00 -3.00D+00  3.06D-01  3.00D+00
                    CP:  1.54D+00  1.89D+00  6.06D-01  1.02D+00
 E= -1455.63080389074     Delta-E=       -0.000081650850 Rises=F Damp=F
 DIIS: error= 5.50D-04 at cycle  20 NSaved=   8.
 NSaved= 8 IEnMin= 8 EnMin= -1455.63080389074     IErMin= 7 ErrMin= 5.28D-04
 ErrMax= 5.50D-04  0.00D+00 EMaxC= 1.00D-01 BMatC= 6.59D-05 BMatP= 8.71D-05
 IDIUse=3 WtCom= 9.95D-01 WtEn= 5.28D-03
 Coeff-Com:  0.595D+00-0.565D+00-0.698D-01 0.629D-01-0.154D+00 0.816D-01
 Coeff-Com:  0.128D+00 0.922D+00
 Coeff-En:   0.000D+00 0.000D+00 0.000D+00 0.000D+00 0.000D+00 0.000D+00
 Coeff-En:   0.000D+00 0.100D+01
 Coeff:      0.592D+00-0.562D+00-0.695D-01 0.626D-01-0.153D+00 0.812D-01
 Coeff:      0.127D+00 0.922D+00
 Gap=     0.063 Goal=   None    Shift=    0.000
 RMSDP=5.88D-04 MaxDP=3.20D-02 DE=-8.17D-05 OVMax= 1.58D-02

 Cycle  21  Pass 1  IDiag  1:
 Restarting incremental Fock formation.
 E= -1455.63095281868     Delta-E=       -0.000148927946 Rises=F Damp=F
 DIIS: error= 3.93D-04 at cycle  21 NSaved=   9.
 NSaved= 9 IEnMin= 9 EnMin= -1455.63095281868     IErMin= 9 ErrMin= 3.93D-04
 ErrMax= 3.93D-04  0.00D+00 EMaxC= 1.00D-01 BMatC= 2.85D-05 BMatP= 6.59D-05
 IDIUse=3 WtCom= 9.96D-01 WtEn= 3.93D-03
 Coeff-Com:  0.373D+00-0.495D+00 0.374D-01 0.446D-01-0.276D-01 0.141D-01
 Coeff-Com: -0.227D+00 0.258D+00 0.102D+01
 Coeff-En:   0.000D+00 0.000D+00 0.000D+00 0.000D+00 0.000D+00 0.000D+00
 Coeff-En:   0.000D+00 0.000D+00 0.100D+01
 Coeff:      0.371D+00-0.493D+00 0.373D-01 0.445D-01-0.275D-01 0.141D-01
 Coeff:     -0.226D+00 0.257D+00 0.102D+01
 Gap=     0.063 Goal=   None    Shift=    0.000
 RMSDP=2.85D-04 MaxDP=1.25D-02 DE=-1.49D-04 OVMax= 8.31D-03

 Cycle  22  Pass 1  IDiag  1:
 RMSU=  2.84D-04    CP:  1.00D+00
 E= -1455.63100589719     Delta-E=       -0.000053078509 Rises=F Damp=F
 DIIS: error= 2.51D-04 at cycle  22 NSaved=  10.
 NSaved=10 IEnMin=10 EnMin= -1455.63100589719     IErMin=10 ErrMin= 2.51D-04
 ErrMax= 2.51D-04  0.00D+00 EMaxC= 1.00D-01 BMatC= 1.49D-05 BMatP= 2.85D-05
 IDIUse=3 WtCom= 9.97D-01 WtEn= 2.51D-03
 Coeff-Com:  0.594D-01-0.178D+00 0.580D-01 0.971D-03 0.709D-01 0.269D-01
 Coeff-Com: -0.216D+00-0.221D+00 0.511D+00 0.888D+00
 Coeff-En:   0.000D+00 0.000D+00 0.000D+00 0.000D+00 0.000D+00 0.000D+00
 Coeff-En:   0.000D+00 0.000D+00 0.000D+00 0.100D+01
 Coeff:      0.592D-01-0.178D+00 0.579D-01 0.968D-03 0.708D-01 0.269D-01
 Coeff:     -0.216D+00-0.220D+00 0.510D+00 0.888D+00
 Gap=     0.064 Goal=   None    Shift=    0.000
 RMSDP=3.27D-04 MaxDP=1.77D-02 DE=-5.31D-05 OVMax= 8.49D-03

 Cycle  23  Pass 1  IDiag  1:
 RMSU=  1.48D-04    CP:  1.00D+00  2.03D+00
 E= -1455.63103824756     Delta-E=       -0.000032350367 Rises=F Damp=F
 DIIS: error= 1.54D-04 at cycle  23 NSaved=  11.
 NSaved=11 IEnMin=11 EnMin= -1455.63103824756     IErMin=11 ErrMin= 1.54D-04
 ErrMax= 1.54D-04  0.00D+00 EMaxC= 1.00D-01 BMatC= 2.59D-06 BMatP= 1.49D-05
 IDIUse=3 WtCom= 9.98D-01 WtEn= 1.54D-03
 Coeff-Com: -0.223D-01-0.260D-01 0.336D-01-0.484D-02 0.431D-01 0.271D-01
 Coeff-Com: -0.700D-01-0.124D+00-0.277D-01 0.429D+00 0.743D+00
 Coeff-En:   0.000D+00 0.000D+00 0.000D+00 0.000D+00 0.000D+00 0.000D+00
 Coeff-En:   0.000D+00 0.000D+00 0.000D+00 0.000D+00 0.100D+01
 Coeff:     -0.223D-01-0.260D-01 0.335D-01-0.483D-02 0.430D-01 0.271D-01
 Coeff:     -0.699D-01-0.124D+00-0.277D-01 0.428D+00 0.743D+00
 Gap=     0.064 Goal=   None    Shift=    0.000
 RMSDP=5.60D-05 MaxDP=3.34D-03 DE=-3.24D-05 OVMax= 1.78D-03

 Cycle  24  Pass 1  IDiag  1:
 RMSU=  3.48D-05    CP:  1.00D+00  2.15D+00  8.27D-01
 E= -1455.63104216095     Delta-E=       -0.000003913392 Rises=F Damp=F
 DIIS: error= 6.77D-05 at cycle  24 NSaved=  12.
 NSaved=12 IEnMin=12 EnMin= -1455.63104216095     IErMin=12 ErrMin= 6.77D-05
 ErrMax= 6.77D-05  0.00D+00 EMaxC= 1.00D-01 BMatC= 9.26D-07 BMatP= 2.59D-06
 IDIUse=1 WtCom= 1.00D+00 WtEn= 0.00D+00
 Coeff-Com: -0.169D-01-0.104D-02 0.116D-01-0.266D-02 0.574D-03 0.204D-01
 Coeff-Com: -0.600D-02-0.352D-02-0.850D-01 0.404D-01 0.413D+00 0.629D+00
 Coeff:     -0.169D-01-0.104D-02 0.116D-01-0.266D-02 0.574D-03 0.204D-01
 Coeff:     -0.600D-02-0.352D-02-0.850D-01 0.404D-01 0.413D+00 0.629D+00
 Gap=     0.064 Goal=   None    Shift=    0.000
 RMSDP=1.13D-04 MaxDP=6.84D-03 DE=-3.91D-06 OVMax= 2.47D-03

 Cycle  25  Pass 1  IDiag  1:
 RMSU=  2.81D-05    CP:  1.00D+00  2.40D+00  1.38D+00  6.25D-01
 E= -1455.63104431889     Delta-E=       -0.000002157936 Rises=F Damp=F
 DIIS: error= 1.76D-05 at cycle  25 NSaved=  13.
 NSaved=13 IEnMin=13 EnMin= -1455.63104431889     IErMin=13 ErrMin= 1.76D-05
 ErrMax= 1.76D-05  0.00D+00 EMaxC= 1.00D-01 BMatC= 5.31D-08 BMatP= 9.26D-07
 IDIUse=1 WtCom= 1.00D+00 WtEn= 0.00D+00
 Coeff-Com:  0.228D-02 0.928D-03 0.221D-03 0.493D-03-0.973D-02 0.460D-02
 Coeff-Com:  0.102D-01 0.334D-01-0.507D-01-0.896D-01 0.289D-01 0.259D+00
 Coeff-Com:  0.810D+00
 Coeff:      0.228D-02 0.928D-03 0.221D-03 0.493D-03-0.973D-02 0.460D-02
 Coeff:      0.102D-01 0.334D-01-0.507D-01-0.896D-01 0.289D-01 0.259D+00
 Coeff:      0.810D+00
 Gap=     0.064 Goal=   None    Shift=    0.000
 RMSDP=1.35D-05 MaxDP=1.31D-03 DE=-2.16D-06 OVMax= 3.35D-04

 Cycle  26  Pass 1  IDiag  1:
 RMSU=  6.87D-06    CP:  1.00D+00  2.41D+00  1.33D+00  8.41D-01  9.73D-01
 E= -1455.63104445581     Delta-E=       -0.000000136924 Rises=F Damp=F
 DIIS: error= 1.28D-05 at cycle  26 NSaved=  14.
 NSaved=14 IEnMin=14 EnMin= -1455.63104445581     IErMin=14 ErrMin= 1.28D-05
 ErrMax= 1.28D-05  0.00D+00 EMaxC= 1.00D-01 BMatC= 3.80D-08 BMatP= 5.31D-08
 IDIUse=1 WtCom= 1.00D+00 WtEn= 0.00D+00
 Coeff-Com:  0.755D-02-0.518D-02-0.204D-03 0.158D-02-0.739D-02-0.213D-02
 Coeff-Com: -0.433D-03 0.176D-01 0.195D-01-0.503D-01-0.112D+00-0.114D+00
 Coeff-Com:  0.416D+00 0.829D+00
 Coeff:      0.755D-02-0.518D-02-0.204D-03 0.158D-02-0.739D-02-0.213D-02
 Coeff:     -0.433D-03 0.176D-01 0.195D-01-0.503D-01-0.112D+00-0.114D+00
 Coeff:      0.416D+00 0.829D+00
 Gap=     0.064 Goal=   None    Shift=    0.000
 RMSDP=1.01D-05 MaxDP=4.94D-04 DE=-1.37D-07 OVMax= 3.93D-04

 Cycle  27  Pass 1  IDiag  1:
 RMSU=  3.89D-06    CP:  1.00D+00  2.43D+00  1.36D+00  8.42D-01  1.08D+00
                    CP:  1.21D+00
 E= -1455.63104455351     Delta-E=       -0.000000097702 Rises=F Damp=F
 DIIS: error= 8.33D-06 at cycle  27 NSaved=  15.
 NSaved=15 IEnMin=15 EnMin= -1455.63104455351     IErMin=15 ErrMin= 8.33D-06
 ErrMax= 8.33D-06  0.00D+00 EMaxC= 1.00D-01 BMatC= 1.56D-08 BMatP= 3.80D-08
 IDIUse=1 WtCom= 1.00D+00 WtEn= 0.00D+00
 Coeff-Com:  0.505D-02-0.663D-02 0.105D-02 0.616D-03-0.162D-02 0.801D-03
 Coeff-Com: -0.401D-02-0.483D-03 0.154D-01 0.152D-02-0.276D-01-0.919D-01
 Coeff-Com: -0.117D+00 0.222D+00 0.100D+01
 Coeff:      0.505D-02-0.663D-02 0.105D-02 0.616D-03-0.162D-02 0.801D-03
 Coeff:     -0.401D-02-0.483D-03 0.154D-01 0.152D-02-0.276D-01-0.919D-01
 Coeff:     -0.117D+00 0.222D+00 0.100D+01
 Gap=     0.064 Goal=   None    Shift=    0.000
 RMSDP=9.91D-06 MaxDP=5.71D-04 DE=-9.77D-08 OVMax= 3.22D-04

 Cycle  28  Pass 1  IDiag  1:
 RMSU=  1.84D-06    CP:  1.00D+00  2.46D+00  1.40D+00  8.46D-01  1.17D+00
                    CP:  1.25D+00  1.33D+00
 E= -1455.63104460348     Delta-E=       -0.000000049965 Rises=F Damp=F
 DIIS: error= 2.76D-06 at cycle  28 NSaved=  16.
 NSaved=16 IEnMin=16 EnMin= -1455.63104460348     IErMin=16 ErrMin= 2.76D-06
 ErrMax= 2.76D-06  0.00D+00 EMaxC= 1.00D-01 BMatC= 3.11D-09 BMatP= 1.56D-08
 IDIUse=1 WtCom= 1.00D+00 WtEn= 0.00D+00
 Coeff-Com:  0.104D-02-0.241D-02 0.583D-03-0.258D-04 0.189D-03 0.166D-02
 Coeff-Com: -0.178D-02-0.113D-02 0.119D-02 0.622D-02 0.114D-01-0.227D-02
 Coeff-Com: -0.158D+00-0.757D-01 0.285D+00 0.934D+00
 Coeff:      0.104D-02-0.241D-02 0.583D-03-0.258D-04 0.189D-03 0.166D-02
 Coeff:     -0.178D-02-0.113D-02 0.119D-02 0.622D-02 0.114D-01-0.227D-02
 Coeff:     -0.158D+00-0.757D-01 0.285D+00 0.934D+00
 Gap=     0.064 Goal=   None    Shift=    0.000
 RMSDP=6.59D-06 MaxDP=4.00D-04 DE=-5.00D-08 OVMax= 2.05D-04

 Cycle  29  Pass 1  IDiag  1:
 RMSU=  8.00D-07    CP:  1.00D+00  2.47D+00  1.43D+00  8.40D-01  1.23D+00
                    CP:  1.33D+00  1.31D+00  1.46D+00
 E= -1455.63104461672     Delta-E=       -0.000000013242 Rises=F Damp=F
 DIIS: error= 1.09D-06 at cycle  29 NSaved=  17.
 NSaved=17 IEnMin=17 EnMin= -1455.63104461672     IErMin=17 ErrMin= 1.09D-06
 ErrMax= 1.09D-06  0.00D+00 EMaxC= 1.00D-01 BMatC= 2.49D-10 BMatP= 3.11D-09
 IDIUse=1 WtCom= 1.00D+00 WtEn= 0.00D+00
 Coeff-Com:  0.158D-03-0.963D-03 0.460D-03-0.511D-04 0.150D-03 0.611D-03
 Coeff-Com: -0.590D-03 0.170D-03-0.703D-03 0.312D-02 0.116D-01 0.202D-01
 Coeff-Com: -0.485D-01-0.720D-01-0.171D+00 0.408D+00 0.850D+00
 Coeff:      0.158D-03-0.963D-03 0.460D-03-0.511D-04 0.150D-03 0.611D-03
 Coeff:     -0.590D-03 0.170D-03-0.703D-03 0.312D-02 0.116D-01 0.202D-01
 Coeff:     -0.485D-01-0.720D-01-0.171D+00 0.408D+00 0.850D+00
 Gap=     0.064 Goal=   None    Shift=    0.000
 RMSDP=7.78D-07 MaxDP=3.13D-05 DE=-1.32D-08 OVMax= 4.39D-05

 Cycle  30  Pass 1  IDiag  1:
 RMSU=  2.73D-07    CP:  1.00D+00  2.47D+00  1.44D+00  8.37D-01  1.24D+00
                    CP:  1.35D+00  1.39D+00  1.65D+00  1.33D+00
 E= -1455.63104461801     Delta-E=       -0.000000001290 Rises=F Damp=F
 DIIS: error= 7.08D-07 at cycle  30 NSaved=  18.
 NSaved=18 IEnMin=18 EnMin= -1455.63104461801     IErMin=18 ErrMin= 7.08D-07
 ErrMax= 7.08D-07  0.00D+00 EMaxC= 1.00D-01 BMatC= 1.83D-10 BMatP= 2.49D-10
 IDIUse=1 WtCom= 1.00D+00 WtEn= 0.00D+00
 Coeff-Com: -0.363D-03 0.417D-03-0.601D-04 0.172D-04-0.115D-03 0.506D-04
 Coeff-Com:  0.617D-04 0.570D-03-0.540D-03-0.158D-02 0.936D-03 0.914D-02
 Coeff-Com:  0.106D-01 0.225D-02-0.107D+00-0.647D-01 0.273D+00 0.877D+00
 Coeff:     -0.363D-03 0.417D-03-0.601D-04 0.172D-04-0.115D-03 0.506D-04
 Coeff:      0.617D-04 0.570D-03-0.540D-03-0.158D-02 0.936D-03 0.914D-02
 Coeff:      0.106D-01 0.225D-02-0.107D+00-0.647D-01 0.273D+00 0.877D+00
 Gap=     0.064 Goal=   None    Shift=    0.000
 RMSDP=1.71D-06 MaxDP=1.09D-04 DE=-1.29D-09 OVMax= 4.80D-05

 Cycle  31  Pass 1  IDiag  1:
 RMSU=  2.34D-07    CP:  1.00D+00  2.48D+00  1.45D+00  8.40D-01  1.25D+00
                    CP:  1.36D+00  1.38D+00  1.74D+00  1.36D+00  1.13D+00
 E= -1455.63104461849     Delta-E=       -0.000000000481 Rises=F Damp=F
 DIIS: error= 1.46D-07 at cycle  31 NSaved=  19.
 NSaved=19 IEnMin=19 EnMin= -1455.63104461849     IErMin=19 ErrMin= 1.46D-07
 ErrMax= 1.46D-07  0.00D+00 EMaxC= 1.00D-01 BMatC= 9.58D-12 BMatP= 1.83D-10
 IDIUse=1 WtCom= 1.00D+00 WtEn= 0.00D+00
 Coeff-Com: -0.270D-03 0.434D-03-0.669D-04 0.492D-04-0.769D-04-0.144D-03
 Coeff-Com:  0.857D-04 0.762D-04 0.134D-03-0.120D-02-0.157D-02-0.116D-02
 Coeff-Com:  0.142D-01 0.151D-01-0.733D-03-0.121D+00-0.111D+00 0.331D+00
 Coeff-Com:  0.876D+00
 Coeff:     -0.270D-03 0.434D-03-0.669D-04 0.492D-04-0.769D-04-0.144D-03
 Coeff:      0.857D-04 0.762D-04 0.134D-03-0.120D-02-0.157D-02-0.116D-02
 Coeff:      0.142D-01 0.151D-01-0.733D-03-0.121D+00-0.111D+00 0.331D+00
 Coeff:      0.876D+00
 Gap=     0.064 Goal=   None    Shift=    0.000
 RMSDP=2.63D-07 MaxDP=1.39D-05 DE=-4.81D-10 OVMax= 8.68D-06

 Cycle  32  Pass 1  IDiag  1:
 RMSU=  9.29D-08    CP:  1.00D+00  2.48D+00  1.44D+00  8.41D-01  1.25D+00
                    CP:  1.37D+00  1.39D+00  1.76D+00  1.40D+00  1.39D+00
                    CP:  1.05D+00
 E= -1455.63104461856     Delta-E=       -0.000000000070 Rises=F Damp=F
 DIIS: error= 1.74D-07 at cycle  32 NSaved=  20.
 NSaved=20 IEnMin=20 EnMin= -1455.63104461856     IErMin=19 ErrMin= 1.46D-07
 ErrMax= 1.74D-07  0.00D+00 EMaxC= 1.00D-01 BMatC= 7.81D-12 BMatP= 9.58D-12
 IDIUse=1 WtCom= 1.00D+00 WtEn= 0.00D+00
 Coeff-Com: -0.130D-03 0.183D-03-0.104D-04 0.172D-04-0.223D-05-0.321D-04
 Coeff-Com:  0.686D-04-0.402D-04-0.195D-03-0.423D-03-0.210D-03-0.231D-03
 Coeff-Com:  0.339D-02 0.411D-02 0.125D-01-0.250D-01-0.728D-01-0.593D-01
 Coeff-Com:  0.261D+00 0.878D+00
 Coeff:     -0.130D-03 0.183D-03-0.104D-04 0.172D-04-0.223D-05-0.321D-04
 Coeff:      0.686D-04-0.402D-04-0.195D-03-0.423D-03-0.210D-03-0.231D-03
 Coeff:      0.339D-02 0.411D-02 0.125D-01-0.250D-01-0.728D-01-0.593D-01
 Coeff:      0.261D+00 0.878D+00
 Gap=     0.064 Goal=   None    Shift=    0.000
 RMSDP=1.04D-07 MaxDP=6.45D-06 DE=-6.96D-11 OVMax= 2.22D-06

 Cycle  33  Pass 1  IDiag  1:
 RMSU=  3.66D-08    CP:  1.00D+00  2.48D+00  1.44D+00  8.42D-01  1.25D+00
                    CP:  1.37D+00  1.39D+00  1.76D+00  1.40D+00  1.41D+00
                    CP:  1.09D+00  1.44D+00
 E= -1455.63104461853     Delta-E=        0.000000000026 Rises=F Damp=F
 DIIS: error= 1.26D-07 at cycle  33 NSaved=  20.
 NSaved=20 IEnMin=19 EnMin= -1455.63104461856     IErMin=20 ErrMin= 1.26D-07
 ErrMax= 1.26D-07  0.00D+00 EMaxC= 1.00D-01 BMatC= 2.27D-12 BMatP= 7.81D-12
 IDIUse=1 WtCom= 1.00D+00 WtEn= 0.00D+00
 Coeff-Com: -0.248D-04 0.224D-04 0.961D-06 0.693D-05 0.253D-04 0.364D-04
 Coeff-Com:  0.356D-04-0.188D-03-0.107D-03 0.238D-03 0.990D-03-0.884D-03
 Coeff-Com: -0.108D-02-0.195D-02 0.123D-01 0.110D-01-0.840D-01-0.994D-01
 Coeff-Com:  0.324D+00 0.839D+00
 Coeff:     -0.248D-04 0.224D-04 0.961D-06 0.693D-05 0.253D-04 0.364D-04
 Coeff:      0.356D-04-0.188D-03-0.107D-03 0.238D-03 0.990D-03-0.884D-03
 Coeff:     -0.108D-02-0.195D-02 0.123D-01 0.110D-01-0.840D-01-0.994D-01
 Coeff:      0.324D+00 0.839D+00
 Gap=     0.064 Goal=   None    Shift=    0.000
 RMSDP=6.76D-08 MaxDP=3.38D-06 DE= 2.64D-11 OVMax= 1.16D-06

 Cycle  34  Pass 1  IDiag  1:
 RMSU=  1.83D-08    CP:  1.00D+00  2.48D+00  1.44D+00  8.42D-01  1.25D+00
                    CP:  1.37D+00  1.39D+00  1.77D+00  1.39D+00  1.40D+00
                    CP:  1.11D+00  1.64D+00  1.23D+00
 E= -1455.63104461858     Delta-E=       -0.000000000044 Rises=F Damp=F
 DIIS: error= 1.98D-08 at cycle  34 NSaved=  20.
 NSaved=20 IEnMin=20 EnMin= -1455.63104461858     IErMin=20 ErrMin= 1.98D-08
 ErrMax= 1.98D-08  0.00D+00 EMaxC= 1.00D-01 BMatC= 9.33D-14 BMatP= 2.27D-12
 IDIUse=1 WtCom= 1.00D+00 WtEn= 0.00D+00
 Coeff-Com:  0.113D-04-0.143D-04-0.155D-05 0.505D-05 0.555D-05 0.342D-04
 Coeff-Com: -0.223D-04-0.366D-04 0.799D-07 0.276D-03-0.261D-03-0.192D-03
 Coeff-Com: -0.275D-02 0.438D-02 0.137D-01-0.713D-02-0.632D-01-0.462D-01
 Coeff-Com:  0.188D+00 0.913D+00
 Coeff:      0.113D-04-0.143D-04-0.155D-05 0.505D-05 0.555D-05 0.342D-04
 Coeff:     -0.223D-04-0.366D-04 0.799D-07 0.276D-03-0.261D-03-0.192D-03
 Coeff:     -0.275D-02 0.438D-02 0.137D-01-0.713D-02-0.632D-01-0.462D-01
 Coeff:      0.188D+00 0.913D+00
 Gap=     0.064 Goal=   None    Shift=    0.000
 RMSDP=3.88D-08 MaxDP=2.21D-06 DE=-4.37D-11 OVMax= 6.85D-07

 Cycle  35  Pass 1  IDiag  1:
 RMSU=  6.10D-09    CP:  1.00D+00  2.48D+00  1.44D+00  8.42D-01  1.25D+00
                    CP:  1.37D+00  1.39D+00  1.77D+00  1.39D+00  1.39D+00
                    CP:  1.10D+00  1.71D+00  1.32D+00  1.14D+00
 E= -1455.63104461857     Delta-E=        0.000000000010 Rises=F Damp=F
 DIIS: error= 6.04D-09 at cycle  35 NSaved=  20.
 NSaved=20 IEnMin=19 EnMin= -1455.63104461858     IErMin=20 ErrMin= 6.04D-09
 ErrMax= 6.04D-09  0.00D+00 EMaxC= 1.00D-01 BMatC= 1.07D-14 BMatP= 9.33D-14
 IDIUse=1 WtCom= 1.00D+00 WtEn= 0.00D+00
 Coeff-Com: -0.958D-06-0.798D-06-0.819D-06-0.248D-05 0.464D-05 0.119D-04
 Coeff-Com:  0.251D-05-0.181D-04-0.149D-04 0.293D-04-0.363D-04-0.701D-03
 Coeff-Com: -0.122D-03 0.286D-02 0.887D-02-0.120D-01-0.529D-01-0.504D-01
 Coeff-Com:  0.315D+00 0.790D+00
 Coeff:     -0.958D-06-0.798D-06-0.819D-06-0.248D-05 0.464D-05 0.119D-04
 Coeff:      0.251D-05-0.181D-04-0.149D-04 0.293D-04-0.363D-04-0.701D-03
 Coeff:     -0.122D-03 0.286D-02 0.887D-02-0.120D-01-0.529D-01-0.504D-01
 Coeff:      0.315D+00 0.790D+00
 Gap=     0.064 Goal=   None    Shift=    0.000
 RMSDP=8.55D-09 MaxDP=5.03D-07 DE= 1.00D-11 OVMax= 1.45D-07

 SCF Done:  E(RM062X) =  -1455.63104462     A.U. after   35 cycles
            NFock= 35  Conv=0.86D-08     -V/T= 2.0030
 KE= 1.451221281551D+03 PE=-5.422834168480D+03 EE= 1.528699641808D+03
 Leave Link  502 at Wed Jul  6 06:25:21 2022, MaxMem=   671088640 cpu:            3392.9 elap:             747.1
 (Enter /gpfs/software/gaussian16/sse4/tar/g16/l601.exe)
 Copying SCF densities to generalized density rwf, IOpCl= 0 IROHF=0.

 **********************************************************************

            Population analysis using the SCF density.

 **********************************************************************

 Orbital symmetries:
       Occupied  (A) (A) (A) (A) (A) (A) (A) (A) (A) (A) (A) (A)
                 (A) (A) (A) (A) (A) (A) (A) (A) (A) (A) (A) (A)
                 (A) (A) (A) (A) (A) (A) (A) (A) (A) (A) (A) (A)
                 (A) (A) (A) (A) (A) (A) (A) (A) (A) (A) (A) (A)
                 (A) (A) (A) (A) (A) (A) (A) (A) (A) (A) (A) (A)
       Virtual   (A) (A) (A) (A) (A) (A) (A) (A) (A) (A) (A) (A)
                 (A) (A) (A) (A) (A) (A) (A) (A) (A) (A) (A) (A)
                 (A) (A) (A) (A) (A) (A) (A) (A) (A) (A) (A) (A)
                 (A) (A) (A) (A) (A) (A) (A) (A) (A) (A) (A) (A)
                 (A) (A) (A) (A) (A) (A) (A) (A) (A) (A) (A) (A)
                 (A) (A) (A) (A) (A) (A) (A) (A) (A) (A) (A) (A)
                 (A) (A) (A) (A) (A) (A) (A) (A) (A) (A) (A) (A)
                 (A) (A) (A) (A) (A) (A) (A) (A) (A) (A) (A) (A)
                 (A) (A) (A) (A) (A) (A) (A) (A) (A) (A) (A) (A)
                 (A) (A) (A) (A) (A) (A) (A) (A) (A) (A) (A) (A)
                 (A) (A) (A) (A) (A) (A) (A) (A) (A) (A) (A) (A)
                 (A) (A) (A) (A) (A) (A) (A) (A) (A) (A) (A) (A)
                 (A) (A) (A) (A) (A) (A) (A) (A) (A) (A) (A) (A)
                 (A) (A) (A) (A) (A) (A) (A) (A) (A) (A) (A) (A)
                 (A) (A) (A) (A) (A) (A) (A) (A) (A) (A) (A) (A)
                 (A) (A) (A) (A) (A) (A) (A) (A) (A) (A) (A) (A)
                 (A) (A) (A) (A) (A) (A) (A) (A) (A) (A) (A) (A)
                 (A) (A) (A) (A) (A) (A) (A) (A) (A) (A) (A) (A)
                 (A) (A) (A) (A) (A) (A) (A) (A) (A) (A) (A) (A)
                 (A) (A) (A) (A) (A) (A) (A) (A) (A) (A) (A) (A)
                 (A) (A) (A) (A) (A) (A) (A) (A) (A) (A) (A) (A)
                 (A) (A) (A) (A) (A) (A) (A) (A) (A) (A) (A) (A)
                 (A) (A) (A) (A) (A) (A) (A) (A) (A) (A) (A) (A)
                 (A) (A) (A) (A) (A) (A) (A) (A) (A) (A) (A) (A)
                 (A) (A) (A) (A) (A) (A) (A) (A) (A) (A) (A) (A)
                 (A) (A) (A) (A) (A) (A) (A) (A) (A) (A) (A) (A)
 The electronic state is 1-A.
 Alpha  occ. eigenvalues -- -102.56612-102.56213 -19.49131 -10.50675 -10.50334
 Alpha  occ. eigenvalues --  -10.48717 -10.48441 -10.47319 -10.47005 -10.46558
 Alpha  occ. eigenvalues --  -10.45174 -10.44912 -10.44884 -10.44052 -10.41539
 Alpha  occ. eigenvalues --   -9.70959  -9.70501  -7.43438  -7.42995  -7.42827
 Alpha  occ. eigenvalues --   -7.42796  -7.42376  -7.42313  -1.02196  -0.88497
 Alpha  occ. eigenvalues --   -0.87452  -0.83955  -0.81663  -0.75111  -0.72191
 Alpha  occ. eigenvalues --   -0.70240  -0.69342  -0.58978  -0.58146  -0.56601
 Alpha  occ. eigenvalues --   -0.53302  -0.47707  -0.45188  -0.44438  -0.41550
 Alpha  occ. eigenvalues --   -0.40279  -0.39637  -0.39268  -0.38523  -0.35840
 Alpha  occ. eigenvalues --   -0.35620  -0.34374  -0.32761  -0.31291  -0.31070
 Alpha  occ. eigenvalues --   -0.29994  -0.27184  -0.26802  -0.26247  -0.22715
 Alpha  occ. eigenvalues --   -0.20266  -0.19232  -0.17788  -0.14106  -0.10578
 Alpha virt. eigenvalues --   -0.04170   0.09934   0.10394   0.10817   0.11131
 Alpha virt. eigenvalues --    0.11783   0.12465   0.13320   0.13371   0.15140
 Alpha virt. eigenvalues --    0.15460   0.15585   0.15708   0.16137   0.16626
 Alpha virt. eigenvalues --    0.17602   0.17678   0.18191   0.18316   0.18852
 Alpha virt. eigenvalues --    0.18869   0.20062   0.20215   0.21067   0.21581
 Alpha virt. eigenvalues --    0.21886   0.22377   0.23255   0.23553   0.24100
 Alpha virt. eigenvalues --    0.24865   0.25132   0.25331   0.25805   0.25825
 Alpha virt. eigenvalues --    0.26759   0.27460   0.28132   0.28433   0.28747
 Alpha virt. eigenvalues --    0.28999   0.29357   0.30012   0.30130   0.30448
 Alpha virt. eigenvalues --    0.30577   0.31101   0.31561   0.31814   0.32760
 Alpha virt. eigenvalues --    0.33087   0.33133   0.33693   0.34383   0.34901
 Alpha virt. eigenvalues --    0.35456   0.35573   0.36160   0.36758   0.37408
 Alpha virt. eigenvalues --    0.38779   0.39498   0.40398   0.40957   0.42566
 Alpha virt. eigenvalues --    0.43010   0.43841   0.44513   0.44780   0.45327
 Alpha virt. eigenvalues --    0.45865   0.46568   0.47969   0.49114   0.49382
 Alpha virt. eigenvalues --    0.50192   0.50941   0.52105   0.54059   0.56511
 Alpha virt. eigenvalues --    0.57220   0.58489   0.58670   0.60143   0.61186
 Alpha virt. eigenvalues --    0.62354   0.64584   0.65575   0.65966   0.66206
 Alpha virt. eigenvalues --    0.67077   0.68398   0.68727   0.69392   0.70290
 Alpha virt. eigenvalues --    0.71737   0.72284   0.73298   0.73688   0.74087
 Alpha virt. eigenvalues --    0.74203   0.76116   0.76916   0.77157   0.77731
 Alpha virt. eigenvalues --    0.79264   0.80210   0.80560   0.81558   0.81801
 Alpha virt. eigenvalues --    0.82705   0.83025   0.84226   0.85338   0.86694
 Alpha virt. eigenvalues --    0.87180   0.87821   0.88916   0.90378   0.92814
 Alpha virt. eigenvalues --    0.94516   0.98003   0.99064   1.00170   1.00380
 Alpha virt. eigenvalues --    1.00756   1.01500   1.01693   1.02631   1.03255
 Alpha virt. eigenvalues --    1.03704   1.04219   1.04458   1.04711   1.05175
 Alpha virt. eigenvalues --    1.05662   1.06349   1.07757   1.09445   1.11355
 Alpha virt. eigenvalues --    1.12734   1.13566   1.13753   1.13848   1.14968
 Alpha virt. eigenvalues --    1.17331   1.17979   1.18650   1.19289   1.21245
 Alpha virt. eigenvalues --    1.22469   1.23744   1.25458   1.27920   1.30057
 Alpha virt. eigenvalues --    1.30470   1.32113   1.34270   1.34681   1.36598
 Alpha virt. eigenvalues --    1.37583   1.39114   1.41042   1.41145   1.41912
 Alpha virt. eigenvalues --    1.44430   1.47496   1.47700   1.48531   1.54856
 Alpha virt. eigenvalues --    1.57165   1.59379   1.61013   1.64762   1.67518
 Alpha virt. eigenvalues --    1.69032   1.69074   1.69899   1.71143   1.71457
 Alpha virt. eigenvalues --    1.76907   1.77230   1.79125   1.80888   1.82569
 Alpha virt. eigenvalues --    1.85555   1.86100   1.86577   1.89351   1.90763
 Alpha virt. eigenvalues --    1.93042   1.95467   1.95700   1.97387   1.97499
 Alpha virt. eigenvalues --    1.98616   1.99272   2.04894   2.05652   2.06714
 Alpha virt. eigenvalues --    2.06976   2.08469   2.09274   2.09491   2.11549
 Alpha virt. eigenvalues --    2.12043   2.16142   2.16263   2.18275   2.20906
 Alpha virt. eigenvalues --    2.24212   2.24459   2.29584   2.33740   2.38854
 Alpha virt. eigenvalues --    2.39091   2.39286   2.42452   2.42671   2.43645
 Alpha virt. eigenvalues --    2.43746   2.45757   2.49135   2.49270   2.52518
 Alpha virt. eigenvalues --    2.57424   2.58412   2.60699   2.63192   2.65137
 Alpha virt. eigenvalues --    2.70331   2.71663   2.73061   2.75843   2.78749
 Alpha virt. eigenvalues --    2.80409   2.82793   2.83140   2.83504   2.85321
 Alpha virt. eigenvalues --    2.85943   2.88807   2.90310   2.91625   2.91856
 Alpha virt. eigenvalues --    2.95429   2.96853   2.99120   3.01503   3.03478
 Alpha virt. eigenvalues --    3.04077   3.07937   3.10575   3.11229   3.12575
 Alpha virt. eigenvalues --    3.18229   3.21545   3.23082   3.24287   3.25493
 Alpha virt. eigenvalues --    3.30539   3.34628   3.37043   3.37553   3.38950
 Alpha virt. eigenvalues --    3.48896   3.49716   3.52621   3.53707   3.57197
 Alpha virt. eigenvalues --    3.65214   3.66516   3.70769   3.75482   3.76684
 Alpha virt. eigenvalues --    3.85909   3.93686   4.02367   4.10986   4.19866
 Alpha virt. eigenvalues --    4.22397   4.29503   4.34035   4.63550   4.86238
 Alpha virt. eigenvalues --    4.92692   5.30350   5.45949   5.94458  10.08585
 Alpha virt. eigenvalues --   10.09465  23.62139  23.73786  24.01538  24.02621
 Alpha virt. eigenvalues --   24.05084  24.11935  24.14505  24.16904  24.19000
 Alpha virt. eigenvalues --   24.24839  24.27022  24.32149  26.04835  26.06129
 Alpha virt. eigenvalues --   26.32845  26.38230  26.76717  26.78902  50.24280
 Alpha virt. eigenvalues --  216.18711 216.19633
          Condensed to atoms (all electrons):
               1          2          3          4          5          6
     1  C   15.178866  -0.497768   1.587698  -6.243824  -2.178064  -1.463680
     2  C   -0.497768  10.319898  -1.441936  -0.476490  -0.500881  -0.591847
     3  C    1.587698  -1.441936  13.058369  -1.328483  -1.955530  -2.239872
     4  C   -6.243824  -0.476490  -1.328483  16.202786   0.438459  -0.340831
     5  C   -2.178064  -0.500881  -1.955530   0.438459  13.022773   0.568247
     6  C   -1.463680  -0.591847  -2.239872  -0.340831   0.568247  10.939535
     7  H   -0.005173  -0.062915   0.249958  -0.006167  -0.006491   0.082801
     8  Cl   0.556540   0.388636   0.135635  -1.073985  -0.036790  -0.650978
     9  O    0.249609  -0.185114  -0.134884   0.128615  -0.025618   0.026524
    10  H    0.049406   0.350586  -0.011399  -0.013723  -0.023529   0.003948
    11  C   -0.344278  -0.331932  -0.328523  -0.703591  -1.678251   2.676456
    12  C    0.271772  -0.873205   2.228573  -0.730032  -2.734610  -0.424289
    13  C   -0.233627   0.336181  -0.386071  -0.209741  -0.809845  -1.149026
    14  C   -0.034749  -0.329552  -2.817177  -0.679305   3.181989   0.110269
    15  C   -0.030690   0.085610   0.073818   0.352567  -0.816012  -0.794797
    16  C    0.037920  -0.211368  -0.179528  -0.229681  -0.083494  -0.934063
    17  Cl  -0.000235  -0.005505  -0.020749  -0.001745  -0.035135  -0.087623
    18  H   -0.000074   0.000088  -0.002583  -0.001336   0.006975  -0.007562
    19  H    0.000544   0.002392   0.019508   0.009301  -0.009160   0.062790
    20  H   -0.006006   0.039634  -0.030589   0.002107  -0.026190  -0.023035
               7          8          9         10         11         12
     1  C   -0.005173   0.556540   0.249609   0.049406  -0.344278   0.271772
     2  C   -0.062915   0.388636  -0.185114   0.350586  -0.331932  -0.873205
     3  C    0.249958   0.135635  -0.134884  -0.011399  -0.328523   2.228573
     4  C   -0.006167  -1.073985   0.128615  -0.013723  -0.703591  -0.730032
     5  C   -0.006491  -0.036790  -0.025618  -0.023529  -1.678251  -2.734610
     6  C    0.082801  -0.650978   0.026524   0.003948   2.676456  -0.424289
     7  H    0.516865   0.001156  -0.000515  -0.005326   0.075753  -0.018111
     8  Cl   0.001156  17.613898   0.016478   0.001302  -0.189954  -0.079127
     9  O   -0.000515   0.016478   8.261767  -0.006314   0.003472   0.000777
    10  H   -0.005326   0.001302  -0.006314   0.496049  -0.003479   0.008353
    11  C    0.075753  -0.189954   0.003472  -0.003479  11.017460  -0.694373
    12  C   -0.018111  -0.079127   0.000777   0.008353  -0.694373  14.479406
    13  C    0.002763  -0.009768   0.001392  -0.000084   0.224202  -0.630845
    14  C    0.014497  -0.034891  -0.000256  -0.001870  -1.784084  -1.556272
    15  C    0.001994  -0.000197   0.000509   0.000043   1.594345  -2.475936
    16  C   -0.002154  -0.007020  -0.000149   0.000128  -3.543265   0.018682
    17  Cl  -0.000045  -0.000071   0.000000  -0.000000  -0.378806  -0.091197
    18  H   -0.000001  -0.000015  -0.000000   0.000000  -0.020947  -0.013632
    19  H   -0.000029  -0.000050  -0.000003   0.000000   0.084062  -0.008409
    20  H   -0.003485  -0.000158   0.000010   0.000007  -0.014972   0.278676
              13         14         15         16         17         18
     1  C   -0.233627  -0.034749  -0.030690   0.037920  -0.000235  -0.000074
     2  C    0.336181  -0.329552   0.085610  -0.211368  -0.005505   0.000088
     3  C   -0.386071  -2.817177   0.073818  -0.179528  -0.020749  -0.002583
     4  C   -0.209741  -0.679305   0.352567  -0.229681  -0.001745  -0.001336
     5  C   -0.809845   3.181989  -0.816012  -0.083494  -0.035135   0.006975
     6  C   -1.149026   0.110269  -0.794797  -0.934063  -0.087623  -0.007562
     7  H    0.002763   0.014497   0.001994  -0.002154  -0.000045  -0.000001
     8  Cl  -0.009768  -0.034891  -0.000197  -0.007020  -0.000071  -0.000015
     9  O    0.001392  -0.000256   0.000509  -0.000149   0.000000  -0.000000
    10  H   -0.000084  -0.001870   0.000043   0.000128  -0.000000   0.000000
    11  C    0.224202  -1.784084   1.594345  -3.543265  -0.378806  -0.020947
    12  C   -0.630845  -1.556272  -2.475936   0.018682  -0.091197  -0.013632
    13  C   15.624666  -1.645473  -6.119701   1.436244  -0.443929   0.103725
    14  C   -1.645473  14.691068  -2.160129  -0.727503   0.147662  -0.106126
    15  C   -6.119701  -2.160129  20.513036  -4.525250   1.082416   0.134672
    16  C    1.436244  -0.727503  -4.525250  15.689109  -1.431788   0.245378
    17  Cl  -0.443929   0.147662   1.082416  -1.431788  17.914971  -0.013645
    18  H    0.103725  -0.106126   0.134672   0.245378  -0.013645   0.526296
    19  H   -0.016334   0.314904  -0.080128  -0.045132   0.000167  -0.006151
    20  H    0.078496  -0.029045   0.010523  -0.015406   0.004524   0.000151
              19         20
     1  C    0.000544  -0.006006
     2  C    0.002392   0.039634
     3  C    0.019508  -0.030589
     4  C    0.009301   0.002107
     5  C   -0.009160  -0.026190
     6  C    0.062790  -0.023035
     7  H   -0.000029  -0.003485
     8  Cl  -0.000050  -0.000158
     9  O   -0.000003   0.000010
    10  H    0.000000   0.000007
    11  C    0.084062  -0.014972
    12  C   -0.008409   0.278676
    13  C   -0.016334   0.078496
    14  C    0.314904  -0.029045
    15  C   -0.080128   0.010523
    16  C   -0.045132  -0.015406
    17  Cl   0.000167   0.004524
    18  H   -0.006151   0.000151
    19  H    0.494630  -0.000056
    20  H   -0.000056   0.578404
 Mulliken charges:
               1
     1  C   -0.894186
     2  C   -0.014512
     3  C   -0.476234
     4  C    0.905100
     5  C   -0.298841
     6  C    0.237035
     7  H    0.164627
     8  Cl   0.369358
     9  O   -0.336300
    10  H    0.155901
    11  C    0.340706
    12  C   -0.956202
    13  C   -0.153225
    14  C   -0.553956
    15  C   -0.846693
    16  C    0.508340
    17  Cl   0.360734
    18  H    0.154787
    19  H    0.177153
    20  H    0.156411
 Sum of Mulliken charges =  -1.00000
 Mulliken charges with hydrogens summed into heavy atoms:
               1
     1  C   -0.894186
     2  C    0.141389
     3  C   -0.311608
     4  C    0.905100
     5  C   -0.298841
     6  C    0.237035
     8  Cl   0.369358
     9  O   -0.336300
    11  C    0.340706
    12  C   -0.799791
    13  C   -0.153225
    14  C   -0.376803
    15  C   -0.691906
    16  C    0.508340
    17  Cl   0.360734
 Electronic spatial extent (au):  <R**2>=           6077.9451
 Charge=             -1.0000 electrons
 Dipole moment (field-independent basis, Debye):
    X=             -1.5967    Y=             -1.1525    Z=             -0.1306  Tot=              1.9735
 Quadrupole moment (field-independent basis, Debye-Ang):
   XX=           -197.8084   YY=           -108.2155   ZZ=           -107.8085
   XY=              8.5377   XZ=             -0.2769   YZ=              0.1270
 Traceless Quadrupole moment (field-independent basis, Debye-Ang):
   XX=            -59.8643   YY=             29.7286   ZZ=             30.1356
   XY=              8.5377   XZ=             -0.2769   YZ=              0.1270
 Octapole moment (field-independent basis, Debye-Ang**2):
  XXX=            -55.3345  YYY=             -9.0143  ZZZ=             -0.0409  XYY=              8.4147
  XXY=            -58.4727  XXZ=             -0.8375  XZZ=              9.8712  YZZ=             -5.7572
  YYZ=             -0.5861  XYZ=              0.2515
 Hexadecapole moment (field-independent basis, Debye-Ang**3):
 XXXX=          -9437.9110 YYYY=           -998.7152 ZZZZ=           -131.7237 XXXY=            -25.4229
 XXXZ=            -10.0339 YYYX=             69.6192 YYYZ=              1.5264 ZZZX=             -0.5556
 ZZZY=              0.3792 XXYY=          -1491.8777 XXZZ=          -1249.0763 YYZZ=           -208.3936
 XXYZ=             -0.8290 YYXZ=             -2.3869 ZZXY=              0.2603
 N-N= 9.872822005024D+02 E-N=-5.422834168771D+03  KE= 1.451221281551D+03
 No NMR shielding tensors so no spin-rotation constants.
 Leave Link  601 at Wed Jul  6 06:25:53 2022, MaxMem=   671088640 cpu:               0.8 elap:              29.5
 (Enter /gpfs/software/gaussian16/sse4/tar/g16/l607.exe)
 ******************************Gaussian NBO Version 3.1******************************
             N A T U R A L   A T O M I C   O R B I T A L   A N D
          N A T U R A L   B O N D   O R B I T A L   A N A L Y S I S
 ******************************Gaussian NBO Version 3.1******************************
       /RESON  / : Allow strongly delocalized NBO set

 Analyzing the SCF density

 Job title: ...                                                             

 Storage needed:    425842 in NPA,    567062 in NBO ( 671086480 available)
 GSVD:  LWork=       46336 too small for GESVD, short by      141800 words or      141800 for optimal perf.
 Remove ICRem=  314 ICRemI=  114 L=1 PNAO number  322 atom   16 type 153 NPNAO=  376
   due to symmetric orthogonalization 2, value= 0.00D+00.
 Remove ICRem=  314 ICRemI=  114 L=1 PNAO number  318 atom   16 type 152 NPNAO=  375
   due to symmetric orthogonalization 2, value= 0.00D+00.
 Remove ICRem=  314 ICRemI=  114 L=1 PNAO number  314 atom   16 type 151 NPNAO=  374
   due to symmetric orthogonalization 2, value= 0.00D+00.
 GSVD:  LWork=       48934 too small for GESVD, short by      134033 words or      134033 for optimal perf.
 Remove ICRem=  314 ICRemI=  200 L=1 PNAO number  320 atom   16 type 153 NPNAO=  373
   due to symmetric orthogonalization 2, value= 0.00D+00.
 Remove ICRem=  314 ICRemI=  200 L=1 PNAO number  317 atom   16 type 152 NPNAO=  372
   due to symmetric orthogonalization 2, value= 0.00D+00.
 Remove ICRem=  314 ICRemI=  200 L=1 PNAO number  314 atom   16 type 151 NPNAO=  371
   due to symmetric orthogonalization 2, value= 0.00D+00.
 GSVD:  LWork=       51496 too small for GESVD, short by      126374 words or      126374 for optimal perf.
 Remove ICRem=  199 ICRemI=  200 L=0 PNAO number  199 atom   11 type  51 NPNAO=  370
   due to symmetric orthogonalization 2, value= 0.00D+00.
 GSVD:  LWork=       52342 too small for GESVD, short by      123845 words or      123845 for optimal perf.
 Remove ICRem=  148 ICRemI=   92 L=1 PNAO number  160 atom    8 type 153 NPNAO=  369
   due to symmetric orthogonalization 2, value= 0.00D+00.
 Remove ICRem=  148 ICRemI=   92 L=1 PNAO number  154 atom    8 type 152 NPNAO=  368
   due to symmetric orthogonalization 2, value= 0.00D+00.
 Remove ICRem=  148 ICRemI=   92 L=1 PNAO number  148 atom    8 type 151 NPNAO=  367
   due to symmetric orthogonalization 2, value= 0.00D+00.
 GSVD:  LWork=       54856 too small for GESVD, short by      116330 words or      116330 for optimal perf.

 Computed number of electrons  119.97502535 does not match expected value of   120.


 NATURAL POPULATIONS:  Natural atomic orbital occupancies 
                                                          
   NAO  Atom  No  lang   Type(AO)    Occupancy      Energy
 ----------------------------------------------------------
     1    C    1  S      Cor( 1S)     1.99869     -10.36034
     2    C    1  S      Val( 2S)     0.80971       0.00019
     3    C    1  S      Ryd( 3S)     0.00279       1.16667
     4    C    1  S      Ryd( 4S)     0.00024       3.21816
     5    C    1  S      Ryd( 5S)     0.00003      20.34946
     6    C    1  px     Val( 2p)     0.87804       0.06551
     7    C    1  px     Ryd( 4p)     0.01501       1.23667
     8    C    1  px     Ryd( 3p)     0.00045       0.51761
     9    C    1  px     Ryd( 5p)     0.00009       2.92089
    10    C    1  py     Val( 2p)     1.07320       0.02140
    11    C    1  py     Ryd( 4p)     0.00605       1.44077
    12    C    1  py     Ryd( 3p)     0.00081       0.53342
    13    C    1  py     Ryd( 5p)     0.00020       2.69724
    14    C    1  pz     Val( 2p)     0.85604       0.00107
    15    C    1  pz     Ryd( 4p)     0.00145       0.81005
    16    C    1  pz     Ryd( 3p)     0.00048       0.39252
    17    C    1  pz     Ryd( 5p)     0.00009       2.75658
    18    C    1  dxy    Ryd( 3d)     0.00335       2.85322
    19    C    1  dxz    Ryd( 3d)     0.00389       1.80869
    20    C    1  dyz    Ryd( 3d)     0.00049       1.75333
    21    C    1  dx2y2  Ryd( 3d)     0.00129       2.67836
    22    C    1  dz2    Ryd( 3d)     0.00043       2.19879

    23    C    2  S      Cor( 1S)     1.99914     -10.30482
    24    C    2  S      Val( 2S)     0.97782      -0.09896
    25    C    2  S      Ryd( 3S)     0.00198       0.97354
    26    C    2  S      Ryd( 4S)     0.00014       1.66914
    27    C    2  S      Ryd( 5S)     0.00001      22.38039
    28    C    2  px     Val( 2p)     1.06643       0.04274
    29    C    2  px     Ryd( 4p)     0.00541       1.07003
    30    C    2  px     Ryd( 3p)     0.00037       0.54822
    31    C    2  px     Ryd( 5p)     0.00016       3.31319
    32    C    2  py     Val( 2p)     1.14845       0.02219
    33    C    2  py     Ryd( 4p)     0.00489       1.11152
    34    C    2  py     Ryd( 3p)     0.00041       0.44514
    35    C    2  py     Ryd( 5p)     0.00011       3.26384
    36    C    2  pz     Val( 2p)     1.03939      -0.02385
    37    C    2  pz     Ryd( 4p)     0.00194       0.65201
    38    C    2  pz     Ryd( 3p)     0.00024       0.40362
    39    C    2  pz     Ryd( 5p)     0.00001       2.86056
    40    C    2  dxy    Ryd( 3d)     0.00078       2.69531
    41    C    2  dxz    Ryd( 3d)     0.00040       1.80156
    42    C    2  dyz    Ryd( 3d)     0.00042       1.74217
    43    C    2  dx2y2  Ryd( 3d)     0.00043       2.58919
    44    C    2  dz2    Ryd( 3d)     0.00042       2.16226

    45    C    3  S      Cor( 1S)     1.99919     -10.32604
    46    C    3  S      Val( 2S)     0.96283      -0.10748
    47    C    3  S      Ryd( 3S)     0.00123       1.01190
    48    C    3  S      Ryd( 4S)     0.00011       1.34565
    49    C    3  S      Ryd( 5S)     0.00002      22.78045
    50    C    3  px     Val( 2p)     1.09212       0.02415
    51    C    3  px     Ryd( 4p)     0.00339       0.99412
    52    C    3  px     Ryd( 3p)     0.00038       0.72203
    53    C    3  px     Ryd( 5p)     0.00013       3.38245
    54    C    3  py     Val( 2p)     1.12202       0.03132
    55    C    3  py     Ryd( 4p)     0.00541       1.04362
    56    C    3  py     Ryd( 3p)     0.00036       0.44114
    57    C    3  py     Ryd( 5p)     0.00009       3.42068
    58    C    3  pz     Val( 2p)     0.98708      -0.02712
    59    C    3  pz     Ryd( 4p)     0.00111       0.65332
    60    C    3  pz     Ryd( 3p)     0.00058       0.40328
    61    C    3  pz     Ryd( 5p)     0.00001       2.87642
    62    C    3  dxy    Ryd( 3d)     0.00079       2.56730
    63    C    3  dxz    Ryd( 3d)     0.00059       1.75339
    64    C    3  dyz    Ryd( 3d)     0.00043       1.75511
    65    C    3  dx2y2  Ryd( 3d)     0.00057       2.62382
    66    C    3  dz2    Ryd( 3d)     0.00037       2.12899

    67    C    4  S      Cor( 1S)     1.99869     -10.37868
    68    C    4  S      Val( 2S)     0.98715      -0.16047
    69    C    4  S      Ryd( 3S)     0.00707       0.38343
    70    C    4  S      Ryd( 4S)     0.00104       1.03613
    71    C    4  S      Ryd( 5S)     0.00002      23.54202
    72    C    4  px     Val( 2p)     1.06901      -0.03030
    73    C    4  px     Ryd( 4p)     0.00663       1.00769
    74    C    4  px     Ryd( 5p)     0.00038       2.98334
    75    C    4  px     Ryd( 3p)     0.00019       0.95025
    76    C    4  py     Val( 2p)     0.97556      -0.03648
    77    C    4  py     Ryd( 4p)     0.00695       0.98982
    78    C    4  py     Ryd( 5p)     0.00051       2.94343
    79    C    4  py     Ryd( 3p)     0.00007       0.97418
    80    C    4  pz     Val( 2p)     1.12483      -0.05827
    81    C    4  pz     Ryd( 4p)     0.00128       0.69763
    82    C    4  pz     Ryd( 5p)     0.00007       2.59802
    83    C    4  pz     Ryd( 3p)     0.00009       0.63109
    84    C    4  dxy    Ryd( 3d)     0.00220       2.37494
    85    C    4  dxz    Ryd( 3d)     0.00102       1.71850
    86    C    4  dyz    Ryd( 3d)     0.00104       1.67099
    87    C    4  dx2y2  Ryd( 3d)     0.00116       2.45875
    88    C    4  dz2    Ryd( 3d)     0.00097       2.08105

    89    C    5  S      Cor( 1S)     1.99856     -10.32923
    90    C    5  S      Val( 2S)     1.04473      -0.11678
    91    C    5  S      Ryd( 4S)     0.00249       1.18763
    92    C    5  S      Ryd( 3S)     0.00010       0.66832
    93    C    5  S      Ryd( 5S)     0.00001      23.49671
    94    C    5  px     Val( 2p)     0.96670       0.08679
    95    C    5  px     Ryd( 4p)     0.00455       0.97695
    96    C    5  px     Ryd( 3p)     0.00022       0.94309
    97    C    5  px     Ryd( 5p)     0.00012       3.37541
    98    C    5  py     Val( 2p)     1.05350       0.01857
    99    C    5  py     Ryd( 4p)     0.00979       0.69165
   100    C    5  py     Ryd( 3p)     0.00024       0.63986
   101    C    5  py     Ryd( 5p)     0.00007       3.13069
   102    C    5  pz     Val( 2p)     0.88493       0.01336
   103    C    5  pz     Ryd( 4p)     0.00081       0.68642
   104    C    5  pz     Ryd( 3p)     0.00025       0.54917
   105    C    5  pz     Ryd( 5p)     0.00003       2.76747
   106    C    5  dxy    Ryd( 3d)     0.00075       2.45729
   107    C    5  dxz    Ryd( 3d)     0.00066       1.79253
   108    C    5  dyz    Ryd( 3d)     0.00116       1.68212
   109    C    5  dx2y2  Ryd( 3d)     0.00084       2.36599
   110    C    5  dz2    Ryd( 3d)     0.00048       2.07253

   111    C    6  S      Cor( 1S)     1.99891     -10.33764
   112    C    6  S      Val( 2S)     0.91124      -0.07955
   113    C    6  S      Ryd( 4S)     0.00197       0.98651
   114    C    6  S      Ryd( 3S)     0.00015       0.87868
   115    C    6  S      Ryd( 5S)     0.00002      23.32267
   116    C    6  px     Val( 2p)     1.09020       0.00708
   117    C    6  px     Ryd( 4p)     0.00521       1.10209
   118    C    6  px     Ryd( 3p)     0.00022       0.70818
   119    C    6  px     Ryd( 5p)     0.00010       3.60292
   120    C    6  py     Val( 2p)     1.09333       0.00135
   121    C    6  py     Ryd( 4p)     0.00832       1.15574
   122    C    6  py     Ryd( 3p)     0.00013       0.80111
   123    C    6  py     Ryd( 5p)     0.00012       3.55584
   124    C    6  pz     Val( 2p)     1.00445      -0.02137
   125    C    6  pz     Ryd( 4p)     0.00108       0.70300
   126    C    6  pz     Ryd( 3p)     0.00048       0.47039
   127    C    6  pz     Ryd( 5p)     0.00002       2.93637
   128    C    6  dxy    Ryd( 3d)     0.00076       2.69120
   129    C    6  dxz    Ryd( 3d)     0.00089       1.76263
   130    C    6  dyz    Ryd( 3d)     0.00057       1.75598
   131    C    6  dx2y2  Ryd( 3d)     0.00099       2.46795
   132    C    6  dz2    Ryd( 3d)     0.00037       2.16281

   133    H    7  S      Val( 1S)     0.78722       0.16029
   134    H    7  S      Ryd( 2S)     0.00074       1.43625
   135    H    7  S      Ryd( 3S)     0.00027       1.56854
   136    H    7  px     Ryd( 2p)     0.00016       2.30952
   137    H    7  py     Ryd( 2p)     0.00034       2.64961
   138    H    7  pz     Ryd( 2p)     0.00012       1.73431

   139   Cl    8  S      Cor( 1S)     2.00000    -101.12651
   140   Cl    8  S      Cor( 2S)     1.99970     -10.81225
   141   Cl    8  S      Val( 3S)     1.82304      -0.96484
   142   Cl    8  S      Ryd( 5S)     0.00257       1.14272
   143   Cl    8  S      Ryd( 4S)     0.00030       0.53205
   144   Cl    8  S      Ryd( 6S)     0.00000      18.12776
   145   Cl    8  S      Ryd( 7S)     0.00000     207.61219
   146   Cl    8  px     Cor( 2p)     1.99997      -7.41939
   147   Cl    8  px     Val( 3p)     1.75529      -0.24118
   148   Cl    8  px     Ryd( 4p)     0.00148       0.65817
   149   Cl    8  px     Ryd( 5p)     0.00002       3.99685
   150   Cl    8  px     Ryd( 6p)     0.00000      24.72282
   151   Cl    8  py     Cor( 2p)     1.99994      -7.42132
   152   Cl    8  py     Val( 3p)     1.48337      -0.20912
   153   Cl    8  py     Ryd( 4p)     0.00171       0.60725
   154   Cl    8  py     Ryd( 5p)     0.00005       4.15084
   155   Cl    8  py     Ryd( 6p)     0.00000      24.69988
   156   Cl    8  pz     Cor( 2p)     1.99999      -7.41863
   157   Cl    8  pz     Val( 3p)     1.91486      -0.26714
   158   Cl    8  pz     Ryd( 4p)     0.00263       0.63470
   159   Cl    8  pz     Ryd( 5p)     0.00002       3.62717
   160   Cl    8  pz     Ryd( 6p)     0.00000      24.71862
   161   Cl    8  dxy    Ryd( 3d)     0.00404       1.39504
   162   Cl    8  dxz    Ryd( 3d)     0.00094       1.07591
   163   Cl    8  dyz    Ryd( 3d)     0.00173       1.09989
   164   Cl    8  dx2y2  Ryd( 3d)     0.00158       1.35031
   165   Cl    8  dz2    Ryd( 3d)     0.00149       1.17850

   166    O    9  S      Cor( 1S)     1.99982     -19.24441
   167    O    9  S      Val( 2S)     1.71475      -0.85170
   168    O    9  S      Ryd( 3S)     0.00104       1.44992
   169    O    9  S      Ryd( 4S)     0.00013       1.61450
   170    O    9  S      Ryd( 5S)     0.00000      49.87764
   171    O    9  px     Val( 2p)     1.53509      -0.20241
   172    O    9  px     Ryd( 3p)     0.00095       0.70892
   173    O    9  px     Ryd( 4p)     0.00012       1.25315
   174    O    9  px     Ryd( 5p)     0.00010       5.35998
   175    O    9  py     Val( 2p)     1.87309      -0.21523
   176    O    9  py     Ryd( 3p)     0.00373       0.72395
   177    O    9  py     Ryd( 4p)     0.00006       1.52644
   178    O    9  py     Ryd( 5p)     0.00002       5.01281
   179    O    9  pz     Val( 2p)     1.47349      -0.16299
   180    O    9  pz     Ryd( 3p)     0.00235       0.63980
   181    O    9  pz     Ryd( 4p)     0.00004       1.32129
   182    O    9  pz     Ryd( 5p)     0.00002       5.00078
   183    O    9  dxy    Ryd( 3d)     0.00128       3.41915
   184    O    9  dxz    Ryd( 3d)     0.00143       3.25958
   185    O    9  dyz    Ryd( 3d)     0.00003       3.05343
   186    O    9  dx2y2  Ryd( 3d)     0.00134       3.69281
   187    O    9  dz2    Ryd( 3d)     0.00037       3.26229

   188    H   10  S      Val( 1S)     0.78097       0.15248
   189    H   10  S      Ryd( 2S)     0.00115       1.12049
   190    H   10  S      Ryd( 3S)     0.00017       1.85174
   191    H   10  px     Ryd( 2p)     0.00017       2.25057
   192    H   10  py     Ryd( 2p)     0.00029       2.66944
   193    H   10  pz     Ryd( 2p)     0.00011       1.73444

   194    C   11  S      Cor( 1S)     1.99884     -10.32994
   195    C   11  S      Val( 2S)     0.89775      -0.07518
   196    C   11  S      Ryd( 3S)     0.00185       0.80882
   197    C   11  S      Ryd( 4S)     0.00003      23.56033
   198    C   11  px     Val( 2p)     1.03456       0.03990
   199    C   11  px     Ryd( 4p)     0.00622       1.17958
   200    C   11  px     Ryd( 3p)     0.00272       0.76448
   201    C   11  px     Ryd( 5p)     0.00011       3.48100
   202    C   11  py     Val( 2p)     1.09154       0.02251
   203    C   11  py     Ryd( 4p)     0.00727       1.21440
   204    C   11  py     Ryd( 3p)     0.00220       0.53473
   205    C   11  py     Ryd( 5p)     0.00013       3.52828
   206    C   11  pz     Val( 2p)     1.00881      -0.01086
   207    C   11  pz     Ryd( 4p)     0.00101       0.68934
   208    C   11  pz     Ryd( 3p)     0.00080       0.38375
   209    C   11  pz     Ryd( 5p)     0.00004       2.95131
   210    C   11  dxy    Ryd( 3d)     0.00072       2.69651
   211    C   11  dxz    Ryd( 3d)     0.00061       1.76462
   212    C   11  dyz    Ryd( 3d)     0.00055       1.76625
   213    C   11  dx2y2  Ryd( 3d)     0.00056       2.48918
   214    C   11  dz2    Ryd( 3d)     0.00049       2.14859

   215    C   12  S      Cor( 1S)     1.99910     -10.29038
   216    C   12  S      Val( 2S)     0.96193      -0.07700
   217    C   12  S      Ryd( 4S)     0.00200       0.91708
   218    C   12  S      Ryd( 3S)     0.00007       0.82038
   219    C   12  S      Ryd( 5S)     0.00003      23.38613
   220    C   12  px     Val( 2p)     1.11169       0.02978
   221    C   12  px     Ryd( 4p)     0.00655       1.02190
   222    C   12  px     Ryd( 3p)     0.00018       0.90817
   223    C   12  px     Ryd( 5p)     0.00023       3.31709
   224    C   12  py     Val( 2p)     1.16346       0.03704
   225    C   12  py     Ryd( 4p)     0.00635       1.01841
   226    C   12  py     Ryd( 3p)     0.00021       0.84282
   227    C   12  py     Ryd( 5p)     0.00021       3.11202
   228    C   12  pz     Val( 2p)     1.01310      -0.00485
   229    C   12  pz     Ryd( 4p)     0.00094       0.70243
   230    C   12  pz     Ryd( 3p)     0.00044       0.45270
   231    C   12  pz     Ryd( 5p)     0.00001       2.81598
   232    C   12  dxy    Ryd( 3d)     0.00106       2.62305
   233    C   12  dxz    Ryd( 3d)     0.00070       1.80330
   234    C   12  dyz    Ryd( 3d)     0.00045       1.77509
   235    C   12  dx2y2  Ryd( 3d)     0.00085       2.65788
   236    C   12  dz2    Ryd( 3d)     0.00043       2.14835

   237    C   13  S      Cor( 1S)     1.99889     -10.27276
   238    C   13  S      Val( 2S)     1.09628      -0.09309
   239    C   13  S      Ryd( 4S)     0.01801       1.30533
   240    C   13  S      Ryd( 3S)     0.00194       0.83897
   241    C   13  S      Ryd( 5S)     0.00001      23.05473
   242    C   13  px     Val( 2p)     1.05507       0.09694
   243    C   13  px     Ryd( 4p)     0.02272       0.85652
   244    C   13  px     Ryd( 3p)     0.00052       0.72955
   245    C   13  px     Ryd( 5p)     0.00012       3.39912
   246    C   13  py     Val( 2p)     1.17383       0.04849
   247    C   13  py     Ryd( 3p)     0.01078       0.80776
   248    C   13  py     Ryd( 4p)     0.00038       0.82517
   249    C   13  py     Ryd( 5p)     0.00021       3.28448
   250    C   13  pz     Val( 2p)     0.83250       0.05244
   251    C   13  pz     Ryd( 4p)     0.00194       0.75619
   252    C   13  pz     Ryd( 3p)     0.00219       0.59001
   253    C   13  pz     Ryd( 5p)     0.00001       2.86479
   254    C   13  dxy    Ryd( 3d)     0.00097       2.29223
   255    C   13  dxz    Ryd( 3d)     0.00071       1.79805
   256    C   13  dyz    Ryd( 3d)     0.00046       1.73939
   257    C   13  dx2y2  Ryd( 3d)     0.00076       2.60047
   258    C   13  dz2    Ryd( 3d)     0.00051       2.06671

   259    C   14  S      Cor( 1S)     1.99920     -10.30704
   260    C   14  S      Val( 2S)     0.95389      -0.08663
   261    C   14  S      Ryd( 3S)     0.00173       0.99020
   262    C   14  S      Ryd( 4S)     0.00009       4.27568
   263    C   14  S      Ryd( 5S)     0.00002      19.93032
   264    C   14  px     Val( 2p)     1.07826       0.04348
   265    C   14  px     Ryd( 4p)     0.00406       1.06051
   266    C   14  px     Ryd( 3p)     0.00034       0.88619
   267    C   14  px     Ryd( 5p)     0.00020       3.34299
   268    C   14  py     Val( 2p)     1.13771       0.03836
   269    C   14  py     Ryd( 4p)     0.00464       1.01838
   270    C   14  py     Ryd( 3p)     0.00055       0.63180
   271    C   14  py     Ryd( 5p)     0.00016       3.26565
   272    C   14  pz     Val( 2p)     1.00643      -0.01350
   273    C   14  pz     Ryd( 4p)     0.00117       0.66490
   274    C   14  pz     Ryd( 3p)     0.00053       0.42512
   275    C   14  pz     Ryd( 5p)     0.00002       2.86619
   276    C   14  dxy    Ryd( 3d)     0.00065       2.58511
   277    C   14  dxz    Ryd( 3d)     0.00061       1.77089
   278    C   14  dyz    Ryd( 3d)     0.00037       1.76508
   279    C   14  dx2y2  Ryd( 3d)     0.00058       2.63272
   280    C   14  dz2    Ryd( 3d)     0.00043       2.12756

   281    C   15  S      Cor( 1S)     1.99910     -10.29211
   282    C   15  S      Val( 2S)     0.95943      -0.07351
   283    C   15  S      Ryd( 4S)     0.00652       1.03583
   284    C   15  S      Ryd( 3S)     0.00003       0.70232
   285    C   15  S      Ryd( 5S)     0.00003      23.53047
   286    C   15  px     Val( 2p)     1.10718       0.02258
   287    C   15  px     Ryd( 4p)     0.01824       0.78929
   288    C   15  px     Ryd( 3p)     0.00084       0.57247
   289    C   15  px     Ryd( 5p)     0.00024       3.52723
   290    C   15  py     Val( 2p)     1.16901       0.00303
   291    C   15  py     Ryd( 4p)     0.00862       0.92233
   292    C   15  py     Ryd( 3p)     0.00067       0.56134
   293    C   15  py     Ryd( 5p)     0.00008       3.46792
   294    C   15  pz     Val( 2p)     1.02700      -0.01757
   295    C   15  pz     Ryd( 4p)     0.00266       0.66012
   296    C   15  pz     Ryd( 3p)     0.00260       0.52481
   297    C   15  pz     Ryd( 5p)     0.00000       2.91540
   298    C   15  dxy    Ryd( 3d)     0.00070       2.70364
   299    C   15  dxz    Ryd( 3d)     0.00041       1.79640
   300    C   15  dyz    Ryd( 3d)     0.00014       1.75486
   301    C   15  dx2y2  Ryd( 3d)     0.00056       2.63421
   302    C   15  dz2    Ryd( 3d)     0.00045       2.10589

   303    C   16  S      Cor( 1S)     1.99839     -10.34866
   304    C   16  S      Val( 2S)     0.94036      -0.11609
   305    C   16  S      Ryd( 3S)     0.00337       0.92185
   306    C   16  S      Ryd( 4S)     0.00061       2.25851
   307    C   16  S      Ryd( 5S)     0.00005      22.36771
   308    C   16  px     Val( 2p)     0.90578      -0.00292
   309    C   16  px     Ryd( 3p)     0.00403       0.87313
   310    C   16  py     Val( 2p)     1.07686       0.03827
   311    C   16  py     Ryd( 3p)     0.00629       0.97354
   312    C   16  pz     Val( 2p)     1.03413      -0.01272
   313    C   16  pz     Ryd( 3p)     0.00119       0.54581
   314    C   16  dxy    Ryd( 3d)     0.00334       2.52382
   315    C   16  dxz    Ryd( 3d)     0.00164       1.64879
   316    C   16  dyz    Ryd( 3d)     0.00067       1.79540
   317    C   16  dx2y2  Ryd( 3d)     0.00281       2.34346
   318    C   16  dz2    Ryd( 3d)     0.00080       2.05963

   319   Cl   17  S      Cor( 1S)     2.00000    -101.14005
   320   Cl   17  S      Cor( 2S)     1.99971     -10.80093
   321   Cl   17  S      Val( 3S)     1.81685      -0.96996
   322   Cl   17  S      Ryd( 5S)     0.00659       1.42415
   323   Cl   17  S      Ryd( 4S)     0.00009       1.01975
   324   Cl   17  S      Ryd( 6S)     0.00000      18.37877
   325   Cl   17  S      Ryd( 7S)     0.00000     207.54257
   326   Cl   17  px     Cor( 2p)     1.99992      -7.42652
   327   Cl   17  px     Val( 3p)     1.30681      -0.19196
   328   Cl   17  px     Ryd( 5p)     0.00680       0.68402
   329   Cl   17  px     Ryd( 4p)     0.00072       0.52149
   330   Cl   17  px     Ryd( 6p)     0.00019       4.55173
   331   Cl   17  px     Ryd( 7p)     0.00000      24.22319
   332   Cl   17  py     Cor( 2p)     1.99999      -7.42243
   333   Cl   17  py     Val( 3p)     1.95984      -0.27533
   334   Cl   17  py     Ryd( 4p)     0.00516       0.72775
   335   Cl   17  py     Ryd( 5p)     0.00006       0.75561
   336   Cl   17  py     Ryd( 6p)     0.00013       3.84275
   337   Cl   17  py     Ryd( 7p)     0.00000      24.27897
   338   Cl   17  pz     Cor( 2p)     1.99999      -7.42266
   339   Cl   17  pz     Val( 3p)     1.92647      -0.27487
   340   Cl   17  pz     Ryd( 5p)     0.00529       0.70094
   341   Cl   17  pz     Ryd( 4p)     0.00180       0.55842
   342   Cl   17  pz     Ryd( 6p)     0.00002       3.80500
   343   Cl   17  pz     Ryd( 7p)     0.00000      24.26312
   344   Cl   17  dxy    Ryd( 3d)     0.00075       1.20674
   345   Cl   17  dxz    Ryd( 3d)     0.00143       1.10550
   346   Cl   17  dyz    Ryd( 3d)     0.00004       1.04843
   347   Cl   17  dx2y2  Ryd( 3d)     0.00341       1.34269
   348   Cl   17  dz2    Ryd( 3d)     0.00118       1.16766

   349    H   18  S      Val( 1S)     0.78916       0.14858
   350    H   18  S      Ryd( 2S)     0.00132       0.68996
   351    H   18  S      Ryd( 3S)     0.00035       2.38861
   352    H   18  px     Ryd( 2p)     0.00069       2.17967
   353    H   18  py     Ryd( 2p)     0.00051       2.60950
   354    H   18  pz     Ryd( 2p)     0.00033       1.72858

   355    H   19  S      Val( 1S)     0.78186       0.17790
   356    H   19  S      Ryd( 2S)     0.00100       1.32087
   357    H   19  S      Ryd( 3S)     0.00029       1.64371
   358    H   19  px     Ryd( 2p)     0.00020       2.32156
   359    H   19  py     Ryd( 2p)     0.00035       2.65883
   360    H   19  pz     Ryd( 2p)     0.00017       1.75074

   361    H   20  S      Val( 1S)     0.79744       0.17102
   362    H   20  S      Ryd( 2S)     0.00187       0.62511
   363    H   20  S      Ryd( 3S)     0.00028       2.51767
   364    H   20  px     Ryd( 2p)     0.00022       2.17695
   365    H   20  py     Ryd( 2p)     0.00043       2.76249
   366    H   20  pz     Ryd( 2p)     0.00013       1.74955

 WARNING:  1 low occupancy (<1.9990e) core orbital  found on  C    1
           1 low occupancy (<1.9990e) core orbital  found on  C    4
           1 low occupancy (<1.9990e) core orbital  found on  C    5
           1 low occupancy (<1.9990e) core orbital  found on  C    6
           1 low occupancy (<1.9990e) core orbital  found on  C   11
           1 low occupancy (<1.9990e) core orbital  found on  C   13
           1 low occupancy (<1.9990e) core orbital  found on  C   16

 WARNING:  Population inversion found on atom  C    1
           Population inversion found on atom  C    2
           Population inversion found on atom  C    3
           Population inversion found on atom  C    4
           Population inversion found on atom  C    5
           Population inversion found on atom  C    6
           Population inversion found on atom Cl    8
           Population inversion found on atom  C   11
           Population inversion found on atom  C   12
           Population inversion found on atom  C   13
           Population inversion found on atom  C   14
           Population inversion found on atom  C   15
           Population inversion found on atom Cl   17


 Summary of Natural Population Analysis:                  
                                                          
                                       Natural Population 
                Natural  -----------------------------------------------
    Atom  No    Charge         Core      Valence    Rydberg      Total
 -----------------------------------------------------------------------
      C    1    0.34719      1.99869     3.61699    0.03713     5.65281
      C    2   -0.24937      1.99914     4.23209    0.01814     6.24937
      C    3   -0.17881      1.99919     4.16406    0.01556     6.17881
      C    4   -0.18592      1.99869     4.15655    0.03067     6.18592
      C    5    0.02901      1.99856     3.94986    0.02258     5.97099
      C    6   -0.11952      1.99891     4.09921    0.02139     6.11952
      H    7    0.21115      0.00000     0.78722    0.00163     0.78885
     Cl    8    0.00531      9.99959     6.97655    0.01855    16.99469
      O    9   -0.60926      1.99982     6.59643    0.01302     8.60926
      H   10    0.21714      0.00000     0.78097    0.00189     0.78286
      C   11   -0.05680      1.99884     4.03267    0.02529     6.05680
      C   12   -0.26999      1.99910     4.25019    0.02070     6.26999
      C   13   -0.21881      1.99889     4.15768    0.06224     6.21881
      C   14   -0.19164      1.99920     4.17628    0.01616     6.19164
      C   15   -0.30451      1.99910     4.26262    0.04279     6.30451
      C   16    0.01969      1.99839     3.95713    0.02479     5.98031
     Cl   17   -0.04326      9.99961     7.00997    0.03368    17.04326
      H   18    0.20762      0.00000     0.78916    0.00322     0.79238
      H   19    0.21613      0.00000     0.78186    0.00201     0.78387
      H   20    0.19964      0.00000     0.79744    0.00292     0.80036
 =======================================================================
   * Total *   -0.97503     45.98574    73.57493    0.41436   119.97503

                                 Natural Population      
 --------------------------------------------------------
   Core                      45.98574 ( 99.9690% of  46)
   Valence                   73.57493 ( 99.4256% of  74)
   Natural Minimal Basis    119.56067 ( 99.6339% of 120)
   Natural Rydberg Basis      0.41436 (  0.3453% of 120)
 --------------------------------------------------------

    Atom  No          Natural Electron Configuration
 ----------------------------------------------------------------------------
      C    1      [core]2S( 0.81)2p( 2.81)3d( 0.01)4p( 0.02)
      C    2      [core]2S( 0.98)2p( 3.25)4p( 0.01)
      C    3      [core]2S( 0.96)2p( 3.20)4p( 0.01)
      C    4      [core]2S( 0.99)2p( 3.17)3S( 0.01)3d( 0.01)4p( 0.01)
      C    5      [core]2S( 1.04)2p( 2.91)4p( 0.02)
      C    6      [core]2S( 0.91)2p( 3.19)4p( 0.01)
      H    7            1S( 0.79)
     Cl    8      [core]3S( 1.82)3p( 5.15)3d( 0.01)4p( 0.01)
      O    9      [core]2S( 1.71)2p( 4.88)3p( 0.01)
      H   10            1S( 0.78)
      C   11      [core]2S( 0.90)2p( 3.13)3p( 0.01)4p( 0.01)
      C   12      [core]2S( 0.96)2p( 3.29)4p( 0.01)
      C   13      [core]2S( 1.10)2p( 3.06)3p( 0.01)4S( 0.02)4p( 0.03)
      C   14      [core]2S( 0.95)2p( 3.22)4p( 0.01)
      C   15      [core]2S( 0.96)2p( 3.30)4S( 0.01)4p( 0.03)
      C   16      [core]2S( 0.94)2p( 3.02)3p( 0.01)3d( 0.01)
     Cl   17      [core]3S( 1.82)3p( 5.19)3d( 0.01)4p( 0.01)5S( 0.01)5p( 0.01)
      H   18            1S( 0.79)
      H   19            1S( 0.78)
      H   20            1S( 0.80)


 NATURAL BOND ORBITAL ANALYSIS:

                       Occupancies       Lewis Structure    Low   High
           Occ.    -------------------  -----------------   occ   occ
  Cycle   Thresh.   Lewis   Non-Lewis     CR  BD  3C  LP    (L)   (NL)   Dev
 =============================================================================
   1(1)    1.90   112.82971   7.17029     23  22   0  15     7      7    0.61
   2(2)    1.90   112.82971   7.17029     23  22   0  15     7      7    0.61
   3(1)    1.80   113.09801   6.90199     23  23   0  14     6      7    0.61
   4(2)    1.80   113.09801   6.90199     23  23   0  14     6      7    0.61
   5(1)    1.70   115.74290   4.25710     23  27   0  10     3      7    0.49
   6(2)    1.70   115.74290   4.25710     23  27   0  10     3      7    0.49
   7(1)    1.60   116.30224   3.69776     23  28   0   9     1      7    0.49
   8(2)    1.60   116.29869   3.70131     23  28   0   9     1      7    0.45
   9(3)    1.60   116.38503   3.61497     23  28   0   9     1      7    0.37
  10(4)    1.60   116.27506   3.72494     23  29   0   8     2      8    0.45
  11(5)    1.60   116.38503   3.61497     23  28   0   9     1      7    0.37
  12(1)    1.50   116.18190   3.81810     23  27   0  10     1      7    0.43
  13(2)    1.50   116.72314   3.27686     23  28   0   9     0      7    0.49
  14(3)    1.50   116.18190   3.81810     23  27   0  10     1      7    0.43
  15(4)    1.50   116.72314   3.27686     23  28   0   9     0      7    0.49
  16(5)    1.50   116.18190   3.81810     23  27   0  10     1      7    0.43
  17(6)    1.50   116.72314   3.27686     23  28   0   9     0      7    0.49
  18(7)    1.50   116.18190   3.81810     23  27   0  10     1      7    0.43
  19(8)    1.50   116.72314   3.27686     23  28   0   9     0      7    0.49
  20(9)    1.50   116.18190   3.81810     23  27   0  10     1      7    0.43
  21(1)    1.50   116.72314   3.27686     23  28   0   9     0      7    0.49
 -----------------------------------------------------------------------------

 Structure accepted: RESONANCE keyword permits strongly delocalized structure

 WARNING:  1 low occupancy (<1.9990e) core orbital  found on  C    1
           1 low occupancy (<1.9990e) core orbital  found on  C    4
           1 low occupancy (<1.9990e) core orbital  found on  C    5
           1 low occupancy (<1.9990e) core orbital  found on  C    6
           1 low occupancy (<1.9990e) core orbital  found on  C   11
           1 low occupancy (<1.9990e) core orbital  found on  C   13
           1 low occupancy (<1.9990e) core orbital  found on  C   16

 --------------------------------------------------------
   Core                     45.98558 ( 99.969% of  46)
   Valence Lewis            70.73756 ( 95.591% of  74)
  ==================       ============================
   Total Lewis             116.72314 ( 97.269% of 120)
  -----------------------------------------------------
   Valence non-Lewis         2.97314 (  2.478% of 120)
   Rydberg non-Lewis         0.30372 (  0.253% of 120)
  ==================       ============================
   Total non-Lewis           3.27686 (  2.731% of 120)
 --------------------------------------------------------


       (Occupancy)   Bond orbital/ Coefficients/ Hybrids
 ---------------------------------------------------------------------------------
     1. (1.97061) BD ( 1) C   1 - C   2  
                ( 50.43%)   0.7101* C   1 s( 35.60%)p 1.81( 64.36%)d 0.00(  0.03%)
                                           -0.0003  0.5965  0.0135 -0.0019  0.0001
                                           -0.4741 -0.0279  0.0137 -0.0020  0.6438
                                           -0.0218  0.0001  0.0002  0.0539  0.0017
                                            0.0011  0.0005 -0.0165 -0.0005  0.0002
                                            0.0001 -0.0086
                ( 49.57%)   0.7041* C   2 s( 35.03%)p 1.85( 64.92%)d 0.00(  0.05%)
                                            0.0001  0.5918 -0.0012 -0.0036  0.0005
                                            0.5149 -0.0368 -0.0027  0.0016 -0.6181
                                           -0.0062  0.0119 -0.0044  0.0215  0.0008
                                            0.0001  0.0002 -0.0171  0.0002 -0.0006
                                           -0.0052 -0.0136
     2. (1.96869) BD ( 1) C   1 - C   4  
                ( 49.05%)   0.7004* C   1 s( 33.26%)p 2.01( 66.71%)d 0.00(  0.03%)
                                            0.0000  0.5767  0.0026  0.0050  0.0000
                                           -0.3035 -0.0258  0.0083 -0.0000 -0.7491
                                            0.0087  0.0117  0.0032 -0.1133 -0.0026
                                           -0.0023 -0.0014  0.0145  0.0026 -0.0001
                                           -0.0079 -0.0071
                ( 50.95%)   0.7138* C   4 s( 39.96%)p 1.50( 59.99%)d 0.00(  0.04%)
                                           -0.0002  0.6315  0.0295 -0.0025  0.0010
                                            0.3927 -0.0154  0.0025 -0.0013  0.6569
                                            0.0100  0.0104 -0.0032 -0.1173 -0.0012
                                           -0.0007  0.0003  0.0142  0.0009 -0.0015
                                           -0.0072 -0.0135
     3. (1.99240) BD ( 1) C   1 - O   9  
                ( 36.78%)   0.6065* C   1 s( 29.87%)p 2.34( 69.99%)d 0.00(  0.14%)
                                           -0.0001  0.5459 -0.0275 -0.0022 -0.0012
                                            0.8207 -0.0530 -0.0084 -0.0056  0.1059
                                           -0.0082 -0.0013 -0.0013 -0.1101 -0.0050
                                           -0.0030 -0.0012  0.0083 -0.0075 -0.0019
                                            0.0296 -0.0192
                ( 63.22%)   0.7951* O   9 s( 37.07%)p 1.69( 62.82%)d 0.00(  0.11%)
                                            0.0000  0.6085 -0.0209 -0.0029 -0.0000
                                           -0.7787  0.0191 -0.0026 -0.0019 -0.0932
                                            0.0016 -0.0011 -0.0004 -0.1127  0.0001
                                           -0.0003  0.0003  0.0078  0.0032 -0.0002
                                            0.0290 -0.0150
     4. (1.92313) BD ( 2) C   1 - O   9  
                ( 30.74%)   0.5545* C   1 s(  0.90%)p99.99( 98.74%)d 0.41(  0.37%)
                                           -0.0004  0.0947  0.0023 -0.0005  0.0007
                                            0.0834 -0.0063  0.0004 -0.0007 -0.1097
                                           -0.0130 -0.0018 -0.0006  0.9826  0.0440
                                            0.0237  0.0099 -0.0091  0.0592  0.0072
                                            0.0034 -0.0010
                ( 69.26%)   0.8322* O   9 s(  0.22%)p99.99( 99.68%)d 0.49(  0.11%)
                                           -0.0000  0.0464 -0.0035 -0.0001  0.0000
                                           -0.0789  0.0027  0.0006 -0.0007 -0.2120
                                            0.0012  0.0007  0.0008  0.9724 -0.0063
                                            0.0033 -0.0035  0.0068 -0.0315 -0.0041
                                            0.0018 -0.0015
     5. (1.98032) BD ( 1) C   2 - C   3  
                ( 49.72%)   0.7051* C   2 s( 36.19%)p 1.76( 63.78%)d 0.00(  0.03%)
                                           -0.0001  0.6011 -0.0229 -0.0005 -0.0000
                                           -0.7928  0.0223  0.0117 -0.0004 -0.0860
                                           -0.0346  0.0075  0.0006 -0.0074 -0.0002
                                            0.0001 -0.0000  0.0075  0.0002  0.0005
                                            0.0115 -0.0112
                ( 50.28%)   0.7091* C   3 s( 35.71%)p 1.80( 64.26%)d 0.00(  0.03%)
                                           -0.0000  0.5974  0.0129 -0.0044 -0.0001
                                            0.7978 -0.0152 -0.0118  0.0014  0.0645
                                           -0.0391  0.0039 -0.0006 -0.0014  0.0002
                                           -0.0002  0.0001  0.0006 -0.0011  0.0001
                                            0.0133 -0.0117
     6. (1.79096) BD ( 2) C   2 - C   3  
                ( 51.81%)   0.7198* C   2 s(  0.00%)p 1.00( 99.95%)d 0.00(  0.05%)
                                            0.0000 -0.0036 -0.0021 -0.0001 -0.0001
                                           -0.0141 -0.0005  0.0000 -0.0001  0.0197
                                           -0.0006 -0.0001 -0.0001  0.9992  0.0216
                                            0.0125 -0.0009  0.0004 -0.0160 -0.0142
                                           -0.0001 -0.0003
                ( 48.19%)   0.6942* C   3 s(  0.14%)p99.99( 99.82%)d 0.33(  0.05%)
                                            0.0002 -0.0368  0.0025 -0.0002 -0.0003
                                            0.0241 -0.0014 -0.0007  0.0000  0.0653
                                            0.0027 -0.0006  0.0003  0.9963  0.0186
                                            0.0212 -0.0025 -0.0015  0.0205 -0.0052
                                           -0.0000 -0.0007
     7. (1.97778) BD ( 1) C   2 - H  10  
                ( 60.85%)   0.7801* C   2 s( 28.75%)p 2.48( 71.22%)d 0.00(  0.03%)
                                           -0.0004  0.5359  0.0165  0.0038 -0.0005
                                            0.3215  0.0063 -0.0003 -0.0026  0.7802
                                            0.0037  0.0054 -0.0009 -0.0088 -0.0007
                                           -0.0001 -0.0001  0.0137 -0.0004  0.0002
                                           -0.0087 -0.0091
                ( 39.15%)   0.6257* H  10 s( 99.96%)p 0.00(  0.04%)
                                            0.9998  0.0021  0.0007 -0.0116 -0.0171
                                           -0.0002
     8. (1.96501) BD ( 1) C   3 - C   6  
                ( 49.04%)   0.7003* C   3 s( 36.40%)p 1.75( 63.57%)d 0.00(  0.03%)
                                            0.0001  0.6033  0.0049  0.0029  0.0018
                                           -0.3961  0.0226  0.0050  0.0004 -0.6871
                                           -0.0077  0.0130 -0.0024  0.0771 -0.0015
                                           -0.0004  0.0002  0.0121 -0.0016 -0.0022
                                           -0.0078 -0.0111
                ( 50.96%)   0.7139* C   6 s( 33.82%)p 1.96( 66.14%)d 0.00(  0.04%)
                                           -0.0003  0.5816 -0.0003  0.0006 -0.0001
                                            0.3226  0.0116 -0.0001  0.0003  0.7263
                                           -0.0150 -0.0001  0.0040  0.1716  0.0015
                                            0.0003 -0.0003  0.0147  0.0037  0.0005
                                           -0.0072 -0.0108
     9. (1.97444) BD ( 1) C   3 - H   7  
                ( 60.59%)   0.7784* C   3 s( 27.69%)p 2.61( 72.27%)d 0.00(  0.04%)
                                           -0.0004  0.5260 -0.0141  0.0018 -0.0015
                                           -0.4515 -0.0032  0.0033  0.0008  0.7200
                                            0.0066  0.0053  0.0021 -0.0169  0.0001
                                            0.0002  0.0001 -0.0164  0.0016  0.0003
                                           -0.0081 -0.0087
                ( 39.41%)   0.6278* H   7 s( 99.96%)p 0.00(  0.04%)
                                            0.9998  0.0021  0.0004  0.0080 -0.0182
                                           -0.0006
    10. (1.98151) BD ( 1) C   4 - C   5  
                ( 53.00%)   0.7280* C   4 s( 38.36%)p 1.61( 61.61%)d 0.00(  0.03%)
                                           -0.0001  0.6193  0.0005 -0.0092 -0.0003
                                           -0.7685 -0.0024 -0.0089 -0.0016 -0.1464
                                            0.0297  0.0033  0.0010 -0.0548 -0.0008
                                            0.0001 -0.0002  0.0065  0.0020  0.0005
                                            0.0122 -0.0119
                ( 47.00%)   0.6855* C   5 s( 44.13%)p 1.27( 55.83%)d 0.00(  0.05%)
                                           -0.0002  0.6639  0.0217  0.0009 -0.0001
                                            0.7432 -0.0337 -0.0070  0.0024 -0.0454
                                            0.0231  0.0003 -0.0013 -0.0459  0.0013
                                            0.0002  0.0007  0.0114 -0.0000 -0.0014
                                            0.0148 -0.0101
    11. (1.78003) BD ( 2) C   4 - C   5  
                ( 56.90%)   0.7543* C   4 s(  0.60%)p99.99( 99.37%)d 0.04(  0.02%)
                                            0.0001  0.0730 -0.0265  0.0013  0.0009
                                           -0.0362  0.0144 -0.0024 -0.0020  0.1295
                                            0.0069 -0.0033 -0.0010  0.9876  0.0093
                                            0.0045  0.0008 -0.0098 -0.0117  0.0006
                                           -0.0003 -0.0035
                ( 43.10%)   0.6565* C   5 s(  3.35%)p28.79( 96.52%)d 0.04(  0.13%)
                                           -0.0006 -0.1816  0.0231 -0.0002  0.0006
                                            0.2416  0.0002 -0.0004 -0.0013  0.5268
                                            0.0313  0.0022 -0.0004  0.7924 -0.0147
                                            0.0124 -0.0021  0.0093  0.0254  0.0187
                                           -0.0078 -0.0114
    12. (1.98574) BD ( 1) C   4 -Cl   8  
                ( 45.35%)   0.6734* C   4 s( 21.12%)p 3.73( 78.68%)d 0.01(  0.20%)
                                           -0.0000 -0.4586  0.0276 -0.0101  0.0016
                                           -0.5025  0.0060  0.0136  0.0012  0.7263
                                           -0.0073 -0.0158  0.0019 -0.0786 -0.0020
                                           -0.0003 -0.0001  0.0357 -0.0010 -0.0002
                                            0.0138  0.0242
                ( 54.65%)   0.7393*Cl   8 s( 19.33%)p 4.15( 80.16%)d 0.03(  0.51%)
                                           -0.0000 -0.0002 -0.4375 -0.0439  0.0009
                                           -0.0002  0.0000  0.0001  0.4943 -0.0162
                                            0.0016 -0.0003 -0.0001 -0.7453  0.0250
                                           -0.0016  0.0003 -0.0000 -0.0298  0.0013
                                            0.0003  0.0001  0.0572  0.0016 -0.0025
                                            0.0245  0.0350
    13. (1.97372) BD ( 1) C   5 - C   6  
                ( 47.09%)   0.6862* C   5 s( 46.93%)p 1.13( 53.02%)d 0.00(  0.05%)
                                           -0.0002  0.6850  0.0096 -0.0015  0.0008
                                           -0.5812  0.0225  0.0066 -0.0033  0.4356
                                           -0.0084 -0.0106  0.0017  0.0445 -0.0003
                                            0.0006  0.0003 -0.0175  0.0027  0.0026
                                           -0.0067 -0.0112
                ( 52.91%)   0.7274* C   6 s( 32.73%)p 2.05( 67.22%)d 0.00(  0.05%)
                                           -0.0001  0.5721  0.0008  0.0006 -0.0007
                                            0.4523  0.0176 -0.0006  0.0016 -0.6784
                                            0.0165  0.0006 -0.0013  0.0827  0.0008
                                            0.0006 -0.0008 -0.0164  0.0023 -0.0020
                                           -0.0057 -0.0120
    14. (1.73428) BD ( 2) C   5 - C   6  
                ( 55.64%)   0.7459* C   5 s(  5.72%)p16.45( 94.15%)d 0.02(  0.12%)
                                            0.0012  0.2377 -0.0271  0.0005 -0.0008
                                           -0.2174 -0.0049 -0.0004  0.0016 -0.7254
                                           -0.0408 -0.0011 -0.0002  0.6051 -0.0159
                                            0.0019 -0.0033 -0.0079 -0.0055  0.0280
                                            0.0138  0.0124
                ( 44.36%)   0.6661* C   6 s(  0.83%)p99.99( 99.09%)d 0.10(  0.08%)
                                           -0.0009 -0.0864 -0.0283 -0.0008 -0.0007
                                           -0.1865  0.0038  0.0065 -0.0006 -0.0792
                                           -0.0386 -0.0007  0.0044  0.9737  0.0125
                                            0.0078 -0.0020  0.0002  0.0208 -0.0084
                                           -0.0173  0.0035
    15. (1.96718) BD ( 1) C   6 - C  11  
                ( 51.03%)   0.7143* C   6 s( 32.66%)p 2.06( 67.32%)d 0.00(  0.02%)
                                            0.0002  0.5715 -0.0059 -0.0008  0.0005
                                           -0.8097 -0.0152  0.0055  0.0009 -0.0717
                                           -0.0007  0.0005 -0.0001 -0.1100 -0.0030
                                            0.0001 -0.0002  0.0039 -0.0027 -0.0009
                                            0.0108 -0.0080
                ( 48.97%)   0.6998* C  11 s( 31.79%)p 2.15( 68.19%)d 0.00(  0.02%)
                                            0.0000  0.5638  0.0020 -0.0002  0.8212
                                            0.0168 -0.0069 -0.0003  0.0793  0.0036
                                            0.0010 -0.0002 -0.0297  0.0009 -0.0010
                                            0.0004  0.0033 -0.0013 -0.0004  0.0117
                                           -0.0089
    16. (1.97009) BD ( 1) C  11 - C  12  
                ( 51.07%)   0.7146* C  11 s( 34.55%)p 1.89( 65.41%)d 0.00(  0.04%)
                                            0.0001  0.5878  0.0025 -0.0001 -0.4689
                                           -0.0062 -0.0081 -0.0033  0.6562 -0.0139
                                           -0.0019  0.0047 -0.0576  0.0004 -0.0000
                                            0.0002 -0.0142  0.0020 -0.0002 -0.0014
                                           -0.0137
                ( 48.93%)   0.6995* C  12 s( 36.39%)p 1.75( 63.58%)d 0.00(  0.03%)
                                           -0.0001  0.6031  0.0119  0.0001  0.0007
                                            0.5293 -0.0285 -0.0034  0.0025 -0.5915
                                           -0.0043  0.0090 -0.0050 -0.0691 -0.0005
                                           -0.0005  0.0001 -0.0142  0.0000  0.0016
                                           -0.0035 -0.0106
    17. (1.62733) BD ( 2) C  11 - C  12  
                ( 49.87%)   0.7062* C  11 s(  0.29%)p99.99( 99.68%)d 0.13(  0.04%)
                                            0.0001  0.0529 -0.0076 -0.0002 -0.0039
                                           -0.0023 -0.0044 -0.0003  0.0375  0.0041
                                            0.0070  0.0001  0.9976  0.0024  0.0078
                                           -0.0049 -0.0002 -0.0162  0.0105  0.0016
                                           -0.0013
                ( 50.13%)   0.7080* C  12 s(  0.11%)p99.99( 99.84%)d 0.44(  0.05%)
                                           -0.0005  0.0336  0.0036 -0.0001  0.0003
                                            0.0428  0.0022 -0.0005 -0.0003 -0.0441
                                           -0.0011  0.0005 -0.0002  0.9972  0.0041
                                            0.0092 -0.0023  0.0009  0.0023 -0.0223
                                           -0.0007 -0.0014
    18. (1.97465) BD ( 1) C  11 - C  14  
                ( 50.79%)   0.7127* C  11 s( 33.33%)p 2.00( 66.63%)d 0.00(  0.04%)
                                            0.0001  0.5773  0.0026 -0.0003 -0.3242
                                           -0.0117 -0.0058 -0.0000 -0.7488  0.0148
                                            0.0069 -0.0026 -0.0039 -0.0002 -0.0001
                                            0.0000  0.0135 -0.0004  0.0002 -0.0060
                                           -0.0131
                ( 49.21%)   0.7015* C  14 s( 36.46%)p 1.74( 63.51%)d 0.00(  0.03%)
                                            0.0000  0.6037  0.0113 -0.0014  0.0011
                                            0.3866 -0.0275 -0.0046 -0.0002  0.6962
                                            0.0041 -0.0127  0.0034 -0.0006 -0.0001
                                            0.0001 -0.0001  0.0106 -0.0004  0.0002
                                           -0.0088 -0.0112
    19. (1.95431) BD ( 1) C  12 - C  13  
                ( 53.64%)   0.7324* C  12 s( 35.96%)p 1.78( 64.00%)d 0.00(  0.04%)
                                            0.0003  0.5995  0.0143 -0.0008 -0.0001
                                           -0.7924  0.0188  0.0041 -0.0021 -0.0991
                                           -0.0434  0.0067 -0.0013  0.0092  0.0009
                                            0.0001  0.0003  0.0065  0.0002 -0.0002
                                            0.0140 -0.0111
                ( 46.36%)   0.6809* C  13 s( 35.06%)p 1.85( 64.88%)d 0.00(  0.06%)
                                           -0.0014  0.5895 -0.0488 -0.0272 -0.0002
                                            0.7990 -0.0147 -0.0177  0.0041  0.0772
                                           -0.0393 -0.0025  0.0051  0.0479  0.0001
                                            0.0011  0.0001 -0.0084  0.0019 -0.0010
                                            0.0196 -0.0122
    20. (1.97806) BD ( 1) C  12 - H  20  
                ( 60.43%)   0.7774* C  12 s( 27.52%)p 2.63( 72.43%)d 0.00(  0.05%)
                                           -0.0003  0.5240 -0.0256  0.0004 -0.0006
                                            0.2965  0.0185 -0.0020  0.0008  0.7975
                                            0.0050 -0.0013 -0.0029  0.0050  0.0004
                                            0.0000  0.0001  0.0111  0.0001 -0.0005
                                           -0.0145 -0.0111
                ( 39.57%)   0.6290* H  20 s( 99.96%)p 0.00(  0.04%)
                                            0.9998 -0.0015  0.0017 -0.0032 -0.0191
                                            0.0000
    21. (1.95943) BD ( 1) C  13 - C  16  
                ( 46.89%)   0.6848* C  13 s( 35.14%)p 1.84( 64.84%)d 0.00(  0.02%)
                                           -0.0004  0.5869 -0.0817  0.0167 -0.0000
                                           -0.3628  0.0787  0.0069  0.0039 -0.7124
                                            0.0400  0.0168  0.0006 -0.0329  0.0027
                                           -0.0023  0.0002  0.0064  0.0008  0.0006
                                           -0.0128 -0.0046
                ( 53.11%)   0.7288* C  16 s( 37.98%)p 1.63( 61.93%)d 0.00(  0.10%)
                                           -0.0001  0.6162  0.0074  0.0006  0.0025
                                            0.2753  0.0174  0.7357  0.0103 -0.0435
                                            0.0008  0.0241 -0.0001  0.0002 -0.0105
                                           -0.0161
    22. (1.56288) BD ( 2) C  13 - C  16  
                ( 42.18%)   0.6495* C  13 s(  0.03%)p99.99( 99.89%)d 2.81(  0.08%)
                                           -0.0023  0.0163  0.0032  0.0014 -0.0001
                                           -0.0717  0.0021  0.0011 -0.0001  0.0038
                                            0.0037 -0.0001  0.0000  0.9948 -0.0359
                                            0.0532  0.0005  0.0009  0.0188 -0.0210
                                           -0.0003  0.0001
                ( 57.82%)   0.7604* C  16 s(  0.04%)p99.99( 99.92%)d 0.77(  0.03%)
                                            0.0006  0.0197  0.0066 -0.0025 -0.0003
                                           -0.0434 -0.0008  0.0585  0.0114  0.9966
                                           -0.0247 -0.0016  0.0160  0.0070 -0.0051
                                            0.0015
    23. (1.97363) BD ( 1) C  14 - C  15  
                ( 49.38%)   0.7027* C  14 s( 35.75%)p 1.80( 64.21%)d 0.00(  0.03%)
                                           -0.0000  0.5978  0.0125 -0.0017  0.0001
                                           -0.7967  0.0128  0.0085 -0.0039 -0.0760
                                            0.0359 -0.0057  0.0011 -0.0018 -0.0002
                                           -0.0000 -0.0001  0.0019 -0.0002  0.0002
                                            0.0139 -0.0115
                ( 50.62%)   0.7115* C  15 s( 35.90%)p 1.78( 64.07%)d 0.00(  0.03%)
                                           -0.0002  0.5991  0.0019  0.0004  0.0025
                                            0.7962 -0.0048 -0.0228  0.0040  0.0684
                                            0.0382 -0.0052 -0.0037 -0.0016 -0.0004
                                            0.0000 -0.0000  0.0082 -0.0001  0.0001
                                            0.0121 -0.0110
    24. (1.70473) BD ( 2) C  14 - C  15  
                ( 49.21%)   0.7015* C  14 s(  0.00%)p 1.00( 99.95%)d 0.00(  0.04%)
                                            0.0000  0.0041  0.0020  0.0001 -0.0000
                                            0.0012 -0.0034 -0.0002 -0.0005 -0.0036
                                            0.0012 -0.0007 -0.0003  0.9993  0.0205
                                            0.0200 -0.0051 -0.0000 -0.0201  0.0057
                                           -0.0002  0.0000
                ( 50.79%)   0.7127* C  15 s(  0.03%)p99.99( 99.93%)d 1.09(  0.04%)
                                            0.0002 -0.0180  0.0001  0.0001 -0.0001
                                            0.0181 -0.0013  0.0002 -0.0005 -0.0282
                                           -0.0011 -0.0005 -0.0001  0.9983  0.0313
                                            0.0250  0.0004  0.0008  0.0167  0.0084
                                           -0.0008 -0.0003
    25. (1.98009) BD ( 1) C  14 - H  19  
                ( 60.84%)   0.7800* C  14 s( 27.75%)p 2.60( 72.21%)d 0.00(  0.04%)
                                            0.0003 -0.5264  0.0198 -0.0023  0.0010
                                           -0.4624 -0.0017  0.0005  0.0007  0.7129
                                            0.0061  0.0025  0.0013  0.0052  0.0004
                                            0.0003 -0.0001  0.0156 -0.0001 -0.0000
                                            0.0083  0.0096
                ( 39.16%)   0.6258* H  19 s( 99.96%)p 0.00(  0.04%)
                                           -0.9998 -0.0016 -0.0004  0.0100 -0.0175
                                            0.0002
    26. (1.96552) BD ( 1) C  15 - C  16  
                ( 51.35%)   0.7166* C  15 s( 36.14%)p 1.77( 63.84%)d 0.00(  0.01%)
                                            0.0004  0.5993 -0.0475 -0.0019 -0.0011
                                           -0.5026  0.0668  0.0065  0.0025  0.6162
                                           -0.0108 -0.0085 -0.0008  0.0374 -0.0011
                                            0.0026  0.0000 -0.0114 -0.0003  0.0004
                                           -0.0032 -0.0020
                ( 48.65%)   0.6975* C  16 s( 38.33%)p 1.60( 61.51%)d 0.00(  0.16%)
                                           -0.0004  0.6190  0.0112  0.0088  0.0001
                                            0.4078  0.0153 -0.6682 -0.0098  0.0447
                                           -0.0008 -0.0332  0.0012 -0.0003 -0.0080
                                           -0.0208
    27. (1.97925) BD ( 1) C  15 - H  18  
                ( 60.77%)   0.7795* C  15 s( 28.18%)p 2.55( 71.79%)d 0.00(  0.04%)
                                            0.0004 -0.5295 -0.0375 -0.0017  0.0010
                                            0.3306  0.0175 -0.0062 -0.0023  0.7796
                                            0.0202 -0.0054  0.0008  0.0066 -0.0002
                                            0.0002 -0.0000 -0.0127 -0.0004  0.0001
                                            0.0084  0.0111
                ( 39.23%)   0.6264* H  18 s( 99.95%)p 0.00(  0.05%)
                                           -0.9998 -0.0001 -0.0020 -0.0141 -0.0166
                                            0.0003
    28. (1.97499) BD ( 1) C  16 -Cl  17  
                ( 43.85%)   0.6622* C  16 s( 23.60%)p 3.23( 76.18%)d 0.01(  0.22%)
                                           -0.0005  0.4850 -0.0263 -0.0116 -0.0038
                                           -0.8675  0.0175 -0.0843 -0.0027 -0.0419
                                            0.0004  0.0172 -0.0001  0.0003  0.0426
                                           -0.0073
                ( 56.15%)   0.7493*Cl  17 s( 20.84%)p 3.78( 78.79%)d 0.02(  0.37%)
                                            0.0000  0.0004  0.4516  0.0664 -0.0004
                                            0.0004 -0.0000  0.0002  0.8775 -0.0690
                                           -0.0201 -0.0015 -0.0002  0.0000  0.1115
                                           -0.0097  0.0006  0.0013 -0.0001 -0.0000
                                           -0.0147  0.0007 -0.0006  0.0001  0.0000
                                            0.0101 -0.0013 -0.0001  0.0518 -0.0303
    29. (1.99869) CR ( 1) C   1           s(100.00%)p 0.00(  0.00%)
                                            1.0000  0.0002  0.0000 -0.0000  0.0000
                                           -0.0000 -0.0000  0.0000 -0.0000  0.0002
                                           -0.0000 -0.0000 -0.0000  0.0004  0.0000
                                            0.0000  0.0000 -0.0000  0.0000  0.0000
                                            0.0000 -0.0000
    30. (1.99914) CR ( 1) C   2           s(100.00%)p 0.00(  0.00%)
                                            1.0000  0.0002  0.0000  0.0000 -0.0000
                                           -0.0000  0.0000  0.0000 -0.0000  0.0004
                                           -0.0000  0.0000  0.0000 -0.0000 -0.0000
                                           -0.0000 -0.0000  0.0000  0.0000  0.0000
                                           -0.0000 -0.0000
    31. (1.99919) CR ( 1) C   3           s(100.00%)p 0.00(  0.00%)
                                            1.0000  0.0002 -0.0000  0.0000 -0.0000
                                           -0.0001 -0.0000  0.0000  0.0000  0.0004
                                            0.0000  0.0000  0.0000 -0.0002 -0.0000
                                           -0.0000  0.0000 -0.0000 -0.0000  0.0000
                                           -0.0000 -0.0000
    32. (1.99869) CR ( 1) C   4           s(100.00%)p 0.00(  0.00%)
                                            1.0000  0.0002  0.0000 -0.0000  0.0000
                                           -0.0000 -0.0000 -0.0000 -0.0000  0.0001
                                            0.0000  0.0000 -0.0000 -0.0001 -0.0000
                                           -0.0000 -0.0000  0.0000  0.0000 -0.0000
                                            0.0000 -0.0000
    33. (1.99850) CR ( 1) C   5           s(100.00%)p 0.00(  0.00%)
                                            1.0000 -0.0001  0.0001 -0.0000  0.0000
                                            0.0004  0.0000  0.0000 -0.0000  0.0013
                                            0.0001  0.0000  0.0000 -0.0002  0.0000
                                            0.0000  0.0000  0.0000  0.0000 -0.0000
                                           -0.0000 -0.0000
    34. (1.99892) CR ( 1) C   6           s(100.00%)p 0.00(  0.00%)
                                            1.0000  0.0001 -0.0000 -0.0000 -0.0000
                                            0.0001  0.0000  0.0000 -0.0000  0.0001
                                           -0.0000 -0.0000  0.0000  0.0009  0.0000
                                            0.0000 -0.0000  0.0000  0.0000 -0.0000
                                           -0.0000  0.0000
    35. (2.00000) CR ( 1)Cl   8           s(100.00%)
                                            1.0000 -0.0000  0.0000 -0.0000  0.0000
                                           -0.0000  0.0000  0.0000  0.0000 -0.0000
                                            0.0000  0.0000 -0.0000 -0.0000  0.0000
                                           -0.0000 -0.0000 -0.0000 -0.0000 -0.0000
                                            0.0000  0.0000  0.0000  0.0000 -0.0000
                                            0.0000  0.0000
    36. (1.99970) CR ( 2)Cl   8           s(100.00%)p 0.00(  0.00%)
                                           -0.0000  1.0000  0.0002 -0.0000  0.0000
                                           -0.0000  0.0000  0.0000  0.0001 -0.0000
                                            0.0000  0.0000 -0.0000 -0.0002  0.0000
                                           -0.0000 -0.0000 -0.0000 -0.0001 -0.0000
                                            0.0000  0.0000  0.0000  0.0000 -0.0000
                                            0.0000  0.0000
    37. (1.99997) CR ( 3)Cl   8           s(  0.00%)p 1.00(100.00%)
                                            0.0000  0.0000 -0.0001  0.0000 -0.0000
                                            0.0000 -0.0000  1.0000 -0.0000  0.0000
                                           -0.0000 -0.0000  0.0000  0.0001 -0.0000
                                            0.0000  0.0000  0.0000  0.0001  0.0000
                                           -0.0000 -0.0000 -0.0000 -0.0000  0.0000
                                           -0.0000 -0.0000
    38. (1.99994) CR ( 4)Cl   8           s(  0.00%)p 1.00(100.00%)
                                           -0.0000 -0.0000  0.0001 -0.0000  0.0000
                                           -0.0000  0.0000  0.0000  0.0001 -0.0000
                                            0.0000  0.0000  1.0000 -0.0001  0.0000
                                           -0.0000 -0.0000 -0.0000 -0.0000 -0.0000
                                            0.0000  0.0000  0.0000  0.0000 -0.0000
                                            0.0000  0.0000
    39. (1.99999) CR ( 5)Cl   8           s(  0.00%)p 1.00(100.00%)
                                           -0.0000 -0.0000 -0.0000 -0.0000  0.0000
                                            0.0000  0.0000  0.0000  0.0000 -0.0000
                                            0.0000  0.0000 -0.0000 -0.0000  0.0000
                                           -0.0000  0.0000  1.0000 -0.0001 -0.0000
                                            0.0000  0.0000  0.0000  0.0000 -0.0000
                                            0.0000  0.0000
    40. (1.99982) CR ( 1) O   9           s(100.00%)p 0.00(  0.00%)
                                            1.0000  0.0003  0.0000  0.0000  0.0000
                                            0.0002 -0.0000 -0.0000  0.0000  0.0000
                                            0.0000 -0.0000  0.0000  0.0000  0.0000
                                            0.0000 -0.0000 -0.0000 -0.0000 -0.0000
                                           -0.0000  0.0000
    41. (1.99884) CR ( 1) C  11           s(100.00%)
                                            1.0000 -0.0001  0.0000  0.0000  0.0001
                                            0.0000  0.0000  0.0000 -0.0000 -0.0000
                                           -0.0000 -0.0000 -0.0001 -0.0000 -0.0000
                                            0.0000  0.0000  0.0000 -0.0000  0.0000
                                            0.0000
    42. (1.99910) CR ( 1) C  12           s(100.00%)p 0.00(  0.00%)
                                            1.0000  0.0001 -0.0000  0.0000  0.0000
                                            0.0004 -0.0000 -0.0000  0.0000  0.0002
                                            0.0000 -0.0000 -0.0000  0.0005  0.0000
                                            0.0000 -0.0000  0.0000  0.0000 -0.0000
                                           -0.0000 -0.0000
    43. (1.99877) CR ( 1) C  13           s(100.00%)p 0.00(  0.00%)
                                            1.0000 -0.0010 -0.0004 -0.0001 -0.0000
                                            0.0026  0.0002 -0.0000  0.0000 -0.0027
                                           -0.0002  0.0000  0.0000  0.0026 -0.0001
                                            0.0001  0.0000 -0.0001  0.0001 -0.0000
                                           -0.0000 -0.0001
    44. (1.99920) CR ( 1) C  14           s(100.00%)p 0.00(  0.00%)
                                            1.0000  0.0002 -0.0000  0.0000 -0.0000
                                            0.0001  0.0000  0.0000 -0.0000 -0.0002
                                           -0.0000 -0.0000 -0.0000 -0.0001 -0.0000
                                           -0.0000  0.0000 -0.0000  0.0000 -0.0000
                                           -0.0000 -0.0000
    45. (1.99911) CR ( 1) C  15           s(100.00%)p 0.00(  0.00%)
                                            1.0000  0.0001  0.0000  0.0000  0.0000
                                            0.0002 -0.0000 -0.0000  0.0000 -0.0005
                                            0.0000  0.0000 -0.0000 -0.0002 -0.0000
                                           -0.0000 -0.0000  0.0000 -0.0000 -0.0000
                                            0.0000 -0.0000
    46. (1.99841) CR ( 1) C  16           s(100.00%)p 0.00(  0.00%)
                                            1.0000  0.0005 -0.0000 -0.0000 -0.0000
                                           -0.0003  0.0000 -0.0003 -0.0000 -0.0006
                                            0.0000  0.0000 -0.0000 -0.0000  0.0000
                                           -0.0000
    47. (2.00000) CR ( 1)Cl  17           s(100.00%)
                                            1.0000 -0.0000  0.0000 -0.0000  0.0000
                                           -0.0000  0.0000 -0.0000 -0.0000  0.0000
                                            0.0000  0.0000 -0.0000 -0.0000 -0.0000
                                            0.0000 -0.0000 -0.0000 -0.0000  0.0000
                                            0.0000  0.0000  0.0000  0.0000 -0.0000
                                           -0.0000  0.0000  0.0000 -0.0000  0.0000
    48. (1.99971) CR ( 2)Cl  17           s(100.00%)p 0.00(  0.00%)
                                           -0.0000  1.0000  0.0001 -0.0000  0.0000
                                           -0.0000  0.0000 -0.0000 -0.0005  0.0000
                                            0.0000  0.0000 -0.0000 -0.0000 -0.0001
                                            0.0000 -0.0000 -0.0000  0.0000  0.0000
                                            0.0000  0.0000  0.0000 -0.0000 -0.0000
                                           -0.0000  0.0000  0.0000 -0.0000  0.0000
    49. (1.99992) CR ( 3)Cl  17           s(  0.00%)p 1.00(100.00%)
                                           -0.0000 -0.0000  0.0001 -0.0000  0.0000
                                           -0.0000  0.0000  1.0000 -0.0003  0.0000
                                            0.0000  0.0000 -0.0000 -0.0000 -0.0001
                                            0.0000 -0.0000 -0.0000  0.0000  0.0000
                                            0.0000  0.0000  0.0000  0.0000 -0.0000
                                           -0.0000  0.0000  0.0000 -0.0000  0.0000
    50. (1.99999) CR ( 4)Cl  17           s(  0.00%)p 1.00(100.00%)
                                           -0.0000 -0.0000  0.0000 -0.0000 -0.0000
                                           -0.0000  0.0000 -0.0000 -0.0001  0.0000
                                            0.0000  0.0000 -0.0000  1.0000  0.0000
                                            0.0000  0.0000 -0.0000  0.0000  0.0000
                                            0.0000  0.0000  0.0000  0.0000 -0.0000
                                            0.0000  0.0000 -0.0000 -0.0000  0.0000
    51. (1.99999) CR ( 5)Cl  17           s(  0.00%)p 1.00(100.00%)
                                            0.0000  0.0000  0.0000  0.0000 -0.0000
                                            0.0000 -0.0000  0.0000  0.0000 -0.0000
                                           -0.0000 -0.0000  0.0000  0.0000  0.0000
                                           -0.0000  0.0000  0.0000  0.0000  1.0000
                                           -0.0001 -0.0000 -0.0000 -0.0000  0.0000
                                            0.0000 -0.0000  0.0000  0.0000 -0.0000
    52. (1.99314) LP ( 1)Cl   8           s( 80.39%)p 0.24( 19.60%)d 0.00(  0.01%)
                                           -0.0000 -0.0003  0.8965 -0.0113 -0.0001
                                           -0.0001  0.0000  0.0001  0.2133 -0.0072
                                            0.0000  0.0003 -0.0001 -0.3846  0.0091
                                            0.0005 -0.0005 -0.0000  0.0497  0.0008
                                            0.0001  0.0000  0.0085 -0.0005  0.0005
                                            0.0036  0.0060
    53. (1.97169) LP ( 2)Cl   8           s(  0.06%)p99.99( 99.93%)d 0.22(  0.01%)
                                            0.0000  0.0000  0.0240  0.0013  0.0022
                                           -0.0000  0.0000 -0.0000  0.8354  0.0042
                                           -0.0006  0.0003 -0.0000  0.5350  0.0029
                                            0.0001  0.0002 -0.0000  0.1229  0.0021
                                            0.0001 -0.0000  0.0038 -0.0007  0.0014
                                           -0.0105  0.0009
    54. (1.91551) LP ( 3)Cl   8           s(  0.37%)p99.99( 99.60%)d 0.07(  0.03%)
                                           -0.0000 -0.0001  0.0612 -0.0002  0.0013
                                            0.0001 -0.0000  0.0001  0.0994 -0.0002
                                           -0.0003  0.0001 -0.0000  0.0696  0.0012
                                           -0.0003 -0.0000 -0.0001 -0.9905 -0.0137
                                            0.0002  0.0004 -0.0006  0.0092 -0.0137
                                           -0.0015  0.0000
    55. (1.98228) LP ( 1) O   9           s( 62.62%)p 0.60( 37.37%)d 0.00(  0.01%)
                                           -0.0004  0.7913  0.0100  0.0016  0.0000
                                            0.6095 -0.0069 -0.0016  0.0056  0.0412
                                            0.0007  0.0000  0.0009  0.0207  0.0001
                                            0.0000 -0.0000 -0.0012 -0.0006 -0.0008
                                           -0.0088  0.0065
    56. (1.90383) LP ( 2) O   9           s(  0.12%)p99.99( 99.81%)d 0.50(  0.06%)
                                           -0.0000  0.0350  0.0037 -0.0029 -0.0000
                                           -0.1180 -0.0013  0.0002  0.0009  0.9715
                                            0.0109 -0.0022 -0.0018  0.2005  0.0020
                                            0.0000 -0.0003 -0.0235 -0.0054 -0.0006
                                            0.0065 -0.0001
    57. (1.50803) LP ( 1) C  13           s( 31.13%)p 2.21( 68.80%)d 0.00(  0.07%)
                                            0.0038  0.5526  0.0768  0.0070  0.0003
                                           -0.4643 -0.0473 -0.0020 -0.0004  0.6825
                                            0.0486 -0.0035 -0.0019 -0.0455 -0.0027
                                           -0.0005 -0.0002  0.0212 -0.0041 -0.0005
                                            0.0078  0.0115
    58. (1.99218) LP ( 1)Cl  17           s( 78.83%)p 0.27( 21.16%)d 0.00(  0.01%)
                                           -0.0000 -0.0003  0.8877 -0.0180  0.0001
                                           -0.0002  0.0000 -0.0002 -0.4580  0.0158
                                            0.0007  0.0012 -0.0005 -0.0000  0.0332
                                            0.0026  0.0002 -0.0001 -0.0000  0.0000
                                           -0.0202 -0.0005 -0.0001 -0.0001 -0.0000
                                           -0.0005 -0.0003 -0.0001 -0.0094  0.0053
    59. (1.97225) LP ( 2)Cl  17           s(  0.64%)p99.99( 99.34%)d 0.04(  0.02%)
                                           -0.0000 -0.0001  0.0795 -0.0056  0.0032
                                            0.0003 -0.0000 -0.0000  0.0849  0.0047
                                            0.0012 -0.0005 -0.0001  0.0000 -0.9914
                                           -0.0192 -0.0025  0.0010 -0.0002  0.0000
                                           -0.0533 -0.0012 -0.0003 -0.0001  0.0000
                                           -0.0155 -0.0007  0.0002  0.0004 -0.0010
    60. (1.92790) LP ( 3)Cl  17           s(  0.08%)p99.99( 99.89%)d 0.30(  0.02%)
                                           -0.0000 -0.0000  0.0289 -0.0004 -0.0001
                                            0.0000 -0.0000 -0.0000  0.0083  0.0008
                                            0.0003  0.0000 -0.0000 -0.0000 -0.0506
                                           -0.0014  0.0000  0.0003 -0.0000  0.0001
                                            0.9979  0.0207  0.0067  0.0022 -0.0003
                                           -0.0009  0.0157 -0.0001  0.0005 -0.0002
    61. (0.01254) RY*( 1) C   1           s(  9.05%)p 9.94( 89.98%)d 0.11(  0.97%)
                                            0.0000  0.0597  0.2935 -0.0033 -0.0286
                                            0.0285  0.9455 -0.0347 -0.0307  0.0027
                                            0.0411 -0.0205 -0.0115 -0.0081  0.0232
                                            0.0039  0.0031 -0.0205  0.0731  0.0093
                                            0.0615  0.0065
    62. (0.00748) RY*( 2) C   1           s(  1.47%)p47.29( 69.40%)d19.85( 29.13%)
                                           -0.0000 -0.0125  0.1090 -0.0476  0.0194
                                            0.0048 -0.0307  0.0231 -0.0155 -0.0272
                                           -0.8150 -0.1181  0.0422 -0.0323  0.1007
                                           -0.0099  0.0176 -0.5095  0.1507  0.0125
                                            0.0935  0.0078
    63. (0.00593) RY*( 3) C   1           s(  0.18%)p78.62( 14.38%)d99.99( 85.44%)
                                            0.0000 -0.0047  0.0403 -0.0009  0.0136
                                            0.0047 -0.0854  0.0318 -0.0003  0.0152
                                            0.1376  0.0704 -0.0439 -0.0664  0.3194
                                            0.0264  0.0478  0.0908  0.9044  0.1064
                                           -0.1269  0.0286
    64. (0.00261) RY*( 4) C   1           s(  1.04%)p46.44( 48.21%)d48.89( 50.75%)
                                           -0.0000  0.0030  0.0924  0.0403  0.0146
                                            0.0005 -0.0889  0.0447  0.0067 -0.0083
                                            0.5377 -0.4231  0.0266 -0.0059  0.0541
                                           -0.0143  0.0112 -0.6827  0.0162  0.0009
                                            0.2009 -0.0289
    65. (0.00120) RY*( 5) C   1           s( 65.91%)p 0.25( 16.40%)d 0.27( 17.69%)
                                           -0.0000 -0.0038  0.8074  0.0662  0.0530
                                            0.0347 -0.2109  0.1880 -0.0889 -0.0001
                                            0.0543  0.2258 -0.1067  0.0065 -0.0956
                                            0.0141 -0.0196 -0.0766 -0.1085 -0.0056
                                           -0.3844  0.1069
    66. (0.00054) RY*( 6) C   1           s( 36.55%)p 0.72( 26.21%)d 1.02( 37.24%)
                                            0.0000  0.0105 -0.3559  0.4869 -0.0409
                                            0.0179  0.1602  0.3877 -0.0792  0.0050
                                           -0.0078  0.0337  0.2795  0.0020  0.0045
                                           -0.0091 -0.0126 -0.1979 -0.0434  0.1267
                                           -0.5613 -0.0137
    67. (0.00050) RY*( 7) C   1           s(  0.80%)p20.50( 16.42%)d99.99( 82.78%)
                                            0.0000  0.0009 -0.0609  0.0651 -0.0083
                                            0.0011  0.0223  0.0513 -0.0067  0.0008
                                           -0.0025  0.0040  0.0289  0.0054 -0.3725
                                            0.1461  0.0081 -0.0511  0.2327 -0.8765
                                           -0.0506  0.0137
    68. (0.00027) RY*( 8) C   1           s( 19.31%)p 2.84( 54.83%)d 1.34( 25.86%)
                                           -0.0000 -0.0107  0.2741  0.3354  0.0732
                                           -0.0020 -0.0784  0.1103  0.0635  0.0018
                                           -0.0645 -0.3200  0.4431 -0.0094  0.4349
                                           -0.0956  0.1573  0.3437 -0.1008 -0.2380
                                            0.1976 -0.1861
    69. (0.00021) RY*( 9) C   1           s(  3.55%)p20.44( 72.47%)d 6.76( 23.98%)
                                           -0.0000 -0.0054  0.1438  0.0885  0.0832
                                           -0.0020 -0.0475  0.0654  0.0577  0.0001
                                           -0.0596 -0.3077  0.3281  0.0118 -0.6556
                                            0.1304 -0.2491  0.1866  0.2391  0.3488
                                            0.1431 -0.0757
    70. (0.00012) RY*(10) C   1           s( 21.00%)p 2.08( 43.71%)d 1.68( 35.29%)
                                           -0.0000 -0.0108  0.0447  0.4541 -0.0413
                                           -0.0047 -0.0049 -0.0901  0.4655 -0.0003
                                           -0.0358  0.1504 -0.4268  0.0011 -0.0688
                                            0.0077 -0.0372 -0.0642  0.0326  0.0376
                                            0.0789 -0.5832
    71. (0.00004) RY*(11) C   1           s( 15.82%)p 2.76( 43.73%)d 2.56( 40.45%)
    72. (0.00003) RY*(12) C   1           s( 12.65%)p 6.58( 83.22%)d 0.33(  4.12%)
    73. (0.00001) RY*(13) C   1           s( 18.69%)p 1.80( 33.63%)d 2.55( 47.69%)
    74. (0.00001) RY*(14) C   1           s(  1.80%)p47.06( 84.54%)d 7.61( 13.67%)
    75. (0.00001) RY*(15) C   1           s( 92.36%)p 0.07(  6.68%)d 0.01(  0.97%)
    76. (0.00000) RY*(16) C   1           s(  0.15%)p99.99( 98.49%)d 9.39(  1.37%)
    77. (0.00000) RY*(17) C   1           s(  0.05%)p99.99( 97.91%)d45.08(  2.05%)
    78. (0.00489) RY*( 1) C   2           s(  0.58%)p99.99( 95.51%)d 6.69(  3.91%)
                                           -0.0000  0.0200  0.0296  0.0674  0.0051
                                            0.0021  0.6163  0.0327 -0.0376 -0.0281
                                            0.7492 -0.0594  0.0472  0.0025 -0.0688
                                            0.0107 -0.0078  0.1544 -0.0348  0.0234
                                           -0.1125 -0.0288
    79. (0.00289) RY*( 2) C   2           s(  1.41%)p69.32( 98.06%)d 0.38(  0.53%)
                                            0.0000  0.0124  0.1175  0.0133 -0.0041
                                           -0.0429 -0.7567  0.0179  0.0770  0.0108
                                            0.6045 -0.1797  0.0382 -0.0008  0.0217
                                           -0.0019  0.0021  0.0350  0.0233 -0.0144
                                            0.0425 -0.0390
    80. (0.00142) RY*( 3) C   2           s( 57.09%)p 0.72( 41.36%)d 0.03(  1.55%)
                                            0.0000  0.0037  0.7536 -0.0534  0.0096
                                           -0.0165  0.0225 -0.1296 -0.0370 -0.0096
                                           -0.0819  0.0019  0.0678  0.0139 -0.6145
                                            0.0462 -0.0569 -0.1043 -0.0548  0.0369
                                            0.0117  0.0116
    81. (0.00107) RY*( 4) C   2           s( 33.37%)p 1.95( 65.00%)d 0.05(  1.64%)
                                            0.0000  0.0049  0.5758 -0.0462  0.0051
                                           -0.0137  0.0841 -0.1849 -0.0837 -0.0097
                                           -0.0207 -0.0367  0.0504 -0.0143  0.7691
                                           -0.0215  0.0704 -0.0675  0.0083  0.0441
                                           -0.0990  0.0004
    82. (0.00041) RY*( 5) C   2           s(  2.64%)p17.71( 46.70%)d19.21( 50.66%)
                                           -0.0000 -0.0030  0.1526 -0.0404 -0.0381
                                            0.0070  0.0262  0.4638  0.3901 -0.0019
                                            0.0136  0.2029 -0.2089 -0.0057  0.1000
                                           -0.0589 -0.0225  0.0954 -0.5475  0.2847
                                            0.3359  0.0626
    83. (0.00030) RY*( 6) C   2           s(  4.39%)p 7.81( 34.31%)d13.95( 61.30%)
                                           -0.0000 -0.0011  0.1800 -0.1030 -0.0304
                                            0.0050  0.0724  0.3565  0.3104 -0.0042
                                            0.0036  0.0979 -0.2310  0.0060  0.0297
                                            0.2206  0.0430  0.1388  0.7244 -0.1920
                                            0.1653  0.0687
    84. (0.00018) RY*( 7) C   2           s( 20.17%)p 2.57( 51.92%)d 1.38( 27.90%)
                                            0.0000 -0.0104 -0.0012  0.4485 -0.0211
                                           -0.0133 -0.0281 -0.1715  0.2302  0.0096
                                            0.1308  0.6431 -0.0573 -0.0004  0.0094
                                           -0.0379  0.0151 -0.4252  0.0545 -0.0977
                                           -0.0683 -0.2847
    85. (0.00016) RY*( 8) C   2           s(  2.13%)p13.23( 28.22%)d32.64( 69.64%)
                                            0.0000 -0.0006 -0.0754  0.1251 -0.0015
                                            0.0015 -0.0215 -0.0237 -0.1005  0.0029
                                            0.0050  0.0166  0.1541  0.0081  0.0150
                                            0.4880 -0.0931 -0.0988  0.2140  0.7971
                                            0.0678 -0.0291
    86. (0.00008) RY*( 9) C   2           s( 40.03%)p 0.75( 30.05%)d 0.75( 29.93%)
    87. (0.00006) RY*(10) C   2           s(  6.93%)p11.11( 76.93%)d 2.33( 16.14%)
    88. (0.00004) RY*(11) C   2           s(  3.55%)p14.64( 52.00%)d12.51( 44.44%)
    89. (0.00003) RY*(12) C   2           s( 34.47%)p 0.58( 19.94%)d 1.32( 45.59%)
    90. (0.00001) RY*(13) C   2           s(  6.19%)p10.55( 65.27%)d 4.61( 28.54%)
    91. (0.00000) RY*(14) C   2           s(  0.08%)p99.99( 71.03%)d99.99( 28.89%)
    92. (0.00000) RY*(15) C   2           s(  0.05%)p99.99( 98.36%)d30.03(  1.59%)
    93. (0.00000) RY*(16) C   2           s( 86.22%)p 0.15( 12.76%)d 0.01(  1.02%)
    94. (0.00001) RY*(17) C   2           s(  0.73%)p17.33( 12.71%)d99.99( 86.56%)
    95. (0.00481) RY*( 1) C   3           s(  1.69%)p53.63( 90.76%)d 4.46(  7.54%)
                                           -0.0000  0.0227  0.1251  0.0208 -0.0185
                                            0.0211 -0.3415 -0.0052 -0.0448 -0.0174
                                            0.8798 -0.0721  0.0472 -0.0057  0.0661
                                            0.0488  0.0019 -0.2283  0.0809  0.0626
                                           -0.1075 -0.0365
    96. (0.00277) RY*( 2) C   3           s(  5.17%)p18.11( 93.58%)d 0.24(  1.25%)
                                            0.0000  0.0029  0.2068  0.0923 -0.0193
                                            0.0214  0.8923 -0.1661 -0.1286  0.0162
                                            0.2812  0.0232 -0.0154 -0.0060  0.1076
                                            0.0567  0.0066 -0.0196  0.0725  0.0711
                                            0.0140 -0.0403
    97. (0.00157) RY*( 3) C   3           s(  6.70%)p 9.24( 61.92%)d 4.69( 31.39%)
                                           -0.0000 -0.0057  0.2578 -0.0178 -0.0127
                                           -0.0121 -0.1355  0.0153  0.0567 -0.0017
                                           -0.2346  0.0789  0.0433 -0.0241  0.6608
                                            0.3093  0.0346 -0.0300  0.3587  0.4104
                                           -0.1238 -0.0227
    98. (0.00077) RY*( 4) C   3           s( 60.51%)p 0.35( 21.33%)d 0.30( 18.16%)
                                            0.0000 -0.0112  0.7759  0.0537 -0.0108
                                           -0.0101 -0.0757 -0.0224  0.0256  0.0090
                                           -0.1697  0.1757  0.0885  0.0053 -0.3523
                                           -0.1170 -0.0311 -0.1253  0.0215 -0.1404
                                           -0.3762 -0.0647
    99. (0.00032) RY*( 5) C   3           s(  2.27%)p11.32( 25.73%)d31.68( 71.99%)
                                            0.0000 -0.0021  0.0896  0.1154  0.0371
                                            0.0034 -0.0184  0.0781 -0.1264  0.0040
                                            0.0125  0.1249 -0.0183  0.0058  0.4466
                                            0.0615  0.1248  0.0081 -0.8064 -0.1835
                                           -0.1895  0.0037
   100. (0.00027) RY*( 6) C   3           s(  6.55%)p11.26( 73.75%)d 3.01( 19.70%)
                                            0.0000 -0.0033 -0.1373  0.2103 -0.0494
                                            0.0183  0.0114  0.5413 -0.3078  0.0089
                                            0.1165  0.5659 -0.0907 -0.0014 -0.0755
                                           -0.0290 -0.0252  0.3643  0.1849  0.0486
                                           -0.1527 -0.0665
   101. (0.00010) RY*( 7) C   3           s(  0.27%)p99.99( 97.50%)d 8.10(  2.23%)
                                           -0.0000  0.0006  0.0435 -0.0027  0.0291
                                           -0.0012 -0.0136 -0.0240 -0.0351  0.0017
                                            0.0077 -0.0756 -0.0348  0.0124  0.3204
                                           -0.9290  0.0117  0.0592  0.0887  0.1019
                                           -0.0189 -0.0121
   102. (0.00009) RY*( 8) C   3           s( 25.07%)p 0.64( 15.95%)d 2.35( 58.98%)
   103. (0.00009) RY*( 9) C   3           s(  7.58%)p 9.17( 69.56%)d 3.01( 22.86%)
   104. (0.00006) RY*(10) C   3           s(  7.81%)p 8.01( 62.54%)d 3.80( 29.65%)
   105. (0.00004) RY*(11) C   3           s( 12.62%)p 2.02( 25.50%)d 4.90( 61.87%)
   106. (0.00004) RY*(12) C   3           s( 60.06%)p 0.55( 32.89%)d 0.12(  7.05%)
   107. (0.00003) RY*(13) C   3           s(  0.10%)p99.99( 11.03%)d99.99( 88.87%)
   108. (0.00001) RY*(14) C   3           s(  3.16%)p 7.91( 24.98%)d22.77( 71.87%)
   109. (0.00000) RY*(15) C   3           s(  0.01%)p99.99( 99.04%)d88.79(  0.95%)
   110. (0.00001) RY*(16) C   3           s( 15.38%)p 5.32( 81.81%)d 0.18(  2.81%)
   111. (0.00000) RY*(17) C   3           s( 85.12%)p 0.14( 12.19%)d 0.03(  2.69%)
   112. (0.00974) RY*( 1) C   4           s( 45.87%)p 0.90( 41.26%)d 0.28( 12.87%)
                                           -0.0000 -0.0078  0.6772  0.0036 -0.0029
                                            0.0012 -0.6232  0.0837  0.0435 -0.0394
                                           -0.0068  0.0844 -0.0031  0.0380 -0.0632
                                           -0.0195 -0.0279  0.3438 -0.0078 -0.0680
                                           -0.0262  0.0716
   113. (0.00604) RY*( 2) C   4           s(  0.42%)p99.99( 96.54%)d 7.23(  3.04%)
                                            0.0000  0.0266  0.0530 -0.0133 -0.0226
                                           -0.0190  0.0600  0.0822 -0.0154 -0.0024
                                           -0.9767  0.0167 -0.0135  0.0048 -0.0053
                                           -0.0049 -0.0025 -0.0410  0.0036 -0.0121
                                           -0.1580 -0.0601
   114. (0.00448) RY*( 3) C   4           s( 39.73%)p 1.46( 58.15%)d 0.05(  2.11%)
                                           -0.0000  0.0060  0.6299 -0.0203 -0.0080
                                            0.0114  0.7547 -0.0119  0.0257 -0.0235
                                            0.0606  0.0309 -0.0025  0.0104 -0.0682
                                           -0.0178 -0.0272  0.0933 -0.0042 -0.0524
                                            0.0957  0.0228
   115. (0.00216) RY*( 4) C   4           s(  0.04%)p99.99( 33.37%)d99.99( 66.59%)
                                           -0.0000 -0.0011  0.0077  0.0193  0.0000
                                           -0.0007  0.0052 -0.0039  0.0145  0.0010
                                            0.0037 -0.0026  0.0070  0.0021  0.5704
                                           -0.0863  0.0241 -0.0056  0.5735 -0.5802
                                            0.0162  0.0041
   116. (0.00109) RY*( 5) C   4           s( 72.01%)p 0.17( 12.51%)d 0.21( 15.48%)
                                            0.0000  0.0083  0.0511  0.8470 -0.0028
                                           -0.0039 -0.0364 -0.0558  0.2743  0.0059
                                           -0.0808 -0.1575  0.0324 -0.0033  0.0992
                                            0.0347  0.0441 -0.1065 -0.0953  0.0476
                                            0.3619  0.0338
   117. (0.00071) RY*( 6) C   4           s(  5.84%)p 5.87( 34.33%)d10.24( 59.83%)
                                           -0.0000 -0.0057  0.1164  0.2078  0.0406
                                           -0.0145  0.0578  0.0056 -0.0647  0.0010
                                            0.1167 -0.0038 -0.1328 -0.0091  0.4962
                                            0.1418  0.1944 -0.0250 -0.3079  0.1578
                                           -0.6910 -0.0229
   118. (0.00056) RY*( 7) C   4           s( 11.96%)p 3.00( 35.85%)d 4.37( 52.20%)
                                            0.0000 -0.0038  0.0022  0.3447  0.0267
                                           -0.0128  0.0256 -0.0367  0.0022  0.0078
                                            0.0900 -0.0864 -0.0884  0.0072 -0.5056
                                           -0.1503 -0.2336 -0.0782  0.4810 -0.0113
                                           -0.5328 -0.0219
   119. (0.00039) RY*( 8) C   4           s(  1.10%)p10.60( 11.69%)d79.09( 87.21%)
                                           -0.0000 -0.0003  0.0925 -0.0496 -0.0017
                                            0.0024 -0.0153  0.0471 -0.0581 -0.0016
                                           -0.0225  0.1099 -0.0304  0.0061  0.2853
                                            0.0728 -0.1038 -0.0287  0.5075  0.7683
                                            0.1459  0.0450
   120. (0.00013) RY*( 9) C   4           s(  7.54%)p10.22( 77.06%)d 2.04( 15.40%)
                                            0.0000  0.0033 -0.0270  0.2541  0.1004
                                           -0.0046  0.0120  0.2414 -0.6693  0.0014
                                           -0.0003  0.4568 -0.2172 -0.0009 -0.0703
                                           -0.0152  0.0575 -0.1060 -0.0363 -0.1081
                                            0.1295  0.3361
   121. (0.00011) RY*(10) C   4           s(  8.24%)p 1.21( 10.00%)d 9.92( 81.76%)
                                           -0.0000 -0.0230  0.2751 -0.0741  0.0276
                                           -0.0173 -0.1442  0.0340  0.0222  0.0205
                                            0.0669  0.2380  0.1189 -0.0011 -0.0143
                                           -0.0085 -0.0355 -0.7923 -0.0419 -0.0491
                                            0.0279 -0.4300
   122. (0.00006) RY*(11) C   4           s(  3.68%)p24.06( 88.57%)d 2.11(  7.75%)
   123. (0.00003) RY*(12) C   4           s(  2.68%)p35.92( 96.43%)d 0.33(  0.89%)
   124. (0.00002) RY*(13) C   4           s(  4.00%)p12.95( 51.74%)d11.08( 44.26%)
   125. (0.00000) RY*(14) C   4           s( 94.94%)p 0.05(  4.89%)d 0.00(  0.17%)
   126. (0.00000) RY*(15) C   4           s(  0.01%)p 1.00( 96.27%)d 0.04(  3.72%)
   127. (0.00001) RY*(16) C   4           s(  0.25%)p99.99( 93.76%)d23.86(  5.99%)
   128. (0.00000) RY*(17) C   4           s(  1.64%)p35.27( 57.93%)d24.62( 40.43%)
   129. (0.00670) RY*( 1) C   5           s(  3.02%)p31.59( 95.40%)d 0.52(  1.58%)
                                           -0.0000  0.0008  0.1701  0.0340  0.0100
                                           -0.0460 -0.1780  0.0165  0.0081 -0.0428
                                            0.9565 -0.0513  0.0163  0.0008  0.0039
                                            0.0152  0.0068 -0.0922  0.0420 -0.0150
                                            0.0728  0.0037
   130. (0.00313) RY*( 2) C   5           s(  0.27%)p99.99( 96.23%)d12.99(  3.50%)
                                            0.0000 -0.0076  0.0158  0.0485  0.0060
                                           -0.0265 -0.9568  0.1067  0.0304  0.0174
                                           -0.1713 -0.0379 -0.0504 -0.0006 -0.0120
                                           -0.0075 -0.0047  0.0025 -0.0085  0.0074
                                           -0.1860 -0.0161
   131. (0.00095) RY*( 3) C   5           s( 77.77%)p 0.11(  8.79%)d 0.17( 13.43%)
                                           -0.0000 -0.0086  0.8806 -0.0215 -0.0423
                                           -0.0084  0.0673 -0.0838 -0.0031 -0.0366
                                           -0.1632 -0.1183  0.0358  0.0018  0.1615
                                            0.0793  0.0266 -0.1326  0.2409 -0.1310
                                           -0.1900 -0.0734
   132. (0.00071) RY*( 4) C   5           s(  9.29%)p 5.32( 49.39%)d 4.45( 41.32%)
                                            0.0000 -0.0061  0.3017 -0.0278 -0.0327
                                            0.0035  0.0404  0.0339 -0.0063  0.0038
                                           -0.0078  0.0340  0.0858 -0.0142 -0.6714
                                           -0.1639 -0.0687 -0.0625 -0.5408  0.3247
                                           -0.1066  0.0028
   133. (0.00040) RY*( 5) C   5           s(  0.86%)p67.97( 58.60%)d47.02( 40.54%)
                                            0.0000 -0.0023  0.0894 -0.0153 -0.0197
                                            0.0033  0.0087  0.0728  0.0272  0.0074
                                            0.0221  0.1206  0.0866  0.0192  0.7162
                                           -0.2097 -0.0055 -0.0332 -0.5764  0.2558
                                           -0.0685  0.0436
   134. (0.00018) RY*( 6) C   5           s(  0.04%)p99.99( 71.01%)d99.99( 28.96%)
                                            0.0000 -0.0021  0.0181  0.0055 -0.0031
                                           -0.0019 -0.0154 -0.0719 -0.0300  0.0007
                                           -0.0097 -0.0367 -0.0199 -0.0090  0.0140
                                           -0.8157 -0.1906  0.0305  0.4222  0.3173
                                            0.0919 -0.0352
   135. (0.00017) RY*( 7) C   5           s(  8.64%)p 9.00( 77.81%)d 1.57( 13.55%)
                                            0.0000 -0.0087 -0.0863  0.2791 -0.0321
                                            0.0078 -0.0176 -0.2961 -0.6426  0.0025
                                           -0.0280 -0.4991 -0.1538  0.0012  0.0495
                                            0.0329  0.0072 -0.2049 -0.1532  0.0650
                                            0.0718 -0.2463
   136. (0.00012) RY*( 8) C   5           s( 49.49%)p 0.46( 22.66%)d 0.56( 27.84%)
                                           -0.0000  0.0082  0.1056  0.6955  0.0053
                                           -0.0137  0.0476  0.1351 -0.2658 -0.0107
                                            0.0388  0.3535  0.0913 -0.0012 -0.0153
                                            0.0039 -0.0115  0.5037  0.0474 -0.0278
                                           -0.1473 -0.0023
   137. (0.00010) RY*( 9) C   5           s(  4.57%)p18.55( 84.67%)d 2.36( 10.77%)
   138. (0.00009) RY*(10) C   5           s(  4.58%)p 3.47( 15.89%)d17.36( 79.53%)
   139. (0.00004) RY*(11) C   5           s(  3.39%)p27.60( 93.49%)d 0.92(  3.13%)
   140. (0.00004) RY*(12) C   5           s(  0.32%)p68.02( 21.49%)d99.99( 78.19%)
   141. (0.00004) RY*(13) C   5           s(  4.71%)p 6.61( 31.13%)d13.62( 64.16%)
   142. (0.00001) RY*(14) C   5           s( 96.27%)p 0.02(  1.55%)d 0.02(  2.18%)
   143. (0.00001) RY*(15) C   5           s(  8.16%)p 0.90(  7.38%)d10.35( 84.46%)
   144. (0.00001) RY*(16) C   5           s( 28.48%)p 2.29( 65.25%)d 0.22(  6.27%)
   145. (0.00000) RY*(17) C   5           s(  0.02%)p99.99( 99.73%)d16.77(  0.26%)
   146. (0.00863) RY*( 1) C   6           s(  7.34%)p12.07( 88.54%)d 0.56(  4.12%)
                                            0.0000 -0.0012  0.2707  0.0079  0.0053
                                           -0.0038 -0.2558 -0.0529  0.0053  0.0142
                                            0.8866 -0.0112 -0.0519  0.0506 -0.1450
                                            0.0653 -0.0114  0.0803 -0.0488  0.0180
                                            0.1791  0.0021
   147. (0.00521) RY*( 2) C   6           s(  2.62%)p35.39( 92.64%)d 1.81(  4.74%)
                                            0.0000  0.0085  0.1614  0.0064 -0.0049
                                            0.0247 -0.8884 -0.0722 -0.0739 -0.0098
                                           -0.3537 -0.0046  0.0238  0.0032  0.0047
                                            0.0061  0.0001  0.0145 -0.0134  0.0088
                                            0.2166 -0.0032
   148. (0.00214) RY*( 3) C   6           s( 49.86%)p 0.53( 26.50%)d 0.47( 23.63%)
                                            0.0000 -0.0015  0.7060 -0.0093  0.0048
                                           -0.0094  0.3261 -0.0896  0.0873 -0.0011
                                           -0.2542  0.0862 -0.0686  0.0226 -0.2492
                                            0.0555 -0.0234 -0.1775 -0.1689  0.0983
                                            0.4077 -0.0196
   149. (0.00103) RY*( 4) C   6           s(  7.73%)p 6.20( 47.93%)d 5.74( 44.34%)
                                           -0.0000  0.0002  0.2777  0.0044 -0.0133
                                           -0.0035  0.0552 -0.0279  0.0568  0.0025
                                            0.0289  0.0464 -0.0213 -0.0132  0.6272
                                            0.2631  0.0769 -0.0249  0.4745 -0.4535
                                            0.1091 -0.0027
   150. (0.00079) RY*( 5) C   6           s(  2.20%)p30.65( 67.29%)d13.90( 30.52%)
                                            0.0000  0.0010  0.1299  0.0655 -0.0279
                                           -0.0036  0.0019 -0.0278  0.0504  0.0000
                                            0.0673  0.0825 -0.0343  0.0143  0.6547
                                           -0.4770  0.0253  0.0170 -0.5180  0.1908
                                           -0.0100  0.0065
   151. (0.00049) RY*( 6) C   6           s(  0.93%)p 3.10(  2.89%)d99.99( 96.18%)
                                           -0.0000  0.0004  0.0959  0.0014 -0.0114
                                           -0.0030  0.0040 -0.0055  0.0478 -0.0025
                                            0.0146 -0.0062 -0.0123 -0.0039  0.1303
                                           -0.0953  0.0089  0.0369  0.5773  0.7917
                                           -0.0149 -0.0070
   152. (0.00032) RY*( 7) C   6           s( 36.19%)p 1.43( 51.58%)d 0.34( 12.22%)
                                           -0.0000  0.0020 -0.1937  0.5696 -0.0015
                                           -0.0037 -0.0002 -0.4756 -0.2131  0.0089
                                            0.0349  0.3859 -0.2679  0.0003  0.0094
                                            0.1489  0.0038 -0.3428 -0.0007  0.0634
                                            0.0068  0.0249
   153. (0.00017) RY*( 8) C   6           s(  6.87%)p 9.70( 66.61%)d 3.86( 26.53%)
                                            0.0000  0.0004  0.1867  0.1838  0.0064
                                           -0.0044 -0.0144 -0.1100  0.0129 -0.0003
                                            0.0060  0.0605  0.0136  0.0016 -0.2515
                                           -0.7657 -0.0104  0.0002  0.3535 -0.3349
                                           -0.1624  0.0423
   154. (0.00012) RY*( 9) C   6           s( 25.88%)p 0.63( 16.33%)d 2.23( 57.79%)
                                           -0.0000  0.0055  0.4354  0.2555  0.0632
                                           -0.0096 -0.0700  0.0504 -0.1343 -0.0010
                                           -0.0185 -0.2285  0.1767 -0.0027 -0.0013
                                            0.2323 -0.0022 -0.0903 -0.1089  0.0584
                                           -0.7063  0.2357
   155. (0.00009) RY*(10) C   6           s(  7.06%)p 8.58( 60.58%)d 4.58( 32.36%)
   156. (0.00008) RY*(11) C   6           s(  6.87%)p 7.45( 51.21%)d 6.10( 41.92%)
   157. (0.00006) RY*(12) C   6           s(  4.45%)p10.25( 45.60%)d11.22( 49.95%)
   158. (0.00004) RY*(13) C   6           s( 31.13%)p 0.91( 28.45%)d 1.30( 40.42%)
   159. (0.00002) RY*(14) C   6           s( 19.58%)p 3.11( 60.85%)d 1.00( 19.57%)
   160. (0.00002) RY*(15) C   6           s( 14.08%)p 5.86( 82.45%)d 0.25(  3.48%)
   161. (0.00000) RY*(16) C   6           s(  0.00%)p 1.00( 99.84%)d 0.00(  0.16%)
   162. (0.00001) RY*(17) C   6           s( 77.17%)p 0.14( 10.94%)d 0.15( 11.90%)
   163. (0.00077) RY*( 1) H   7           s( 96.39%)p 0.04(  3.61%)
                                           -0.0025  0.9817  0.0119  0.1788  0.0528
                                            0.0363
   164. (0.00028) RY*( 2) H   7           s( 95.26%)p 0.05(  4.74%)
                                            0.0027 -0.0381  0.9753  0.0824  0.2010
                                            0.0142
   165. (0.00012) RY*( 3) H   7           s(  0.13%)p99.99( 99.87%)
                                           -0.0004  0.0343  0.0115  0.0084  0.0178
                                           -0.9991
   166. (0.00008) RY*( 4) H   7           s(  4.94%)p19.26( 95.06%)
   167. (0.00005) RY*( 5) H   7           s(  3.32%)p29.11( 96.68%)
   168. (0.00443) RY*( 1)Cl   8           s(  0.92%)p56.87( 52.26%)d50.95( 46.82%)
                                            0.0000  0.0000 -0.0008  0.0861 -0.0418
                                           -0.0048  0.0004 -0.0000  0.0034  0.0897
                                            0.0028 -0.0049  0.0000 -0.0068 -0.0828
                                            0.0329  0.0023 -0.0000  0.0013  0.7089
                                            0.0621  0.0066 -0.0111  0.4072 -0.5474
                                           -0.0129 -0.0491
   169. (0.00208) RY*( 2)Cl   8           s(  0.11%)p99.99( 66.13%)d99.99( 33.75%)
                                            0.0000  0.0000 -0.0026 -0.0120  0.0313
                                            0.0026 -0.0002 -0.0000  0.0019 -0.6278
                                            0.0327 -0.0028  0.0000 -0.0072 -0.5151
                                            0.0258 -0.0046 -0.0000 -0.0002  0.0085
                                            0.0027  0.0001  0.1289  0.0070 -0.0030
                                           -0.5656  0.0314
   170. (0.00127) RY*( 3)Cl   8           s( 26.87%)p 1.93( 51.78%)d 0.79( 21.34%)
                                            0.0000  0.0000 -0.0164  0.5132 -0.0697
                                           -0.0150  0.0018 -0.0000  0.0413  0.4503
                                            0.0380 -0.0190  0.0000 -0.0642 -0.5246
                                            0.1408  0.0155 -0.0000 -0.0023 -0.1082
                                           -0.0196 -0.0001 -0.3518 -0.0790  0.0805
                                           -0.1243 -0.2480
   171. (0.00035) RY*( 4)Cl   8           s( 77.57%)p 0.01(  0.58%)d 0.28( 21.85%)
                                            0.0000  0.0000 -0.0022  0.1538  0.8672
                                           -0.0007  0.0003 -0.0000  0.0033 -0.0326
                                            0.0050  0.0083  0.0000 -0.0073  0.0264
                                            0.0562  0.0002 -0.0000  0.0013  0.0208
                                            0.0166 -0.0018 -0.2875  0.0361 -0.0196
                                            0.0155  0.3660
   172. (0.00016) RY*( 5)Cl   8           s( 15.44%)p 0.87( 13.46%)d 4.60( 71.10%)
                                           -0.0000 -0.0000  0.0111  0.3344  0.1956
                                           -0.0651  0.0021  0.0000 -0.0197  0.2247
                                           -0.0823 -0.0152 -0.0000  0.0201  0.0013
                                            0.2753  0.0066  0.0000 -0.0008 -0.0095
                                           -0.0181  0.0020  0.8389 -0.0535  0.0169
                                           -0.0470  0.0441
   173. (0.00002) RY*( 6)Cl   8           s( 38.73%)p 1.41( 54.75%)d 0.17(  6.52%)
   174. (0.00003) RY*( 7)Cl   8           s(  0.12%)p99.99( 29.25%)d99.99( 70.63%)
   175. (0.00002) RY*( 8)Cl   8           s(  0.42%)p64.02( 26.59%)d99.99( 72.99%)
   176. (0.00002) RY*( 9)Cl   8           s(  1.18%)p34.69( 40.92%)d49.08( 57.90%)
   177. (0.00002) RY*(10)Cl   8           s( 15.31%)p 1.45( 22.18%)d 4.08( 62.51%)
   178. (0.00000) RY*(11)Cl   8           s( 99.59%)p 0.00(  0.14%)d 0.00(  0.27%)
   179. (0.00000) RY*(12)Cl   8           s(  0.13%)p99.99( 94.64%)d38.87(  5.23%)
   180. (0.00000) RY*(13)Cl   8           s(  0.00%)p 1.00( 99.71%)d 0.00(  0.29%)
   181. (0.00001) RY*(14)Cl   8           s(  1.04%)p84.50( 87.83%)d10.71( 11.13%)
   182. (0.00000) RY*(15)Cl   8           s(  0.03%)p99.99( 99.83%)d 4.17(  0.14%)
   183. (0.00000) RY*(16)Cl   8           s(100.00%)p 0.00(  0.00%)d 0.00(  0.00%)
   184. (0.00000) RY*(17)Cl   8           s( 22.24%)p 2.76( 61.41%)d 0.74( 16.35%)
   185. (0.00000) RY*(18)Cl   8           s(  0.14%)p99.99( 99.25%)d 4.23(  0.61%)
   186. (0.00380) RY*( 1) O   9           s(  1.71%)p56.16( 96.29%)d 1.16(  2.00%)
                                            0.0000  0.0008 -0.0740  0.1080 -0.0013
                                            0.0021  0.1078  0.0007  0.0085  0.0081
                                           -0.9396 -0.0202 -0.0207  0.0008 -0.2579
                                            0.0303 -0.0044 -0.1322 -0.0246  0.0005
                                            0.0432 -0.0058
   187. (0.00244) RY*( 2) O   9           s(  0.23%)p99.99( 98.59%)d 5.11(  1.18%)
                                           -0.0000 -0.0003  0.0393 -0.0275 -0.0005
                                           -0.0012 -0.0786 -0.0442  0.0142  0.0013
                                            0.2446 -0.0115  0.0093 -0.0096 -0.9563
                                            0.0444 -0.0318  0.0490 -0.0966 -0.0039
                                            0.0016 -0.0002
   188. (0.00039) RY*( 3) O   9           s(  2.11%)p45.78( 96.60%)d 0.61(  1.29%)
                                            0.0000  0.0035 -0.0295  0.1421  0.0047
                                           -0.0135 -0.8558 -0.3989 -0.0698 -0.0009
                                           -0.0978 -0.2290 -0.0460  0.0012  0.0644
                                            0.0324  0.0092  0.0701  0.0029  0.0038
                                            0.0787  0.0420
   189. (0.00028) RY*( 4) O   9           s( 94.22%)p 0.06(  5.21%)d 0.01(  0.57%)
                                           -0.0000  0.0033  0.9445 -0.2236 -0.0087
                                           -0.0192 -0.0261 -0.1148  0.1445 -0.0066
                                           -0.1050  0.0648 -0.0322  0.0009  0.0255
                                           -0.0044 -0.0007 -0.0123  0.0073 -0.0061
                                            0.0655 -0.0340
   190. (0.00010) RY*( 5) O   9           s( 22.80%)p 2.51( 57.32%)d 0.87( 19.87%)
   191. (0.00003) RY*( 6) O   9           s( 46.94%)p 0.70( 32.85%)d 0.43( 20.21%)
   192. (0.00003) RY*( 7) O   9           s(  6.55%)p12.37( 81.02%)d 1.90( 12.43%)
   193. (0.00003) RY*( 8) O   9           s(  0.12%)p99.99( 87.44%)d99.99( 12.44%)
   194. (0.00000) RY*( 9) O   9           s(  0.88%)p99.99( 98.98%)d 0.15(  0.14%)
   195. (0.00000) RY*(10) O   9           s( 99.70%)p 0.00(  0.23%)d 0.00(  0.07%)
   196. (0.00000) RY*(11) O   9           s( 18.31%)p 4.25( 77.82%)d 0.21(  3.87%)
   197. (0.00000) RY*(12) O   9           s(  0.00%)p 1.00(100.00%)d 0.00(  0.00%)
   198. (0.00000) RY*(13) O   9           s(  1.62%)p 8.57( 13.90%)d52.07( 84.48%)
   199. (0.00000) RY*(14) O   9           s(  0.00%)p 1.00(  7.06%)d13.16( 92.93%)
   200. (0.00000) RY*(15) O   9           s(  0.01%)p99.99(  5.89%)d99.99( 94.10%)
   201. (0.00000) RY*(16) O   9           s(  2.07%)p18.45( 38.26%)d28.77( 59.67%)
   202. (0.00000) RY*(17) O   9           s(  2.68%)p 1.07(  2.86%)d35.28( 94.46%)
   203. (0.00116) RY*( 1) H  10           s( 99.76%)p 0.00(  0.24%)
                                           -0.0029  0.9988 -0.0011 -0.0042 -0.0461
                                            0.0163
   204. (0.00019) RY*( 2) H  10           s( 85.58%)p 0.17( 14.42%)
                                            0.0071  0.0166  0.9249  0.2106  0.3160
                                           -0.0072
   205. (0.00011) RY*( 3) H  10           s(  0.06%)p99.99( 99.94%)
                                           -0.0002 -0.0168  0.0174 -0.0271 -0.0091
                                            0.9993
   206. (0.00006) RY*( 4) H  10           s(  0.42%)p99.99( 99.58%)
   207. (0.00003) RY*( 5) H  10           s( 14.22%)p 6.03( 85.78%)
   208. (0.00840) RY*( 1) C  11           s(  4.79%)p19.62( 94.02%)d 0.25(  1.19%)
                                           -0.0000  0.0052  0.2182 -0.0165 -0.0080
                                            0.5228  0.2739  0.0156 -0.0160 -0.7639
                                           -0.0141  0.0134  0.0079 -0.0840  0.0152
                                           -0.0058  0.0991  0.0260  0.0088  0.0347
                                            0.0089
   209. (0.00564) RY*( 2) C  11           s(  0.01%)p 1.00( 95.73%)d 0.04(  4.27%)
                                           -0.0000  0.0000 -0.0021  0.0075  0.0209
                                           -0.7871 -0.0687 -0.0271 -0.0041 -0.5672
                                            0.0978  0.0177  0.0002  0.0103  0.0034
                                            0.0002  0.0645  0.0131 -0.0026 -0.1953
                                            0.0140
   210. (0.00401) RY*( 3) C  11           s( 15.79%)p 5.04( 79.54%)d 0.30(  4.67%)
                                           -0.0000  0.0076  0.3971 -0.0143  0.0060
                                           -0.2300  0.5242  0.0332 -0.0007  0.1608
                                           -0.6278  0.0154  0.0098 -0.2010  0.0741
                                           -0.0190 -0.1518  0.1160  0.0239 -0.0976
                                            0.0077
   211. (0.00140) RY*( 4) C  11           s(  4.95%)p18.25( 90.25%)d 0.97(  4.81%)
                                            0.0000 -0.0042  0.2200  0.0324  0.0005
                                            0.0411 -0.4254 -0.0351  0.0005  0.0211
                                            0.0658 -0.0031  0.0002 -0.6049  0.5846
                                           -0.0782  0.0222  0.1735 -0.1076 -0.0373
                                            0.0670
   212. (0.00114) RY*( 5) C  11           s( 47.61%)p 0.89( 42.26%)d 0.21( 10.13%)
                                           -0.0000 -0.0045  0.6878  0.0541 -0.0000
                                            0.0490 -0.4436 -0.0269 -0.0007  0.0287
                                           -0.0265  0.0163  0.0095  0.3468 -0.3151
                                            0.0354 -0.0211  0.2488  0.0398 -0.1048
                                            0.1625
   213. (0.00091) RY*( 6) C  11           s( 16.70%)p 4.73( 79.00%)d 0.26(  4.30%)
                                           -0.0000  0.0019  0.4085  0.0090  0.0005
                                           -0.0987  0.4459  0.1180  0.0144  0.2199
                                            0.7020 -0.1350 -0.0034 -0.0829  0.0310
                                           -0.0049  0.1534 -0.1242 -0.0111 -0.0368
                                            0.0509
   214. (0.00072) RY*( 7) C  11           s(  0.14%)p72.49( 10.02%)d99.99( 89.84%)
                                            0.0000 -0.0014  0.0371 -0.0003 -0.0003
                                           -0.0070 -0.1053 -0.0244  0.0003 -0.0002
                                           -0.0081 -0.0062 -0.0119 -0.2665 -0.1308
                                           -0.0092  0.0125 -0.2325  0.9182  0.0253
                                            0.0198
   215. (0.00038) RY*( 8) C  11           s(  5.92%)p 2.94( 17.41%)d12.95( 76.67%)
                                            0.0000 -0.0006  0.2429 -0.0140 -0.0020
                                           -0.0243 -0.1204 -0.0826 -0.0047 -0.0444
                                           -0.1389  0.0636 -0.0124  0.2142  0.2840
                                            0.0140 -0.1224 -0.8372 -0.1408  0.1424
                                            0.1039
   216. (0.00019) RY*( 9) C  11           s(  1.43%)p30.02( 43.08%)d38.67( 55.49%)
                                            0.0000 -0.0057  0.1166 -0.0269 -0.0049
                                           -0.1481 -0.0097 -0.4631 -0.0022 -0.0204
                                            0.0127 -0.0386  0.0048 -0.2798 -0.3373
                                           -0.0054  0.0511  0.0224 -0.1609  0.7158
                                           -0.1159
   217. (0.00012) RY*(10) C  11           s(  0.95%)p69.08( 65.30%)d35.71( 33.75%)
                                            0.0000 -0.0054  0.0511  0.0825 -0.0014
                                           -0.0553  0.1101 -0.2566  0.0016  0.0107
                                            0.0143 -0.0068 -0.0039  0.4967  0.5691
                                            0.0313  0.1695  0.2870  0.2964  0.2885
                                           -0.2353
   218. (0.00011) RY*(11) C  11           s(  2.10%)p34.44( 72.23%)d12.24( 25.67%)
                                           -0.0000  0.0010 -0.0000  0.1448  0.0033
                                           -0.0009  0.0974 -0.0592 -0.0127 -0.0140
                                            0.2279  0.8102  0.0001 -0.0157  0.0173
                                           -0.0053 -0.4892  0.0965  0.0433  0.0595
                                            0.0516
   219. (0.00006) RY*(12) C  11           s(  1.55%)p21.39( 33.08%)d42.26( 65.37%)
   220. (0.00003) RY*(13) C  11           s( 12.24%)p 5.11( 62.58%)d 2.06( 25.18%)
   221. (0.00003) RY*(14) C  11           s(  9.22%)p 0.37(  3.38%)d 9.48( 87.40%)
   222. (0.00001) RY*(15) C  11           s( 76.31%)p 0.17( 12.68%)d 0.14( 11.00%)
   223. (0.00000) RY*(16) C  11           s(  0.36%)p99.99( 99.51%)d 0.35(  0.13%)
   224. (0.00728) RY*( 1) C  12           s(  1.12%)p78.99( 88.37%)d 9.39( 10.51%)
                                           -0.0000  0.0081  0.1008 -0.0129  0.0283
                                            0.0017  0.7835 -0.0864  0.0433 -0.0322
                                            0.5080  0.0067  0.0043 -0.0039  0.0349
                                           -0.0053  0.0044  0.2508 -0.0067  0.0017
                                           -0.1962 -0.0606
   225. (0.00378) RY*( 2) C  12           s(  0.25%)p99.99( 97.12%)d10.38(  2.63%)
                                            0.0000 -0.0228  0.0417  0.0112  0.0123
                                            0.0419  0.4908 -0.0366 -0.1070 -0.0072
                                           -0.8442 -0.0215  0.0116 -0.0036  0.0491
                                           -0.0018  0.0056  0.1455 -0.0146  0.0061
                                           -0.0339  0.0612
   226. (0.00159) RY*( 3) C  12           s(  0.24%)p99.99( 58.83%)d99.99( 40.93%)
                                            0.0000 -0.0006  0.0488 -0.0059 -0.0012
                                            0.0020  0.0423 -0.0055 -0.0117  0.0006
                                           -0.0220  0.0025  0.0009 -0.0016 -0.6860
                                           -0.3391  0.0128  0.0017  0.5823 -0.2649
                                            0.0034  0.0034
   227. (0.00068) RY*( 4) C  12           s( 94.36%)p 0.06(  5.21%)d 0.00(  0.44%)
                                            0.0000 -0.0035  0.9653  0.0690 -0.0834
                                            0.0093 -0.1079  0.0670  0.1415  0.0311
                                           -0.0344 -0.0440 -0.0790 -0.0024  0.0709
                                            0.0218  0.0010 -0.0141  0.0337  0.0158
                                           -0.0477 -0.0224
   228. (0.00045) RY*( 5) C  12           s(  4.70%)p17.84( 83.90%)d 2.42( 11.39%)
                                            0.0000  0.0012 -0.1367  0.1659  0.0289
                                            0.0042  0.1705  0.3082  0.5452 -0.0040
                                           -0.0194 -0.2450 -0.5975  0.0006 -0.0152
                                           -0.0121  0.0010 -0.1675 -0.0149 -0.0088
                                            0.2596  0.1348
   229. (0.00033) RY*( 6) C  12           s(  0.45%)p67.99( 30.64%)d99.99( 68.91%)
                                            0.0000  0.0000  0.0648 -0.0023 -0.0173
                                           -0.0001 -0.0012 -0.0071  0.0112  0.0017
                                           -0.0087 -0.0022  0.0186  0.0017 -0.3820
                                           -0.3966  0.0506 -0.0140 -0.7948 -0.2360
                                           -0.0380 -0.0045
   230. (0.00025) RY*( 7) C  12           s(  5.52%)p 2.35( 12.96%)d14.76( 81.51%)
                                           -0.0000 -0.0030 -0.0523  0.1645  0.1594
                                            0.0028 -0.2585  0.2025  0.0951 -0.0085
                                           -0.0234 -0.0171 -0.0825 -0.0005  0.0220
                                           -0.0652  0.0168  0.8943  0.0040 -0.0217
                                            0.0092 -0.1215
   231. (0.00011) RY*( 8) C  12           s(  8.14%)p 1.94( 15.80%)d 9.34( 76.06%)
                                           -0.0000  0.0083 -0.1064  0.2445 -0.1011
                                           -0.0178 -0.1189  0.0508  0.1374 -0.0094
                                           -0.0355 -0.3378  0.0779  0.0011 -0.0140
                                            0.0180 -0.0035 -0.0391  0.0276  0.0168
                                           -0.8068  0.3273
   232. (0.00009) RY*( 9) C  12           s( 27.02%)p 2.13( 57.53%)d 0.57( 15.45%)
   233. (0.00002) RY*(10) C  12           s( 60.51%)p 0.54( 32.51%)d 0.12(  6.98%)
   234. (0.00003) RY*(11) C  12           s(  2.80%)p29.06( 81.26%)d 5.70( 15.94%)
   235. (0.00002) RY*(12) C  12           s(  0.90%)p15.16( 13.65%)d94.86( 85.45%)
   236. (0.00003) RY*(13) C  12           s(  0.75%)p99.99( 95.68%)d 4.80(  3.57%)
   237. (0.00001) RY*(14) C  12           s(  4.88%)p19.37( 94.43%)d 0.14(  0.69%)
   238. (0.00000) RY*(15) C  12           s(  0.01%)p99.99( 99.90%)d 8.84(  0.09%)
   239. (0.00000) RY*(16) C  12           s( 87.24%)p 0.09(  8.04%)d 0.05(  4.72%)
   240. (0.00001) RY*(17) C  12           s(  1.12%)p21.69( 24.33%)d66.48( 74.55%)
   241. (0.01516) RY*( 1) C  13           s(  1.78%)p55.12( 97.89%)d 0.19(  0.34%)
                                            0.0000  0.0145  0.1111  0.0704 -0.0161
                                           -0.0041 -0.9786  0.0158 -0.0305 -0.1006
                                            0.0615  0.0229 -0.0744  0.0009 -0.0079
                                            0.0015 -0.0010  0.0135 -0.0056 -0.0014
                                           -0.0411  0.0384
   242. (0.00506) RY*( 2) C  13           s( 15.40%)p 5.36( 82.57%)d 0.13(  2.03%)
                                           -0.0000  0.0332  0.2782 -0.2745  0.0108
                                           -0.0578 -0.0472 -0.0138  0.0107 -0.0357
                                           -0.8991 -0.0490  0.0874 -0.0016  0.0065
                                            0.0007  0.0017  0.1104  0.0057  0.0040
                                           -0.0641 -0.0632
   243. (0.00328) RY*( 3) C  13           s(  0.01%)p99.99( 96.21%)d99.99(  3.78%)
                                            0.0000 -0.0000 -0.0058  0.0090  0.0035
                                           -0.0036 -0.0082 -0.0127 -0.0016  0.0047
                                            0.0029  0.0109  0.0031  0.0555  0.7621
                                           -0.6146 -0.0061  0.0053  0.1874 -0.0509
                                           -0.0063  0.0001
   244. (0.00228) RY*( 4) C  13           s( 78.79%)p 0.23( 18.33%)d 0.04(  2.88%)
                                            0.0000  0.0161  0.8195 -0.3396 -0.0260
                                            0.0479  0.0872 -0.1434 -0.0713 -0.0841
                                            0.3638  0.0116  0.0898  0.0008 -0.0016
                                           -0.0137 -0.0028 -0.0793 -0.0066 -0.0030
                                           -0.0051 -0.1497
   245. (0.00051) RY*( 5) C  13           s(  0.34%)p99.99( 82.91%)d49.34( 16.75%)
                                            0.0000  0.0025  0.0475  0.0328 -0.0070
                                            0.0060  0.0113  0.0871  0.0000 -0.0048
                                            0.0052 -0.0586 -0.0398 -0.0042  0.6254
                                            0.6466  0.0844  0.0301 -0.4066  0.0081
                                            0.0092  0.0336
   246. (0.00042) RY*( 6) C  13           s( 62.66%)p 0.37( 23.43%)d 0.22( 13.91%)
                                            0.0000  0.0178  0.4303  0.6642 -0.0022
                                            0.0501  0.1279  0.3424 -0.1139 -0.0346
                                           -0.0845 -0.0729 -0.2465  0.0016 -0.0665
                                           -0.0784 -0.0161  0.3177  0.0245 -0.0115
                                            0.1020  0.1643
   247. (0.00023) RY*( 7) C  13           s( 22.98%)p 2.28( 52.44%)d 1.07( 24.58%)
                                           -0.0000 -0.0007  0.0780  0.4729  0.0095
                                           -0.0099 -0.0076 -0.4409  0.0849  0.0014
                                           -0.1418  0.5071  0.2047 -0.0003  0.0354
                                            0.0470 -0.0023 -0.2285 -0.0533  0.0057
                                            0.2648 -0.3472
   248. (0.00018) RY*( 8) C  13           s(  2.53%)p15.91( 40.20%)d22.67( 57.28%)
                                            0.0000  0.0101  0.1277  0.0062  0.0939
                                           -0.0091 -0.0221  0.2388  0.5497 -0.0198
                                           -0.0563 -0.1629  0.1008  0.0010 -0.0157
                                           -0.0400 -0.0105 -0.5379 -0.0139 -0.0160
                                            0.3898  0.3621
   249. (0.00006) RY*( 9) C  13           s( 10.23%)p 3.65( 37.33%)d 5.12( 52.43%)
   250. (0.00004) RY*(10) C  13           s(  0.54%)p 8.28(  4.46%)d99.99( 95.00%)
   251. (0.00004) RY*(11) C  13           s(  7.09%)p 4.94( 35.00%)d 8.17( 57.91%)
   252. (0.00001) RY*(12) C  13           s(  2.45%)p19.85( 48.70%)d19.91( 48.85%)
   253. (0.00001) RY*(13) C  13           s(  1.44%)p56.87( 81.76%)d11.69( 16.80%)
   254. (0.00001) RY*(14) C  13           s(  0.30%)p63.31( 19.27%)d99.99( 80.42%)
   255. (0.00000) RY*(15) C  13           s( 91.81%)p 0.06(  5.19%)d 0.03(  3.00%)
   256. (0.00000) RY*(16) C  13           s(  0.23%)p99.99( 76.69%)d99.99( 23.08%)
   257. (0.00000) RY*(17) C  13           s(  0.05%)p99.99( 99.21%)d15.25(  0.74%)
   258. (0.00550) RY*( 1) C  14           s(  0.12%)p99.99( 96.03%)d31.26(  3.85%)
                                           -0.0000  0.0206 -0.0003 -0.0132  0.0252
                                           -0.0106  0.6399 -0.0027  0.0677  0.0208
                                           -0.7295  0.1152  0.0000  0.0030 -0.0076
                                            0.0068 -0.0022 -0.1785 -0.0116 -0.0091
                                           -0.0475 -0.0646
   259. (0.00178) RY*( 2) C  14           s(  0.76%)p99.99( 94.27%)d 6.52(  4.96%)
                                            0.0000  0.0067  0.0650  0.0479  0.0323
                                           -0.0283 -0.7135  0.1769  0.1514 -0.0115
                                           -0.5774  0.1661  0.0280  0.0044 -0.0615
                                           -0.1125  0.0171 -0.0408  0.1549  0.1190
                                            0.0624 -0.0771
   260. (0.00137) RY*( 3) C  14           s(  3.79%)p17.90( 67.75%)d 7.52( 28.46%)
                                            0.0000 -0.0004  0.1935  0.0198 -0.0031
                                           -0.0037 -0.1458  0.0572  0.0090 -0.0067
                                           -0.1192 -0.0483  0.0093 -0.0279  0.6725
                                            0.4271 -0.0271 -0.0238 -0.3452 -0.4050
                                           -0.0191 -0.0215
   261. (0.00116) RY*( 4) C  14           s( 73.74%)p 0.21( 15.46%)d 0.15( 10.80%)
                                            0.0000 -0.0065  0.8545  0.0689 -0.0500
                                            0.0060  0.0175 -0.1180 -0.1678 -0.0183
                                           -0.0245 -0.2938 -0.1016  0.0033 -0.0394
                                           -0.1120  0.0211 -0.0613  0.1463  0.1306
                                           -0.2561  0.0134
   262. (0.00056) RY*( 5) C  14           s(  1.74%)p19.70( 34.34%)d36.65( 63.91%)
                                            0.0000 -0.0024  0.1306  0.0126 -0.0147
                                            0.0005 -0.0631  0.1428  0.0448 -0.0043
                                           -0.0467 -0.0983  0.0624 -0.0055 -0.5474
                                            0.0228 -0.0333 -0.0051 -0.7960 -0.0692
                                            0.0170 -0.0209
   263. (0.00036) RY*( 6) C  14           s( 10.69%)p 6.27( 67.04%)d 2.08( 22.27%)
                                           -0.0000 -0.0041  0.3200 -0.0310  0.0594
                                            0.0263  0.1888  0.5404  0.2515 -0.0018
                                            0.1820  0.0845  0.4859  0.0021  0.0475
                                           -0.0113  0.0045 -0.0317  0.1380  0.0444
                                            0.4453 -0.0485
   264. (0.00023) RY*( 7) C  14           s( 21.98%)p 2.78( 61.07%)d 0.77( 16.95%)
                                           -0.0000  0.0136  0.1895  0.4225  0.0722
                                            0.0013  0.0211 -0.2683  0.1080 -0.0014
                                            0.0967  0.6991  0.1681 -0.0013 -0.0162
                                           -0.0015  0.0023  0.0676 -0.0873 -0.0117
                                           -0.1414  0.3704
   265. (0.00015) RY*( 8) C  14           s(  7.00%)p 9.78( 68.47%)d 3.50( 24.53%)
                                            0.0000 -0.0021 -0.1006  0.2096 -0.1264
                                           -0.0114  0.0184 -0.1629  0.6033 -0.0083
                                           -0.0651 -0.4028  0.3544  0.0021 -0.0203
                                            0.0305 -0.0149  0.3603  0.0852 -0.0560
                                           -0.3238 -0.0130
   266. (0.00009) RY*( 9) C  14           s(  3.11%)p 4.38( 13.61%)d26.81( 83.28%)
   267. (0.00004) RY*(10) C  14           s( 74.11%)p 0.27( 20.17%)d 0.08(  5.72%)
   268. (0.00004) RY*(11) C  14           s(  7.97%)p 7.03( 56.09%)d 4.51( 35.94%)
   269. (0.00004) RY*(12) C  14           s(  1.41%)p39.73( 56.00%)d30.22( 42.59%)
   270. (0.00001) RY*(13) C  14           s(  2.27%)p21.53( 48.84%)d21.55( 48.89%)
   271. (0.00002) RY*(14) C  14           s(  0.95%)p78.53( 74.30%)d26.17( 24.76%)
   272. (0.00001) RY*(15) C  14           s(  1.44%)p16.87( 24.29%)d51.59( 74.27%)
   273. (0.00001) RY*(16) C  14           s( 88.95%)p 0.03(  3.03%)d 0.09(  8.02%)
   274. (0.00000) RY*(17) C  14           s(  0.01%)p 1.00( 99.35%)d 0.01(  0.65%)
   275. (0.01716) RY*( 1) C  15           s(  0.36%)p99.99( 98.36%)d 3.55(  1.28%)
                                           -0.0000  0.0273  0.0463  0.0129 -0.0233
                                           -0.0089 -0.8845  0.0498 -0.0420  0.0570
                                           -0.4239 -0.1179  0.0078  0.0001  0.0089
                                           -0.0024  0.0002  0.0702  0.0034 -0.0010
                                           -0.0885  0.0053
   276. (0.00610) RY*( 2) C  15           s( 22.57%)p 3.30( 74.52%)d 0.13(  2.91%)
                                           -0.0000  0.0079  0.4732 -0.0399  0.0079
                                           -0.0500 -0.3551  0.0073  0.0907  0.0352
                                            0.7658 -0.0582 -0.0736  0.0048 -0.0963
                                            0.0515 -0.0006 -0.1471 -0.0372  0.0038
                                            0.0507 -0.0593
   277. (0.00302) RY*( 3) C  15           s(  0.02%)p99.99( 93.57%)d99.99(  6.41%)
                                           -0.0000  0.0016  0.0154 -0.0024 -0.0018
                                           -0.0063 -0.0330  0.0189 -0.0019  0.0033
                                            0.1133 -0.0493 -0.0253 -0.0132  0.7641
                                           -0.5781  0.0011 -0.0137  0.2483 -0.0147
                                           -0.0367 -0.0259
   278. (0.00187) RY*( 4) C  15           s( 73.58%)p 0.33( 24.58%)d 0.03(  1.84%)
                                           -0.0000 -0.0000  0.8567 -0.0415 -0.0155
                                            0.0097  0.2376 -0.1277 -0.0795  0.0440
                                           -0.4018  0.0339 -0.0191  0.0004  0.0306
                                           -0.0278  0.0005  0.0626  0.0053  0.0003
                                           -0.0107 -0.1198
   279. (0.00074) RY*( 5) C  15           s(  0.01%)p99.99( 80.75%)d99.99( 19.24%)
                                           -0.0000  0.0015  0.0067 -0.0039 -0.0063
                                            0.0013 -0.0044  0.0409  0.0255  0.0007
                                           -0.0174  0.0559  0.0259  0.0276 -0.6133
                                           -0.6513 -0.0070 -0.0108  0.4093  0.1427
                                            0.0366  0.0558
   280. (0.00047) RY*( 6) C  15           s(  1.06%)p59.88( 63.40%)d33.58( 35.55%)
                                           -0.0000  0.0138  0.0937 -0.0209  0.0344
                                           -0.0012 -0.0989  0.1197  0.2885  0.0141
                                           -0.0434  0.7020  0.1446  0.0009  0.1007
                                           -0.0259 -0.0032  0.0232 -0.1240 -0.0002
                                            0.3081  0.4946
   281. (0.00026) RY*( 7) C  15           s(  1.63%)p40.05( 65.37%)d20.22( 33.00%)
                                           -0.0000 -0.0103 -0.0838 -0.0039  0.0958
                                           -0.0263 -0.0615 -0.6629  0.3890 -0.0006
                                           -0.0013 -0.1478  0.1714  0.0038  0.0005
                                           -0.0843 -0.0078  0.2973 -0.0984  0.0512
                                            0.4261 -0.2185
   282. (0.00018) RY*( 8) C  15           s(  2.90%)p 9.26( 26.89%)d24.19( 70.20%)
                                           -0.0000 -0.0052  0.0067 -0.0230  0.1686
                                           -0.0002  0.0118 -0.0398  0.4162  0.0127
                                            0.0810  0.2041 -0.2037 -0.0028 -0.0222
                                            0.0600  0.0018  0.5048  0.1230 -0.0390
                                           -0.6546 -0.0454
   283. (0.00010) RY*( 9) C  15           s(  0.14%)p78.20( 10.78%)d99.99( 89.08%)
   284. (0.00003) RY*(10) C  15           s(  9.91%)p 2.89( 28.61%)d 6.20( 61.48%)
   285. (0.00003) RY*(11) C  15           s(  4.22%)p 7.04( 29.74%)d15.64( 66.04%)
   286. (0.00001) RY*(12) C  15           s(  1.95%)p44.51( 86.57%)d 5.90( 11.48%)
   287. (0.00000) RY*(13) C  15           s( 90.84%)p 0.06(  5.78%)d 0.04(  3.38%)
   288. (0.00000) RY*(14) C  15           s(  0.44%)p99.99( 90.95%)d19.50(  8.61%)
   289. (0.00000) RY*(15) C  15           s(  0.03%)p99.99( 15.84%)d99.99( 84.13%)
   290. (0.00000) RY*(16) C  15           s(  0.00%)p 1.00( 99.95%)d 0.00(  0.05%)
   291. (0.00001) RY*(17) C  15           s( 90.09%)p 0.05(  4.72%)d 0.06(  5.20%)
   292. (0.00971) RY*( 1) C  16           s( 21.81%)p 2.64( 57.57%)d 0.95( 20.62%)
                                           -0.0000  0.0104  0.4628 -0.0590 -0.0170
                                           -0.0341 -0.1532 -0.0012  0.7422 -0.0157
                                            0.0001 -0.3229 -0.0013  0.0203 -0.3155
                                            0.0446
   293. (0.00315) RY*( 2) C  16           s(  5.78%)p15.22( 87.91%)d 1.09(  6.31%)
                                           -0.0000 -0.0217  0.1935 -0.1246  0.0658
                                           -0.0098  0.9360 -0.0017 -0.0492 -0.0005
                                            0.0214 -0.0269 -0.0272 -0.0063 -0.2235
                                            0.1080
   294. (0.00237) RY*( 3) C  16           s(  4.53%)p 7.34( 33.27%)d13.72( 62.19%)
                                           -0.0000  0.0025  0.2115 -0.0243 -0.0005
                                           -0.0082 -0.0541 -0.0056 -0.1462 -0.0274
                                           -0.5546  0.1615  0.7247  0.2170 -0.1513
                                            0.0268
   295. (0.00229) RY*( 4) C  16           s( 30.17%)p 0.82( 24.70%)d 1.50( 45.13%)
                                            0.0000  0.0118  0.5462 -0.0555 -0.0136
                                           -0.0237 -0.2447 -0.0143 -0.3801  0.0083
                                            0.2045  0.4478 -0.2688 -0.0644 -0.4136
                                            0.0571
   296. (0.00072) RY*( 5) C  16           s(  2.31%)p 0.63(  1.46%)d41.66( 96.23%)
                                           -0.0000 -0.0003  0.1062  0.1083 -0.0103
                                           -0.0057 -0.0012  0.0063 -0.0603  0.0031
                                            0.1041 -0.1030  0.3446 -0.9118  0.0392
                                           -0.0084
   297. (0.00061) RY*( 6) C  16           s( 44.69%)p 0.30( 13.37%)d 0.94( 41.95%)
                                           -0.0000 -0.0025  0.4624  0.4815 -0.0351
                                           -0.0192  0.0106  0.0302 -0.3629 -0.0001
                                           -0.0238 -0.5420 -0.0789  0.1774  0.2935
                                           -0.0434
   298. (0.00020) RY*( 7) C  16           s( 39.86%)p 0.42( 16.75%)d 1.09( 43.40%)
                                            0.0000 -0.0076  0.1416  0.5933 -0.1626
                                            0.0149  0.1656 -0.0232  0.3706  0.0004
                                           -0.0444  0.5796 -0.0330 -0.0063  0.3080
                                            0.0451
   299. (0.00013) RY*( 8) C  16           s( 45.56%)p 0.16(  7.35%)d 1.03( 47.09%)
                                           -0.0000  0.0115 -0.3723  0.5563 -0.0859
                                           -0.0239 -0.0191  0.0042 -0.0574  0.0022
                                            0.2631 -0.1243  0.1760  0.1103 -0.6037
                                            0.2188
   300. (0.00009) RY*( 9) C  16           s(  4.61%)p12.31( 56.77%)d 8.37( 38.62%)
   301. (0.00001) RY*(10) C  16           s( 98.91%)p 0.01(  0.55%)d 0.01(  0.54%)
   302. (0.00002) RY*(11) C  16           s(  1.83%)p 0.42(  0.76%)d53.27( 97.41%)
   303. (0.00712) RY*( 1)Cl  17           s(  0.53%)p99.99( 86.36%)d24.62( 13.10%)
                                            0.0000  0.0000 -0.0026  0.0707  0.0175
                                           -0.0019  0.0001  0.0000 -0.0113 -0.1007
                                           -0.0446  0.0041  0.0031 -0.0000 -0.0025
                                            0.0254 -0.0083 -0.0199  0.0015 -0.0000
                                            0.0077 -0.7870  0.4790 -0.0358  0.0017
                                            0.0099  0.3594  0.0350 -0.0029 -0.0225
   304. (0.00451) RY*( 2)Cl  17           s(  0.25%)p99.99( 98.14%)d 6.57(  1.62%)
                                            0.0000  0.0000 -0.0004  0.0217  0.0442
                                           -0.0062 -0.0001  0.0000 -0.0034 -0.1431
                                           -0.0606  0.0148  0.0011 -0.0000 -0.0183
                                            0.9697  0.0668 -0.0995  0.0106 -0.0000
                                            0.0001  0.0362 -0.0247  0.0022 -0.0001
                                           -0.1137 -0.0128  0.0003  0.0473 -0.0290
   305. (0.00279) RY*( 3)Cl  17           s( 30.65%)p 2.18( 66.68%)d 0.09(  2.66%)
                                            0.0000  0.0000 -0.0240  0.5389  0.1243
                                           -0.0102  0.0009  0.0000 -0.0959 -0.7198
                                           -0.3005  0.0387  0.0226 -0.0000 -0.0147
                                           -0.1500 -0.0314 -0.0683  0.0065 -0.0000
                                            0.0001  0.1060 -0.0864  0.0080 -0.0003
                                            0.0711 -0.0122  0.0007 -0.0266 -0.1439
   306. (0.00113) RY*( 4)Cl  17           s( 41.80%)p 0.75( 31.32%)d 0.64( 26.88%)
                                           -0.0000 -0.0000  0.0074  0.6406 -0.0825
                                           -0.0275  0.0025 -0.0000  0.0134  0.3120
                                            0.2074  0.3879  0.0187  0.0000  0.0004
                                            0.0574  0.0768  0.1122 -0.0026  0.0000
                                           -0.0000 -0.0054  0.0037 -0.0026  0.0002
                                           -0.1656 -0.0066 -0.0016 -0.3975  0.2886
   307. (0.00014) RY*( 5)Cl  17           s(  0.18%)p99.99( 47.40%)d99.99( 52.42%)
                                            0.0000  0.0000 -0.0050 -0.0023  0.0408
                                            0.0100 -0.0003  0.0000 -0.0204 -0.1639
                                            0.1283 -0.0859  0.0049 -0.0000  0.0092
                                           -0.0588  0.1936  0.6009 -0.0150 -0.0000
                                            0.0006  0.0138  0.1413  0.0191  0.0025
                                           -0.6600 -0.1264 -0.0748  0.2246 -0.1285
   308. (0.00010) RY*( 6)Cl  17           s(  0.02%)p99.99( 58.92%)d99.99( 41.06%)
   309. (0.00004) RY*( 7)Cl  17           s(  1.90%)p47.92( 91.06%)d 3.70(  7.04%)
   310. (0.00004) RY*( 8)Cl  17           s(  4.72%)p 5.58( 26.32%)d14.63( 68.97%)
   311. (0.00003) RY*( 9)Cl  17           s(  1.07%)p10.95( 11.69%)d81.73( 87.25%)
   312. (0.00001) RY*(10)Cl  17           s(  3.38%)p23.29( 78.83%)d 5.25( 17.78%)
   313. (0.00000) RY*(11)Cl  17           s(  0.00%)p 1.00( 59.02%)d 0.69( 40.98%)
   314. (0.00000) RY*(12)Cl  17           s(  0.01%)p99.99( 99.93%)d 4.74(  0.06%)
   315. (0.00001) RY*(13)Cl  17           s( 94.31%)p 0.05(  4.66%)d 0.01(  1.03%)
   316. (0.00000) RY*(14)Cl  17           s( 99.64%)p 0.00(  0.18%)d 0.00(  0.18%)
   317. (0.00000) RY*(15)Cl  17           s(  0.00%)p 1.00( 98.25%)d 0.02(  1.75%)
   318. (0.00000) RY*(16)Cl  17           s(  0.00%)p 1.00( 99.86%)d 0.00(  0.14%)
   319. (0.00001) RY*(17)Cl  17           s( 17.61%)p 4.62( 81.33%)d 0.06(  1.06%)
   320. (0.00000) RY*(18)Cl  17           s(  0.01%)p 1.00( 99.16%)d 0.01(  0.83%)
   321. (0.00000) RY*(19)Cl  17           s(  0.00%)p 1.00( 43.56%)d 1.30( 56.44%)
   322. (0.00000) RY*(20)Cl  17           s(100.00%)p 0.00(  0.00%)d 0.00(  0.00%)
   323. (0.00001) RY*(21)Cl  17           s(  3.54%)p 5.12( 18.13%)d22.11( 78.33%)
   324. (0.00172) RY*( 1) H  18           s( 71.49%)p 0.40( 28.51%)
                                           -0.0026  0.8452  0.0232  0.4712 -0.2508
                                           -0.0107
   325. (0.00040) RY*( 2) H  18           s( 67.16%)p 0.49( 32.84%)
                                           -0.0019 -0.3737  0.7293  0.4468 -0.3490
                                           -0.0839
   326. (0.00033) RY*( 3) H  18           s( 54.79%)p 0.83( 45.21%)
                                           -0.0064  0.3400  0.6575 -0.3303  0.5856
                                            0.0061
   327. (0.00033) RY*( 4) H  18           s(  0.40%)p99.99( 99.60%)
                                            0.0003 -0.0229  0.0593  0.0384 -0.0420
                                            0.9964
   328. (0.00007) RY*( 5) H  18           s(  6.21%)p15.11( 93.79%)
   329. (0.00101) RY*( 1) H  19           s( 98.48%)p 0.02(  1.52%)
                                           -0.0023  0.9923  0.0007 -0.0889 -0.0102
                                            0.0850
   330. (0.00030) RY*( 2) H  19           s( 95.06%)p 0.05(  4.94%)
                                            0.0006 -0.0054  0.9750  0.1226  0.0179
                                            0.1845
   331. (0.00016) RY*( 3) H  19           s(  4.45%)p21.49( 95.55%)
                                            0.0008  0.0714  0.1984 -0.1066 -0.1317
                                           -0.9627
   332. (0.00014) RY*( 4) H  19           s(  1.25%)p79.30( 98.75%)
                                           -0.0043  0.0872 -0.0694  0.7286  0.6520
                                           -0.1777
   333. (0.00006) RY*( 5) H  19           s(  0.81%)p99.99( 99.19%)
   334. (0.00187) RY*( 1) H  20           s( 99.75%)p 0.00(  0.25%)
                                            0.0019  0.9987  0.0017  0.0455  0.0162
                                            0.0144
   335. (0.00034) RY*( 2) H  20           s( 71.23%)p 0.40( 28.77%)
                                            0.0035 -0.0259  0.8436  0.5012  0.1730
                                           -0.0809
   336. (0.00018) RY*( 3) H  20           s( 13.52%)p 6.40( 86.48%)
                                            0.0063  0.0276  0.3666 -0.7887  0.4922
                                           -0.0200
   337. (0.00013) RY*( 4) H  20           s(  1.69%)p58.00( 98.31%)
                                           -0.0022 -0.0117  0.1296 -0.0260 -0.0974
                                            0.9863
   338. (0.00007) RY*( 5) H  20           s( 13.85%)p 6.22( 86.15%)
   339. (0.04434) BD*( 1) C   1 - C   2  
                ( 49.57%)   0.7041* C   1 s( 35.60%)p 1.81( 64.36%)d 0.00(  0.03%)
                                            0.0003 -0.5965 -0.0135  0.0019 -0.0001
                                            0.4741  0.0279 -0.0137  0.0020 -0.6438
                                            0.0218 -0.0001 -0.0002 -0.0539 -0.0017
                                           -0.0011 -0.0005  0.0165  0.0005 -0.0002
                                           -0.0001  0.0086
                ( 50.43%)  -0.7101* C   2 s( 35.03%)p 1.85( 64.92%)d 0.00(  0.05%)
                                           -0.0001 -0.5918  0.0012  0.0036 -0.0005
                                           -0.5149  0.0368  0.0027 -0.0016  0.6181
                                            0.0062 -0.0119  0.0044 -0.0215 -0.0008
                                           -0.0001 -0.0002  0.0171 -0.0002  0.0006
                                            0.0052  0.0136
   340. (0.08081) BD*( 1) C   1 - C   4  
                ( 50.95%)   0.7138* C   1 s( 33.26%)p 2.01( 66.71%)d 0.00(  0.03%)
                                            0.0000  0.5767  0.0026  0.0050  0.0000
                                           -0.3035 -0.0258  0.0083 -0.0000 -0.7491
                                            0.0087  0.0117  0.0032 -0.1133 -0.0026
                                           -0.0023 -0.0014  0.0145  0.0026 -0.0001
                                           -0.0079 -0.0071
                ( 49.05%)  -0.7004* C   4 s( 39.96%)p 1.50( 59.99%)d 0.00(  0.04%)
                                           -0.0002  0.6315  0.0295 -0.0025  0.0010
                                            0.3927 -0.0154  0.0025 -0.0013  0.6569
                                            0.0100  0.0104 -0.0032 -0.1173 -0.0012
                                           -0.0007  0.0003  0.0142  0.0009 -0.0015
                                           -0.0072 -0.0135
   341. (0.02635) BD*( 1) C   1 - O   9  
                ( 63.22%)   0.7951* C   1 s( 29.87%)p 2.34( 69.99%)d 0.00(  0.14%)
                                           -0.0001  0.5459 -0.0275 -0.0022 -0.0012
                                            0.8207 -0.0530 -0.0084 -0.0056  0.1059
                                           -0.0082 -0.0013 -0.0013 -0.1101 -0.0050
                                           -0.0030 -0.0012  0.0083 -0.0075 -0.0019
                                            0.0296 -0.0192
                ( 36.78%)  -0.6065* O   9 s( 37.07%)p 1.69( 62.82%)d 0.00(  0.11%)
                                            0.0000  0.6085 -0.0209 -0.0029 -0.0000
                                           -0.7787  0.0191 -0.0026 -0.0019 -0.0932
                                            0.0016 -0.0011 -0.0004 -0.1127  0.0001
                                           -0.0003  0.0003  0.0078  0.0032 -0.0002
                                            0.0290 -0.0150
   342. (0.37443) BD*( 2) C   1 - O   9  
                ( 69.26%)   0.8322* C   1 s(  0.90%)p99.99( 98.74%)d 0.41(  0.37%)
                                           -0.0004  0.0947  0.0023 -0.0005  0.0007
                                            0.0834 -0.0063  0.0004 -0.0007 -0.1097
                                           -0.0130 -0.0018 -0.0006  0.9826  0.0440
                                            0.0237  0.0099 -0.0091  0.0592  0.0072
                                            0.0034 -0.0010
                ( 30.74%)  -0.5545* O   9 s(  0.22%)p99.99( 99.68%)d 0.49(  0.11%)
                                           -0.0000  0.0464 -0.0035 -0.0001  0.0000
                                           -0.0789  0.0027  0.0006 -0.0007 -0.2120
                                            0.0012  0.0007  0.0008  0.9724 -0.0063
                                            0.0033 -0.0035  0.0068 -0.0315 -0.0041
                                            0.0018 -0.0015
   343. (0.01319) BD*( 1) C   2 - C   3  
                ( 50.28%)   0.7091* C   2 s( 36.19%)p 1.76( 63.78%)d 0.00(  0.03%)
                                           -0.0001  0.6011 -0.0229 -0.0005 -0.0000
                                           -0.7928  0.0223  0.0117 -0.0004 -0.0860
                                           -0.0346  0.0075  0.0006 -0.0074 -0.0002
                                            0.0001 -0.0000  0.0075  0.0002  0.0005
                                            0.0115 -0.0112
                ( 49.72%)  -0.7051* C   3 s( 35.71%)p 1.80( 64.26%)d 0.00(  0.03%)
                                           -0.0000  0.5974  0.0129 -0.0044 -0.0001
                                            0.7978 -0.0152 -0.0118  0.0014  0.0645
                                           -0.0391  0.0039 -0.0006 -0.0014  0.0002
                                           -0.0002  0.0001  0.0006 -0.0011  0.0001
                                            0.0133 -0.0117
   344. (0.23326) BD*( 2) C   2 - C   3  
                ( 48.19%)   0.6942* C   2 s(  0.00%)p 1.00( 99.95%)d 0.00(  0.05%)
                                           -0.0000  0.0036  0.0021  0.0001  0.0001
                                            0.0141  0.0005 -0.0000  0.0001 -0.0197
                                            0.0006  0.0001  0.0001 -0.9992 -0.0216
                                           -0.0125  0.0009 -0.0004  0.0160  0.0142
                                            0.0001  0.0003
                ( 51.81%)  -0.7198* C   3 s(  0.14%)p99.99( 99.82%)d 0.33(  0.05%)
                                           -0.0002  0.0368 -0.0025  0.0002  0.0003
                                           -0.0241  0.0014  0.0007 -0.0000 -0.0653
                                           -0.0027  0.0006 -0.0003 -0.9963 -0.0186
                                           -0.0212  0.0025  0.0015 -0.0205  0.0052
                                            0.0000  0.0007
   345. (0.01155) BD*( 1) C   2 - H  10  
                ( 39.15%)   0.6257* C   2 s( 28.75%)p 2.48( 71.22%)d 0.00(  0.03%)
                                            0.0004 -0.5359 -0.0165 -0.0038  0.0005
                                           -0.3215 -0.0063  0.0003  0.0026 -0.7802
                                           -0.0037 -0.0054  0.0009  0.0088  0.0007
                                            0.0001  0.0001 -0.0137  0.0004 -0.0002
                                            0.0087  0.0091
                ( 60.85%)  -0.7801* H  10 s( 99.96%)p 0.00(  0.04%)
                                           -0.9998 -0.0021 -0.0007  0.0116  0.0171
                                            0.0002
   346. (0.03210) BD*( 1) C   3 - C   6  
                ( 50.96%)   0.7139* C   3 s( 36.40%)p 1.75( 63.57%)d 0.00(  0.03%)
                                            0.0001  0.6033  0.0049  0.0029  0.0018
                                           -0.3961  0.0226  0.0050  0.0004 -0.6871
                                           -0.0077  0.0130 -0.0024  0.0771 -0.0015
                                           -0.0004  0.0002  0.0121 -0.0016 -0.0022
                                           -0.0078 -0.0111
                ( 49.04%)  -0.7003* C   6 s( 33.82%)p 1.96( 66.14%)d 0.00(  0.04%)
                                           -0.0003  0.5816 -0.0003  0.0006 -0.0001
                                            0.3226  0.0116 -0.0001  0.0003  0.7263
                                           -0.0150 -0.0001  0.0040  0.1716  0.0015
                                            0.0003 -0.0003  0.0147  0.0037  0.0005
                                           -0.0072 -0.0108
   347. (0.01549) BD*( 1) C   3 - H   7  
                ( 39.41%)   0.6278* C   3 s( 27.69%)p 2.61( 72.27%)d 0.00(  0.04%)
                                            0.0004 -0.5260  0.0141 -0.0018  0.0015
                                            0.4515  0.0032 -0.0033 -0.0008 -0.7200
                                           -0.0066 -0.0053 -0.0021  0.0169 -0.0001
                                           -0.0002 -0.0001  0.0164 -0.0016 -0.0003
                                            0.0081  0.0087
                ( 60.59%)  -0.7784* H   7 s( 99.96%)p 0.00(  0.04%)
                                           -0.9998 -0.0021 -0.0004 -0.0080  0.0182
                                            0.0006
   348. (0.03334) BD*( 1) C   4 - C   5  
                ( 47.00%)   0.6855* C   4 s( 38.36%)p 1.61( 61.61%)d 0.00(  0.03%)
                                            0.0001 -0.6193 -0.0005  0.0092  0.0003
                                            0.7685  0.0024  0.0089  0.0016  0.1464
                                           -0.0297 -0.0033 -0.0010  0.0548  0.0008
                                           -0.0001  0.0002 -0.0065 -0.0020 -0.0005
                                           -0.0122  0.0119
                ( 53.00%)  -0.7280* C   5 s( 44.13%)p 1.27( 55.83%)d 0.00(  0.05%)
                                            0.0002 -0.6639 -0.0217 -0.0009  0.0001
                                           -0.7432  0.0337  0.0070 -0.0024  0.0454
                                           -0.0231 -0.0003  0.0013  0.0459 -0.0013
                                           -0.0002 -0.0007 -0.0114  0.0000  0.0014
                                           -0.0148  0.0101
   349. (0.26529) BD*( 2) C   4 - C   5  
                ( 43.10%)   0.6565* C   4 s(  0.60%)p99.99( 99.37%)d 0.04(  0.02%)
                                           -0.0001 -0.0730  0.0265 -0.0013 -0.0009
                                            0.0362 -0.0144  0.0024  0.0020 -0.1295
                                           -0.0069  0.0033  0.0010 -0.9876 -0.0093
                                           -0.0045 -0.0008  0.0098  0.0117 -0.0006
                                            0.0003  0.0035
                ( 56.90%)  -0.7543* C   5 s(  3.35%)p28.79( 96.52%)d 0.04(  0.13%)
                                            0.0006  0.1816 -0.0231  0.0002 -0.0006
                                           -0.2416 -0.0002  0.0004  0.0013 -0.5268
                                           -0.0313 -0.0022  0.0004 -0.7924  0.0147
                                           -0.0124  0.0021 -0.0093 -0.0254 -0.0187
                                            0.0078  0.0114
   350. (0.04650) BD*( 1) C   4 -Cl   8  
                ( 54.65%)   0.7393* C   4 s( 21.12%)p 3.73( 78.68%)d 0.01(  0.20%)
                                           -0.0000 -0.4586  0.0276 -0.0101  0.0016
                                           -0.5025  0.0060  0.0136  0.0012  0.7263
                                           -0.0073 -0.0158  0.0019 -0.0786 -0.0020
                                           -0.0003 -0.0001  0.0357 -0.0010 -0.0002
                                            0.0138  0.0242
                ( 45.35%)  -0.6734*Cl   8 s( 19.33%)p 4.15( 80.16%)d 0.03(  0.51%)
                                           -0.0000 -0.0002 -0.4375 -0.0439  0.0009
                                           -0.0002  0.0000  0.0001  0.4943 -0.0162
                                            0.0016 -0.0003 -0.0001 -0.7453  0.0250
                                           -0.0016  0.0003 -0.0000 -0.0298  0.0013
                                            0.0003  0.0001  0.0572  0.0016 -0.0025
                                            0.0245  0.0350
   351. (0.02893) BD*( 1) C   5 - C   6  
                ( 52.91%)   0.7274* C   5 s( 46.93%)p 1.13( 53.02%)d 0.00(  0.05%)
                                           -0.0002  0.6850  0.0096 -0.0015  0.0008
                                           -0.5812  0.0225  0.0066 -0.0033  0.4356
                                           -0.0084 -0.0106  0.0017  0.0445 -0.0003
                                            0.0006  0.0003 -0.0175  0.0027  0.0026
                                           -0.0067 -0.0112
                ( 47.09%)  -0.6862* C   6 s( 32.73%)p 2.05( 67.22%)d 0.00(  0.05%)
                                           -0.0001  0.5721  0.0008  0.0006 -0.0007
                                            0.4523  0.0176 -0.0006  0.0016 -0.6784
                                            0.0165  0.0006 -0.0013  0.0827  0.0008
                                            0.0006 -0.0008 -0.0164  0.0023 -0.0020
                                           -0.0057 -0.0120
   352. (0.41266) BD*( 2) C   5 - C   6  
                ( 44.36%)   0.6661* C   5 s(  5.72%)p16.45( 94.15%)d 0.02(  0.12%)
                                           -0.0012 -0.2377  0.0271 -0.0005  0.0008
                                            0.2174  0.0049  0.0004 -0.0016  0.7254
                                            0.0408  0.0011  0.0002 -0.6051  0.0159
                                           -0.0019  0.0033  0.0079  0.0055 -0.0280
                                           -0.0138 -0.0124
                ( 55.64%)  -0.7459* C   6 s(  0.83%)p99.99( 99.09%)d 0.10(  0.08%)
                                            0.0009  0.0864  0.0283  0.0008  0.0007
                                            0.1865 -0.0038 -0.0065  0.0006  0.0792
                                            0.0386  0.0007 -0.0044 -0.9737 -0.0125
                                           -0.0078  0.0020 -0.0002 -0.0208  0.0084
                                            0.0173 -0.0035
   353. (0.04803) BD*( 1) C   6 - C  11  
                ( 48.97%)   0.6998* C   6 s( 32.66%)p 2.06( 67.32%)d 0.00(  0.02%)
                                           -0.0002 -0.5715  0.0059  0.0008 -0.0005
                                            0.8097  0.0152 -0.0055 -0.0009  0.0717
                                            0.0007 -0.0005  0.0001  0.1100  0.0030
                                           -0.0001  0.0002 -0.0039  0.0027  0.0009
                                           -0.0108  0.0080
                ( 51.03%)  -0.7143* C  11 s( 31.79%)p 2.15( 68.19%)d 0.00(  0.02%)
                                           -0.0000 -0.5638 -0.0020  0.0002 -0.8212
                                           -0.0168  0.0069  0.0003 -0.0793 -0.0036
                                           -0.0010  0.0002  0.0297 -0.0009  0.0010
                                           -0.0004 -0.0033  0.0013  0.0004 -0.0117
                                            0.0089
   354. (0.03813) BD*( 1) C  11 - C  12  
                ( 48.93%)   0.6995* C  11 s( 34.55%)p 1.89( 65.41%)d 0.00(  0.04%)
                                           -0.0001 -0.5878 -0.0025  0.0001  0.4689
                                            0.0062  0.0081  0.0033 -0.6562  0.0139
                                            0.0019 -0.0047  0.0576 -0.0004  0.0000
                                           -0.0002  0.0142 -0.0020  0.0002  0.0014
                                            0.0137
                ( 51.07%)  -0.7146* C  12 s( 36.39%)p 1.75( 63.58%)d 0.00(  0.03%)
                                            0.0001 -0.6031 -0.0119 -0.0001 -0.0007
                                           -0.5293  0.0285  0.0034 -0.0025  0.5915
                                            0.0043 -0.0090  0.0050  0.0691  0.0005
                                            0.0005 -0.0001  0.0142 -0.0000 -0.0016
                                            0.0035  0.0106
   355. (0.39472) BD*( 2) C  11 - C  12  
                ( 50.13%)   0.7080* C  11 s(  0.29%)p99.99( 99.68%)d 0.13(  0.04%)
                                            0.0001  0.0529 -0.0076 -0.0002 -0.0039
                                           -0.0023 -0.0044 -0.0003  0.0375  0.0041
                                            0.0070  0.0001  0.9976  0.0024  0.0078
                                           -0.0049 -0.0002 -0.0162  0.0105  0.0016
                                           -0.0013
                ( 49.87%)  -0.7062* C  12 s(  0.11%)p99.99( 99.84%)d 0.44(  0.05%)
                                           -0.0005  0.0336  0.0036 -0.0001  0.0003
                                            0.0428  0.0022 -0.0005 -0.0003 -0.0441
                                           -0.0011  0.0005 -0.0002  0.9972  0.0041
                                            0.0092 -0.0023  0.0009  0.0023 -0.0223
                                           -0.0007 -0.0014
   356. (0.01966) BD*( 1) C  11 - C  14  
                ( 49.21%)   0.7015* C  11 s( 33.33%)p 2.00( 66.63%)d 0.00(  0.04%)
                                           -0.0001 -0.5773 -0.0026  0.0003  0.3242
                                            0.0117  0.0058  0.0000  0.7488 -0.0148
                                           -0.0069  0.0026  0.0039  0.0002  0.0001
                                           -0.0000 -0.0135  0.0004 -0.0002  0.0060
                                            0.0131
                ( 50.79%)  -0.7127* C  14 s( 36.46%)p 1.74( 63.51%)d 0.00(  0.03%)
                                           -0.0000 -0.6037 -0.0113  0.0014 -0.0011
                                           -0.3866  0.0275  0.0046  0.0002 -0.6962
                                           -0.0041  0.0127 -0.0034  0.0006  0.0001
                                           -0.0001  0.0001 -0.0106  0.0004 -0.0002
                                            0.0088  0.0112
   357. (0.01435) BD*( 1) C  12 - C  13  
                ( 46.36%)   0.6809* C  12 s( 35.96%)p 1.78( 64.00%)d 0.00(  0.04%)
                                           -0.0003 -0.5995 -0.0143  0.0008  0.0001
                                            0.7924 -0.0188 -0.0041  0.0021  0.0991
                                            0.0434 -0.0067  0.0013 -0.0092 -0.0009
                                           -0.0001 -0.0003 -0.0065 -0.0002  0.0002
                                           -0.0140  0.0111
                ( 53.64%)  -0.7324* C  13 s( 35.06%)p 1.85( 64.88%)d 0.00(  0.06%)
                                            0.0014 -0.5895  0.0488  0.0272  0.0002
                                           -0.7990  0.0147  0.0177 -0.0041 -0.0772
                                            0.0393  0.0025 -0.0051 -0.0479 -0.0001
                                           -0.0011 -0.0001  0.0084 -0.0019  0.0010
                                           -0.0196  0.0122
   358. (0.02498) BD*( 1) C  12 - H  20  
                ( 39.57%)   0.6290* C  12 s( 27.52%)p 2.63( 72.43%)d 0.00(  0.05%)
                                            0.0003 -0.5240  0.0256 -0.0004  0.0006
                                           -0.2965 -0.0185  0.0020 -0.0008 -0.7975
                                           -0.0050  0.0013  0.0029 -0.0050 -0.0004
                                           -0.0000 -0.0001 -0.0111 -0.0001  0.0005
                                            0.0145  0.0111
                ( 60.43%)  -0.7774* H  20 s( 99.96%)p 0.00(  0.04%)
                                           -0.9998  0.0015 -0.0017  0.0032  0.0191
                                           -0.0000
   359. (0.02678) BD*( 1) C  13 - C  16  
                ( 53.11%)   0.7288* C  13 s( 35.14%)p 1.84( 64.84%)d 0.00(  0.02%)
                                           -0.0004  0.5869 -0.0817  0.0167 -0.0000
                                           -0.3628  0.0787  0.0069  0.0039 -0.7124
                                            0.0400  0.0168  0.0006 -0.0329  0.0027
                                           -0.0023  0.0002  0.0064  0.0008  0.0006
                                           -0.0128 -0.0046
                ( 46.89%)  -0.6848* C  16 s( 37.98%)p 1.63( 61.93%)d 0.00(  0.10%)
                                           -0.0001  0.6162  0.0074  0.0006  0.0025
                                            0.2753  0.0174  0.7357  0.0103 -0.0435
                                            0.0008  0.0241 -0.0001  0.0002 -0.0105
                                           -0.0161
   360. (0.30903) BD*( 2) C  13 - C  16  
                ( 57.82%)   0.7604* C  13 s(  0.03%)p99.99( 99.89%)d 2.81(  0.08%)
                                           -0.0023  0.0163  0.0032  0.0014 -0.0001
                                           -0.0717  0.0021  0.0011 -0.0001  0.0038
                                            0.0037 -0.0001  0.0000  0.9948 -0.0359
                                            0.0532  0.0005  0.0009  0.0188 -0.0210
                                           -0.0003  0.0001
                ( 42.18%)  -0.6495* C  16 s(  0.04%)p99.99( 99.92%)d 0.77(  0.03%)
                                            0.0006  0.0197  0.0066 -0.0025 -0.0003
                                           -0.0434 -0.0008  0.0585  0.0114  0.9966
                                           -0.0247 -0.0016  0.0160  0.0070 -0.0051
                                            0.0015
   361. (0.01729) BD*( 1) C  14 - C  15  
                ( 50.62%)   0.7115* C  14 s( 35.75%)p 1.80( 64.21%)d 0.00(  0.03%)
                                           -0.0000  0.5978  0.0125 -0.0017  0.0001
                                           -0.7967  0.0128  0.0085 -0.0039 -0.0760
                                            0.0359 -0.0057  0.0011 -0.0018 -0.0002
                                           -0.0000 -0.0001  0.0019 -0.0002  0.0002
                                            0.0139 -0.0115
                ( 49.38%)  -0.7027* C  15 s( 35.90%)p 1.78( 64.07%)d 0.00(  0.03%)
                                           -0.0002  0.5991  0.0019  0.0004  0.0025
                                            0.7962 -0.0048 -0.0228  0.0040  0.0684
                                            0.0382 -0.0052 -0.0037 -0.0016 -0.0004
                                            0.0000 -0.0000  0.0082 -0.0001  0.0001
                                            0.0121 -0.0110
   362. (0.33134) BD*( 2) C  14 - C  15  
                ( 50.79%)   0.7127* C  14 s(  0.00%)p 1.00( 99.95%)d 0.00(  0.04%)
                                            0.0000  0.0041  0.0020  0.0001 -0.0000
                                            0.0012 -0.0034 -0.0002 -0.0005 -0.0036
                                            0.0012 -0.0007 -0.0003  0.9993  0.0205
                                            0.0200 -0.0051 -0.0000 -0.0201  0.0057
                                           -0.0002  0.0000
                ( 49.21%)  -0.7015* C  15 s(  0.03%)p99.99( 99.93%)d 1.09(  0.04%)
                                            0.0002 -0.0180  0.0001  0.0001 -0.0001
                                            0.0181 -0.0013  0.0002 -0.0005 -0.0282
                                           -0.0011 -0.0005 -0.0001  0.9983  0.0313
                                            0.0250  0.0004  0.0008  0.0167  0.0084
                                           -0.0008 -0.0003
   363. (0.01105) BD*( 1) C  14 - H  19  
                ( 39.16%)   0.6258* C  14 s( 27.75%)p 2.60( 72.21%)d 0.00(  0.04%)
                                           -0.0003  0.5264 -0.0198  0.0023 -0.0010
                                            0.4624  0.0017 -0.0005 -0.0007 -0.7129
                                           -0.0061 -0.0025 -0.0013 -0.0052 -0.0004
                                           -0.0003  0.0001 -0.0156  0.0001  0.0000
                                           -0.0083 -0.0096
                ( 60.84%)  -0.7800* H  19 s( 99.96%)p 0.00(  0.04%)
                                            0.9998  0.0016  0.0004 -0.0100  0.0175
                                           -0.0002
   364. (0.03798) BD*( 1) C  15 - C  16  
                ( 48.65%)   0.6975* C  15 s( 36.14%)p 1.77( 63.84%)d 0.00(  0.01%)
                                           -0.0004 -0.5993  0.0475  0.0019  0.0011
                                            0.5026 -0.0668 -0.0065 -0.0025 -0.6162
                                            0.0108  0.0085  0.0008 -0.0374  0.0011
                                           -0.0026 -0.0000  0.0114  0.0003 -0.0004
                                            0.0032  0.0020
                ( 51.35%)  -0.7166* C  16 s( 38.33%)p 1.60( 61.51%)d 0.00(  0.16%)
                                            0.0004 -0.6190 -0.0112 -0.0088 -0.0001
                                           -0.4078 -0.0153  0.6682  0.0098 -0.0447
                                            0.0008  0.0332 -0.0012  0.0003  0.0080
                                            0.0208
   365. (0.02141) BD*( 1) C  15 - H  18  
                ( 39.23%)   0.6264* C  15 s( 28.18%)p 2.55( 71.79%)d 0.00(  0.04%)
                                           -0.0004  0.5295  0.0375  0.0017 -0.0010
                                           -0.3306 -0.0175  0.0062  0.0023 -0.7796
                                           -0.0202  0.0054 -0.0008 -0.0066  0.0002
                                           -0.0002  0.0000  0.0127  0.0004 -0.0001
                                           -0.0084 -0.0111
                ( 60.77%)  -0.7795* H  18 s( 99.95%)p 0.00(  0.05%)
                                            0.9998  0.0001  0.0020  0.0141  0.0166
                                           -0.0003
   366. (0.06016) BD*( 1) C  16 -Cl  17  
                ( 56.15%)   0.7493* C  16 s( 23.60%)p 3.23( 76.18%)d 0.01(  0.22%)
                                           -0.0005  0.4850 -0.0263 -0.0116 -0.0038
                                           -0.8675  0.0175 -0.0843 -0.0027 -0.0419
                                            0.0004  0.0172 -0.0001  0.0003  0.0426
                                           -0.0073
                ( 43.85%)  -0.6622*Cl  17 s( 20.84%)p 3.78( 78.79%)d 0.02(  0.37%)
                                            0.0000  0.0004  0.4516  0.0664 -0.0004
                                            0.0004 -0.0000  0.0002  0.8775 -0.0690
                                           -0.0201 -0.0015 -0.0002  0.0000  0.1115
                                           -0.0097  0.0006  0.0013 -0.0001 -0.0000
                                           -0.0147  0.0007 -0.0006  0.0001  0.0000
                                            0.0101 -0.0013 -0.0001  0.0518 -0.0303


 NHO Directionality and "Bond Bending" (deviations from line of nuclear centers)

         [Thresholds for printing:  angular deviation  >  1.0 degree]
                                    hybrid p-character > 25.0%
                                    orbital occupancy  >  0.10e

                                Line of Centers        Hybrid 1              Hybrid 2
                                ---------------  -------------------   ------------------
                NBO               Theta   Phi    Theta   Phi    Dev    Theta   Phi    Dev
 ========================================================================================
     1. BD (   1) C   1 - C   2    90.0  130.1    85.9  128.2   4.5     88.3  307.7   2.9
     2. BD (   1) C   1 - C   4    90.0  241.1    98.6  246.1   9.9     98.7   60.7   8.8
     3. BD (   1) C   1 - O   9    90.0    7.5    98.9    7.2   8.9     98.3  186.9   8.3
     4. BD (   2) C   1 - O   9    90.0    7.5     7.9  301.6  86.8     13.0  250.0  84.0
     5. BD (   1) C   2 - C   3    90.0  186.5    90.6  188.4   2.0     90.1    2.1   4.4
     6. BD (   2) C   2 - C   3    90.0  186.5   178.7  308.0  90.7    176.1  252.0  91.6
     7. BD (   1) C   2 - H  10    90.0   64.3    90.7   67.6   3.4      --     --    --
     8. BD (   1) C   3 - C   6    90.0  241.6    84.5  241.7   5.5     77.6   64.9  12.8
     9. BD (   1) C   3 - H   7    90.0  119.8    91.1  121.5   2.1      --     --    --
    10. BD (   1) C   4 - C   5    90.0  187.5    94.0  188.2   4.1     93.5  358.1  10.0
    11. BD (   2) C   4 - C   5    90.0  187.5     7.7  101.2  89.5    142.3  246.8 108.2
    12. BD (   1) C   4 -Cl   8    90.0  303.8    84.6  304.3   5.4     88.1  123.6   1.9
    13. BD (   1) C   5 - C   6    90.0  130.1    86.3  143.0  13.4     84.1  305.4   7.5
    14. BD (   2) C   5 - C   6    90.0  130.1    53.7  253.9 116.6    168.0   32.9  88.5
    15. BD (   1) C   6 - C  11    90.0  186.7    97.8  185.0   8.0     92.0    5.7   2.2
    16. BD (   1) C  11 - C  12    90.0  129.3    94.0  127.0   4.7     95.2  310.2   5.2
    17. BD (   2) C  11 - C  12    90.0  129.3     2.8  102.7  87.5      3.6  314.5  86.4
    18. BD (   1) C  11 - C  14    90.0  242.3    90.3  244.9   2.7      --     --    --
    19. BD (   1) C  12 - C  13    90.0  186.9    89.2  190.1   3.3     86.4    3.0   5.3
    20. BD (   1) C  12 - H  20    90.0   72.3    89.6   68.5   3.8      --     --    --
    21. BD (   1) C  13 - C  16    90.0  244.6    92.6  247.4   3.8     93.1   68.6   5.0
    22. BD (   2) C  13 - C  16    90.0  244.6     3.9  173.8  88.7      4.9  122.3  87.4
    23. BD (   1) C  14 - C  15    90.0  186.8    90.2  183.3   3.5      --     --    --
    24. BD (   2) C  14 - C  15    90.0  186.8     0.2  229.6  89.8    178.1  118.8  90.7
    25. BD (   1) C  14 - H  19    90.0  300.7    90.4  302.6   2.0      --     --    --
    26. BD (   1) C  15 - C  16    90.0  126.1    87.0  125.6   3.1     86.9  302.0   5.2
    27. BD (   1) C  15 - H  18    90.0  243.1    90.4  246.9   3.8      --     --    --
    28. BD (   1) C  16 -Cl  17    90.0  186.7    92.8  185.8   2.9     91.0    7.5   1.3
    53. LP (   2)Cl   8             --     --     82.9   32.7   --       --     --    --
    54. LP (   3)Cl   8             --     --    173.1   35.4   --       --     --    --
    55. LP (   1) O   9             --     --     88.0    4.0   --       --     --    --
    56. LP (   2) O   9             --     --     78.4   96.9   --       --     --    --
    57. LP (   1) C  13             --     --     93.1  125.3   --       --     --    --
    59. LP (   2)Cl  17             --     --     93.1  275.1   --       --     --    --
    60. LP (   3)Cl  17             --     --      2.9  280.3   --       --     --    --
   342. BD*(   2) C   1 - O   9    90.0    7.5     7.9  301.6  86.8     13.0  250.0  84.0
   344. BD*(   2) C   2 - C   3    90.0  186.5   178.7  308.0  90.7    176.1  252.0  91.6
   349. BD*(   2) C   4 - C   5    90.0  187.5     7.7  101.2  89.5    142.3  246.8 108.2
   352. BD*(   2) C   5 - C   6    90.0  130.1    53.7  253.9 116.6    168.0   32.9  88.5
   355. BD*(   2) C  11 - C  12    90.0  129.3     2.8  102.7  87.5      3.6  314.5  86.4
   360. BD*(   2) C  13 - C  16    90.0  244.6     3.9  173.8  88.7      4.9  122.3  87.4
   362. BD*(   2) C  14 - C  15    90.0  186.8     0.2  229.6  89.8    178.1  118.8  90.7


 Second Order Perturbation Theory Analysis of Fock Matrix in NBO Basis

     Threshold for printing:   0.50 kcal/mol
                                                                              E(2)  E(j)-E(i) F(i,j)
         Donor NBO (i)                     Acceptor NBO (j)                 kcal/mol   a.u.    a.u. 
 ===================================================================================================

 within unit  1
   1. BD (   1) C   1 - C   2        / 95. RY*(   1) C   3                    1.41    1.82    0.046
   1. BD (   1) C   1 - C   2        / 96. RY*(   2) C   3                   19.90    0.10    0.040
   1. BD (   1) C   1 - C   2        /112. RY*(   1) C   4                    0.94    1.57    0.034
   1. BD (   1) C   1 - C   2        /114. RY*(   3) C   4                    0.68    1.23    0.026
   1. BD (   1) C   1 - C   2        /186. RY*(   1) O   9                    0.92    1.43    0.033
   1. BD (   1) C   1 - C   2        /213. RY*(   6) C  11                    1.57    0.11    0.012
   1. BD (   1) C   1 - C   2        /336. RY*(   3) H  20                    0.75    0.16    0.010
   1. BD (   1) C   1 - C   2        /340. BD*(   1) C   1 - C   4            3.80    1.35    0.065
   1. BD (   1) C   1 - C   2        /341. BD*(   1) C   1 - O   9            1.89    1.39    0.046
   1. BD (   1) C   1 - C   2        /343. BD*(   1) C   2 - C   3            2.15    1.36    0.048
   1. BD (   1) C   1 - C   2        /345. BD*(   1) C   2 - H  10            0.62    1.27    0.025
   1. BD (   1) C   1 - C   2        /347. BD*(   1) C   3 - H   7            1.44    1.28    0.038
   1. BD (   1) C   1 - C   2        /348. BD*(   1) C   4 - C   5            0.57    1.35    0.025
   1. BD (   1) C   1 - C   2        /349. BD*(   2) C   4 - C   5            0.70    0.81    0.023
   1. BD (   1) C   1 - C   2        /350. BD*(   1) C   4 -Cl   8            7.49    0.74    0.067
   2. BD (   1) C   1 - C   4        / 78. RY*(   1) C   2                    1.66    1.91    0.051
   2. BD (   1) C   1 - C   4        / 79. RY*(   2) C   2                    0.59    1.73    0.029
   2. BD (   1) C   1 - C   4        / 96. RY*(   2) C   3                    1.58    0.11    0.012
   2. BD (   1) C   1 - C   4        /129. RY*(   1) C   5                    1.75    1.42    0.045
   2. BD (   1) C   1 - C   4        /130. RY*(   2) C   5                    0.65    1.73    0.030
   2. BD (   1) C   1 - C   4        /135. RY*(   7) C   5                    0.50    1.07    0.021
   2. BD (   1) C   1 - C   4        /169. RY*(   2)Cl   8                    0.52    1.52    0.025
   2. BD (   1) C   1 - C   4        /186. RY*(   1) O   9                    0.87    1.44    0.032
   2. BD (   1) C   1 - C   4        /339. BD*(   1) C   1 - C   2            2.54    1.41    0.054
   2. BD (   1) C   1 - C   4        /341. BD*(   1) C   1 - O   9            2.67    1.39    0.055
   2. BD (   1) C   1 - C   4        /342. BD*(   2) C   1 - O   9            0.70    0.84    0.024
   2. BD (   1) C   1 - C   4        /345. BD*(   1) C   2 - H  10            2.72    1.27    0.053
   2. BD (   1) C   1 - C   4        /348. BD*(   1) C   4 - C   5            3.87    1.36    0.065
   2. BD (   1) C   1 - C   4        /352. BD*(   2) C   5 - C   6            1.63    0.81    0.036
   3. BD (   1) C   1 - O   9        / 61. RY*(   1) C   1                    1.19    2.15    0.045
   3. BD (   1) C   1 - O   9        / 78. RY*(   1) C   2                    0.51    2.19    0.030
   3. BD (   1) C   1 - O   9        / 96. RY*(   2) C   3                    8.61    0.39    0.052
   3. BD (   1) C   1 - O   9        /106. RY*(  12) C   3                    1.30    1.67    0.042
   3. BD (   1) C   1 - O   9        /114. RY*(   3) C   4                    1.10    1.52    0.036
   3. BD (   1) C   1 - O   9        /134. RY*(   6) C   5                    6.04    0.61    0.054
   3. BD (   1) C   1 - O   9        /135. RY*(   7) C   5                    3.10    1.35    0.058
   3. BD (   1) C   1 - O   9        /137. RY*(   9) C   5                    1.26    2.19    0.047
   3. BD (   1) C   1 - O   9        /152. RY*(   7) C   6                    1.64    1.48    0.044
   3. BD (   1) C   1 - O   9        /163. RY*(   1) H   7                    1.81    1.55    0.047
   3. BD (   1) C   1 - O   9        /200. RY*(  15) O   9                    0.69    3.16    0.042
   3. BD (   1) C   1 - O   9        /204. RY*(   2) H  10                    0.81    2.41    0.040
   3. BD (   1) C   1 - O   9        /209. RY*(   2) C  11                    1.53    1.48    0.043
   3. BD (   1) C   1 - O   9        /213. RY*(   6) C  11                   12.21    0.40    0.062
   3. BD (   1) C   1 - O   9        /218. RY*(  11) C  11                    0.94    3.26    0.050
   3. BD (   1) C   1 - O   9        /221. RY*(  14) C  11                    1.22    3.51    0.059
   3. BD (   1) C   1 - O   9        /222. RY*(  15) C  11                    2.27   11.29    0.143
   3. BD (   1) C   1 - O   9        /230. RY*(   7) C  12                    2.29    2.64    0.070
   3. BD (   1) C   1 - O   9        /235. RY*(  12) C  12                    1.35    2.40    0.051
   3. BD (   1) C   1 - O   9        /237. RY*(  14) C  12                    1.04    3.65    0.055
   3. BD (   1) C   1 - O   9        /240. RY*(  17) C  12                    6.38    1.04    0.073
   3. BD (   1) C   1 - O   9        /245. RY*(   5) C  13                    1.32    1.20    0.036
   3. BD (   1) C   1 - O   9        /246. RY*(   6) C  13                    1.45    1.54    0.042
   3. BD (   1) C   1 - O   9        /247. RY*(   7) C  13                    0.52    1.66    0.026
   3. BD (   1) C   1 - O   9        /251. RY*(  11) C  13                    0.55    3.66    0.040
   3. BD (   1) C   1 - O   9        /254. RY*(  14) C  13                    0.79    2.00    0.035
   3. BD (   1) C   1 - O   9        /262. RY*(   5) C  14                    1.01    1.13    0.030
   3. BD (   1) C   1 - O   9        /263. RY*(   6) C  14                    0.67    2.55    0.037
   3. BD (   1) C   1 - O   9        /333. RY*(   5) H  19                    2.41    0.46    0.030
   3. BD (   1) C   1 - O   9        /336. RY*(   3) H  20                    7.38    0.44    0.051
   3. BD (   1) C   1 - O   9        /339. BD*(   1) C   1 - C   2            2.51    1.69    0.059
   3. BD (   1) C   1 - O   9        /340. BD*(   1) C   1 - C   4            2.48    1.64    0.058
   3. BD (   1) C   1 - O   9        /343. BD*(   1) C   2 - C   3            1.32    1.65    0.042
   3. BD (   1) C   1 - O   9        /348. BD*(   1) C   4 - C   5            1.76    1.64    0.048
   3. BD (   1) C   1 - O   9        /358. BD*(   1) C  12 - H  20            2.81    2.36    0.073
   3. BD (   1) C   1 - O   9        /361. BD*(   1) C  14 - C  15            3.20    0.94    0.049
   3. BD (   1) C   1 - O   9        /364. BD*(   1) C  15 - C  16            1.01    3.40    0.053
   4. BD (   2) C   1 - O   9        / 65. RY*(   5) C   1                    0.82    1.77    0.035
   4. BD (   2) C   1 - O   9        / 69. RY*(   9) C   1                    1.95    1.66    0.052
   4. BD (   2) C   1 - O   9        / 70. RY*(  10) C   1                    0.89    3.68    0.052
   4. BD (   2) C   1 - O   9        / 72. RY*(  12) C   1                    5.42    1.33    0.077
   4. BD (   2) C   1 - O   9        / 73. RY*(  13) C   1                    0.58    2.29    0.033
   4. BD (   2) C   1 - O   9        / 81. RY*(   4) C   2                    0.66    1.21    0.026
   4. BD (   2) C   1 - O   9        / 83. RY*(   6) C   2                    0.67    2.25    0.035
   4. BD (   2) C   1 - O   9        / 88. RY*(  11) C   2                    1.91    3.48    0.074
   4. BD (   2) C   1 - O   9        / 97. RY*(   3) C   3                   12.62    1.23    0.113
   4. BD (   2) C   1 - O   9        /100. RY*(   6) C   3                   12.53    1.67    0.131
   4. BD (   2) C   1 - O   9        /101. RY*(   7) C   3                   10.02    0.84    0.084
   4. BD (   2) C   1 - O   9        /105. RY*(  11) C   3                    0.84    4.23    0.054
   4. BD (   2) C   1 - O   9        /106. RY*(  12) C   3                   28.60    1.10    0.161
   4. BD (   2) C   1 - O   9        /109. RY*(  15) C   3                    1.81    3.20    0.069
   4. BD (   2) C   1 - O   9        /112. RY*(   1) C   4                    1.66    1.28    0.042
   4. BD (   2) C   1 - O   9        /113. RY*(   2) C   4                    5.57    1.30    0.077
   4. BD (   2) C   1 - O   9        /114. RY*(   3) C   4                    1.20    0.94    0.031
   4. BD (   2) C   1 - O   9        /115. RY*(   4) C   4                    1.00    1.69    0.037
   4. BD (   2) C   1 - O   9        /117. RY*(   6) C   4                    7.76    1.89    0.110
   4. BD (   2) C   1 - O   9        /118. RY*(   7) C   4                    6.37    1.66    0.094
   4. BD (   2) C   1 - O   9        /120. RY*(   9) C   4                    1.52    3.11    0.063
   4. BD (   2) C   1 - O   9        /122. RY*(  11) C   4                   27.84    1.40    0.179
   4. BD (   2) C   1 - O   9        /123. RY*(  12) C   4                    0.71    2.88    0.041
   4. BD (   2) C   1 - O   9        /131. RY*(   3) C   5                    3.41    1.47    0.064
   4. BD (   2) C   1 - O   9        /132. RY*(   4) C   5                    3.07    1.50    0.062
   4. BD (   2) C   1 - O   9        /133. RY*(   5) C   5                    1.98    1.56    0.051
   4. BD (   2) C   1 - O   9        /134. RY*(   6) C   5                 1994.81    0.03    0.223
   4. BD (   2) C   1 - O   9        /135. RY*(   7) C   5                   43.76    0.77    0.167
   4. BD (   2) C   1 - O   9        /137. RY*(   9) C   5                   55.18    1.61    0.271
   4. BD (   2) C   1 - O   9        /138. RY*(  10) C   5                   12.55    2.51    0.162
   4. BD (   2) C   1 - O   9        /139. RY*(  11) C   5                   21.28    2.08    0.191
   4. BD (   2) C   1 - O   9        /141. RY*(  13) C   5                    0.78    2.61    0.041
   4. BD (   2) C   1 - O   9        /144. RY*(  16) C   5                    3.45    2.45    0.084
   4. BD (   2) C   1 - O   9        /147. RY*(   2) C   6                    5.51    1.36    0.079
   4. BD (   2) C   1 - O   9        /148. RY*(   3) C   6                    0.54    1.70    0.028
   4. BD (   2) C   1 - O   9        /149. RY*(   4) C   6                    1.67    1.47    0.045
   4. BD (   2) C   1 - O   9        /152. RY*(   7) C   6                   42.31    0.90    0.178
   4. BD (   2) C   1 - O   9        /154. RY*(   9) C   6                    6.76    2.31    0.114
   4. BD (   2) C   1 - O   9        /155. RY*(  10) C   6                    2.93    2.99    0.085
   4. BD (   2) C   1 - O   9        /156. RY*(  11) C   6                    1.75    3.11    0.067
   4. BD (   2) C   1 - O   9        /159. RY*(  14) C   6                    0.57    2.11    0.031
   4. BD (   2) C   1 - O   9        /163. RY*(   1) H   7                   41.23    0.97    0.182
   4. BD (   2) C   1 - O   9        /167. RY*(   5) H   7                    7.89    2.64    0.131
   4. BD (   2) C   1 - O   9        /168. RY*(   1)Cl   8                    1.68    1.17    0.040
   4. BD (   2) C   1 - O   9        /169. RY*(   2)Cl   8                    0.65    1.22    0.026
   4. BD (   2) C   1 - O   9        /170. RY*(   3)Cl   8                    0.97    1.28    0.032
   4. BD (   2) C   1 - O   9        /172. RY*(   5)Cl   8                    1.06    2.21    0.044
   4. BD (   2) C   1 - O   9        /173. RY*(   6)Cl   8                    4.45    1.12    0.064
   4. BD (   2) C   1 - O   9        /176. RY*(   9)Cl   8                    0.52    1.94    0.029
   4. BD (   2) C   1 - O   9        /189. RY*(   4) O   9                    0.89    1.95    0.038
   4. BD (   2) C   1 - O   9        /190. RY*(   5) O   9                    0.85    2.44    0.041
   4. BD (   2) C   1 - O   9        /199. RY*(  14) O   9                   10.67    2.98    0.162
   4. BD (   2) C   1 - O   9        /200. RY*(  15) O   9                   17.10    2.58    0.191
   4. BD (   2) C   1 - O   9        /201. RY*(  16) O   9                    4.37    4.01    0.121
   4. BD (   2) C   1 - O   9        /203. RY*(   1) H  10                    1.38    1.42    0.040
   4. BD (   2) C   1 - O   9        /204. RY*(   2) H  10                    8.96    1.83    0.117
   4. BD (   2) C   1 - O   9        /205. RY*(   3) H  10                    2.11    1.99    0.059
   4. BD (   2) C   1 - O   9        /209. RY*(   2) C  11                   37.25    0.90    0.167
   4. BD (   2) C   1 - O   9        /210. RY*(   3) C  11                   10.65    1.16    0.101
   4. BD (   2) C   1 - O   9        /211. RY*(   4) C  11                    6.36    1.13    0.077
   4. BD (   2) C   1 - O   9        /212. RY*(   5) C  11                    7.41    1.31    0.090
   4. BD (   2) C   1 - O   9        /214. RY*(   7) C  11                    1.42    2.01    0.049
   4. BD (   2) C   1 - O   9        /215. RY*(   8) C  11                    0.92    1.90    0.038
   4. BD (   2) C   1 - O   9        /217. RY*(  10) C  11                    6.74    1.46    0.090
   4. BD (   2) C   1 - O   9        /218. RY*(  11) C  11                    3.45    2.68    0.088
   4. BD (   2) C   1 - O   9        /219. RY*(  12) C  11                    3.31    3.51    0.098
   4. BD (   2) C   1 - O   9        /220. RY*(  13) C  11                    3.98    5.36    0.133
   4. BD (   2) C   1 - O   9        /221. RY*(  14) C  11                   21.75    2.93    0.230
   4. BD (   2) C   1 - O   9        /222. RY*(  15) C  11                   31.18   10.71    0.526
   4. BD (   2) C   1 - O   9        /228. RY*(   5) C  12                    3.34    3.00    0.091
   4. BD (   2) C   1 - O   9        /230. RY*(   7) C  12                   35.02    2.06    0.244
   4. BD (   2) C   1 - O   9        /231. RY*(   8) C  12                    1.88    3.03    0.069
   4. BD (   2) C   1 - O   9        /235. RY*(  12) C  12                   18.96    1.83    0.169
   4. BD (   2) C   1 - O   9        /236. RY*(  13) C  12                    0.55    1.56    0.027
   4. BD (   2) C   1 - O   9        /237. RY*(  14) C  12                   18.74    3.07    0.218
   4. BD (   2) C   1 - O   9        /239. RY*(  16) C  12                    3.54   18.65    0.234
   4. BD (   2) C   1 - O   9        /240. RY*(  17) C  12                  201.56    0.46    0.278
   4. BD (   2) C   1 - O   9        /241. RY*(   1) C  13                    2.44    1.20    0.049
   4. BD (   2) C   1 - O   9        /242. RY*(   2) C  13                    3.83    1.30    0.064
   4. BD (   2) C   1 - O   9        /244. RY*(   4) C  13                   13.31    1.28    0.119
   4. BD (   2) C   1 - O   9        /245. RY*(   5) C  13                   42.87    0.62    0.148
   4. BD (   2) C   1 - O   9        /246. RY*(   6) C  13                   40.92    0.96    0.180
   4. BD (   2) C   1 - O   9        /247. RY*(   7) C  13                    7.42    1.08    0.082
   4. BD (   2) C   1 - O   9        /248. RY*(   8) C  13                    4.08    2.87    0.099
   4. BD (   2) C   1 - O   9        /249. RY*(   9) C  13                    2.24    2.65    0.070
   4. BD (   2) C   1 - O   9        /251. RY*(  11) C  13                   12.01    3.08    0.175
   4. BD (   2) C   1 - O   9        /252. RY*(  12) C  13                    7.88    2.80    0.135
   4. BD (   2) C   1 - O   9        /253. RY*(  13) C  13                    4.51    1.59    0.077
   4. BD (   2) C   1 - O   9        /254. RY*(  14) C  13                   15.41    1.42    0.135
   4. BD (   2) C   1 - O   9        /257. RY*(  17) C  13                    2.24    3.21    0.077
   4. BD (   2) C   1 - O   9        /258. RY*(   1) C  14                   17.88    1.36    0.142
   4. BD (   2) C   1 - O   9        /259. RY*(   2) C  14                    0.85    1.69    0.035
   4. BD (   2) C   1 - O   9        /260. RY*(   3) C  14                    4.15    1.20    0.064
   4. BD (   2) C   1 - O   9        /261. RY*(   4) C  14                   22.47    1.40    0.161
   4. BD (   2) C   1 - O   9        /262. RY*(   5) C  14                    5.34    0.55    0.049
   4. BD (   2) C   1 - O   9        /263. RY*(   6) C  14                   25.60    1.97    0.205
   4. BD (   2) C   1 - O   9        /265. RY*(   8) C  14                    1.69    3.20    0.067
   4. BD (   2) C   1 - O   9        /268. RY*(  11) C  14                    4.37    2.79    0.100
   4. BD (   2) C   1 - O   9        /269. RY*(  12) C  14                   11.29    2.11    0.140
   4. BD (   2) C   1 - O   9        /271. RY*(  14) C  14                   23.28    1.31    0.159
   4. BD (   2) C   1 - O   9        /272. RY*(  15) C  14                    9.01    1.80    0.116
   4. BD (   2) C   1 - O   9        /275. RY*(   1) C  15                    1.62    1.28    0.041
   4. BD (   2) C   1 - O   9        /276. RY*(   2) C  15                   10.30    2.10    0.134
   4. BD (   2) C   1 - O   9        /279. RY*(   5) C  15                    0.56    1.32    0.025
   4. BD (   2) C   1 - O   9        /280. RY*(   6) C  15                    6.35    1.93    0.101
   4. BD (   2) C   1 - O   9        /281. RY*(   7) C  15                    5.94    2.10    0.102
   4. BD (   2) C   1 - O   9        /283. RY*(   9) C  15                    0.67    2.11    0.034
   4. BD (   2) C   1 - O   9        /285. RY*(  11) C  15                    3.06    2.64    0.082
   4. BD (   2) C   1 - O   9        /286. RY*(  12) C  15                    1.17    2.17    0.046
   4. BD (   2) C   1 - O   9        /288. RY*(  14) C  15                    1.59    3.69    0.070
   4. BD (   2) C   1 - O   9        /289. RY*(  15) C  15                    0.83    1.95    0.037
   4. BD (   2) C   1 - O   9        /292. RY*(   1) C  16                   19.17    1.59    0.158
   4. BD (   2) C   1 - O   9        /293. RY*(   2) C  16                    0.60    1.53    0.028
   4. BD (   2) C   1 - O   9        /297. RY*(   6) C  16                    1.47    1.96    0.049
   4. BD (   2) C   1 - O   9        /299. RY*(   8) C  16                    0.62    2.05    0.032
   4. BD (   2) C   1 - O   9        /302. RY*(  11) C  16                    2.06    2.41    0.064
   4. BD (   2) C   1 - O   9        /306. RY*(   4)Cl  17                    6.40    1.73    0.096
   4. BD (   2) C   1 - O   9        /312. RY*(  10)Cl  17                    0.79    1.45    0.031
   4. BD (   2) C   1 - O   9        /317. RY*(  15)Cl  17                    0.53    4.33    0.043
   4. BD (   2) C   1 - O   9        /319. RY*(  17)Cl  17                    0.69    4.47    0.051
   4. BD (   2) C   1 - O   9        /324. RY*(   1) H  18                   14.71    1.25    0.123
   4. BD (   2) C   1 - O   9        /326. RY*(   3) H  18                    3.74    2.36    0.086
   4. BD (   2) C   1 - O   9        /331. RY*(   3) H  19                   41.63    0.44    0.124
   4. BD (   2) C   1 - O   9        /332. RY*(   4) H  19                   13.26    0.93    0.101
   4. BD (   2) C   1 - O   9        /337. RY*(   4) H  20                    5.06    0.49    0.045
   4. BD (   2) C   1 - O   9        /340. BD*(   1) C   1 - C   4            0.57    1.06    0.022
   4. BD (   2) C   1 - O   9        /344. BD*(   2) C   2 - C   3            2.65    0.53    0.035
   4. BD (   2) C   1 - O   9        /347. BD*(   1) C   3 - H   7            1.34    0.98    0.033
   4. BD (   2) C   1 - O   9        /349. BD*(   2) C   4 - C   5            4.54    0.52    0.046
   4. BD (   2) C   1 - O   9        /350. BD*(   1) C   4 -Cl   8           46.10    0.45    0.129
   4. BD (   2) C   1 - O   9        /351. BD*(   1) C   5 - C   6            1.89    1.07    0.041
   4. BD (   2) C   1 - O   9        /352. BD*(   2) C   5 - C   6            2.28    0.51    0.033
   4. BD (   2) C   1 - O   9        /355. BD*(   2) C  11 - C  12            3.61    0.53    0.043
   4. BD (   2) C   1 - O   9        /358. BD*(   1) C  12 - H  20          114.68    1.78    0.408
   4. BD (   2) C   1 - O   9        /359. BD*(   1) C  13 - C  16           13.09    5.29    0.238
   4. BD (   2) C   1 - O   9        /361. BD*(   1) C  14 - C  15           98.30    0.36    0.170
   4. BD (   2) C   1 - O   9        /364. BD*(   1) C  15 - C  16           15.09    2.82    0.186
   5. BD (   1) C   2 - C   3        / 62. RY*(   2) C   1                    1.35    2.25    0.049
   5. BD (   1) C   2 - C   3        / 64. RY*(   4) C   1                    1.42    2.84    0.057
   5. BD (   1) C   2 - C   3        / 96. RY*(   2) C   3                   27.10    0.08    0.041
   5. BD (   1) C   2 - C   3        /122. RY*(  11) C   4                    1.18    1.67    0.040
   5. BD (   1) C   2 - C   3        /134. RY*(   6) C   5                    1.59    0.30    0.020
   5. BD (   1) C   2 - C   3        /137. RY*(   9) C   5                    0.74    1.88    0.033
   5. BD (   1) C   2 - C   3        /146. RY*(   1) C   6                    0.79    1.89    0.035
   5. BD (   1) C   2 - C   3        /152. RY*(   7) C   6                    1.29    1.17    0.035
   5. BD (   1) C   2 - C   3        /209. RY*(   2) C  11                    1.34    1.17    0.036
   5. BD (   1) C   2 - C   3        /210. RY*(   3) C  11                    0.63    1.43    0.027
   5. BD (   1) C   2 - C   3        /213. RY*(   6) C  11                    8.00    0.09    0.024
   5. BD (   1) C   2 - C   3        /221. RY*(  14) C  11                    0.64    3.20    0.041
   5. BD (   1) C   2 - C   3        /230. RY*(   7) C  12                    1.06    2.33    0.045
   5. BD (   1) C   2 - C   3        /235. RY*(  12) C  12                    1.30    2.10    0.047
   5. BD (   1) C   2 - C   3        /236. RY*(  13) C  12                    0.51    1.83    0.027
   5. BD (   1) C   2 - C   3        /245. RY*(   5) C  13                    0.74    0.89    0.023
   5. BD (   1) C   2 - C   3        /258. RY*(   1) C  14                    0.62    1.63    0.028
   5. BD (   1) C   2 - C   3        /263. RY*(   6) C  14                    0.78    2.24    0.038
   5. BD (   1) C   2 - C   3        /271. RY*(  14) C  14                    0.69    1.58    0.030
   5. BD (   1) C   2 - C   3        /331. RY*(   3) H  19                    1.25    0.71    0.027
   5. BD (   1) C   2 - C   3        /332. RY*(   4) H  19                    0.53    1.20    0.023
   5. BD (   1) C   2 - C   3        /333. RY*(   5) H  19                   66.67    0.15    0.090
   5. BD (   1) C   2 - C   3        /336. RY*(   3) H  20                   26.10    0.13    0.053
   5. BD (   1) C   2 - C   3        /339. BD*(   1) C   1 - C   2            1.74    1.38    0.044
   5. BD (   1) C   2 - C   3        /341. BD*(   1) C   1 - O   9            3.37    1.36    0.061
   5. BD (   1) C   2 - C   3        /345. BD*(   1) C   2 - H  10            0.91    1.24    0.030
   5. BD (   1) C   2 - C   3        /346. BD*(   1) C   3 - C   6            3.00    1.33    0.057
   5. BD (   1) C   2 - C   3        /347. BD*(   1) C   3 - H   7            1.17    1.25    0.034
   5. BD (   1) C   2 - C   3        /350. BD*(   1) C   4 -Cl   8            3.19    0.72    0.043
   5. BD (   1) C   2 - C   3        /353. BD*(   1) C   6 - C  11            4.26    1.18    0.064
   5. BD (   1) C   2 - C   3        /358. BD*(   1) C  12 - H  20            4.01    2.05    0.081
   5. BD (   1) C   2 - C   3        /361. BD*(   1) C  14 - C  15            2.55    0.63    0.036
   6. BD (   2) C   2 - C   3        / 63. RY*(   3) C   1                    0.66    1.88    0.033
   6. BD (   2) C   2 - C   3        /342. BD*(   2) C   1 - O   9           31.62    0.36    0.099
   6. BD (   2) C   2 - C   3        /352. BD*(   2) C   5 - C   6           23.16    0.32    0.081
   7. BD (   1) C   2 - H  10        / 61. RY*(   1) C   1                    0.88    1.66    0.034
   7. BD (   1) C   2 - H  10        / 65. RY*(   5) C   1                    0.66    1.87    0.031
   7. BD (   1) C   2 - H  10        / 95. RY*(   1) C   3                    0.73    1.62    0.031
   7. BD (   1) C   2 - H  10        /134. RY*(   6) C   5                    0.92    0.12    0.010
   7. BD (   1) C   2 - H  10        /163. RY*(   1) H   7                    0.79    1.07    0.026
   7. BD (   1) C   2 - H  10        /340. BD*(   1) C   1 - C   4            4.03    1.16    0.062
   7. BD (   1) C   2 - H  10        /341. BD*(   1) C   1 - O   9            0.86    1.19    0.029
   7. BD (   1) C   2 - H  10        /343. BD*(   1) C   2 - C   3            0.70    1.16    0.025
   7. BD (   1) C   2 - H  10        /346. BD*(   1) C   3 - C   6            4.52    1.15    0.065
   7. BD (   1) C   2 - H  10        /347. BD*(   1) C   3 - H   7            0.81    1.08    0.026
   7. BD (   1) C   2 - H  10        /350. BD*(   1) C   4 -Cl   8            0.82    0.54    0.019
   8. BD (   1) C   3 - C   6        / 65. RY*(   5) C   1                    0.82    2.10    0.037
   8. BD (   1) C   3 - C   6        / 66. RY*(   6) C   1                    0.65    2.77    0.038
   8. BD (   1) C   3 - C   6        / 69. RY*(   9) C   1                    1.85    1.99    0.055
   8. BD (   1) C   3 - C   6        / 70. RY*(  10) C   1                    0.71    4.01    0.048
   8. BD (   1) C   3 - C   6        / 71. RY*(  11) C   1                    0.72    4.24    0.050
   8. BD (   1) C   3 - C   6        / 72. RY*(  12) C   1                    4.53    1.66    0.078
   8. BD (   1) C   3 - C   6        / 75. RY*(  15) C   1                    0.58   19.66    0.097
   8. BD (   1) C   3 - C   6        / 79. RY*(   2) C   2                    1.59    1.76    0.048
   8. BD (   1) C   3 - C   6        / 84. RY*(   7) C   2                    0.97    2.22    0.042
   8. BD (   1) C   3 - C   6        / 86. RY*(   9) C   2                    0.65    2.84    0.039
   8. BD (   1) C   3 - C   6        / 88. RY*(  11) C   2                    1.30    3.81    0.063
   8. BD (   1) C   3 - C   6        / 89. RY*(  12) C   2                    0.62    2.68    0.037
   8. BD (   1) C   3 - C   6        / 90. RY*(  13) C   2                    0.57    3.73    0.042
   8. BD (   1) C   3 - C   6        / 91. RY*(  14) C   2                    0.88    1.47    0.032
   8. BD (   1) C   3 - C   6        / 92. RY*(  15) C   2                    2.61    3.44    0.085
   8. BD (   1) C   3 - C   6        / 96. RY*(   2) C   3                  884.66    0.14    0.314
   8. BD (   1) C   3 - C   6        / 97. RY*(   3) C   3                    9.18    1.56    0.108
   8. BD (   1) C   3 - C   6        / 99. RY*(   5) C   3                    0.51    2.20    0.030
   8. BD (   1) C   3 - C   6        /100. RY*(   6) C   3                   10.04    2.00    0.127
   8. BD (   1) C   3 - C   6        /101. RY*(   7) C   3                    9.85    1.17    0.097
   8. BD (   1) C   3 - C   6        /102. RY*(   8) C   3                    1.60    2.52    0.057
   8. BD (   1) C   3 - C   6        /103. RY*(   9) C   3                    1.11    4.62    0.065
   8. BD (   1) C   3 - C   6        /104. RY*(  10) C   3                    4.87    2.32    0.096
   8. BD (   1) C   3 - C   6        /105. RY*(  11) C   3                    2.07    4.56    0.087
   8. BD (   1) C   3 - C   6        /106. RY*(  12) C   3                   45.44    1.43    0.229
   8. BD (   1) C   3 - C   6        /108. RY*(  14) C   3                    1.64    3.46    0.068
   8. BD (   1) C   3 - C   6        /109. RY*(  15) C   3                    2.32    3.53    0.081
   8. BD (   1) C   3 - C   6        /110. RY*(  16) C   3                    0.56    2.06    0.031
   8. BD (   1) C   3 - C   6        /112. RY*(   1) C   4                    1.64    1.61    0.046
   8. BD (   1) C   3 - C   6        /113. RY*(   2) C   4                    6.37    1.63    0.092
   8. BD (   1) C   3 - C   6        /114. RY*(   3) C   4                    1.97    1.27    0.045
   8. BD (   1) C   3 - C   6        /115. RY*(   4) C   4                    1.11    2.02    0.043
   8. BD (   1) C   3 - C   6        /117. RY*(   6) C   4                    6.19    2.22    0.106
   8. BD (   1) C   3 - C   6        /118. RY*(   7) C   4                   10.43    1.99    0.130
   8. BD (   1) C   3 - C   6        /120. RY*(   9) C   4                    1.86    3.44    0.072
   8. BD (   1) C   3 - C   6        /122. RY*(  11) C   4                   10.46    1.73    0.121
   8. BD (   1) C   3 - C   6        /123. RY*(  12) C   4                    2.19    3.21    0.075
   8. BD (   1) C   3 - C   6        /129. RY*(   1) C   5                    0.69    1.45    0.029
   8. BD (   1) C   3 - C   6        /130. RY*(   2) C   5                    2.79    1.76    0.063
   8. BD (   1) C   3 - C   6        /131. RY*(   3) C   5                    3.76    1.80    0.074
   8. BD (   1) C   3 - C   6        /132. RY*(   4) C   5                    2.57    1.83    0.062
   8. BD (   1) C   3 - C   6        /133. RY*(   5) C   5                    2.02    1.89    0.056
   8. BD (   1) C   3 - C   6        /134. RY*(   6) C   5                  270.34    0.36    0.281
   8. BD (   1) C   3 - C   6        /135. RY*(   7) C   5                   88.04    1.10    0.280
   8. BD (   1) C   3 - C   6        /137. RY*(   9) C   5                   53.30    1.94    0.289
   8. BD (   1) C   3 - C   6        /138. RY*(  10) C   5                   12.95    2.84    0.173
   8. BD (   1) C   3 - C   6        /139. RY*(  11) C   5                   10.22    2.41    0.141
   8. BD (   1) C   3 - C   6        /144. RY*(  16) C   5                    0.59    2.78    0.036
   8. BD (   1) C   3 - C   6        /146. RY*(   1) C   6                    0.71    1.95    0.033
   8. BD (   1) C   3 - C   6        /147. RY*(   2) C   6                    5.03    1.69    0.083
   8. BD (   1) C   3 - C   6        /148. RY*(   3) C   6                    1.30    2.03    0.046
   8. BD (   1) C   3 - C   6        /149. RY*(   4) C   6                    2.33    1.80    0.058
   8. BD (   1) C   3 - C   6        /152. RY*(   7) C   6                   35.73    1.23    0.189
   8. BD (   1) C   3 - C   6        /154. RY*(   9) C   6                    4.55    2.64    0.099
   8. BD (   1) C   3 - C   6        /155. RY*(  10) C   6                    1.10    3.32    0.054
   8. BD (   1) C   3 - C   6        /162. RY*(  17) C   6                    0.58   18.40    0.093
   8. BD (   1) C   3 - C   6        /163. RY*(   1) H   7                   60.37    1.30    0.253
   8. BD (   1) C   3 - C   6        /167. RY*(   5) H   7                   13.55    2.97    0.181
   8. BD (   1) C   3 - C   6        /168. RY*(   1)Cl   8                    1.28    1.50    0.040
   8. BD (   1) C   3 - C   6        /170. RY*(   3)Cl   8                    0.86    1.61    0.034
   8. BD (   1) C   3 - C   6        /172. RY*(   5)Cl   8                    1.05    2.54    0.047
   8. BD (   1) C   3 - C   6        /173. RY*(   6)Cl   8                    3.35    1.45    0.063
   8. BD (   1) C   3 - C   6        /189. RY*(   4) O   9                    0.99    2.28    0.043
   8. BD (   1) C   3 - C   6        /199. RY*(  14) O   9                    9.43    3.31    0.159
   8. BD (   1) C   3 - C   6        /200. RY*(  15) O   9                   15.87    2.91    0.194
   8. BD (   1) C   3 - C   6        /201. RY*(  16) O   9                    4.23    4.34    0.122
   8. BD (   1) C   3 - C   6        /203. RY*(   1) H  10                    1.36    1.75    0.044
   8. BD (   1) C   3 - C   6        /204. RY*(   2) H  10                   22.30    2.16    0.198
   8. BD (   1) C   3 - C   6        /205. RY*(   3) H  10                    2.51    2.32    0.069
   8. BD (   1) C   3 - C   6        /208. RY*(   1) C  11                    0.70    1.79    0.032
   8. BD (   1) C   3 - C   6        /209. RY*(   2) C  11                   36.24    1.23    0.190
   8. BD (   1) C   3 - C   6        /210. RY*(   3) C  11                    0.55    1.49    0.026
   8. BD (   1) C   3 - C   6        /211. RY*(   4) C  11                    3.71    1.46    0.066
   8. BD (   1) C   3 - C   6        /212. RY*(   5) C  11                    7.09    1.64    0.097
   8. BD (   1) C   3 - C   6        /213. RY*(   6) C  11                  637.47    0.15    0.280
   8. BD (   1) C   3 - C   6        /214. RY*(   7) C  11                    0.81    2.34    0.039
   8. BD (   1) C   3 - C   6        /215. RY*(   8) C  11                    1.56    2.23    0.053
   8. BD (   1) C   3 - C   6        /217. RY*(  10) C  11                    7.60    1.79    0.105
   8. BD (   1) C   3 - C   6        /218. RY*(  11) C  11                   31.45    3.01    0.277
   8. BD (   1) C   3 - C   6        /219. RY*(  12) C  11                    2.36    3.84    0.086
   8. BD (   1) C   3 - C   6        /220. RY*(  13) C  11                    4.23    5.69    0.140
   8. BD (   1) C   3 - C   6        /221. RY*(  14) C  11                   25.30    3.26    0.259
   8. BD (   1) C   3 - C   6        /222. RY*(  15) C  11                   70.57   11.04    0.795
   8. BD (   1) C   3 - C   6        /227. RY*(   4) C  12                    4.24    2.64    0.095
   8. BD (   1) C   3 - C   6        /228. RY*(   5) C  12                    3.27    3.33    0.094
   8. BD (   1) C   3 - C   6        /230. RY*(   7) C  12                   41.75    2.39    0.284
   8. BD (   1) C   3 - C   6        /231. RY*(   8) C  12                    4.91    3.36    0.116
   8. BD (   1) C   3 - C   6        /235. RY*(  12) C  12                    7.81    2.16    0.117
   8. BD (   1) C   3 - C   6        /236. RY*(  13) C  12                    1.85    1.89    0.053
   8. BD (   1) C   3 - C   6        /237. RY*(  14) C  12                   40.27    3.40    0.333
   8. BD (   1) C   3 - C   6        /239. RY*(  16) C  12                    4.00   18.98    0.248
   8. BD (   1) C   3 - C   6        /240. RY*(  17) C  12                  343.94    0.79    0.470
   8. BD (   1) C   3 - C   6        /241. RY*(   1) C  13                    2.88    1.53    0.060
   8. BD (   1) C   3 - C   6        /242. RY*(   2) C  13                    2.58    1.63    0.058
   8. BD (   1) C   3 - C   6        /244. RY*(   4) C  13                   20.49    1.61    0.164
   8. BD (   1) C   3 - C   6        /245. RY*(   5) C  13                   32.92    0.95    0.159
   8. BD (   1) C   3 - C   6        /246. RY*(   6) C  13                   52.84    1.29    0.235
   8. BD (   1) C   3 - C   6        /247. RY*(   7) C  13                    7.45    1.42    0.092
   8. BD (   1) C   3 - C   6        /248. RY*(   8) C  13                    4.37    3.20    0.106
   8. BD (   1) C   3 - C   6        /249. RY*(   9) C  13                    3.07    2.98    0.086
   8. BD (   1) C   3 - C   6        /251. RY*(  11) C  13                   13.63    3.41    0.194
   8. BD (   1) C   3 - C   6        /252. RY*(  12) C  13                    8.95    3.13    0.151
   8. BD (   1) C   3 - C   6        /253. RY*(  13) C  13                   10.29    1.92    0.126
   8. BD (   1) C   3 - C   6        /254. RY*(  14) C  13                   19.15    1.75    0.165
   8. BD (   1) C   3 - C   6        /257. RY*(  17) C  13                    2.05    3.54    0.077
   8. BD (   1) C   3 - C   6        /258. RY*(   1) C  14                    6.19    1.69    0.092
   8. BD (   1) C   3 - C   6        /260. RY*(   3) C  14                    1.35    1.53    0.041
   8. BD (   1) C   3 - C   6        /261. RY*(   4) C  14                    5.65    1.73    0.089
   8. BD (   1) C   3 - C   6        /262. RY*(   5) C  14                    5.90    0.88    0.065
   8. BD (   1) C   3 - C   6        /263. RY*(   6) C  14                   18.05    2.30    0.184
   8. BD (   1) C   3 - C   6        /265. RY*(   8) C  14                    3.23    3.53    0.096
   8. BD (   1) C   3 - C   6        /269. RY*(  12) C  14                    1.06    2.44    0.046
   8. BD (   1) C   3 - C   6        /271. RY*(  14) C  14                    6.25    1.64    0.091
   8. BD (   1) C   3 - C   6        /272. RY*(  15) C  14                    0.83    2.13    0.038
   8. BD (   1) C   3 - C   6        /275. RY*(   1) C  15                    0.63    1.61    0.029
   8. BD (   1) C   3 - C   6        /276. RY*(   2) C  15                    3.17    2.43    0.079
   8. BD (   1) C   3 - C   6        /280. RY*(   6) C  15                    1.04    2.26    0.044
   8. BD (   1) C   3 - C   6        /281. RY*(   7) C  15                    2.58    2.43    0.071
   8. BD (   1) C   3 - C   6        /285. RY*(  11) C  15                    1.87    2.98    0.067
   8. BD (   1) C   3 - C   6        /288. RY*(  14) C  15                    1.06    4.02    0.059
   8. BD (   1) C   3 - C   6        /292. RY*(   1) C  16                    7.01    1.92    0.104
   8. BD (   1) C   3 - C   6        /297. RY*(   6) C  16                    1.55    2.29    0.054
   8. BD (   1) C   3 - C   6        /298. RY*(   7) C  16                    1.29    2.20    0.048
   8. BD (   1) C   3 - C   6        /299. RY*(   8) C  16                    1.35    2.38    0.051
   8. BD (   1) C   3 - C   6        /302. RY*(  11) C  16                    2.39    2.74    0.073
   8. BD (   1) C   3 - C   6        /306. RY*(   4)Cl  17                    8.51    2.06    0.119
   8. BD (   1) C   3 - C   6        /319. RY*(  17)Cl  17                    0.51    4.80    0.045
   8. BD (   1) C   3 - C   6        /324. RY*(   1) H  18                    4.66    1.58    0.077
   8. BD (   1) C   3 - C   6        /326. RY*(   3) H  18                    1.18    2.69    0.051
   8. BD (   1) C   3 - C   6        /331. RY*(   3) H  19                    6.24    0.77    0.063
   8. BD (   1) C   3 - C   6        /332. RY*(   4) H  19                    4.01    1.26    0.064
   8. BD (   1) C   3 - C   6        /333. RY*(   5) H  19                  338.17    0.21    0.239
   8. BD (   1) C   3 - C   6        /336. RY*(   3) H  20                  128.05    0.19    0.142
   8. BD (   1) C   3 - C   6        /337. RY*(   4) H  20                    3.32    0.82    0.047
   8. BD (   1) C   3 - C   6        /343. BD*(   1) C   2 - C   3            2.70    1.40    0.055
   8. BD (   1) C   3 - C   6        /344. BD*(   2) C   2 - C   3            2.08    0.86    0.040
   8. BD (   1) C   3 - C   6        /345. BD*(   1) C   2 - H  10            1.64    1.30    0.041
   8. BD (   1) C   3 - C   6        /349. BD*(   2) C   4 - C   5            2.44    0.85    0.043
   8. BD (   1) C   3 - C   6        /350. BD*(   1) C   4 -Cl   8           10.32    0.78    0.080
   8. BD (   1) C   3 - C   6        /351. BD*(   1) C   5 - C   6            1.23    1.40    0.037
   8. BD (   1) C   3 - C   6        /352. BD*(   2) C   5 - C   6            0.75    0.84    0.025
   8. BD (   1) C   3 - C   6        /353. BD*(   1) C   6 - C  11            3.84    1.24    0.062
   8. BD (   1) C   3 - C   6        /355. BD*(   2) C  11 - C  12            1.44    0.86    0.035
   8. BD (   1) C   3 - C   6        /358. BD*(   1) C  12 - H  20           53.87    2.11    0.302
   8. BD (   1) C   3 - C   6        /359. BD*(   1) C  13 - C  16            2.92    5.62    0.114
   8. BD (   1) C   3 - C   6        /361. BD*(   1) C  14 - C  15           51.24    0.69    0.168
   8. BD (   1) C   3 - C   6        /363. BD*(   1) C  14 - H  19            1.02    3.93    0.057
   8. BD (   1) C   3 - C   6        /364. BD*(   1) C  15 - C  16           13.30    3.15    0.183
   9. BD (   1) C   3 - H   7        / 72. RY*(  12) C   1                    0.80    1.44    0.031
   9. BD (   1) C   3 - H   7        / 78. RY*(   1) C   2                    0.87    1.72    0.035
   9. BD (   1) C   3 - H   7        / 84. RY*(   7) C   2                    0.97    2.00    0.039
   9. BD (   1) C   3 - H   7        / 87. RY*(  10) C   2                    0.63    2.84    0.038
   9. BD (   1) C   3 - H   7        / 89. RY*(  12) C   2                    0.72    2.46    0.038
   9. BD (   1) C   3 - H   7        / 92. RY*(  15) C   2                    2.13    3.22    0.074
   9. BD (   1) C   3 - H   7        / 97. RY*(   3) C   3                    0.73    1.34    0.028
   9. BD (   1) C   3 - H   7        /100. RY*(   6) C   3                    1.06    1.78    0.039
   9. BD (   1) C   3 - H   7        /101. RY*(   7) C   3                    2.62    0.95    0.045
   9. BD (   1) C   3 - H   7        /102. RY*(   8) C   3                    1.89    2.30    0.059
   9. BD (   1) C   3 - H   7        /103. RY*(   9) C   3                    0.83    4.39    0.054
   9. BD (   1) C   3 - H   7        /104. RY*(  10) C   3                    4.65    2.10    0.089
   9. BD (   1) C   3 - H   7        /106. RY*(  12) C   3                   17.39    1.20    0.130
   9. BD (   1) C   3 - H   7        /108. RY*(  14) C   3                    0.78    3.24    0.045
   9. BD (   1) C   3 - H   7        /110. RY*(  16) C   3                    0.67    1.84    0.032
   9. BD (   1) C   3 - H   7        /114. RY*(   3) C   4                    2.02    1.05    0.041
   9. BD (   1) C   3 - H   7        /117. RY*(   6) C   4                    1.17    2.00    0.043
   9. BD (   1) C   3 - H   7        /118. RY*(   7) C   4                    2.70    1.77    0.062
   9. BD (   1) C   3 - H   7        /123. RY*(  12) C   4                    0.89    2.99    0.046
   9. BD (   1) C   3 - H   7        /131. RY*(   3) C   5                    1.02    1.58    0.036
   9. BD (   1) C   3 - H   7        /134. RY*(   6) C   5                  188.08    0.14    0.145
   9. BD (   1) C   3 - H   7        /135. RY*(   7) C   5                   48.97    0.88    0.186
   9. BD (   1) C   3 - H   7        /137. RY*(   9) C   5                    6.04    1.72    0.091
   9. BD (   1) C   3 - H   7        /138. RY*(  10) C   5                    1.49    2.62    0.056
   9. BD (   1) C   3 - H   7        /149. RY*(   4) C   6                    0.64    1.58    0.029
   9. BD (   1) C   3 - H   7        /152. RY*(   7) C   6                    8.92    1.01    0.085
   9. BD (   1) C   3 - H   7        /158. RY*(  13) C   6                    1.06    1.98    0.041
   9. BD (   1) C   3 - H   7        /163. RY*(   1) H   7                   16.14    1.08    0.119
   9. BD (   1) C   3 - H   7        /167. RY*(   5) H   7                    3.50    2.75    0.088
   9. BD (   1) C   3 - H   7        /199. RY*(  14) O   9                    1.17    3.09    0.054
   9. BD (   1) C   3 - H   7        /200. RY*(  15) O   9                    2.34    2.69    0.071
   9. BD (   1) C   3 - H   7        /201. RY*(  16) O   9                    0.64    4.12    0.046
   9. BD (   1) C   3 - H   7        /204. RY*(   2) H  10                   12.73    1.94    0.141
   9. BD (   1) C   3 - H   7        /205. RY*(   3) H  10                    0.61    2.10    0.032
   9. BD (   1) C   3 - H   7        /209. RY*(   2) C  11                    4.55    1.01    0.061
   9. BD (   1) C   3 - H   7        /210. RY*(   3) C  11                    0.65    1.27    0.026
   9. BD (   1) C   3 - H   7        /211. RY*(   4) C  11                    0.58    1.23    0.024
   9. BD (   1) C   3 - H   7        /212. RY*(   5) C  11                    1.23    1.42    0.038
   9. BD (   1) C   3 - H   7        /217. RY*(  10) C  11                    1.33    1.57    0.041
   9. BD (   1) C   3 - H   7        /218. RY*(  11) C  11                   24.90    2.79    0.237
   9. BD (   1) C   3 - H   7        /220. RY*(  13) C  11                    0.62    5.47    0.052
   9. BD (   1) C   3 - H   7        /221. RY*(  14) C  11                    4.99    3.04    0.111
   9. BD (   1) C   3 - H   7        /222. RY*(  15) C  11                   23.93   10.82    0.457
   9. BD (   1) C   3 - H   7        /227. RY*(   4) C  12                    7.57    2.42    0.122
   9. BD (   1) C   3 - H   7        /230. RY*(   7) C  12                    8.97    2.17    0.125
   9. BD (   1) C   3 - H   7        /231. RY*(   8) C  12                    3.08    3.14    0.088
   9. BD (   1) C   3 - H   7        /236. RY*(  13) C  12                    4.81    1.67    0.080
   9. BD (   1) C   3 - H   7        /237. RY*(  14) C  12                   16.55    3.18    0.206
   9. BD (   1) C   3 - H   7        /240. RY*(  17) C  12                  205.53    0.57    0.308
   9. BD (   1) C   3 - H   7        /241. RY*(   1) C  13                    0.70    1.31    0.027
   9. BD (   1) C   3 - H   7        /244. RY*(   4) C  13                    5.58    1.39    0.079
   9. BD (   1) C   3 - H   7        /245. RY*(   5) C  13                    7.00    0.73    0.064
   9. BD (   1) C   3 - H   7        /246. RY*(   6) C  13                   17.00    1.07    0.121
   9. BD (   1) C   3 - H   7        /247. RY*(   7) C  13                    1.99    1.19    0.044
   9. BD (   1) C   3 - H   7        /248. RY*(   8) C  13                    0.62    2.98    0.039
   9. BD (   1) C   3 - H   7        /249. RY*(   9) C  13                    0.75    2.76    0.041
   9. BD (   1) C   3 - H   7        /251. RY*(  11) C  13                    2.60    3.19    0.082
   9. BD (   1) C   3 - H   7        /252. RY*(  12) C  13                    1.54    2.91    0.060
   9. BD (   1) C   3 - H   7        /253. RY*(  13) C  13                    4.56    1.70    0.079
   9. BD (   1) C   3 - H   7        /254. RY*(  14) C  13                    5.17    1.53    0.080
   9. BD (   1) C   3 - H   7        /261. RY*(   4) C  14                    0.90    1.51    0.033
   9. BD (   1) C   3 - H   7        /262. RY*(   5) C  14                   30.58    0.66    0.128
   9. BD (   1) C   3 - H   7        /263. RY*(   6) C  14                    1.24    2.08    0.046
   9. BD (   1) C   3 - H   7        /265. RY*(   8) C  14                    1.33    3.31    0.060
   9. BD (   1) C   3 - H   7        /268. RY*(  11) C  14                    1.20    2.90    0.053
   9. BD (   1) C   3 - H   7        /269. RY*(  12) C  14                    1.94    2.22    0.059
   9. BD (   1) C   3 - H   7        /271. RY*(  14) C  14                    0.65    1.42    0.027
   9. BD (   1) C   3 - H   7        /272. RY*(  15) C  14                    1.82    1.91    0.053
   9. BD (   1) C   3 - H   7        /291. RY*(  17) C  15                    0.53    1.18    0.023
   9. BD (   1) C   3 - H   7        /298. RY*(   7) C  16                    1.04    1.98    0.041
   9. BD (   1) C   3 - H   7        /306. RY*(   4)Cl  17                    2.37    1.84    0.059
   9. BD (   1) C   3 - H   7        /315. RY*(  13)Cl  17                    0.52    1.47    0.025
   9. BD (   1) C   3 - H   7        /323. RY*(  21)Cl  17                    0.62    1.77    0.030
   9. BD (   1) C   3 - H   7        /331. RY*(   3) H  19                    2.53    0.55    0.034
   9. BD (   1) C   3 - H   7        /339. BD*(   1) C   1 - C   2            4.17    1.22    0.064
   9. BD (   1) C   3 - H   7        /345. BD*(   1) C   2 - H  10            0.63    1.08    0.023
   9. BD (   1) C   3 - H   7        /351. BD*(   1) C   5 - C   6            4.97    1.18    0.068
   9. BD (   1) C   3 - H   7        /358. BD*(   1) C  12 - H  20            0.89    1.89    0.037
   9. BD (   1) C   3 - H   7        /359. BD*(   1) C  13 - C  16            0.53    5.40    0.048
   9. BD (   1) C   3 - H   7        /361. BD*(   1) C  14 - C  15            7.29    0.47    0.052
  10. BD (   1) C   4 - C   5        / 62. RY*(   2) C   1                    0.61    2.28    0.033
  10. BD (   1) C   4 - C   5        / 64. RY*(   4) C   1                    0.95    2.87    0.047
  10. BD (   1) C   4 - C   5        / 96. RY*(   2) C   3                    3.48    0.11    0.017
  10. BD (   1) C   4 - C   5        /135. RY*(   7) C   5                    0.90    1.07    0.028
  10. BD (   1) C   4 - C   5        /146. RY*(   1) C   6                    0.90    1.92    0.037
  10. BD (   1) C   4 - C   5        /147. RY*(   2) C   6                    1.40    1.66    0.043
  10. BD (   1) C   4 - C   5        /213. RY*(   6) C  11                    2.11    0.12    0.014
  10. BD (   1) C   4 - C   5        /258. RY*(   1) C  14                    0.81    1.66    0.033
  10. BD (   1) C   4 - C   5        /262. RY*(   5) C  14                    3.14    0.85    0.046
  10. BD (   1) C   4 - C   5        /331. RY*(   3) H  19                    0.85    0.74    0.022
  10. BD (   1) C   4 - C   5        /333. RY*(   5) H  19                    2.29    0.18    0.018
  10. BD (   1) C   4 - C   5        /336. RY*(   3) H  20                    1.57    0.16    0.014
  10. BD (   1) C   4 - C   5        /340. BD*(   1) C   1 - C   4            1.97    1.36    0.047
  10. BD (   1) C   4 - C   5        /341. BD*(   1) C   1 - O   9            2.81    1.39    0.056
  10. BD (   1) C   4 - C   5        /349. BD*(   2) C   4 - C   5            0.83    0.82    0.025
  10. BD (   1) C   4 - C   5        /351. BD*(   1) C   5 - C   6            1.42    1.37    0.039
  10. BD (   1) C   4 - C   5        /352. BD*(   2) C   5 - C   6            2.23    0.81    0.042
  10. BD (   1) C   4 - C   5        /353. BD*(   1) C   6 - C  11            3.00    1.21    0.054
  10. BD (   1) C   4 - C   5        /361. BD*(   1) C  14 - C  15            0.61    0.66    0.018
  11. BD (   2) C   4 - C   5        / 63. RY*(   3) C   1                    0.84    1.88    0.038
  11. BD (   2) C   4 - C   5        / 67. RY*(   7) C   1                    0.57    1.82    0.031
  11. BD (   2) C   4 - C   5        /100. RY*(   6) C   3                    0.84    1.48    0.033
  11. BD (   2) C   4 - C   5        /101. RY*(   7) C   3                    0.65    0.65    0.019
  11. BD (   2) C   4 - C   5        /106. RY*(  12) C   3                    2.77    0.91    0.047
  11. BD (   2) C   4 - C   5        /113. RY*(   2) C   4                    0.76    1.11    0.027
  11. BD (   2) C   4 - C   5        /114. RY*(   3) C   4                    0.81    0.75    0.023
  11. BD (   2) C   4 - C   5        /117. RY*(   6) C   4                    0.64    1.70    0.031
  11. BD (   2) C   4 - C   5        /118. RY*(   7) C   4                    1.55    1.48    0.045
  11. BD (   2) C   4 - C   5        /122. RY*(  11) C   4                    2.28    1.21    0.050
  11. BD (   2) C   4 - C   5        /132. RY*(   4) C   5                    0.81    1.31    0.031
  11. BD (   2) C   4 - C   5        /135. RY*(   7) C   5                    6.38    0.58    0.058
  11. BD (   2) C   4 - C   5        /137. RY*(   9) C   5                    4.17    1.42    0.073
  11. BD (   2) C   4 - C   5        /138. RY*(  10) C   5                    0.71    2.33    0.038
  11. BD (   2) C   4 - C   5        /139. RY*(  11) C   5                    0.76    1.89    0.036
  11. BD (   2) C   4 - C   5        /150. RY*(   5) C   6                    0.62    1.30    0.027
  11. BD (   2) C   4 - C   5        /152. RY*(   7) C   6                    4.21    0.71    0.052
  11. BD (   2) C   4 - C   5        /163. RY*(   1) H   7                    4.00    0.79    0.053
  11. BD (   2) C   4 - C   5        /167. RY*(   5) H   7                    0.58    2.45    0.036
  11. BD (   2) C   4 - C   5        /168. RY*(   1)Cl   8                    4.08    0.98    0.060
  11. BD (   2) C   4 - C   5        /199. RY*(  14) O   9                    1.11    2.80    0.053
  11. BD (   2) C   4 - C   5        /200. RY*(  15) O   9                    1.40    2.39    0.055
  11. BD (   2) C   4 - C   5        /204. RY*(   2) H  10                    1.16    1.65    0.041
  11. BD (   2) C   4 - C   5        /209. RY*(   2) C  11                    3.80    0.72    0.049
  11. BD (   2) C   4 - C   5        /210. RY*(   3) C  11                    1.41    0.97    0.035
  11. BD (   2) C   4 - C   5        /211. RY*(   4) C  11                    0.70    0.94    0.024
  11. BD (   2) C   4 - C   5        /217. RY*(  10) C  11                    0.65    1.27    0.027
  11. BD (   2) C   4 - C   5        /218. RY*(  11) C  11                    0.59    2.49    0.036
  11. BD (   2) C   4 - C   5        /221. RY*(  14) C  11                    1.99    2.74    0.070
  11. BD (   2) C   4 - C   5        /222. RY*(  15) C  11                    2.66   10.53    0.158
  11. BD (   2) C   4 - C   5        /230. RY*(   7) C  12                    3.62    1.87    0.078
  11. BD (   2) C   4 - C   5        /235. RY*(  12) C  12                    2.28    1.64    0.058
  11. BD (   2) C   4 - C   5        /237. RY*(  14) C  12                    1.51    2.88    0.062
  11. BD (   2) C   4 - C   5        /240. RY*(  17) C  12                   25.06    0.27    0.078
  11. BD (   2) C   4 - C   5        /244. RY*(   4) C  13                    0.83    1.09    0.029
  11. BD (   2) C   4 - C   5        /245. RY*(   5) C  13                    5.07    0.43    0.044
  11. BD (   2) C   4 - C   5        /246. RY*(   6) C  13                    3.73    0.77    0.051
  11. BD (   2) C   4 - C   5        /247. RY*(   7) C  13                    1.07    0.90    0.029
  11. BD (   2) C   4 - C   5        /251. RY*(  11) C  13                    0.89    2.89    0.048
  11. BD (   2) C   4 - C   5        /252. RY*(  12) C  13                    0.75    2.62    0.042
  11. BD (   2) C   4 - C   5        /254. RY*(  14) C  13                    1.55    1.23    0.041
  11. BD (   2) C   4 - C   5        /258. RY*(   1) C  14                    0.81    1.17    0.029
  11. BD (   2) C   4 - C   5        /263. RY*(   6) C  14                    1.86    1.79    0.054
  11. BD (   2) C   4 - C   5        /292. RY*(   1) C  16                    0.86    1.40    0.033
  11. BD (   2) C   4 - C   5        /306. RY*(   4)Cl  17                    0.55    1.55    0.028
  11. BD (   2) C   4 - C   5        /324. RY*(   1) H  18                    0.56    1.06    0.023
  11. BD (   2) C   4 - C   5        /331. RY*(   3) H  19                    3.60    0.26    0.029
  11. BD (   2) C   4 - C   5        /332. RY*(   4) H  19                    0.74    0.75    0.022
  11. BD (   2) C   4 - C   5        /337. RY*(   4) H  20                    0.81    0.30    0.015
  11. BD (   2) C   4 - C   5        /341. BD*(   1) C   1 - O   9            1.16    0.91    0.030
  11. BD (   2) C   4 - C   5        /342. BD*(   2) C   1 - O   9           35.56    0.36    0.105
  11. BD (   2) C   4 - C   5        /346. BD*(   1) C   3 - C   6            2.84    0.87    0.047
  11. BD (   2) C   4 - C   5        /347. BD*(   1) C   3 - H   7            0.55    0.80    0.020
  11. BD (   2) C   4 - C   5        /348. BD*(   1) C   4 - C   5            1.48    0.87    0.034
  11. BD (   2) C   4 - C   5        /350. BD*(   1) C   4 -Cl   8            5.05    0.26    0.034
  11. BD (   2) C   4 - C   5        /352. BD*(   2) C   5 - C   6            4.08    0.32    0.034
  11. BD (   2) C   4 - C   5        /353. BD*(   1) C   6 - C  11            1.52    0.72    0.031
  11. BD (   2) C   4 - C   5        /358. BD*(   1) C  12 - H  20            3.90    1.59    0.074
  11. BD (   2) C   4 - C   5        /361. BD*(   1) C  14 - C  15           17.34    0.17    0.051
  11. BD (   2) C   4 - C   5        /364. BD*(   1) C  15 - C  16            1.57    2.63    0.060
  12. BD (   1) C   4 -Cl   8        / 61. RY*(   1) C   1                    1.04    1.92    0.040
  12. BD (   1) C   4 -Cl   8        / 65. RY*(   5) C   1                    1.02    2.12    0.042
  12. BD (   1) C   4 -Cl   8        / 66. RY*(   6) C   1                    0.61    2.79    0.037
  12. BD (   1) C   4 -Cl   8        / 69. RY*(   9) C   1                    1.38    2.01    0.047
  12. BD (   1) C   4 -Cl   8        / 70. RY*(  10) C   1                    0.64    4.02    0.045
  12. BD (   1) C   4 -Cl   8        / 72. RY*(  12) C   1                    2.49    1.68    0.058
  12. BD (   1) C   4 -Cl   8        / 84. RY*(   7) C   2                    0.66    2.24    0.034
  12. BD (   1) C   4 -Cl   8        / 88. RY*(  11) C   2                    1.39    3.83    0.065
  12. BD (   1) C   4 -Cl   8        / 90. RY*(  13) C   2                    0.65    3.75    0.044
  12. BD (   1) C   4 -Cl   8        / 91. RY*(  14) C   2                    0.93    1.49    0.033
  12. BD (   1) C   4 -Cl   8        / 92. RY*(  15) C   2                    2.51    3.46    0.083
  12. BD (   1) C   4 -Cl   8        / 96. RY*(   2) C   3                  425.99    0.16    0.231
  12. BD (   1) C   4 -Cl   8        / 97. RY*(   3) C   3                    3.84    1.58    0.070
  12. BD (   1) C   4 -Cl   8        /100. RY*(   6) C   3                    6.35    2.02    0.101
  12. BD (   1) C   4 -Cl   8        /101. RY*(   7) C   3                    7.62    1.19    0.085
  12. BD (   1) C   4 -Cl   8        /102. RY*(   8) C   3                    1.12    2.54    0.048
  12. BD (   1) C   4 -Cl   8        /103. RY*(   9) C   3                    0.84    4.63    0.056
  12. BD (   1) C   4 -Cl   8        /104. RY*(  10) C   3                    2.47    2.34    0.068
  12. BD (   1) C   4 -Cl   8        /105. RY*(  11) C   3                    0.81    4.58    0.055
  12. BD (   1) C   4 -Cl   8        /106. RY*(  12) C   3                   28.63    1.44    0.182
  12. BD (   1) C   4 -Cl   8        /108. RY*(  14) C   3                    0.98    3.48    0.052
  12. BD (   1) C   4 -Cl   8        /109. RY*(  15) C   3                    1.85    3.55    0.073
  12. BD (   1) C   4 -Cl   8        /112. RY*(   1) C   4                    1.16    1.63    0.039
  12. BD (   1) C   4 -Cl   8        /113. RY*(   2) C   4                    8.58    1.65    0.106
  12. BD (   1) C   4 -Cl   8        /114. RY*(   3) C   4                    4.16    1.29    0.065
  12. BD (   1) C   4 -Cl   8        /115. RY*(   4) C   4                    0.78    2.04    0.036
  12. BD (   1) C   4 -Cl   8        /117. RY*(   6) C   4                    5.80    2.24    0.102
  12. BD (   1) C   4 -Cl   8        /118. RY*(   7) C   4                    9.05    2.01    0.121
  12. BD (   1) C   4 -Cl   8        /120. RY*(   9) C   4                    0.73    3.46    0.045
  12. BD (   1) C   4 -Cl   8        /122. RY*(  11) C   4                    8.83    1.75    0.111
  12. BD (   1) C   4 -Cl   8        /123. RY*(  12) C   4                    2.09    3.23    0.074
  12. BD (   1) C   4 -Cl   8        /131. RY*(   3) C   5                    6.39    1.82    0.097
  12. BD (   1) C   4 -Cl   8        /132. RY*(   4) C   5                    1.64    1.85    0.049
  12. BD (   1) C   4 -Cl   8        /133. RY*(   5) C   5                    1.70    1.91    0.051
  12. BD (   1) C   4 -Cl   8        /134. RY*(   6) C   5                  190.93    0.38    0.241
  12. BD (   1) C   4 -Cl   8        /135. RY*(   7) C   5                   66.35    1.12    0.244
  12. BD (   1) C   4 -Cl   8        /137. RY*(   9) C   5                   28.60    1.96    0.212
  12. BD (   1) C   4 -Cl   8        /138. RY*(  10) C   5                    7.94    2.86    0.135
  12. BD (   1) C   4 -Cl   8        /139. RY*(  11) C   5                    2.71    2.43    0.073
  12. BD (   1) C   4 -Cl   8        /147. RY*(   2) C   6                    4.36    1.71    0.077
  12. BD (   1) C   4 -Cl   8        /148. RY*(   3) C   6                    0.67    2.05    0.033
  12. BD (   1) C   4 -Cl   8        /149. RY*(   4) C   6                    1.67    1.82    0.049
  12. BD (   1) C   4 -Cl   8        /152. RY*(   7) C   6                   40.59    1.25    0.202
  12. BD (   1) C   4 -Cl   8        /154. RY*(   9) C   6                    4.46    2.66    0.098
  12. BD (   1) C   4 -Cl   8        /155. RY*(  10) C   6                    0.92    3.34    0.050
  12. BD (   1) C   4 -Cl   8        /158. RY*(  13) C   6                    0.82    2.22    0.038
  12. BD (   1) C   4 -Cl   8        /163. RY*(   1) H   7                   42.09    1.32    0.211
  12. BD (   1) C   4 -Cl   8        /167. RY*(   5) H   7                    8.84    2.99    0.146
  12. BD (   1) C   4 -Cl   8        /168. RY*(   1)Cl   8                    0.71    1.52    0.029
  12. BD (   1) C   4 -Cl   8        /170. RY*(   3)Cl   8                    0.70    1.63    0.030
  12. BD (   1) C   4 -Cl   8        /172. RY*(   5)Cl   8                    0.83    2.56    0.041
  12. BD (   1) C   4 -Cl   8        /173. RY*(   6)Cl   8                    2.36    1.47    0.053
  12. BD (   1) C   4 -Cl   8        /189. RY*(   4) O   9                    0.66    2.30    0.035
  12. BD (   1) C   4 -Cl   8        /199. RY*(  14) O   9                   11.00    3.33    0.172
  12. BD (   1) C   4 -Cl   8        /200. RY*(  15) O   9                   15.64    2.93    0.192
  12. BD (   1) C   4 -Cl   8        /201. RY*(  16) O   9                    3.34    4.36    0.108
  12. BD (   1) C   4 -Cl   8        /203. RY*(   1) H  10                    3.27    1.77    0.068
  12. BD (   1) C   4 -Cl   8        /204. RY*(   2) H  10                   18.04    2.18    0.178
  12. BD (   1) C   4 -Cl   8        /205. RY*(   3) H  10                    3.59    2.34    0.082
  12. BD (   1) C   4 -Cl   8        /209. RY*(   2) C  11                   38.10    1.25    0.195
  12. BD (   1) C   4 -Cl   8        /210. RY*(   3) C  11                    5.75    1.51    0.083
  12. BD (   1) C   4 -Cl   8        /211. RY*(   4) C  11                    4.69    1.47    0.074
  12. BD (   1) C   4 -Cl   8        /212. RY*(   5) C  11                    6.27    1.66    0.091
  12. BD (   1) C   4 -Cl   8        /213. RY*(   6) C  11                  497.07    0.17    0.261
  12. BD (   1) C   4 -Cl   8        /214. RY*(   7) C  11                    0.56    2.36    0.033
  12. BD (   1) C   4 -Cl   8        /215. RY*(   8) C  11                    0.98    2.25    0.042
  12. BD (   1) C   4 -Cl   8        /217. RY*(  10) C  11                    8.26    1.81    0.109
  12. BD (   1) C   4 -Cl   8        /218. RY*(  11) C  11                   17.34    3.03    0.205
  12. BD (   1) C   4 -Cl   8        /219. RY*(  12) C  11                    4.39    3.86    0.117
  12. BD (   1) C   4 -Cl   8        /220. RY*(  13) C  11                    3.57    5.71    0.128
  12. BD (   1) C   4 -Cl   8        /221. RY*(  14) C  11                   27.21    3.28    0.268
  12. BD (   1) C   4 -Cl   8        /222. RY*(  15) C  11                   44.93   11.06    0.632
  12. BD (   1) C   4 -Cl   8        /227. RY*(   4) C  12                    0.78    2.66    0.041
  12. BD (   1) C   4 -Cl   8        /228. RY*(   5) C  12                    4.17    3.35    0.106
  12. BD (   1) C   4 -Cl   8        /230. RY*(   7) C  12                   47.62    2.41    0.303
  12. BD (   1) C   4 -Cl   8        /235. RY*(  12) C  12                   28.48    2.17    0.223
  12. BD (   1) C   4 -Cl   8        /236. RY*(  13) C  12                    0.75    1.91    0.034
  12. BD (   1) C   4 -Cl   8        /237. RY*(  14) C  12                   20.64    3.42    0.238
  12. BD (   1) C   4 -Cl   8        /239. RY*(  16) C  12                    4.12   19.00    0.251
  12. BD (   1) C   4 -Cl   8        /240. RY*(  17) C  12                  161.85    0.81    0.324
  12. BD (   1) C   4 -Cl   8        /241. RY*(   1) C  13                    2.35    1.55    0.054
  12. BD (   1) C   4 -Cl   8        /242. RY*(   2) C  13                    4.45    1.65    0.077
  12. BD (   1) C   4 -Cl   8        /244. RY*(   4) C  13                    8.08    1.63    0.103
  12. BD (   1) C   4 -Cl   8        /245. RY*(   5) C  13                   33.74    0.97    0.162
  12. BD (   1) C   4 -Cl   8        /246. RY*(   6) C  13                   31.52    1.31    0.182
  12. BD (   1) C   4 -Cl   8        /247. RY*(   7) C  13                   12.93    1.43    0.122
  12. BD (   1) C   4 -Cl   8        /248. RY*(   8) C  13                    2.76    3.22    0.084
  12. BD (   1) C   4 -Cl   8        /249. RY*(   9) C  13                    1.69    3.00    0.064
  12. BD (   1) C   4 -Cl   8        /251. RY*(  11) C  13                   12.25    3.43    0.184
  12. BD (   1) C   4 -Cl   8        /252. RY*(  12) C  13                   10.03    3.15    0.159
  12. BD (   1) C   4 -Cl   8        /253. RY*(  13) C  13                    5.76    1.94    0.095
  12. BD (   1) C   4 -Cl   8        /254. RY*(  14) C  13                   18.69    1.77    0.163
  12. BD (   1) C   4 -Cl   8        /257. RY*(  17) C  13                    2.33    3.56    0.082
  12. BD (   1) C   4 -Cl   8        /258. RY*(   1) C  14                    1.83    1.71    0.050
  12. BD (   1) C   4 -Cl   8        /262. RY*(   5) C  14                   29.05    0.90    0.145
  12. BD (   1) C   4 -Cl   8        /263. RY*(   6) C  14                   15.79    2.32    0.172
  12. BD (   1) C   4 -Cl   8        /265. RY*(   8) C  14                    2.37    3.55    0.082
  12. BD (   1) C   4 -Cl   8        /276. RY*(   2) C  15                    1.22    2.45    0.049
  12. BD (   1) C   4 -Cl   8        /281. RY*(   7) C  15                    0.82    2.45    0.040
  12. BD (   1) C   4 -Cl   8        /285. RY*(  11) C  15                    0.55    2.99    0.036
  12. BD (   1) C   4 -Cl   8        /291. RY*(  17) C  15                    2.68    1.42    0.055
  12. BD (   1) C   4 -Cl   8        /292. RY*(   1) C  16                    2.19    1.94    0.058
  12. BD (   1) C   4 -Cl   8        /297. RY*(   6) C  16                    1.66    2.31    0.055
  12. BD (   1) C   4 -Cl   8        /298. RY*(   7) C  16                    1.33    2.22    0.049
  12. BD (   1) C   4 -Cl   8        /299. RY*(   8) C  16                    0.69    2.40    0.036
  12. BD (   1) C   4 -Cl   8        /302. RY*(  11) C  16                    1.56    2.76    0.059
  12. BD (   1) C   4 -Cl   8        /306. RY*(   4)Cl  17                    5.57    2.08    0.096
  12. BD (   1) C   4 -Cl   8        /324. RY*(   1) H  18                    1.54    1.60    0.044
  12. BD (   1) C   4 -Cl   8        /331. RY*(   3) H  19                    1.80    0.79    0.034
  12. BD (   1) C   4 -Cl   8        /332. RY*(   4) H  19                    2.72    1.28    0.053
  12. BD (   1) C   4 -Cl   8        /333. RY*(   5) H  19                   67.16    0.23    0.111
  12. BD (   1) C   4 -Cl   8        /336. RY*(   3) H  20                  318.57    0.21    0.233
  12. BD (   1) C   4 -Cl   8        /337. RY*(   4) H  20                    4.35    0.84    0.054
  12. BD (   1) C   4 -Cl   8        /339. BD*(   1) C   1 - C   2            2.03    1.46    0.049
  12. BD (   1) C   4 -Cl   8        /344. BD*(   2) C   2 - C   3            0.66    0.88    0.023
  12. BD (   1) C   4 -Cl   8        /347. BD*(   1) C   3 - H   7            0.50    1.33    0.023
  12. BD (   1) C   4 -Cl   8        /350. BD*(   1) C   4 -Cl   8            4.60    0.80    0.054
  12. BD (   1) C   4 -Cl   8        /351. BD*(   1) C   5 - C   6            3.10    1.42    0.059
  12. BD (   1) C   4 -Cl   8        /352. BD*(   2) C   5 - C   6            0.72    0.86    0.025
  12. BD (   1) C   4 -Cl   8        /358. BD*(   1) C  12 - H  20           52.79    2.13    0.300
  12. BD (   1) C   4 -Cl   8        /361. BD*(   1) C  14 - C  15           83.84    0.71    0.217
  12. BD (   1) C   4 -Cl   8        /364. BD*(   1) C  15 - C  16           20.38    3.17    0.228
  13. BD (   1) C   5 - C   6        / 91. RY*(  14) C   2                    0.53    1.46    0.025
  13. BD (   1) C   5 - C   6        / 92. RY*(  15) C   2                    1.88    3.43    0.072
  13. BD (   1) C   5 - C   6        / 95. RY*(   1) C   3                    1.68    1.84    0.050
  13. BD (   1) C   5 - C   6        /101. RY*(   7) C   3                    1.63    1.16    0.039
  13. BD (   1) C   5 - C   6        /102. RY*(   8) C   3                    0.97    2.51    0.044
  13. BD (   1) C   5 - C   6        /103. RY*(   9) C   3                    0.77    4.60    0.054
  13. BD (   1) C   5 - C   6        /104. RY*(  10) C   3                    1.58    2.31    0.054
  13. BD (   1) C   5 - C   6        /106. RY*(  12) C   3                    6.13    1.41    0.084
  13. BD (   1) C   5 - C   6        /114. RY*(   3) C   4                    4.13    1.26    0.065
  13. BD (   1) C   5 - C   6        /117. RY*(   6) C   4                    2.31    2.21    0.064
  13. BD (   1) C   5 - C   6        /118. RY*(   7) C   4                    3.57    1.98    0.076
  13. BD (   1) C   5 - C   6        /123. RY*(  12) C   4                    1.12    3.20    0.054
  13. BD (   1) C   5 - C   6        /131. RY*(   3) C   5                    1.96    1.79    0.053
  13. BD (   1) C   5 - C   6        /134. RY*(   6) C   5                   39.26    0.35    0.105
  13. BD (   1) C   5 - C   6        /135. RY*(   7) C   5                   29.72    1.09    0.162
  13. BD (   1) C   5 - C   6        /136. RY*(   8) C   5                    0.58    2.23    0.032
  13. BD (   1) C   5 - C   6        /139. RY*(  11) C   5                    2.62    2.40    0.071
  13. BD (   1) C   5 - C   6        /144. RY*(  16) C   5                    0.78    2.77    0.042
  13. BD (   1) C   5 - C   6        /147. RY*(   2) C   6                    1.03    1.68    0.037
  13. BD (   1) C   5 - C   6        /152. RY*(   7) C   6                    8.50    1.22    0.092
  13. BD (   1) C   5 - C   6        /158. RY*(  13) C   6                    3.00    2.18    0.073
  13. BD (   1) C   5 - C   6        /163. RY*(   1) H   7                    9.58    1.29    0.100
  13. BD (   1) C   5 - C   6        /167. RY*(   5) H   7                    1.79    2.96    0.065
  13. BD (   1) C   5 - C   6        /199. RY*(  14) O   9                    2.49    3.30    0.081
  13. BD (   1) C   5 - C   6        /200. RY*(  15) O   9                    2.82    2.90    0.081
  13. BD (   1) C   5 - C   6        /201. RY*(  16) O   9                    0.53    4.33    0.043
  13. BD (   1) C   5 - C   6        /203. RY*(   1) H  10                    2.71    1.74    0.062
  13. BD (   1) C   5 - C   6        /204. RY*(   2) H  10                    7.23    2.15    0.112
  13. BD (   1) C   5 - C   6        /205. RY*(   3) H  10                    1.47    2.31    0.052
  13. BD (   1) C   5 - C   6        /208. RY*(   1) C  11                    3.33    1.78    0.069
  13. BD (   1) C   5 - C   6        /209. RY*(   2) C  11                   18.17    1.22    0.134
  13. BD (   1) C   5 - C   6        /211. RY*(   4) C  11                    0.86    1.44    0.032
  13. BD (   1) C   5 - C   6        /212. RY*(   5) C  11                    0.99    1.63    0.036
  13. BD (   1) C   5 - C   6        /213. RY*(   6) C  11                  144.67    0.14    0.128
  13. BD (   1) C   5 - C   6        /217. RY*(  10) C  11                    2.31    1.78    0.058
  13. BD (   1) C   5 - C   6        /218. RY*(  11) C  11                    8.80    3.00    0.146
  13. BD (   1) C   5 - C   6        /219. RY*(  12) C  11                    1.01    3.83    0.056
  13. BD (   1) C   5 - C   6        /220. RY*(  13) C  11                    0.60    5.68    0.052
  13. BD (   1) C   5 - C   6        /221. RY*(  14) C  11                    6.50    3.25    0.131
  13. BD (   1) C   5 - C   6        /222. RY*(  15) C  11                    7.81   11.03    0.264
  13. BD (   1) C   5 - C   6        /227. RY*(   4) C  12                    0.76    2.63    0.040
  13. BD (   1) C   5 - C   6        /228. RY*(   5) C  12                    1.00    3.32    0.052
  13. BD (   1) C   5 - C   6        /230. RY*(   7) C  12                   13.95    2.38    0.164
  13. BD (   1) C   5 - C   6        /235. RY*(  12) C  12                   11.09    2.14    0.139
  13. BD (   1) C   5 - C   6        /236. RY*(  13) C  12                    0.61    1.88    0.030
  13. BD (   1) C   5 - C   6        /237. RY*(  14) C  12                    2.93    3.39    0.090
  13. BD (   1) C   5 - C   6        /239. RY*(  16) C  12                    1.33   18.97    0.143
  13. BD (   1) C   5 - C   6        /240. RY*(  17) C  12                   31.34    0.78    0.140
  13. BD (   1) C   5 - C   6        /241. RY*(   1) C  13                    0.52    1.52    0.025
  13. BD (   1) C   5 - C   6        /242. RY*(   2) C  13                    2.06    1.62    0.052
  13. BD (   1) C   5 - C   6        /245. RY*(   5) C  13                    7.88    0.94    0.077
  13. BD (   1) C   5 - C   6        /246. RY*(   6) C  13                    3.70    1.28    0.062
  13. BD (   1) C   5 - C   6        /247. RY*(   7) C  13                    7.44    1.40    0.092
  13. BD (   1) C   5 - C   6        /251. RY*(  11) C  13                    2.07    3.40    0.075
  13. BD (   1) C   5 - C   6        /252. RY*(  12) C  13                    2.83    3.12    0.084
  13. BD (   1) C   5 - C   6        /253. RY*(  13) C  13                    1.50    1.91    0.048
  13. BD (   1) C   5 - C   6        /254. RY*(  14) C  13                    5.40    1.74    0.087
  13. BD (   1) C   5 - C   6        /258. RY*(   1) C  14                    2.95    1.68    0.063
  13. BD (   1) C   5 - C   6        /261. RY*(   4) C  14                    5.22    1.72    0.085
  13. BD (   1) C   5 - C   6        /262. RY*(   5) C  14                   84.11    0.87    0.243
  13. BD (   1) C   5 - C   6        /263. RY*(   6) C  14                    1.17    2.29    0.047
  13. BD (   1) C   5 - C   6        /268. RY*(  11) C  14                    2.89    3.11    0.085
  13. BD (   1) C   5 - C   6        /269. RY*(  12) C  14                    6.79    2.42    0.115
  13. BD (   1) C   5 - C   6        /271. RY*(  14) C  14                    4.84    1.62    0.080
  13. BD (   1) C   5 - C   6        /272. RY*(  15) C  14                    8.08    2.12    0.118
  13. BD (   1) C   5 - C   6        /280. RY*(   6) C  15                    1.27    2.25    0.048
  13. BD (   1) C   5 - C   6        /281. RY*(   7) C  15                    0.85    2.42    0.041
  13. BD (   1) C   5 - C   6        /284. RY*(  10) C  15                    0.54    3.31    0.038
  13. BD (   1) C   5 - C   6        /291. RY*(  17) C  15                    3.28    1.39    0.061
  13. BD (   1) C   5 - C   6        /292. RY*(   1) C  16                    2.74    1.91    0.065
  13. BD (   1) C   5 - C   6        /298. RY*(   7) C  16                    0.76    2.19    0.037
  13. BD (   1) C   5 - C   6        /306. RY*(   4)Cl  17                    0.73    2.05    0.035
  13. BD (   1) C   5 - C   6        /324. RY*(   1) H  18                    1.82    1.57    0.048
  13. BD (   1) C   5 - C   6        /326. RY*(   3) H  18                    0.99    2.68    0.046
  13. BD (   1) C   5 - C   6        /331. RY*(   3) H  19                   10.58    0.76    0.081
  13. BD (   1) C   5 - C   6        /332. RY*(   4) H  19                    0.91    1.25    0.030
  13. BD (   1) C   5 - C   6        /333. RY*(   5) H  19                   74.16    0.20    0.109
  13. BD (   1) C   5 - C   6        /336. RY*(   3) H  20                  150.88    0.18    0.149
  13. BD (   1) C   5 - C   6        /337. RY*(   4) H  20                    1.25    0.81    0.029
  13. BD (   1) C   5 - C   6        /346. BD*(   1) C   3 - C   6            2.02    1.38    0.047
  13. BD (   1) C   5 - C   6        /347. BD*(   1) C   3 - H   7            3.65    1.30    0.062
  13. BD (   1) C   5 - C   6        /348. BD*(   1) C   4 - C   5            0.73    1.38    0.028
  13. BD (   1) C   5 - C   6        /349. BD*(   2) C   4 - C   5            1.19    0.84    0.030
  13. BD (   1) C   5 - C   6        /351. BD*(   1) C   5 - C   6            0.56    1.39    0.025
  13. BD (   1) C   5 - C   6        /352. BD*(   2) C   5 - C   6            3.33    0.82    0.052
  13. BD (   1) C   5 - C   6        /353. BD*(   1) C   6 - C  11            0.56    1.22    0.024
  13. BD (   1) C   5 - C   6        /354. BD*(   1) C  11 - C  12            2.76    1.42    0.056
  13. BD (   1) C   5 - C   6        /355. BD*(   2) C  11 - C  12            1.19    0.85    0.031
  13. BD (   1) C   5 - C   6        /358. BD*(   1) C  12 - H  20           15.82    2.10    0.163
  13. BD (   1) C   5 - C   6        /359. BD*(   1) C  13 - C  16            1.47    5.60    0.081
  13. BD (   1) C   5 - C   6        /361. BD*(   1) C  14 - C  15           30.88    0.68    0.129
  13. BD (   1) C   5 - C   6        /363. BD*(   1) C  14 - H  19            2.59    3.92    0.090
  13. BD (   1) C   5 - C   6        /364. BD*(   1) C  15 - C  16            4.63    3.14    0.108
  14. BD (   2) C   5 - C   6        / 97. RY*(   3) C   3                    0.86    1.02    0.028
  14. BD (   2) C   5 - C   6        /112. RY*(   1) C   4                    1.90    1.07    0.043
  14. BD (   2) C   5 - C   6        /115. RY*(   4) C   4                    0.56    1.48    0.028
  14. BD (   2) C   5 - C   6        /122. RY*(  11) C   4                    0.76    1.19    0.029
  14. BD (   2) C   5 - C   6        /210. RY*(   3) C  11                    1.03    0.95    0.030
  14. BD (   2) C   5 - C   6        /258. RY*(   1) C  14                    0.58    1.15    0.025
  14. BD (   2) C   5 - C   6        /262. RY*(   5) C  14                    4.37    0.34    0.037
  14. BD (   2) C   5 - C   6        /331. RY*(   3) H  19                    2.48    0.24    0.023
  14. BD (   2) C   5 - C   6        /340. BD*(   1) C   1 - C   4            4.62    0.86    0.059
  14. BD (   2) C   5 - C   6        /344. BD*(   2) C   2 - C   3           28.55    0.32    0.087
  14. BD (   2) C   5 - C   6        /347. BD*(   1) C   3 - H   7            1.27    0.78    0.030
  14. BD (   2) C   5 - C   6        /348. BD*(   1) C   4 - C   5            2.13    0.86    0.041
  14. BD (   2) C   5 - C   6        /350. BD*(   1) C   4 -Cl   8           19.56    0.24    0.065
  14. BD (   2) C   5 - C   6        /351. BD*(   1) C   5 - C   6            1.19    0.86    0.030
  14. BD (   2) C   5 - C   6        /355. BD*(   2) C  11 - C  12           15.32    0.32    0.065
  15. BD (   1) C   6 - C  11        / 65. RY*(   5) C   1                    0.64    1.98    0.032
  15. BD (   1) C   6 - C  11        / 69. RY*(   9) C   1                    0.67    1.87    0.032
  15. BD (   1) C   6 - C  11        / 72. RY*(  12) C   1                    3.46    1.55    0.066
  15. BD (   1) C   6 - C  11        / 88. RY*(  11) C   2                    1.34    3.69    0.063
  15. BD (   1) C   6 - C  11        / 92. RY*(  15) C   2                    0.69    3.32    0.043
  15. BD (   1) C   6 - C  11        / 96. RY*(   2) C   3                 6421.57    0.02    0.311
  15. BD (   1) C   6 - C  11        / 97. RY*(   3) C   3                    8.97    1.44    0.102
  15. BD (   1) C   6 - C  11        /100. RY*(   6) C   3                    5.84    1.88    0.094
  15. BD (   1) C   6 - C  11        /101. RY*(   7) C   3                    5.11    1.05    0.066
  15. BD (   1) C   6 - C  11        /102. RY*(   8) C   3                    1.06    2.40    0.045
  15. BD (   1) C   6 - C  11        /104. RY*(  10) C   3                    1.43    2.20    0.051
  15. BD (   1) C   6 - C  11        /106. RY*(  12) C   3                   28.00    1.31    0.172
  15. BD (   1) C   6 - C  11        /109. RY*(  15) C   3                    1.18    3.41    0.057
  15. BD (   1) C   6 - C  11        /112. RY*(   1) C   4                    1.36    1.49    0.040
  15. BD (   1) C   6 - C  11        /113. RY*(   2) C   4                    0.99    1.51    0.035
  15. BD (   1) C   6 - C  11        /115. RY*(   4) C   4                    0.74    1.90    0.034
  15. BD (   1) C   6 - C  11        /117. RY*(   6) C   4                    2.52    2.10    0.065
  15. BD (   1) C   6 - C  11        /118. RY*(   7) C   4                    3.82    1.87    0.076
  15. BD (   1) C   6 - C  11        /120. RY*(   9) C   4                    0.93    3.32    0.050
  15. BD (   1) C   6 - C  11        /122. RY*(  11) C   4                   10.09    1.61    0.115
  15. BD (   1) C   6 - C  11        /123. RY*(  12) C   4                    0.54    3.09    0.037
  15. BD (   1) C   6 - C  11        /131. RY*(   3) C   5                    0.92    1.68    0.035
  15. BD (   1) C   6 - C  11        /132. RY*(   4) C   5                    0.61    1.71    0.029
  15. BD (   1) C   6 - C  11        /133. RY*(   5) C   5                    1.30    1.77    0.043
  15. BD (   1) C   6 - C  11        /134. RY*(   6) C   5                  207.24    0.24    0.201
  15. BD (   1) C   6 - C  11        /135. RY*(   7) C   5                   34.08    0.98    0.165
  15. BD (   1) C   6 - C  11        /137. RY*(   9) C   5                   38.28    1.82    0.238
  15. BD (   1) C   6 - C  11        /138. RY*(  10) C   5                    7.34    2.72    0.127
  15. BD (   1) C   6 - C  11        /139. RY*(  11) C   5                   11.97    2.29    0.149
  15. BD (   1) C   6 - C  11        /144. RY*(  16) C   5                    1.47    2.66    0.056
  15. BD (   1) C   6 - C  11        /147. RY*(   2) C   6                    3.76    1.57    0.069
  15. BD (   1) C   6 - C  11        /149. RY*(   4) C   6                    1.05    1.68    0.038
  15. BD (   1) C   6 - C  11        /152. RY*(   7) C   6                   11.39    1.11    0.101
  15. BD (   1) C   6 - C  11        /154. RY*(   9) C   6                    3.13    2.52    0.080
  15. BD (   1) C   6 - C  11        /155. RY*(  10) C   6                    0.82    3.20    0.046
  15. BD (   1) C   6 - C  11        /162. RY*(  17) C   6                    0.57   18.28    0.092
  15. BD (   1) C   6 - C  11        /163. RY*(   1) H   7                   32.52    1.18    0.177
  15. BD (   1) C   6 - C  11        /167. RY*(   5) H   7                    4.89    2.85    0.106
  15. BD (   1) C   6 - C  11        /168. RY*(   1)Cl   8                    0.96    1.38    0.033
  15. BD (   1) C   6 - C  11        /170. RY*(   3)Cl   8                    0.54    1.49    0.025
  15. BD (   1) C   6 - C  11        /172. RY*(   5)Cl   8                    0.50    2.42    0.031
  15. BD (   1) C   6 - C  11        /173. RY*(   6)Cl   8                    2.35    1.33    0.050
  15. BD (   1) C   6 - C  11        /199. RY*(  14) O   9                    3.39    3.19    0.094
  15. BD (   1) C   6 - C  11        /200. RY*(  15) O   9                    7.01    2.79    0.126
  15. BD (   1) C   6 - C  11        /201. RY*(  16) O   9                    2.25    4.22    0.088
  15. BD (   1) C   6 - C  11        /204. RY*(   2) H  10                    9.91    2.04    0.128
  15. BD (   1) C   6 - C  11        /205. RY*(   3) H  10                    0.56    2.20    0.032
  15. BD (   1) C   6 - C  11        /209. RY*(   2) C  11                    6.94    1.11    0.079
  15. BD (   1) C   6 - C  11        /211. RY*(   4) C  11                    1.57    1.34    0.041
  15. BD (   1) C   6 - C  11        /212. RY*(   5) C  11                    2.60    1.52    0.057
  15. BD (   1) C   6 - C  11        /213. RY*(   6) C  11                 1295.28    0.03    0.184
  15. BD (   1) C   6 - C  11        /215. RY*(   8) C  11                    0.55    2.11    0.031
  15. BD (   1) C   6 - C  11        /217. RY*(  10) C  11                    2.82    1.67    0.062
  15. BD (   1) C   6 - C  11        /218. RY*(  11) C  11                   13.30    2.89    0.176
  15. BD (   1) C   6 - C  11        /219. RY*(  12) C  11                    0.96    3.72    0.054
  15. BD (   1) C   6 - C  11        /220. RY*(  13) C  11                    2.89    5.57    0.114
  15. BD (   1) C   6 - C  11        /221. RY*(  14) C  11                    5.67    3.14    0.120
  15. BD (   1) C   6 - C  11        /222. RY*(  15) C  11                   29.27   10.92    0.509
  15. BD (   1) C   6 - C  11        /227. RY*(   4) C  12                    4.38    2.52    0.095
  15. BD (   1) C   6 - C  11        /228. RY*(   5) C  12                    1.41    3.22    0.061
  15. BD (   1) C   6 - C  11        /230. RY*(   7) C  12                    9.91    2.27    0.135
  15. BD (   1) C   6 - C  11        /231. RY*(   8) C  12                    8.69    3.24    0.151
  15. BD (   1) C   6 - C  11        /236. RY*(  13) C  12                    6.05    1.77    0.093
  15. BD (   1) C   6 - C  11        /237. RY*(  14) C  12                   30.20    3.28    0.283
  15. BD (   1) C   6 - C  11        /239. RY*(  16) C  12                    1.48   18.86    0.150
  15. BD (   1) C   6 - C  11        /240. RY*(  17) C  12                  255.08    0.67    0.373
  15. BD (   1) C   6 - C  11        /241. RY*(   1) C  13                    0.83    1.42    0.031
  15. BD (   1) C   6 - C  11        /242. RY*(   2) C  13                    0.65    1.51    0.028
  15. BD (   1) C   6 - C  11        /244. RY*(   4) C  13                   17.05    1.49    0.143
  15. BD (   1) C   6 - C  11        /245. RY*(   5) C  13                   13.59    0.83    0.096
  15. BD (   1) C   6 - C  11        /246. RY*(   6) C  13                   33.52    1.17    0.178
  15. BD (   1) C   6 - C  11        /247. RY*(   7) C  13                    0.70    1.30    0.027
  15. BD (   1) C   6 - C  11        /248. RY*(   8) C  13                    2.71    3.08    0.082
  15. BD (   1) C   6 - C  11        /249. RY*(   9) C  13                    1.86    2.86    0.066
  15. BD (   1) C   6 - C  11        /251. RY*(  11) C  13                    5.93    3.29    0.126
  15. BD (   1) C   6 - C  11        /252. RY*(  12) C  13                    2.61    3.01    0.080
  15. BD (   1) C   6 - C  11        /253. RY*(  13) C  13                    5.55    1.80    0.090
  15. BD (   1) C   6 - C  11        /254. RY*(  14) C  13                    7.26    1.63    0.098
  15. BD (   1) C   6 - C  11        /257. RY*(  17) C  13                    0.67    3.42    0.043
  15. BD (   1) C   6 - C  11        /258. RY*(   1) C  14                    5.23    1.57    0.081
  15. BD (   1) C   6 - C  11        /260. RY*(   3) C  14                    1.50    1.41    0.041
  15. BD (   1) C   6 - C  11        /261. RY*(   4) C  14                    6.98    1.61    0.095
  15. BD (   1) C   6 - C  11        /262. RY*(   5) C  14                    6.44    0.76    0.063
  15. BD (   1) C   6 - C  11        /263. RY*(   6) C  14                    7.80    2.19    0.117
  15. BD (   1) C   6 - C  11        /265. RY*(   8) C  14                    2.01    3.41    0.075
  15. BD (   1) C   6 - C  11        /268. RY*(  11) C  14                    1.89    3.00    0.068
  15. BD (   1) C   6 - C  11        /269. RY*(  12) C  14                    4.17    2.32    0.089
  15. BD (   1) C   6 - C  11        /271. RY*(  14) C  14                    8.57    1.52    0.103
  15. BD (   1) C   6 - C  11        /272. RY*(  15) C  14                    5.44    2.01    0.094
  15. BD (   1) C   6 - C  11        /275. RY*(   1) C  15                    1.18    1.49    0.038
  15. BD (   1) C   6 - C  11        /276. RY*(   2) C  15                    1.30    2.31    0.049
  15. BD (   1) C   6 - C  11        /280. RY*(   6) C  15                    1.29    2.14    0.047
  15. BD (   1) C   6 - C  11        /281. RY*(   7) C  15                    3.20    2.31    0.077
  15. BD (   1) C   6 - C  11        /285. RY*(  11) C  15                    2.47    2.86    0.076
  15. BD (   1) C   6 - C  11        /288. RY*(  14) C  15                    1.38    3.90    0.066
  15. BD (   1) C   6 - C  11        /292. RY*(   1) C  16                    9.27    1.80    0.116
  15. BD (   1) C   6 - C  11        /299. RY*(   8) C  16                    1.03    2.26    0.043
  15. BD (   1) C   6 - C  11        /302. RY*(  11) C  16                    1.58    2.62    0.058
  15. BD (   1) C   6 - C  11        /306. RY*(   4)Cl  17                    4.58    1.94    0.085
  15. BD (   1) C   6 - C  11        /324. RY*(   1) H  18                    6.16    1.46    0.085
  15. BD (   1) C   6 - C  11        /326. RY*(   3) H  18                    1.79    2.57    0.061
  15. BD (   1) C   6 - C  11        /331. RY*(   3) H  19                   17.59    0.65    0.097
  15. BD (   1) C   6 - C  11        /332. RY*(   4) H  19                    3.90    1.14    0.060
  15. BD (   1) C   6 - C  11        /333. RY*(   5) H  19                  398.06    0.09    0.170
  15. BD (   1) C   6 - C  11        /336. RY*(   3) H  20                   24.91    0.07    0.039
  15. BD (   1) C   6 - C  11        /337. RY*(   4) H  20                    0.82    0.70    0.021
  15. BD (   1) C   6 - C  11        /343. BD*(   1) C   2 - C   3            2.35    1.28    0.049
  15. BD (   1) C   6 - C  11        /344. BD*(   2) C   2 - C   3            2.05    0.74    0.037
  15. BD (   1) C   6 - C  11        /346. BD*(   1) C   3 - C   6            1.98    1.27    0.045
  15. BD (   1) C   6 - C  11        /347. BD*(   1) C   3 - H   7            0.84    1.19    0.028
  15. BD (   1) C   6 - C  11        /348. BD*(   1) C   4 - C   5            1.08    1.27    0.033
  15. BD (   1) C   6 - C  11        /349. BD*(   2) C   4 - C   5            0.53    0.73    0.019
  15. BD (   1) C   6 - C  11        /350. BD*(   1) C   4 -Cl   8           21.32    0.66    0.106
  15. BD (   1) C   6 - C  11        /354. BD*(   1) C  11 - C  12            2.46    1.31    0.051
  15. BD (   1) C   6 - C  11        /355. BD*(   2) C  11 - C  12            1.37    0.74    0.031
  15. BD (   1) C   6 - C  11        /358. BD*(   1) C  12 - H  20           10.60    1.99    0.130
  15. BD (   1) C   6 - C  11        /359. BD*(   1) C  13 - C  16            1.00    5.50    0.066
  15. BD (   1) C   6 - C  11        /361. BD*(   1) C  14 - C  15            1.02    0.57    0.022
  15. BD (   1) C   6 - C  11        /363. BD*(   1) C  14 - H  19            2.72    3.81    0.091
  15. BD (   1) C   6 - C  11        /364. BD*(   1) C  15 - C  16            1.51    3.03    0.060
  16. BD (   1) C  11 - C  12        / 65. RY*(   5) C   1                    2.48    2.10    0.065
  16. BD (   1) C  11 - C  12        / 66. RY*(   6) C   1                    1.44    2.77    0.057
  16. BD (   1) C  11 - C  12        / 69. RY*(   9) C   1                    8.93    1.98    0.120
  16. BD (   1) C  11 - C  12        / 70. RY*(  10) C   1                    1.20    4.00    0.062
  16. BD (   1) C  11 - C  12        / 71. RY*(  11) C   1                    2.12    4.23    0.085
  16. BD (   1) C  11 - C  12        / 72. RY*(  12) C   1                   21.15    1.66    0.168
  16. BD (   1) C  11 - C  12        / 74. RY*(  14) C   1                    1.31    3.07    0.057
  16. BD (   1) C  11 - C  12        / 75. RY*(  15) C   1                    0.79   19.65    0.112
  16. BD (   1) C  11 - C  12        / 76. RY*(  16) C   1                    0.53    1.10    0.022
  16. BD (   1) C  11 - C  12        / 82. RY*(   5) C   2                    1.40    2.77    0.056
  16. BD (   1) C  11 - C  12        / 83. RY*(   6) C   2                    1.27    2.58    0.051
  16. BD (   1) C  11 - C  12        / 84. RY*(   7) C   2                    4.92    2.21    0.094
  16. BD (   1) C  11 - C  12        / 86. RY*(   9) C   2                    2.93    2.83    0.082
  16. BD (   1) C  11 - C  12        / 87. RY*(  10) C   2                    1.04    3.06    0.051
  16. BD (   1) C  11 - C  12        / 88. RY*(  11) C   2                    7.24    3.80    0.149
  16. BD (   1) C  11 - C  12        / 89. RY*(  12) C   2                    2.38    2.67    0.072
  16. BD (   1) C  11 - C  12        / 90. RY*(  13) C   2                    4.08    3.73    0.111
  16. BD (   1) C  11 - C  12        / 91. RY*(  14) C   2                    5.49    1.46    0.081
  16. BD (   1) C  11 - C  12        / 92. RY*(  15) C   2                   17.21    3.43    0.219
  16. BD (   1) C  11 - C  12        / 96. RY*(   2) C   3                 3438.90    0.13    0.606
  16. BD (   1) C  11 - C  12        / 97. RY*(   3) C   3                   29.69    1.55    0.193
  16. BD (   1) C  11 - C  12        / 98. RY*(   4) C   3                    1.33    1.93    0.046
  16. BD (   1) C  11 - C  12        / 99. RY*(   5) C   3                    2.73    2.20    0.070
  16. BD (   1) C  11 - C  12        /100. RY*(   6) C   3                   39.47    1.99    0.252
  16. BD (   1) C  11 - C  12        /101. RY*(   7) C   3                   46.90    1.17    0.210
  16. BD (   1) C  11 - C  12        /102. RY*(   8) C   3                   11.77    2.51    0.155
  16. BD (   1) C  11 - C  12        /103. RY*(   9) C   3                    5.76    4.61    0.147
  16. BD (   1) C  11 - C  12        /104. RY*(  10) C   3                   25.98    2.32    0.221
  16. BD (   1) C  11 - C  12        /105. RY*(  11) C   3                    4.01    4.56    0.122
  16. BD (   1) C  11 - C  12        /106. RY*(  12) C   3                  223.13    1.42    0.506
  16. BD (   1) C  11 - C  12        /108. RY*(  14) C   3                    6.93    3.46    0.139
  16. BD (   1) C  11 - C  12        /109. RY*(  15) C   3                   11.56    3.52    0.181
  16. BD (   1) C  11 - C  12        /110. RY*(  16) C   3                    2.79    2.06    0.068
  16. BD (   1) C  11 - C  12        /111. RY*(  17) C   3                    1.07   20.93    0.135
  16. BD (   1) C  11 - C  12        /112. RY*(   1) C   4                    7.70    1.60    0.100
  16. BD (   1) C  11 - C  12        /113. RY*(   2) C   4                   25.06    1.62    0.181
  16. BD (   1) C  11 - C  12        /114. RY*(   3) C   4                   26.94    1.26    0.166
  16. BD (   1) C  11 - C  12        /115. RY*(   4) C   4                    4.93    2.01    0.090
  16. BD (   1) C  11 - C  12        /116. RY*(   5) C   4                    0.60    1.86    0.030
  16. BD (   1) C  11 - C  12        /117. RY*(   6) C   4                   33.42    2.22    0.245
  16. BD (   1) C  11 - C  12        /118. RY*(   7) C   4                   53.40    1.99    0.293
  16. BD (   1) C  11 - C  12        /120. RY*(   9) C   4                    5.66    3.43    0.125
  16. BD (   1) C  11 - C  12        /121. RY*(  10) C   4                    1.81    2.77    0.064
  16. BD (   1) C  11 - C  12        /122. RY*(  11) C   4                   42.66    1.72    0.244
  16. BD (   1) C  11 - C  12        /123. RY*(  12) C   4                   13.21    3.20    0.185
  16. BD (   1) C  11 - C  12        /129. RY*(   1) C   5                    2.61    1.45    0.055
  16. BD (   1) C  11 - C  12        /130. RY*(   2) C   5                    3.37    1.75    0.069
  16. BD (   1) C  11 - C  12        /131. RY*(   3) C   5                   25.45    1.79    0.192
  16. BD (   1) C  11 - C  12        /132. RY*(   4) C   5                    8.27    1.83    0.111
  16. BD (   1) C  11 - C  12        /133. RY*(   5) C   5                    9.00    1.88    0.117
  16. BD (   1) C  11 - C  12        /134. RY*(   6) C   5                 1381.18    0.35    0.630
  16. BD (   1) C  11 - C  12        /135. RY*(   7) C   5                  528.01    1.09    0.684
  16. BD (   1) C  11 - C  12        /137. RY*(   9) C   5                  192.87    1.93    0.549
  16. BD (   1) C  11 - C  12        /138. RY*(  10) C   5                   54.56    2.84    0.354
  16. BD (   1) C  11 - C  12        /139. RY*(  11) C   5                   31.33    2.40    0.247
  16. BD (   1) C  11 - C  12        /141. RY*(  13) C   5                    3.67    2.94    0.093
  16. BD (   1) C  11 - C  12        /142. RY*(  14) C   5                    0.80   22.89    0.122
  16. BD (   1) C  11 - C  12        /144. RY*(  16) C   5                    1.20    2.77    0.052
  16. BD (   1) C  11 - C  12        /147. RY*(   2) C   6                   39.53    1.68    0.232
  16. BD (   1) C  11 - C  12        /148. RY*(   3) C   6                    1.15    2.03    0.043
  16. BD (   1) C  11 - C  12        /149. RY*(   4) C   6                    9.58    1.80    0.118
  16. BD (   1) C  11 - C  12        /152. RY*(   7) C   6                  200.34    1.23    0.446
  16. BD (   1) C  11 - C  12        /154. RY*(   9) C   6                   28.76    2.64    0.248
  16. BD (   1) C  11 - C  12        /155. RY*(  10) C   6                    3.24    3.31    0.093
  16. BD (   1) C  11 - C  12        /156. RY*(  11) C   6                    1.26    3.43    0.059
  16. BD (   1) C  11 - C  12        /158. RY*(  13) C   6                    4.43    2.19    0.089
  16. BD (   1) C  11 - C  12        /159. RY*(  14) C   6                    1.50    2.43    0.054
  16. BD (   1) C  11 - C  12        /160. RY*(  15) C   6                    0.69    7.03    0.062
  16. BD (   1) C  11 - C  12        /161. RY*(  16) C   6                    0.74    3.67    0.047
  16. BD (   1) C  11 - C  12        /163. RY*(   1) H   7                  288.56    1.30    0.550
  16. BD (   1) C  11 - C  12        /167. RY*(   5) H   7                   56.57    2.96    0.368
  16. BD (   1) C  11 - C  12        /168. RY*(   1)Cl   8                    4.92    1.50    0.077
  16. BD (   1) C  11 - C  12        /169. RY*(   2)Cl   8                    0.73    1.55    0.030
  16. BD (   1) C  11 - C  12        /170. RY*(   3)Cl   8                    3.59    1.60    0.068
  16. BD (   1) C  11 - C  12        /172. RY*(   5)Cl   8                    5.07    2.54    0.102
  16. BD (   1) C  11 - C  12        /173. RY*(   6)Cl   8                   12.64    1.45    0.122
  16. BD (   1) C  11 - C  12        /176. RY*(   9)Cl   8                    2.12    2.26    0.062
  16. BD (   1) C  11 - C  12        /181. RY*(  14)Cl   8                    1.53    4.37    0.073
  16. BD (   1) C  11 - C  12        /188. RY*(   3) O   9                    0.85    1.23    0.029
  16. BD (   1) C  11 - C  12        /189. RY*(   4) O   9                    4.05    2.28    0.086
  16. BD (   1) C  11 - C  12        /190. RY*(   5) O   9                    0.54    2.76    0.035
  16. BD (   1) C  11 - C  12        /191. RY*(   6) O   9                    2.24    2.43    0.066
  16. BD (   1) C  11 - C  12        /198. RY*(  13) O   9                    2.58    4.21    0.094
  16. BD (   1) C  11 - C  12        /199. RY*(  14) O   9                   53.00    3.31    0.377
  16. BD (   1) C  11 - C  12        /200. RY*(  15) O   9                   85.40    2.90    0.448
  16. BD (   1) C  11 - C  12        /201. RY*(  16) O   9                   22.14    4.34    0.279
  16. BD (   1) C  11 - C  12        /202. RY*(  17) O   9                    0.86    3.87    0.052
  16. BD (   1) C  11 - C  12        /203. RY*(   1) H  10                    9.03    1.74    0.113
  16. BD (   1) C  11 - C  12        /204. RY*(   2) H  10                  130.02    2.16    0.476
  16. BD (   1) C  11 - C  12        /205. RY*(   3) H  10                   15.18    2.31    0.169
  16. BD (   1) C  11 - C  12        /207. RY*(   5) H  10                    0.51    3.23    0.036
  16. BD (   1) C  11 - C  12        /208. RY*(   1) C  11                    0.88    1.78    0.036
  16. BD (   1) C  11 - C  12        /209. RY*(   2) C  11                  156.32    1.23    0.393
  16. BD (   1) C  11 - C  12        /210. RY*(   3) C  11                   14.89    1.48    0.134
  16. BD (   1) C  11 - C  12        /211. RY*(   4) C  11                   25.12    1.45    0.172
  16. BD (   1) C  11 - C  12        /212. RY*(   5) C  11                   37.09    1.63    0.221
  16. BD (   1) C  11 - C  12        /213. RY*(   6) C  11                 3535.38    0.15    0.646
  16. BD (   1) C  11 - C  12        /214. RY*(   7) C  11                    2.58    2.34    0.070
  16. BD (   1) C  11 - C  12        /215. RY*(   8) C  11                    6.85    2.23    0.111
  16. BD (   1) C  11 - C  12        /217. RY*(  10) C  11                   37.98    1.78    0.234
  16. BD (   1) C  11 - C  12        /218. RY*(  11) C  11                  156.43    3.00    0.616
  16. BD (   1) C  11 - C  12        /219. RY*(  12) C  11                   22.00    3.83    0.261
  16. BD (   1) C  11 - C  12        /220. RY*(  13) C  11                   23.08    5.69    0.326
  16. BD (   1) C  11 - C  12        /221. RY*(  14) C  11                  129.96    3.25    0.585
  16. BD (   1) C  11 - C  12        /222. RY*(  15) C  11                  314.53   11.04    1.676
  16. BD (   1) C  11 - C  12        /223. RY*(  16) C  11                    1.01    3.83    0.056
  16. BD (   1) C  11 - C  12        /227. RY*(   4) C  12                   55.71    2.63    0.344
  16. BD (   1) C  11 - C  12        /228. RY*(   5) C  12                   14.59    3.33    0.198
  16. BD (   1) C  11 - C  12        /230. RY*(   7) C  12                  229.00    2.38    0.665
  16. BD (   1) C  11 - C  12        /231. RY*(   8) C  12                   23.36    3.36    0.252
  16. BD (   1) C  11 - C  12        /235. RY*(  12) C  12                   55.08    2.15    0.309
  16. BD (   1) C  11 - C  12        /236. RY*(  13) C  12                    4.16    1.88    0.080
  16. BD (   1) C  11 - C  12        /237. RY*(  14) C  12                  203.54    3.39    0.747
  16. BD (   1) C  11 - C  12        /239. RY*(  16) C  12                    9.60   18.98    0.384
  16. BD (   1) C  11 - C  12        /240. RY*(  17) C  12                 1664.80    0.79    1.029
  16. BD (   1) C  11 - C  12        /241. RY*(   1) C  13                    9.78    1.53    0.110
  16. BD (   1) C  11 - C  12        /242. RY*(   2) C  13                    8.61    1.62    0.106
  16. BD (   1) C  11 - C  12        /243. RY*(   3) C  13                    0.57    1.47    0.026
  16. BD (   1) C  11 - C  12        /244. RY*(   4) C  13                   51.51    1.61    0.259
  16. BD (   1) C  11 - C  12        /245. RY*(   5) C  13                  180.38    0.94    0.371
  16. BD (   1) C  11 - C  12        /246. RY*(   6) C  13                  240.40    1.29    0.500
  16. BD (   1) C  11 - C  12        /247. RY*(   7) C  13                   51.32    1.41    0.242
  16. BD (   1) C  11 - C  12        /248. RY*(   8) C  13                   16.29    3.19    0.205
  16. BD (   1) C  11 - C  12        /249. RY*(   9) C  13                   10.43    2.98    0.158
  16. BD (   1) C  11 - C  12        /251. RY*(  11) C  13                   76.24    3.40    0.458
  16. BD (   1) C  11 - C  12        /252. RY*(  12) C  13                   55.02    3.13    0.373
  16. BD (   1) C  11 - C  12        /253. RY*(  13) C  13                   46.28    1.91    0.267
  16. BD (   1) C  11 - C  12        /254. RY*(  14) C  13                  106.38    1.75    0.388
  16. BD (   1) C  11 - C  12        /255. RY*(  15) C  13                    0.75   22.06    0.116
  16. BD (   1) C  11 - C  12        /256. RY*(  16) C  13                    0.52    3.41    0.038
  16. BD (   1) C  11 - C  12        /257. RY*(  17) C  13                    9.47    3.54    0.165
  16. BD (   1) C  11 - C  12        /258. RY*(   1) C  14                   21.48    1.68    0.171
  16. BD (   1) C  11 - C  12        /260. RY*(   3) C  14                    2.26    1.52    0.053
  16. BD (   1) C  11 - C  12        /261. RY*(   4) C  14                    5.00    1.72    0.083
  16. BD (   1) C  11 - C  12        /262. RY*(   5) C  14                  132.13    0.87    0.306
  16. BD (   1) C  11 - C  12        /263. RY*(   6) C  14                   74.47    2.30    0.372
  16. BD (   1) C  11 - C  12        /265. RY*(   8) C  14                   19.17    3.53    0.234
  16. BD (   1) C  11 - C  12        /271. RY*(  14) C  14                    5.31    1.63    0.084
  16. BD (   1) C  11 - C  12        /273. RY*(  16) C  14                    2.05   21.40    0.188
  16. BD (   1) C  11 - C  12        /275. RY*(   1) C  15                    2.13    1.61    0.052
  16. BD (   1) C  11 - C  12        /276. RY*(   2) C  15                    3.59    2.43    0.084
  16. BD (   1) C  11 - C  12        /279. RY*(   5) C  15                    3.53    1.64    0.068
  16. BD (   1) C  11 - C  12        /281. RY*(   7) C  15                    6.74    2.42    0.115
  16. BD (   1) C  11 - C  12        /282. RY*(   8) C  15                    2.43    4.04    0.089
  16. BD (   1) C  11 - C  12        /283. RY*(   9) C  15                    2.22    2.43    0.066
  16. BD (   1) C  11 - C  12        /284. RY*(  10) C  15                    1.81    3.32    0.070
  16. BD (   1) C  11 - C  12        /285. RY*(  11) C  15                    4.90    2.97    0.108
  16. BD (   1) C  11 - C  12        /288. RY*(  14) C  15                    1.93    4.01    0.079
  16. BD (   1) C  11 - C  12        /289. RY*(  15) C  15                    1.14    2.27    0.046
  16. BD (   1) C  11 - C  12        /291. RY*(  17) C  15                    8.78    1.40    0.100
  16. BD (   1) C  11 - C  12        /292. RY*(   1) C  16                   14.02    1.91    0.147
  16. BD (   1) C  11 - C  12        /295. RY*(   4) C  16                    0.61    1.98    0.031
  16. BD (   1) C  11 - C  12        /297. RY*(   6) C  16                    8.31    2.28    0.124
  16. BD (   1) C  11 - C  12        /298. RY*(   7) C  16                    8.14    2.20    0.120
  16. BD (   1) C  11 - C  12        /299. RY*(   8) C  16                    5.69    2.38    0.105
  16. BD (   1) C  11 - C  12        /300. RY*(   9) C  16                    0.59    1.83    0.030
  16. BD (   1) C  11 - C  12        /301. RY*(  10) C  16                    1.79   23.88    0.186
  16. BD (   1) C  11 - C  12        /302. RY*(  11) C  16                   10.35    2.74    0.151
  16. BD (   1) C  11 - C  12        /304. RY*(   2)Cl  17                    0.61    1.62    0.028
  16. BD (   1) C  11 - C  12        /305. RY*(   3)Cl  17                    1.04    1.60    0.037
  16. BD (   1) C  11 - C  12        /306. RY*(   4)Cl  17                   37.25    2.06    0.249
  16. BD (   1) C  11 - C  12        /307. RY*(   5)Cl  17                    1.65    2.74    0.061
  16. BD (   1) C  11 - C  12        /309. RY*(   7)Cl  17                    1.66    1.28    0.041
  16. BD (   1) C  11 - C  12        /312. RY*(  10)Cl  17                    1.20    1.77    0.042
  16. BD (   1) C  11 - C  12        /317. RY*(  15)Cl  17                    1.70    4.66    0.080
  16. BD (   1) C  11 - C  12        /319. RY*(  17)Cl  17                    2.47    4.80    0.098
  16. BD (   1) C  11 - C  12        /323. RY*(  21)Cl  17                    0.55    1.98    0.030
  16. BD (   1) C  11 - C  12        /324. RY*(   1) H  18                    9.77    1.57    0.111
  16. BD (   1) C  11 - C  12        /326. RY*(   3) H  18                    1.78    2.68    0.062
  16. BD (   1) C  11 - C  12        /331. RY*(   3) H  19                   11.00    0.77    0.083
  16. BD (   1) C  11 - C  12        /332. RY*(   4) H  19                   13.79    1.26    0.118
  16. BD (   1) C  11 - C  12        /333. RY*(   5) H  19                  250.09    0.20    0.203
  16. BD (   1) C  11 - C  12        /336. RY*(   3) H  20                 1428.37    0.19    0.466
  16. BD (   1) C  11 - C  12        /337. RY*(   4) H  20                   14.82    0.81    0.099
  16. BD (   1) C  11 - C  12        /344. BD*(   2) C   2 - C   3            4.10    0.85    0.056
  16. BD (   1) C  11 - C  12        /347. BD*(   1) C   3 - H   7            3.51    1.31    0.061
  16. BD (   1) C  11 - C  12        /350. BD*(   1) C   4 -Cl   8           26.77    0.77    0.129
  16. BD (   1) C  11 - C  12        /353. BD*(   1) C   6 - C  11            0.72    1.23    0.027
  16. BD (   1) C  11 - C  12        /355. BD*(   2) C  11 - C  12            0.64    0.85    0.023
  16. BD (   1) C  11 - C  12        /358. BD*(   1) C  12 - H  20          147.49    2.10    0.498
  16. BD (   1) C  11 - C  12        /361. BD*(   1) C  14 - C  15          240.38    0.68    0.363
  16. BD (   1) C  11 - C  12        /363. BD*(   1) C  14 - H  19           15.61    3.92    0.222
  16. BD (   1) C  11 - C  12        /364. BD*(   1) C  15 - C  16           57.18    3.14    0.379
  17. BD (   2) C  11 - C  12        /106. RY*(  12) C   3                    1.27    0.89    0.033
  17. BD (   2) C  11 - C  12        /135. RY*(   7) C   5                    3.53    0.56    0.044
  17. BD (   2) C  11 - C  12        /137. RY*(   9) C   5                    0.93    1.40    0.036
  17. BD (   2) C  11 - C  12        /149. RY*(   4) C   6                    0.87    1.27    0.033
  17. BD (   2) C  11 - C  12        /152. RY*(   7) C   6                    1.26    0.69    0.029
  17. BD (   2) C  11 - C  12        /163. RY*(   1) H   7                    1.70    0.77    0.036
  17. BD (   2) C  11 - C  12        /204. RY*(   2) H  10                    0.60    1.63    0.031
  17. BD (   2) C  11 - C  12        /209. RY*(   2) C  11                    1.08    0.70    0.027
  17. BD (   2) C  11 - C  12        /218. RY*(  11) C  11                    0.61    2.47    0.038
  17. BD (   2) C  11 - C  12        /221. RY*(  14) C  11                    0.54    2.72    0.038
  17. BD (   2) C  11 - C  12        /222. RY*(  15) C  11                    1.15   10.51    0.109
  17. BD (   2) C  11 - C  12        /229. RY*(   6) C  12                    0.55    1.53    0.029
  17. BD (   2) C  11 - C  12        /230. RY*(   7) C  12                    0.94    1.85    0.041
  17. BD (   2) C  11 - C  12        /237. RY*(  14) C  12                    1.03    2.86    0.054
  17. BD (   2) C  11 - C  12        /240. RY*(  17) C  12                   18.07    0.25    0.067
  17. BD (   2) C  11 - C  12        /246. RY*(   6) C  13                    1.69    0.75    0.035
  17. BD (   2) C  11 - C  12        /254. RY*(  14) C  13                    1.27    1.21    0.039
  17. BD (   2) C  11 - C  12        /260. RY*(   3) C  14                    1.28    0.99    0.035
  17. BD (   2) C  11 - C  12        /262. RY*(   5) C  14                    1.90    0.34    0.025
  17. BD (   2) C  11 - C  12        /331. RY*(   3) H  19                    0.95    0.24    0.015
  17. BD (   2) C  11 - C  12        /337. RY*(   4) H  20                    7.78    0.28    0.046
  17. BD (   2) C  11 - C  12        /352. BD*(   2) C   5 - C   6           20.17    0.30    0.070
  17. BD (   2) C  11 - C  12        /358. BD*(   1) C  12 - H  20            0.88    1.57    0.036
  17. BD (   2) C  11 - C  12        /360. BD*(   2) C  13 - C  16            6.08    2.25    0.106
  17. BD (   2) C  11 - C  12        /361. BD*(   1) C  14 - C  15            3.68    0.15    0.023
  17. BD (   2) C  11 - C  12        /366. BD*(   1) C  16 -Cl  17            1.56    2.40    0.060
  18. BD (   1) C  11 - C  14        / 65. RY*(   5) C   1                    1.10    2.05    0.043
  18. BD (   1) C  11 - C  14        / 66. RY*(   6) C   1                    0.61    2.72    0.037
  18. BD (   1) C  11 - C  14        / 69. RY*(   9) C   1                    1.37    1.93    0.046
  18. BD (   1) C  11 - C  14        / 70. RY*(  10) C   1                    2.34    3.95    0.086
  18. BD (   1) C  11 - C  14        / 72. RY*(  12) C   1                    7.43    1.61    0.098
  18. BD (   1) C  11 - C  14        / 73. RY*(  13) C   1                    3.02    2.56    0.079
  18. BD (   1) C  11 - C  14        / 74. RY*(  14) C   1                    0.56    3.02    0.037
  18. BD (   1) C  11 - C  14        / 79. RY*(   2) C   2                    0.92    1.70    0.035
  18. BD (   1) C  11 - C  14        / 82. RY*(   5) C   2                    0.66    2.72    0.038
  18. BD (   1) C  11 - C  14        / 88. RY*(  11) C   2                    3.07    3.75    0.096
  18. BD (   1) C  11 - C  14        / 92. RY*(  15) C   2                    0.85    3.39    0.048
  18. BD (   1) C  11 - C  14        / 95. RY*(   1) C   3                    4.11    1.80    0.077
  18. BD (   1) C  11 - C  14        / 96. RY*(   2) C   3                 4947.72    0.08    0.576
  18. BD (   1) C  11 - C  14        / 97. RY*(   3) C   3                   24.38    1.50    0.172
  18. BD (   1) C  11 - C  14        /100. RY*(   6) C   3                   20.79    1.94    0.180
  18. BD (   1) C  11 - C  14        /101. RY*(   7) C   3                    5.81    1.12    0.072
  18. BD (   1) C  11 - C  14        /105. RY*(  11) C   3                    1.72    4.51    0.079
  18. BD (   1) C  11 - C  14        /106. RY*(  12) C   3                   18.12    1.37    0.142
  18. BD (   1) C  11 - C  14        /109. RY*(  15) C   3                    1.57    3.47    0.066
  18. BD (   1) C  11 - C  14        /112. RY*(   1) C   4                    1.81    1.55    0.048
  18. BD (   1) C  11 - C  14        /113. RY*(   2) C   4                    2.39    1.57    0.055
  18. BD (   1) C  11 - C  14        /114. RY*(   3) C   4                    4.81    1.21    0.069
  18. BD (   1) C  11 - C  14        /115. RY*(   4) C   4                    2.49    1.96    0.063
  18. BD (   1) C  11 - C  14        /117. RY*(   6) C   4                    3.31    2.17    0.076
  18. BD (   1) C  11 - C  14        /118. RY*(   7) C   4                    2.83    1.94    0.067
  18. BD (   1) C  11 - C  14        /120. RY*(   9) C   4                    2.78    3.38    0.087
  18. BD (   1) C  11 - C  14        /122. RY*(  11) C   4                   59.15    1.67    0.282
  18. BD (   1) C  11 - C  14        /128. RY*(  17) C   4                    1.19    3.13    0.055
  18. BD (   1) C  11 - C  14        /132. RY*(   4) C   5                    3.96    1.78    0.075
  18. BD (   1) C  11 - C  14        /133. RY*(   5) C   5                    1.86    1.83    0.052
  18. BD (   1) C  11 - C  14        /134. RY*(   6) C   5                  149.64    0.31    0.192
  18. BD (   1) C  11 - C  14        /135. RY*(   7) C   5                    1.43    1.05    0.035
  18. BD (   1) C  11 - C  14        /136. RY*(   8) C   5                    1.67    2.18    0.054
  18. BD (   1) C  11 - C  14        /137. RY*(   9) C   5                   84.95    1.88    0.359
  18. BD (   1) C  11 - C  14        /138. RY*(  10) C   5                   17.45    2.79    0.198
  18. BD (   1) C  11 - C  14        /139. RY*(  11) C   5                   70.66    2.35    0.366
  18. BD (   1) C  11 - C  14        /141. RY*(  13) C   5                    1.05    2.89    0.050
  18. BD (   1) C  11 - C  14        /144. RY*(  16) C   5                   13.77    2.73    0.174
  18. BD (   1) C  11 - C  14        /146. RY*(   1) C   6                    2.85    1.90    0.066
  18. BD (   1) C  11 - C  14        /147. RY*(   2) C   6                    1.96    1.63    0.051
  18. BD (   1) C  11 - C  14        /148. RY*(   3) C   6                    1.09    1.98    0.042
  18. BD (   1) C  11 - C  14        /149. RY*(   4) C   6                    0.95    1.75    0.037
  18. BD (   1) C  11 - C  14        /152. RY*(   7) C   6                    8.44    1.18    0.090
  18. BD (   1) C  11 - C  14        /153. RY*(   8) C   6                    0.63    1.50    0.028
  18. BD (   1) C  11 - C  14        /154. RY*(   9) C   6                    8.68    2.59    0.135
  18. BD (   1) C  11 - C  14        /155. RY*(  10) C   6                    5.12    3.26    0.116
  18. BD (   1) C  11 - C  14        /156. RY*(  11) C   6                    6.15    3.38    0.130
  18. BD (   1) C  11 - C  14        /158. RY*(  13) C   6                    3.33    2.14    0.076
  18. BD (   1) C  11 - C  14        /159. RY*(  14) C   6                    1.83    2.38    0.059
  18. BD (   1) C  11 - C  14        /163. RY*(   1) H   7                   18.73    1.25    0.137
  18. BD (   1) C  11 - C  14        /167. RY*(   5) H   7                    5.20    2.91    0.111
  18. BD (   1) C  11 - C  14        /168. RY*(   1)Cl   8                    3.07    1.45    0.060
  18. BD (   1) C  11 - C  14        /169. RY*(   2)Cl   8                    1.32    1.50    0.040
  18. BD (   1) C  11 - C  14        /170. RY*(   3)Cl   8                    1.27    1.55    0.040
  18. BD (   1) C  11 - C  14        /172. RY*(   5)Cl   8                    0.97    2.49    0.044
  18. BD (   1) C  11 - C  14        /173. RY*(   6)Cl   8                    6.93    1.40    0.088
  18. BD (   1) C  11 - C  14        /176. RY*(   9)Cl   8                    0.58    2.21    0.032
  18. BD (   1) C  11 - C  14        /188. RY*(   3) O   9                    0.89    1.18    0.029
  18. BD (   1) C  11 - C  14        /189. RY*(   4) O   9                    0.72    2.23    0.036
  18. BD (   1) C  11 - C  14        /190. RY*(   5) O   9                    3.67    2.71    0.090
  18. BD (   1) C  11 - C  14        /199. RY*(  14) O   9                    6.23    3.26    0.128
  18. BD (   1) C  11 - C  14        /200. RY*(  15) O   9                   12.43    2.85    0.169
  18. BD (   1) C  11 - C  14        /201. RY*(  16) O   9                    4.18    4.29    0.120
  18. BD (   1) C  11 - C  14        /204. RY*(   2) H  10                    0.54    2.11    0.030
  18. BD (   1) C  11 - C  14        /209. RY*(   2) C  11                   17.52    1.18    0.129
  18. BD (   1) C  11 - C  14        /210. RY*(   3) C  11                    5.26    1.44    0.078
  18. BD (   1) C  11 - C  14        /211. RY*(   4) C  11                    4.32    1.40    0.070
  18. BD (   1) C  11 - C  14        /212. RY*(   5) C  11                    5.23    1.58    0.082
  18. BD (   1) C  11 - C  14        /213. RY*(   6) C  11                  397.37    0.10    0.176
  18. BD (   1) C  11 - C  14        /214. RY*(   7) C  11                    1.94    2.29    0.060
  18. BD (   1) C  11 - C  14        /215. RY*(   8) C  11                    0.69    2.18    0.035
  18. BD (   1) C  11 - C  14        /217. RY*(  10) C  11                    1.79    1.73    0.050
  18. BD (   1) C  11 - C  14        /218. RY*(  11) C  11                    1.86    2.95    0.067
  18. BD (   1) C  11 - C  14        /219. RY*(  12) C  11                    0.60    3.79    0.043
  18. BD (   1) C  11 - C  14        /220. RY*(  13) C  11                    4.27    5.64    0.139
  18. BD (   1) C  11 - C  14        /221. RY*(  14) C  11                    4.62    3.20    0.109
  18. BD (   1) C  11 - C  14        /222. RY*(  15) C  11                   15.84   10.99    0.375
  18. BD (   1) C  11 - C  14        /228. RY*(   5) C  12                    2.04    3.28    0.074
  18. BD (   1) C  11 - C  14        /230. RY*(   7) C  12                    2.70    2.34    0.071
  18. BD (   1) C  11 - C  14        /231. RY*(   8) C  12                   10.85    3.31    0.170
  18. BD (   1) C  11 - C  14        /236. RY*(  13) C  12                    1.74    1.83    0.051
  18. BD (   1) C  11 - C  14        /237. RY*(  14) C  12                   20.06    3.34    0.233
  18. BD (   1) C  11 - C  14        /239. RY*(  16) C  12                    3.12   18.93    0.218
  18. BD (   1) C  11 - C  14        /240. RY*(  17) C  12                  127.08    0.74    0.275
  18. BD (   1) C  11 - C  14        /241. RY*(   1) C  13                    0.96    1.48    0.034
  18. BD (   1) C  11 - C  14        /244. RY*(   4) C  13                   20.14    1.56    0.159
  18. BD (   1) C  11 - C  14        /245. RY*(   5) C  13                   16.01    0.89    0.107
  18. BD (   1) C  11 - C  14        /246. RY*(   6) C  13                   35.29    1.24    0.188
  18. BD (   1) C  11 - C  14        /248. RY*(   8) C  13                    5.60    3.15    0.119
  18. BD (   1) C  11 - C  14        /249. RY*(   9) C  13                    3.51    2.93    0.091
  18. BD (   1) C  11 - C  14        /251. RY*(  11) C  13                    7.65    3.36    0.144
  18. BD (   1) C  11 - C  14        /252. RY*(  12) C  13                    2.35    3.08    0.076
  18. BD (   1) C  11 - C  14        /253. RY*(  13) C  13                    2.75    1.86    0.064
  18. BD (   1) C  11 - C  14        /254. RY*(  14) C  13                    4.50    1.70    0.078
  18. BD (   1) C  11 - C  14        /257. RY*(  17) C  13                    1.20    3.49    0.058
  18. BD (   1) C  11 - C  14        /258. RY*(   1) C  14                  100.16    1.64    0.363
  18. BD (   1) C  11 - C  14        /259. RY*(   2) C  14                    0.85    1.97    0.037
  18. BD (   1) C  11 - C  14        /260. RY*(   3) C  14                    8.43    1.47    0.100
  18. BD (   1) C  11 - C  14        /261. RY*(   4) C  14                   52.31    1.67    0.266
  18. BD (   1) C  11 - C  14        /262. RY*(   5) C  14                  256.39    0.83    0.413
  18. BD (   1) C  11 - C  14        /263. RY*(   6) C  14                   25.16    2.25    0.214
  18. BD (   1) C  11 - C  14        /268. RY*(  11) C  14                   16.59    3.06    0.203
  18. BD (   1) C  11 - C  14        /269. RY*(  12) C  14                   55.04    2.38    0.325
  18. BD (   1) C  11 - C  14        /271. RY*(  14) C  14                   91.94    1.58    0.343
  18. BD (   1) C  11 - C  14        /272. RY*(  15) C  14                   55.43    2.07    0.305
  18. BD (   1) C  11 - C  14        /275. RY*(   1) C  15                    4.75    1.56    0.077
  18. BD (   1) C  11 - C  14        /276. RY*(   2) C  15                   14.01    2.38    0.164
  18. BD (   1) C  11 - C  14        /279. RY*(   5) C  15                    1.37    1.59    0.042
  18. BD (   1) C  11 - C  14        /280. RY*(   6) C  15                   22.24    2.21    0.199
  18. BD (   1) C  11 - C  14        /281. RY*(   7) C  15                   19.40    2.37    0.193
  18. BD (   1) C  11 - C  14        /282. RY*(   8) C  15                    0.55    3.99    0.042
  18. BD (   1) C  11 - C  14        /283. RY*(   9) C  15                    0.90    2.38    0.042
  18. BD (   1) C  11 - C  14        /285. RY*(  11) C  15                    9.86    2.92    0.152
  18. BD (   1) C  11 - C  14        /286. RY*(  12) C  15                    4.47    2.45    0.094
  18. BD (   1) C  11 - C  14        /288. RY*(  14) C  15                    4.86    3.96    0.125
  18. BD (   1) C  11 - C  14        /289. RY*(  15) C  15                    0.86    2.22    0.039
  18. BD (   1) C  11 - C  14        /291. RY*(  17) C  15                    4.24    1.35    0.068
  18. BD (   1) C  11 - C  14        /292. RY*(   1) C  16                   66.44    1.86    0.315
  18. BD (   1) C  11 - C  14        /293. RY*(   2) C  16                    4.22    1.80    0.078
  18. BD (   1) C  11 - C  14        /297. RY*(   6) C  16                    0.75    2.23    0.037
  18. BD (   1) C  11 - C  14        /299. RY*(   8) C  16                    0.78    2.33    0.038
  18. BD (   1) C  11 - C  14        /301. RY*(  10) C  16                    1.01   23.83    0.139
  18. BD (   1) C  11 - C  14        /302. RY*(  11) C  16                    2.66    2.69    0.076
  18. BD (   1) C  11 - C  14        /306. RY*(   4)Cl  17                    4.84    2.01    0.089
  18. BD (   1) C  11 - C  14        /312. RY*(  10)Cl  17                    2.28    1.72    0.056
  18. BD (   1) C  11 - C  14        /317. RY*(  15)Cl  17                    0.79    4.61    0.054
  18. BD (   1) C  11 - C  14        /319. RY*(  17)Cl  17                    0.78    4.75    0.055
  18. BD (   1) C  11 - C  14        /324. RY*(   1) H  18                   42.44    1.52    0.228
  18. BD (   1) C  11 - C  14        /326. RY*(   3) H  18                   17.23    2.63    0.191
  18. BD (   1) C  11 - C  14        /331. RY*(   3) H  19                  147.86    0.72    0.293
  18. BD (   1) C  11 - C  14        /332. RY*(   4) H  19                   14.61    1.21    0.119
  18. BD (   1) C  11 - C  14        /333. RY*(   5) H  19                 4211.74    0.15    0.724
  18. BD (   1) C  11 - C  14        /336. RY*(   3) H  20                    7.48    0.14    0.029
  18. BD (   1) C  11 - C  14        /337. RY*(   4) H  20                    0.66    0.76    0.020
  18. BD (   1) C  11 - C  14        /344. BD*(   2) C   2 - C   3            0.75    0.81    0.023
  18. BD (   1) C  11 - C  14        /346. BD*(   1) C   3 - C   6            1.90    1.33    0.045
  18. BD (   1) C  11 - C  14        /347. BD*(   1) C   3 - H   7            1.24    1.26    0.035
  18. BD (   1) C  11 - C  14        /348. BD*(   1) C   4 - C   5            0.60    1.34    0.025
  18. BD (   1) C  11 - C  14        /350. BD*(   1) C   4 -Cl   8          121.81    0.72    0.266
  18. BD (   1) C  11 - C  14        /351. BD*(   1) C   5 - C   6           10.64    1.34    0.107
  18. BD (   1) C  11 - C  14        /352. BD*(   2) C   5 - C   6            1.40    0.78    0.033
  18. BD (   1) C  11 - C  14        /353. BD*(   1) C   6 - C  11            6.62    1.18    0.079
  18. BD (   1) C  11 - C  14        /354. BD*(   1) C  11 - C  12            4.54    1.38    0.071
  18. BD (   1) C  11 - C  14        /355. BD*(   2) C  11 - C  12           11.26    0.80    0.094
  18. BD (   1) C  11 - C  14        /358. BD*(   1) C  12 - H  20           34.19    2.05    0.237
  18. BD (   1) C  11 - C  14        /359. BD*(   1) C  13 - C  16           50.68    5.56    0.474
  18. BD (   1) C  11 - C  14        /363. BD*(   1) C  14 - H  19            5.19    3.88    0.127
  18. BD (   1) C  11 - C  14        /364. BD*(   1) C  15 - C  16            2.47    3.09    0.078
  19. BD (   1) C  12 - C  13        / 65. RY*(   5) C   1                    2.25    2.05    0.061
  19. BD (   1) C  12 - C  13        / 66. RY*(   6) C   1                    1.36    2.72    0.055
  19. BD (   1) C  12 - C  13        / 69. RY*(   9) C   1                    8.31    1.94    0.115
  19. BD (   1) C  12 - C  13        / 70. RY*(  10) C   1                    0.83    3.95    0.052
  19. BD (   1) C  12 - C  13        / 71. RY*(  11) C   1                    2.06    4.19    0.084
  19. BD (   1) C  12 - C  13        / 72. RY*(  12) C   1                   18.92    1.61    0.158
  19. BD (   1) C  12 - C  13        / 74. RY*(  14) C   1                    1.11    3.02    0.052
  19. BD (   1) C  12 - C  13        / 75. RY*(  15) C   1                    0.75   19.61    0.110
  19. BD (   1) C  12 - C  13        / 82. RY*(   5) C   2                    1.16    2.72    0.051
  19. BD (   1) C  12 - C  13        / 83. RY*(   6) C   2                    1.12    2.53    0.048
  19. BD (   1) C  12 - C  13        / 84. RY*(   7) C   2                    5.31    2.17    0.097
  19. BD (   1) C  12 - C  13        / 86. RY*(   9) C   2                    2.68    2.79    0.078
  19. BD (   1) C  12 - C  13        / 87. RY*(  10) C   2                    1.47    3.01    0.060
  19. BD (   1) C  12 - C  13        / 88. RY*(  11) C   2                    5.96    3.76    0.135
  19. BD (   1) C  12 - C  13        / 89. RY*(  12) C   2                    2.68    2.63    0.076
  19. BD (   1) C  12 - C  13        / 90. RY*(  13) C   2                    3.76    3.68    0.106
  19. BD (   1) C  12 - C  13        / 91. RY*(  14) C   2                    5.79    1.42    0.082
  19. BD (   1) C  12 - C  13        / 92. RY*(  15) C   2                   18.94    3.39    0.229
  19. BD (   1) C  12 - C  13        / 96. RY*(   2) C   3                 3823.32    0.09    0.521
  19. BD (   1) C  12 - C  13        / 97. RY*(   3) C   3                   25.73    1.51    0.178
  19. BD (   1) C  12 - C  13        / 98. RY*(   4) C   3                    1.61    1.89    0.050
  19. BD (   1) C  12 - C  13        / 99. RY*(   5) C   3                    2.67    2.15    0.068
  19. BD (   1) C  12 - C  13        /100. RY*(   6) C   3                   34.17    1.95    0.233
  19. BD (   1) C  12 - C  13        /101. RY*(   7) C   3                   46.37    1.12    0.206
  19. BD (   1) C  12 - C  13        /102. RY*(   8) C   3                   13.57    2.47    0.165
  19. BD (   1) C  12 - C  13        /103. RY*(   9) C   3                    5.82    4.56    0.147
  19. BD (   1) C  12 - C  13        /104. RY*(  10) C   3                   27.06    2.27    0.224
  19. BD (   1) C  12 - C  13        /105. RY*(  11) C   3                    4.89    4.51    0.134
  19. BD (   1) C  12 - C  13        /106. RY*(  12) C   3                  209.67    1.38    0.485
  19. BD (   1) C  12 - C  13        /108. RY*(  14) C   3                    7.68    3.41    0.146
  19. BD (   1) C  12 - C  13        /109. RY*(  15) C   3                   10.96    3.48    0.176
  19. BD (   1) C  12 - C  13        /110. RY*(  16) C   3                    2.97    2.01    0.070
  19. BD (   1) C  12 - C  13        /111. RY*(  17) C   3                    0.57   20.89    0.098
  19. BD (   1) C  12 - C  13        /112. RY*(   1) C   4                    7.64    1.56    0.098
  19. BD (   1) C  12 - C  13        /113. RY*(   2) C   4                   23.38    1.58    0.173
  19. BD (   1) C  12 - C  13        /114. RY*(   3) C   4                   32.91    1.22    0.180
  19. BD (   1) C  12 - C  13        /115. RY*(   4) C   4                    4.12    1.97    0.081
  19. BD (   1) C  12 - C  13        /117. RY*(   6) C   4                   32.04    2.17    0.238
  19. BD (   1) C  12 - C  13        /118. RY*(   7) C   4                   54.19    1.94    0.293
  19. BD (   1) C  12 - C  13        /120. RY*(   9) C   4                    4.92    3.39    0.117
  19. BD (   1) C  12 - C  13        /121. RY*(  10) C   4                    1.77    2.72    0.063
  19. BD (   1) C  12 - C  13        /122. RY*(  11) C   4                   29.41    1.68    0.200
  19. BD (   1) C  12 - C  13        /123. RY*(  12) C   4                   13.58    3.16    0.187
  19. BD (   1) C  12 - C  13        /129. RY*(   1) C   5                    1.91    1.40    0.047
  19. BD (   1) C  12 - C  13        /130. RY*(   2) C   5                    2.53    1.71    0.059
  19. BD (   1) C  12 - C  13        /131. RY*(   3) C   5                   26.33    1.75    0.194
  19. BD (   1) C  12 - C  13        /132. RY*(   4) C   5                    7.08    1.78    0.101
  19. BD (   1) C  12 - C  13        /133. RY*(   5) C   5                    8.33    1.84    0.112
  19. BD (   1) C  12 - C  13        /134. RY*(   6) C   5                 1492.40    0.31    0.614
  19. BD (   1) C  12 - C  13        /135. RY*(   7) C   5                  549.75    1.05    0.686
  19. BD (   1) C  12 - C  13        /136. RY*(   8) C   5                    0.81    2.19    0.038
  19. BD (   1) C  12 - C  13        /137. RY*(   9) C   5                  170.16    1.89    0.512
  19. BD (   1) C  12 - C  13        /138. RY*(  10) C   5                   47.34    2.79    0.328
  19. BD (   1) C  12 - C  13        /139. RY*(  11) C   5                   20.92    2.36    0.201
  19. BD (   1) C  12 - C  13        /141. RY*(  13) C   5                    3.07    2.89    0.085
  19. BD (   1) C  12 - C  13        /144. RY*(  16) C   5                    0.55    2.73    0.035
  19. BD (   1) C  12 - C  13        /146. RY*(   1) C   6                    2.05    1.90    0.056
  19. BD (   1) C  12 - C  13        /147. RY*(   2) C   6                   34.90    1.64    0.216
  19. BD (   1) C  12 - C  13        /148. RY*(   3) C   6                    2.65    1.98    0.065
  19. BD (   1) C  12 - C  13        /149. RY*(   4) C   6                    9.59    1.75    0.117
  19. BD (   1) C  12 - C  13        /152. RY*(   7) C   6                  200.33    1.18    0.439
  19. BD (   1) C  12 - C  13        /154. RY*(   9) C   6                   22.29    2.59    0.217
  19. BD (   1) C  12 - C  13        /155. RY*(  10) C   6                    2.89    3.27    0.088
  19. BD (   1) C  12 - C  13        /158. RY*(  13) C   6                    5.48    2.15    0.098
  19. BD (   1) C  12 - C  13        /159. RY*(  14) C   6                    0.73    2.39    0.038
  19. BD (   1) C  12 - C  13        /160. RY*(  15) C   6                    1.37    6.98    0.088
  19. BD (   1) C  12 - C  13        /161. RY*(  16) C   6                    0.72    3.63    0.046
  19. BD (   1) C  12 - C  13        /162. RY*(  17) C   6                    0.91   18.35    0.117
  19. BD (   1) C  12 - C  13        /163. RY*(   1) H   7                  292.09    1.25    0.546
  19. BD (   1) C  12 - C  13        /167. RY*(   5) H   7                   55.10    2.92    0.362
  19. BD (   1) C  12 - C  13        /168. RY*(   1)Cl   8                    4.06    1.45    0.069
  19. BD (   1) C  12 - C  13        /169. RY*(   2)Cl   8                    0.51    1.50    0.025
  19. BD (   1) C  12 - C  13        /170. RY*(   3)Cl   8                    3.17    1.56    0.063
  19. BD (   1) C  12 - C  13        /172. RY*(   5)Cl   8                    4.61    2.49    0.097
  19. BD (   1) C  12 - C  13        /173. RY*(   6)Cl   8                   10.86    1.40    0.111
  19. BD (   1) C  12 - C  13        /176. RY*(   9)Cl   8                    1.89    2.22    0.059
  19. BD (   1) C  12 - C  13        /181. RY*(  14)Cl   8                    1.40    4.33    0.070
  19. BD (   1) C  12 - C  13        /188. RY*(   3) O   9                    0.67    1.18    0.025
  19. BD (   1) C  12 - C  13        /189. RY*(   4) O   9                    3.65    2.23    0.082
  19. BD (   1) C  12 - C  13        /191. RY*(   6) O   9                    2.21    2.38    0.066
  19. BD (   1) C  12 - C  13        /198. RY*(  13) O   9                    2.34    4.16    0.089
  19. BD (   1) C  12 - C  13        /199. RY*(  14) O   9                   49.85    3.26    0.364
  19. BD (   1) C  12 - C  13        /200. RY*(  15) O   9                   79.73    2.86    0.431
  19. BD (   1) C  12 - C  13        /201. RY*(  16) O   9                   20.53    4.29    0.268
  19. BD (   1) C  12 - C  13        /202. RY*(  17) O   9                    0.84    3.82    0.051
  19. BD (   1) C  12 - C  13        /203. RY*(   1) H  10                   10.16    1.70    0.119
  19. BD (   1) C  12 - C  13        /204. RY*(   2) H  10                  132.17    2.11    0.477
  19. BD (   1) C  12 - C  13        /205. RY*(   3) H  10                   15.21    2.27    0.168
  19. BD (   1) C  12 - C  13        /207. RY*(   5) H  10                    0.68    3.18    0.042
  19. BD (   1) C  12 - C  13        /208. RY*(   1) C  11                    0.80    1.74    0.034
  19. BD (   1) C  12 - C  13        /209. RY*(   2) C  11                  115.17    1.18    0.333
  19. BD (   1) C  12 - C  13        /210. RY*(   3) C  11                   11.29    1.44    0.115
  19. BD (   1) C  12 - C  13        /211. RY*(   4) C  11                   23.65    1.41    0.165
  19. BD (   1) C  12 - C  13        /212. RY*(   5) C  11                   37.14    1.59    0.219
  19. BD (   1) C  12 - C  13        /213. RY*(   6) C  11                 4765.03    0.10    0.626
  19. BD (   1) C  12 - C  13        /214. RY*(   7) C  11                    2.67    2.29    0.071
  19. BD (   1) C  12 - C  13        /215. RY*(   8) C  11                    7.06    2.18    0.112
  19. BD (   1) C  12 - C  13        /217. RY*(  10) C  11                   37.84    1.74    0.231
  19. BD (   1) C  12 - C  13        /218. RY*(  11) C  11                  174.48    2.96    0.649
  19. BD (   1) C  12 - C  13        /219. RY*(  12) C  11                   20.07    3.79    0.249
  19. BD (   1) C  12 - C  13        /220. RY*(  13) C  11                   20.12    5.64    0.304
  19. BD (   1) C  12 - C  13        /221. RY*(  14) C  11                  139.88    3.21    0.605
  19. BD (   1) C  12 - C  13        /222. RY*(  15) C  11                  318.88   10.99    1.691
  19. BD (   1) C  12 - C  13        /223. RY*(  16) C  11                    1.42    3.78    0.066
  19. BD (   1) C  12 - C  13        /227. RY*(   4) C  12                   58.40    2.59    0.351
  19. BD (   1) C  12 - C  13        /228. RY*(   5) C  12                   12.96    3.28    0.186
  19. BD (   1) C  12 - C  13        /230. RY*(   7) C  12                  225.43    2.34    0.656
  19. BD (   1) C  12 - C  13        /231. RY*(   8) C  12                   18.53    3.31    0.224
  19. BD (   1) C  12 - C  13        /235. RY*(  12) C  12                   59.50    2.10    0.320
  19. BD (   1) C  12 - C  13        /236. RY*(  13) C  12                    3.99    1.84    0.077
  19. BD (   1) C  12 - C  13        /237. RY*(  14) C  12                  195.72    3.35    0.731
  19. BD (   1) C  12 - C  13        /239. RY*(  16) C  12                   10.46   18.93    0.402
  19. BD (   1) C  12 - C  13        /240. RY*(  17) C  12                 1664.51    0.74    1.003
  19. BD (   1) C  12 - C  13        /241. RY*(   1) C  13                   11.35    1.48    0.117
  19. BD (   1) C  12 - C  13        /242. RY*(   2) C  13                   18.74    1.58    0.155
  19. BD (   1) C  12 - C  13        /243. RY*(   3) C  13                    0.61    1.43    0.027
  19. BD (   1) C  12 - C  13        /244. RY*(   4) C  13                   51.65    1.56    0.256
  19. BD (   1) C  12 - C  13        /245. RY*(   5) C  13                  179.21    0.90    0.362
  19. BD (   1) C  12 - C  13        /246. RY*(   6) C  13                  245.21    1.24    0.498
  19. BD (   1) C  12 - C  13        /247. RY*(   7) C  13                   54.36    1.36    0.246
  19. BD (   1) C  12 - C  13        /248. RY*(   8) C  13                   21.03    3.15    0.232
  19. BD (   1) C  12 - C  13        /249. RY*(   9) C  13                   10.95    2.93    0.162
  19. BD (   1) C  12 - C  13        /251. RY*(  11) C  13                   60.57    3.36    0.407
  19. BD (   1) C  12 - C  13        /252. RY*(  12) C  13                   52.39    3.08    0.363
  19. BD (   1) C  12 - C  13        /253. RY*(  13) C  13                   41.78    1.87    0.252
  19. BD (   1) C  12 - C  13        /254. RY*(  14) C  13                  114.36    1.70    0.398
  19. BD (   1) C  12 - C  13        /255. RY*(  15) C  13                    2.42   22.02    0.208
  19. BD (   1) C  12 - C  13        /257. RY*(  17) C  13                    8.77    3.49    0.158
  19. BD (   1) C  12 - C  13        /258. RY*(   1) C  14                    6.60    1.64    0.094
  19. BD (   1) C  12 - C  13        /260. RY*(   3) C  14                    1.26    1.48    0.039
  19. BD (   1) C  12 - C  13        /261. RY*(   4) C  14                    0.65    1.68    0.030
  19. BD (   1) C  12 - C  13        /262. RY*(   5) C  14                  191.69    0.83    0.360
  19. BD (   1) C  12 - C  13        /263. RY*(   6) C  14                   73.30    2.25    0.367
  19. BD (   1) C  12 - C  13        /265. RY*(   8) C  14                   18.32    3.48    0.228
  19. BD (   1) C  12 - C  13        /269. RY*(  12) C  14                    1.15    2.39    0.047
  19. BD (   1) C  12 - C  13        /271. RY*(  14) C  14                    1.40    1.59    0.043
  19. BD (   1) C  12 - C  13        /272. RY*(  15) C  14                    1.06    2.08    0.042
  19. BD (   1) C  12 - C  13        /273. RY*(  16) C  14                    2.04   21.35    0.189
  19. BD (   1) C  12 - C  13        /275. RY*(   1) C  15                    1.81    1.56    0.048
  19. BD (   1) C  12 - C  13        /276. RY*(   2) C  15                    4.13    2.38    0.089
  19. BD (   1) C  12 - C  13        /279. RY*(   5) C  15                    3.04    1.60    0.063
  19. BD (   1) C  12 - C  13        /281. RY*(   7) C  15                    4.00    2.38    0.088
  19. BD (   1) C  12 - C  13        /282. RY*(   8) C  15                    2.47    3.99    0.090
  19. BD (   1) C  12 - C  13        /283. RY*(   9) C  15                    2.02    2.39    0.063
  19. BD (   1) C  12 - C  13        /284. RY*(  10) C  15                    2.86    3.27    0.087
  19. BD (   1) C  12 - C  13        /285. RY*(  11) C  15                    4.20    2.92    0.100
  19. BD (   1) C  12 - C  13        /288. RY*(  14) C  15                    1.40    3.97    0.067
  19. BD (   1) C  12 - C  13        /289. RY*(  15) C  15                    0.97    2.23    0.042
  19. BD (   1) C  12 - C  13        /291. RY*(  17) C  15                   13.68    1.35    0.123
  19. BD (   1) C  12 - C  13        /292. RY*(   1) C  16                   13.11    1.87    0.141
  19. BD (   1) C  12 - C  13        /293. RY*(   2) C  16                    0.94    1.81    0.037
  19. BD (   1) C  12 - C  13        /295. RY*(   4) C  16                    0.67    1.93    0.032
  19. BD (   1) C  12 - C  13        /297. RY*(   6) C  16                    9.27    2.24    0.130
  19. BD (   1) C  12 - C  13        /298. RY*(   7) C  16                   13.44    2.15    0.154
  19. BD (   1) C  12 - C  13        /299. RY*(   8) C  16                    6.87    2.33    0.114
  19. BD (   1) C  12 - C  13        /300. RY*(   9) C  16                    0.64    1.79    0.030
  19. BD (   1) C  12 - C  13        /301. RY*(  10) C  16                    1.60   23.83    0.176
  19. BD (   1) C  12 - C  13        /302. RY*(  11) C  16                   11.18    2.69    0.157
  19. BD (   1) C  12 - C  13        /305. RY*(   3)Cl  17                    1.20    1.55    0.039
  19. BD (   1) C  12 - C  13        /306. RY*(   4)Cl  17                   35.14    2.01    0.240
  19. BD (   1) C  12 - C  13        /307. RY*(   5)Cl  17                    2.00    2.70    0.066
  19. BD (   1) C  12 - C  13        /309. RY*(   7)Cl  17                    1.82    1.24    0.043
  19. BD (   1) C  12 - C  13        /312. RY*(  10)Cl  17                    0.85    1.73    0.035
  19. BD (   1) C  12 - C  13        /317. RY*(  15)Cl  17                    1.52    4.61    0.076
  19. BD (   1) C  12 - C  13        /319. RY*(  17)Cl  17                    2.35    4.75    0.095
  19. BD (   1) C  12 - C  13        /324. RY*(   1) H  18                    4.61    1.53    0.076
  19. BD (   1) C  12 - C  13        /326. RY*(   3) H  18                    0.77    2.64    0.041
  19. BD (   1) C  12 - C  13        /331. RY*(   3) H  19                    2.33    0.72    0.037
  19. BD (   1) C  12 - C  13        /332. RY*(   4) H  19                    6.15    1.21    0.078
[truncated: 1,711,244 more chars]
