# Supplementary material for: Gas Phase Reactivity of Isomeric Hydroxylated Polychlorinated Biphenyls
Source: J Am Soc Mass Spectrom. 2024 Apr 19;35(5):1021–9. doi: 10.1021/jasms.4c00035 (PMC11066962; doi:10.1021/jasms.4c00035)
Supplement: Supplementary file 3 — js4c00035_si_003.zip [file js4c00035_si_003.zip › Claculated geometries/4-OH-CB107_c2.out]

 Entering Gaussian System, Link 0=/gpfs/software/gaussian16/sse4/tar/g16/g16
 Initial command:
 /gpfs/software/gaussian16/sse4/tar/g16/l1.exe "/tmp/Gau-8008.inp" -scrdir="/tmp/"
 Entering Link 1 = /gpfs/software/gaussian16/sse4/tar/g16/l1.exe PID=      8009.
  
 Copyright (c) 1988,1990,1992,1993,1995,1998,2003,2009,2016,
            Gaussian, Inc.  All Rights Reserved.
  
 This is part of the Gaussian(R) 16 program.  It is based on
 the Gaussian(R) 09 system (copyright 2009, Gaussian, Inc.),
 the Gaussian(R) 03 system (copyright 2003, Gaussian, Inc.),
 the Gaussian(R) 98 system (copyright 1998, Gaussian, Inc.),
 the Gaussian(R) 94 system (copyright 1995, Gaussian, Inc.),
 the Gaussian 92(TM) system (copyright 1992, Gaussian, Inc.),
 the Gaussian 90(TM) system (copyright 1990, Gaussian, Inc.),
 the Gaussian 88(TM) system (copyright 1988, Gaussian, Inc.),
 the Gaussian 86(TM) system (copyright 1986, Carnegie Mellon
 University), and the Gaussian 82(TM) system (copyright 1983,
 Carnegie Mellon University). Gaussian is a federally registered
 trademark of Gaussian, Inc.
  
 This software contains proprietary and confidential information,
 including trade secrets, belonging to Gaussian, Inc.
  
 This software is provided under written license and may be
 used, copied, transmitted, or stored only in accord with that
 written license.
  
 The following legend is applicable only to US Government
 contracts under FAR:
  
                    RESTRICTED RIGHTS LEGEND
  
 Use, reproduction and disclosure by the US Government is
 subject to restrictions as set forth in subparagraphs (a)
 and (c) of the Commercial Computer Software - Restricted
 Rights clause in FAR 52.227-19.
  
 Gaussian, Inc.
 340 Quinnipiac St., Bldg. 40, Wallingford CT 06492
  
  
 ---------------------------------------------------------------
 Warning -- This program may not be used in any manner that
 competes with the business of Gaussian, Inc. or will provide
 assistance to any competitor of Gaussian, Inc.  The licensee
 of this program is prohibited from giving any competitor of
 Gaussian, Inc. access to this program.  By using this program,
 the user acknowledges that Gaussian, Inc. is engaged in the
 business of creating and licensing software in the field of
 computational chemistry and represents and warrants to the
 licensee that it is not a competitor of Gaussian, Inc. and that
 it will not use this program in any manner prohibited above.
 ---------------------------------------------------------------
  

 Cite this work as:
 Gaussian 16, Revision A.03,
 M. J. Frisch, G. W. Trucks, H. B. Schlegel, G. E. Scuseria, 
 M. A. Robb, J. R. Cheeseman, G. Scalmani, V. Barone, 
 G. A. Petersson, H. Nakatsuji, X. Li, M. Caricato, A. V. Marenich, 
 J. Bloino, B. G. Janesko, R. Gomperts, B. Mennucci, H. P. Hratchian, 
 J. V. Ortiz, A. F. Izmaylov, J. L. Sonnenberg, D. Williams-Young, 
 F. Ding, F. Lipparini, F. Egidi, J. Goings, B. Peng, A. Petrone, 
 T. Henderson, D. Ranasinghe, V. G. Zakrzewski, J. Gao, N. Rega, 
 G. Zheng, W. Liang, M. Hada, M. Ehara, K. Toyota, R. Fukuda, 
 J. Hasegawa, M. Ishida, T. Nakajima, Y. Honda, O. Kitao, H. Nakai, 
 T. Vreven, K. Throssell, J. A. Montgomery, Jr., J. E. Peralta, 
 F. Ogliaro, M. J. Bearpark, J. J. Heyd, E. N. Brothers, K. N. Kudin, 
 V. N. Staroverov, T. A. Keith, R. Kobayashi, J. Normand, 
 K. Raghavachari, A. P. Rendell, J. C. Burant, S. S. Iyengar, 
 J. Tomasi, M. Cossi, J. M. Millam, M. Klene, C. Adamo, R. Cammi, 
 J. W. Ochterski, R. L. Martin, K. Morokuma, O. Farkas, 
 J. B. Foresman, and D. J. Fox, Gaussian, Inc., Wallingford CT, 2016.
 
 ******************************************
 Gaussian 16:  ES64L-G16RevA.03 25-Dec-2016
                 4-Apr-2022 
 ******************************************
 %Chk=checkpoint
 %Mem=14gb
 %NProc=7
 Will use up to    7 processors via shared memory.
 -----------------------------------------
 #p M062X/6-311+G** opt int=ultrafine freq
 -----------------------------------------
 1/18=20,19=15,26=4,38=1/1,3;
 2/9=110,12=2,17=6,18=5,40=1/2;
 3/5=4,6=6,7=111,11=2,25=1,30=1,71=1,74=-55,75=-5/1,2,3;
 4//1;
 5/5=2,38=5/2;
 6/7=2,8=2,9=2,10=2,28=1/1;
 7//1,2,3,16;
 1/18=20,19=15,26=4/3(2);
 2/9=110/2;
 99//99;
 2/9=110/2;
 3/5=4,6=6,7=111,11=2,25=1,30=1,71=1,74=-55,75=-5/1,2,3;
 4/5=5,16=3,69=1/1;
 5/5=2,38=5/2;
 7//1,2,3,16;
 1/18=20,19=15,26=4/3(-5);
 2/9=110/2;
 6/7=2,8=2,9=2,10=2,19=2,28=1/1;
 99/9=1/99;
 Leave Link    1 at Mon Apr  4 20:10:13 2022, MaxMem=  1879048192 cpu:               0.8 elap:               0.1
 (Enter /gpfs/software/gaussian16/sse4/tar/g16/l101.exe)
 ---
 ...
 ---
 Symbolic Z-matrix:
 Charge = -1 Multiplicity = 1
 C                    -8.01158  -1.59115   6.70051 
 C                    -6.98943  -2.30939   7.52457 
 C                    -5.76393  -2.56945   7.02648 
 C                    -7.54788  -1.16533   5.35745 
 C                    -6.23812  -1.51546   4.88089 
 C                    -5.37119  -2.19343   5.65886 
 Cl                   -4.55655  -3.35966   8.00894 
 H                    -5.98754  -1.22113   3.86379 
 Cl                   -8.60432  -0.26965   4.34604 
 O                    -9.14742  -1.3653    7.10116 
 Cl                   -7.48998  -2.75436   9.12237 
 C                    -4.07162  -2.52449   5.03382 
 C                    -3.78499  -1.86021   3.83494 
 C                    -2.51412  -1.93178   3.27009 
 C                    -3.0602   -3.26093   5.66704 
 C                    -1.78178  -3.32605   5.1063 
 C                    -1.51859  -2.66382   3.90844 
 H                    -3.25514  -3.78274   6.60206 
 H                    -0.99953  -3.89166   5.60659 
 Cl                    0.04371  -2.74776   3.19997 
 
 ITRead=  0  0  0  0  0  0  0  0  0  0  0  0  0  0  0  0  0  0  0  0
 MicOpt= -1 -1 -1 -1 -1 -1 -1 -1 -1 -1 -1 -1 -1 -1 -1 -1 -1 -1 -1 -1
 NAtoms=     20 NQM=       20 NQMF=       0 NMMI=      0 NMMIF=      0
                NMic=       0 NMicF=      0.
                    Isotopes and Nuclear Properties:
 (Nuclear quadrupole moments (NQMom) in fm**2, nuclear magnetic moments (NMagM)
  in nuclear magnetons)

  Atom         1           2           3           4           5           6           7           8           9          10
 IAtWgt=          12          12          12          12          12          12          35           1          35          16
 AtmWgt=  12.0000000  12.0000000  12.0000000  12.0000000  12.0000000  12.0000000  34.9688527   1.0078250  34.9688527  15.9949146
 NucSpn=           0           0           0           0           0           0           3           1           3           0
 AtZEff=  -0.0000000  -0.0000000  -0.0000000  -0.0000000  -0.0000000  -0.0000000  -0.0000000  -0.0000000  -0.0000000  -0.0000000
 NQMom=    0.0000000   0.0000000   0.0000000   0.0000000   0.0000000   0.0000000  -8.1650000   0.0000000  -8.1650000   0.0000000
 NMagM=    0.0000000   0.0000000   0.0000000   0.0000000   0.0000000   0.0000000   0.8218740   2.7928460   0.8218740   0.0000000
 AtZNuc=   6.0000000   6.0000000   6.0000000   6.0000000   6.0000000   6.0000000  17.0000000   1.0000000  17.0000000   8.0000000

  Atom        11          12          13          14          15          16          17          18          19          20
 IAtWgt=          35          12          12          12          12          12          12           1           1          35
 AtmWgt=  34.9688527  12.0000000  12.0000000  12.0000000  12.0000000  12.0000000  12.0000000   1.0078250   1.0078250  34.9688527
 NucSpn=           3           0           0           0           0           0           0           1           1           3
 AtZEff=  -0.0000000  -0.0000000  -0.0000000  -0.0000000  -0.0000000  -0.0000000  -0.0000000  -0.0000000  -0.0000000  -0.0000000
 NQMom=   -8.1650000   0.0000000   0.0000000   0.0000000   0.0000000   0.0000000   0.0000000   0.0000000   0.0000000  -8.1650000
 NMagM=    0.8218740   0.0000000   0.0000000   0.0000000   0.0000000   0.0000000   0.0000000   2.7928460   2.7928460   0.8218740
 AtZNuc=  17.0000000   6.0000000   6.0000000   6.0000000   6.0000000   6.0000000   6.0000000   1.0000000   1.0000000  17.0000000
 Leave Link  101 at Mon Apr  4 20:10:13 2022, MaxMem=  1879048192 cpu:               2.9 elap:               0.4
 (Enter /gpfs/software/gaussian16/sse4/tar/g16/l103.exe)

 GradGradGradGradGradGradGradGradGradGradGradGradGradGradGradGradGradGrad
 Berny optimization.
 Initialization pass.
                           ----------------------------
                           !    Initial Parameters    !
                           ! (Angstroms and Degrees)  !
 --------------------------                            --------------------------
 ! Name  Definition              Value          Derivative Info.                !
 --------------------------------------------------------------------------------
 ! R1    R(1,2)                  1.4966         estimate D2E/DX2                !
 ! R2    R(1,4)                  1.4833         estimate D2E/DX2                !
 ! R3    R(1,10)                 1.2254         estimate D2E/DX2                !
 ! R4    R(2,3)                  1.3482         estimate D2E/DX2                !
 ! R5    R(2,11)                 1.7325         estimate D2E/DX2                !
 ! R6    R(3,6)                  1.4717         estimate D2E/DX2                !
 ! R7    R(3,7)                  1.7457         estimate D2E/DX2                !
 ! R8    R(4,5)                  1.4371         estimate D2E/DX2                !
 ! R9    R(4,9)                  1.715          estimate D2E/DX2                !
 ! R10   R(5,6)                  1.3478         estimate D2E/DX2                !
 ! R11   R(5,8)                  1.0881         estimate D2E/DX2                !
 ! R12   R(6,12)                 1.4796         estimate D2E/DX2                !
 ! R13   R(12,13)                1.4003         estimate D2E/DX2                !
 ! R14   R(12,15)                1.4022         estimate D2E/DX2                !
 ! R15   R(13,14)                1.3926         estimate D2E/DX2                !
 ! R16   R(14,17)                1.3908         estimate D2E/DX2                !
 ! R17   R(15,16)                1.3975         estimate D2E/DX2                !
 ! R18   R(15,18)                1.0884         estimate D2E/DX2                !
 ! R19   R(16,17)                1.3938         estimate D2E/DX2                !
 ! R20   R(16,19)                1.0873         estimate D2E/DX2                !
 ! R21   R(17,20)                1.7175         estimate D2E/DX2                !
 ! A1    A(2,1,4)              115.0137         estimate D2E/DX2                !
 ! A2    A(2,1,10)             122.785          estimate D2E/DX2                !
 ! A3    A(4,1,10)             122.201          estimate D2E/DX2                !
 ! A4    A(1,2,3)              120.663          estimate D2E/DX2                !
 ! A5    A(1,2,11)             115.7062         estimate D2E/DX2                !
 ! A6    A(3,2,11)             123.6294         estimate D2E/DX2                !
 ! A7    A(2,3,6)              122.4529         estimate D2E/DX2                !
 ! A8    A(2,3,7)              120.5369         estimate D2E/DX2                !
 ! A9    A(6,3,7)              117.0047         estimate D2E/DX2                !
 ! A10   A(1,4,5)              121.0138         estimate D2E/DX2                !
 ! A11   A(1,4,9)              119.429          estimate D2E/DX2                !
 ! A12   A(5,4,9)              119.5446         estimate D2E/DX2                !
 ! A13   A(4,5,6)              121.1576         estimate D2E/DX2                !
 ! A14   A(4,5,8)              116.999          estimate D2E/DX2                !
 ! A15   A(6,5,8)              121.8379         estimate D2E/DX2                !
 ! A16   A(3,6,5)              119.5556         estimate D2E/DX2                !
 ! A17   A(3,6,12)             124.7348         estimate D2E/DX2                !
 ! A18   A(5,6,12)             115.7018         estimate D2E/DX2                !
 ! A19   A(6,12,13)            115.8066         estimate D2E/DX2                !
 ! A20   A(6,12,15)            124.0752         estimate D2E/DX2                !
 ! A21   A(13,12,15)           119.218          estimate D2E/DX2                !
 ! A22   A(12,13,14)           120.6441         estimate D2E/DX2                !
 ! A23   A(13,14,17)           119.6105         estimate D2E/DX2                !
 ! A24   A(12,15,16)           120.2056         estimate D2E/DX2                !
 ! A25   A(12,15,18)           120.7009         estimate D2E/DX2                !
 ! A26   A(16,15,18)           119.0922         estimate D2E/DX2                !
 ! A27   A(15,16,17)           119.6984         estimate D2E/DX2                !
 ! A28   A(15,16,19)           119.853          estimate D2E/DX2                !
 ! A29   A(17,16,19)           120.4486         estimate D2E/DX2                !
 ! A30   A(14,17,16)           120.6209         estimate D2E/DX2                !
 ! A31   A(14,17,20)           119.1762         estimate D2E/DX2                !
 ! A32   A(16,17,20)           120.2026         estimate D2E/DX2                !
 ! D1    D(4,1,2,3)             -2.1356         estimate D2E/DX2                !
 ! D2    D(4,1,2,11)           177.454          estimate D2E/DX2                !
 ! D3    D(10,1,2,3)           178.0596         estimate D2E/DX2                !
 ! D4    D(10,1,2,11)           -2.3508         estimate D2E/DX2                !
 ! D5    D(2,1,4,5)              4.0907         estimate D2E/DX2                !
 ! D6    D(2,1,4,9)           -177.2072         estimate D2E/DX2                !
 ! D7    D(10,1,4,5)          -176.1032         estimate D2E/DX2                !
 ! D8    D(10,1,4,9)             2.5989         estimate D2E/DX2                !
 ! D9    D(1,2,3,6)             -1.1803         estimate D2E/DX2                !
 ! D10   D(1,2,3,7)            177.9366         estimate D2E/DX2                !
 ! D11   D(11,2,3,6)           179.2639         estimate D2E/DX2                !
 ! D12   D(11,2,3,7)            -1.6193         estimate D2E/DX2                !
 ! D13   D(2,3,6,5)              2.7742         estimate D2E/DX2                !
 ! D14   D(2,3,6,12)          -176.1595         estimate D2E/DX2                !
 ! D15   D(7,3,6,5)           -176.3721         estimate D2E/DX2                !
 ! D16   D(7,3,6,12)             4.6943         estimate D2E/DX2                !
 ! D17   D(1,4,5,6)             -2.7477         estimate D2E/DX2                !
 ! D18   D(1,4,5,8)            176.407          estimate D2E/DX2                !
 ! D19   D(9,4,5,6)            178.5518         estimate D2E/DX2                !
 ! D20   D(9,4,5,8)             -2.2936         estimate D2E/DX2                !
 ! D21   D(4,5,6,3)             -0.727          estimate D2E/DX2                !
 ! D22   D(4,5,6,12)           178.3005         estimate D2E/DX2                !
 ! D23   D(8,5,6,3)           -179.8404         estimate D2E/DX2                !
 ! D24   D(8,5,6,12)            -0.8129         estimate D2E/DX2                !
 ! D25   D(3,6,12,13)         -167.8972         estimate D2E/DX2                !
 ! D26   D(3,6,12,15)            1.122          estimate D2E/DX2                !
 ! D27   D(5,6,12,13)           13.1322         estimate D2E/DX2                !
 ! D28   D(5,6,12,15)         -177.8486         estimate D2E/DX2                !
 ! D29   D(6,12,13,14)         169.8927         estimate D2E/DX2                !
 ! D30   D(15,12,13,14)          0.3077         estimate D2E/DX2                !
 ! D31   D(6,12,15,16)        -168.5279         estimate D2E/DX2                !
 ! D32   D(6,12,15,18)          11.0447         estimate D2E/DX2                !
 ! D33   D(13,12,15,16)          0.1407         estimate D2E/DX2                !
 ! D34   D(13,12,15,18)        179.7134         estimate D2E/DX2                !
 ! D35   D(12,13,14,17)         -0.399          estimate D2E/DX2                !
 ! D36   D(13,14,17,16)          0.0405         estimate D2E/DX2                !
 ! D37   D(13,14,17,20)        179.8513         estimate D2E/DX2                !
 ! D38   D(12,15,16,17)         -0.4935         estimate D2E/DX2                !
 ! D39   D(12,15,16,19)        179.4728         estimate D2E/DX2                !
 ! D40   D(18,15,16,17)        179.9271         estimate D2E/DX2                !
 ! D41   D(18,15,16,19)         -0.1067         estimate D2E/DX2                !
 ! D42   D(15,16,17,14)          0.404          estimate D2E/DX2                !
 ! D43   D(15,16,17,20)       -179.4049         estimate D2E/DX2                !
 ! D44   D(19,16,17,14)       -179.5621         estimate D2E/DX2                !
 ! D45   D(19,16,17,20)          0.629          estimate D2E/DX2                !
 --------------------------------------------------------------------------------
 Trust Radius=3.00D-01 FncErr=1.00D-07 GrdErr=1.00D-06 EigMax=2.50D+02 EigMin=1.00D-04
 Number of steps in this run=    108 maximum allowed number of steps=    120.
 GradGradGradGradGradGradGradGradGradGradGradGradGradGradGradGradGradGrad

 Leave Link  103 at Mon Apr  4 20:10:13 2022, MaxMem=  1879048192 cpu:               0.1 elap:               0.0
 (Enter /gpfs/software/gaussian16/sse4/tar/g16/l202.exe)
                          Input orientation:                          
 ---------------------------------------------------------------------
 Center     Atomic      Atomic             Coordinates (Angstroms)
 Number     Number       Type             X           Y           Z
 ---------------------------------------------------------------------
      1          6           0       -8.011580   -1.591150    6.700510
      2          6           0       -6.989430   -2.309390    7.524570
      3          6           0       -5.763930   -2.569450    7.026480
      4          6           0       -7.547880   -1.165330    5.357450
      5          6           0       -6.238120   -1.515460    4.880890
      6          6           0       -5.371190   -2.193430    5.658860
      7         17           0       -4.556550   -3.359660    8.008940
      8          1           0       -5.987540   -1.221130    3.863790
      9         17           0       -8.604320   -0.269650    4.346040
     10          8           0       -9.147420   -1.365300    7.101160
     11         17           0       -7.489980   -2.754360    9.122370
     12          6           0       -4.071620   -2.524490    5.033820
     13          6           0       -3.784990   -1.860210    3.834940
     14          6           0       -2.514120   -1.931780    3.270090
     15          6           0       -3.060200   -3.260930    5.667040
     16          6           0       -1.781780   -3.326050    5.106300
     17          6           0       -1.518590   -2.663820    3.908440
     18          1           0       -3.255140   -3.782740    6.602060
     19          1           0       -0.999530   -3.891660    5.606590
     20         17           0        0.043710   -2.747760    3.199970
 ---------------------------------------------------------------------
                    Distance matrix (angstroms):
                    1          2          3          4          5
     1  C    0.000000
     2  C    1.496574   0.000000
     3  C    2.472905   1.348175   0.000000
     4  C    1.483290   2.513394   2.817746   0.000000
     5  C    2.542028   2.860740   2.437069   1.437071   0.000000
     6  C    2.901626   2.472452   1.471741   2.426070   1.347757
     7  Cl   4.095955   2.693805   1.745688   4.559993   4.001681
     8  H    3.504373   3.948342   3.445370   2.160739   1.088078
     9  Cl   2.764278   4.107489   4.532290   1.715010   2.727088
    10  O    1.225423   2.393220   3.592152   2.374666   3.662809
    11  Cl   2.736883   1.732488   2.721433   4.086929   4.592622
    12  C    4.378614   3.842358   2.614695   3.746523   2.394838
    13  C    5.113506   4.907501   3.821669   4.118281   2.688998
    14  C    6.488904   6.186404   5.007829   5.503023   4.078747
    15  C    5.326574   4.449123   3.104252   4.962525   3.709969
    16  C    6.660465   5.831059   4.485204   6.162767   4.815393
    17  C    7.148790   6.567504   5.268206   6.379455   4.953620
    18  H    5.237984   4.119066   2.818906   5.179528   4.123246
    19  H    7.460419   6.485455   5.144301   7.097594   5.797913
    20  Cl   8.858850   8.267974   6.957202   8.049288   6.618568
                    6          7          8          9         10
     6  C    0.000000
     7  Cl   2.747109   0.000000
     8  H    2.132494   4.878864   0.000000
     9  Cl   3.984665   6.272913   2.825848   0.000000
    10  O    4.126250   5.087005   4.526167   3.014315   0.000000
    11  Cl   4.098758   3.195485   5.679858   5.498078   2.960048
    12  C    1.479580   3.127939   2.595856   5.109082   5.601907
    13  C    2.440031   4.501770   2.293574   5.100691   6.298316
    14  C    3.733300   5.354163   3.594739   6.403974   7.681059
    15  C    2.545643   2.780882   3.997726   6.436619   6.534857
    16  C    3.804210   4.015694   4.864456   7.514428   7.878874
    17  C    4.257671   5.150485   4.696260   7.492070   8.371300
    18  H    2.809484   1.962645   4.639610   6.785658   6.388433
    19  H    4.690216   4.325124   5.920247   8.517087   8.660505
    20  Cl   5.972819   6.683039   6.256775   9.068789  10.080047
                   11         12         13         14         15
    11  Cl   0.000000
    12  C    5.334254   0.000000
    13  C    6.517927   1.400264   0.000000
    14  C    7.725607   2.426490   1.392583   0.000000
    15  C    5.640822   1.402242   2.417422   2.794676   0.000000
    16  C    7.002799   2.427163   2.788887   2.419086   1.397508
    17  C    7.927847   2.793538   2.405776   1.390846   2.413664
    18  H    5.034223   2.170071   3.410838   3.882935   1.088370
    19  H    7.468608   3.411005   3.876122   3.405047   2.155884
    20  Cl   9.582868   4.510964   3.981190   2.685747   3.998004
                   16         17         18         19         20
    16  C    0.000000
    17  C    1.393803   0.000000
    18  H    2.148640   3.394580   0.000000
    19  H    1.087253   2.158872   2.467914   0.000000
    20  Cl   2.702023   1.717486   4.850548   2.861586   0.000000
 Stoichiometry    C12H3Cl4O(1-)
 Framework group  C1[X(C12H3Cl4O)]
 Deg. of freedom    54
 Full point group                 C1      NOp   1
 Largest Abelian subgroup         C1      NOp   1
 Largest concise Abelian subgroup C1      NOp   1
                         Standard orientation:                         
 ---------------------------------------------------------------------
 Center     Atomic      Atomic             Coordinates (Angstroms)
 Number     Number       Type             X           Y           Z
 ---------------------------------------------------------------------
      1          6           0        3.060583    0.430838    0.003697
      2          6           0        2.375514   -0.899598   -0.015182
      3          6           0        1.030241   -0.980797    0.019774
      4          6           0        2.152636    1.603746    0.012095
      5          6           0        0.727490    1.436366    0.090283
      6          6           0        0.169096    0.209794    0.103108
      7         17           0        0.233000   -2.531932   -0.056458
      8          1           0        0.126532    2.341290    0.152548
      9         17           0        2.816976    3.184028   -0.039081
     10          8           0        4.280273    0.549143    0.008186
     11         17           0        3.418372   -2.280778   -0.094563
     12          6           0       -1.305030    0.177095    0.225746
     13          6           0       -1.960495    1.398404    0.026984
     14          6           0       -3.347270    1.448976   -0.089579
     15          6           0       -2.061245   -1.001408    0.300253
     16          6           0       -3.452222   -0.953401    0.174137
     17          6           0       -4.086440    0.273114   -0.015899
     18          1           0       -1.576344   -1.964287    0.449536
     19          1           0       -4.032206   -1.871677    0.224223
     20         17           0       -5.796426    0.348843   -0.157210
 ---------------------------------------------------------------------
 Rotational constants (GHZ):           0.5381713           0.1668259           0.1276075
 Leave Link  202 at Mon Apr  4 20:10:13 2022, MaxMem=  1879048192 cpu:               0.1 elap:               0.0
 (Enter /gpfs/software/gaussian16/sse4/tar/g16/l301.exe)
 Standard basis: 6-311+G(d,p) (5D, 7F)
 Ernie: Thresh=  0.10000D-02 Tol=  0.10000D-05 Strict=F.
 There are   441 symmetry adapted cartesian basis functions of A   symmetry.
 There are   424 symmetry adapted basis functions of A   symmetry.
   424 basis functions,   704 primitive gaussians,   441 cartesian basis functions
    76 alpha electrons       76 beta electrons
       nuclear repulsion energy      1509.9110075825 Hartrees.
 IExCor= 4336 DFT=T Ex+Corr=M062X ExCW=0 ScaHFX=  0.540000
 ScaDFX=  1.000000  1.000000  1.000000  1.000000 ScalE2=  1.000000  1.000000
 IRadAn=      5 IRanWt=     -1 IRanGd=            0 ICorTp=0 IEmpDi=  4
 NAtoms=   20 NActive=   20 NUniq=   20 SFac= 1.00D+00 NAtFMM=   60 NAOKFM=F Big=F
 Integral buffers will be    131072 words long.
 Raffenetti 2 integral format.
 Two-electron integral symmetry is turned on.
 Leave Link  301 at Mon Apr  4 20:10:13 2022, MaxMem=  1879048192 cpu:               0.6 elap:               0.1
 (Enter /gpfs/software/gaussian16/sse4/tar/g16/l302.exe)
 NPDir=0 NMtPBC=     1 NCelOv=     1 NCel=       1 NClECP=     1 NCelD=      1
         NCelK=      1 NCelE2=     1 NClLst=     1 CellRange=     0.0.
 One-electron integrals computed using PRISM.
 One-electron integral symmetry used in STVInt
 NBasis=   424 RedAO= T EigKep=  1.46D-06  NBF=   424
 NBsUse=   419 1.00D-06 EigRej=  8.81D-07 NBFU=   419
 Precomputing XC quadrature grid using
 IXCGrd= 4 IRadAn=           5 IRanWt=          -1 IRanGd=           0 AccXCQ= 0.00D+00.
 Generated NRdTot=       0 NPtTot=           0 NUsed=           0 NTot=          32
 NSgBfM=   430   430   430   430   430 MxSgAt=    20 MxSgA2=    20.
 Leave Link  302 at Mon Apr  4 20:10:14 2022, MaxMem=  1879048192 cpu:               4.1 elap:               0.6
 (Enter /gpfs/software/gaussian16/sse4/tar/g16/l303.exe)
 DipDrv:  MaxL=1.
 Leave Link  303 at Mon Apr  4 20:10:14 2022, MaxMem=  1879048192 cpu:               0.6 elap:               0.1
 (Enter /gpfs/software/gaussian16/sse4/tar/g16/l401.exe)
 ExpMin= 4.38D-02 ExpMax= 1.06D+05 ExpMxC= 3.62D+03 IAcc=3 IRadAn=         5 AccDes= 0.00D+00
 Harris functional with IExCor= 1009 and IRadAn=       5 diagonalized for initial guess.
 HarFok:  IExCor= 1009 AccDes= 0.00D+00 IRadAn=         5 IDoV= 1 UseB2=F ITyADJ=14
 ICtDFT=  3500011 ScaDFX=  1.000000  1.000000  1.000000  1.000000
 FoFCou: FMM=F IPFlag=           0 FMFlag=      100000 FMFlg1=           0
         NFxFlg=           0 DoJE=T BraDBF=F KetDBF=T FulRan=T
         wScrn=  0.000000 ICntrl=       500 IOpCl=  0 I1Cent=   200000004 NGrid=           0
         NMat0=    1 NMatS0=      1 NMatT0=    0 NMatD0=    1 NMtDS0=    0 NMtDT0=    0
 Petite list used in FoFCou.
 Harris En= -2373.78788434723    
 JPrj=0 DoOrth=F DoCkMO=F.
 Leave Link  401 at Mon Apr  4 20:10:18 2022, MaxMem=  1879048192 cpu:              26.2 elap:               3.8
 (Enter /gpfs/software/gaussian16/sse4/tar/g16/l502.exe)
 Integral symmetry usage will be decided dynamically.
 Closed shell SCF:
 Using DIIS extrapolation, IDIIS=  1040.
 NGot=  1879048192 LenX=  1878652179 LenY=  1878457257
 Requested convergence on RMS density matrix=1.00D-08 within 128 cycles.
 Requested convergence on MAX density matrix=1.00D-06.
 Requested convergence on             energy=1.00D-06.
 No special actions if energy rises.
 Fock matrices will be formed incrementally for  20 cycles.

 Cycle   1  Pass 1  IDiag  1:
 FoFJK:  IHMeth= 1 ICntrl=       0 DoSepK=F KAlg= 0 I1Cent=           0 FoldK=F
 IRaf= 790000000 NMat=       1 IRICut=       1 DoRegI=T DoRafI=F ISym2E= 0 IDoP0=0 IntGTp=1.
 FoFCou: FMM=F IPFlag=           0 FMFlag=      100000 FMFlg1=           0
         NFxFlg=           0 DoJE=F BraDBF=F KetDBF=F FulRan=T
         wScrn=  0.000000 ICntrl=         0 IOpCl=  0 I1Cent=           0 NGrid=           0
         NMat0=    1 NMatS0=      1 NMatT0=    0 NMatD0=    1 NMtDS0=    0 NMtDT0=    0
 Symmetry not used in FoFCou.
 E= -2374.37687000511    
 DIIS: error= 1.98D-02 at cycle   1 NSaved=   1.
 NSaved= 1 IEnMin= 1 EnMin= -2374.37687000511     IErMin= 1 ErrMin= 1.98D-02
 ErrMax= 1.98D-02  0.00D+00 EMaxC= 1.00D-01 BMatC= 7.16D-01 BMatP= 7.16D-01
 IDIUse=3 WtCom= 8.02D-01 WtEn= 1.98D-01
 Coeff-Com:  0.100D+01
 Coeff-En:   0.100D+01
 Coeff:      0.100D+01
 Gap=     0.108 Goal=   None    Shift=    0.000
 GapD=    0.108 DampG=1.000 DampE=0.500 DampFc=0.5000 IDamp=-1.
 Damping current iteration by 5.00D-01
 RMSDP=1.93D-01 MaxDP=1.74D+01              OVMax= 4.99D-01

 Cycle   2  Pass 1  IDiag  1:
 RMSU=  6.78D-02    CP:  1.81D+00
 E= -2374.53725489697     Delta-E=       -0.160384891864 Rises=F Damp=T
 DIIS: error= 6.92D-03 at cycle   2 NSaved=   2.
 NSaved= 2 IEnMin= 2 EnMin= -2374.53725489697     IErMin= 2 ErrMin= 6.92D-03
 ErrMax= 6.92D-03  0.00D+00 EMaxC= 1.00D-01 BMatC= 9.41D-02 BMatP= 7.16D-01
 IDIUse=3 WtCom= 9.31D-01 WtEn= 6.92D-02
 Coeff-Com:  0.539D-01 0.946D+00
 Coeff-En:   0.284D+00 0.716D+00
 Coeff:      0.698D-01 0.930D+00
 Gap=     0.198 Goal=   None    Shift=    0.000
 RMSDP=1.02D-01 MaxDP=7.11D+00 DE=-1.60D-01 OVMax= 4.97D-01

 Cycle   3  Pass 1  IDiag  1:
 RMSU=  2.73D-02    CP:  9.66D-01  9.96D-04
 E= -2374.78102922299     Delta-E=       -0.243774326020 Rises=F Damp=F
 DIIS: error= 1.44D-02 at cycle   3 NSaved=   3.
 NSaved= 3 IEnMin= 3 EnMin= -2374.78102922299     IErMin= 2 ErrMin= 6.92D-03
 ErrMax= 1.44D-02  0.00D+00 EMaxC= 1.00D-01 BMatC= 1.09D-01 BMatP= 9.41D-02
 IDIUse=2 WtCom= 0.00D+00 WtEn= 1.00D+00
 Coeff-En:   0.000D+00 0.000D+00 0.100D+01
 Coeff:      0.000D+00 0.000D+00 0.100D+01
 Gap=    -0.004 Goal=   None    Shift=    0.000
 RMSDP=5.95D-02 MaxDP=8.77D+00 DE=-2.44D-01 OVMax= 9.17D-01

 Cycle   4  Pass 1  IDiag  1:
 RMSU=  3.88D-02    CP:  1.42D+00  3.40D-01  1.14D+00
 E= -2372.44480889859     Delta-E=        2.336220324400 Rises=F Damp=F
 DIIS: error= 7.58D-02 at cycle   4 NSaved=   4.
 NSaved= 4 IEnMin= 3 EnMin= -2374.78102922299     IErMin= 2 ErrMin= 6.92D-03
 ErrMax= 7.58D-02  0.00D+00 EMaxC= 1.00D-01 BMatC= 1.64D+00 BMatP= 9.41D-02
 IDIUse=2 WtCom= 0.00D+00 WtEn= 1.00D+00
 Coeff-En:   0.000D+00 0.000D+00 0.916D+00 0.837D-01
 Coeff:      0.000D+00 0.000D+00 0.916D+00 0.837D-01
 Gap=    -0.037 Goal=   None    Shift=    0.000
 RMSDP=3.27D-02 MaxDP=3.77D+00 DE= 2.34D+00 OVMax= 9.31D-01

 Cycle   5  Pass 1  IDiag  1:
 RMSU=  1.28D-02    CP:  1.20D+00  2.24D-01  1.06D+00  4.26D-01
 E= -2374.71732186975     Delta-E=       -2.272512971157 Rises=F Damp=F
 DIIS: error= 2.30D-02 at cycle   5 NSaved=   5.
 NSaved= 5 IEnMin= 3 EnMin= -2374.78102922299     IErMin= 2 ErrMin= 6.92D-03
 ErrMax= 2.30D-02  0.00D+00 EMaxC= 1.00D-01 BMatC= 1.77D-01 BMatP= 9.41D-02
 IDIUse=2 WtCom= 0.00D+00 WtEn= 1.00D+00
 Coeff-En:   0.000D+00 0.000D+00 0.584D+00 0.000D+00 0.416D+00
 Coeff:      0.000D+00 0.000D+00 0.584D+00 0.000D+00 0.416D+00
 Gap=     0.044 Goal=   None    Shift=    0.000
 RMSDP=1.22D-02 MaxDP=6.86D-01 DE=-2.27D+00 OVMax= 1.62D-01

 Cycle   6  Pass 1  IDiag  1:
 RMSU=  8.16D-03    CP:  1.14D+00  1.59D-01  1.23D+00  4.17D-01  7.41D-01
 E= -2374.86784843786     Delta-E=       -0.150526568114 Rises=F Damp=F
 DIIS: error= 7.69D-03 at cycle   6 NSaved=   6.
 NSaved= 6 IEnMin= 6 EnMin= -2374.86784843786     IErMin= 2 ErrMin= 6.92D-03
 ErrMax= 7.69D-03  0.00D+00 EMaxC= 1.00D-01 BMatC= 3.51D-02 BMatP= 9.41D-02
 IDIUse=3 WtCom= 9.23D-01 WtEn= 7.69D-02
 EnCoef did     3 forward-backward iterations
 Coeff-Com:  0.463D-02-0.277D-02 0.348D+00-0.951D-02 0.284D+00 0.375D+00
 Coeff-En:   0.000D+00 0.000D+00 0.173D+00 0.000D+00 0.120D+00 0.707D+00
 Coeff:      0.428D-02-0.256D-02 0.335D+00-0.878D-02 0.272D+00 0.401D+00
 Gap=     0.089 Goal=   None    Shift=    0.000
 RMSDP=9.67D-03 MaxDP=1.46D+00 DE=-1.51D-01 OVMax= 1.07D-01

 Cycle   7  Pass 1  IDiag  1:
 RMSU=  3.05D-03    CP:  1.08D+00  1.01D-01  1.11D+00  3.23D-01  6.78D-01
                    CP:  5.23D-01
 E= -2374.90264688519     Delta-E=       -0.034798447323 Rises=F Damp=F
 DIIS: error= 2.32D-03 at cycle   7 NSaved=   7.
 NSaved= 7 IEnMin= 7 EnMin= -2374.90264688519     IErMin= 7 ErrMin= 2.32D-03
 ErrMax= 2.32D-03  0.00D+00 EMaxC= 1.00D-01 BMatC= 1.18D-03 BMatP= 3.51D-02
 IDIUse=3 WtCom= 9.77D-01 WtEn= 2.32D-02
 Coeff-Com:  0.360D-02-0.133D-01 0.368D-01 0.103D-03-0.296D-02 0.140D+00
 Coeff-Com:  0.836D+00
 Coeff-En:   0.000D+00 0.000D+00 0.000D+00 0.000D+00 0.000D+00 0.000D+00
 Coeff-En:   0.100D+01
 Coeff:      0.352D-02-0.130D-01 0.359D-01 0.101D-03-0.289D-02 0.136D+00
 Coeff:      0.840D+00
 Gap=     0.094 Goal=   None    Shift=    0.000
 RMSDP=1.54D-03 MaxDP=1.79D-01 DE=-3.48D-02 OVMax= 3.12D-02

 Cycle   8  Pass 1  IDiag  1:
 RMSU=  9.30D-04    CP:  1.07D+00  9.03D-02  1.10D+00  3.13D-01  6.50D-01
                    CP:  5.54D-01  9.44D-01
 E= -2374.90413291108     Delta-E=       -0.001486025891 Rises=F Damp=F
 DIIS: error= 5.17D-04 at cycle   8 NSaved=   8.
 NSaved= 8 IEnMin= 8 EnMin= -2374.90413291108     IErMin= 8 ErrMin= 5.17D-04
 ErrMax= 5.17D-04  0.00D+00 EMaxC= 1.00D-01 BMatC= 1.88D-04 BMatP= 1.18D-03
 IDIUse=3 WtCom= 9.95D-01 WtEn= 5.17D-03
 Coeff-Com:  0.207D-02-0.742D-02-0.197D-01 0.132D-02-0.288D-01 0.404D-01
 Coeff-Com:  0.451D+00 0.561D+00
 Coeff-En:   0.000D+00 0.000D+00 0.000D+00 0.000D+00 0.000D+00 0.000D+00
 Coeff-En:   0.000D+00 0.100D+01
 Coeff:      0.206D-02-0.738D-02-0.196D-01 0.131D-02-0.287D-01 0.402D-01
 Coeff:      0.449D+00 0.563D+00
 Gap=     0.096 Goal=   None    Shift=    0.000
 RMSDP=7.07D-04 MaxDP=4.59D-02 DE=-1.49D-03 OVMax= 1.97D-02

 Cycle   9  Pass 1  IDiag  1:
 RMSU=  4.74D-04    CP:  1.07D+00  8.89D-02  1.10D+00  3.15D-01  6.46D-01
                    CP:  5.85D-01  1.03D+00  6.79D-01
 E= -2374.90447984041     Delta-E=       -0.000346929333 Rises=F Damp=F
 DIIS: error= 3.04D-04 at cycle   9 NSaved=   9.
 NSaved= 9 IEnMin= 9 EnMin= -2374.90447984041     IErMin= 9 ErrMin= 3.04D-04
 ErrMax= 3.04D-04  0.00D+00 EMaxC= 1.00D-01 BMatC= 4.08D-05 BMatP= 1.88D-04
 IDIUse=3 WtCom= 9.97D-01 WtEn= 3.04D-03
 Coeff-Com:  0.554D-03-0.134D-02-0.209D-01 0.125D-02-0.123D-01-0.250D-02
 Coeff-Com:  0.387D-01 0.266D+00 0.730D+00
 Coeff-En:   0.000D+00 0.000D+00 0.000D+00 0.000D+00 0.000D+00 0.000D+00
 Coeff-En:   0.000D+00 0.000D+00 0.100D+01
 Coeff:      0.553D-03-0.134D-02-0.208D-01 0.125D-02-0.123D-01-0.249D-02
 Coeff:      0.386D-01 0.266D+00 0.731D+00
 Gap=     0.095 Goal=   None    Shift=    0.000
 RMSDP=3.57D-04 MaxDP=1.65D-02 DE=-3.47D-04 OVMax= 1.73D-02

 Cycle  10  Pass 1  IDiag  1:
 RMSU=  1.81D-04    CP:  1.07D+00  8.94D-02  1.10D+00  3.20D-01  6.48D-01
                    CP:  6.03D-01  1.05D+00  7.28D-01  1.30D+00
 E= -2374.90465149371     Delta-E=       -0.000171653304 Rises=F Damp=F
 DIIS: error= 2.06D-04 at cycle  10 NSaved=  10.
 NSaved=10 IEnMin=10 EnMin= -2374.90465149371     IErMin=10 ErrMin= 2.06D-04
 ErrMax= 2.06D-04  0.00D+00 EMaxC= 1.00D-01 BMatC= 1.30D-05 BMatP= 4.08D-05
 IDIUse=3 WtCom= 9.98D-01 WtEn= 2.06D-03
 Coeff-Com: -0.128D-03 0.535D-03-0.101D-01 0.640D-03 0.311D-03-0.828D-02
 Coeff-Com: -0.972D-01 0.562D-02 0.232D+00 0.877D+00
 Coeff-En:   0.000D+00 0.000D+00 0.000D+00 0.000D+00 0.000D+00 0.000D+00
 Coeff-En:   0.000D+00 0.000D+00 0.000D+00 0.100D+01
 Coeff:     -0.128D-03 0.534D-03-0.101D-01 0.638D-03 0.310D-03-0.826D-02
 Coeff:     -0.970D-01 0.560D-02 0.231D+00 0.877D+00
 Gap=     0.094 Goal=   None    Shift=    0.000
 RMSDP=3.20D-04 MaxDP=1.81D-02 DE=-1.72D-04 OVMax= 1.80D-02

 Cycle  11  Pass 1  IDiag  1:
 RMSU=  1.02D-04    CP:  1.07D+00  8.94D-02  1.10D+00  3.22D-01  6.50D-01
                    CP:  6.16D-01  1.06D+00  7.27D-01  1.77D+00  1.75D+00
 E= -2374.90476414171     Delta-E=       -0.000112647998 Rises=F Damp=F
 DIIS: error= 1.63D-04 at cycle  11 NSaved=  11.
 NSaved=11 IEnMin=11 EnMin= -2374.90476414171     IErMin=11 ErrMin= 1.63D-04
 ErrMax= 1.63D-04  0.00D+00 EMaxC= 1.00D-01 BMatC= 4.34D-06 BMatP= 1.30D-05
 IDIUse=3 WtCom= 9.98D-01 WtEn= 1.63D-03
 Coeff-Com: -0.317D-03 0.900D-03 0.647D-03 0.118D-03 0.154D-02-0.870D-03
 Coeff-Com: -0.345D-01-0.725D-01-0.268D+00 0.311D+00 0.106D+01
 Coeff-En:   0.000D+00 0.000D+00 0.000D+00 0.000D+00 0.000D+00 0.000D+00
 Coeff-En:   0.000D+00 0.000D+00 0.000D+00 0.000D+00 0.100D+01
 Coeff:     -0.317D-03 0.899D-03 0.646D-03 0.118D-03 0.154D-02-0.868D-03
 Coeff:     -0.345D-01-0.724D-01-0.267D+00 0.311D+00 0.106D+01
 Gap=     0.094 Goal=   None    Shift=    0.000
 RMSDP=3.04D-04 MaxDP=1.76D-02 DE=-1.13D-04 OVMax= 1.88D-02

 Cycle  12  Pass 1  IDiag  1:
 RMSU=  8.91D-05    CP:  1.07D+00  8.87D-02  1.11D+00  3.23D-01  6.52D-01
                    CP:  6.31D-01  1.09D+00  7.41D-01  2.14D+00  2.58D+00
                    CP:  1.56D+00
 E= -2374.90484391340     Delta-E=       -0.000079771689 Rises=F Damp=F
 DIIS: error= 1.04D-04 at cycle  12 NSaved=  12.
 NSaved=12 IEnMin=12 EnMin= -2374.90484391340     IErMin=12 ErrMin= 1.04D-04
 ErrMax= 1.04D-04  0.00D+00 EMaxC= 1.00D-01 BMatC= 1.56D-06 BMatP= 4.34D-06
 IDIUse=3 WtCom= 9.99D-01 WtEn= 1.04D-03
 Coeff-Com: -0.378D-04-0.113D-04 0.426D-02-0.115D-03-0.155D-03 0.464D-02
 Coeff-Com:  0.370D-01-0.293D-01-0.238D+00-0.277D+00 0.512D+00 0.986D+00
 Coeff-En:   0.000D+00 0.000D+00 0.000D+00 0.000D+00 0.000D+00 0.000D+00
 Coeff-En:   0.000D+00 0.000D+00 0.000D+00 0.000D+00 0.000D+00 0.100D+01
 Coeff:     -0.378D-04-0.113D-04 0.425D-02-0.115D-03-0.155D-03 0.464D-02
 Coeff:      0.370D-01-0.293D-01-0.238D+00-0.277D+00 0.512D+00 0.986D+00
 Gap=     0.094 Goal=   None    Shift=    0.000
 RMSDP=2.81D-04 MaxDP=1.62D-02 DE=-7.98D-05 OVMax= 1.53D-02

 Cycle  13  Pass 1  IDiag  1:
 RMSU=  7.32D-05    CP:  1.07D+00  8.84D-02  1.11D+00  3.25D-01  6.55D-01
                    CP:  6.40D-01  1.10D+00  7.23D-01  2.49D+00  3.00D+00
                    CP:  2.47D+00  1.39D+00
 E= -2374.90488500039     Delta-E=       -0.000041086993 Rises=F Damp=F
 DIIS: error= 6.30D-05 at cycle  13 NSaved=  13.
 NSaved=13 IEnMin=13 EnMin= -2374.90488500039     IErMin=13 ErrMin= 6.30D-05
 ErrMax= 6.30D-05  0.00D+00 EMaxC= 1.00D-01 BMatC= 5.22D-07 BMatP= 1.56D-06
 IDIUse=1 WtCom= 1.00D+00 WtEn= 0.00D+00
 Coeff-Com:  0.177D-03-0.577D-03 0.812D-03-0.465D-04-0.115D-02 0.189D-02
 Coeff-Com:  0.305D-01 0.252D-01 0.859D-01-0.258D+00-0.383D+00 0.282D+00
 Coeff-Com:  0.122D+01
 Coeff:      0.177D-03-0.577D-03 0.812D-03-0.465D-04-0.115D-02 0.189D-02
 Coeff:      0.305D-01 0.252D-01 0.859D-01-0.258D+00-0.383D+00 0.282D+00
 Coeff:      0.122D+01
 Gap=     0.093 Goal=   None    Shift=    0.000
 RMSDP=2.28D-04 MaxDP=1.51D-02 DE=-4.11D-05 OVMax= 1.24D-02

 Cycle  14  Pass 1  IDiag  1:
 RMSU=  3.99D-05    CP:  1.07D+00  8.80D-02  1.11D+00  3.26D-01  6.58D-01
                    CP:  6.47D-01  1.11D+00  7.06D-01  2.75D+00  3.00D+00
                    CP:  3.00D+00  2.12D+00  2.34D+00
 E= -2374.90490296131     Delta-E=       -0.000017960912 Rises=F Damp=F
 DIIS: error= 2.37D-05 at cycle  14 NSaved=  14.
 NSaved=14 IEnMin=14 EnMin= -2374.90490296131     IErMin=14 ErrMin= 2.37D-05
 ErrMax= 2.37D-05  0.00D+00 EMaxC= 1.00D-01 BMatC= 1.72D-07 BMatP= 5.22D-07
 IDIUse=1 WtCom= 1.00D+00 WtEn= 0.00D+00
 Coeff-Com:  0.106D-03-0.305D-03-0.664D-03-0.109D-04-0.476D-03-0.313D-03
 Coeff-Com:  0.416D-02 0.180D-01 0.110D+00-0.578D-01-0.336D+00-0.187D+00
 Coeff-Com:  0.592D+00 0.859D+00
 Coeff:      0.106D-03-0.305D-03-0.664D-03-0.109D-04-0.476D-03-0.313D-03
 Coeff:      0.416D-02 0.180D-01 0.110D+00-0.578D-01-0.336D+00-0.187D+00
 Coeff:      0.592D+00 0.859D+00
 Gap=     0.093 Goal=   None    Shift=    0.000
 RMSDP=1.17D-04 MaxDP=7.45D-03 DE=-1.80D-05 OVMax= 6.66D-03

 Cycle  15  Pass 1  IDiag  1:
 RMSU=  4.01D-05    CP:  1.07D+00  8.77D-02  1.11D+00  3.26D-01  6.59D-01
                    CP:  6.50D-01  1.12D+00  7.03D-01  2.89D+00  3.00D+00
                    CP:  3.00D+00  2.42D+00  3.00D+00  1.54D+00
 E= -2374.90490660486     Delta-E=       -0.000003643553 Rises=F Damp=F
 DIIS: error= 6.13D-06 at cycle  15 NSaved=  15.
 NSaved=15 IEnMin=15 EnMin= -2374.90490660486     IErMin=15 ErrMin= 6.13D-06
 ErrMax= 6.13D-06  0.00D+00 EMaxC= 1.00D-01 BMatC= 2.45D-08 BMatP= 1.72D-07
 IDIUse=1 WtCom= 1.00D+00 WtEn= 0.00D+00
 Coeff-Com:  0.123D-04-0.430D-04-0.501D-03 0.106D-05-0.123D-04-0.421D-03
 Coeff-Com: -0.349D-02 0.403D-02 0.310D-01 0.257D-01-0.530D-01-0.129D+00
 Coeff-Com: -0.311D-01 0.310D+00 0.847D+00
 Coeff:      0.123D-04-0.430D-04-0.501D-03 0.106D-05-0.123D-04-0.421D-03
 Coeff:     -0.349D-02 0.403D-02 0.310D-01 0.257D-01-0.530D-01-0.129D+00
 Coeff:     -0.311D-01 0.310D+00 0.847D+00
 Gap=     0.093 Goal=   None    Shift=    0.000
 RMSDP=2.70D-05 MaxDP=1.88D-03 DE=-3.64D-06 OVMax= 1.54D-03

 Cycle  16  Pass 1  IDiag  1:
 RMSU=  1.32D-05    CP:  1.07D+00  8.76D-02  1.11D+00  3.26D-01  6.59D-01
                    CP:  6.50D-01  1.12D+00  7.00D-01  2.92D+00  3.00D+00
                    CP:  3.00D+00  2.51D+00  3.00D+00  1.68D+00  1.14D+00
 E= -2374.90490685243     Delta-E=       -0.000000247571 Rises=F Damp=F
 DIIS: error= 3.23D-06 at cycle  16 NSaved=  16.
 NSaved=16 IEnMin=16 EnMin= -2374.90490685243     IErMin=16 ErrMin= 3.23D-06
 ErrMax= 3.23D-06  0.00D+00 EMaxC= 1.00D-01 BMatC= 7.83D-09 BMatP= 2.45D-08
 IDIUse=1 WtCom= 1.00D+00 WtEn= 0.00D+00
 Coeff-Com: -0.171D-04 0.504D-04-0.824D-04 0.266D-05 0.814D-04-0.280D-03
 Coeff-Com: -0.259D-02-0.208D-02-0.923D-02 0.181D-01 0.383D-01-0.217D-01
 Coeff-Com: -0.120D+00 0.538D-02 0.450D+00 0.644D+00
 Coeff:     -0.171D-04 0.504D-04-0.824D-04 0.266D-05 0.814D-04-0.280D-03
 Coeff:     -0.259D-02-0.208D-02-0.923D-02 0.181D-01 0.383D-01-0.217D-01
 Coeff:     -0.120D+00 0.538D-02 0.450D+00 0.644D+00
 Gap=     0.093 Goal=   None    Shift=    0.000
 RMSDP=8.73D-06 MaxDP=6.96D-04 DE=-2.48D-07 OVMax= 5.14D-04

 Cycle  17  Pass 1  IDiag  1:
 RMSU=  2.67D-06    CP:  1.07D+00  8.76D-02  1.11D+00  3.26D-01  6.59D-01
                    CP:  6.50D-01  1.12D+00  7.00D-01  2.93D+00  3.00D+00
                    CP:  3.00D+00  2.53D+00  3.00D+00  1.73D+00  1.19D+00
                    CP:  1.24D+00
 E= -2374.90490687406     Delta-E=       -0.000000021630 Rises=F Damp=F
 DIIS: error= 1.09D-06 at cycle  17 NSaved=  17.
 NSaved=17 IEnMin=17 EnMin= -2374.90490687406     IErMin=17 ErrMin= 1.09D-06
 ErrMax= 1.09D-06  0.00D+00 EMaxC= 1.00D-01 BMatC= 6.94D-10 BMatP= 7.83D-09
 IDIUse=1 WtCom= 1.00D+00 WtEn= 0.00D+00
 Coeff-Com: -0.816D-05 0.242D-04 0.626D-05-0.556D-06 0.261D-04-0.480D-04
 Coeff-Com: -0.307D-03-0.102D-02-0.759D-02 0.319D-02 0.248D-01 0.829D-02
 Coeff-Com: -0.463D-01-0.444D-01 0.662D-01 0.243D+00 0.754D+00
 Coeff:     -0.816D-05 0.242D-04 0.626D-05-0.556D-06 0.261D-04-0.480D-04
 Coeff:     -0.307D-03-0.102D-02-0.759D-02 0.319D-02 0.248D-01 0.829D-02
 Coeff:     -0.463D-01-0.444D-01 0.662D-01 0.243D+00 0.754D+00
 Gap=     0.093 Goal=   None    Shift=    0.000
 RMSDP=1.79D-06 MaxDP=2.79D-04 DE=-2.16D-08 OVMax= 3.40D-05

 Cycle  18  Pass 1  IDiag  1:
 RMSU=  1.04D-06    CP:  1.07D+00  8.76D-02  1.11D+00  3.26D-01  6.59D-01
                    CP:  6.50D-01  1.12D+00  7.00D-01  2.93D+00  3.00D+00
                    CP:  3.00D+00  2.53D+00  3.00D+00  1.74D+00  1.20D+00
                    CP:  1.27D+00  9.24D-01
 E= -2374.90490687539     Delta-E=       -0.000000001327 Rises=F Damp=F
 DIIS: error= 7.38D-07 at cycle  18 NSaved=  18.
 NSaved=18 IEnMin=18 EnMin= -2374.90490687539     IErMin=18 ErrMin= 7.38D-07
 ErrMax= 7.38D-07  0.00D+00 EMaxC= 1.00D-01 BMatC= 2.53D-10 BMatP= 6.94D-10
 IDIUse=1 WtCom= 1.00D+00 WtEn= 0.00D+00
 Coeff-Com: -0.451D-06 0.101D-05 0.190D-04 0.647D-06 0.808D-05 0.200D-04
 Coeff-Com:  0.312D-03-0.132D-03-0.267D-02-0.130D-02 0.783D-02 0.803D-02
 Coeff-Com: -0.553D-02-0.268D-01-0.390D-01 0.589D-02 0.419D+00 0.635D+00
 Coeff:     -0.451D-06 0.101D-05 0.190D-04 0.647D-06 0.808D-05 0.200D-04
 Coeff:      0.312D-03-0.132D-03-0.267D-02-0.130D-02 0.783D-02 0.803D-02
 Coeff:     -0.553D-02-0.268D-01-0.390D-01 0.589D-02 0.419D+00 0.635D+00
 Gap=     0.093 Goal=   None    Shift=    0.000
 RMSDP=7.92D-07 MaxDP=4.16D-05 DE=-1.33D-09 OVMax= 1.39D-05

 Cycle  19  Pass 1  IDiag  1:
 RMSU=  3.52D-07    CP:  1.07D+00  8.76D-02  1.11D+00  3.26D-01  6.59D-01
                    CP:  6.50D-01  1.12D+00  7.00D-01  2.93D+00  3.00D+00
                    CP:  3.00D+00  2.52D+00  3.00D+00  1.75D+00  1.21D+00
                    CP:  1.27D+00  9.88D-01  1.17D+00
 E= -2374.90490687571     Delta-E=       -0.000000000322 Rises=F Damp=F
 DIIS: error= 2.08D-07 at cycle  19 NSaved=  19.
 NSaved=19 IEnMin=19 EnMin= -2374.90490687571     IErMin=19 ErrMin= 2.08D-07
 ErrMax= 2.08D-07  0.00D+00 EMaxC= 1.00D-01 BMatC= 3.03D-11 BMatP= 2.53D-10
 IDIUse=1 WtCom= 1.00D+00 WtEn= 0.00D+00
 Coeff-Com:  0.125D-05-0.334D-05 0.109D-05 0.126D-06-0.248D-06 0.165D-04
 Coeff-Com:  0.176D-03 0.113D-03-0.442D-04-0.839D-03-0.789D-03 0.126D-02
 Coeff-Com:  0.521D-02-0.171D-02-0.159D-01-0.477D-01 0.178D-01 0.149D+00
 Coeff-Com:  0.893D+00
 Coeff:      0.125D-05-0.334D-05 0.109D-05 0.126D-06-0.248D-06 0.165D-04
 Coeff:      0.176D-03 0.113D-03-0.442D-04-0.839D-03-0.789D-03 0.126D-02
 Coeff:      0.521D-02-0.171D-02-0.159D-01-0.477D-01 0.178D-01 0.149D+00
 Coeff:      0.893D+00
 Gap=     0.093 Goal=   None    Shift=    0.000
 RMSDP=6.32D-07 MaxDP=3.76D-05 DE=-3.22D-10 OVMax= 1.46D-05

 Cycle  20  Pass 1  IDiag  1:
 RMSU=  1.71D-07    CP:  1.07D+00  8.76D-02  1.11D+00  3.26D-01  6.59D-01
                    CP:  6.50D-01  1.12D+00  7.00D-01  2.93D+00  3.00D+00
                    CP:  3.00D+00  2.52D+00  3.00D+00  1.74D+00  1.20D+00
                    CP:  1.26D+00  1.03D+00  1.29D+00  1.38D+00
 E= -2374.90490687583     Delta-E=       -0.000000000119 Rises=F Damp=F
 DIIS: error= 8.68D-08 at cycle  20 NSaved=  20.
 NSaved=20 IEnMin=20 EnMin= -2374.90490687583     IErMin=20 ErrMin= 8.68D-08
 ErrMax= 8.68D-08  0.00D+00 EMaxC= 1.00D-01 BMatC= 2.87D-12 BMatP= 3.03D-11
 IDIUse=1 WtCom= 1.00D+00 WtEn= 0.00D+00
 Coeff-Com:  0.502D-06-0.138D-05-0.244D-05 0.665D-07-0.639D-06 0.302D-05
 Coeff-Com:  0.293D-04 0.621D-04 0.272D-03-0.923D-04-0.968D-03-0.697D-03
 Coeff-Com:  0.211D-02 0.245D-02 0.187D-02-0.167D-01-0.428D-01-0.360D-01
 Coeff-Com:  0.270D+00 0.820D+00
 Coeff:      0.502D-06-0.138D-05-0.244D-05 0.665D-07-0.639D-06 0.302D-05
 Coeff:      0.293D-04 0.621D-04 0.272D-03-0.923D-04-0.968D-03-0.697D-03
 Coeff:      0.211D-02 0.245D-02 0.187D-02-0.167D-01-0.428D-01-0.360D-01
 Coeff:      0.270D+00 0.820D+00
 Gap=     0.093 Goal=   None    Shift=    0.000
 RMSDP=1.75D-07 MaxDP=1.55D-05 DE=-1.19D-10 OVMax= 8.27D-06

 Cycle  21  Pass 1  IDiag  1:
 Restarting incremental Fock formation.
 E= -2374.90490687579     Delta-E=        0.000000000036 Rises=F Damp=F
 DIIS: error= 4.50D-08 at cycle  21 NSaved=  20.
 NSaved=20 IEnMin=19 EnMin= -2374.90490687583     IErMin=20 ErrMin= 4.50D-08
 ErrMax= 4.50D-08  0.00D+00 EMaxC= 1.00D-01 BMatC= 6.80D-13 BMatP= 2.87D-12
 IDIUse=1 WtCom= 1.00D+00 WtEn= 0.00D+00
 Coeff-Com: -0.559D-07 0.121D-06-0.114D-05-0.206D-07-0.192D-05-0.143D-04
 Coeff-Com:  0.448D-05 0.860D-04 0.989D-04-0.836D-04-0.495D-03-0.204D-03
 Coeff-Com:  0.918D-03 0.377D-02 0.148D-02-0.199D-01-0.397D-01-0.472D-01
 Coeff-Com:  0.374D+00 0.727D+00
 Coeff:     -0.559D-07 0.121D-06-0.114D-05-0.206D-07-0.192D-05-0.143D-04
 Coeff:      0.448D-05 0.860D-04 0.989D-04-0.836D-04-0.495D-03-0.204D-03
 Coeff:      0.918D-03 0.377D-02 0.148D-02-0.199D-01-0.397D-01-0.472D-01
 Coeff:      0.374D+00 0.727D+00
 Gap=     0.093 Goal=   None    Shift=    0.000
 RMSDP=4.21D-08 MaxDP=3.45D-06 DE= 3.59D-11 OVMax= 1.70D-06

 Cycle  22  Pass 1  IDiag  1:
 RMSU=  4.19D-08    CP:  1.00D+00
 E= -2374.90490687590     Delta-E=       -0.000000000111 Rises=F Damp=F
 DIIS: error= 1.34D-08 at cycle  22 NSaved=  20.
 NSaved=20 IEnMin=20 EnMin= -2374.90490687590     IErMin=20 ErrMin= 1.34D-08
 ErrMax= 1.34D-08  0.00D+00 EMaxC= 1.00D-01 BMatC= 7.22D-14 BMatP= 6.80D-13
 IDIUse=1 WtCom= 1.00D+00 WtEn= 0.00D+00
 Coeff-Com:  0.655D-08-0.117D-06 0.213D-07-0.116D-05-0.375D-05-0.164D-05
 Coeff-Com:  0.113D-04-0.207D-06 0.458D-04-0.665D-04-0.152D-03-0.251D-04
 Coeff-Com:  0.415D-03 0.197D-02-0.183D-03-0.152D-02-0.433D-01-0.435D-01
 Coeff-Com:  0.147D+00 0.939D+00
 Coeff:      0.655D-08-0.117D-06 0.213D-07-0.116D-05-0.375D-05-0.164D-05
 Coeff:      0.113D-04-0.207D-06 0.458D-04-0.665D-04-0.152D-03-0.251D-04
 Coeff:      0.415D-03 0.197D-02-0.183D-03-0.152D-02-0.433D-01-0.435D-01
 Coeff:      0.147D+00 0.939D+00
 Gap=     0.093 Goal=   None    Shift=    0.000
 RMSDP=2.75D-08 MaxDP=3.07D-06 DE=-1.11D-10 OVMax= 5.19D-07

 Cycle  23  Pass 1  IDiag  1:
 RMSU=  2.33D-08    CP:  1.00D+00  1.09D+00
 E= -2374.90490687586     Delta-E=        0.000000000047 Rises=F Damp=F
 DIIS: error= 5.07D-09 at cycle  23 NSaved=  20.
 NSaved=20 IEnMin=19 EnMin= -2374.90490687590     IErMin=20 ErrMin= 5.07D-09
 ErrMax= 5.07D-09  0.00D+00 EMaxC= 1.00D-01 BMatC= 1.33D-14 BMatP= 7.22D-14
 IDIUse=1 WtCom= 1.00D+00 WtEn= 0.00D+00
 Coeff-Com:  0.143D-06 0.997D-07-0.513D-06-0.174D-05-0.463D-05-0.132D-04
 Coeff-Com: -0.924D-05 0.594D-04 0.309D-04-0.924D-04-0.143D-03-0.207D-03
 Coeff-Com:  0.875D-03 0.215D-02 0.426D-02-0.125D-01-0.630D-01-0.381D-01
 Coeff-Com:  0.327D+00 0.780D+00
 Coeff:      0.143D-06 0.997D-07-0.513D-06-0.174D-05-0.463D-05-0.132D-04
 Coeff:     -0.924D-05 0.594D-04 0.309D-04-0.924D-04-0.143D-03-0.207D-03
 Coeff:      0.875D-03 0.215D-02 0.426D-02-0.125D-01-0.630D-01-0.381D-01
 Coeff:      0.327D+00 0.780D+00
 Gap=     0.093 Goal=   None    Shift=    0.000
 RMSDP=1.41D-08 MaxDP=1.01D-06 DE= 4.68D-11 OVMax= 6.97D-07

 Cycle  24  Pass 1  IDiag  1:
 RMSU=  1.32D-08    CP:  1.00D+00  1.11D+00  1.09D+00
 E= -2374.90490687589     Delta-E=       -0.000000000035 Rises=F Damp=F
 DIIS: error= 2.83D-09 at cycle  24 NSaved=  20.
 NSaved=20 IEnMin=18 EnMin= -2374.90490687590     IErMin=20 ErrMin= 2.83D-09
 ErrMax= 2.83D-09  0.00D+00 EMaxC= 1.00D-01 BMatC= 4.21D-15 BMatP= 1.33D-14
 IDIUse=1 WtCom= 1.00D+00 WtEn= 0.00D+00
 Coeff-Com:  0.901D-07 0.105D-07 0.511D-06-0.899D-06-0.150D-05-0.777D-05
 Coeff-Com: -0.371D-06 0.175D-04 0.204D-04-0.155D-04-0.208D-03-0.145D-03
 Coeff-Com:  0.479D-03 0.206D-02 0.708D-02-0.131D-01-0.520D-01-0.987D-01
 Coeff-Com:  0.311D+00 0.843D+00
 Coeff:      0.901D-07 0.105D-07 0.511D-06-0.899D-06-0.150D-05-0.777D-05
 Coeff:     -0.371D-06 0.175D-04 0.204D-04-0.155D-04-0.208D-03-0.145D-03
 Coeff:      0.479D-03 0.206D-02 0.708D-02-0.131D-01-0.520D-01-0.987D-01
 Coeff:      0.311D+00 0.843D+00
 Gap=     0.093 Goal=   None    Shift=    0.000
 RMSDP=8.09D-09 MaxDP=7.52D-07 DE=-3.55D-11 OVMax= 3.59D-07

 SCF Done:  E(RM062X) =  -2374.90490688     A.U. after   24 cycles
            NFock= 24  Conv=0.81D-08     -V/T= 2.0026
 KE= 2.368773681484D+03 PE=-8.657728129418D+03 EE= 2.404138533475D+03
 Leave Link  502 at Mon Apr  4 20:17:14 2022, MaxMem=  1879048192 cpu:            2906.7 elap:             415.7
 (Enter /gpfs/software/gaussian16/sse4/tar/g16/l601.exe)
 Copying SCF densities to generalized density rwf, IOpCl= 0 IROHF=0.

 **********************************************************************

            Population analysis using the SCF density.

 **********************************************************************

 Orbital symmetries:
       Occupied  (A) (A) (A) (A) (A) (A) (A) (A) (A) (A) (A) (A)
                 (A) (A) (A) (A) (A) (A) (A) (A) (A) (A) (A) (A)
                 (A) (A) (A) (A) (A) (A) (A) (A) (A) (A) (A) (A)
                 (A) (A) (A) (A) (A) (A) (A) (A) (A) (A) (A) (A)
                 (A) (A) (A) (A) (A) (A) (A) (A) (A) (A) (A) (A)
                 (A) (A) (A) (A) (A) (A) (A) (A) (A) (A) (A) (A)
                 (A) (A) (A) (A)
       Virtual   (A) (A) (A) (A) (A) (A) (A) (A) (A) (A) (A) (A)
                 (A) (A) (A) (A) (A) (A) (A) (A) (A) (A) (A) (A)
                 (A) (A) (A) (A) (A) (A) (A) (A) (A) (A) (A) (A)
                 (A) (A) (A) (A) (A) (A) (A) (A) (A) (A) (A) (A)
                 (A) (A) (A) (A) (A) (A) (A) (A) (A) (A) (A) (A)
                 (A) (A) (A) (A) (A) (A) (A) (A) (A) (A) (A) (A)
                 (A) (A) (A) (A) (A) (A) (A) (A) (A) (A) (A) (A)
                 (A) (A) (A) (A) (A) (A) (A) (A) (A) (A) (A) (A)
                 (A) (A) (A) (A) (A) (A) (A) (A) (A) (A) (A) (A)
                 (A) (A) (A) (A) (A) (A) (A) (A) (A) (A) (A) (A)
                 (A) (A) (A) (A) (A) (A) (A) (A) (A) (A) (A) (A)
                 (A) (A) (A) (A) (A) (A) (A) (A) (A) (A) (A) (A)
                 (A) (A) (A) (A) (A) (A) (A) (A) (A) (A) (A) (A)
                 (A) (A) (A) (A) (A) (A) (A) (A) (A) (A) (A) (A)
                 (A) (A) (A) (A) (A) (A) (A) (A) (A) (A) (A) (A)
                 (A) (A) (A) (A) (A) (A) (A) (A) (A) (A) (A) (A)
                 (A) (A) (A) (A) (A) (A) (A) (A) (A) (A) (A) (A)
                 (A) (A) (A) (A) (A) (A) (A) (A) (A) (A) (A) (A)
                 (A) (A) (A) (A) (A) (A) (A) (A) (A) (A) (A) (A)
                 (A) (A) (A) (A) (A) (A) (A) (A) (A) (A) (A) (A)
                 (A) (A) (A) (A) (A) (A) (A) (A) (A) (A) (A) (A)
                 (A) (A) (A) (A) (A) (A) (A) (A) (A) (A) (A) (A)
                 (A) (A) (A) (A) (A) (A) (A) (A) (A) (A) (A) (A)
                 (A) (A) (A) (A) (A) (A) (A) (A) (A) (A) (A) (A)
                 (A) (A) (A) (A) (A) (A) (A) (A) (A) (A) (A) (A)
                 (A) (A) (A) (A) (A) (A) (A) (A) (A) (A) (A) (A)
                 (A) (A) (A) (A) (A) (A) (A) (A) (A) (A) (A) (A)
                 (A) (A) (A) (A) (A) (A) (A) (A) (A) (A) (A) (A)
                 (A) (A) (A) (A) (A) (A) (A)
 The electronic state is 1-A.
 Alpha  occ. eigenvalues -- -102.58890-102.57685-102.56154-102.55200 -19.44293
 Alpha  occ. eigenvalues --  -10.53640 -10.50733 -10.50139 -10.49727 -10.49653
 Alpha  occ. eigenvalues --  -10.49199 -10.48366 -10.47519 -10.46721 -10.45688
 Alpha  occ. eigenvalues --  -10.44089 -10.43971  -9.73258  -9.72129  -9.70397
 Alpha  occ. eigenvalues --   -9.69473  -7.45751  -7.45105  -7.45100  -7.44603
 Alpha  occ. eigenvalues --   -7.43980  -7.43958  -7.42916  -7.42255  -7.42214
 Alpha  occ. eigenvalues --   -7.41977  -7.41334  -7.41318  -1.00544  -0.91726
 Alpha  occ. eigenvalues --   -0.90276  -0.86152  -0.85116  -0.83927  -0.80328
 Alpha  occ. eigenvalues --   -0.75141  -0.74662  -0.69980  -0.66240  -0.60342
 Alpha  occ. eigenvalues --   -0.58440  -0.55238  -0.54285  -0.48538  -0.47126
 Alpha  occ. eigenvalues --   -0.44972  -0.43137  -0.41839  -0.40104  -0.39687
 Alpha  occ. eigenvalues --   -0.39363  -0.37974  -0.37776  -0.35838  -0.33871
 Alpha  occ. eigenvalues --   -0.33672  -0.33165  -0.32535  -0.30066  -0.29897
 Alpha  occ. eigenvalues --   -0.27655  -0.27023  -0.26621  -0.25659  -0.24884
 Alpha  occ. eigenvalues --   -0.22876  -0.22746  -0.20970  -0.18488  -0.17794
 Alpha  occ. eigenvalues --   -0.10266
 Alpha virt. eigenvalues --   -0.00953   0.08596   0.08862   0.10038   0.10359
 Alpha virt. eigenvalues --    0.11553   0.12059   0.13016   0.13259   0.13717
 Alpha virt. eigenvalues --    0.14030   0.14160   0.15269   0.15769   0.15900
 Alpha virt. eigenvalues --    0.16409   0.16825   0.17300   0.17815   0.17992
 Alpha virt. eigenvalues --    0.18408   0.18659   0.18836   0.19591   0.20320
 Alpha virt. eigenvalues --    0.20446   0.20991   0.21226   0.21771   0.22121
 Alpha virt. eigenvalues --    0.22387   0.22846   0.23476   0.23857   0.24188
 Alpha virt. eigenvalues --    0.24232   0.25314   0.25927   0.26197   0.26678
 Alpha virt. eigenvalues --    0.26876   0.27641   0.27814   0.28081   0.28955
 Alpha virt. eigenvalues --    0.29219   0.29568   0.29927   0.30710   0.30748
 Alpha virt. eigenvalues --    0.31345   0.31736   0.31952   0.32483   0.32583
 Alpha virt. eigenvalues --    0.33020   0.33345   0.33941   0.34522   0.35012
 Alpha virt. eigenvalues --    0.35970   0.36560   0.36803   0.36999   0.37444
 Alpha virt. eigenvalues --    0.37786   0.38514   0.39497   0.40276   0.40490
 Alpha virt. eigenvalues --    0.41231   0.42418   0.42861   0.43056   0.43512
 Alpha virt. eigenvalues --    0.44540   0.44943   0.45688   0.46175   0.46569
 Alpha virt. eigenvalues --    0.47152   0.48082   0.50477   0.51374   0.52769
 Alpha virt. eigenvalues --    0.53434   0.54935   0.56207   0.56449   0.56810
 Alpha virt. eigenvalues --    0.57580   0.58420   0.58829   0.59505   0.60854
 Alpha virt. eigenvalues --    0.61633   0.62508   0.63467   0.64302   0.64825
 Alpha virt. eigenvalues --    0.65882   0.66599   0.67107   0.68081   0.68135
 Alpha virt. eigenvalues --    0.69347   0.70695   0.71870   0.72733   0.73085
 Alpha virt. eigenvalues --    0.73713   0.75036   0.75501   0.75943   0.76244
 Alpha virt. eigenvalues --    0.77877   0.78266   0.78813   0.79446   0.81230
 Alpha virt. eigenvalues --    0.81818   0.82445   0.82734   0.83989   0.84139
 Alpha virt. eigenvalues --    0.86050   0.86479   0.87266   0.88733   0.89757
 Alpha virt. eigenvalues --    0.91631   0.92365   0.95469   0.96955   0.97561
 Alpha virt. eigenvalues --    0.98422   0.98594   0.99783   1.00284   1.01304
 Alpha virt. eigenvalues --    1.01883   1.02007   1.02330   1.03606   1.03983
 Alpha virt. eigenvalues --    1.04431   1.05264   1.05736   1.06499   1.06695
 Alpha virt. eigenvalues --    1.07357   1.07697   1.08341   1.09619   1.09778
 Alpha virt. eigenvalues --    1.10418   1.10559   1.11716   1.12139   1.12938
 Alpha virt. eigenvalues --    1.13295   1.15493   1.15766   1.17563   1.18062
 Alpha virt. eigenvalues --    1.18865   1.21829   1.22184   1.23048   1.24514
 Alpha virt. eigenvalues --    1.27209   1.29239   1.30610   1.31408   1.32810
 Alpha virt. eigenvalues --    1.33435   1.35266   1.35876   1.39006   1.39838
 Alpha virt. eigenvalues --    1.40736   1.41617   1.42468   1.42732   1.44739
 Alpha virt. eigenvalues --    1.45341   1.46459   1.47026   1.48606   1.50152
 Alpha virt. eigenvalues --    1.53432   1.55259   1.56988   1.60723   1.61918
 Alpha virt. eigenvalues --    1.62880   1.65646   1.66836   1.69508   1.70365
 Alpha virt. eigenvalues --    1.73820   1.76680   1.78475   1.81559   1.82831
 Alpha virt. eigenvalues --    1.83468   1.85872   1.87359   1.88707   1.91198
 Alpha virt. eigenvalues --    1.92450   1.94299   1.95321   1.97217   1.97855
 Alpha virt. eigenvalues --    1.98974   2.00271   2.01074   2.01603   2.04806
 Alpha virt. eigenvalues --    2.04970   2.05613   2.06821   2.08087   2.10309
 Alpha virt. eigenvalues --    2.12768   2.15010   2.18596   2.21587   2.22610
 Alpha virt. eigenvalues --    2.25797   2.29586   2.32177   2.35696   2.37197
 Alpha virt. eigenvalues --    2.37705   2.39726   2.40078   2.41300   2.43604
 Alpha virt. eigenvalues --    2.44396   2.46189   2.46496   2.47661   2.49795
 Alpha virt. eigenvalues --    2.51417   2.54050   2.55281   2.58060   2.59693
 Alpha virt. eigenvalues --    2.62172   2.65689   2.67973   2.69168   2.72030
 Alpha virt. eigenvalues --    2.73310   2.75112   2.77881   2.79172   2.80815
 Alpha virt. eigenvalues --    2.81686   2.82524   2.84554   2.88129   2.91081
 Alpha virt. eigenvalues --    2.91605   2.92610   2.94780   2.97935   3.02058
 Alpha virt. eigenvalues --    3.02252   3.06070   3.09037   3.12317   3.13481
 Alpha virt. eigenvalues --    3.15556   3.16650   3.22044   3.23071   3.23988
 Alpha virt. eigenvalues --    3.24810   3.25147   3.32510   3.34385   3.36254
 Alpha virt. eigenvalues --    3.37511   3.40413   3.44716   3.50303   3.53528
 Alpha virt. eigenvalues --    3.57478   3.59158   3.68859   3.72337   3.75621
 Alpha virt. eigenvalues --    3.78614   3.82525   3.86067   3.96233   4.02679
 Alpha virt. eigenvalues --    4.13818   4.20400   4.21561   4.33356   4.59712
 Alpha virt. eigenvalues --    4.88947   4.91882   5.35438   5.51819   5.99612
 Alpha virt. eigenvalues --   10.06576  10.09069  10.12386  10.15140  23.55020
 Alpha virt. eigenvalues --   23.71107  23.90944  24.02446  24.04847  24.06291
 Alpha virt. eigenvalues --   24.08527  24.17305  24.19098  24.27633  24.28675
 Alpha virt. eigenvalues --   24.38776  26.02704  26.02941  26.07212  26.13141
 Alpha virt. eigenvalues --   26.30834  26.36114  26.42420  26.59672  26.74020
 Alpha virt. eigenvalues --   26.83542  26.86129  27.03352  50.30874 216.16709
 Alpha virt. eigenvalues --  216.19274 216.22886 216.27273
          Condensed to atoms (all electrons):
               1          2          3          4          5          6
     1  C   35.607344  -6.473723  -6.582259  -5.555880  -6.198553  -2.108522
     2  C   -6.473723  19.385472  -0.681047  -2.422213   1.631962  -1.843296
     3  C   -6.582259  -0.681047  13.849136   1.344102   2.138288  -1.020650
     4  C   -5.555880  -2.422213   1.344102  19.274175   0.481843  -4.580589
     5  C   -6.198553   1.631962   2.138288   0.481843  16.588729   0.888831
     6  C   -2.108522  -1.843296  -1.020650  -4.580589   0.888831  17.663888
     7  Cl   0.606282   1.096122  -1.948901   0.304371   0.579132  -0.258558
     8  H    0.034270  -0.000092  -0.070525  -0.041661   0.101334   0.012212
     9  Cl   0.202606   0.060486   0.223239  -1.456070   0.543516  -0.353280
    10  O   -0.062349  -0.009599   0.124978  -0.137806   0.040291  -0.053918
    11  Cl  -0.270576  -2.166798   1.207769   0.041216   0.117697   0.067764
    12  C   -2.482884  -2.954277  -0.092897  -1.274891  -6.188203   2.527584
    13  C   -0.378628  -1.030284  -1.611209  -1.792322   2.855548   3.643950
    14  C   -0.153558  -0.382829  -0.890568   0.141319  -2.046869  -3.305548
    15  C    0.889435   0.468086  -0.053597   0.799688  -4.167581  -3.674716
    16  C    0.175921   0.808334   0.817892   0.040913  -0.129967   0.189088
    17  C    0.023825  -0.103491  -0.284443  -0.107916  -0.379500  -0.894258
    18  H   -0.011383  -0.015860   0.049480  -0.005215  -0.006360   0.011474
    19  H    0.000111  -0.000085   0.000187   0.000309   0.003092  -0.009010
    20  Cl  -0.000554  -0.004334  -0.029445   0.003606  -0.034768  -0.080688
               7          8          9         10         11         12
     1  C    0.606282   0.034270   0.202606  -0.062349  -0.270576  -2.482884
     2  C    1.096122  -0.000092   0.060486  -0.009599  -2.166798  -2.954277
     3  C   -1.948901  -0.070525   0.223239   0.124978   1.207769  -0.092897
     4  C    0.304371  -0.041661  -1.456070  -0.137806   0.041216  -1.274891
     5  C    0.579132   0.101334   0.543516   0.040291   0.117697  -6.188203
     6  C   -0.258558   0.012212  -0.353280  -0.053918   0.067764   2.527584
     7  Cl  18.366442  -0.003382   0.009481  -0.010055  -0.420591  -0.633996
     8  H   -0.003382   0.514159  -0.029125  -0.000419   0.001459   0.223377
     9  Cl   0.009481  -0.029125  17.738112   0.064466  -0.049486  -0.105141
    10  O   -0.010055  -0.000419   0.064466   8.265207   0.079385   0.026990
    11  Cl  -0.420591   0.001459  -0.049486   0.079385  17.917636   0.303941
    12  C   -0.633996   0.223377  -0.105141   0.026990   0.303941  20.753352
    13  C    0.283356  -0.030428  -0.067626  -0.000345   0.006176  -0.314780
    14  C   -0.103492   0.054116  -0.004660   0.001024   0.003362   1.467390
    15  C   -0.931557   0.062638  -0.010742  -0.002292  -0.116146   1.363256
    16  C   -0.384784  -0.009314   0.001487  -0.000328  -0.022960  -4.219833
    17  C   -0.100004  -0.007743  -0.003382  -0.000007  -0.001483  -2.124666
    18  H   -0.092590   0.000006  -0.000031   0.000017   0.002117  -0.010106
    19  H   -0.000465   0.000004   0.000000  -0.000000   0.000010   0.055096
    20  Cl   0.002098   0.000138  -0.000019   0.000001  -0.000008  -0.285327
              13         14         15         16         17         18
     1  C   -0.378628  -0.153558   0.889435   0.175921   0.023825  -0.011383
     2  C   -1.030284  -0.382829   0.468086   0.808334  -0.103491  -0.015860
     3  C   -1.611209  -0.890568  -0.053597   0.817892  -0.284443   0.049480
     4  C   -1.792322   0.141319   0.799688   0.040913  -0.107916  -0.005215
     5  C    2.855548  -2.046869  -4.167581  -0.129967  -0.379500  -0.006360
     6  C    3.643950  -3.305548  -3.674716   0.189088  -0.894258   0.011474
     7  Cl   0.283356  -0.103492  -0.931557  -0.384784  -0.100004  -0.092590
     8  H   -0.030428   0.054116   0.062638  -0.009314  -0.007743   0.000006
     9  Cl  -0.067626  -0.004660  -0.010742   0.001487  -0.003382  -0.000031
    10  O   -0.000345   0.001024  -0.002292  -0.000328  -0.000007   0.000017
    11  Cl   0.006176   0.003362  -0.116146  -0.022960  -0.001483   0.002117
    12  C   -0.314780   1.467390   1.363256  -4.219833  -2.124666  -0.010106
    13  C   17.458521  -2.739281  -6.597304  -1.132353  -1.249990   0.026245
    14  C   -2.739281  19.346482   1.430449  -8.446326   0.993128  -0.015557
    15  C   -6.597304   1.430449  17.063578   0.714604  -1.809557   0.397602
    16  C   -1.132353  -8.446326   0.714604  18.045224  -0.622515  -0.036965
    17  C   -1.249990   0.993128  -1.809557  -0.622515  13.621360  -0.003071
    18  H    0.026245  -0.015557   0.397602  -0.036965  -0.003071   0.545013
    19  H   -0.009370   0.078806  -0.114440   0.234351   0.121678  -0.007410
    20  Cl  -0.289122   0.114883   0.393430   0.633387  -1.514282   0.001731
              19         20
     1  C    0.000111  -0.000554
     2  C   -0.000085  -0.004334
     3  C    0.000187  -0.029445
     4  C    0.000309   0.003606
     5  C    0.003092  -0.034768
     6  C   -0.009010  -0.080688
     7  Cl  -0.000465   0.002098
     8  H    0.000004   0.000138
     9  Cl   0.000000  -0.000019
    10  O   -0.000000   0.000001
    11  Cl   0.000010  -0.000008
    12  C    0.055096  -0.285327
    13  C   -0.009370  -0.289122
    14  C    0.078806   0.114883
    15  C   -0.114440   0.393430
    16  C    0.234351   0.633387
    17  C    0.121678  -1.514282
    18  H   -0.007410   0.001731
    19  H    0.500820  -0.023251
    20  Cl  -0.023251  17.761889
 Mulliken charges:
               1
     1  C   -1.260925
     2  C    0.637466
     3  C   -0.489532
     4  C    0.943021
     5  C   -0.818460
     6  C   -0.821759
     7  Cl   0.641090
     8  H    0.188973
     9  Cl   0.236170
    10  O   -0.325240
    11  Cl   0.299517
    12  C   -0.033984
    13  C   -1.030753
    14  C    0.457726
    15  C   -0.104834
    16  C   -0.655856
    17  C    0.446318
    18  H    0.170863
    19  H    0.169566
    20  Cl   0.350633
 Sum of Mulliken charges =  -1.00000
 Mulliken charges with hydrogens summed into heavy atoms:
               1
     1  C   -1.260925
     2  C    0.637466
     3  C   -0.489532
     4  C    0.943021
     5  C   -0.629486
     6  C   -0.821759
     7  Cl   0.641090
     9  Cl   0.236170
    10  O   -0.325240
    11  Cl   0.299517
    12  C   -0.033984
    13  C   -1.030753
    14  C    0.457726
    15  C    0.066029
    16  C   -0.486290
    17  C    0.446318
    20  Cl   0.350633
 Electronic spatial extent (au):  <R**2>=           7360.0866
 Charge=             -1.0000 electrons
 Dipole moment (field-independent basis, Debye):
    X=             -7.2400    Y=             -2.7813    Z=              0.3641  Tot=              7.7644
 Quadrupole moment (field-independent basis, Debye-Ang):
   XX=           -204.7409   YY=           -140.8855   ZZ=           -131.3991
   XY=              0.2461   XZ=             -0.7498   YZ=             -0.4290
 Traceless Quadrupole moment (field-independent basis, Debye-Ang):
   XX=            -45.7324   YY=             18.1230   ZZ=             27.6094
   XY=              0.2461   XZ=             -0.7498   YZ=             -0.4290
 Octapole moment (field-independent basis, Debye-Ang**2):
  XXX=            -47.5218  YYY=            -33.5252  ZZZ=             -2.8933  XYY=            -29.2997
  XXY=            -60.2785  XXZ=              2.7816  XZZ=             12.2664  YZZ=             -5.7781
  YYZ=              1.6155  XYZ=              0.6185
 Hexadecapole moment (field-independent basis, Debye-Ang**3):
 XXXX=          -9115.3800 YYYY=          -2421.4901 ZZZZ=           -168.0922 XXXY=             -1.0878
 XXXZ=            -13.5485 YYYX=             17.3062 YYYZ=             -0.0594 ZZZX=              3.8868
 ZZZY=              1.8614 XXYY=          -1718.1806 XXZZ=          -1299.8017 YYZZ=           -435.3828
 XXYZ=             -2.9821 YYXZ=             -3.4282 ZZXY=              3.0877
 N-N= 1.509911007582D+03 E-N=-8.657728129843D+03  KE= 2.368773681484D+03
 No NMR shielding tensors so no spin-rotation constants.
 Leave Link  601 at Mon Apr  4 20:17:14 2022, MaxMem=  1879048192 cpu:               1.8 elap:               0.3
 (Enter /gpfs/software/gaussian16/sse4/tar/g16/l701.exe)
 ... and contract with generalized density number  0.
 Compute integral first derivatives.
 Leave Link  701 at Mon Apr  4 20:17:14 2022, MaxMem=  1879048192 cpu:               1.6 elap:               0.3
 (Enter /gpfs/software/gaussian16/sse4/tar/g16/l702.exe)
 L702 exits ... SP integral derivatives will be done elsewhere.
 Leave Link  702 at Mon Apr  4 20:17:15 2022, MaxMem=  1879048192 cpu:               0.2 elap:               0.1
 (Enter /gpfs/software/gaussian16/sse4/tar/g16/l703.exe)
 Integral derivatives from FoFJK, PRISM(SPDF).
 Compute integral first derivatives, UseDBF=F ICtDFT=           0.
 Calling FoFJK, ICntrl=      2127 FMM=F ISym2X=0 I1Cent= 0 IOpClX= 0 NMat=1 NMatS=1 NMatT=0.
 FoFJK:  IHMeth= 1 ICntrl=    2127 DoSepK=F KAlg= 0 I1Cent=           0 FoldK=F
 IRaf=         0 NMat=       1 IRICut=       1 DoRegI=T DoRafI=F ISym2E= 0 IDoP0=0 IntGTp=1.
 FoFCou: FMM=F IPFlag=           0 FMFlag=      100000 FMFlg1=         800
         NFxFlg=           0 DoJE=F BraDBF=F KetDBF=F FulRan=T
         wScrn=  0.000000 ICntrl=      2127 IOpCl=  0 I1Cent=           0 NGrid=           0
         NMat0=    1 NMatS0=      1 NMatT0=    0 NMatD0=    1 NMtDS0=    0 NMtDT0=    0
 Symmetry not used in FoFCou.
 Leave Link  703 at Mon Apr  4 20:17:56 2022, MaxMem=  1879048192 cpu:             288.5 elap:              41.3
 (Enter /gpfs/software/gaussian16/sse4/tar/g16/l716.exe)
 Dipole        =-2.84845034D+00-1.09425633D+00 1.43263876D-01
 ***** Axes restored to original set *****
 -------------------------------------------------------------------
 Center     Atomic                   Forces (Hartrees/Bohr)
 Number     Number              X              Y              Z
 -------------------------------------------------------------------
      1        6           0.008516524    0.004842629   -0.020468057
      2        6          -0.024351838    0.015636039   -0.012947942
      3        6           0.025421945    0.004302306   -0.041610154
      4        6           0.050675631   -0.029468977    0.017014701
      5        6          -0.083932127    0.032393274    0.004678900
      6        6           0.028381437   -0.038702037    0.040825921
      7       17          -0.023251628    0.001494352    0.035698924
      8        1           0.001698894   -0.000872172    0.001719674
      9       17          -0.008852124    0.004767527   -0.003735546
     10        8          -0.007539379    0.000725553    0.008030080
     11       17           0.001327578    0.000330023   -0.001299311
     12        6          -0.050871466    0.029222265    0.022580248
     13        6           0.182597240   -0.031162125   -0.053598948
     14        6          -0.145389108   -0.005144383    0.079514758
     15        6           0.035256886   -0.007658791   -0.024139348
     16        6          -0.019508647    0.000459754    0.003679827
     17        6          -0.003612590    0.015928855   -0.022687803
     18        1           0.007919153    0.004406304   -0.022994783
     19        1           0.000179114    0.002053738   -0.004148240
     20       17           0.025334504   -0.003554134   -0.006112902
 -------------------------------------------------------------------
 Cartesian Forces:  Max     0.182597240 RMS     0.039749501
 Leave Link  716 at Mon Apr  4 20:17:56 2022, MaxMem=  1879048192 cpu:               0.3 elap:               0.1
 (Enter /gpfs/software/gaussian16/sse4/tar/g16/l103.exe)

 GradGradGradGradGradGradGradGradGradGradGradGradGradGradGradGradGradGrad
 Berny optimization.
 FormGI is forming the generalized inverse of G from B-inverse, IUseBI=4.
 Internal  Forces:  Max     0.149761784 RMS     0.028449557
 Search for a local minimum.
 Step number   1 out of a maximum of  108
 All quantities printed in internal units (Hartrees-Bohrs-Radians)
 RMS Force = .28450D-01 SwitMx=.10000D-02 MixMth= 1
 Mixed Optimization -- RFO/linear search
 Second derivative matrix not updated -- first step.
 ITU=  0
     Eigenvalues ---    0.00896   0.01036   0.01095   0.01294   0.01537
     Eigenvalues ---    0.01666   0.01785   0.01852   0.02033   0.02077
     Eigenvalues ---    0.02092   0.02137   0.02146   0.02181   0.02189
     Eigenvalues ---    0.02236   0.02360   0.15998   0.16000   0.16000
     Eigenvalues ---    0.22440   0.23440   0.24373   0.24683   0.24970
     Eigenvalues ---    0.24981   0.24995   0.24996   0.24998   0.24999
     Eigenvalues ---    0.24999   0.25000   0.25000   0.30909   0.32134
     Eigenvalues ---    0.32248   0.33403   0.33865   0.34143   0.34618
     Eigenvalues ---    0.35002   0.35036   0.35120   0.35132   0.39050
     Eigenvalues ---    0.42433   0.42807   0.45603   0.46233   0.46484
     Eigenvalues ---    0.46951   0.53056   0.54583   0.93020
 RFO step:  Lambda=-1.66084371D-01 EMin= 8.96487587D-03
 Linear search not attempted -- first point.
 Maximum step size (   0.300) exceeded in Quadratic search.
    -- Step size scaled by   0.507
 Iteration  1 RMS(Cart)=  0.17862557 RMS(Int)=  0.00785715
 Iteration  2 RMS(Cart)=  0.01332974 RMS(Int)=  0.00028232
 Iteration  3 RMS(Cart)=  0.00007801 RMS(Int)=  0.00028061
 Iteration  4 RMS(Cart)=  0.00000001 RMS(Int)=  0.00028061
 ITry= 1 IFail=0 DXMaxC= 7.10D-01 DCOld= 1.00D+10 DXMaxT= 3.00D-01 DXLimC= 3.00D+00 Rises=F
 Variable       Old X    -DE/DX   Delta X   Delta X   Delta X     New X
                                 (Linear)    (Quad)   (Total)
    R1        2.82812  -0.02295   0.00000  -0.02429  -0.02441   2.80371
    R2        2.80301  -0.03932   0.00000  -0.04115  -0.04134   2.76168
    R3        2.31571   0.00975   0.00000   0.00451   0.00451   2.32022
    R4        2.54768   0.02269   0.00000   0.01681   0.01687   2.56455
    R5        3.27393  -0.00167   0.00000  -0.00173  -0.00173   3.27220
    R6        2.78119   0.00788   0.00000   0.00954   0.00971   2.79090
    R7        3.29887   0.00333   0.00000   0.00355   0.00355   3.30242
    R8        2.71567  -0.04574   0.00000  -0.04195  -0.04199   2.67368
    R9        3.24090   0.01015   0.00000   0.01013   0.01013   3.25103
   R10        2.54689   0.05119   0.00000   0.03652   0.03665   2.58354
   R11        2.05617  -0.00145   0.00000  -0.00142  -0.00142   2.05475
   R12        2.79600   0.03879   0.00000   0.03838   0.03838   2.83438
   R13        2.64611   0.00552   0.00000   0.00387   0.00424   2.65035
   R14        2.64985   0.01465   0.00000   0.01362   0.01381   2.66366
   R15        2.63160  -0.14976   0.00000  -0.12172  -0.12154   2.51006
   R16        2.62832  -0.02266   0.00000  -0.01956  -0.01974   2.60857
   R17        2.64091  -0.00164   0.00000   0.00087   0.00069   2.64160
   R18        2.05672  -0.02328   0.00000  -0.02286  -0.02286   2.03386
   R19        2.63391  -0.00265   0.00000  -0.00154  -0.00191   2.63199
   R20        2.05461  -0.00285   0.00000  -0.00279  -0.00279   2.05182
   R21        3.24558   0.02574   0.00000   0.02584   0.02584   3.27142
    A1        2.00737  -0.01244   0.00000  -0.01916  -0.01948   1.98789
    A2        2.14300   0.00044   0.00000   0.00254   0.00269   2.14570
    A3        2.13281   0.01199   0.00000   0.01661   0.01677   2.14958
    A4        2.10597   0.02668   0.00000   0.03264   0.03258   2.13854
    A5        2.01945  -0.01198   0.00000  -0.01467  -0.01464   2.00481
    A6        2.15774  -0.01470   0.00000  -0.01799  -0.01796   2.13978
    A7        2.13721  -0.01213   0.00000  -0.01148  -0.01127   2.12593
    A8        2.10377  -0.06342   0.00000  -0.07893  -0.07905   2.02472
    A9        2.04212   0.07549   0.00000   0.09025   0.09011   2.13222
   A10        2.11209   0.01137   0.00000   0.00954   0.00931   2.12140
   A11        2.08443  -0.01126   0.00000  -0.01155  -0.01144   2.07299
   A12        2.08645  -0.00012   0.00000   0.00202   0.00213   2.08858
   A13        2.11460   0.02975   0.00000   0.03819   0.03828   2.15287
   A14        2.04202  -0.01275   0.00000  -0.01580  -0.01584   2.02618
   A15        2.12647  -0.01701   0.00000  -0.02241  -0.02246   2.10402
   A16        2.08664  -0.04327   0.00000  -0.04982  -0.04951   2.03713
   A17        2.17703   0.09635   0.00000   0.11591   0.11575   2.29278
   A18        2.01938  -0.05308   0.00000  -0.06609  -0.06624   1.95314
   A19        2.02121  -0.01580   0.00000  -0.01964  -0.02007   2.00113
   A20        2.16552   0.08501   0.00000   0.10406   0.10378   2.26930
   A21        2.08075  -0.06724   0.00000  -0.07966  -0.07930   2.00144
   A22        2.10564   0.06311   0.00000   0.07101   0.07177   2.17741
   A23        2.08760   0.02223   0.00000   0.01892   0.01888   2.10647
   A24        2.09798   0.00775   0.00000   0.01682   0.01682   2.11480
   A25        2.10663   0.00197   0.00000   0.00069   0.00067   2.10730
   A26        2.07855  -0.00970   0.00000  -0.01745  -0.01747   2.06108
   A27        2.08913   0.00620   0.00000   0.01313   0.01256   2.10170
   A28        2.09183   0.00062   0.00000  -0.00077  -0.00049   2.09134
   A29        2.10223  -0.00683   0.00000  -0.01236  -0.01207   2.09015
   A30        2.10523  -0.03202   0.00000  -0.04016  -0.04074   2.06449
   A31        2.08002   0.02466   0.00000   0.03061   0.03090   2.11091
   A32        2.09793   0.00736   0.00000   0.00954   0.00983   2.10776
    D1       -0.03727  -0.00097   0.00000  -0.00270  -0.00262  -0.03989
    D2        3.09716  -0.00191   0.00000  -0.00538  -0.00521   3.09195
    D3        3.10773   0.00057   0.00000   0.00170   0.00168   3.10940
    D4       -0.04103  -0.00037   0.00000  -0.00098  -0.00091  -0.04194
    D5        0.07140   0.00025   0.00000   0.00076   0.00071   0.07211
    D6       -3.09285   0.00035   0.00000   0.00091   0.00088  -3.09197
    D7       -3.07358  -0.00131   0.00000  -0.00364  -0.00362  -3.07720
    D8        0.04536  -0.00121   0.00000  -0.00349  -0.00345   0.04191
    D9       -0.02060   0.00028   0.00000   0.00124   0.00115  -0.01945
   D10        3.10558  -0.00367   0.00000  -0.01042  -0.00988   3.09570
   D11        3.12874   0.00127   0.00000   0.00410   0.00390   3.13264
   D12       -0.02826  -0.00268   0.00000  -0.00756  -0.00713  -0.03539
   D13        0.04842  -0.00011   0.00000   0.00078   0.00073   0.04915
   D14       -3.07456   0.00055   0.00000   0.00183   0.00173  -3.07283
   D15       -3.07827   0.00484   0.00000   0.01343   0.01390  -3.06437
   D16        0.08193   0.00550   0.00000   0.01447   0.01490   0.09683
   D17       -0.04796   0.00049   0.00000   0.00150   0.00148  -0.04647
   D18        3.07888  -0.00007   0.00000  -0.00015  -0.00007   3.07881
   D19        3.11632   0.00053   0.00000   0.00152   0.00148   3.11780
   D20       -0.04003  -0.00003   0.00000  -0.00012  -0.00007  -0.04010
   D21       -0.01269  -0.00154   0.00000  -0.00344  -0.00336  -0.01605
   D22        3.11193  -0.00057   0.00000  -0.00249  -0.00225   3.10968
   D23       -3.13881  -0.00101   0.00000  -0.00181  -0.00183  -3.14063
   D24       -0.01419  -0.00005   0.00000  -0.00086  -0.00072  -0.01491
   D25       -2.93036   0.00327   0.00000   0.00550   0.00498  -2.92538
   D26        0.01958   0.00681   0.00000   0.02427   0.02482   0.04441
   D27        0.22920   0.00389   0.00000   0.00645   0.00590   0.23510
   D28       -3.10404   0.00743   0.00000   0.02522   0.02574  -3.07830
   D29        2.96519   0.01435   0.00000   0.02588   0.02463   2.98982
   D30        0.00537  -0.00649   0.00000  -0.01303  -0.01256  -0.00719
   D31       -2.94137  -0.00498   0.00000  -0.01631  -0.01641  -2.95778
   D32        0.19277  -0.00226   0.00000  -0.00751  -0.00744   0.18533
   D33        0.00246   0.00469   0.00000   0.01011   0.00953   0.01198
   D34        3.13659   0.00741   0.00000   0.01890   0.01850  -3.12810
   D35       -0.00696   0.00357   0.00000   0.00616   0.00604  -0.00093
   D36        0.00071   0.00096   0.00000   0.00347   0.00370   0.00441
   D37        3.13900  -0.00034   0.00000   0.00016   0.00030   3.13929
   D38       -0.00861   0.00007   0.00000  -0.00040  -0.00057  -0.00918
   D39        3.13239  -0.00025   0.00000  -0.00002  -0.00002   3.13237
   D40        3.14032  -0.00265   0.00000  -0.00913  -0.00939   3.13093
   D41       -0.00186  -0.00298   0.00000  -0.00875  -0.00883  -0.01069
   D42        0.00705  -0.00292   0.00000  -0.00654  -0.00644   0.00061
   D43       -3.13121  -0.00163   0.00000  -0.00324  -0.00308  -3.13429
   D44       -3.13395  -0.00259   0.00000  -0.00693  -0.00700  -3.14095
   D45        0.01098  -0.00131   0.00000  -0.00362  -0.00364   0.00734
         Item               Value     Threshold  Converged?
 Maximum Force            0.149762     0.000450     NO 
 RMS     Force            0.028450     0.000300     NO 
 Maximum Displacement     0.709835     0.001800     NO 
 RMS     Displacement     0.184153     0.001200     NO 
 Predicted change in Energy=-7.062002D-02
 Lowest energy point so far.  Saving SCF results.
 GradGradGradGradGradGradGradGradGradGradGradGradGradGradGradGradGradGrad

 Leave Link  103 at Mon Apr  4 20:17:56 2022, MaxMem=  1879048192 cpu:               0.3 elap:               0.1
 (Enter /gpfs/software/gaussian16/sse4/tar/g16/l202.exe)
                          Input orientation:                          
 ---------------------------------------------------------------------
 Center     Atomic      Atomic             Coordinates (Angstroms)
 Number     Number       Type             X           Y           Z
 ---------------------------------------------------------------------
      1          6           0       -8.058578   -1.552570    6.638037
      2          6           0       -7.116840   -2.262306    7.538397
      3          6           0       -5.851772   -2.582185    7.165570
      4          6           0       -7.481382   -1.188503    5.345738
      5          6           0       -6.169464   -1.576687    4.985210
      6          6           0       -5.332761   -2.263752    5.820059
      7         17           0       -4.865609   -3.353884    8.384568
      8          1           0       -5.851184   -1.310547    3.980152
      9         17           0       -8.441264   -0.294890    4.232292
     10          8           0       -9.214904   -1.288607    6.955441
     11         17           0       -7.750600   -2.637299    9.105582
     12          6           0       -4.022279   -2.580174    5.162655
     13          6           0       -3.781497   -1.880756    3.971076
     14          6           0       -2.627216   -1.879372    3.313862
     15          6           0       -2.923877   -3.322530    5.641458
     16          6           0       -1.701587   -3.325217    4.963189
     17          6           0       -1.546856   -2.597421    3.785802
     18          1           0       -3.004906   -3.905979    6.542226
     19          1           0       -0.867161   -3.898079    5.356223
     20         17           0       -0.040462   -2.602992    2.932771
 ---------------------------------------------------------------------
                    Distance matrix (angstroms):
                    1          2          3          4          5
     1  C    0.000000
     2  C    1.483659   0.000000
     3  C    2.491665   1.357099   0.000000
     4  C    1.461416   2.468542   2.812431   0.000000
     5  C    2.510213   2.808266   2.421967   1.414848   0.000000
     6  C    2.933419   2.477019   1.476879   2.449023   1.367151
     7  Cl   4.060808   2.641134   1.747568   4.556933   4.051432
     8  H    3.463455   3.894719   3.429862   2.130086   1.087324
     9  Cl   2.741499   4.068803   4.532252   1.720372   2.714952
    10  O    1.227807   2.385330   3.609454   2.367755   3.638613
    11  Cl   2.712981   1.731572   2.715186   4.038306   4.538981
    12  C    4.418646   3.914268   2.712695   3.733050   2.376736
    13  C    5.051120   4.898557   3.870766   4.007251   2.612147
    14  C    6.376256   6.176573   5.072214   5.307424   3.928428
    15  C    5.521873   4.722646   3.382838   5.041069   3.743322
    16  C    6.808724   6.089863   4.756743   6.173971   4.797892
    17  C    7.185366   6.724506   5.473149   6.295796   4.883542
    18  H    5.575600   4.538944   3.200880   5.371694   4.226621
    19  H    7.672089   6.818806   5.463667   7.147716   5.800080
    20  Cl   8.895088   8.450029   7.189461   7.949245   6.544500
                    6          7          8          9         10
     6  C    0.000000
     7  Cl   2.825479   0.000000
     8  H    2.136028   4.954338   0.000000
     9  Cl   4.007519   6.275680   2.793501   0.000000
    10  O    4.160653   5.022364   4.490817   3.000256   0.000000
    11  Cl   4.096358   3.058844   5.624774   5.450950   2.930232
    12  C    1.499888   3.419146   2.520944   5.061178   5.643189
    13  C    2.443735   4.777480   2.146817   4.929161   6.227277
    14  C    3.707929   5.735560   3.340879   6.095675   7.550346
    15  C    2.637352   3.360946   3.921369   6.449334   6.740950
    16  C    3.878963   4.660224   4.716397   7.425654   8.035345
    17  C    4.310755   5.721451   4.496782   7.282435   8.399914
    18  H    2.938936   2.676051   4.626206   6.923131   6.751700
    19  H    4.777840   5.045256   5.781814   8.462460   8.891100
    20  Cl   6.038207   7.319015   6.044164   8.808494  10.103459
                   11         12         13         14         15
    11  Cl   0.000000
    12  C    5.426814   0.000000
    13  C    6.533704   1.402505   0.000000
    14  C    7.769655   2.419785   1.328268   0.000000
    15  C    5.980548   1.409550   2.367361   2.754707   0.000000
    16  C    7.363641   2.445503   2.719702   2.380658   1.397873
    17  C    8.172398   2.832621   2.354051   1.380398   2.421864
    18  H    5.540934   2.167031   3.363842   3.830420   1.076272
    19  H    7.939080   3.424780   3.805467   3.368117   2.154692
    20  Cl   9.876792   4.563746   3.949057   2.712961   4.021046
                   16         17         18         19         20
    16  C    0.000000
    17  C    1.392791   0.000000
    18  H    2.128211   3.381731   0.000000
    19  H    1.085778   2.149400   2.444713   0.000000
    20  Cl   2.720946   1.731161   4.849111   2.869461   0.000000
 Stoichiometry    C12H3Cl4O(1-)
 Framework group  C1[X(C12H3Cl4O)]
 Deg. of freedom    54
 Full point group                 C1      NOp   1
 RotChk:  IX=0 Diff= 7.66D-02
 Largest Abelian subgroup         C1      NOp   1
 Largest concise Abelian subgroup C1      NOp   1
                         Standard orientation:                         
 ---------------------------------------------------------------------
 Center     Atomic      Atomic             Coordinates (Angstroms)
 Number     Number       Type             X           Y           Z
 ---------------------------------------------------------------------
      1          6           0        2.998597    0.651669    0.018664
      2          6           0        2.493065   -0.742949   -0.008220
      3          6           0        1.169065   -1.039839    0.016274
      4          6           0        1.944255    1.663647    0.020153
      5          6           0        0.576470    1.307522    0.084472
      6          6           0        0.136567    0.013130    0.096133
      7         17           0        0.761865   -2.735743   -0.093683
      8          1           0       -0.130176    2.131955    0.141360
      9         17           0        2.390512    3.324528   -0.024625
     10          8           0        4.194833    0.928077    0.029951
     11         17           0        3.721008   -1.961165   -0.088508
     12          6           0       -1.356468   -0.069456    0.213143
     13          6           0       -2.028672    1.141132   -0.009653
     14          6           0       -3.346446    1.266477   -0.119463
     15          6           0       -2.195754   -1.196060    0.328011
     16          6           0       -3.583626   -1.079521    0.208519
     17          6           0       -4.170071    0.163428   -0.017379
     18          1           0       -1.783193   -2.172899    0.512237
     19          1           0       -4.208938   -1.963203    0.292215
     20         17           0       -5.888576    0.319700   -0.156086
 ---------------------------------------------------------------------
 Rotational constants (GHZ):           0.5250283           0.1630857           0.1247145
 Leave Link  202 at Mon Apr  4 20:17:56 2022, MaxMem=  1879048192 cpu:               0.1 elap:               0.0
 (Enter /gpfs/software/gaussian16/sse4/tar/g16/l301.exe)
 Standard basis: 6-311+G(d,p) (5D, 7F)
 Ernie: Thresh=  0.10000D-02 Tol=  0.10000D-05 Strict=F.
 There are   441 symmetry adapted cartesian basis functions of A   symmetry.
 There are   424 symmetry adapted basis functions of A   symmetry.
   424 basis functions,   704 primitive gaussians,   441 cartesian basis functions
    76 alpha electrons       76 beta electrons
       nuclear repulsion energy      1499.0351315368 Hartrees.
 IExCor= 4336 DFT=T Ex+Corr=M062X ExCW=0 ScaHFX=  0.540000
 ScaDFX=  1.000000  1.000000  1.000000  1.000000 ScalE2=  1.000000  1.000000
 IRadAn=      5 IRanWt=     -1 IRanGd=            0 ICorTp=0 IEmpDi=  4
 NAtoms=   20 NActive=   20 NUniq=   20 SFac= 1.00D+00 NAtFMM=   60 NAOKFM=F Big=F
 Integral buffers will be    131072 words long.
 Raffenetti 2 integral format.
 Two-electron integral symmetry is turned on.
 Leave Link  301 at Mon Apr  4 20:17:56 2022, MaxMem=  1879048192 cpu:               0.5 elap:               0.1
 (Enter /gpfs/software/gaussian16/sse4/tar/g16/l302.exe)
 NPDir=0 NMtPBC=     1 NCelOv=     1 NCel=       1 NClECP=     1 NCelD=      1
         NCelK=      1 NCelE2=     1 NClLst=     1 CellRange=     0.0.
 One-electron integrals computed using PRISM.
 One-electron integral symmetry used in STVInt
 NBasis=   424 RedAO= T EigKep=  1.43D-06  NBF=   424
 NBsUse=   419 1.00D-06 EigRej=  7.95D-07 NBFU=   419
 Precomputing XC quadrature grid using
 IXCGrd= 4 IRadAn=           5 IRanWt=          -1 IRanGd=           0 AccXCQ= 0.00D+00.
 Generated NRdTot=       0 NPtTot=           0 NUsed=           0 NTot=          32
 NSgBfM=   431   431   431   431   431 MxSgAt=    20 MxSgA2=    20.
 Leave Link  302 at Mon Apr  4 20:17:57 2022, MaxMem=  1879048192 cpu:               3.5 elap:               0.5
 (Enter /gpfs/software/gaussian16/sse4/tar/g16/l303.exe)
 DipDrv:  MaxL=1.
 Leave Link  303 at Mon Apr  4 20:17:57 2022, MaxMem=  1879048192 cpu:               0.4 elap:               0.1
 (Enter /gpfs/software/gaussian16/sse4/tar/g16/l401.exe)
 Initial guess from the checkpoint file:  "checkpoint.chk"
 B after Tr=     0.000000    0.000000    0.000000
         Rot=    0.999490   -0.002649    0.000961   -0.031813 Ang=  -3.66 deg.
 Guess basis will be translated and rotated to current coordinates.
 JPrj=2 DoOrth=T DoCkMO=T.
 Generating alternative initial guess.
 ExpMin= 4.38D-02 ExpMax= 1.06D+05 ExpMxC= 3.62D+03 IAcc=2 IRadAn=         4 AccDes= 0.00D+00
 Harris functional with IExCor= 1009 and IRadAn=       4 diagonalized for initial guess.
 HarFok:  IExCor= 1009 AccDes= 0.00D+00 IRadAn=         4 IDoV= 1 UseB2=F ITyADJ=14
 ICtDFT=  3500011 ScaDFX=  1.000000  1.000000  1.000000  1.000000
 FoFCou: FMM=F IPFlag=           0 FMFlag=      100000 FMFlg1=           0
         NFxFlg=           0 DoJE=T BraDBF=F KetDBF=T FulRan=T
         wScrn=  0.000000 ICntrl=       500 IOpCl=  0 I1Cent=   200000004 NGrid=           0
         NMat0=    1 NMatS0=      1 NMatT0=    0 NMatD0=    1 NMtDS0=    0 NMtDT0=    0
 Petite list used in FoFCou.
 Harris En= -2373.83057059445    
 Leave Link  401 at Mon Apr  4 20:17:59 2022, MaxMem=  1879048192 cpu:              14.3 elap:               2.1
 (Enter /gpfs/software/gaussian16/sse4/tar/g16/l502.exe)
 Integral symmetry usage will be decided dynamically.
 Closed shell SCF:
 Using DIIS extrapolation, IDIIS=  1040.
 NGot=  1879048192 LenX=  1878652179 LenY=  1878457257
 Requested convergence on RMS density matrix=1.00D-08 within 128 cycles.
 Requested convergence on MAX density matrix=1.00D-06.
 Requested convergence on             energy=1.00D-06.
 No special actions if energy rises.
 Fock matrices will be formed incrementally for  20 cycles.

 Cycle   1  Pass 1  IDiag  1:
 FoFJK:  IHMeth= 1 ICntrl=       0 DoSepK=F KAlg= 0 I1Cent=           0 FoldK=F
 IRaf= 790000000 NMat=       1 IRICut=       1 DoRegI=T DoRafI=F ISym2E= 0 IDoP0=0 IntGTp=1.
 FoFCou: FMM=F IPFlag=           0 FMFlag=      100000 FMFlg1=           0
         NFxFlg=           0 DoJE=F BraDBF=F KetDBF=F FulRan=T
         wScrn=  0.000000 ICntrl=         0 IOpCl=  0 I1Cent=           0 NGrid=           0
         NMat0=    1 NMatS0=      1 NMatT0=    0 NMatD0=    1 NMtDS0=    0 NMtDT0=    0
 Symmetry not used in FoFCou.
 E= -2374.65425487044    
 DIIS: error= 1.21D-02 at cycle   1 NSaved=   1.
 NSaved= 1 IEnMin= 1 EnMin= -2374.65425487044     IErMin= 1 ErrMin= 1.21D-02
 ErrMax= 1.21D-02  0.00D+00 EMaxC= 1.00D-01 BMatC= 1.65D-01 BMatP= 1.65D-01
 IDIUse=3 WtCom= 8.79D-01 WtEn= 1.21D-01
 Coeff-Com:  0.100D+01
 Coeff-En:   0.100D+01
 Coeff:      0.100D+01
 Recover alternate guess density for next cycle.
 RMSDP=4.67D-02 MaxDP=6.45D+00              OVMax= 0.00D+00

 Cycle   2  Pass 1  IDiag  1:
 RMSU=  4.58D-02    CP:  9.02D-01
 E= -2374.44192510876     Delta-E=        0.212329761683 Rises=F Damp=F
 Switch densities from cycles 1 and 2 for lowest energy.
 DIIS: error= 2.21D-02 at cycle   2 NSaved=   2.
 NSaved= 2 IEnMin= 1 EnMin= -2374.65425487044     IErMin= 1 ErrMin= 1.21D-02
 ErrMax= 2.21D-02  0.00D+00 EMaxC= 1.00D+00 BMatC= 6.96D-01 BMatP= 1.65D-01
 IDIUse=1 WtCom= 1.00D+00 WtEn= 0.00D+00
 Coeff-Com:  0.806D+00 0.194D+00
 Coeff:      0.806D+00 0.194D+00
 Gap=     0.158 Goal=   None    Shift=    0.000
 RMSDP=3.30D-02 MaxDP=2.36D+00 DE= 2.12D-01 OVMax= 1.86D-01

 Cycle   3  Pass 1  IDiag  1:
 RMSU=  2.27D-02    CP:  1.13D+00  4.58D-01
 E= -2374.91057636767     Delta-E=       -0.468651258905 Rises=F Damp=F
 DIIS: error= 6.67D-03 at cycle   3 NSaved=   3.
 NSaved= 3 IEnMin= 3 EnMin= -2374.91057636767     IErMin= 3 ErrMin= 6.67D-03
 ErrMax= 6.67D-03  0.00D+00 EMaxC= 1.00D+00 BMatC= 3.14D-02 BMatP= 1.65D-01
 IDIUse=1 WtCom= 1.00D+00 WtEn= 0.00D+00
 Coeff-Com:  0.388D-01 0.139D+00 0.822D+00
 Coeff:      0.388D-01 0.139D+00 0.822D+00
 Gap=     0.112 Goal=   None    Shift=    0.000
 RMSDP=1.16D-02 MaxDP=4.29D-01 DE=-4.69D-01 OVMax= 6.77D-02

 Cycle   4  Pass 1  IDiag  1:
 RMSU=  1.01D-02    CP:  1.12D+00  5.84D-01  9.60D-01
 E= -2374.93027567923     Delta-E=       -0.019699311561 Rises=F Damp=F
 DIIS: error= 1.00D-02 at cycle   4 NSaved=   4.
 NSaved= 4 IEnMin= 4 EnMin= -2374.93027567923     IErMin= 3 ErrMin= 6.67D-03
 ErrMax= 1.00D-02  0.00D+00 EMaxC= 1.00D+00 BMatC= 1.42D-02 BMatP= 3.14D-02
 IDIUse=1 WtCom= 1.00D+00 WtEn= 0.00D+00
 Coeff-Com: -0.188D-01 0.508D-01 0.463D+00 0.505D+00
 Coeff:     -0.188D-01 0.508D-01 0.463D+00 0.505D+00
 Gap=     0.115 Goal=   None    Shift=    0.000
 RMSDP=5.29D-03 MaxDP=4.74D-01 DE=-1.97D-02 OVMax= 6.65D-02

 Cycle   5  Pass 1  IDiag  1:
 RMSU=  2.67D-03    CP:  1.09D+00  5.66D-01  8.78D-01  6.89D-01
 E= -2374.94105732599     Delta-E=       -0.010781646761 Rises=F Damp=F
 DIIS: error= 5.97D-03 at cycle   5 NSaved=   5.
 NSaved= 5 IEnMin= 5 EnMin= -2374.94105732599     IErMin= 5 ErrMin= 5.97D-03
 ErrMax= 5.97D-03  0.00D+00 EMaxC= 1.00D+00 BMatC= 4.48D-03 BMatP= 1.42D-02
 IDIUse=1 WtCom= 1.00D+00 WtEn= 0.00D+00
 Coeff-Com: -0.169D-01 0.573D-02 0.181D+00 0.366D+00 0.464D+00
 Coeff:     -0.169D-01 0.573D-02 0.181D+00 0.366D+00 0.464D+00
 Gap=     0.116 Goal=   None    Shift=    0.000
 RMSDP=1.65D-03 MaxDP=1.09D-01 DE=-1.08D-02 OVMax= 2.54D-02

 Cycle   6  Pass 1  IDiag  1:
 RMSU=  1.00D-03    CP:  1.09D+00  5.52D-01  8.93D-01  7.26D-01  7.39D-01
 E= -2374.94546762494     Delta-E=       -0.004410298950 Rises=F Damp=F
 DIIS: error= 4.71D-04 at cycle   6 NSaved=   6.
 NSaved= 6 IEnMin= 6 EnMin= -2374.94546762494     IErMin= 6 ErrMin= 4.71D-04
 ErrMax= 4.71D-04  0.00D+00 EMaxC= 1.00D+00 BMatC= 1.02D-04 BMatP= 4.48D-03
 IDIUse=1 WtCom= 1.00D+00 WtEn= 0.00D+00
 Coeff-Com: -0.605D-02-0.104D-02 0.519D-01 0.128D+00 0.201D+00 0.627D+00
 Coeff:     -0.605D-02-0.104D-02 0.519D-01 0.128D+00 0.201D+00 0.627D+00
 Gap=     0.115 Goal=   None    Shift=    0.000
 RMSDP=5.34D-04 MaxDP=8.13D-02 DE=-4.41D-03 OVMax= 4.95D-03

 Cycle   7  Pass 1  IDiag  1:
 RMSU=  3.69D-04    CP:  1.09D+00  5.52D-01  9.01D-01  7.36D-01  7.52D-01
                    CP:  9.42D-01
 E= -2374.94556220614     Delta-E=       -0.000094581201 Rises=F Damp=F
 DIIS: error= 1.98D-04 at cycle   7 NSaved=   7.
 NSaved= 7 IEnMin= 7 EnMin= -2374.94556220614     IErMin= 7 ErrMin= 1.98D-04
 ErrMax= 1.98D-04  0.00D+00 EMaxC= 1.00D+00 BMatC= 2.83D-05 BMatP= 1.02D-04
 IDIUse=1 WtCom= 1.00D+00 WtEn= 0.00D+00
 Coeff-Com: -0.412D-03-0.124D-02-0.782D-02-0.258D-02 0.137D-01 0.352D+00
 Coeff-Com:  0.647D+00
 Coeff:     -0.412D-03-0.124D-02-0.782D-02-0.258D-02 0.137D-01 0.352D+00
 Coeff:      0.647D+00
 Gap=     0.116 Goal=   None    Shift=    0.000
 RMSDP=4.07D-04 MaxDP=6.65D-02 DE=-9.46D-05 OVMax= 2.51D-03

 Cycle   8  Pass 1  IDiag  1:
 RMSU=  1.45D-04    CP:  1.09D+00  5.53D-01  8.93D-01  7.37D-01  7.89D-01
                    CP:  1.02D+00  8.51D-01
 E= -2374.94559613089     Delta-E=       -0.000033924752 Rises=F Damp=F
 DIIS: error= 5.63D-05 at cycle   8 NSaved=   8.
 NSaved= 8 IEnMin= 8 EnMin= -2374.94559613089     IErMin= 8 ErrMin= 5.63D-05
 ErrMax= 5.63D-05  0.00D+00 EMaxC= 1.00D+00 BMatC= 2.18D-06 BMatP= 2.83D-05
 IDIUse=1 WtCom= 1.00D+00 WtEn= 0.00D+00
 Coeff-Com:  0.486D-03-0.193D-03-0.107D-01-0.157D-01-0.199D-01 0.688D-01
 Coeff-Com:  0.247D+00 0.730D+00
 Coeff:      0.486D-03-0.193D-03-0.107D-01-0.157D-01-0.199D-01 0.688D-01
 Coeff:      0.247D+00 0.730D+00
 Gap=     0.116 Goal=   None    Shift=    0.000
 RMSDP=1.01D-04 MaxDP=1.44D-02 DE=-3.39D-05 OVMax= 1.73D-03

 Cycle   9  Pass 1  IDiag  1:
 RMSU=  4.39D-05    CP:  1.09D+00  5.54D-01  8.91D-01  7.37D-01  7.89D-01
                    CP:  1.04D+00  9.48D-01  1.14D+00
 E= -2374.94560027656     Delta-E=       -0.000004145665 Rises=F Damp=F
 DIIS: error= 2.73D-05 at cycle   9 NSaved=   9.
 NSaved= 9 IEnMin= 9 EnMin= -2374.94560027656     IErMin= 9 ErrMin= 2.73D-05
 ErrMax= 2.73D-05  0.00D+00 EMaxC= 1.00D+00 BMatC= 3.40D-07 BMatP= 2.18D-06
 IDIUse=1 WtCom= 1.00D+00 WtEn= 0.00D+00
 Coeff-Com:  0.233D-03 0.305D-04-0.277D-02-0.381D-02-0.871D-02-0.211D-01
 Coeff-Com: -0.265D-02 0.261D+00 0.778D+00
 Coeff:      0.233D-03 0.305D-04-0.277D-02-0.381D-02-0.871D-02-0.211D-01
 Coeff:     -0.265D-02 0.261D+00 0.778D+00
 Gap=     0.116 Goal=   None    Shift=    0.000
 RMSDP=4.00D-05 MaxDP=4.16D-03 DE=-4.15D-06 OVMax= 1.33D-03

 Cycle  10  Pass 1  IDiag  1:
 RMSU=  2.58D-05    CP:  1.09D+00  5.53D-01  8.90D-01  7.37D-01  7.91D-01
                    CP:  1.04D+00  9.69D-01  1.26D+00  1.11D+00
 E= -2374.94560162406     Delta-E=       -0.000001347510 Rises=F Damp=F
 DIIS: error= 1.96D-05 at cycle  10 NSaved=  10.
 NSaved=10 IEnMin=10 EnMin= -2374.94560162406     IErMin=10 ErrMin= 1.96D-05
 ErrMax= 1.96D-05  0.00D+00 EMaxC= 1.00D+00 BMatC= 9.01D-08 BMatP= 3.40D-07
 IDIUse=1 WtCom= 1.00D+00 WtEn= 0.00D+00
 Coeff-Com: -0.509D-05 0.456D-04 0.145D-02 0.250D-02 0.863D-03-0.236D-01
 Coeff-Com: -0.630D-01-0.916D-01 0.305D+00 0.869D+00
 Coeff:     -0.509D-05 0.456D-04 0.145D-02 0.250D-02 0.863D-03-0.236D-01
 Coeff:     -0.630D-01-0.916D-01 0.305D+00 0.869D+00
 Gap=     0.116 Goal=   None    Shift=    0.000
 RMSDP=2.46D-05 MaxDP=2.72D-03 DE=-1.35D-06 OVMax= 1.18D-03

 Cycle  11  Pass 1  IDiag  1:
 RMSU=  1.33D-05    CP:  1.09D+00  5.54D-01  8.90D-01  7.37D-01  7.89D-01
                    CP:  1.05D+00  9.63D-01  1.33D+00  1.35D+00  1.31D+00
 E= -2374.94560227698     Delta-E=       -0.000000652919 Rises=F Damp=F
 DIIS: error= 1.20D-05 at cycle  11 NSaved=  11.
 NSaved=11 IEnMin=11 EnMin= -2374.94560227698     IErMin=11 ErrMin= 1.20D-05
 ErrMax= 1.20D-05  0.00D+00 EMaxC= 1.00D+00 BMatC= 1.66D-08 BMatP= 9.01D-08
 IDIUse=1 WtCom= 1.00D+00 WtEn= 0.00D+00
 Coeff-Com: -0.404D-04 0.124D-04 0.867D-03 0.132D-02 0.145D-02-0.220D-02
 Coeff-Com: -0.167D-01-0.729D-01-0.415D-01 0.223D+00 0.907D+00
 Coeff:     -0.404D-04 0.124D-04 0.867D-03 0.132D-02 0.145D-02-0.220D-02
 Coeff:     -0.167D-01-0.729D-01-0.415D-01 0.223D+00 0.907D+00
 Gap=     0.116 Goal=   None    Shift=    0.000
 RMSDP=1.10D-05 MaxDP=5.39D-04 DE=-6.53D-07 OVMax= 7.49D-04

 Cycle  12  Pass 1  IDiag  1:
 RMSU=  5.35D-06    CP:  1.09D+00  5.54D-01  8.90D-01  7.37D-01  7.87D-01
                    CP:  1.05D+00  9.64D-01  1.34D+00  1.46D+00  1.57D+00
                    CP:  1.20D+00
 E= -2374.94560250131     Delta-E=       -0.000000224327 Rises=F Damp=F
 DIIS: error= 7.34D-06 at cycle  12 NSaved=  12.
 NSaved=12 IEnMin=12 EnMin= -2374.94560250131     IErMin=12 ErrMin= 7.34D-06
 ErrMax= 7.34D-06  0.00D+00 EMaxC= 1.00D+00 BMatC= 7.28D-09 BMatP= 1.66D-08
 IDIUse=1 WtCom= 1.00D+00 WtEn= 0.00D+00
 Coeff-Com: -0.185D-04-0.949D-05-0.110D-03-0.291D-03 0.332D-03 0.769D-02
 Coeff-Com:  0.155D-01 0.605D-03-0.135D+00-0.237D+00 0.400D+00 0.948D+00
 Coeff:     -0.185D-04-0.949D-05-0.110D-03-0.291D-03 0.332D-03 0.769D-02
 Coeff:      0.155D-01 0.605D-03-0.135D+00-0.237D+00 0.400D+00 0.948D+00
 Gap=     0.116 Goal=   None    Shift=    0.000
 RMSDP=1.04D-05 MaxDP=6.00D-04 DE=-2.24D-07 OVMax= 6.43D-04

 Cycle  13  Pass 1  IDiag  1:
 RMSU=  4.27D-06    CP:  1.09D+00  5.53D-01  8.90D-01  7.37D-01  7.87D-01
                    CP:  1.05D+00  9.61D-01  1.34D+00  1.54D+00  1.71D+00
                    CP:  1.63D+00  1.50D+00
 E= -2374.94560260758     Delta-E=       -0.000000106270 Rises=F Damp=F
 DIIS: error= 3.22D-06 at cycle  13 NSaved=  13.
 NSaved=13 IEnMin=13 EnMin= -2374.94560260758     IErMin=13 ErrMin= 3.22D-06
 ErrMax= 3.22D-06  0.00D+00 EMaxC= 1.00D+00 BMatC= 1.51D-09 BMatP= 7.28D-09
 IDIUse=1 WtCom= 1.00D+00 WtEn= 0.00D+00
 Coeff-Com:  0.307D-05-0.731D-05-0.271D-03-0.440D-03-0.278D-03 0.273D-02
 Coeff-Com:  0.962D-02 0.233D-01-0.314D-01-0.128D+00-0.164D+00 0.283D+00
 Coeff-Com:  0.101D+01
 Coeff:      0.307D-05-0.731D-05-0.271D-03-0.440D-03-0.278D-03 0.273D-02
 Coeff:      0.962D-02 0.233D-01-0.314D-01-0.128D+00-0.164D+00 0.283D+00
 Coeff:      0.101D+01
 Gap=     0.116 Goal=   None    Shift=    0.000
 RMSDP=5.72D-06 MaxDP=3.60D-04 DE=-1.06D-07 OVMax= 3.52D-04

 Cycle  14  Pass 1  IDiag  1:
 RMSU=  1.46D-06    CP:  1.09D+00  5.53D-01  8.90D-01  7.37D-01  7.86D-01
                    CP:  1.05D+00  9.63D-01  1.35D+00  1.58D+00  1.82D+00
                    CP:  1.76D+00  1.92D+00  1.36D+00
 E= -2374.94560263116     Delta-E=       -0.000000023576 Rises=F Damp=F
 DIIS: error= 9.86D-07 at cycle  14 NSaved=  14.
 NSaved=14 IEnMin=14 EnMin= -2374.94560263116     IErMin=14 ErrMin= 9.86D-07
 ErrMax= 9.86D-07  0.00D+00 EMaxC= 1.00D+00 BMatC= 4.25D-10 BMatP= 1.51D-09
 IDIUse=1 WtCom= 1.00D+00 WtEn= 0.00D+00
 Coeff-Com:  0.560D-05-0.211D-05-0.107D-03-0.167D-03-0.202D-03-0.398D-03
 Coeff-Com:  0.153D-02 0.112D-01 0.114D-01-0.677D-02-0.162D+00-0.599D-01
 Coeff-Com:  0.452D+00 0.753D+00
 Coeff:      0.560D-05-0.211D-05-0.107D-03-0.167D-03-0.202D-03-0.398D-03
 Coeff:      0.153D-02 0.112D-01 0.114D-01-0.677D-02-0.162D+00-0.599D-01
 Coeff:      0.452D+00 0.753D+00
 Gap=     0.116 Goal=   None    Shift=    0.000
 RMSDP=2.18D-06 MaxDP=2.34D-04 DE=-2.36D-08 OVMax= 1.08D-04

 Cycle  15  Pass 1  IDiag  1:
 RMSU=  6.41D-07    CP:  1.09D+00  5.53D-01  8.91D-01  7.37D-01  7.86D-01
                    CP:  1.05D+00  9.64D-01  1.35D+00  1.59D+00  1.82D+00
                    CP:  1.82D+00  2.07D+00  1.61D+00  1.08D+00
 E= -2374.94560263379     Delta-E=       -0.000000002633 Rises=F Damp=F
 DIIS: error= 7.55D-07 at cycle  15 NSaved=  15.
 NSaved=15 IEnMin=15 EnMin= -2374.94560263379     IErMin=15 ErrMin= 7.55D-07
 ErrMax= 7.55D-07  0.00D+00 EMaxC= 1.00D+00 BMatC= 6.90D-11 BMatP= 4.25D-10
 IDIUse=1 WtCom= 1.00D+00 WtEn= 0.00D+00
 Coeff-Com:  0.137D-05 0.631D-06 0.215D-04 0.266D-04-0.660D-05-0.803D-03
 Coeff-Com: -0.152D-02-0.119D-02 0.104D-01 0.285D-01-0.272D-01-0.859D-01
 Coeff-Com: -0.567D-01 0.298D+00 0.836D+00
 Coeff:      0.137D-05 0.631D-06 0.215D-04 0.266D-04-0.660D-05-0.803D-03
 Coeff:     -0.152D-02-0.119D-02 0.104D-01 0.285D-01-0.272D-01-0.859D-01
 Coeff:     -0.567D-01 0.298D+00 0.836D+00
 Gap=     0.116 Goal=   None    Shift=    0.000
 RMSDP=1.07D-06 MaxDP=5.44D-05 DE=-2.63D-09 OVMax= 3.83D-05

 Cycle  16  Pass 1  IDiag  1:
 RMSU=  2.67D-07    CP:  1.09D+00  5.53D-01  8.91D-01  7.37D-01  7.86D-01
                    CP:  1.05D+00  9.65D-01  1.35D+00  1.59D+00  1.83D+00
                    CP:  1.81D+00  2.12D+00  1.72D+00  1.25D+00  1.22D+00
 E= -2374.94560263394     Delta-E=       -0.000000000153 Rises=F Damp=F
 DIIS: error= 1.69D-07 at cycle  16 NSaved=  16.
 NSaved=16 IEnMin=16 EnMin= -2374.94560263394     IErMin=16 ErrMin= 1.69D-07
 ErrMax= 1.69D-07  0.00D+00 EMaxC= 1.00D+00 BMatC= 8.22D-12 BMatP= 6.90D-11
 IDIUse=1 WtCom= 1.00D+00 WtEn= 0.00D+00
 Coeff-Com:  0.578D-07 0.453D-06 0.170D-04 0.220D-04 0.153D-04-0.252D-03
 Coeff-Com: -0.643D-03-0.132D-02 0.288D-02 0.111D-01 0.382D-02-0.241D-01
 Coeff-Com: -0.633D-01 0.206D-01 0.305D+00 0.746D+00
 Coeff:      0.578D-07 0.453D-06 0.170D-04 0.220D-04 0.153D-04-0.252D-03
 Coeff:     -0.643D-03-0.132D-02 0.288D-02 0.111D-01 0.382D-02-0.241D-01
 Coeff:     -0.633D-01 0.206D-01 0.305D+00 0.746D+00
 Gap=     0.116 Goal=   None    Shift=    0.000
 RMSDP=2.81D-07 MaxDP=2.09D-05 DE=-1.53D-10 OVMax= 6.20D-06

 Cycle  17  Pass 1  IDiag  1:
 RMSU=  1.28D-07    CP:  1.09D+00  5.53D-01  8.91D-01  7.37D-01  7.86D-01
                    CP:  1.05D+00  9.65D-01  1.35D+00  1.60D+00  1.83D+00
                    CP:  1.81D+00  2.13D+00  1.74D+00  1.32D+00  1.27D+00
                    CP:  9.47D-01
 E= -2374.94560263413     Delta-E=       -0.000000000190 Rises=F Damp=F
 DIIS: error= 6.99D-08 at cycle  17 NSaved=  17.
 NSaved=17 IEnMin=17 EnMin= -2374.94560263413     IErMin=17 ErrMin= 6.99D-08
 ErrMax= 6.99D-08  0.00D+00 EMaxC= 1.00D+00 BMatC= 2.66D-12 BMatP= 8.22D-12
 IDIUse=1 WtCom= 1.00D+00 WtEn= 0.00D+00
 Coeff-Com: -0.222D-06 0.123D-06 0.638D-05 0.769D-05 0.125D-04-0.610D-05
 Coeff-Com: -0.923D-04-0.631D-03-0.424D-03 0.117D-02 0.715D-02 0.264D-02
 Coeff-Com: -0.257D-01-0.409D-01 0.320D-01 0.414D+00 0.611D+00
 Coeff:     -0.222D-06 0.123D-06 0.638D-05 0.769D-05 0.125D-04-0.610D-05
 Coeff:     -0.923D-04-0.631D-03-0.424D-03 0.117D-02 0.715D-02 0.264D-02
 Coeff:     -0.257D-01-0.409D-01 0.320D-01 0.414D+00 0.611D+00
 Gap=     0.116 Goal=   None    Shift=    0.000
 RMSDP=8.63D-08 MaxDP=7.12D-06 DE=-1.90D-10 OVMax= 1.36D-06

 Cycle  18  Pass 1  IDiag  1:
 RMSU=  3.40D-08    CP:  1.09D+00  5.53D-01  8.91D-01  7.37D-01  7.86D-01
                    CP:  1.05D+00  9.66D-01  1.35D+00  1.60D+00  1.83D+00
                    CP:  1.81D+00  2.13D+00  1.74D+00  1.31D+00  1.29D+00
                    CP:  1.05D+00  9.57D-01
 E= -2374.94560263405     Delta-E=        0.000000000080 Rises=F Damp=F
 DIIS: error= 3.73D-08 at cycle  18 NSaved=  18.
 NSaved=18 IEnMin=17 EnMin= -2374.94560263413     IErMin=18 ErrMin= 3.73D-08
 ErrMax= 3.73D-08  0.00D+00 EMaxC= 1.00D+00 BMatC= 2.39D-13 BMatP= 2.66D-12
 IDIUse=1 WtCom= 1.00D+00 WtEn= 0.00D+00
 Coeff-Com: -0.808D-07-0.133D-07-0.266D-06-0.856D-06 0.307D-05 0.357D-04
 Coeff-Com:  0.824D-04-0.174D-04-0.619D-03-0.140D-02 0.238D-02 0.548D-02
 Coeff-Com: -0.875D-03-0.232D-01-0.374D-01 0.592D-01 0.244D+00 0.752D+00
 Coeff:     -0.808D-07-0.133D-07-0.266D-06-0.856D-06 0.307D-05 0.357D-04
 Coeff:      0.824D-04-0.174D-04-0.619D-03-0.140D-02 0.238D-02 0.548D-02
 Coeff:     -0.875D-03-0.232D-01-0.374D-01 0.592D-01 0.244D+00 0.752D+00
 Gap=     0.116 Goal=   None    Shift=    0.000
 RMSDP=5.27D-08 MaxDP=8.30D-06 DE= 7.96D-11 OVMax= 3.06D-07

 Cycle  19  Pass 1  IDiag  1:
 RMSU=  1.19D-08    CP:  1.09D+00  5.53D-01  8.91D-01  7.37D-01  7.86D-01
                    CP:  1.05D+00  9.66D-01  1.35D+00  1.60D+00  1.83D+00
                    CP:  1.80D+00  2.13D+00  1.74D+00  1.32D+00  1.30D+00
                    CP:  1.08D+00  1.05D+00  1.11D+00
 E= -2374.94560263412     Delta-E=       -0.000000000065 Rises=F Damp=F
 DIIS: error= 1.11D-08 at cycle  19 NSaved=  19.
 NSaved=19 IEnMin=17 EnMin= -2374.94560263413     IErMin=19 ErrMin= 1.11D-08
 ErrMax= 1.11D-08  0.00D+00 EMaxC= 1.00D+00 BMatC= 3.23D-14 BMatP= 2.39D-13
 IDIUse=1 WtCom= 1.00D+00 WtEn= 0.00D+00
 Coeff-Com: -0.201D-07-0.182D-07-0.762D-06-0.111D-05 0.629D-06 0.147D-04
 Coeff-Com:  0.460D-04 0.483D-04-0.209D-03-0.678D-03 0.194D-03 0.190D-02
 Coeff-Com:  0.238D-02-0.469D-02-0.172D-01-0.212D-01 0.275D-01 0.310D+00
 Coeff-Com:  0.702D+00
 Coeff:     -0.201D-07-0.182D-07-0.762D-06-0.111D-05 0.629D-06 0.147D-04
 Coeff:      0.460D-04 0.483D-04-0.209D-03-0.678D-03 0.194D-03 0.190D-02
 Coeff:      0.238D-02-0.469D-02-0.172D-01-0.212D-01 0.275D-01 0.310D+00
 Coeff:      0.702D+00
 Gap=     0.116 Goal=   None    Shift=    0.000
 RMSDP=1.15D-08 MaxDP=1.31D-06 DE=-6.55D-11 OVMax= 8.41D-08

 Cycle  20  Pass 1  IDiag  1:
 RMSU=  4.28D-09    CP:  1.09D+00  5.53D-01  8.91D-01  7.37D-01  7.86D-01
                    CP:  1.05D+00  9.66D-01  1.35D+00  1.60D+00  1.83D+00
                    CP:  1.80D+00  2.13D+00  1.74D+00  1.31D+00  1.29D+00
                    CP:  1.09D+00  1.08D+00  1.21D+00  9.19D-01
 E= -2374.94560263408     Delta-E=        0.000000000035 Rises=F Damp=F
 DIIS: error= 5.18D-09 at cycle  20 NSaved=  20.
 NSaved=20 IEnMin=17 EnMin= -2374.94560263413     IErMin=20 ErrMin= 5.18D-09
 ErrMax= 5.18D-09  0.00D+00 EMaxC= 1.00D+00 BMatC= 6.22D-15 BMatP= 3.23D-14
 IDIUse=1 WtCom= 1.00D+00 WtEn= 0.00D+00
 Coeff-Com:  0.268D-08-0.852D-08-0.259D-06-0.311D-06 0.295D-07 0.178D-06
 Coeff-Com:  0.717D-05 0.209D-04 0.173D-04-0.779D-04-0.288D-03-0.265D-04
 Coeff-Com:  0.122D-02 0.135D-02-0.190D-02-0.207D-01-0.302D-01 0.194D-01
 Coeff-Com:  0.329D+00 0.702D+00
 Coeff:      0.268D-08-0.852D-08-0.259D-06-0.311D-06 0.295D-07 0.178D-06
 Coeff:      0.717D-05 0.209D-04 0.173D-04-0.779D-04-0.288D-03-0.265D-04
 Coeff:      0.122D-02 0.135D-02-0.190D-02-0.207D-01-0.302D-01 0.194D-01
 Coeff:      0.329D+00 0.702D+00
 Gap=     0.116 Goal=   None    Shift=    0.000
 RMSDP=3.96D-09 MaxDP=3.79D-07 DE= 3.46D-11 OVMax= 4.93D-08

 SCF Done:  E(RM062X) =  -2374.94560263     A.U. after   20 cycles
            NFock= 20  Conv=0.40D-08     -V/T= 2.0026
 KE= 2.368777791200D+03 PE=-8.635968550642D+03 EE= 2.393210025271D+03
 Leave Link  502 at Mon Apr  4 20:23:40 2022, MaxMem=  1879048192 cpu:            2383.9 elap:             341.1
 (Enter /gpfs/software/gaussian16/sse4/tar/g16/l701.exe)
 ... and contract with generalized density number  0.
 Compute integral first derivatives.
 Leave Link  701 at Mon Apr  4 20:23:41 2022, MaxMem=  1879048192 cpu:               1.7 elap:               0.3
 (Enter /gpfs/software/gaussian16/sse4/tar/g16/l702.exe)
 L702 exits ... SP integral derivatives will be done elsewhere.
 Leave Link  702 at Mon Apr  4 20:23:41 2022, MaxMem=  1879048192 cpu:               0.2 elap:               0.0
 (Enter /gpfs/software/gaussian16/sse4/tar/g16/l703.exe)
 Integral derivatives from FoFJK, PRISM(SPDF).
 Compute integral first derivatives, UseDBF=F ICtDFT=           0.
 Calling FoFJK, ICntrl=      2127 FMM=F ISym2X=0 I1Cent= 0 IOpClX= 0 NMat=1 NMatS=1 NMatT=0.
 FoFJK:  IHMeth= 1 ICntrl=    2127 DoSepK=F KAlg= 0 I1Cent=           0 FoldK=F
 IRaf=         0 NMat=       1 IRICut=       1 DoRegI=T DoRafI=F ISym2E= 0 IDoP0=0 IntGTp=1.
 FoFCou: FMM=F IPFlag=           0 FMFlag=      100000 FMFlg1=         800
         NFxFlg=           0 DoJE=F BraDBF=F KetDBF=F FulRan=T
         wScrn=  0.000000 ICntrl=      2127 IOpCl=  0 I1Cent=           0 NGrid=           0
         NMat0=    1 NMatS0=      1 NMatT0=    0 NMatD0=    1 NMtDS0=    0 NMtDT0=    0
 Symmetry not used in FoFCou.
 Leave Link  703 at Mon Apr  4 20:24:21 2022, MaxMem=  1879048192 cpu:             284.9 elap:              40.8
 (Enter /gpfs/software/gaussian16/sse4/tar/g16/l716.exe)
 Dipole        =-2.83427789D+00-1.26206609D+00 1.51033792D-01
 ***** Axes restored to original set *****
 -------------------------------------------------------------------
 Center     Atomic                   Forces (Hartrees/Bohr)
 Number     Number              X              Y              Z
 -------------------------------------------------------------------
      1        6           0.005135082    0.002481264   -0.011047816
      2        6          -0.016996086    0.012743046   -0.014332992
      3        6           0.022267836    0.001989842   -0.032504470
      4        6           0.038024234   -0.022177698    0.013933003
      5        6          -0.063902611    0.024645125    0.001946537
      6        6           0.019719698   -0.029961729    0.031420245
      7       17           0.010737869   -0.003046091   -0.005208787
      8        1           0.000535166   -0.000359509    0.000810113
      9       17          -0.006809181    0.004219116   -0.004715012
     10        8          -0.006214913    0.001104194    0.005133345
     11       17          -0.001592181    0.000696200    0.000729782
     12        6          -0.042959413    0.025532619    0.025848215
     13        6           0.132727445   -0.023410204   -0.045058380
     14        6          -0.101679613   -0.004514041    0.060611538
     15        6           0.009064786    0.003096194   -0.013731037
     16        6          -0.010394709   -0.001533219    0.002567827
     17        6           0.001055039    0.008282875   -0.013897518
     18        1          -0.004218001    0.000808657    0.003952690
     19        1          -0.000302595    0.001272390   -0.002026264
     20       17           0.015802146   -0.001869030   -0.004431019
 -------------------------------------------------------------------
 Cartesian Forces:  Max     0.132727445 RMS     0.028908785
 Leave Link  716 at Mon Apr  4 20:24:21 2022, MaxMem=  1879048192 cpu:               0.2 elap:               0.1
 (Enter /gpfs/software/gaussian16/sse4/tar/g16/l103.exe)

 GradGradGradGradGradGradGradGradGradGradGradGradGradGradGradGradGradGrad
 Berny optimization.
 Using GEDIIS/GDIIS optimizer.
 FormGI is forming the generalized inverse of G from B-inverse, IUseBI=4.
 GSVD:  received Info=                   1 from GESDD.
 Internal  Forces:  Max     0.103637921 RMS     0.016056538
 Search for a local minimum.
 Step number   2 out of a maximum of  108
 All quantities printed in internal units (Hartrees-Bohrs-Radians)
 RMS Force = .16057D-01 SwitMx=.10000D-02 MixMth= 1
 Mixed Optimization -- RFO/linear search
 Update second derivatives using D2CorX and points    1    2
 DE= -4.07D-02 DEPred=-7.06D-02 R= 5.76D-01
 TightC=F SS=  1.41D+00  RLast= 3.06D-01 DXNew= 5.0454D-01 9.1906D-01
 Trust test= 5.76D-01 RLast= 3.06D-01 DXMaxT set to 5.05D-01
 ITU=  1  0
 Use linear search instead of GDIIS.
     Eigenvalues ---    0.00897   0.01043   0.01097   0.01295   0.01472
     Eigenvalues ---    0.01658   0.01746   0.01825   0.02046   0.02078
     Eigenvalues ---    0.02096   0.02136   0.02146   0.02181   0.02189
     Eigenvalues ---    0.02225   0.02335   0.15974   0.15999   0.16018
     Eigenvalues ---    0.19825   0.22456   0.23519   0.24792   0.24861
     Eigenvalues ---    0.24981   0.24990   0.24995   0.24997   0.24999
     Eigenvalues ---    0.24999   0.25000   0.30878   0.31382   0.32246
     Eigenvalues ---    0.32680   0.33185   0.33983   0.34158   0.34422
     Eigenvalues ---    0.34941   0.35036   0.35131   0.36842   0.39903
     Eigenvalues ---    0.42399   0.44233   0.45674   0.46227   0.46811
     Eigenvalues ---    0.52812   0.54205   0.92975   1.06946
 RFO step:  Lambda=-2.17917114D-01 EMin= 8.97399830D-03
 Quartic linear search produced a step of  1.62168.
 Maximum step size (   0.505) exceeded in Quadratic search.
    -- Step size scaled by   0.777
 Iteration  1 RMS(Cart)=  0.17354557 RMS(Int)=  0.03267727
 Iteration  2 RMS(Cart)=  0.04169800 RMS(Int)=  0.00916465
 Iteration  3 RMS(Cart)=  0.01259536 RMS(Int)=  0.00380945
 Iteration  4 RMS(Cart)=  0.00007356 RMS(Int)=  0.00380877
 Iteration  5 RMS(Cart)=  0.00000023 RMS(Int)=  0.00380877
 ITry= 1 IFail=0 DXMaxC= 6.11D-01 DCOld= 1.00D+10 DXMaxT= 5.05D-01 DXLimC= 3.00D+00 Rises=F
 Variable       Old X    -DE/DX   Delta X   Delta X   Delta X     New X
                                 (Linear)    (Quad)   (Total)
    R1        2.80371  -0.00998  -0.03958  -0.03876  -0.07908   2.72463
    R2        2.76168  -0.01556  -0.06703  -0.05996  -0.12852   2.63315
    R3        2.32022   0.00742   0.00731   0.00922   0.01652   2.33674
    R4        2.56455   0.01676   0.02735   0.03741   0.06536   2.62990
    R5        3.27220   0.00109  -0.00281   0.00344   0.00063   3.27283
    R6        2.79090  -0.04443   0.01575  -0.13864  -0.12140   2.66949
    R7        3.30242   0.00377   0.00576   0.01393   0.01969   3.32212
    R8        2.67368  -0.03065  -0.06810  -0.09310  -0.16178   2.51189
    R9        3.25103   0.00904   0.01643   0.03105   0.04748   3.29851
   R10        2.58354   0.03173   0.05944   0.06696   0.12712   2.71067
   R11        2.05475  -0.00068  -0.00231  -0.00234  -0.00465   2.05010
   R12        2.83438  -0.00847   0.06223  -0.02369   0.03854   2.87292
   R13        2.65035  -0.00179   0.00687  -0.00853   0.00427   2.65463
   R14        2.66366  -0.00136   0.02240  -0.00124   0.02310   2.68676
   R15        2.51006  -0.10364  -0.19710  -0.26817  -0.46129   2.04877
   R16        2.60857  -0.00467  -0.03202  -0.01354  -0.04702   2.56155
   R17        2.64160  -0.00057   0.00112   0.00526   0.00278   2.64438
   R18        2.03386   0.00319  -0.03707   0.00817  -0.02890   2.00496
   R19        2.63199   0.00099  -0.00310   0.00580  -0.00333   2.62866
   R20        2.05182  -0.00164  -0.00452  -0.00556  -0.01008   2.04174
   R21        3.27142   0.01594   0.04191   0.05610   0.09801   3.36943
    A1        1.98789  -0.00787  -0.03159  -0.04601  -0.08019   1.90769
    A2        2.14570   0.00025   0.00437   0.00566   0.01126   2.15696
    A3        2.14958   0.00762   0.02719   0.04027   0.06868   2.21825
    A4        2.13854   0.00481   0.05283   0.03258   0.08521   2.22375
    A5        2.00481  -0.00486  -0.02374  -0.02534  -0.04898   1.95583
    A6        2.13978   0.00005  -0.02912  -0.00729  -0.03633   2.10345
    A7        2.12593   0.00084  -0.01828   0.00529  -0.01104   2.11489
    A8        2.02472   0.01884  -0.12819   0.03996  -0.08944   1.93527
    A9        2.13222  -0.01968   0.14612  -0.04585   0.09859   2.23082
   A10        2.12140   0.00696   0.01510   0.02276   0.03577   2.15717
   A11        2.07299  -0.00685  -0.01855  -0.02732  -0.04482   2.02817
   A12        2.08858  -0.00011   0.00345   0.00458   0.00908   2.09765
   A13        2.15287   0.00363   0.06207   0.03265   0.09497   2.24784
   A14        2.02618  -0.00103  -0.02568  -0.00986  -0.03566   1.99052
   A15        2.10402  -0.00260  -0.03642  -0.02282  -0.05936   2.04465
   A16        2.03713  -0.00830  -0.08029  -0.04694  -0.12462   1.91251
   A17        2.29278  -0.03286   0.18771  -0.08698   0.09939   2.39217
   A18        1.95314   0.04115  -0.10742   0.13385   0.02516   1.97829
   A19        2.00113   0.04377  -0.03255   0.16680   0.12704   2.12818
   A20        2.26930  -0.01095   0.16830  -0.00016   0.16129   2.43059
   A21        2.00144  -0.03238  -0.12861  -0.15542  -0.27775   1.72369
   A22        2.17741   0.03751   0.11639   0.15567   0.28286   2.46027
   A23        2.10647   0.01336   0.03061   0.03780   0.07006   2.17653
   A24        2.11480   0.00281   0.02728   0.03846   0.06460   2.17941
   A25        2.10730  -0.00614   0.00108  -0.03520  -0.03387   2.07343
   A26        2.06108   0.00333  -0.02832  -0.00328  -0.03147   2.02962
   A27        2.10170  -0.00025   0.02038   0.02241   0.03326   2.13495
   A28        2.09134   0.00193  -0.00080   0.00220   0.00616   2.09750
   A29        2.09015  -0.00168  -0.01958  -0.02461  -0.03943   2.05073
   A30        2.06449  -0.02106  -0.06608  -0.09912  -0.17402   1.89047
   A31        2.11091   0.01745   0.05011   0.08099   0.13551   2.24643
   A32        2.10776   0.00361   0.01594   0.01810   0.03841   2.14617
    D1       -0.03989   0.00008  -0.00424  -0.00445  -0.00804  -0.04793
    D2        3.09195   0.00004  -0.00844  -0.00987  -0.01707   3.07488
    D3        3.10940   0.00020   0.00272   0.00579   0.00820   3.11760
    D4       -0.04194   0.00015  -0.00148   0.00037  -0.00083  -0.04277
    D5        0.07211  -0.00072   0.00116  -0.00359  -0.00273   0.06938
    D6       -3.09197  -0.00065   0.00143  -0.00268  -0.00140  -3.09337
    D7       -3.07720  -0.00087  -0.00587  -0.01404  -0.02002  -3.09722
    D8        0.04191  -0.00080  -0.00560  -0.01312  -0.01868   0.02322
    D9       -0.01945   0.00074   0.00186   0.00901   0.01016  -0.00929
   D10        3.09570   0.00019  -0.01603  -0.01686  -0.02943   3.06626
   D11        3.13264   0.00081   0.00632   0.01492   0.01987  -3.13067
   D12       -0.03539   0.00027  -0.01156  -0.01095  -0.01973  -0.05512
   D13        0.04915  -0.00136   0.00118  -0.00722  -0.00575   0.04340
   D14       -3.07283  -0.00121   0.00281  -0.00378  -0.00123  -3.07406
   D15       -3.06437  -0.00139   0.02254   0.01889   0.04430  -3.02007
   D16        0.09683  -0.00124   0.02417   0.02233   0.04883   0.14566
   D17       -0.04647   0.00002   0.00240   0.00446   0.00673  -0.03975
   D18        3.07881   0.00009  -0.00012   0.00217   0.00249   3.08130
   D19        3.11780   0.00003   0.00241   0.00393   0.00600   3.12380
   D20       -0.04010   0.00011  -0.00012   0.00164   0.00176  -0.03834
   D21       -0.01605   0.00046  -0.00545  -0.00146  -0.00644  -0.02249
   D22        3.10968  -0.00039  -0.00365  -0.00631  -0.00849   3.10119
   D23       -3.14063   0.00036  -0.00296   0.00078  -0.00236   3.14019
   D24       -0.01491  -0.00048  -0.00116  -0.00407  -0.00440  -0.01931
   D25       -2.92538  -0.00078   0.00808  -0.00517  -0.00506  -2.93044
   D26        0.04441   0.00033   0.04026   0.06734   0.11594   0.16035
   D27        0.23510  -0.00024   0.00956  -0.00039   0.00083   0.23592
   D28       -3.07830   0.00087   0.04174   0.07212   0.12183  -2.95647
   D29        2.98982   0.00122   0.03994   0.04852   0.07395   3.06377
   D30       -0.00719  -0.00054  -0.02037  -0.02270  -0.03709  -0.04428
   D31       -2.95778  -0.00660  -0.02661  -0.07959  -0.10339  -3.06117
   D32        0.18533  -0.00584  -0.01206  -0.05481  -0.06208   0.12325
   D33        0.01198   0.00058   0.01545   0.01862   0.02482   0.03680
   D34       -3.12810   0.00134   0.03000   0.04339   0.06614  -3.06196
   D35       -0.00093  -0.00016   0.00979   0.00746   0.01416   0.01323
   D36        0.00441   0.00074   0.00601   0.01243   0.02081   0.02522
   D37        3.13929   0.00096   0.00048   0.00888   0.01155  -3.13234
   D38       -0.00918  -0.00024  -0.00093  -0.00163  -0.00281  -0.01200
   D39        3.13237  -0.00019  -0.00003  -0.00009   0.00147   3.13385
   D40        3.13093  -0.00099  -0.01522  -0.02579  -0.04320   3.08773
   D41       -0.01069  -0.00094  -0.01432  -0.02426  -0.03892  -0.04961
   D42        0.00061  -0.00051  -0.01045  -0.01510  -0.02288  -0.02227
   D43       -3.13429  -0.00079  -0.00500  -0.01180  -0.01472   3.13418
   D44       -3.14095  -0.00056  -0.01135  -0.01663  -0.02705   3.11518
   D45        0.00734  -0.00084  -0.00590  -0.01333  -0.01889  -0.01156
         Item               Value     Threshold  Converged?
 Maximum Force            0.103638     0.000450     NO 
 RMS     Force            0.016057     0.000300     NO 
 Maximum Displacement     0.611370     0.001800     NO 
 RMS     Displacement     0.192931     0.001200     NO 
 Predicted change in Energy=-7.498107D-03
 Lowest energy point so far.  Saving SCF results.
 GradGradGradGradGradGradGradGradGradGradGradGradGradGradGradGradGradGrad

 Leave Link  103 at Mon Apr  4 20:24:21 2022, MaxMem=  1879048192 cpu:               0.2 elap:               0.1
 (Enter /gpfs/software/gaussian16/sse4/tar/g16/l202.exe)
                          Input orientation:                          
 ---------------------------------------------------------------------
 Center     Atomic      Atomic             Coordinates (Angstroms)
 Number     Number       Type             X           Y           Z
 ---------------------------------------------------------------------
      1          6           0       -8.135597   -1.533435    6.560694
      2          6           0       -7.238205   -2.196429    7.473905
      3          6           0       -5.914675   -2.560128    7.244166
      4          6           0       -7.455703   -1.235888    5.381379
      5          6           0       -6.200290   -1.602338    5.143637
      6          6           0       -5.290555   -2.303098    6.003221
      7         17           0       -5.189132   -3.234964    8.696306
      8          1           0       -5.843381   -1.340621    4.153157
      9         17           0       -8.358220   -0.359279    4.171511
     10          8           0       -9.311627   -1.264211    6.831856
     11         17           0       -7.981672   -2.505211    9.007336
     12          6           0       -3.947703   -2.592227    5.351745
     13          6           0       -3.551979   -1.968795    4.156711
     14          6           0       -2.703718   -1.896487    3.485420
     15          6           0       -2.774022   -3.356521    5.596217
     16          6           0       -1.624338   -3.334368    4.798782
     17          6           0       -1.528174   -2.550009    3.654013
     18          1           0       -2.762675   -4.026848    6.418534
     19          1           0       -0.770421   -3.942633    5.059922
     20         17           0       -0.068112   -2.500260    2.631797
 ---------------------------------------------------------------------
                    Distance matrix (angstroms):
                    1          2          3          4          5
     1  C    0.000000
     2  C    1.441814   0.000000
     3  C    2.540419   1.391685   0.000000
     4  C    1.393404   2.312706   2.756512   0.000000
     5  C    2.399627   2.619229   2.326191   1.329236   0.000000
     6  C    2.999571   2.442874   1.412635   2.492688   1.434422
     7  Cl   4.017174   2.602214   1.757989   4.485799   4.038485
     8  H    3.329815   3.702068   3.323646   2.029552   1.084864
     9  Cl   2.671404   3.941492   4.500651   1.745497   2.673366
    10  O    1.236550   2.362273   3.659055   2.355661   3.555957
    11  Cl   2.637063   1.731907   2.717399   3.877550   4.349330
    12  C    4.485649   3.935431   2.729701   3.761196   2.469279
    13  C    5.194057   4.964257   3.932479   4.156444   2.849889
    14  C    6.252553   6.046449   4.987869   5.158722   3.881008
    15  C    5.744592   4.980005   3.635063   5.144062   3.875732
    16  C    6.981704   6.321921   4.998634   6.224778   4.904915
    17  C    7.289736   6.879029   5.668394   6.312393   4.994570
    18  H    5.924999   4.949203   3.573239   5.557847   4.395544
    19  H    7.893185   7.121009   5.757221   7.219612   5.913330
    20  Cl   9.025259   8.657283   7.447137   7.983442   6.687243
                    6          7          8          9         10
     6  C    0.000000
     7  Cl   2.851556   0.000000
     8  H    2.157478   4.965559   0.000000
     9  Cl   4.067452   6.227877   2.699590   0.000000
    10  O    4.234967   4.935079   4.382921   2.967376   0.000000
    11  Cl   4.038276   2.903026   5.430618   5.303963   2.835767
    12  C    1.520284   3.624961   2.568409   5.082487   5.720667
    13  C    2.558124   4.989125   2.375950   5.068601   6.389552
    14  C    3.632681   5.926393   3.257659   5.899756   7.433899
    15  C    2.758312   3.931677   3.945533   6.495884   6.974585
    16  C    3.994413   5.282834   4.710858   7.388491   8.216651
    17  C    4.442437   6.268691   4.509187   7.191428   8.504945
    18  H    3.087714   3.420967   4.673168   7.057641   7.119815
    19  H    4.899948   5.766203   5.773007   8.438270   9.125014
    20  Cl   6.219267   7.971381   6.083833   8.699449  10.227946
                   11         12         13         14         15
    11  Cl   0.000000
    12  C    5.444614   0.000000
    13  C    6.590788   1.404768   0.000000
    14  C    7.662826   2.348345   1.084162   0.000000
    15  C    6.283318   1.421773   2.145501   2.567509   0.000000
    16  C    7.669102   2.500914   2.448029   2.226541   1.399345
    17  C    8.384969   2.956044   2.164787   1.355515   2.444330
    18  H    6.021229   2.144870   3.158231   3.625614   1.060978
    19  H    8.345682   3.464662   3.528298   3.225432   2.155355
    20  Cl  10.162281   4.738967   3.839941   2.835425   4.104012
                   16         17         18         19         20
    16  C    0.000000
    17  C    1.391029   0.000000
    18  H    2.097364   3.368623   0.000000
    19  H    1.080442   2.119002   2.412881   0.000000
    20  Cl   2.795246   1.783027   4.891883   2.910235   0.000000
 Stoichiometry    C12H3Cl4O(1-)
 Framework group  C1[X(C12H3Cl4O)]
 Deg. of freedom    54
 Full point group                 C1      NOp   1
 RotChk:  IX=0 Diff= 5.41D-02
 Largest Abelian subgroup         C1      NOp   1
 Largest concise Abelian subgroup C1      NOp   1
                         Standard orientation:                         
 ---------------------------------------------------------------------
 Center     Atomic      Atomic             Coordinates (Angstroms)
 Number     Number       Type             X           Y           Z
 ---------------------------------------------------------------------
      1          6           0        2.962533    0.819039    0.055177
      2          6           0        2.554757   -0.563441    0.019174
      3          6           0        1.255387   -1.061835    0.014018
      4          6           0        1.832470    1.633579    0.022663
      5          6           0        0.588210    1.166425    0.043934
      6          6           0        0.139959   -0.196096    0.057102
      7         17           0        1.255940   -2.811317   -0.158712
      8          1           0       -0.173437    1.938444    0.072438
      9         17           0        2.123400    3.354213   -0.016581
     10          8           0        4.143922    1.183251    0.082091
     11         17           0        3.909845   -1.639733   -0.050371
     12          6           0       -1.372095   -0.332180    0.137344
     13          6           0       -2.229223    0.757975   -0.086858
     14          6           0       -3.283641    0.998450   -0.162895
     15          6           0       -2.353256   -1.338272    0.353073
     16          6           0       -3.735876   -1.137317    0.274676
     17          6           0       -4.291709    0.104135   -0.016540
     18          1           0       -2.034878   -2.311442    0.631008
     19          1           0       -4.414880   -1.960007    0.446401
     20         17           0       -6.049966    0.377084   -0.131499
 ---------------------------------------------------------------------
 Rotational constants (GHZ):           0.5370373           0.1557397           0.1210428
 Leave Link  202 at Mon Apr  4 20:24:21 2022, MaxMem=  1879048192 cpu:               0.1 elap:               0.0
 (Enter /gpfs/software/gaussian16/sse4/tar/g16/l301.exe)
 Standard basis: 6-311+G(d,p) (5D, 7F)
 Ernie: Thresh=  0.10000D-02 Tol=  0.10000D-05 Strict=F.
 There are   441 symmetry adapted cartesian basis functions of A   symmetry.
 There are   424 symmetry adapted basis functions of A   symmetry.
   424 basis functions,   704 primitive gaussians,   441 cartesian basis functions
    76 alpha electrons       76 beta electrons
       nuclear repulsion energy      1498.1479127840 Hartrees.
 IExCor= 4336 DFT=T Ex+Corr=M062X ExCW=0 ScaHFX=  0.540000
 ScaDFX=  1.000000  1.000000  1.000000  1.000000 ScalE2=  1.000000  1.000000
 IRadAn=      5 IRanWt=     -1 IRanGd=            0 ICorTp=0 IEmpDi=  4
 NAtoms=   20 NActive=   20 NUniq=   20 SFac= 1.00D+00 NAtFMM=   60 NAOKFM=F Big=F
 Integral buffers will be    131072 words long.
 Raffenetti 2 integral format.
 Two-electron integral symmetry is turned on.
 Leave Link  301 at Mon Apr  4 20:24:22 2022, MaxMem=  1879048192 cpu:               0.5 elap:               0.1
 (Enter /gpfs/software/gaussian16/sse4/tar/g16/l302.exe)
 NPDir=0 NMtPBC=     1 NCelOv=     1 NCel=       1 NClECP=     1 NCelD=      1
         NCelK=      1 NCelE2=     1 NClLst=     1 CellRange=     0.0.
 One-electron integrals computed using PRISM.
 One-electron integral symmetry used in STVInt
 NBasis=   424 RedAO= T EigKep=  1.28D-06  NBF=   424
 NBsUse=   419 1.00D-06 EigRej=  8.08D-07 NBFU=   419
 Precomputing XC quadrature grid using
 IXCGrd= 4 IRadAn=           5 IRanWt=          -1 IRanGd=           0 AccXCQ= 0.00D+00.
 Generated NRdTot=       0 NPtTot=           0 NUsed=           0 NTot=          32
 NSgBfM=   429   429   429   429   429 MxSgAt=    20 MxSgA2=    20.
 Leave Link  302 at Mon Apr  4 20:24:22 2022, MaxMem=  1879048192 cpu:               3.5 elap:               0.5
 (Enter /gpfs/software/gaussian16/sse4/tar/g16/l303.exe)
 DipDrv:  MaxL=1.
 Leave Link  303 at Mon Apr  4 20:24:22 2022, MaxMem=  1879048192 cpu:               0.4 elap:               0.1
 (Enter /gpfs/software/gaussian16/sse4/tar/g16/l401.exe)
 Initial guess from the checkpoint file:  "checkpoint.chk"
 B after Tr=    -0.000000    0.000000   -0.000000
         Rot=    0.999750   -0.001658    0.001021   -0.022294 Ang=  -2.56 deg.
 Guess basis will be translated and rotated to current coordinates.
 JPrj=2 DoOrth=T DoCkMO=T.
 Generating alternative initial guess.
 ExpMin= 4.38D-02 ExpMax= 1.06D+05 ExpMxC= 3.62D+03 IAcc=2 IRadAn=         4 AccDes= 0.00D+00
 Harris functional with IExCor= 1009 and IRadAn=       4 diagonalized for initial guess.
 HarFok:  IExCor= 1009 AccDes= 0.00D+00 IRadAn=         4 IDoV= 1 UseB2=F ITyADJ=14
 ICtDFT=  3500011 ScaDFX=  1.000000  1.000000  1.000000  1.000000
 FoFCou: FMM=F IPFlag=           0 FMFlag=      100000 FMFlg1=           0
         NFxFlg=           0 DoJE=T BraDBF=F KetDBF=T FulRan=T
         wScrn=  0.000000 ICntrl=       500 IOpCl=  0 I1Cent=   200000004 NGrid=           0
         NMat0=    1 NMatS0=      1 NMatT0=    0 NMatD0=    1 NMtDS0=    0 NMtDT0=    0
 Petite list used in FoFCou.
 Harris En= -2373.84679177189    
 Leave Link  401 at Mon Apr  4 20:24:24 2022, MaxMem=  1879048192 cpu:              14.3 elap:               2.1
 (Enter /gpfs/software/gaussian16/sse4/tar/g16/l502.exe)
 Integral symmetry usage will be decided dynamically.
 Closed shell SCF:
 Using DIIS extrapolation, IDIIS=  1040.
 NGot=  1879048192 LenX=  1878652179 LenY=  1878457257
 Requested convergence on RMS density matrix=1.00D-08 within 128 cycles.
 Requested convergence on MAX density matrix=1.00D-06.
 Requested convergence on             energy=1.00D-06.
 No special actions if energy rises.
 Fock matrices will be formed incrementally for  20 cycles.

 Cycle   1  Pass 1  IDiag  1:
 FoFJK:  IHMeth= 1 ICntrl=       0 DoSepK=F KAlg= 0 I1Cent=           0 FoldK=F
 IRaf= 780000000 NMat=       1 IRICut=       1 DoRegI=T DoRafI=F ISym2E= 0 IDoP0=0 IntGTp=1.
 FoFCou: FMM=F IPFlag=           0 FMFlag=      100000 FMFlg1=           0
         NFxFlg=           0 DoJE=F BraDBF=F KetDBF=F FulRan=T
         wScrn=  0.000000 ICntrl=         0 IOpCl=  0 I1Cent=           0 NGrid=           0
         NMat0=    1 NMatS0=      1 NMatT0=    0 NMatD0=    1 NMtDS0=    0 NMtDT0=    0
 Symmetry not used in FoFCou.
 E= -2374.41912827995    
 DIIS: error= 1.39D-02 at cycle   1 NSaved=   1.
 NSaved= 1 IEnMin= 1 EnMin= -2374.41912827995     IErMin= 1 ErrMin= 1.39D-02
 ErrMax= 1.39D-02  0.00D+00 EMaxC= 1.00D-01 BMatC= 2.94D-01 BMatP= 2.94D-01
 IDIUse=3 WtCom= 8.61D-01 WtEn= 1.39D-01
 Coeff-Com:  0.100D+01
 Coeff-En:   0.100D+01
 Coeff:      0.100D+01
 Recover alternate guess density for next cycle.
 RMSDP=6.29D-02 MaxDP=4.83D+00              OVMax= 0.00D+00

 Cycle   2  Pass 1  IDiag  1:
 RMSU=  6.29D-02    CP:  1.02D+00
 E= -2374.30307858574     Delta-E=        0.116049694206 Rises=F Damp=F
 Switch densities from cycles 1 and 2 for lowest energy.
 DIIS: error= 2.21D-02 at cycle   2 NSaved=   2.
 NSaved= 2 IEnMin= 1 EnMin= -2374.41912827995     IErMin= 1 ErrMin= 1.39D-02
 ErrMax= 2.21D-02  0.00D+00 EMaxC= 1.00D+00 BMatC= 7.94D-01 BMatP= 2.94D-01
 IDIUse=1 WtCom= 1.00D+00 WtEn= 0.00D+00
 Coeff-Com:  0.714D+00 0.286D+00
 Coeff:      0.714D+00 0.286D+00
 Gap=     0.274 Goal=   None    Shift=    0.000
 RMSDP=5.96D-02 MaxDP=8.34D+00 DE= 1.16D-01 OVMax= 2.15D-01

 Cycle   3  Pass 1  IDiag  1:
 RMSU=  3.52D-02    CP:  1.27D+00  6.44D-01
 E= -2374.82648923365     Delta-E=       -0.523410647907 Rises=F Damp=F
 DIIS: error= 9.08D-03 at cycle   3 NSaved=   3.
 NSaved= 3 IEnMin= 3 EnMin= -2374.82648923365     IErMin= 3 ErrMin= 9.08D-03
 ErrMax= 9.08D-03  0.00D+00 EMaxC= 1.00D+00 BMatC= 6.49D-02 BMatP= 2.94D-01
 IDIUse=1 WtCom= 1.00D+00 WtEn= 0.00D+00
 Coeff-Com:  0.704D-01 0.179D+00 0.751D+00
 Coeff:      0.704D-01 0.179D+00 0.751D+00
 Gap=     0.223 Goal=   None    Shift=    0.000
 RMSDP=1.38D-02 MaxDP=7.07D-01 DE=-5.23D-01 OVMax= 9.01D-02

 Cycle   4  Pass 1  IDiag  1:
 RMSU=  1.24D-02    CP:  1.25D+00  7.09D-01  8.91D-01
 E= -2374.87816560352     Delta-E=       -0.051676369871 Rises=F Damp=F
 DIIS: error= 8.78D-03 at cycle   4 NSaved=   4.
 NSaved= 4 IEnMin= 4 EnMin= -2374.87816560352     IErMin= 4 ErrMin= 8.78D-03
 ErrMax= 8.78D-03  0.00D+00 EMaxC= 1.00D+00 BMatC= 1.63D-02 BMatP= 6.49D-02
 IDIUse=1 WtCom= 1.00D+00 WtEn= 0.00D+00
 Coeff-Com: -0.172D-01 0.506D-01 0.375D+00 0.592D+00
 Coeff:     -0.172D-01 0.506D-01 0.375D+00 0.592D+00
 Gap=     0.193 Goal=   None    Shift=    0.000
 RMSDP=5.09D-03 MaxDP=5.59D-01 DE=-5.17D-02 OVMax= 5.02D-02

 Cycle   5  Pass 1  IDiag  1:
 RMSU=  3.70D-03    CP:  1.22D+00  7.13D-01  8.86D-01  8.15D-01
 E= -2374.89080657972     Delta-E=       -0.012640976197 Rises=F Damp=F
 DIIS: error= 5.12D-03 at cycle   5 NSaved=   5.
 NSaved= 5 IEnMin= 5 EnMin= -2374.89080657972     IErMin= 5 ErrMin= 5.12D-03
 ErrMax= 5.12D-03  0.00D+00 EMaxC= 1.00D+00 BMatC= 4.09D-03 BMatP= 1.63D-02
 IDIUse=1 WtCom= 1.00D+00 WtEn= 0.00D+00
 Coeff-Com: -0.132D-01 0.522D-02 0.148D+00 0.373D+00 0.487D+00
 Coeff:     -0.132D-01 0.522D-02 0.148D+00 0.373D+00 0.487D+00
 Gap=     0.191 Goal=   None    Shift=    0.000
 RMSDP=2.13D-03 MaxDP=2.37D-01 DE=-1.26D-02 OVMax= 1.63D-02

 Cycle   6  Pass 1  IDiag  1:
 RMSU=  1.31D-03    CP:  1.22D+00  6.97D-01  9.13D-01  8.14D-01  7.41D-01
 E= -2374.89483264006     Delta-E=       -0.004026060343 Rises=F Damp=F
 DIIS: error= 6.26D-04 at cycle   6 NSaved=   6.
 NSaved= 6 IEnMin= 6 EnMin= -2374.89483264006     IErMin= 6 ErrMin= 6.26D-04
 ErrMax= 6.26D-04  0.00D+00 EMaxC= 1.00D+00 BMatC= 9.29D-05 BMatP= 4.09D-03
 IDIUse=1 WtCom= 1.00D+00 WtEn= 0.00D+00
 Coeff-Com: -0.351D-02-0.186D-02 0.315D-01 0.102D+00 0.185D+00 0.687D+00
 Coeff:     -0.351D-02-0.186D-02 0.315D-01 0.102D+00 0.185D+00 0.687D+00
 Gap=     0.191 Goal=   None    Shift=    0.000
 RMSDP=7.31D-04 MaxDP=4.79D-02 DE=-4.03D-03 OVMax= 4.39D-03

 Cycle   7  Pass 1  IDiag  1:
 RMSU=  5.67D-04    CP:  1.22D+00  6.95D-01  9.11D-01  8.10D-01  8.13D-01
                    CP:  1.06D+00
 E= -2374.89491525073     Delta-E=       -0.000082610673 Rises=F Damp=F
 DIIS: error= 4.22D-04 at cycle   7 NSaved=   7.
 NSaved= 7 IEnMin= 7 EnMin= -2374.89491525073     IErMin= 7 ErrMin= 4.22D-04
 ErrMax= 4.22D-04  0.00D+00 EMaxC= 1.00D+00 BMatC= 2.86D-05 BMatP= 9.29D-05
 IDIUse=1 WtCom= 1.00D+00 WtEn= 0.00D+00
 Coeff-Com: -0.242D-03-0.140D-02-0.650D-02-0.433D-02 0.193D-01 0.374D+00
 Coeff-Com:  0.619D+00
 Coeff:     -0.242D-03-0.140D-02-0.650D-02-0.433D-02 0.193D-01 0.374D+00
 Coeff:      0.619D+00
 Gap=     0.191 Goal=   None    Shift=    0.000
 RMSDP=2.92D-04 MaxDP=2.04D-02 DE=-8.26D-05 OVMax= 2.13D-03

 Cycle   8  Pass 1  IDiag  1:
 RMSU=  1.76D-04    CP:  1.22D+00  6.97D-01  9.09D-01  8.17D-01  8.24D-01
                    CP:  1.09D+00  8.00D-01
 E= -2374.89494576536     Delta-E=       -0.000030514632 Rises=F Damp=F
 DIIS: error= 7.58D-05 at cycle   8 NSaved=   8.
 NSaved= 8 IEnMin= 8 EnMin= -2374.89494576536     IErMin= 8 ErrMin= 7.58D-05
 ErrMax= 7.58D-05  0.00D+00 EMaxC= 1.00D+00 BMatC= 3.38D-06 BMatP= 2.86D-05
 IDIUse=1 WtCom= 1.00D+00 WtEn= 0.00D+00
 Coeff-Com:  0.169D-03-0.303D-03-0.769D-02-0.137D-01-0.122D-01 0.955D-01
 Coeff-Com:  0.296D+00 0.643D+00
 Coeff:      0.169D-03-0.303D-03-0.769D-02-0.137D-01-0.122D-01 0.955D-01
 Coeff:      0.296D+00 0.643D+00
 Gap=     0.191 Goal=   None    Shift=    0.000
 RMSDP=1.44D-04 MaxDP=1.74D-02 DE=-3.05D-05 OVMax= 5.27D-04

 Cycle   9  Pass 1  IDiag  1:
 RMSU=  5.96D-05    CP:  1.22D+00  6.97D-01  9.08D-01  8.17D-01  8.38D-01
                    CP:  1.10D+00  9.48D-01  9.60D-01
 E= -2374.89494903141     Delta-E=       -0.000003266045 Rises=F Damp=F
 DIIS: error= 3.74D-05 at cycle   9 NSaved=   9.
 NSaved= 9 IEnMin= 9 EnMin= -2374.89494903141     IErMin= 9 ErrMin= 3.74D-05
 ErrMax= 3.74D-05  0.00D+00 EMaxC= 1.00D+00 BMatC= 3.90D-07 BMatP= 3.38D-06
 IDIUse=1 WtCom= 1.00D+00 WtEn= 0.00D+00
 Coeff-Com:  0.163D-03 0.290D-04-0.280D-02-0.530D-02-0.827D-02-0.163D-01
 Coeff-Com:  0.376D-01 0.269D+00 0.726D+00
 Coeff:      0.163D-03 0.290D-04-0.280D-02-0.530D-02-0.827D-02-0.163D-01
 Coeff:      0.376D-01 0.269D+00 0.726D+00
 Gap=     0.191 Goal=   None    Shift=    0.000
 RMSDP=5.04D-05 MaxDP=9.18D-03 DE=-3.27D-06 OVMax= 4.85D-04

 Cycle  10  Pass 1  IDiag  1:
 RMSU=  1.86D-05    CP:  1.22D+00  6.97D-01  9.07D-01  8.17D-01  8.38D-01
                    CP:  1.10D+00  9.71D-01  1.03D+00  9.35D-01
 E= -2374.89494964623     Delta-E=       -0.000000614820 Rises=F Damp=F
 DIIS: error= 1.46D-05 at cycle  10 NSaved=  10.
 NSaved=10 IEnMin=10 EnMin= -2374.89494964623     IErMin=10 ErrMin= 1.46D-05
 ErrMax= 1.46D-05  0.00D+00 EMaxC= 1.00D+00 BMatC= 6.50D-08 BMatP= 3.90D-07
 IDIUse=1 WtCom= 1.00D+00 WtEn= 0.00D+00
 Coeff-Com:  0.341D-04 0.433D-04 0.273D-03 0.654D-03-0.626D-03-0.214D-01
 Coeff-Com: -0.328D-01-0.397D-01 0.271D+00 0.823D+00
 Coeff:      0.341D-04 0.433D-04 0.273D-03 0.654D-03-0.626D-03-0.214D-01
 Coeff:     -0.328D-01-0.397D-01 0.271D+00 0.823D+00
 Gap=     0.192 Goal=   None    Shift=    0.000
 RMSDP=3.73D-05 MaxDP=5.58D-03 DE=-6.15D-07 OVMax= 1.43D-04

 Cycle  11  Pass 1  IDiag  1:
 RMSU=  1.19D-05    CP:  1.22D+00  6.97D-01  9.07D-01  8.17D-01  8.40D-01
                    CP:  1.10D+00  1.01D+00  1.02D+00  1.18D+00  1.11D+00
 E= -2374.89494974445     Delta-E=       -0.000000098224 Rises=F Damp=F
 DIIS: error= 5.65D-06 at cycle  11 NSaved=  11.
 NSaved=11 IEnMin=11 EnMin= -2374.89494974445     IErMin=11 ErrMin= 5.65D-06
 ErrMax= 5.65D-06  0.00D+00 EMaxC= 1.00D+00 BMatC= 6.64D-09 BMatP= 6.50D-08
 IDIUse=1 WtCom= 1.00D+00 WtEn= 0.00D+00
 Coeff-Com: -0.947D-06 0.153D-04 0.407D-03 0.830D-03 0.598D-03-0.723D-02
 Coeff-Com: -0.159D-01-0.461D-01 0.453D-01 0.318D+00 0.704D+00
 Coeff:     -0.947D-06 0.153D-04 0.407D-03 0.830D-03 0.598D-03-0.723D-02
 Coeff:     -0.159D-01-0.461D-01 0.453D-01 0.318D+00 0.704D+00
 Gap=     0.192 Goal=   None    Shift=    0.000
 RMSDP=5.87D-06 MaxDP=3.86D-04 DE=-9.82D-08 OVMax= 8.17D-05

 Cycle  12  Pass 1  IDiag  1:
 RMSU=  2.23D-06    CP:  1.22D+00  6.97D-01  9.07D-01  8.17D-01  8.40D-01
                    CP:  1.10D+00  1.01D+00  1.01D+00  1.23D+00  1.17D+00
                    CP:  1.10D+00
 E= -2374.89494975446     Delta-E=       -0.000000010003 Rises=F Damp=F
 DIIS: error= 1.44D-06 at cycle  12 NSaved=  12.
 NSaved=12 IEnMin=12 EnMin= -2374.89494975446     IErMin=12 ErrMin= 1.44D-06
 ErrMax= 1.44D-06  0.00D+00 EMaxC= 1.00D+00 BMatC= 1.34D-09 BMatP= 6.64D-09
 IDIUse=1 WtCom= 1.00D+00 WtEn= 0.00D+00
 Coeff-Com: -0.428D-05 0.403D-06 0.103D-03 0.196D-03 0.335D-03 0.658D-03
 Coeff-Com: -0.637D-03-0.133D-01-0.279D-01-0.162D-01 0.313D+00 0.744D+00
 Coeff:     -0.428D-05 0.403D-06 0.103D-03 0.196D-03 0.335D-03 0.658D-03
 Coeff:     -0.637D-03-0.133D-01-0.279D-01-0.162D-01 0.313D+00 0.744D+00
 Gap=     0.192 Goal=   None    Shift=    0.000
 RMSDP=4.11D-06 MaxDP=7.86D-04 DE=-1.00D-08 OVMax= 1.90D-05

 Cycle  13  Pass 1  IDiag  1:
 RMSU=  1.28D-06    CP:  1.22D+00  6.97D-01  9.07D-01  8.17D-01  8.40D-01
                    CP:  1.10D+00  1.01D+00  1.00D+00  1.24D+00  1.23D+00
                    CP:  1.22D+00  8.67D-01
 E= -2374.89494975626     Delta-E=       -0.000000001809 Rises=F Damp=F
 DIIS: error= 4.02D-07 at cycle  13 NSaved=  13.
 NSaved=13 IEnMin=13 EnMin= -2374.89494975626     IErMin=13 ErrMin= 4.02D-07
 ErrMax= 4.02D-07  0.00D+00 EMaxC= 1.00D+00 BMatC= 6.81D-11 BMatP= 1.34D-09
 IDIUse=1 WtCom= 1.00D+00 WtEn= 0.00D+00
 Coeff-Com: -0.161D-05-0.115D-05-0.105D-04-0.165D-04 0.480D-04 0.833D-03
 Coeff-Com:  0.150D-02 0.155D-02-0.109D-01-0.409D-01 0.685D-02 0.192D+00
 Coeff-Com:  0.849D+00
 Coeff:     -0.161D-05-0.115D-05-0.105D-04-0.165D-04 0.480D-04 0.833D-03
 Coeff:      0.150D-02 0.155D-02-0.109D-01-0.409D-01 0.685D-02 0.192D+00
 Coeff:      0.849D+00
 Gap=     0.192 Goal=   None    Shift=    0.000
 RMSDP=8.44D-07 MaxDP=4.76D-05 DE=-1.81D-09 OVMax= 8.98D-06

 Cycle  14  Pass 1  IDiag  1:
 RMSU=  5.50D-07    CP:  1.22D+00  6.97D-01  9.07D-01  8.17D-01  8.40D-01
                    CP:  1.10D+00  1.01D+00  1.00D+00  1.24D+00  1.24D+00
                    CP:  1.24D+00  9.91D-01  1.06D+00
 E= -2374.89494975650     Delta-E=       -0.000000000236 Rises=F Damp=F
 DIIS: error= 1.88D-07 at cycle  14 NSaved=  14.
 NSaved=14 IEnMin=14 EnMin= -2374.89494975650     IErMin=14 ErrMin= 1.88D-07
 ErrMax= 1.88D-07  0.00D+00 EMaxC= 1.00D+00 BMatC= 1.35D-11 BMatP= 6.81D-11
 IDIUse=1 WtCom= 1.00D+00 WtEn= 0.00D+00
 Coeff-Com: -0.344D-06-0.548D-06-0.133D-04-0.230D-04-0.334D-05 0.286D-03
 Coeff-Com:  0.709D-03 0.168D-02-0.189D-02-0.158D-01-0.218D-01 0.118D-01
 Coeff-Com:  0.351D+00 0.674D+00
 Coeff:     -0.344D-06-0.548D-06-0.133D-04-0.230D-04-0.334D-05 0.286D-03
 Coeff:      0.709D-03 0.168D-02-0.189D-02-0.158D-01-0.218D-01 0.118D-01
 Coeff:      0.351D+00 0.674D+00
 Gap=     0.192 Goal=   None    Shift=    0.000
 RMSDP=2.81D-07 MaxDP=1.73D-05 DE=-2.36D-10 OVMax= 1.57D-06

 Cycle  15  Pass 1  IDiag  1:
 RMSU=  1.10D-07    CP:  1.22D+00  6.97D-01  9.07D-01  8.17D-01  8.40D-01
                    CP:  1.10D+00  1.01D+00  1.00D+00  1.24D+00  1.23D+00
                    CP:  1.25D+00  9.81D-01  1.15D+00  9.65D-01
 E= -2374.89494975649     Delta-E=        0.000000000009 Rises=F Damp=F
 DIIS: error= 6.86D-08 at cycle  15 NSaved=  15.
 NSaved=15 IEnMin=14 EnMin= -2374.89494975650     IErMin=15 ErrMin= 6.86D-08
 ErrMax= 6.86D-08  0.00D+00 EMaxC= 1.00D+00 BMatC= 2.33D-12 BMatP= 1.35D-11
 IDIUse=1 WtCom= 1.00D+00 WtEn= 0.00D+00
 Coeff-Com:  0.108D-06-0.106D-06-0.508D-05-0.967D-05-0.848D-05 0.107D-04
 Coeff-Com:  0.121D-03 0.554D-03 0.742D-03-0.162D-02-0.103D-01-0.249D-01
 Coeff-Com:  0.378D-01 0.316D+00 0.682D+00
 Coeff:      0.108D-06-0.106D-06-0.508D-05-0.967D-05-0.848D-05 0.107D-04
 Coeff:      0.121D-03 0.554D-03 0.742D-03-0.162D-02-0.103D-01-0.249D-01
 Coeff:      0.378D-01 0.316D+00 0.682D+00
 Gap=     0.192 Goal=   None    Shift=    0.000
 RMSDP=9.78D-08 MaxDP=8.01D-06 DE= 9.09D-12 OVMax= 1.06D-06

 Cycle  16  Pass 1  IDiag  1:
 RMSU=  5.37D-08    CP:  1.22D+00  6.97D-01  9.07D-01  8.17D-01  8.40D-01
                    CP:  1.10D+00  1.01D+00  1.00D+00  1.24D+00  1.23D+00
                    CP:  1.25D+00  9.85D-01  1.17D+00  9.72D-01  1.25D+00
 E= -2374.89494975646     Delta-E=        0.000000000027 Rises=F Damp=F
 DIIS: error= 2.99D-08 at cycle  16 NSaved=  16.
 NSaved=16 IEnMin=14 EnMin= -2374.89494975650     IErMin=16 ErrMin= 2.99D-08
 ErrMax= 2.99D-08  0.00D+00 EMaxC= 1.00D+00 BMatC= 2.64D-13 BMatP= 2.33D-12
 IDIUse=1 WtCom= 1.00D+00 WtEn= 0.00D+00
 Coeff-Com:  0.808D-07 0.126D-07-0.238D-06-0.854D-06-0.234D-05-0.353D-04
 Coeff-Com: -0.543D-04-0.109D-04 0.551D-03 0.145D-02-0.150D-02-0.138D-01
 Coeff-Com: -0.303D-01 0.400D-01 0.283D+00 0.720D+00
 Coeff:      0.808D-07 0.126D-07-0.238D-06-0.854D-06-0.234D-05-0.353D-04
 Coeff:     -0.543D-04-0.109D-04 0.551D-03 0.145D-02-0.150D-02-0.138D-01
 Coeff:     -0.303D-01 0.400D-01 0.283D+00 0.720D+00
 Gap=     0.192 Goal=   None    Shift=    0.000
 RMSDP=6.31D-08 MaxDP=1.34D-05 DE= 2.73D-11 OVMax= 2.53D-07

 Cycle  17  Pass 1  IDiag  1:
 RMSU=  1.89D-08    CP:  1.22D+00  6.97D-01  9.07D-01  8.17D-01  8.40D-01
                    CP:  1.10D+00  1.01D+00  1.00D+00  1.24D+00  1.23D+00
                    CP:  1.25D+00  9.83D-01  1.17D+00  9.94D-01  1.31D+00
                    CP:  1.12D+00
 E= -2374.89494975648     Delta-E=       -0.000000000022 Rises=F Damp=F
 DIIS: error= 9.75D-09 at cycle  17 NSaved=  17.
 NSaved=17 IEnMin=14 EnMin= -2374.89494975650     IErMin=17 ErrMin= 9.75D-09
 ErrMax= 9.75D-09  0.00D+00 EMaxC= 1.00D+00 BMatC= 3.65D-14 BMatP= 2.64D-13
 IDIUse=1 WtCom= 1.00D+00 WtEn= 0.00D+00
 Coeff-Com:  0.185D-07 0.222D-07 0.581D-06 0.907D-06 0.288D-06-0.154D-04
 Coeff-Com: -0.377D-04-0.671D-04 0.138D-03 0.817D-03 0.856D-03-0.242D-02
 Coeff-Com: -0.162D-01-0.257D-01 0.281D-01 0.304D+00 0.711D+00
 Coeff:      0.185D-07 0.222D-07 0.581D-06 0.907D-06 0.288D-06-0.154D-04
 Coeff:     -0.377D-04-0.671D-04 0.138D-03 0.817D-03 0.856D-03-0.242D-02
 Coeff:     -0.162D-01-0.257D-01 0.281D-01 0.304D+00 0.711D+00
 Gap=     0.192 Goal=   None    Shift=    0.000
 RMSDP=1.36D-08 MaxDP=1.01D-06 DE=-2.18D-11 OVMax= 1.03D-07

 Cycle  18  Pass 1  IDiag  1:
 RMSU=  4.91D-09    CP:  1.22D+00  6.97D-01  9.07D-01  8.17D-01  8.40D-01
                    CP:  1.10D+00  1.01D+00  1.00D+00  1.24D+00  1.23D+00
                    CP:  1.25D+00  9.82D-01  1.17D+00  9.89D-01  1.35D+00
                    CP:  1.21D+00  9.63D-01
 E= -2374.89494975656     Delta-E=       -0.000000000075 Rises=F Damp=F
 DIIS: error= 3.09D-09 at cycle  18 NSaved=  18.
 NSaved=18 IEnMin=18 EnMin= -2374.89494975656     IErMin=18 ErrMin= 3.09D-09
 ErrMax= 3.09D-09  0.00D+00 EMaxC= 1.00D+00 BMatC= 4.07D-15 BMatP= 3.65D-14
 IDIUse=1 WtCom= 1.00D+00 WtEn= 0.00D+00
 Coeff-Com: -0.384D-08 0.807D-08 0.183D-06 0.301D-06 0.347D-06 0.333D-06
 Coeff-Com: -0.424D-05-0.163D-04-0.376D-04 0.298D-04 0.495D-03 0.122D-02
 Coeff-Com: -0.682D-03-0.153D-01-0.315D-01-0.188D-02 0.246D+00 0.801D+00
 Coeff:     -0.384D-08 0.807D-08 0.183D-06 0.301D-06 0.347D-06 0.333D-06
 Coeff:     -0.424D-05-0.163D-04-0.376D-04 0.298D-04 0.495D-03 0.122D-02
 Coeff:     -0.682D-03-0.153D-01-0.315D-01-0.188D-02 0.246D+00 0.801D+00
 Gap=     0.192 Goal=   None    Shift=    0.000
 RMSDP=6.86D-09 MaxDP=1.35D-06 DE=-7.55D-11 OVMax= 5.77D-08

 Cycle  19  Pass 1  IDiag  1:
 RMSU=  1.91D-09    CP:  1.22D+00  6.97D-01  9.07D-01  8.17D-01  8.40D-01
                    CP:  1.10D+00  1.01D+00  1.00D+00  1.24D+00  1.23D+00
                    CP:  1.25D+00  9.82D-01  1.17D+00  9.87D-01  1.36D+00
                    CP:  1.25D+00  1.08D+00  1.01D+00
 E= -2374.89494975663     Delta-E=       -0.000000000073 Rises=F Damp=F
 DIIS: error= 1.55D-09 at cycle  19 NSaved=  19.
 NSaved=19 IEnMin=19 EnMin= -2374.89494975663     IErMin=19 ErrMin= 1.55D-09
 ErrMax= 1.55D-09  0.00D+00 EMaxC= 1.00D+00 BMatC= 6.98D-16 BMatP= 4.07D-15
 IDIUse=1 WtCom= 1.00D+00 WtEn= 0.00D+00
 Large coefficients: NSaved= 19 BigCof=    0.00 CofMax=   10.00 Det=-3.62D-15
 Inversion failed.  Reducing to 18 matrices.
 Large coefficients: NSaved= 18 BigCof=    0.00 CofMax=   10.00 Det=-3.64D-15
 Inversion failed.  Reducing to 17 matrices.
 Large coefficients: NSaved= 17 BigCof=    0.00 CofMax=   10.00 Det=-3.66D-15
 Inversion failed.  Reducing to 16 matrices.
 Large coefficients: NSaved= 16 BigCof=    0.00 CofMax=   10.00 Det=-3.68D-15
 Inversion failed.  Reducing to 15 matrices.
 Coeff-Com:  0.101D-06 0.200D-05 0.264D-05 0.728D-06-0.295D-04-0.849D-04
 Coeff-Com:  0.101D-03 0.742D-03 0.144D-02-0.312D-02-0.152D-01-0.398D-01
 Coeff-Com:  0.748D-02 0.320D+00 0.729D+00
 Coeff:      0.101D-06 0.200D-05 0.264D-05 0.728D-06-0.295D-04-0.849D-04
 Coeff:      0.101D-03 0.742D-03 0.144D-02-0.312D-02-0.152D-01-0.398D-01
 Coeff:      0.748D-02 0.320D+00 0.729D+00
 Gap=     0.192 Goal=   None    Shift=    0.000
 RMSDP=1.70D-09 MaxDP=2.40D-07 DE=-7.28D-11 OVMax= 2.41D-08

 SCF Done:  E(RM062X) =  -2374.89494976     A.U. after   19 cycles
            NFock= 19  Conv=0.17D-08     -V/T= 2.0020
 KE= 2.370112087248D+03 PE=-8.635222971836D+03 EE= 2.392068022048D+03
 Leave Link  502 at Mon Apr  4 20:29:42 2022, MaxMem=  1879048192 cpu:            2225.0 elap:             318.2
 (Enter /gpfs/software/gaussian16/sse4/tar/g16/l701.exe)
 ... and contract with generalized density number  0.
 Compute integral first derivatives.
 Leave Link  701 at Mon Apr  4 20:29:43 2022, MaxMem=  1879048192 cpu:               1.8 elap:               0.3
 (Enter /gpfs/software/gaussian16/sse4/tar/g16/l702.exe)
 L702 exits ... SP integral derivatives will be done elsewhere.
 Leave Link  702 at Mon Apr  4 20:29:43 2022, MaxMem=  1879048192 cpu:               0.2 elap:               0.0
 (Enter /gpfs/software/gaussian16/sse4/tar/g16/l703.exe)
 Integral derivatives from FoFJK, PRISM(SPDF).
 Compute integral first derivatives, UseDBF=F ICtDFT=           0.
 Calling FoFJK, ICntrl=      2127 FMM=F ISym2X=0 I1Cent= 0 IOpClX= 0 NMat=1 NMatS=1 NMatT=0.
 FoFJK:  IHMeth= 1 ICntrl=    2127 DoSepK=F KAlg= 0 I1Cent=           0 FoldK=F
 IRaf=         0 NMat=       1 IRICut=       1 DoRegI=T DoRafI=F ISym2E= 0 IDoP0=0 IntGTp=1.
 FoFCou: FMM=F IPFlag=           0 FMFlag=      100000 FMFlg1=         800
         NFxFlg=           0 DoJE=F BraDBF=F KetDBF=F FulRan=T
         wScrn=  0.000000 ICntrl=      2127 IOpCl=  0 I1Cent=           0 NGrid=           0
         NMat0=    1 NMatS0=      1 NMatT0=    0 NMatD0=    1 NMtDS0=    0 NMtDT0=    0
 Symmetry not used in FoFCou.
 Leave Link  703 at Mon Apr  4 20:30:23 2022, MaxMem=  1879048192 cpu:             282.2 elap:              40.4
 (Enter /gpfs/software/gaussian16/sse4/tar/g16/l716.exe)
 Dipole        =-2.90471751D+00-1.18330654D+00 1.37774570D-01
 ***** Axes restored to original set *****
 -------------------------------------------------------------------
 Center     Atomic                   Forces (Hartrees/Bohr)
 Number     Number              X              Y              Z
 -------------------------------------------------------------------
      1        6          -0.018502454   -0.004922191    0.027312375
      2        6           0.004006328   -0.005550745    0.008940187
      3        6          -0.010154228   -0.001037791    0.013937708
      4        6          -0.018125236    0.014131474   -0.018298601
      5        6           0.048467233   -0.009819226   -0.022150294
      6        6           0.008166953    0.000127383   -0.020349742
      7       17           0.026831313   -0.006559654   -0.014104944
      8        1           0.004482626   -0.000749337   -0.000370799
      9       17          -0.000587127    0.001947958   -0.004946038
     10        8           0.001383731    0.001225378   -0.004111464
     11       17          -0.007304769   -0.000416900    0.006589259
     12        6          -0.012225041    0.013376285    0.003185269
     13        6          -0.334212061   -0.014838105    0.248592625
     14        6           0.291336485    0.046834427   -0.261280282
     15        6          -0.019982883   -0.000805269    0.013748802
     16        6           0.020366175   -0.004229781   -0.009074189
     17        6           0.029038612   -0.016615130    0.001225902
     18        1          -0.000233454   -0.008636200    0.017176017
     19        1           0.000695614   -0.003340576    0.004480134
     20       17          -0.013447816   -0.000121999    0.009498073
 -------------------------------------------------------------------
 Cartesian Forces:  Max     0.334212061 RMS     0.075192651
 Leave Link  716 at Mon Apr  4 20:30:23 2022, MaxMem=  1879048192 cpu:               0.2 elap:               0.1
 (Enter /gpfs/software/gaussian16/sse4/tar/g16/l103.exe)

 GradGradGradGradGradGradGradGradGradGradGradGradGradGradGradGradGradGrad
 Berny optimization.
 Using GEDIIS/GDIIS optimizer.
 FormGI is forming the generalized inverse of G from B-inverse, IUseBI=4.
 GSVD:  received Info=                   1 from GESDD.
 Internal  Forces:  Max     0.382267454 RMS     0.042551913
 Search for a local minimum.
 Step number   3 out of a maximum of  108
 All quantities printed in internal units (Hartrees-Bohrs-Radians)
 RMS Force = .42552D-01 SwitMx=.10000D-02 MixMth= 1
 Mixed Optimization -- RFO/linear search
 Update second derivatives using D2CorX and points    1    3    2
 DE=  5.07D-02 DEPred=-7.50D-03 R=-6.76D+00
 Trust test=-6.76D+00 RLast= 8.54D-01 DXMaxT set to 2.52D-01
 ITU= -1  1  0
 Use linear search instead of GDIIS.
     Eigenvalues ---    0.00902   0.01035   0.01107   0.01300   0.01413
     Eigenvalues ---    0.01596   0.01635   0.01822   0.02085   0.02087
     Eigenvalues ---    0.02095   0.02135   0.02145   0.02182   0.02189
     Eigenvalues ---    0.02207   0.02318   0.15948   0.16005   0.16018
     Eigenvalues ---    0.19212   0.22483   0.23500   0.24870   0.24971
     Eigenvalues ---    0.24982   0.24985   0.24991   0.24995   0.24997
     Eigenvalues ---    0.24998   0.25102   0.30881   0.32023   0.32180
     Eigenvalues ---    0.32426   0.33327   0.33896   0.34143   0.34800
     Eigenvalues ---    0.34972   0.35036   0.35132   0.38283   0.42222
     Eigenvalues ---    0.42744   0.45710   0.46192   0.46747   0.52152
     Eigenvalues ---    0.53125   0.72030   0.92993   1.02752
 RFO step:  Lambda=-3.45495383D-02 EMin= 9.02282087D-03
 Quartic linear search produced a step of -0.61238.
 Maximum step size (   0.252) exceeded in Quadratic search.
    -- Step size scaled by   0.904
 Iteration  1 RMS(Cart)=  0.14444724 RMS(Int)=  0.01654483
 Iteration  2 RMS(Cart)=  0.02315178 RMS(Int)=  0.00221231
 Iteration  3 RMS(Cart)=  0.00032575 RMS(Int)=  0.00219105
 Iteration  4 RMS(Cart)=  0.00000106 RMS(Int)=  0.00219105
 Iteration  5 RMS(Cart)=  0.00000001 RMS(Int)=  0.00219105
 ITry= 1 IFail=0 DXMaxC= 5.87D-01 DCOld= 1.00D+10 DXMaxT= 2.52D-01 DXLimC= 3.00D+00 Rises=F
 Variable       Old X    -DE/DX   Delta X   Delta X   Delta X     New X
                                 (Linear)    (Quad)   (Total)
    R1        2.72463   0.01948   0.04843  -0.01565   0.03296   2.75760
    R2        2.63315   0.04462   0.07871  -0.01446   0.06482   2.69797
    R3        2.33674  -0.00195  -0.01012   0.00515  -0.00497   2.33177
    R4        2.62990   0.00806  -0.04002   0.02941  -0.01091   2.61899
    R5        3.27283   0.00905  -0.00039   0.00901   0.00862   3.28145
    R6        2.66949  -0.00632   0.07435  -0.06332   0.01049   2.67998
    R7        3.32212   0.00194  -0.01206   0.01093  -0.00113   3.32099
    R8        2.51189   0.03348   0.09907  -0.04128   0.05808   2.56997
    R9        3.29851   0.00471  -0.02908   0.02502  -0.00405   3.29446
   R10        2.71067  -0.01561  -0.07785   0.03955  -0.03852   2.67215
   R11        2.05010   0.00163   0.00285  -0.00056   0.00229   2.05238
   R12        2.87292  -0.04817  -0.02360  -0.02937  -0.05297   2.81995
   R13        2.65463  -0.01973  -0.00262  -0.00830  -0.01334   2.64129
   R14        2.68676   0.00984  -0.01414   0.01253  -0.00211   2.68465
   R15        2.04877   0.38227   0.28249   0.07413   0.35482   2.40359
   R16        2.56155   0.02588   0.02880   0.00172   0.03096   2.59251
   R17        2.64438   0.03365  -0.00170   0.01806   0.01804   2.66242
   R18        2.00496   0.01876   0.01770   0.00587   0.02357   2.02853
   R19        2.62866   0.02022   0.00204   0.00920   0.01367   2.64233
   R20        2.04174   0.00351   0.00618  -0.00128   0.00489   2.04663
   R21        3.36943  -0.01646  -0.06002   0.02779  -0.03223   3.33721
    A1        1.90769   0.00889   0.04911  -0.02655   0.02339   1.93108
    A2        2.15696   0.00031  -0.00690   0.00482  -0.00247   2.15449
    A3        2.21825  -0.00917  -0.04206   0.02131  -0.02114   2.19712
    A4        2.22375  -0.01664  -0.05218   0.01887  -0.03340   2.19036
    A5        1.95583   0.00201   0.03000  -0.02074   0.00929   1.96512
    A6        2.10345   0.01464   0.02225   0.00176   0.02407   2.12752
    A7        2.11489   0.00419   0.00676   0.00099   0.00699   2.12187
    A8        1.93527   0.04898   0.05477   0.02905   0.08419   2.01946
    A9        2.23082  -0.05308  -0.06038  -0.03267  -0.09227   2.13855
   A10        2.15717  -0.00463  -0.02190   0.01323  -0.00787   2.14930
   A11        2.02817   0.00643   0.02745  -0.01466   0.01239   2.04056
   A12        2.09765  -0.00180  -0.00556   0.00147  -0.00449   2.09317
   A13        2.24784  -0.02341  -0.05816   0.01246  -0.04570   2.20215
   A14        1.99052   0.01601   0.02184   0.00761   0.02943   2.01995
   A15        2.04465   0.00739   0.03635  -0.02012   0.01624   2.06089
   A16        1.91251   0.03168   0.07631  -0.01810   0.05734   1.96985
   A17        2.39217  -0.04654  -0.06087  -0.03081  -0.09122   2.30096
   A18        1.97829   0.01484  -0.01541   0.04873   0.03371   2.01200
   A19        2.12818   0.00959  -0.07780   0.08632   0.01004   2.13821
   A20        2.43059  -0.03729  -0.09877   0.01667  -0.08000   2.35060
   A21        1.72369   0.02769   0.17009  -0.09732   0.06946   1.79315
   A22        2.46027  -0.06092  -0.17322   0.08194  -0.09584   2.36443
   A23        2.17653  -0.04653  -0.04290  -0.00400  -0.04773   2.12880
   A24        2.17941   0.02801  -0.03956   0.04881   0.01033   2.18974
   A25        2.07343  -0.01590   0.02074  -0.03380  -0.01352   2.05991
   A26        2.02962  -0.01203   0.01927  -0.01655   0.00242   2.03204
   A27        2.13495   0.03042  -0.02036   0.03289   0.01675   2.15170
   A28        2.09750  -0.01970  -0.00377  -0.01134  -0.01723   2.08027
   A29        2.05073  -0.01072   0.02414  -0.02155   0.00048   2.05121
   A30        1.89047   0.02142   0.10656  -0.06376   0.04634   1.93681
   A31        2.24643  -0.01100  -0.08299   0.05520  -0.02956   2.21687
   A32        2.14617  -0.01039  -0.02352   0.00859  -0.01669   2.12948
    D1       -0.04793   0.00044   0.00492  -0.00436   0.00013  -0.04780
    D2        3.07488   0.00097   0.01045  -0.01108  -0.00158   3.07330
    D3        3.11760  -0.00019  -0.00502   0.01315   0.00838   3.12598
    D4       -0.04277   0.00034   0.00051   0.00643   0.00667  -0.03610
    D5        0.06938  -0.00068   0.00167  -0.01183  -0.00994   0.05943
    D6       -3.09337  -0.00063   0.00086  -0.00911  -0.00821  -3.10158
    D7       -3.09722   0.00015   0.01226  -0.03044  -0.01809  -3.11531
    D8        0.02322   0.00021   0.01144  -0.02771  -0.01636   0.00686
    D9       -0.00929   0.00079  -0.00622   0.01863   0.01256   0.00327
   D10        3.06626   0.00007   0.01802  -0.02204  -0.00650   3.05977
   D11       -3.13067   0.00038  -0.01217   0.02605   0.01463  -3.11604
   D12       -0.05512  -0.00034   0.01208  -0.01462  -0.00442  -0.05954
   D13        0.04340  -0.00036   0.00352  -0.01515  -0.01195   0.03145
   D14       -3.07406  -0.00007   0.00075  -0.00530  -0.00464  -3.07870
   D15       -3.02007  -0.00420  -0.02713   0.03014   0.00088  -3.01919
   D16        0.14566  -0.00391  -0.02990   0.03999   0.00818   0.15385
   D17       -0.03975   0.00063  -0.00412   0.01417   0.01006  -0.02969
   D18        3.08130   0.00055  -0.00152   0.01093   0.00888   3.09017
   D19        3.12380   0.00048  -0.00368   0.01152   0.00808   3.13188
   D20       -0.03834   0.00040  -0.00108   0.00828   0.00690  -0.03144
   D21       -0.02249   0.00052   0.00394  -0.00062   0.00285  -0.01964
   D22        3.10119  -0.00070   0.00520  -0.00890  -0.00515   3.09604
   D23        3.14019   0.00054   0.00145   0.00242   0.00395  -3.13905
   D24       -0.01931  -0.00069   0.00270  -0.00586  -0.00405  -0.02336
   D25       -2.93044  -0.00169   0.00310  -0.03066  -0.02305  -2.95349
   D26        0.16035  -0.00092  -0.07100   0.16644   0.09084   0.25118
   D27        0.23592  -0.00151  -0.00051  -0.01987  -0.01577   0.22015
   D28       -2.95647  -0.00074  -0.07461   0.17723   0.09811  -2.85836
   D29        3.06377   0.00157  -0.04529   0.09822   0.06565   3.12942
   D30       -0.04428   0.00266   0.02272  -0.03298  -0.01386  -0.05815
   D31       -3.06117  -0.00061   0.06332  -0.15228  -0.08795   3.13406
   D32        0.12325  -0.00239   0.03801  -0.10675  -0.06965   0.05360
   D33        0.03680   0.00013  -0.01520   0.01991   0.01019   0.04699
   D34       -3.06196  -0.00165  -0.04050   0.06544   0.02849  -3.03347
   D35        0.01323  -0.00013  -0.00867   0.01454   0.00918   0.02241
   D36        0.02522  -0.00253  -0.01274   0.01767   0.00286   0.02808
   D37       -3.13234  -0.00072  -0.00707   0.02008   0.01100  -3.12134
   D38       -0.01200   0.00038   0.00172  -0.00001   0.00213  -0.00987
   D39        3.13385  -0.00061  -0.00090   0.00207  -0.00015   3.13370
   D40        3.08773   0.00200   0.02646  -0.04493  -0.01627   3.07147
   D41       -0.04961   0.00101   0.02383  -0.04286  -0.01854  -0.06815
   D42       -0.02227   0.00029   0.01401  -0.02116  -0.00937  -0.03164
   D43        3.13418  -0.00136   0.00901  -0.02397  -0.01685   3.11732
   D44        3.11518   0.00124   0.01657  -0.02316  -0.00717   3.10801
   D45       -0.01156  -0.00041   0.01157  -0.02597  -0.01465  -0.02621
         Item               Value     Threshold  Converged?
 Maximum Force            0.382267     0.000450     NO 
 RMS     Force            0.042552     0.000300     NO 
 Maximum Displacement     0.586593     0.001800     NO 
 RMS     Displacement     0.161578     0.001200     NO 
 Predicted change in Energy=-5.026428D-02
 GradGradGradGradGradGradGradGradGradGradGradGradGradGradGradGradGradGrad

 Leave Link  103 at Mon Apr  4 20:30:23 2022, MaxMem=  1879048192 cpu:               0.2 elap:               0.1
 (Enter /gpfs/software/gaussian16/sse4/tar/g16/l202.exe)
                          Input orientation:                          
 ---------------------------------------------------------------------
 Center     Atomic      Atomic             Coordinates (Angstroms)
 Number     Number       Type             X           Y           Z
 ---------------------------------------------------------------------
      1          6           0       -8.147396   -1.604630    6.616457
      2          6           0       -7.176594   -2.251412    7.493184
      3          6           0       -5.858509   -2.529813    7.167765
      4          6           0       -7.538885   -1.231892    5.379880
      5          6           0       -6.247778   -1.524483    5.068502
      6          6           0       -5.318911   -2.190785    5.900823
      7         17           0       -4.878721   -3.200336    8.463462
      8          1           0       -5.923232   -1.227529    4.075503
      9         17           0       -8.541080   -0.387640    4.230044
     10          8           0       -9.318380   -1.389024    6.940291
     11         17           0       -7.835588   -2.628960    9.054757
     12          6           0       -3.980309   -2.439873    5.290153
     13          6           0       -3.571916   -1.829727    4.100814
     14          6           0       -2.520206   -1.850279    3.385776
     15          6           0       -2.881404   -3.284348    5.602453
     16          6           0       -1.682630   -3.371348    4.867373
     17          6           0       -1.435945   -2.625470    3.710676
     18          1           0       -2.981207   -3.954898    6.434737
     19          1           0       -0.905350   -4.046973    5.202522
     20         17           0        0.093840   -2.734331    2.835137
 ---------------------------------------------------------------------
                    Distance matrix (angstroms):
                    1          2          3          4          5
     1  C    0.000000
     2  C    1.459258   0.000000
     3  C    2.529606   1.385912   0.000000
     4  C    1.427705   2.374179   2.775751   0.000000
     5  C    2.451762   2.696332   2.359898   1.359972   0.000000
     6  C    2.975909   2.447504   1.418185   2.473690   1.414040
     7  Cl   4.079454   2.668730   1.757390   4.523243   4.025985
     8  H    3.397875   3.781506   3.355922   2.076475   1.086075
     9  Cl   2.707586   3.997943   4.518329   1.743353   2.693448
    10  O    1.233920   2.374163   3.650185   2.371956   3.598686
    11  Cl   2.663039   1.736469   2.734851   3.942658   4.430715
    12  C    4.452114   3.886527   2.657282   3.759086   2.455296
    13  C    5.226294   4.967866   3.889064   4.210731   2.861788
    14  C    6.493297   6.222029   5.090134   5.435622   4.102743
    15  C    5.619637   4.805255   3.447126   5.094530   3.835974
    16  C    6.926312   6.191347   4.841276   6.255850   4.928686
    17  C    7.384392   6.884935   5.614240   6.478748   5.119531
    18  H    5.678581   4.650101   3.293488   5.412939   4.294647
    19  H    7.772482   6.913731   5.540554   7.208323   5.909522
    20  Cl   9.137427   8.648111   7.365049   8.184835   6.831381
                    6          7          8          9         10
     6  C    0.000000
     7  Cl   2.789280   0.000000
     8  H    2.150548   4.923125   0.000000
     9  Cl   4.052803   6.264660   2.753620   0.000000
    10  O    4.209402   5.031051   4.445235   2.992056   0.000000
    11  Cl   4.058690   3.069066   5.514896   5.366478   2.864800
    12  C    1.492252   3.384574   2.592316   5.112350   5.685265
    13  C    2.534243   4.755945   2.427339   5.175800   6.424850
    14  C    3.778115   5.759179   3.527623   6.253241   7.685213
    15  C    2.688186   3.490230   3.976782   6.504334   6.842274
    16  C    3.960340   4.814157   4.817233   7.506467   8.156671
    17  C    4.479187   5.896792   4.714137   7.467300   8.607671
    18  H    2.976914   2.878480   4.654035   6.964064   6.855585
    19  H    4.838655   5.209434   5.865030   8.522958   8.992420
    20  Cl   6.244337   7.524730   6.325672   9.056190  10.356255
                   11         12         13         14         15
    11  Cl   0.000000
    12  C    5.391769   0.000000
    13  C    6.584772   1.397709   0.000000
    14  C    7.810056   2.471067   1.271925   0.000000
    15  C    6.073868   1.420656   2.201738   2.664709   0.000000
    16  C    7.479587   2.515099   2.556093   2.282612   1.408890
    17  C    8.337544   3.000498   2.312528   1.371898   2.470282
    18  H    5.673414   2.145595   3.211306   3.733377   1.073450
    19  H    8.054730   3.470710   3.638752   3.276247   2.155535
    20  Cl  10.078224   4.765764   3.982212   2.813893   4.100321
                   16         17         18         19         20
    16  C    0.000000
    17  C    1.398262   0.000000
    18  H    2.117420   3.402312   0.000000
    19  H    1.083031   2.127865   2.415785   0.000000
    20  Cl   2.773376   1.765973   4.889051   2.885467   0.000000
 Stoichiometry    C12H3Cl4O(1-)
 Framework group  C1[X(C12H3Cl4O)]
 Deg. of freedom    54
 Full point group                 C1      NOp   1
 RotChk:  IX=0 Diff= 6.44D-02
 Largest Abelian subgroup         C1      NOp   1
 Largest concise Abelian subgroup C1      NOp   1
                         Standard orientation:                         
 ---------------------------------------------------------------------
 Center     Atomic      Atomic             Coordinates (Angstroms)
 Number     Number       Type             X           Y           Z
 ---------------------------------------------------------------------
      1          6           0        3.065308    0.646433    0.074749
      2          6           0        2.517098   -0.705197    0.030106
      3          6           0        1.169351   -1.026236   -0.005426
      4          6           0        2.019239    1.616135    0.013437
      5          6           0        0.699970    1.286511   -0.006551
      6          6           0        0.166808   -0.023162   -0.005101
      7         17           0        0.797078   -2.734354   -0.184767
      8          1           0        0.005226    2.121307   -0.003984
      9         17           0        2.497345    3.292528   -0.006601
     10          8           0        4.274305    0.888701    0.121571
     11         17           0        3.752243   -1.925164   -0.007639
     12          6           0       -1.322764   -0.104741    0.031430
     13          6           0       -2.141663    1.004990   -0.195491
     14          6           0       -3.395749    1.213531   -0.235150
     15          6           0       -2.260035   -1.130339    0.327968
     16          6           0       -3.661509   -0.987145    0.309562
     17          6           0       -4.306065    0.214520    0.000232
     18          1           0       -1.881301   -2.083460    0.644850
     19          1           0       -4.282967   -1.841884    0.546561
     20         17           0       -6.066391    0.347145   -0.047970
 ---------------------------------------------------------------------
 Rotational constants (GHZ):           0.5391100           0.1550697           0.1207673
 Leave Link  202 at Mon Apr  4 20:30:23 2022, MaxMem=  1879048192 cpu:               0.1 elap:               0.0
 (Enter /gpfs/software/gaussian16/sse4/tar/g16/l301.exe)
 Standard basis: 6-311+G(d,p) (5D, 7F)
 Ernie: Thresh=  0.10000D-02 Tol=  0.10000D-05 Strict=F.
 There are   441 symmetry adapted cartesian basis functions of A   symmetry.
 There are   424 symmetry adapted basis functions of A   symmetry.
   424 basis functions,   704 primitive gaussians,   441 cartesian basis functions
    76 alpha electrons       76 beta electrons
       nuclear repulsion energy      1491.3047104655 Hartrees.
 IExCor= 4336 DFT=T Ex+Corr=M062X ExCW=0 ScaHFX=  0.540000
 ScaDFX=  1.000000  1.000000  1.000000  1.000000 ScalE2=  1.000000  1.000000
 IRadAn=      5 IRanWt=     -1 IRanGd=            0 ICorTp=0 IEmpDi=  4
 NAtoms=   20 NActive=   20 NUniq=   20 SFac= 1.00D+00 NAtFMM=   60 NAOKFM=F Big=F
 Integral buffers will be    131072 words long.
 Raffenetti 2 integral format.
 Two-electron integral symmetry is turned on.
 Leave Link  301 at Mon Apr  4 20:30:23 2022, MaxMem=  1879048192 cpu:               0.5 elap:               0.1
 (Enter /gpfs/software/gaussian16/sse4/tar/g16/l302.exe)
 NPDir=0 NMtPBC=     1 NCelOv=     1 NCel=       1 NClECP=     1 NCelD=      1
         NCelK=      1 NCelE2=     1 NClLst=     1 CellRange=     0.0.
 One-electron integrals computed using PRISM.
 One-electron integral symmetry used in STVInt
 NBasis=   424 RedAO= T EigKep=  1.34D-06  NBF=   424
 NBsUse=   419 1.00D-06 EigRej=  7.69D-07 NBFU=   419
 Precomputing XC quadrature grid using
 IXCGrd= 4 IRadAn=           5 IRanWt=          -1 IRanGd=           0 AccXCQ= 0.00D+00.
 Generated NRdTot=       0 NPtTot=           0 NUsed=           0 NTot=          32
 NSgBfM=   428   428   428   428   428 MxSgAt=    20 MxSgA2=    20.
 Leave Link  302 at Mon Apr  4 20:30:24 2022, MaxMem=  1879048192 cpu:               3.5 elap:               0.5
 (Enter /gpfs/software/gaussian16/sse4/tar/g16/l303.exe)
 DipDrv:  MaxL=1.
 Leave Link  303 at Mon Apr  4 20:30:24 2022, MaxMem=  1879048192 cpu:               0.4 elap:               0.1
 (Enter /gpfs/software/gaussian16/sse4/tar/g16/l401.exe)
 Lowest energy guess from the checkpoint file:  "checkpoint.chk"
 B after Tr=    -0.000000   -0.000000   -0.000000
         Rot=    0.999997    0.000793   -0.000072    0.002486 Ang=   0.30 deg.
 Guess basis will be translated and rotated to current coordinates.
 B after Tr=     0.000000   -0.000000    0.000000
         Rot=    0.999700    0.000486   -0.001312    0.024466 Ang=   2.81 deg.
 Guess basis will be translated and rotated to current coordinates.
 CkInt1:  FT= 3.88D-01
 Max alpha theta= 23.770 degrees.
 JPrj=2 DoOrth=T DoCkMO=T.
 Leave Link  401 at Mon Apr  4 20:30:25 2022, MaxMem=  1879048192 cpu:               5.1 elap:               0.8
 (Enter /gpfs/software/gaussian16/sse4/tar/g16/l502.exe)
 Integral symmetry usage will be decided dynamically.
 Closed shell SCF:
 Using DIIS extrapolation, IDIIS=  1040.
 NGot=  1879048192 LenX=  1878652179 LenY=  1878457257
 Requested convergence on RMS density matrix=1.00D-08 within 128 cycles.
 Requested convergence on MAX density matrix=1.00D-06.
 Requested convergence on             energy=1.00D-06.
 No special actions if energy rises.
 Fock matrices will be formed incrementally for  20 cycles.

 Cycle   1  Pass 1  IDiag  1:
 FoFJK:  IHMeth= 1 ICntrl=       0 DoSepK=F KAlg= 0 I1Cent=           0 FoldK=F
 IRaf= 780000000 NMat=       1 IRICut=       1 DoRegI=T DoRafI=F ISym2E= 0 IDoP0=0 IntGTp=1.
 FoFCou: FMM=F IPFlag=           0 FMFlag=      100000 FMFlg1=           0
         NFxFlg=           0 DoJE=F BraDBF=F KetDBF=F FulRan=T
         wScrn=  0.000000 ICntrl=         0 IOpCl=  0 I1Cent=           0 NGrid=           0
         NMat0=    1 NMatS0=      1 NMatT0=    0 NMatD0=    1 NMtDS0=    0 NMtDT0=    0
 Symmetry not used in FoFCou.
 E= -2374.82728999113    
 DIIS: error= 1.21D-02 at cycle   1 NSaved=   1.
 NSaved= 1 IEnMin= 1 EnMin= -2374.82728999113     IErMin= 1 ErrMin= 1.21D-02
 ErrMax= 1.21D-02  0.00D+00 EMaxC= 1.00D-01 BMatC= 7.76D-02 BMatP= 7.76D-02
 IDIUse=3 WtCom= 8.79D-01 WtEn= 1.21D-01
 Coeff-Com:  0.100D+01
 Coeff-En:   0.100D+01
 Coeff:      0.100D+01
 Gap=   102.002 Goal=   None    Shift=    0.000
 GapD=  102.002 DampG=2.000 DampE=0.500 DampFc=1.0000 IDamp=-1.
 RMSDP=6.20D-02 MaxDP=2.75D+00              OVMax= 1.28D-01

 Cycle   2  Pass 1  IDiag  1:
 RMSU=  5.93D-02    CP:  1.18D+00
 E= -2374.96458589001     Delta-E=       -0.137295898878 Rises=F Damp=F
 DIIS: error= 3.18D-03 at cycle   2 NSaved=   2.
 NSaved= 2 IEnMin= 2 EnMin= -2374.96458589001     IErMin= 2 ErrMin= 3.18D-03
 ErrMax= 3.18D-03  0.00D+00 EMaxC= 1.00D-01 BMatC= 3.17D-03 BMatP= 7.76D-02
 IDIUse=3 WtCom= 9.68D-01 WtEn= 3.18D-02
 Coeff-Com: -0.235D-01 0.102D+01
 Coeff-En:   0.000D+00 0.100D+01
 Coeff:     -0.228D-01 0.102D+01
 Gap=     0.145 Goal=   None    Shift=    0.000
 RMSDP=1.37D-02 MaxDP=2.14D+00 DE=-1.37D-01 OVMax= 3.72D-02

 Cycle   3  Pass 1  IDiag  1:
 RMSU=  1.10D-02    CP:  1.26D+00  1.05D+00
 E= -2374.96566615151     Delta-E=       -0.001080261503 Rises=F Damp=F
 DIIS: error= 4.48D-03 at cycle   3 NSaved=   3.
 NSaved= 3 IEnMin= 3 EnMin= -2374.96566615151     IErMin= 2 ErrMin= 3.18D-03
 ErrMax= 4.48D-03  0.00D+00 EMaxC= 1.00D-01 BMatC= 4.82D-03 BMatP= 3.17D-03
 IDIUse=3 WtCom= 1.30D-01 WtEn= 8.70D-01
 Coeff-Com: -0.448D-01 0.595D+00 0.450D+00
 Coeff-En:   0.000D+00 0.428D+00 0.572D+00
 Coeff:     -0.583D-02 0.449D+00 0.556D+00
 Gap=     0.162 Goal=   None    Shift=    0.000
 RMSDP=5.87D-03 MaxDP=7.76D-01 DE=-1.08D-03 OVMax= 3.20D-02

 Cycle   4  Pass 1  IDiag  1:
 RMSU=  2.70D-03    CP:  1.22D+00  1.02D+00  7.34D-01
 E= -2374.96910163259     Delta-E=       -0.003435481079 Rises=F Damp=F
 DIIS: error= 3.31D-03 at cycle   4 NSaved=   4.
 NSaved= 4 IEnMin= 4 EnMin= -2374.96910163259     IErMin= 2 ErrMin= 3.18D-03
 ErrMax= 3.31D-03  0.00D+00 EMaxC= 1.00D-01 BMatC= 1.76D-03 BMatP= 3.17D-03
 IDIUse=3 WtCom= 9.67D-01 WtEn= 3.31D-02
 Coeff-Com: -0.231D-01 0.203D+00 0.378D+00 0.442D+00
 Coeff-En:   0.000D+00 0.000D+00 0.285D+00 0.715D+00
 Coeff:     -0.224D-01 0.196D+00 0.375D+00 0.451D+00
 Gap=     0.159 Goal=   None    Shift=    0.000
 RMSDP=2.02D-03 MaxDP=2.47D-01 DE=-3.44D-03 OVMax= 1.49D-02

 Cycle   5  Pass 1  IDiag  1:
 RMSU=  8.46D-04    CP:  1.23D+00  1.04D+00  8.41D-01  8.28D-01
 E= -2374.97089672374     Delta-E=       -0.001795091145 Rises=F Damp=F
 DIIS: error= 6.83D-04 at cycle   5 NSaved=   5.
 NSaved= 5 IEnMin= 5 EnMin= -2374.97089672374     IErMin= 5 ErrMin= 6.83D-04
 ErrMax= 6.83D-04  0.00D+00 EMaxC= 1.00D-01 BMatC= 8.52D-05 BMatP= 1.76D-03
 IDIUse=3 WtCom= 9.93D-01 WtEn= 6.83D-03
 Coeff-Com: -0.236D-02-0.295D-01 0.104D+00 0.260D+00 0.668D+00
 Coeff-En:   0.000D+00 0.000D+00 0.000D+00 0.000D+00 0.100D+01
 Coeff:     -0.235D-02-0.293D-01 0.104D+00 0.258D+00 0.670D+00
 Gap=     0.158 Goal=   None    Shift=    0.000
 RMSDP=6.66D-04 MaxDP=1.09D-01 DE=-1.80D-03 OVMax= 4.28D-03

 Cycle   6  Pass 1  IDiag  1:
 RMSU=  3.80D-04    CP:  1.23D+00  1.03D+00  8.78D-01  9.44D-01  9.93D-01
 E= -2374.97098582781     Delta-E=       -0.000089104069 Rises=F Damp=F
 DIIS: error= 2.82D-04 at cycle   6 NSaved=   6.
 NSaved= 6 IEnMin= 6 EnMin= -2374.97098582781     IErMin= 6 ErrMin= 2.82D-04
 ErrMax= 2.82D-04  0.00D+00 EMaxC= 1.00D-01 BMatC= 1.39D-05 BMatP= 8.52D-05
 IDIUse=3 WtCom= 9.97D-01 WtEn= 2.82D-03
 Coeff-Com:  0.105D-02-0.394D-01 0.128D-01 0.852D-01 0.379D+00 0.561D+00
 Coeff-En:   0.000D+00 0.000D+00 0.000D+00 0.000D+00 0.137D-01 0.986D+00
 Coeff:      0.105D-02-0.392D-01 0.128D-01 0.849D-01 0.378D+00 0.562D+00
 Gap=     0.158 Goal=   None    Shift=    0.000
 RMSDP=1.91D-04 MaxDP=1.05D-02 DE=-8.91D-05 OVMax= 1.19D-03

 Cycle   7  Pass 1  IDiag  1:
 RMSU=  1.17D-04    CP:  1.23D+00  1.03D+00  8.79D-01  9.62D-01  1.01D+00
                    CP:  8.39D-01
 E= -2374.97100105775     Delta-E=       -0.000015229947 Rises=F Damp=F
 DIIS: error= 4.32D-05 at cycle   7 NSaved=   7.
 NSaved= 7 IEnMin= 7 EnMin= -2374.97100105775     IErMin= 7 ErrMin= 4.32D-05
 ErrMax= 4.32D-05  0.00D+00 EMaxC= 1.00D-01 BMatC= 6.50D-07 BMatP= 1.39D-05
 IDIUse=1 WtCom= 1.00D+00 WtEn= 0.00D+00
 Coeff-Com:  0.636D-03-0.127D-01-0.381D-02 0.756D-02 0.822D-01 0.204D+00
 Coeff-Com:  0.722D+00
 Coeff:      0.636D-03-0.127D-01-0.381D-02 0.756D-02 0.822D-01 0.204D+00
 Coeff:      0.722D+00
 Gap=     0.158 Goal=   None    Shift=    0.000
 RMSDP=6.76D-05 MaxDP=1.08D-02 DE=-1.52D-05 OVMax= 3.97D-04

 Cycle   8  Pass 1  IDiag  1:
 RMSU=  2.95D-05    CP:  1.23D+00  1.03D+00  8.81D-01  9.61D-01  1.02D+00
                    CP:  8.76D-01  1.22D+00
 E= -2374.97100199037     Delta-E=       -0.000000932618 Rises=F Damp=F
 DIIS: error= 1.70D-05 at cycle   8 NSaved=   8.
 NSaved= 8 IEnMin= 8 EnMin= -2374.97100199037     IErMin= 8 ErrMin= 1.70D-05
 ErrMax= 1.70D-05  0.00D+00 EMaxC= 1.00D-01 BMatC= 1.42D-07 BMatP= 6.50D-07
 IDIUse=1 WtCom= 1.00D+00 WtEn= 0.00D+00
 Coeff-Com:  0.157D-03 0.512D-03-0.389D-02-0.114D-01-0.270D-01-0.112D-01
 Coeff-Com:  0.313D+00 0.740D+00
 Coeff:      0.157D-03 0.512D-03-0.389D-02-0.114D-01-0.270D-01-0.112D-01
 Coeff:      0.313D+00 0.740D+00
 Gap=     0.158 Goal=   None    Shift=    0.000
 RMSDP=3.09D-05 MaxDP=1.71D-03 DE=-9.33D-07 OVMax= 2.18D-04

 Cycle   9  Pass 1  IDiag  1:
 RMSU=  1.31D-05    CP:  1.23D+00  1.03D+00  8.80D-01  9.63D-01  1.02D+00
                    CP:  8.87D-01  1.25D+00  7.32D-01
 E= -2374.97100221243     Delta-E=       -0.000000222061 Rises=F Damp=F
 DIIS: error= 1.04D-05 at cycle   9 NSaved=   9.
 NSaved= 9 IEnMin= 9 EnMin= -2374.97100221243     IErMin= 9 ErrMin= 1.04D-05
 ErrMax= 1.04D-05  0.00D+00 EMaxC= 1.00D-01 BMatC= 2.02D-08 BMatP= 1.42D-07
 IDIUse=1 WtCom= 1.00D+00 WtEn= 0.00D+00
 Coeff-Com: -0.139D-04 0.191D-02-0.136D-02-0.643D-02-0.219D-01-0.290D-01
 Coeff-Com:  0.553D-01 0.319D+00 0.683D+00
 Coeff:     -0.139D-04 0.191D-02-0.136D-02-0.643D-02-0.219D-01-0.290D-01
 Coeff:      0.553D-01 0.319D+00 0.683D+00
 Gap=     0.158 Goal=   None    Shift=    0.000
 RMSDP=1.18D-05 MaxDP=7.29D-04 DE=-2.22D-07 OVMax= 1.08D-04

 Cycle  10  Pass 1  IDiag  1:
 RMSU=  5.48D-06    CP:  1.23D+00  1.03D+00  8.80D-01  9.61D-01  1.02D+00
                    CP:  8.87D-01  1.28D+00  8.32D-01  1.06D+00
 E= -2374.97100224799     Delta-E=       -0.000000035553 Rises=F Damp=F
 DIIS: error= 4.59D-06 at cycle  10 NSaved=  10.
 NSaved=10 IEnMin=10 EnMin= -2374.97100224799     IErMin=10 ErrMin= 4.59D-06
 ErrMax= 4.59D-06  0.00D+00 EMaxC= 1.00D-01 BMatC= 5.51D-09 BMatP= 2.02D-08
 IDIUse=1 WtCom= 1.00D+00 WtEn= 0.00D+00
 Coeff-Com: -0.371D-04 0.829D-03 0.374D-04-0.897D-03-0.468D-02-0.105D-01
 Coeff-Com: -0.398D-01-0.196D-01 0.355D+00 0.720D+00
 Coeff:     -0.371D-04 0.829D-03 0.374D-04-0.897D-03-0.468D-02-0.105D-01
 Coeff:     -0.398D-01-0.196D-01 0.355D+00 0.720D+00
 Gap=     0.158 Goal=   None    Shift=    0.000
 RMSDP=5.59D-06 MaxDP=5.61D-04 DE=-3.56D-08 OVMax= 5.65D-05

 Cycle  11  Pass 1  IDiag  1:
 RMSU=  2.05D-06    CP:  1.23D+00  1.03D+00  8.80D-01  9.61D-01  1.02D+00
                    CP:  8.90D-01  1.29D+00  8.13D-01  1.20D+00  8.94D-01
 E= -2374.97100225813     Delta-E=       -0.000000010142 Rises=F Damp=F
 DIIS: error= 9.38D-07 at cycle  11 NSaved=  11.
 NSaved=11 IEnMin=11 EnMin= -2374.97100225813     IErMin=11 ErrMin= 9.38D-07
 ErrMax= 9.38D-07  0.00D+00 EMaxC= 1.00D-01 BMatC= 4.89D-10 BMatP= 5.51D-09
 IDIUse=1 WtCom= 1.00D+00 WtEn= 0.00D+00
 Coeff-Com: -0.119D-04 0.470D-04 0.214D-03 0.521D-03 0.128D-02 0.345D-04
 Coeff-Com: -0.215D-01-0.522D-01 0.440D-01 0.259D+00 0.769D+00
 Coeff:     -0.119D-04 0.470D-04 0.214D-03 0.521D-03 0.128D-02 0.345D-04
 Coeff:     -0.215D-01-0.522D-01 0.440D-01 0.259D+00 0.769D+00
 Gap=     0.158 Goal=   None    Shift=    0.000
 RMSDP=1.42D-06 MaxDP=1.06D-04 DE=-1.01D-08 OVMax= 2.54D-05

 Cycle  12  Pass 1  IDiag  1:
 RMSU=  9.30D-07    CP:  1.23D+00  1.03D+00  8.80D-01  9.61D-01  1.02D+00
                    CP:  8.90D-01  1.29D+00  8.15D-01  1.23D+00  9.48D-01
                    CP:  9.90D-01
 E= -2374.97100225928     Delta-E=       -0.000000001153 Rises=F Damp=F
 DIIS: error= 4.94D-07 at cycle  12 NSaved=  12.
 NSaved=12 IEnMin=12 EnMin= -2374.97100225928     IErMin=12 ErrMin= 4.94D-07
 ErrMax= 4.94D-07  0.00D+00 EMaxC= 1.00D-01 BMatC= 1.36D-10 BMatP= 4.89D-10
 IDIUse=1 WtCom= 1.00D+00 WtEn= 0.00D+00
 Coeff-Com:  0.204D-05-0.153D-03 0.110D-03 0.418D-03 0.152D-02 0.207D-02
 Coeff-Com: -0.112D-02-0.192D-01-0.612D-01-0.442D-01 0.361D+00 0.761D+00
 Coeff:      0.204D-05-0.153D-03 0.110D-03 0.418D-03 0.152D-02 0.207D-02
 Coeff:     -0.112D-02-0.192D-01-0.612D-01-0.442D-01 0.361D+00 0.761D+00
 Gap=     0.158 Goal=   None    Shift=    0.000
 RMSDP=9.34D-07 MaxDP=8.65D-05 DE=-1.15D-09 OVMax= 1.41D-05

 Cycle  13  Pass 1  IDiag  1:
 RMSU=  5.08D-07    CP:  1.23D+00  1.03D+00  8.80D-01  9.61D-01  1.02D+00
                    CP:  8.89D-01  1.29D+00  8.21D-01  1.22D+00  9.56D-01
                    CP:  1.10D+00  9.79D-01
 E= -2374.97100225989     Delta-E=       -0.000000000608 Rises=F Damp=F
 DIIS: error= 1.51D-07 at cycle  13 NSaved=  13.
 NSaved=13 IEnMin=13 EnMin= -2374.97100225989     IErMin=13 ErrMin= 1.51D-07
 ErrMax= 1.51D-07  0.00D+00 EMaxC= 1.00D-01 BMatC= 1.79D-11 BMatP= 1.36D-10
 IDIUse=1 WtCom= 1.00D+00 WtEn= 0.00D+00
 Coeff-Com:  0.202D-05-0.718D-04 0.351D-04 0.139D-03 0.513D-03 0.822D-03
 Coeff-Com:  0.161D-02-0.236D-02-0.316D-01-0.461D-01 0.722D-01 0.339D+00
 Coeff-Com:  0.666D+00
 Coeff:      0.202D-05-0.718D-04 0.351D-04 0.139D-03 0.513D-03 0.822D-03
 Coeff:      0.161D-02-0.236D-02-0.316D-01-0.461D-01 0.722D-01 0.339D+00
 Coeff:      0.666D+00
 Gap=     0.158 Goal=   None    Shift=    0.000
 RMSDP=3.31D-07 MaxDP=1.87D-05 DE=-6.08D-10 OVMax= 4.93D-06

 Cycle  14  Pass 1  IDiag  1:
 RMSU=  1.68D-07    CP:  1.23D+00  1.03D+00  8.80D-01  9.61D-01  1.02D+00
                    CP:  8.89D-01  1.29D+00  8.17D-01  1.22D+00  9.70D-01
                    CP:  1.11D+00  1.05D+00  1.03D+00
 E= -2374.97100225981     Delta-E=        0.000000000084 Rises=F Damp=F
 DIIS: error= 8.84D-08 at cycle  14 NSaved=  14.
 NSaved=14 IEnMin=13 EnMin= -2374.97100225989     IErMin=14 ErrMin= 8.84D-08
 ErrMax= 8.84D-08  0.00D+00 EMaxC= 1.00D-01 BMatC= 3.66D-12 BMatP= 1.79D-11
 IDIUse=1 WtCom= 1.00D+00 WtEn= 0.00D+00
 Coeff-Com:  0.467D-06-0.958D-06-0.560D-05-0.201D-04-0.813D-04-0.540D-04
 Coeff-Com:  0.918D-03 0.309D-02-0.129D-02-0.101D-01-0.462D-01-0.103D-01
 Coeff-Com:  0.313D+00 0.751D+00
 Coeff:      0.467D-06-0.958D-06-0.560D-05-0.201D-04-0.813D-04-0.540D-04
 Coeff:      0.918D-03 0.309D-02-0.129D-02-0.101D-01-0.462D-01-0.103D-01
 Coeff:      0.313D+00 0.751D+00
 Gap=     0.158 Goal=   None    Shift=    0.000
 RMSDP=2.03D-07 MaxDP=3.46D-05 DE= 8.37D-11 OVMax= 3.16D-06

 Cycle  15  Pass 1  IDiag  1:
 RMSU=  8.53D-08    CP:  1.23D+00  1.03D+00  8.80D-01  9.61D-01  1.02D+00
                    CP:  8.89D-01  1.29D+00  8.19D-01  1.22D+00  9.66D-01
                    CP:  1.12D+00  1.11D+00  1.03D+00  1.01D+00
 E= -2374.97100225968     Delta-E=        0.000000000124 Rises=F Damp=F
 DIIS: error= 4.01D-08 at cycle  15 NSaved=  15.
 NSaved=15 IEnMin=13 EnMin= -2374.97100225989     IErMin=15 ErrMin= 4.01D-08
 ErrMax= 4.01D-08  0.00D+00 EMaxC= 1.00D-01 BMatC= 4.18D-13 BMatP= 3.66D-12
 IDIUse=1 WtCom= 1.00D+00 WtEn= 0.00D+00
 Coeff-Com: -0.180D-06 0.127D-04-0.924D-05-0.327D-04-0.123D-03-0.164D-03
 Coeff-Com:  0.341D-04 0.157D-02 0.495D-02 0.464D-02-0.310D-01-0.630D-01
 Coeff-Com: -0.114D-01 0.248D+00 0.847D+00
 Coeff:     -0.180D-06 0.127D-04-0.924D-05-0.327D-04-0.123D-03-0.164D-03
 Coeff:      0.341D-04 0.157D-02 0.495D-02 0.464D-02-0.310D-01-0.630D-01
 Coeff:     -0.114D-01 0.248D+00 0.847D+00
 Gap=     0.158 Goal=   None    Shift=    0.000
 RMSDP=1.05D-07 MaxDP=9.73D-06 DE= 1.24D-10 OVMax= 1.79D-06

 Cycle  16  Pass 1  IDiag  1:
 RMSU=  2.60D-08    CP:  1.23D+00  1.03D+00  8.80D-01  9.61D-01  1.02D+00
                    CP:  8.89D-01  1.29D+00  8.19D-01  1.22D+00  9.64D-01
                    CP:  1.12D+00  1.13D+00  1.09D+00  1.15D+00  1.17D+00
 E= -2374.97100225958     Delta-E=        0.000000000103 Rises=F Damp=F
 DIIS: error= 1.53D-08 at cycle  16 NSaved=  16.
 NSaved=16 IEnMin=13 EnMin= -2374.97100225989     IErMin=16 ErrMin= 1.53D-08
 ErrMax= 1.53D-08  0.00D+00 EMaxC= 1.00D-01 BMatC= 5.45D-14 BMatP= 4.18D-13
 IDIUse=1 WtCom= 1.00D+00 WtEn= 0.00D+00
 Coeff-Com: -0.615D-07 0.214D-05-0.159D-05-0.344D-05-0.991D-05-0.153D-04
 Coeff-Com: -0.111D-03-0.137D-03 0.895D-03 0.233D-02 0.629D-03-0.853D-02
 Coeff-Com: -0.482D-01-0.669D-01 0.178D+00 0.942D+00
 Coeff:     -0.615D-07 0.214D-05-0.159D-05-0.344D-05-0.991D-05-0.153D-04
 Coeff:     -0.111D-03-0.137D-03 0.895D-03 0.233D-02 0.629D-03-0.853D-02
 Coeff:     -0.482D-01-0.669D-01 0.178D+00 0.942D+00
 Gap=     0.158 Goal=   None    Shift=    0.000
 RMSDP=3.15D-08 MaxDP=2.11D-06 DE= 1.03D-10 OVMax= 7.51D-07

 Cycle  17  Pass 1  IDiag  1:
 RMSU=  1.31D-08    CP:  1.23D+00  1.03D+00  8.80D-01  9.61D-01  1.02D+00
                    CP:  8.89D-01  1.29D+00  8.19D-01  1.22D+00  9.65D-01
                    CP:  1.11D+00  1.13D+00  1.10D+00  1.20D+00  1.24D+00
                    CP:  1.17D+00
 E= -2374.97100225968     Delta-E=       -0.000000000101 Rises=F Damp=F
 DIIS: error= 6.24D-09 at cycle  17 NSaved=  17.
 NSaved=17 IEnMin=13 EnMin= -2374.97100225989     IErMin=17 ErrMin= 6.24D-09
 ErrMax= 6.24D-09  0.00D+00 EMaxC= 1.00D-01 BMatC= 1.41D-14 BMatP= 5.45D-14
 IDIUse=1 WtCom= 1.00D+00 WtEn= 0.00D+00
 Coeff-Com: -0.141D-07-0.767D-06 0.757D-06 0.320D-05 0.118D-04 0.155D-04
 Coeff-Com: -0.467D-04-0.272D-03-0.423D-03 0.234D-03 0.480D-02 0.635D-02
 Coeff-Com: -0.181D-01-0.672D-01-0.564D-01 0.400D+00 0.731D+00
 Coeff:     -0.141D-07-0.767D-06 0.757D-06 0.320D-05 0.118D-04 0.155D-04
 Coeff:     -0.467D-04-0.272D-03-0.423D-03 0.234D-03 0.480D-02 0.635D-02
 Coeff:     -0.181D-01-0.672D-01-0.564D-01 0.400D+00 0.731D+00
 Gap=     0.158 Goal=   None    Shift=    0.000
 RMSDP=1.34D-08 MaxDP=1.95D-06 DE=-1.01D-10 OVMax= 2.58D-07

 Cycle  18  Pass 1  IDiag  1:
 RMSU=  4.00D-09    CP:  1.23D+00  1.03D+00  8.80D-01  9.61D-01  1.02D+00
                    CP:  8.89D-01  1.29D+00  8.19D-01  1.22D+00  9.65D-01
                    CP:  1.12D+00  1.14D+00  1.10D+00  1.20D+00  1.28D+00
                    CP:  1.33D+00  9.81D-01
 E= -2374.97100225976     Delta-E=       -0.000000000075 Rises=F Damp=F
 DIIS: error= 2.30D-09 at cycle  18 NSaved=  18.
 NSaved=18 IEnMin=13 EnMin= -2374.97100225989     IErMin=18 ErrMin= 2.30D-09
 ErrMax= 2.30D-09  0.00D+00 EMaxC= 1.00D-01 BMatC= 3.05D-15 BMatP= 1.41D-14
 IDIUse=1 WtCom= 1.00D+00 WtEn= 0.00D+00
 Coeff-Com:  0.430D-08-0.790D-06 0.760D-06 0.239D-05 0.759D-05 0.101D-04
 Coeff-Com: -0.176D-05-0.101D-03-0.366D-03-0.292D-03 0.225D-02 0.485D-02
 Coeff-Com:  0.421D-03-0.196D-01-0.626D-01 0.421D-02 0.348D+00 0.723D+00
 Coeff:      0.430D-08-0.790D-06 0.760D-06 0.239D-05 0.759D-05 0.101D-04
 Coeff:     -0.176D-05-0.101D-03-0.366D-03-0.292D-03 0.225D-02 0.485D-02
 Coeff:      0.421D-03-0.196D-01-0.626D-01 0.421D-02 0.348D+00 0.723D+00
 Gap=     0.158 Goal=   None    Shift=    0.000
 RMSDP=5.89D-09 MaxDP=3.18D-07 DE=-7.55D-11 OVMax= 8.52D-08

 SCF Done:  E(RM062X) =  -2374.97100226     A.U. after   18 cycles
            NFock= 18  Conv=0.59D-08     -V/T= 2.0025
 KE= 2.368943418291D+03 PE=-8.620402687567D+03 EE= 2.385183556552D+03
 Leave Link  502 at Mon Apr  4 20:35:27 2022, MaxMem=  1879048192 cpu:            2115.3 elap:             302.5
 (Enter /gpfs/software/gaussian16/sse4/tar/g16/l701.exe)
 ... and contract with generalized density number  0.
 Compute integral first derivatives.
 Leave Link  701 at Mon Apr  4 20:35:28 2022, MaxMem=  1879048192 cpu:               1.6 elap:               0.3
 (Enter /gpfs/software/gaussian16/sse4/tar/g16/l702.exe)
 L702 exits ... SP integral derivatives will be done elsewhere.
 Leave Link  702 at Mon Apr  4 20:35:28 2022, MaxMem=  1879048192 cpu:               0.2 elap:               0.0
 (Enter /gpfs/software/gaussian16/sse4/tar/g16/l703.exe)
 Integral derivatives from FoFJK, PRISM(SPDF).
 Compute integral first derivatives, UseDBF=F ICtDFT=           0.
 Calling FoFJK, ICntrl=      2127 FMM=F ISym2X=0 I1Cent= 0 IOpClX= 0 NMat=1 NMatS=1 NMatT=0.
 FoFJK:  IHMeth= 1 ICntrl=    2127 DoSepK=F KAlg= 0 I1Cent=           0 FoldK=F
 IRaf=         0 NMat=       1 IRICut=       1 DoRegI=T DoRafI=F ISym2E= 0 IDoP0=0 IntGTp=1.
 FoFCou: FMM=F IPFlag=           0 FMFlag=      100000 FMFlg1=         800
         NFxFlg=           0 DoJE=F BraDBF=F KetDBF=F FulRan=T
         wScrn=  0.000000 ICntrl=      2127 IOpCl=  0 I1Cent=           0 NGrid=           0
         NMat0=    1 NMatS0=      1 NMatT0=    0 NMatD0=    1 NMtDS0=    0 NMtDT0=    0
 Symmetry not used in FoFCou.
 Leave Link  703 at Mon Apr  4 20:36:08 2022, MaxMem=  1879048192 cpu:             280.2 elap:              40.1
 (Enter /gpfs/software/gaussian16/sse4/tar/g16/l716.exe)
 Dipole        =-2.85125228D+00-1.08647707D+00 1.49268798D-01
 ***** Axes restored to original set *****
 -------------------------------------------------------------------
 Center     Atomic                   Forces (Hartrees/Bohr)
 Number     Number              X              Y              Z
 -------------------------------------------------------------------
      1        6          -0.002911167   -0.001031571    0.009579073
      2        6           0.000480947   -0.001332213    0.000956398
      3        6          -0.002152451    0.001712180    0.004742748
      4        6           0.000249844   -0.000069210   -0.003089662
      5        6           0.008459076    0.001892673   -0.012541649
      6        6           0.006797220   -0.004494657   -0.004622262
      7       17           0.008405455   -0.002108616   -0.008815020
      8        1           0.002608803   -0.000359751    0.000102909
      9       17          -0.000707686    0.000952845   -0.002194649
     10        8           0.001313613   -0.000006550   -0.002631443
     11       17           0.001515952   -0.001884772    0.003060015
     12        6          -0.015857959    0.012138232   -0.005161799
     13        6           0.041845445   -0.002342751   -0.021994068
     14        6          -0.044156662    0.011339301    0.018907344
     15        6           0.003807517   -0.005451002    0.001191682
     16        6           0.001126370   -0.003763707    0.006046486
     17        6          -0.002010273   -0.001779757    0.000420361
     18        1          -0.000920140   -0.002168463    0.009053940
     19        1          -0.000359183   -0.001729265    0.002953301
     20       17          -0.007534721    0.000487053    0.004036296
 -------------------------------------------------------------------
 Cartesian Forces:  Max     0.044156662 RMS     0.010027634
 Leave Link  716 at Mon Apr  4 20:36:08 2022, MaxMem=  1879048192 cpu:               0.2 elap:               0.0
 (Enter /gpfs/software/gaussian16/sse4/tar/g16/l103.exe)

 GradGradGradGradGradGradGradGradGradGradGradGradGradGradGradGradGradGrad
 Berny optimization.
 Using GEDIIS/GDIIS optimizer.
 FormGI is forming the generalized inverse of G from B-inverse, IUseBI=4.
 Internal  Forces:  Max     0.049855203 RMS     0.009109467
 Search for a local minimum.
 Step number   4 out of a maximum of  108
 All quantities printed in internal units (Hartrees-Bohrs-Radians)
 RMS Force = .91095D-02 SwitMx=.10000D-02 MixMth= 1
 Mixed Optimization -- RFO/linear search
 Update second derivatives using D2CorX and points    3    2    4
 DE= -2.54D-02 DEPred=-5.03D-02 R= 5.05D-01
 TightC=F SS=  1.41D+00  RLast= 6.59D-01 DXNew= 4.2426D-01 1.9767D+00
 Trust test= 5.05D-01 RLast= 6.59D-01 DXMaxT set to 4.24D-01
 ITU=  1 -1  1  0
 Use linear search instead of GDIIS.
     Eigenvalues ---    0.00903   0.01038   0.01105   0.01301   0.01470
     Eigenvalues ---    0.01649   0.01679   0.01849   0.02068   0.02078
     Eigenvalues ---    0.02106   0.02137   0.02145   0.02180   0.02196
     Eigenvalues ---    0.02220   0.02333   0.15704   0.16001   0.16022
     Eigenvalues ---    0.19797   0.22467   0.23794   0.24889   0.24954
     Eigenvalues ---    0.24973   0.24981   0.24990   0.24997   0.24998
     Eigenvalues ---    0.25057   0.26403   0.30877   0.32010   0.32256
     Eigenvalues ---    0.32440   0.33562   0.34029   0.34132   0.34946
     Eigenvalues ---    0.35036   0.35130   0.37307   0.39384   0.42252
     Eigenvalues ---    0.42873   0.45968   0.46540   0.46968   0.52382
     Eigenvalues ---    0.53203   0.63267   0.92613   0.95895
 RFO step:  Lambda=-1.29637997D-02 EMin= 9.03284388D-03
 Quartic linear search produced a step of -0.11411.
 Iteration  1 RMS(Cart)=  0.06979647 RMS(Int)=  0.00137409
 Iteration  2 RMS(Cart)=  0.00193797 RMS(Int)=  0.00036971
 Iteration  3 RMS(Cart)=  0.00000117 RMS(Int)=  0.00036971
 Iteration  4 RMS(Cart)=  0.00000000 RMS(Int)=  0.00036971
 ITry= 1 IFail=0 DXMaxC= 2.82D-01 DCOld= 1.00D+10 DXMaxT= 4.24D-01 DXLimC= 3.00D+00 Rises=F
 Variable       Old X    -DE/DX   Delta X   Delta X   Delta X     New X
                                 (Linear)    (Quad)   (Total)
    R1        2.75760   0.00499   0.00526   0.00444   0.00965   2.76725
    R2        2.69797   0.01531   0.00727   0.02818   0.03544   2.73342
    R3        2.33177  -0.00194  -0.00132  -0.00013  -0.00145   2.33032
    R4        2.61899  -0.00443  -0.00621   0.00189  -0.00436   2.61464
    R5        3.28145   0.00259  -0.00106   0.00845   0.00739   3.28884
    R6        2.67998  -0.01075   0.01266  -0.02235  -0.00968   2.67030
    R7        3.32099  -0.00101  -0.00212   0.00012  -0.00200   3.31899
    R8        2.56997   0.00504   0.01183  -0.00174   0.01012   2.58010
    R9        3.29446   0.00232  -0.00496   0.01266   0.00770   3.30216
   R10        2.67215  -0.00391  -0.01011   0.00850  -0.00157   2.67058
   R11        2.05238   0.00059   0.00027   0.00106   0.00133   2.05372
   R12        2.81995  -0.02903   0.00165  -0.06142  -0.05977   2.76018
   R13        2.64129  -0.00386   0.00103  -0.01024  -0.00947   2.63182
   R14        2.68465   0.00082  -0.00239   0.01119   0.00869   2.69334
   R15        2.40359  -0.04986   0.01215  -0.06101  -0.04902   2.35457
   R16        2.59251   0.00829   0.00183   0.01014   0.01208   2.60459
   R17        2.66242  -0.01230  -0.00238  -0.01318  -0.01542   2.64700
   R18        2.02853   0.00846   0.00061   0.01258   0.01319   2.04172
   R19        2.64233   0.00458  -0.00118   0.01244   0.01153   2.65386
   R20        2.04663   0.00174   0.00059   0.00352   0.00411   2.05075
   R21        3.33721  -0.00856  -0.00751  -0.01105  -0.01855   3.31865
    A1        1.93108   0.00346   0.00648   0.00476   0.01099   1.94207
    A2        2.15449   0.00074  -0.00100   0.00334   0.00218   2.15666
    A3        2.19712  -0.00417  -0.00543  -0.00709  -0.01267   2.18445
    A4        2.19036  -0.00801  -0.00591  -0.01320  -0.01921   2.17115
    A5        1.96512   0.00878   0.00453   0.02035   0.02491   1.99003
    A6        2.12752  -0.00077   0.00140  -0.00699  -0.00556   2.12196
    A7        2.12187   0.00324   0.00046   0.00342   0.00373   2.12561
    A8        2.01946   0.01829   0.00060   0.03316   0.03367   2.05314
    A9        2.13855  -0.02139  -0.00072  -0.03439  -0.03525   2.10330
   A10        2.14930   0.00007  -0.00318   0.00894   0.00576   2.15507
   A11        2.04056   0.00145   0.00370  -0.00238   0.00130   2.04186
   A12        2.09317  -0.00152  -0.00052  -0.00643  -0.00697   2.08620
   A13        2.20215  -0.01349  -0.00562  -0.03105  -0.03661   2.16554
   A14        2.01995   0.00933   0.00071   0.03340   0.03407   2.05402
   A15        2.06089   0.00415   0.00492  -0.00229   0.00260   2.06349
   A16        1.96985   0.01478   0.00768   0.02887   0.03659   2.00645
   A17        2.30096  -0.02843  -0.00093  -0.04091  -0.04187   2.25909
   A18        2.01200   0.01364  -0.00672   0.01196   0.00523   2.01723
   A19        2.13821   0.01099  -0.01564   0.02811   0.01354   2.15176
   A20        2.35060  -0.02402  -0.00928  -0.03160  -0.03982   2.31077
   A21        1.79315   0.01307   0.02377   0.00241   0.02629   1.81945
   A22        2.36443   0.00142  -0.02134   0.02697   0.00487   2.36930
   A23        2.12880  -0.00468  -0.00255  -0.02117  -0.02398   2.10482
   A24        2.18974  -0.00990  -0.00855  -0.00952  -0.01820   2.17154
   A25        2.05991   0.00327   0.00541   0.00131   0.00681   2.06672
   A26        2.03204   0.00668   0.00331   0.00869   0.01210   2.04414
   A27        2.15170  -0.01071  -0.00571  -0.01486  -0.02031   2.13139
   A28        2.08027   0.00232   0.00126  -0.00529  -0.00415   2.07612
   A29        2.05121   0.00839   0.00444   0.02014   0.02446   2.07567
   A30        1.93681   0.01090   0.01457   0.01798   0.03267   1.96948
   A31        2.21687  -0.00569  -0.01209  -0.00285  -0.01521   2.20166
   A32        2.12948  -0.00520  -0.00248  -0.01492  -0.01767   2.11182
    D1       -0.04780   0.00068   0.00090   0.02274   0.02363  -0.02417
    D2        3.07330   0.00093   0.00213   0.03177   0.03410   3.10740
    D3        3.12598  -0.00029  -0.00189  -0.00953  -0.01172   3.11426
    D4       -0.03610  -0.00005  -0.00067  -0.00051  -0.00126  -0.03736
    D5        0.05943  -0.00067   0.00145  -0.03027  -0.02904   0.03039
    D6       -3.10158  -0.00061   0.00110  -0.02238  -0.02144  -3.12301
    D7       -3.11531   0.00045   0.00435   0.00321   0.00734  -3.10797
    D8        0.00686   0.00051   0.00400   0.01110   0.01494   0.02181
    D9        0.00327   0.00007  -0.00259  -0.00044  -0.00326   0.00001
   D10        3.05977   0.00085   0.00410   0.02612   0.03074   3.09051
   D11       -3.11604  -0.00029  -0.00394  -0.01054  -0.01479  -3.13083
   D12       -0.05954   0.00049   0.00276   0.01602   0.01920  -0.04033
   D13        0.03145  -0.00029   0.00202  -0.01390  -0.01202   0.01943
   D14       -3.07870  -0.00038   0.00067  -0.01096  -0.01048  -3.08918
   D15       -3.01919  -0.00317  -0.00516  -0.04576  -0.05043  -3.06962
   D16        0.15385  -0.00326  -0.00651  -0.04282  -0.04890   0.10495
   D17       -0.02969   0.00039  -0.00192   0.01859   0.01646  -0.01323
   D18        3.09017   0.00036  -0.00130   0.02165   0.02031   3.11049
   D19        3.13188   0.00029  -0.00161   0.01042   0.00857   3.14046
   D20       -0.03144   0.00027  -0.00099   0.01348   0.01243  -0.01900
   D21       -0.01964   0.00032   0.00041   0.00584   0.00630  -0.01334
   D22        3.09604  -0.00044   0.00156   0.00232   0.00397   3.10001
   D23       -3.13905   0.00029  -0.00018   0.00233   0.00207  -3.13697
   D24       -0.02336  -0.00046   0.00097  -0.00119  -0.00026  -0.02362
   D25       -2.95349  -0.00013   0.00321  -0.00994  -0.00564  -2.95913
   D26        0.25118  -0.00182  -0.02360   0.01741  -0.00709   0.24409
   D27        0.22015  -0.00021   0.00171  -0.00715  -0.00453   0.21562
   D28       -2.85836  -0.00190  -0.02510   0.02020  -0.00599  -2.86435
   D29        3.12942   0.00093  -0.01593   0.04037   0.02528  -3.12849
   D30       -0.05815   0.00093   0.00581   0.01899   0.02431  -0.03384
   D31        3.13406   0.00032   0.02184  -0.04491  -0.02386   3.11019
   D32        0.05360  -0.00097   0.01503  -0.05501  -0.04081   0.01279
   D33        0.04699  -0.00136  -0.00400  -0.02222  -0.02525   0.02174
   D34       -3.03347  -0.00266  -0.01080  -0.03232  -0.04220  -3.07567
   D35        0.02241   0.00025  -0.00266   0.00735   0.00472   0.02713
   D36        0.02808  -0.00150  -0.00270  -0.02949  -0.03240  -0.00431
   D37       -3.12134  -0.00008  -0.00257   0.00143  -0.00138  -3.12272
   D38       -0.00987   0.00018   0.00008   0.00096   0.00097  -0.00890
   D39        3.13370   0.00010  -0.00015   0.00195   0.00163   3.13533
   D40        3.07147   0.00136   0.00679   0.01069   0.01757   3.08903
   D41       -0.06815   0.00128   0.00656   0.01169   0.01823  -0.04992
   D42       -0.03164   0.00150   0.00368   0.02597   0.02946  -0.00218
   D43        3.11732   0.00017   0.00360  -0.00320   0.00024   3.11757
   D44        3.10801   0.00158   0.00391   0.02496   0.02877   3.13677
   D45       -0.02621   0.00024   0.00383  -0.00420  -0.00045  -0.02666
         Item               Value     Threshold  Converged?
 Maximum Force            0.049855     0.000450     NO 
 RMS     Force            0.009109     0.000300     NO 
 Maximum Displacement     0.281966     0.001800     NO 
 RMS     Displacement     0.070735     0.001200     NO 
 Predicted change in Energy=-7.210267D-03
 Lowest energy point so far.  Saving SCF results.
 GradGradGradGradGradGradGradGradGradGradGradGradGradGradGradGradGradGrad

 Leave Link  103 at Mon Apr  4 20:36:08 2022, MaxMem=  1879048192 cpu:               0.2 elap:               0.1
 (Enter /gpfs/software/gaussian16/sse4/tar/g16/l202.exe)
                          Input orientation:                          
 ---------------------------------------------------------------------
 Center     Atomic      Atomic             Coordinates (Angstroms)
 Number     Number       Type             X           Y           Z
 ---------------------------------------------------------------------
      1          6           0       -8.115062   -1.608167    6.633633
      2          6           0       -7.127452   -2.269654    7.488870
      3          6           0       -5.819079   -2.525377    7.118555
      4          6           0       -7.537887   -1.227268    5.363186
      5          6           0       -6.245720   -1.494703    5.012607
      6          6           0       -5.319277   -2.157388    5.849096
      7         17           0       -4.762601   -3.259456    8.314252
      8          1           0       -5.918267   -1.191503    4.021682
      9         17           0       -8.582506   -0.397743    4.234395
     10          8           0       -9.285530   -1.412697    6.968983
     11         17           0       -7.732946   -2.711080    9.059680
     12          6           0       -4.001167   -2.395017    5.266397
     13          6           0       -3.568440   -1.796981    4.085419
     14          6           0       -2.534185   -1.836747    3.391726
     15          6           0       -2.925960   -3.252942    5.639554
     16          6           0       -1.726734   -3.375616    4.926210
     17          6           0       -1.481638   -2.652306    3.747659
     18          1           0       -3.049414   -3.884150    6.507694
     19          1           0       -0.963269   -4.053151    5.294643
     20         17           0        0.046933   -2.801802    2.896069
 ---------------------------------------------------------------------
                    Distance matrix (angstroms):
                    1          2          3          4          5
     1  C    0.000000
     2  C    1.464367   0.000000
     3  C    2.519516   1.383607   0.000000
     4  C    1.446461   2.402823   2.778616   0.000000
     5  C    2.476901   2.740416   2.383135   1.365328   0.000000
     6  C    2.955259   2.443554   1.413062   2.454274   1.413210
     7  Cl   4.097589   2.693229   1.756334   4.532195   4.026768
     8  H    3.438286   3.827001   3.373379   2.103350   1.086779
     9  Cl   2.727631   4.026517   4.525676   1.747430   2.696202
    10  O    1.233152   2.379486   3.643722   2.380594   3.615878
    11  Cl   2.692236   1.740380   2.732277   3.987958   4.479979
    12  C    4.405973   3.837806   2.598516   3.725774   2.431664
    13  C    5.215440   4.947066   3.846538   4.208773   2.849365
    14  C    6.458204   6.170260   5.015376   5.412500   4.064449
    15  C    5.533558   4.694610   3.329705   5.044760   3.808579
    16  C    6.844699   6.079320   4.719807   6.210946   4.895563
    17  C    7.308994   6.783679   5.494766   6.427971   5.063262
    18  H    5.554886   4.494408   3.144910   5.339973   4.261586
    19  H    7.675871   6.781788   5.407369   7.156530   5.876180
    20  Cl   9.056065   8.535151   7.232973   8.129902   6.766515
                    6          7          8          9         10
     6  C    0.000000
     7  Cl   2.757070   0.000000
     8  H    2.152015   4.902872   0.000000
     9  Cl   4.043795   6.279038   2.788095   0.000000
    10  O    4.188063   5.067262   4.480399   3.000392   0.000000
    11  Cl   4.054654   3.111161   5.566291   5.418178   2.909867
    12  C    1.460623   3.258291   2.583221   5.103214   5.638106
    13  C    2.511151   4.631186   2.427417   5.207775   6.414650
    14  C    3.728032   5.587594   3.502170   6.273995   7.652271
    15  C    2.640476   3.244581   3.977555   6.490235   6.752630
    16  C    3.904122   4.550694   4.812221   7.506527   8.072259
    17  C    4.403233   5.655716   4.678965   7.466076   8.533129
    18  H    2.927070   2.566887   4.654130   6.923730   6.723839
    19  H    4.782901   4.917613   5.861865   8.516978   8.890188
    20  Cl   6.158884   7.259324   6.280419   9.057474  10.276823
                   11         12         13         14         15
    11  Cl   0.000000
    12  C    5.330578   0.000000
    13  C    6.551485   1.392698   0.000000
    14  C    7.740625   2.445014   1.245984   0.000000
    15  C    5.924356   1.425256   2.224396   2.685484   0.000000
    16  C    7.321323   2.500070   2.567275   2.318348   1.400732
    17  C    8.203650   2.953099   2.280440   1.378289   2.454811
    18  H    5.461154   2.159669   3.239302   3.763852   1.080432
    19  H    7.861627   3.461074   3.652320   3.316823   2.147429
    20  Cl   9.925968   4.708614   3.936386   2.799852   4.070421
                   16         17         18         19         20
    16  C    0.000000
    17  C    1.404362   0.000000
    18  H    2.123483   3.404872   0.000000
    19  H    1.085208   2.150403   2.419102   0.000000
    20  Cl   2.756198   1.756156   4.878799   2.887826   0.000000
 Stoichiometry    C12H3Cl4O(1-)
 Framework group  C1[X(C12H3Cl4O)]
 Deg. of freedom    54
 Full point group                 C1      NOp   1
 RotChk:  IX=0 Diff= 2.15D-02
 Largest Abelian subgroup         C1      NOp   1
 Largest concise Abelian subgroup C1      NOp   1
                         Standard orientation:                         
 ---------------------------------------------------------------------
 Center     Atomic      Atomic             Coordinates (Angstroms)
 Number     Number       Type             X           Y           Z
 ---------------------------------------------------------------------
      1          6           0        3.070634    0.585087    0.049563
      2          6           0        2.478426   -0.753622    0.010588
      3          6           0        1.118554   -1.005961   -0.027344
      4          6           0        2.051694    1.611004    0.010759
      5          6           0        0.713373    1.342463   -0.019276
      6          6           0        0.167393    0.039037   -0.031562
      7         17           0        0.603836   -2.680690   -0.150050
      8          1           0        0.028813    2.186539   -0.017412
      9         17           0        2.597008    3.271135    0.021315
     10          8           0        4.284731    0.792049    0.111188
     11         17           0        3.645589   -2.044565   -0.000355
     12          6           0       -1.291240   -0.033919   -0.009513
     13          6           0       -2.115026    1.067594   -0.227813
     14          6           0       -3.343838    1.272386   -0.251383
     15          6           0       -2.196048   -1.097497    0.275930
     16          6           0       -3.590971   -0.970201    0.281969
     17          6           0       -4.230576    0.250163    0.010221
     18          1           0       -1.788245   -2.061162    0.544962
     19          1           0       -4.197087   -1.841994    0.506192
     20         17           0       -5.982643    0.368297   -0.009502
 ---------------------------------------------------------------------
 Rotational constants (GHZ):           0.5381007           0.1590017           0.1230253
 Leave Link  202 at Mon Apr  4 20:36:08 2022, MaxMem=  1879048192 cpu:               0.1 elap:               0.0
 (Enter /gpfs/software/gaussian16/sse4/tar/g16/l301.exe)
 Standard basis: 6-311+G(d,p) (5D, 7F)
 Ernie: Thresh=  0.10000D-02 Tol=  0.10000D-05 Strict=F.
 There are   441 symmetry adapted cartesian basis functions of A   symmetry.
 There are   424 symmetry adapted basis functions of A   symmetry.
   424 basis functions,   704 primitive gaussians,   441 cartesian basis functions
    76 alpha electrons       76 beta electrons
       nuclear repulsion energy      1498.1016425499 Hartrees.
 IExCor= 4336 DFT=T Ex+Corr=M062X ExCW=0 ScaHFX=  0.540000
 ScaDFX=  1.000000  1.000000  1.000000  1.000000 ScalE2=  1.000000  1.000000
 IRadAn=      5 IRanWt=     -1 IRanGd=            0 ICorTp=0 IEmpDi=  4
 NAtoms=   20 NActive=   20 NUniq=   20 SFac= 1.00D+00 NAtFMM=   60 NAOKFM=F Big=F
 Integral buffers will be    131072 words long.
 Raffenetti 2 integral format.
 Two-electron integral symmetry is turned on.
 Leave Link  301 at Mon Apr  4 20:36:08 2022, MaxMem=  1879048192 cpu:               0.5 elap:               0.1
 (Enter /gpfs/software/gaussian16/sse4/tar/g16/l302.exe)
 NPDir=0 NMtPBC=     1 NCelOv=     1 NCel=       1 NClECP=     1 NCelD=      1
         NCelK=      1 NCelE2=     1 NClLst=     1 CellRange=     0.0.
 One-electron integrals computed using PRISM.
 One-electron integral symmetry used in STVInt
 NBasis=   424 RedAO= T EigKep=  1.23D-06  NBF=   424
 NBsUse=   419 1.00D-06 EigRej=  7.59D-07 NBFU=   419
 Precomputing XC quadrature grid using
 IXCGrd= 4 IRadAn=           5 IRanWt=          -1 IRanGd=           0 AccXCQ= 0.00D+00.
 Generated NRdTot=       0 NPtTot=           0 NUsed=           0 NTot=          32
 NSgBfM=   429   429   429   429   429 MxSgAt=    20 MxSgA2=    20.
 Leave Link  302 at Mon Apr  4 20:36:09 2022, MaxMem=  1879048192 cpu:               3.5 elap:               0.5
 (Enter /gpfs/software/gaussian16/sse4/tar/g16/l303.exe)
 DipDrv:  MaxL=1.
 Leave Link  303 at Mon Apr  4 20:36:09 2022, MaxMem=  1879048192 cpu:               0.4 elap:               0.1
 (Enter /gpfs/software/gaussian16/sse4/tar/g16/l401.exe)
 Initial guess from the checkpoint file:  "checkpoint.chk"
 B after Tr=    -0.000000    0.000000   -0.000000
         Rot=    0.999956   -0.000747   -0.000489    0.009290 Ang=  -1.07 deg.
 Guess basis will be translated and rotated to current coordinates.
 JPrj=2 DoOrth=T DoCkMO=T.
 Generating alternative initial guess.
 ExpMin= 4.38D-02 ExpMax= 1.06D+05 ExpMxC= 3.62D+03 IAcc=2 IRadAn=         4 AccDes= 0.00D+00
 Harris functional with IExCor= 1009 and IRadAn=       4 diagonalized for initial guess.
 HarFok:  IExCor= 1009 AccDes= 0.00D+00 IRadAn=         4 IDoV= 1 UseB2=F ITyADJ=14
 ICtDFT=  3500011 ScaDFX=  1.000000  1.000000  1.000000  1.000000
 FoFCou: FMM=F IPFlag=           0 FMFlag=      100000 FMFlg1=           0
         NFxFlg=           0 DoJE=T BraDBF=F KetDBF=T FulRan=T
         wScrn=  0.000000 ICntrl=       500 IOpCl=  0 I1Cent=   200000004 NGrid=           0
         NMat0=    1 NMatS0=      1 NMatT0=    0 NMatD0=    1 NMtDS0=    0 NMtDT0=    0
 Petite list used in FoFCou.
 Harris En= -2373.87263027629    
 Leave Link  401 at Mon Apr  4 20:36:11 2022, MaxMem=  1879048192 cpu:              14.2 elap:               2.1
 (Enter /gpfs/software/gaussian16/sse4/tar/g16/l502.exe)
 Integral symmetry usage will be decided dynamically.
 Closed shell SCF:
 Using DIIS extrapolation, IDIIS=  1040.
 NGot=  1879048192 LenX=  1878652179 LenY=  1878457257
 Requested convergence on RMS density matrix=1.00D-08 within 128 cycles.
 Requested convergence on MAX density matrix=1.00D-06.
 Requested convergence on             energy=1.00D-06.
 No special actions if energy rises.
 Fock matrices will be formed incrementally for  20 cycles.

 Cycle   1  Pass 1  IDiag  1:
 FoFJK:  IHMeth= 1 ICntrl=       0 DoSepK=F KAlg= 0 I1Cent=           0 FoldK=F
 IRaf= 790000000 NMat=       1 IRICut=       1 DoRegI=T DoRafI=F ISym2E= 0 IDoP0=0 IntGTp=1.
 FoFCou: FMM=F IPFlag=           0 FMFlag=      100000 FMFlg1=           0
         NFxFlg=           0 DoJE=F BraDBF=F KetDBF=F FulRan=T
         wScrn=  0.000000 ICntrl=         0 IOpCl=  0 I1Cent=           0 NGrid=           0
         NMat0=    1 NMatS0=      1 NMatT0=    0 NMatD0=    1 NMtDS0=    0 NMtDT0=    0
 Symmetry not used in FoFCou.
 E= -2374.93925827633    
 DIIS: error= 3.84D-03 at cycle   1 NSaved=   1.
 NSaved= 1 IEnMin= 1 EnMin= -2374.93925827633     IErMin= 1 ErrMin= 3.84D-03
 ErrMax= 3.84D-03  0.00D+00 EMaxC= 1.00D-01 BMatC= 2.25D-02 BMatP= 2.25D-02
 IDIUse=3 WtCom= 9.62D-01 WtEn= 3.84D-02
 Coeff-Com:  0.100D+01
 Coeff-En:   0.100D+01
 Coeff:      0.100D+01
 Gap=     0.388 Goal=   None    Shift=    0.000
 GapD=    0.388 DampG=1.000 DampE=1.000 DampFc=1.0000 IDamp=-1.
 RMSDP=1.86D-02 MaxDP=8.19D-01              OVMax= 8.14D-02

 Cycle   2  Pass 1  IDiag  1:
 RMSU=  1.78D-02    CP:  1.04D+00
 E= -2374.97821921575     Delta-E=       -0.038960939422 Rises=F Damp=F
 DIIS: error= 8.43D-04 at cycle   2 NSaved=   2.
 NSaved= 2 IEnMin= 2 EnMin= -2374.97821921575     IErMin= 2 ErrMin= 8.43D-04
 ErrMax= 8.43D-04  0.00D+00 EMaxC= 1.00D-01 BMatC= 8.27D-04 BMatP= 2.25D-02
 IDIUse=3 WtCom= 9.92D-01 WtEn= 8.43D-03
 Coeff-Com: -0.174D-01 0.102D+01
 Coeff-En:   0.000D+00 0.100D+01
 Coeff:     -0.172D-01 0.102D+01
 Gap=     0.164 Goal=   None    Shift=    0.000
 RMSDP=3.15D-03 MaxDP=4.46D-01 DE=-3.90D-02 OVMax= 1.42D-02

 Cycle   3  Pass 1  IDiag  1:
 RMSU=  2.84D-03    CP:  1.05D+00  1.01D+00
 E= -2374.97912256329     Delta-E=       -0.000903347538 Rises=F Damp=F
 DIIS: error= 1.16D-03 at cycle   3 NSaved=   3.
 NSaved= 3 IEnMin= 3 EnMin= -2374.97912256329     IErMin= 2 ErrMin= 8.43D-04
 ErrMax= 1.16D-03  0.00D+00 EMaxC= 1.00D-01 BMatC= 5.67D-04 BMatP= 8.27D-04
 IDIUse=3 WtCom= 9.88D-01 WtEn= 1.16D-02
 Coeff-Com: -0.382D-01 0.470D+00 0.569D+00
 Coeff-En:   0.000D+00 0.000D+00 0.100D+01
 Coeff:     -0.377D-01 0.464D+00 0.574D+00
 Gap=     0.159 Goal=   None    Shift=    0.000
 RMSDP=1.33D-03 MaxDP=2.04D-01 DE=-9.03D-04 OVMax= 9.24D-03

 Cycle   4  Pass 1  IDiag  1:
 RMSU=  1.14D-03    CP:  1.06D+00  1.01D+00  9.02D-01
 E= -2374.97965757561     Delta-E=       -0.000535012324 Rises=F Damp=F
 DIIS: error= 3.48D-04 at cycle   4 NSaved=   4.
 NSaved= 4 IEnMin= 4 EnMin= -2374.97965757561     IErMin= 4 ErrMin= 3.48D-04
 ErrMax= 3.48D-04  0.00D+00 EMaxC= 1.00D-01 BMatC= 5.35D-05 BMatP= 5.67D-04
 IDIUse=3 WtCom= 9.97D-01 WtEn= 3.48D-03
 Coeff-Com: -0.156D-01 0.131D+00 0.266D+00 0.618D+00
 Coeff-En:   0.000D+00 0.000D+00 0.000D+00 0.100D+01
 Coeff:     -0.156D-01 0.131D+00 0.265D+00 0.619D+00
 Gap=     0.160 Goal=   None    Shift=    0.000
 RMSDP=8.51D-04 MaxDP=1.35D-01 DE=-5.35D-04 OVMax= 2.62D-03

 Cycle   5  Pass 1  IDiag  1:
 RMSU=  4.61D-04    CP:  1.05D+00  1.01D+00  9.59D-01  8.42D-01
 E= -2374.97971386951     Delta-E=       -0.000056293902 Rises=F Damp=F
 DIIS: error= 1.21D-04 at cycle   5 NSaved=   5.
 NSaved= 5 IEnMin= 5 EnMin= -2374.97971386951     IErMin= 5 ErrMin= 1.21D-04
 ErrMax= 1.21D-04  0.00D+00 EMaxC= 1.00D-01 BMatC= 5.83D-06 BMatP= 5.35D-05
 IDIUse=3 WtCom= 9.99D-01 WtEn= 1.21D-03
 Coeff-Com: -0.277D-04-0.313D-01 0.383D-02 0.255D+00 0.773D+00
 Coeff-En:   0.000D+00 0.000D+00 0.000D+00 0.000D+00 0.100D+01
 Coeff:     -0.277D-04-0.312D-01 0.382D-02 0.254D+00 0.773D+00
 Gap=     0.160 Goal=   None    Shift=    0.000
 RMSDP=2.56D-04 MaxDP=3.49D-02 DE=-5.63D-05 OVMax= 9.02D-04

 Cycle   6  Pass 1  IDiag  1:
 RMSU=  9.43D-05    CP:  1.05D+00  1.01D+00  9.96D-01  9.27D-01  9.96D-01
 E= -2374.97972071190     Delta-E=       -0.000006842391 Rises=F Damp=F
 DIIS: error= 3.89D-05 at cycle   6 NSaved=   6.
 NSaved= 6 IEnMin= 6 EnMin= -2374.97972071190     IErMin= 6 ErrMin= 3.89D-05
 ErrMax= 3.89D-05  0.00D+00 EMaxC= 1.00D-01 BMatC= 6.41D-07 BMatP= 5.83D-06
 IDIUse=1 WtCom= 1.00D+00 WtEn= 0.00D+00
 Coeff-Com:  0.904D-03-0.225D-01-0.131D-01 0.808D-01 0.349D+00 0.604D+00
 Coeff:      0.904D-03-0.225D-01-0.131D-01 0.808D-01 0.349D+00 0.604D+00
 Gap=     0.160 Goal=   None    Shift=    0.000
 RMSDP=9.10D-05 MaxDP=5.24D-03 DE=-6.84D-06 OVMax= 3.12D-04

 Cycle   7  Pass 1  IDiag  1:
 RMSU=  6.59D-05    CP:  1.05D+00  1.00D+00  1.01D+00  9.45D-01  1.03D+00
                    CP:  9.76D-01
 E= -2374.97972143339     Delta-E=       -0.000000721487 Rises=F Damp=F
 DIIS: error= 1.51D-05 at cycle   7 NSaved=   7.
 NSaved= 7 IEnMin= 7 EnMin= -2374.97972143339     IErMin= 7 ErrMin= 1.51D-05
 ErrMax= 1.51D-05  0.00D+00 EMaxC= 1.00D-01 BMatC= 7.77D-08 BMatP= 6.41D-07
 IDIUse=1 WtCom= 1.00D+00 WtEn= 0.00D+00
 Coeff-Com:  0.413D-03-0.492D-02-0.561D-02-0.624D-02 0.178D-01 0.250D+00
 Coeff-Com:  0.748D+00
 Coeff:      0.413D-03-0.492D-02-0.561D-02-0.624D-02 0.178D-01 0.250D+00
 Coeff:      0.748D+00
 Gap=     0.160 Goal=   None    Shift=    0.000
 RMSDP=2.89D-05 MaxDP=3.11D-03 DE=-7.21D-07 OVMax= 1.46D-04

 Cycle   8  Pass 1  IDiag  1:
 RMSU=  1.06D-05    CP:  1.05D+00  1.00D+00  1.01D+00  9.52D-01  1.04D+00
                    CP:  1.10D+00  9.32D-01
 E= -2374.97972154714     Delta-E=       -0.000000113753 Rises=F Damp=F
 DIIS: error= 5.67D-06 at cycle   8 NSaved=   8.
 NSaved= 8 IEnMin= 8 EnMin= -2374.97972154714     IErMin= 8 ErrMin= 5.67D-06
 ErrMax= 5.67D-06  0.00D+00 EMaxC= 1.00D-01 BMatC= 1.20D-08 BMatP= 7.77D-08
 IDIUse=1 WtCom= 1.00D+00 WtEn= 0.00D+00
 Coeff-Com:  0.754D-04 0.539D-03-0.801D-03-0.126D-01-0.329D-01 0.361D-01
 Coeff-Com:  0.330D+00 0.679D+00
 Coeff:      0.754D-04 0.539D-03-0.801D-03-0.126D-01-0.329D-01 0.361D-01
 Coeff:      0.330D+00 0.679D+00
 Gap=     0.160 Goal=   None    Shift=    0.000
 RMSDP=1.56D-05 MaxDP=1.44D-03 DE=-1.14D-07 OVMax= 6.58D-05

 Cycle   9  Pass 1  IDiag  1:
 RMSU=  6.63D-06    CP:  1.05D+00  1.00D+00  1.01D+00  9.51D-01  1.04D+00
                    CP:  1.08D+00  1.05D+00  1.26D+00
 E= -2374.97972156392     Delta-E=       -0.000000016777 Rises=F Damp=F
 DIIS: error= 2.73D-06 at cycle   9 NSaved=   9.
 NSaved= 9 IEnMin= 9 EnMin= -2374.97972156392     IErMin= 9 ErrMin= 2.73D-06
 ErrMax= 2.73D-06  0.00D+00 EMaxC= 1.00D-01 BMatC= 2.13D-09 BMatP= 1.20D-08
 IDIUse=1 WtCom= 1.00D+00 WtEn= 0.00D+00
 Coeff-Com: -0.316D-04 0.107D-02 0.449D-03-0.530D-02-0.170D-01-0.265D-01
 Coeff-Com:  0.311D-01 0.318D+00 0.698D+00
 Coeff:     -0.316D-04 0.107D-02 0.449D-03-0.530D-02-0.170D-01-0.265D-01
 Coeff:      0.311D-01 0.318D+00 0.698D+00
 Gap=     0.160 Goal=   None    Shift=    0.000
 RMSDP=3.20D-06 MaxDP=1.64D-04 DE=-1.68D-08 OVMax= 3.83D-05

 Cycle  10  Pass 1  IDiag  1:
 RMSU=  1.70D-06    CP:  1.05D+00  1.00D+00  1.01D+00  9.51D-01  1.04D+00
                    CP:  1.10D+00  1.06D+00  1.35D+00  1.07D+00
 E= -2374.97972156740     Delta-E=       -0.000000003482 Rises=F Damp=F
 DIIS: error= 1.62D-06 at cycle  10 NSaved=  10.
 NSaved=10 IEnMin=10 EnMin= -2374.97972156740     IErMin=10 ErrMin= 1.62D-06
 ErrMax= 1.62D-06  0.00D+00 EMaxC= 1.00D-01 BMatC= 5.46D-10 BMatP= 2.13D-09
 IDIUse=1 WtCom= 1.00D+00 WtEn= 0.00D+00
 Coeff-Com: -0.255D-04 0.502D-03 0.329D-03-0.127D-02-0.434D-02-0.197D-01
 Coeff-Com: -0.289D-01 0.844D-01 0.402D+00 0.567D+00
 Coeff:     -0.255D-04 0.502D-03 0.329D-03-0.127D-02-0.434D-02-0.197D-01
 Coeff:     -0.289D-01 0.844D-01 0.402D+00 0.567D+00
 Gap=     0.160 Goal=   None    Shift=    0.000
 RMSDP=1.75D-06 MaxDP=1.81D-04 DE=-3.48D-09 OVMax= 1.66D-05

 Cycle  11  Pass 1  IDiag  1:
 RMSU=  8.93D-07    CP:  1.05D+00  1.00D+00  1.01D+00  9.51D-01  1.04D+00
                    CP:  1.10D+00  1.08D+00  1.35D+00  1.01D+00  1.00D+00
 E= -2374.97972156812     Delta-E=       -0.000000000721 Rises=F Damp=F
 DIIS: error= 1.14D-06 at cycle  11 NSaved=  11.
 NSaved=11 IEnMin=11 EnMin= -2374.97972156812     IErMin=11 ErrMin= 1.14D-06
 ErrMax= 1.14D-06  0.00D+00 EMaxC= 1.00D-01 BMatC= 1.14D-10 BMatP= 5.46D-10
 IDIUse=1 WtCom= 1.00D+00 WtEn= 0.00D+00
 Coeff-Com: -0.824D-05 0.209D-04 0.820D-04 0.628D-03 0.199D-02-0.449D-02
 Coeff-Com: -0.256D-01-0.403D-01 0.319D-01 0.328D+00 0.708D+00
 Coeff:     -0.824D-05 0.209D-04 0.820D-04 0.628D-03 0.199D-02-0.449D-02
 Coeff:     -0.256D-01-0.403D-01 0.319D-01 0.328D+00 0.708D+00
 Gap=     0.160 Goal=   None    Shift=    0.000
 RMSDP=8.13D-07 MaxDP=8.84D-05 DE=-7.21D-10 OVMax= 1.41D-05

 Cycle  12  Pass 1  IDiag  1:
 RMSU=  3.83D-07    CP:  1.05D+00  1.00D+00  1.01D+00  9.50D-01  1.04D+00
                    CP:  1.10D+00  1.08D+00  1.39D+00  1.07D+00  1.11D+00
                    CP:  9.34D-01
 E= -2374.97972156850     Delta-E=       -0.000000000374 Rises=F Damp=F
 DIIS: error= 2.67D-07 at cycle  12 NSaved=  12.
 NSaved=12 IEnMin=12 EnMin= -2374.97972156850     IErMin=12 ErrMin= 2.67D-07
 ErrMax= 2.67D-07  0.00D+00 EMaxC= 1.00D-01 BMatC= 2.58D-11 BMatP= 1.14D-10
 IDIUse=1 WtCom= 1.00D+00 WtEn= 0.00D+00
 Coeff-Com:  0.148D-05-0.110D-03-0.194D-04 0.669D-03 0.210D-02 0.232D-02
 Coeff-Com: -0.704D-02-0.410D-01-0.762D-01 0.540D-01 0.387D+00 0.678D+00
 Coeff:      0.148D-05-0.110D-03-0.194D-04 0.669D-03 0.210D-02 0.232D-02
 Coeff:     -0.704D-02-0.410D-01-0.762D-01 0.540D-01 0.387D+00 0.678D+00
 Gap=     0.160 Goal=   None    Shift=    0.000
 RMSDP=4.37D-07 MaxDP=3.39D-05 DE=-3.74D-10 OVMax= 7.94D-06

 Cycle  13  Pass 1  IDiag  1:
 RMSU=  1.72D-07    CP:  1.05D+00  1.00D+00  1.01D+00  9.50D-01  1.04D+00
                    CP:  1.10D+00  1.08D+00  1.39D+00  1.09D+00  1.20D+00
                    CP:  9.84D-01  1.30D+00
 E= -2374.97972156870     Delta-E=       -0.000000000204 Rises=F Damp=F
 DIIS: error= 1.20D-07 at cycle  13 NSaved=  13.
 NSaved=13 IEnMin=13 EnMin= -2374.97972156870     IErMin=13 ErrMin= 1.20D-07
 ErrMax= 1.20D-07  0.00D+00 EMaxC= 1.00D-01 BMatC= 5.20D-12 BMatP= 2.58D-11
 IDIUse=1 WtCom= 1.00D+00 WtEn= 0.00D+00
 Coeff-Com:  0.251D-05-0.648D-04-0.253D-04 0.232D-03 0.691D-03 0.227D-02
 Coeff-Com:  0.143D-02-0.137D-01-0.477D-01-0.394D-01 0.478D-01 0.350D+00
 Coeff-Com:  0.698D+00
 Coeff:      0.251D-05-0.648D-04-0.253D-04 0.232D-03 0.691D-03 0.227D-02
 Coeff:      0.143D-02-0.137D-01-0.477D-01-0.394D-01 0.478D-01 0.350D+00
 Coeff:      0.698D+00
 Gap=     0.160 Goal=   None    Shift=    0.000
 RMSDP=2.42D-07 MaxDP=1.51D-05 DE=-2.04D-10 OVMax= 4.03D-06

 Cycle  14  Pass 1  IDiag  1:
 RMSU=  7.79D-08    CP:  1.05D+00  1.00D+00  1.01D+00  9.50D-01  1.04D+00
                    CP:  1.10D+00  1.08D+00  1.38D+00  1.08D+00  1.23D+00
                    CP:  1.06D+00  1.42D+00  1.05D+00
 E= -2374.97972156859     Delta-E=        0.000000000111 Rises=F Damp=F
 DIIS: error= 4.54D-08 at cycle  14 NSaved=  14.
 NSaved=14 IEnMin=13 EnMin= -2374.97972156870     IErMin=14 ErrMin= 4.54D-08
 ErrMax= 4.54D-08  0.00D+00 EMaxC= 1.00D-01 BMatC= 7.15D-13 BMatP= 5.20D-12
 IDIUse=1 WtCom= 1.00D+00 WtEn= 0.00D+00
 Coeff-Com:  0.831D-06-0.655D-05-0.665D-05-0.275D-04-0.110D-03 0.508D-03
 Coeff-Com:  0.182D-02 0.220D-02-0.493D-02-0.270D-01-0.531D-01 0.934D-02
 Coeff-Com:  0.290D+00 0.782D+00
 Coeff:      0.831D-06-0.655D-05-0.665D-05-0.275D-04-0.110D-03 0.508D-03
 Coeff:      0.182D-02 0.220D-02-0.493D-02-0.270D-01-0.531D-01 0.934D-02
 Coeff:      0.290D+00 0.782D+00
 Gap=     0.160 Goal=   None    Shift=    0.000
 RMSDP=8.45D-08 MaxDP=5.33D-06 DE= 1.11D-10 OVMax= 1.93D-06

 Cycle  15  Pass 1  IDiag  1:
 RMSU=  3.42D-08    CP:  1.05D+00  1.00D+00  1.01D+00  9.50D-01  1.04D+00
                    CP:  1.10D+00  1.08D+00  1.38D+00  1.07D+00  1.23D+00
                    CP:  1.03D+00  1.55D+00  1.15D+00  1.01D+00
 E= -2374.97972156854     Delta-E=        0.000000000050 Rises=F Damp=F
 DIIS: error= 1.71D-08 at cycle  15 NSaved=  15.
 NSaved=15 IEnMin=13 EnMin= -2374.97972156870     IErMin=15 ErrMin= 1.71D-08
 ErrMax= 1.71D-08  0.00D+00 EMaxC= 1.00D-01 BMatC= 1.39D-13 BMatP= 7.15D-13
 IDIUse=1 WtCom= 1.00D+00 WtEn= 0.00D+00
 Coeff-Com: -0.105D-06 0.929D-05 0.941D-06-0.567D-04-0.175D-03-0.192D-03
 Coeff-Com:  0.503D-03 0.353D-02 0.720D-02-0.516D-02-0.316D-01-0.639D-01
 Coeff-Com: -0.431D-02 0.342D+00 0.752D+00
 Coeff:     -0.105D-06 0.929D-05 0.941D-06-0.567D-04-0.175D-03-0.192D-03
 Coeff:      0.503D-03 0.353D-02 0.720D-02-0.516D-02-0.316D-01-0.639D-01
 Coeff:     -0.431D-02 0.342D+00 0.752D+00
 Gap=     0.160 Goal=   None    Shift=    0.000
 RMSDP=6.29D-08 MaxDP=7.95D-06 DE= 5.00D-11 OVMax= 7.79D-07

 Cycle  16  Pass 1  IDiag  1:
 RMSU=  1.49D-08    CP:  1.05D+00  1.00D+00  1.01D+00  9.50D-01  1.04D+00
                    CP:  1.10D+00  1.08D+00  1.37D+00  1.07D+00  1.22D+00
                    CP:  1.05D+00  1.56D+00  1.20D+00  1.22D+00  1.02D+00
 E= -2374.97972156861     Delta-E=       -0.000000000066 Rises=F Damp=F
 DIIS: error= 7.19D-09 at cycle  16 NSaved=  16.
 NSaved=16 IEnMin=13 EnMin= -2374.97972156870     IErMin=16 ErrMin= 7.19D-09
 ErrMax= 7.19D-09  0.00D+00 EMaxC= 1.00D-01 BMatC= 1.53D-14 BMatP= 1.39D-13
 IDIUse=1 WtCom= 1.00D+00 WtEn= 0.00D+00
 Coeff-Com: -0.127D-06 0.387D-05 0.772D-06-0.157D-04-0.422D-04-0.122D-03
 Coeff-Com: -0.778D-04 0.833D-03 0.295D-02 0.157D-02-0.334D-02-0.245D-01
 Coeff-Com: -0.386D-01 0.102D-01 0.276D+00 0.776D+00
 Coeff:     -0.127D-06 0.387D-05 0.772D-06-0.157D-04-0.422D-04-0.122D-03
 Coeff:     -0.778D-04 0.833D-03 0.295D-02 0.157D-02-0.334D-02-0.245D-01
 Coeff:     -0.386D-01 0.102D-01 0.276D+00 0.776D+00
 Gap=     0.160 Goal=   None    Shift=    0.000
 RMSDP=1.20D-08 MaxDP=4.60D-07 DE=-6.64D-11 OVMax= 2.67D-07

 Cycle  17  Pass 1  IDiag  1:
 RMSU=  4.50D-09    CP:  1.05D+00  1.00D+00  1.01D+00  9.50D-01  1.04D+00
                    CP:  1.10D+00  1.08D+00  1.37D+00  1.07D+00  1.22D+00
                    CP:  1.05D+00  1.57D+00  1.21D+00  1.23D+00  1.16D+00
                    CP:  1.10D+00
 E= -2374.97972156854     Delta-E=        0.000000000069 Rises=F Damp=F
 DIIS: error= 3.29D-09 at cycle  17 NSaved=  17.
 NSaved=17 IEnMin=13 EnMin= -2374.97972156870     IErMin=17 ErrMin= 3.29D-09
 ErrMax= 3.29D-09  0.00D+00 EMaxC= 1.00D-01 BMatC= 3.21D-15 BMatP= 1.53D-14
 IDIUse=1 WtCom= 1.00D+00 WtEn= 0.00D+00
 Coeff-Com: -0.337D-07 0.976D-07 0.171D-06 0.274D-05 0.106D-04-0.188D-04
 Coeff-Com: -0.114D-03-0.214D-03 0.129D-03 0.165D-02 0.394D-02-0.485D-03
 Coeff-Com: -0.138D-01-0.529D-01-0.722D-02 0.329D+00 0.740D+00
 Coeff:     -0.337D-07 0.976D-07 0.171D-06 0.274D-05 0.106D-04-0.188D-04
 Coeff:     -0.114D-03-0.214D-03 0.129D-03 0.165D-02 0.394D-02-0.485D-03
 Coeff:     -0.138D-01-0.529D-01-0.722D-02 0.329D+00 0.740D+00
 Gap=     0.160 Goal=   None    Shift=    0.000
 RMSDP=6.71D-09 MaxDP=2.80D-07 DE= 6.91D-11 OVMax= 7.51D-08

 SCF Done:  E(RM062X) =  -2374.97972157     A.U. after   17 cycles
            NFock= 17  Conv=0.67D-08     -V/T= 2.0025
 KE= 2.369050204706D+03 PE=-8.634161400455D+03 EE= 2.392029831631D+03
 Leave Link  502 at Mon Apr  4 20:40:56 2022, MaxMem=  1879048192 cpu:            1997.6 elap:             285.7
 (Enter /gpfs/software/gaussian16/sse4/tar/g16/l701.exe)
 ... and contract with generalized density number  0.
 Compute integral first derivatives.
 Leave Link  701 at Mon Apr  4 20:40:57 2022, MaxMem=  1879048192 cpu:               1.7 elap:               0.3
 (Enter /gpfs/software/gaussian16/sse4/tar/g16/l702.exe)
 L702 exits ... SP integral derivatives will be done elsewhere.
 Leave Link  702 at Mon Apr  4 20:40:57 2022, MaxMem=  1879048192 cpu:               0.2 elap:               0.0
 (Enter /gpfs/software/gaussian16/sse4/tar/g16/l703.exe)
 Integral derivatives from FoFJK, PRISM(SPDF).
 Compute integral first derivatives, UseDBF=F ICtDFT=           0.
 Calling FoFJK, ICntrl=      2127 FMM=F ISym2X=0 I1Cent= 0 IOpClX= 0 NMat=1 NMatS=1 NMatT=0.
 FoFJK:  IHMeth= 1 ICntrl=    2127 DoSepK=F KAlg= 0 I1Cent=           0 FoldK=F
 IRaf=         0 NMat=       1 IRICut=       1 DoRegI=T DoRafI=F ISym2E= 0 IDoP0=0 IntGTp=1.
 FoFCou: FMM=F IPFlag=           0 FMFlag=      100000 FMFlg1=         800
         NFxFlg=           0 DoJE=F BraDBF=F KetDBF=F FulRan=T
         wScrn=  0.000000 ICntrl=      2127 IOpCl=  0 I1Cent=           0 NGrid=           0
         NMat0=    1 NMatS0=      1 NMatT0=    0 NMatD0=    1 NMtDS0=    0 NMtDT0=    0
 Symmetry not used in FoFCou.
 Leave Link  703 at Mon Apr  4 20:41:38 2022, MaxMem=  1879048192 cpu:             285.3 elap:              40.8
 (Enter /gpfs/software/gaussian16/sse4/tar/g16/l716.exe)
 Dipole        =-2.74432880D+00-1.03478880D+00 1.16721201D-01
 ***** Axes restored to original set *****
 -------------------------------------------------------------------
 Center     Atomic                   Forces (Hartrees/Bohr)
 Number     Number              X              Y              Z
 -------------------------------------------------------------------
      1        6           0.000312976   -0.002712243    0.001688245
      2        6          -0.000227358    0.000754000   -0.000320218
      3        6          -0.002109787    0.000851694    0.002136553
      4        6           0.001460030   -0.000838515    0.001383949
      5        6          -0.001029459    0.001968125   -0.002801953
      6        6          -0.000143269   -0.001828425   -0.002151993
      7       17           0.001102304    0.000046310   -0.002523220
      8        1           0.000338661   -0.000285772    0.000815944
      9       17          -0.000273997   -0.000158802    0.000032457
     10        8           0.002520632    0.000852549   -0.001193592
     11       17           0.001381140   -0.000311626   -0.000439252
     12        6          -0.004015620    0.004038256   -0.002026634
     13        6           0.012049661   -0.003020725   -0.002367883
     14        6          -0.009098001    0.003517825    0.001638982
     15        6          -0.000875078   -0.003663460    0.002100408
     16        6           0.001153454    0.001230627   -0.001852491
     17        6           0.000620370   -0.001781172    0.003956594
     18        1          -0.000295465    0.001091404    0.001529062
     19        1          -0.000561220    0.000185607   -0.000110917
     20       17          -0.002309975    0.000064346    0.000505959
 -------------------------------------------------------------------
 Cartesian Forces:  Max     0.012049661 RMS     0.002625230
 Leave Link  716 at Mon Apr  4 20:41:38 2022, MaxMem=  1879048192 cpu:               0.2 elap:               0.0
 (Enter /gpfs/software/gaussian16/sse4/tar/g16/l103.exe)

 GradGradGradGradGradGradGradGradGradGradGradGradGradGradGradGradGradGrad
 Berny optimization.
 Using GEDIIS/GDIIS optimizer.
 FormGI is forming the generalized inverse of G from B-inverse, IUseBI=4.
 GSVD:  received Info=                   1 from GESDD.
 Internal  Forces:  Max     0.010244405 RMS     0.002453931
 Search for a local minimum.
 Step number   5 out of a maximum of  108
 All quantities printed in internal units (Hartrees-Bohrs-Radians)
 RMS Force = .24539D-02 SwitMx=.10000D-02 MixMth= 1
 Mixed Optimization -- RFO/linear search
 Update second derivatives using D2CorX and points    3    4    5
 DE= -8.72D-03 DEPred=-7.21D-03 R= 1.21D+00
 TightC=F SS=  1.41D+00  RLast= 2.12D-01 DXNew= 7.1352D-01 6.3703D-01
 Trust test= 1.21D+00 RLast= 2.12D-01 DXMaxT set to 6.37D-01
 ITU=  1  1 -1  1  0
 Use linear search instead of GDIIS.
     Eigenvalues ---    0.00902   0.01036   0.01122   0.01300   0.01491
     Eigenvalues ---    0.01660   0.01673   0.01847   0.02048   0.02088
     Eigenvalues ---    0.02097   0.02137   0.02147   0.02191   0.02201
     Eigenvalues ---    0.02221   0.02339   0.15681   0.16004   0.16037
     Eigenvalues ---    0.20574   0.22370   0.23516   0.24191   0.24907
     Eigenvalues ---    0.24968   0.24992   0.24995   0.24999   0.24999
     Eigenvalues ---    0.25014   0.26517   0.30859   0.31995   0.32229
     Eigenvalues ---    0.32435   0.33588   0.34023   0.34122   0.34829
     Eigenvalues ---    0.35030   0.35122   0.37450   0.40540   0.42470
     Eigenvalues ---    0.42856   0.45588   0.46716   0.47375   0.51281
     Eigenvalues ---    0.53158   0.55436   0.93057   1.03979
 RFO step:  Lambda=-1.31373270D-03 EMin= 9.01888925D-03
 Quartic linear search produced a step of  0.23367.
 Iteration  1 RMS(Cart)=  0.05351965 RMS(Int)=  0.00094352
 Iteration  2 RMS(Cart)=  0.00133594 RMS(Int)=  0.00036646
 Iteration  3 RMS(Cart)=  0.00000030 RMS(Int)=  0.00036646
 ITry= 1 IFail=0 DXMaxC= 1.84D-01 DCOld= 1.00D+10 DXMaxT= 6.37D-01 DXLimC= 3.00D+00 Rises=F
 Variable       Old X    -DE/DX   Delta X   Delta X   Delta X     New X
                                 (Linear)    (Quad)   (Total)
    R1        2.76725  -0.00220   0.00226  -0.01102  -0.00860   2.75865
    R2        2.73342   0.00102   0.00828  -0.00253   0.00590   2.73931
    R3        2.33032  -0.00258  -0.00034  -0.00329  -0.00363   2.32669
    R4        2.61464  -0.00426  -0.00102  -0.00873  -0.00975   2.60488
    R5        3.28884  -0.00080   0.00173  -0.00415  -0.00243   3.28642
    R6        2.67030  -0.00255  -0.00226   0.00152  -0.00091   2.66939
    R7        3.31899  -0.00108  -0.00047  -0.00394  -0.00440   3.31459
    R8        2.58010  -0.00082   0.00237  -0.00274  -0.00037   2.57973
    R9        3.30216   0.00007   0.00180  -0.00080   0.00100   3.30317
   R10        2.67058  -0.00052  -0.00037  -0.00025  -0.00077   2.66981
   R11        2.05372  -0.00072   0.00031  -0.00275  -0.00244   2.05128
   R12        2.76018  -0.00463  -0.01397  -0.00190  -0.01587   2.74431
   R13        2.63182  -0.00110  -0.00221  -0.00179  -0.00402   2.62780
   R14        2.69334  -0.00003   0.00203   0.00127   0.00330   2.69665
   R15        2.35457  -0.00993  -0.01145   0.00014  -0.01133   2.34324
   R16        2.60459   0.00163   0.00282   0.00155   0.00437   2.60896
   R17        2.64700  -0.00105  -0.00360   0.00173  -0.00186   2.64514
   R18        2.04172   0.00063   0.00308  -0.00295   0.00013   2.04185
   R19        2.65386  -0.00196   0.00269  -0.00627  -0.00356   2.65030
   R20        2.05075  -0.00055   0.00096  -0.00252  -0.00156   2.04919
   R21        3.31865  -0.00226  -0.00434  -0.00503  -0.00936   3.30929
    A1        1.94207   0.00127   0.00257   0.00343   0.00473   1.94680
    A2        2.15666   0.00050   0.00051   0.00268   0.00109   2.15776
    A3        2.18445  -0.00177  -0.00296  -0.00577  -0.01072   2.17373
    A4        2.17115  -0.00216  -0.00449  -0.00548  -0.00965   2.16150
    A5        1.99003   0.00313   0.00582   0.01016   0.01581   2.00584
    A6        2.12196  -0.00097  -0.00130  -0.00473  -0.00620   2.11576
    A7        2.12561   0.00176   0.00087   0.00449   0.00525   2.13086
    A8        2.05314   0.00323   0.00787  -0.00365   0.00415   2.05728
    A9        2.10330  -0.00497  -0.00824  -0.00206  -0.01041   2.09289
   A10        2.15507   0.00088   0.00135   0.00452   0.00617   2.16124
   A11        2.04186  -0.00082   0.00030  -0.00502  -0.00489   2.03697
   A12        2.08620  -0.00006  -0.00163   0.00039  -0.00142   2.08478
   A13        2.16554  -0.00414  -0.00855  -0.01013  -0.01867   2.14687
   A14        2.05402   0.00265   0.00796   0.00717   0.01513   2.06915
   A15        2.06349   0.00149   0.00061   0.00292   0.00351   2.06700
   A16        2.00645   0.00239   0.00855   0.00163   0.00985   2.01630
   A17        2.25909  -0.01024  -0.00978  -0.01890  -0.02875   2.23034
   A18        2.01723   0.00786   0.00122   0.01816   0.01932   2.03654
   A19        2.15176   0.00698   0.00316   0.01930   0.02241   2.17416
   A20        2.31077  -0.00808  -0.00930  -0.01532  -0.02470   2.28607
   A21        1.81945   0.00112   0.00614  -0.00302   0.00307   1.82251
   A22        2.36930   0.00270   0.00114   0.01152   0.01265   2.38195
   A23        2.10482  -0.00256  -0.00560  -0.01187  -0.01746   2.08736
   A24        2.17154  -0.00248  -0.00425  -0.00467  -0.00896   2.16258
   A25        2.06672   0.00031   0.00159  -0.00079   0.00072   2.06743
   A26        2.04414   0.00219   0.00283   0.00609   0.00883   2.05296
   A27        2.13139  -0.00099  -0.00475   0.00363  -0.00107   2.13032
   A28        2.07612   0.00029  -0.00097  -0.00016  -0.00116   2.07497
   A29        2.07567   0.00071   0.00571  -0.00348   0.00221   2.07788
   A30        1.96948   0.00223   0.00763   0.00435   0.01173   1.98121
   A31        2.20166  -0.00181  -0.00355  -0.00506  -0.00891   2.19274
   A32        2.11182  -0.00041  -0.00413   0.00170  -0.00273   2.10908
    D1       -0.02417  -0.00012   0.00552  -0.04641  -0.04086  -0.06502
    D2        3.10740  -0.00008   0.00797  -0.05221  -0.04419   3.06320
    D3        3.11426   0.00041  -0.00274   0.06676   0.06438  -3.10455
    D4       -0.03736   0.00045  -0.00029   0.06097   0.06104   0.02368
    D5        0.03039   0.00006  -0.00679   0.04756   0.04075   0.07115
    D6       -3.12301   0.00006  -0.00501   0.03611   0.03111  -3.09191
    D7       -3.10797  -0.00048   0.00171  -0.06781  -0.06565   3.10956
    D8        0.02181  -0.00048   0.00349  -0.07926  -0.07530  -0.05349
    D9        0.00001   0.00012  -0.00076   0.01287   0.01226   0.01227
   D10        3.09051   0.00023   0.00718  -0.01469  -0.00724   3.08327
   D11       -3.13083   0.00005  -0.00346   0.01901   0.01569  -3.11514
   D12       -0.04033   0.00017   0.00449  -0.00855  -0.00381  -0.04415
   D13        0.01943   0.00003  -0.00281   0.02319   0.02040   0.03983
   D14       -3.08918  -0.00049  -0.00245  -0.01221  -0.01428  -3.10346
   D15       -3.06962  -0.00033  -0.01178   0.05157   0.03986  -3.02976
   D16        0.10495  -0.00085  -0.01143   0.01617   0.00518   0.11013
   D17       -0.01323   0.00008   0.00385  -0.01572  -0.01165  -0.02488
   D18        3.11049   0.00007   0.00475  -0.01822  -0.01323   3.09725
   D19        3.14046   0.00009   0.00200  -0.00396  -0.00173   3.13873
   D20       -0.01900   0.00008   0.00291  -0.00646  -0.00332  -0.02232
   D21       -0.01334  -0.00009   0.00147  -0.02217  -0.02078  -0.03412
   D22        3.10001   0.00001   0.00093   0.00745   0.00896   3.10897
   D23       -3.13697  -0.00009   0.00048  -0.01969  -0.01930   3.12691
   D24       -0.02362   0.00001  -0.00006   0.00993   0.01044  -0.01318
   D25       -2.95913   0.00050  -0.00132   0.05988   0.05849  -2.90064
   D26        0.24409  -0.00013  -0.00166   0.03550   0.03372   0.27782
   D27        0.21562   0.00007  -0.00106   0.02457   0.02363   0.23924
   D28       -2.86435  -0.00057  -0.00140   0.00018  -0.00114  -2.86549
   D29       -3.12849   0.00012   0.00591  -0.02101  -0.01543   3.13926
   D30       -0.03384   0.00025   0.00568  -0.00307   0.00278  -0.03106
   D31        3.11019   0.00053  -0.00558   0.03182   0.02604   3.13623
   D32        0.01279  -0.00022  -0.00954   0.01420   0.00452   0.01730
   D33        0.02174  -0.00025  -0.00590   0.01009   0.00423   0.02597
   D34       -3.07567  -0.00100  -0.00986  -0.00754  -0.01729  -3.09295
   D35        0.02713  -0.00017   0.00110  -0.01526  -0.01424   0.01289
   D36       -0.00431  -0.00006  -0.00757   0.02383   0.01620   0.01189
   D37       -3.12272  -0.00051  -0.00032  -0.02521  -0.02547   3.13500
   D38       -0.00890   0.00005   0.00023  -0.00035  -0.00018  -0.00907
   D39        3.13533   0.00008   0.00038   0.00409   0.00444   3.13977
   D40        3.08903   0.00075   0.00411   0.01691   0.02099   3.11003
   D41       -0.04992   0.00078   0.00426   0.02136   0.02561  -0.02431
   D42       -0.00218   0.00013   0.00688  -0.01691  -0.01005  -0.01223
   D43        3.11757   0.00053   0.00006   0.02919   0.02929  -3.13633
   D44        3.13677   0.00010   0.00672  -0.02135  -0.01468   3.12209
   D45       -0.02666   0.00050  -0.00011   0.02475   0.02466  -0.00200
         Item               Value     Threshold  Converged?
 Maximum Force            0.010244     0.000450     NO 
 RMS     Force            0.002454     0.000300     NO 
 Maximum Displacement     0.184239     0.001800     NO 
 RMS     Displacement     0.053711     0.001200     NO 
 Predicted change in Energy=-9.503873D-04
 Lowest energy point so far.  Saving SCF results.
 GradGradGradGradGradGradGradGradGradGradGradGradGradGradGradGradGradGrad

 Leave Link  103 at Mon Apr  4 20:41:38 2022, MaxMem=  1879048192 cpu:               0.2 elap:               0.1
 (Enter /gpfs/software/gaussian16/sse4/tar/g16/l202.exe)
                          Input orientation:                          
 ---------------------------------------------------------------------
 Center     Atomic      Atomic             Coordinates (Angstroms)
 Number     Number       Type             X           Y           Z
 ---------------------------------------------------------------------
      1          6           0       -8.109244   -1.650454    6.638564
      2          6           0       -7.098030   -2.281568    7.481294
      3          6           0       -5.803245   -2.524534    7.075568
      4          6           0       -7.557138   -1.237103    5.363569
      5          6           0       -6.273890   -1.490658    4.972968
      6          6           0       -5.338626   -2.162144    5.791750
      7         17           0       -4.692058   -3.210643    8.246486
      8          1           0       -5.961985   -1.178002    3.981378
      9         17           0       -8.635833   -0.394643    4.276350
     10          8           0       -9.253861   -1.401129    7.017531
     11         17           0       -7.635451   -2.702007    9.080939
     12          6           0       -4.023164   -2.396013    5.222689
     13          6           0       -3.541261   -1.783177    4.071219
     14          6           0       -2.493485   -1.811792    3.408709
     15          6           0       -2.971296   -3.271979    5.625923
     16          6           0       -1.748073   -3.384097    4.954770
     17          6           0       -1.459153   -2.636427    3.803919
     18          1           0       -3.129499   -3.903768    6.488071
     19          1           0       -1.004058   -4.075930    5.333840
     20         17           0        0.079151   -2.807683    2.984773
 ---------------------------------------------------------------------
                    Distance matrix (angstroms):
                    1          2          3          4          5
     1  C    0.000000
     2  C    1.459813   0.000000
     3  C    2.504520   1.378445   0.000000
     4  C    1.449583   2.405503   2.768494   0.000000
     5  C    2.483600   2.756164   2.389840   1.365132   0.000000
     6  C    2.941980   2.442196   1.412582   2.441483   1.412804
     7  Cl   4.086168   2.690242   1.754004   4.518269   4.021997
     8  H    3.448850   3.841597   3.378219   2.111506   1.085490
     9  Cl   2.726611   4.024548   4.516150   1.747960   2.695422
    10  O    1.231230   2.374417   3.629347   2.375155   3.615036
    11  Cl   2.701007   1.739096   2.722129   3.996363   4.494067
    12  C    4.388235   3.816961   2.572619   3.721813   2.438810
    13  C    5.241694   4.952536   3.833054   4.253897   2.892400
    14  C    6.480336   6.165101   4.990829   5.458236   4.103839
    15  C    5.482090   4.631765   3.268040   5.023893   3.808751
    16  C    6.804791   6.018383   4.656292   6.206605   4.905962
    17  C    7.295962   6.741360   5.439425   6.447948   5.085386
    18  H    5.467901   4.400825   3.065348   5.289575   4.243328
    19  H    7.620296   6.705802   5.335977   7.141616   5.880900
    20  Cl   9.040973   8.485718   7.170590   8.150970   6.785912
                    6          7          8          9         10
     6  C    0.000000
     7  Cl   2.746476   0.000000
     8  H    2.152803   4.892391   0.000000
     9  Cl   4.036343   6.264599   2.801806   0.000000
    10  O    4.172619   5.059123   4.483800   2.984802   0.000000
    11  Cl   4.047916   3.101385   5.579301   5.422985   2.927317
    12  C    1.452227   3.202247   2.604502   5.116420   5.618847
    13  C    2.516816   4.560137   2.496841   5.284389   6.438985
    14  C    3.727795   5.494961   3.572133   6.363140   7.674303
    15  C    2.619825   3.135624   4.004184   6.495182   6.701290
    16  C    3.884041   4.419562   4.855039   7.539119   8.032683
    17  C    4.384829   5.524291   4.736454   7.533493   8.521193
    18  H    2.897993   2.452352   4.662220   6.893866   6.637119
    19  H    4.760329   4.778448   5.899846   8.538978   8.834513
    20  Cl   6.135808   7.114241   6.335961   9.134652  10.263851
                   11         12         13         14         15
    11  Cl   0.000000
    12  C    5.294180   0.000000
    13  C    6.534825   1.390570   0.000000
    14  C    7.707561   2.443718   1.239989   0.000000
    15  C    5.832354   1.427004   2.226768   2.697496   0.000000
    16  C    7.221616   2.494821   2.561080   2.327678   1.399746
    17  C    8.123909   2.940214   2.265978   1.380600   2.451570
    18  H    5.335804   2.161748   3.241547   3.776685   1.080503
    19  H    7.739754   3.456801   3.645315   3.324281   2.145151
    20  Cl   9.833081   4.691133   3.916294   2.791052   4.061584
                   16         17         18         19         20
    16  C    0.000000
    17  C    1.402477   0.000000
    18  H    2.128241   3.406006   0.000000
    19  H    1.084382   2.149404   2.424745   0.000000
    20  Cl   2.748070   1.751202   4.875442   2.880956   0.000000
 Stoichiometry    C12H3Cl4O(1-)
 Framework group  C1[X(C12H3Cl4O)]
 Deg. of freedom    54
 Full point group                 C1      NOp   1
 RotChk:  IX=0 Diff= 2.08D-02
 Largest Abelian subgroup         C1      NOp   1
 Largest concise Abelian subgroup C1      NOp   1
                         Standard orientation:                         
 ---------------------------------------------------------------------
 Center     Atomic      Atomic             Coordinates (Angstroms)
 Number     Number       Type             X           Y           Z
 ---------------------------------------------------------------------
      1          6           0        3.080841    0.526538    0.088805
      2          6           0        2.447626   -0.787373    0.027721
      3          6           0        1.083221   -0.981442   -0.001386
      4          6           0        2.101000    1.593025    0.027090
      5          6           0        0.751939    1.385316    0.005223
      6          6           0        0.171366    0.097328    0.011436
      7         17           0        0.491961   -2.624656   -0.165063
      8          1           0        0.094055    2.248715    0.000540
      9         17           0        2.719130    3.227978    0.012676
     10          8           0        4.300139    0.697098    0.076705
     11         17           0        3.550697   -2.130715   -0.028164
     12          6           0       -1.279469    0.036001    0.028135
     13          6           0       -2.117845    1.114211   -0.233157
     14          6           0       -3.341192    1.310820   -0.281538
     15          6           0       -2.167292   -1.039166    0.331659
     16          6           0       -3.562582   -0.930377    0.306769
     17          6           0       -4.209924    0.271466   -0.014889
     18          1           0       -1.743995   -1.991165    0.618022
     19          1           0       -4.160379   -1.801662    0.550465
     20         17           0       -5.958078    0.373819   -0.028735
 ---------------------------------------------------------------------
 Rotational constants (GHZ):           0.5430593           0.1599212           0.1239018
 Leave Link  202 at Mon Apr  4 20:41:38 2022, MaxMem=  1879048192 cpu:               0.1 elap:               0.0
 (Enter /gpfs/software/gaussian16/sse4/tar/g16/l301.exe)
 Standard basis: 6-311+G(d,p) (5D, 7F)
 Ernie: Thresh=  0.10000D-02 Tol=  0.10000D-05 Strict=F.
 There are   441 symmetry adapted cartesian basis functions of A   symmetry.
 There are   424 symmetry adapted basis functions of A   symmetry.
   424 basis functions,   704 primitive gaussians,   441 cartesian basis functions
    76 alpha electrons       76 beta electrons
       nuclear repulsion energy      1502.3587749057 Hartrees.
 IExCor= 4336 DFT=T Ex+Corr=M062X ExCW=0 ScaHFX=  0.540000
 ScaDFX=  1.000000  1.000000  1.000000  1.000000 ScalE2=  1.000000  1.000000
 IRadAn=      5 IRanWt=     -1 IRanGd=            0 ICorTp=0 IEmpDi=  4
 NAtoms=   20 NActive=   20 NUniq=   20 SFac= 1.00D+00 NAtFMM=   60 NAOKFM=F Big=F
 Integral buffers will be    131072 words long.
 Raffenetti 2 integral format.
 Two-electron integral symmetry is turned on.
 Leave Link  301 at Mon Apr  4 20:41:38 2022, MaxMem=  1879048192 cpu:               0.5 elap:               0.1
 (Enter /gpfs/software/gaussian16/sse4/tar/g16/l302.exe)
 NPDir=0 NMtPBC=     1 NCelOv=     1 NCel=       1 NClECP=     1 NCelD=      1
         NCelK=      1 NCelE2=     1 NClLst=     1 CellRange=     0.0.
 One-electron integrals computed using PRISM.
 One-electron integral symmetry used in STVInt
 NBasis=   424 RedAO= T EigKep=  1.12D-06  NBF=   424
 NBsUse=   419 1.00D-06 EigRej=  8.14D-07 NBFU=   419
 Precomputing XC quadrature grid using
 IXCGrd= 4 IRadAn=           5 IRanWt=          -1 IRanGd=           0 AccXCQ= 0.00D+00.
 Generated NRdTot=       0 NPtTot=           0 NUsed=           0 NTot=          32
 NSgBfM=   430   430   430   430   430 MxSgAt=    20 MxSgA2=    20.
 Leave Link  302 at Mon Apr  4 20:41:38 2022, MaxMem=  1879048192 cpu:               3.4 elap:               0.5
 (Enter /gpfs/software/gaussian16/sse4/tar/g16/l303.exe)
 DipDrv:  MaxL=1.
 Leave Link  303 at Mon Apr  4 20:41:38 2022, MaxMem=  1879048192 cpu:               0.4 elap:               0.1
 (Enter /gpfs/software/gaussian16/sse4/tar/g16/l401.exe)
 Initial guess from the checkpoint file:  "checkpoint.chk"
 B after Tr=     0.000000   -0.000000   -0.000000
         Rot=    0.999968   -0.000296   -0.000329    0.008030 Ang=  -0.92 deg.
 Guess basis will be translated and rotated to current coordinates.
 JPrj=2 DoOrth=T DoCkMO=T.
 Generating alternative initial guess.
 ExpMin= 4.38D-02 ExpMax= 1.06D+05 ExpMxC= 3.62D+03 IAcc=2 IRadAn=         4 AccDes= 0.00D+00
 Harris functional with IExCor= 1009 and IRadAn=       4 diagonalized for initial guess.
 HarFok:  IExCor= 1009 AccDes= 0.00D+00 IRadAn=         4 IDoV= 1 UseB2=F ITyADJ=14
 ICtDFT=  3500011 ScaDFX=  1.000000  1.000000  1.000000  1.000000
 FoFCou: FMM=F IPFlag=           0 FMFlag=      100000 FMFlg1=           0
         NFxFlg=           0 DoJE=T BraDBF=F KetDBF=T FulRan=T
         wScrn=  0.000000 ICntrl=       500 IOpCl=  0 I1Cent=   200000004 NGrid=           0
         NMat0=    1 NMatS0=      1 NMatT0=    0 NMatD0=    1 NMtDS0=    0 NMtDT0=    0
 Petite list used in FoFCou.
 Harris En= -2373.87570244941    
 Leave Link  401 at Mon Apr  4 20:41:41 2022, MaxMem=  1879048192 cpu:              14.2 elap:               2.1
 (Enter /gpfs/software/gaussian16/sse4/tar/g16/l502.exe)
 Integral symmetry usage will be decided dynamically.
 Closed shell SCF:
 Using DIIS extrapolation, IDIIS=  1040.
 NGot=  1879048192 LenX=  1878652179 LenY=  1878457257
 Requested convergence on RMS density matrix=1.00D-08 within 128 cycles.
 Requested convergence on MAX density matrix=1.00D-06.
 Requested convergence on             energy=1.00D-06.
 No special actions if energy rises.
 Fock matrices will be formed incrementally for  20 cycles.

 Cycle   1  Pass 1  IDiag  1:
 FoFJK:  IHMeth= 1 ICntrl=       0 DoSepK=F KAlg= 0 I1Cent=           0 FoldK=F
 IRaf= 790000000 NMat=       1 IRICut=       1 DoRegI=T DoRafI=F ISym2E= 0 IDoP0=0 IntGTp=1.
 FoFCou: FMM=F IPFlag=           0 FMFlag=      100000 FMFlg1=           0
         NFxFlg=           0 DoJE=F BraDBF=F KetDBF=F FulRan=T
         wScrn=  0.000000 ICntrl=         0 IOpCl=  0 I1Cent=           0 NGrid=           0
         NMat0=    1 NMatS0=      1 NMatT0=    0 NMatD0=    1 NMtDS0=    0 NMtDT0=    0
 Symmetry not used in FoFCou.
 E= -2374.93735219973    
 DIIS: error= 4.32D-03 at cycle   1 NSaved=   1.
 NSaved= 1 IEnMin= 1 EnMin= -2374.93735219973     IErMin= 1 ErrMin= 4.32D-03
 ErrMax= 4.32D-03  0.00D+00 EMaxC= 1.00D-01 BMatC= 2.25D-02 BMatP= 2.25D-02
 IDIUse=3 WtCom= 9.57D-01 WtEn= 4.32D-02
 Coeff-Com:  0.100D+01
 Coeff-En:   0.100D+01
 Coeff:      0.100D+01
 Gap=     0.390 Goal=   None    Shift=    0.000
 GapD=    0.390 DampG=1.000 DampE=1.000 DampFc=1.0000 IDamp=-1.
 RMSDP=2.28D-02 MaxDP=1.18D+00              OVMax= 7.68D-02

 Cycle   2  Pass 1  IDiag  1:
 RMSU=  2.21D-02    CP:  9.57D-01
 E= -2374.97840845652     Delta-E=       -0.041056256784 Rises=F Damp=F
 DIIS: error= 1.34D-03 at cycle   2 NSaved=   2.
 NSaved= 2 IEnMin= 2 EnMin= -2374.97840845652     IErMin= 2 ErrMin= 1.34D-03
 ErrMax= 1.34D-03  0.00D+00 EMaxC= 1.00D-01 BMatC= 8.02D-04 BMatP= 2.25D-02
 IDIUse=3 WtCom= 9.87D-01 WtEn= 1.34D-02
 Coeff-Com: -0.390D-01 0.104D+01
 Coeff-En:   0.000D+00 0.100D+01
 Coeff:     -0.385D-01 0.104D+01
 Gap=     0.156 Goal=   None    Shift=    0.000
 RMSDP=4.55D-03 MaxDP=4.95D-01 DE=-4.11D-02 OVMax= 1.27D-02

 Cycle   3  Pass 1  IDiag  1:
 RMSU=  2.72D-03    CP:  9.78D-01  1.11D+00
 E= -2374.97870642939     Delta-E=       -0.000297972873 Rises=F Damp=F
 DIIS: error= 2.55D-03 at cycle   3 NSaved=   3.
 NSaved= 3 IEnMin= 3 EnMin= -2374.97870642939     IErMin= 2 ErrMin= 1.34D-03
 ErrMax= 2.55D-03  0.00D+00 EMaxC= 1.00D-01 BMatC= 1.24D-03 BMatP= 8.02D-04
 IDIUse=3 WtCom= 1.65D-01 WtEn= 8.35D-01
 Coeff-Com: -0.494D-01 0.607D+00 0.443D+00
 Coeff-En:   0.000D+00 0.412D+00 0.588D+00
 Coeff:     -0.817D-02 0.444D+00 0.564D+00
 Gap=     0.162 Goal=   None    Shift=    0.000
 RMSDP=1.66D-03 MaxDP=1.26D-01 DE=-2.98D-04 OVMax= 1.66D-02

 Cycle   4  Pass 1  IDiag  1:
 RMSU=  1.62D-03    CP:  9.76D-01  1.11D+00  8.87D-01
 E= -2374.97950118730     Delta-E=       -0.000794757908 Rises=F Damp=F
 DIIS: error= 1.92D-03 at cycle   4 NSaved=   4.
 NSaved= 4 IEnMin= 4 EnMin= -2374.97950118730     IErMin= 2 ErrMin= 1.34D-03
 ErrMax= 1.92D-03  0.00D+00 EMaxC= 1.00D-01 BMatC= 4.57D-04 BMatP= 8.02D-04
 IDIUse=3 WtCom= 9.81D-01 WtEn= 1.92D-02
 Coeff-Com: -0.200D-01 0.153D+00 0.379D+00 0.488D+00
 Coeff-En:   0.000D+00 0.000D+00 0.294D+00 0.706D+00
 Coeff:     -0.196D-01 0.150D+00 0.378D+00 0.492D+00
 Gap=     0.161 Goal=   None    Shift=    0.000
 RMSDP=4.96D-04 MaxDP=4.47D-02 DE=-7.95D-04 OVMax= 7.81D-03

 Cycle   5  Pass 1  IDiag  1:
 RMSU=  3.35D-04    CP:  9.76D-01  1.12D+00  9.61D-01  8.30D-01
 E= -2374.97993815693     Delta-E=       -0.000436969631 Rises=F Damp=F
 DIIS: error= 3.29D-04 at cycle   5 NSaved=   5.
 NSaved= 5 IEnMin= 5 EnMin= -2374.97993815693     IErMin= 5 ErrMin= 3.29D-04
 ErrMax= 3.29D-04  0.00D+00 EMaxC= 1.00D-01 BMatC= 1.97D-05 BMatP= 4.57D-04
 IDIUse=3 WtCom= 9.97D-01 WtEn= 3.29D-03
 Coeff-Com: -0.175D-02-0.343D-01 0.130D+00 0.284D+00 0.622D+00
 Coeff-En:   0.000D+00 0.000D+00 0.000D+00 0.000D+00 0.100D+01
 Coeff:     -0.175D-02-0.342D-01 0.130D+00 0.283D+00 0.623D+00
 Gap=     0.160 Goal=   None    Shift=    0.000
 RMSDP=3.33D-04 MaxDP=3.06D-02 DE=-4.37D-04 OVMax= 1.70D-03

 Cycle   6  Pass 1  IDiag  1:
 RMSU=  2.36D-04    CP:  9.75D-01  1.11D+00  9.67D-01  7.81D-01  7.95D-01
 E= -2374.97995684554     Delta-E=       -0.000018688615 Rises=F Damp=F
 DIIS: error= 1.22D-04 at cycle   6 NSaved=   6.
 NSaved= 6 IEnMin= 6 EnMin= -2374.97995684554     IErMin= 6 ErrMin= 1.22D-04
 ErrMax= 1.22D-04  0.00D+00 EMaxC= 1.00D-01 BMatC= 3.69D-06 BMatP= 1.97D-05
 IDIUse=3 WtCom= 9.99D-01 WtEn= 1.22D-03
 Coeff-Com:  0.126D-02-0.393D-01 0.304D-01 0.105D+00 0.377D+00 0.526D+00
 Coeff-En:   0.000D+00 0.000D+00 0.000D+00 0.000D+00 0.781D-01 0.922D+00
 Coeff:      0.126D-02-0.392D-01 0.304D-01 0.105D+00 0.376D+00 0.527D+00
 Gap=     0.160 Goal=   None    Shift=    0.000
 RMSDP=1.86D-04 MaxDP=1.65D-02 DE=-1.87D-05 OVMax= 6.02D-04

 Cycle   7  Pass 1  IDiag  1:
 RMSU=  5.95D-05    CP:  9.76D-01  1.11D+00  9.78D-01  8.13D-01  8.74D-01
                    CP:  7.99D-01
 E= -2374.97996060992     Delta-E=       -0.000003764374 Rises=F Damp=F
 DIIS: error= 1.52D-05 at cycle   7 NSaved=   7.
 NSaved= 7 IEnMin= 7 EnMin= -2374.97996060992     IErMin= 7 ErrMin= 1.52D-05
 ErrMax= 1.52D-05  0.00D+00 EMaxC= 1.00D-01 BMatC= 1.57D-07 BMatP= 3.69D-06
 IDIUse=1 WtCom= 1.00D+00 WtEn= 0.00D+00
 Coeff-Com:  0.795D-03-0.141D-01 0.427D-03 0.158D-01 0.924D-01 0.208D+00
 Coeff-Com:  0.697D+00
 Coeff:      0.795D-03-0.141D-01 0.427D-03 0.158D-01 0.924D-01 0.208D+00
 Coeff:      0.697D+00
 Gap=     0.161 Goal=   None    Shift=    0.000
 RMSDP=4.22D-05 MaxDP=3.76D-03 DE=-3.76D-06 OVMax= 1.66D-04

 Cycle   8  Pass 1  IDiag  1:
 RMSU=  2.09D-05    CP:  9.76D-01  1.11D+00  9.76D-01  8.07D-01  8.85D-01
                    CP:  8.86D-01  1.11D+00
 E= -2374.97996078178     Delta-E=       -0.000000171864 Rises=F Damp=F
 DIIS: error= 8.42D-06 at cycle   8 NSaved=   8.
 NSaved= 8 IEnMin= 8 EnMin= -2374.97996078178     IErMin= 8 ErrMin= 8.42D-06
 ErrMax= 8.42D-06  0.00D+00 EMaxC= 1.00D-01 BMatC= 2.98D-08 BMatP= 1.57D-07
 IDIUse=1 WtCom= 1.00D+00 WtEn= 0.00D+00
 Coeff-Com:  0.156D-03 0.266D-04-0.435D-02-0.993D-02-0.217D-01 0.209D-02
 Coeff-Com:  0.311D+00 0.722D+00
 Coeff:      0.156D-03 0.266D-04-0.435D-02-0.993D-02-0.217D-01 0.209D-02
 Coeff:      0.311D+00 0.722D+00
 Gap=     0.160 Goal=   None    Shift=    0.000
 RMSDP=1.05D-05 MaxDP=8.13D-04 DE=-1.72D-07 OVMax= 7.95D-05

 Cycle   9  Pass 1  IDiag  1:
 RMSU=  6.32D-06    CP:  9.76D-01  1.11D+00  9.76D-01  8.04D-01  8.89D-01
                    CP:  8.96D-01  1.18D+00  9.97D-01
 E= -2374.97996081982     Delta-E=       -0.000000038035 Rises=F Damp=F
 DIIS: error= 3.49D-06 at cycle   9 NSaved=   9.
 NSaved= 9 IEnMin= 9 EnMin= -2374.97996081982     IErMin= 9 ErrMin= 3.49D-06
 ErrMax= 3.49D-06  0.00D+00 EMaxC= 1.00D-01 BMatC= 4.26D-09 BMatP= 2.98D-08
 IDIUse=1 WtCom= 1.00D+00 WtEn= 0.00D+00
 Coeff-Com: -0.180D-04 0.165D-02-0.208D-02-0.650D-02-0.199D-01-0.222D-01
 Coeff-Com:  0.541D-01 0.330D+00 0.665D+00
 Coeff:     -0.180D-04 0.165D-02-0.208D-02-0.650D-02-0.199D-01-0.222D-01
 Coeff:      0.541D-01 0.330D+00 0.665D+00
 Gap=     0.160 Goal=   None    Shift=    0.000
 RMSDP=5.14D-06 MaxDP=7.71D-04 DE=-3.80D-08 OVMax= 3.62D-05

 Cycle  10  Pass 1  IDiag  1:
 RMSU=  2.20D-06    CP:  9.76D-01  1.11D+00  9.75D-01  8.04D-01  8.91D-01
                    CP:  8.97D-01  1.20D+00  1.11D+00  9.74D-01
 E= -2374.97996082543     Delta-E=       -0.000000005620 Rises=F Damp=F
 DIIS: error= 1.29D-06 at cycle  10 NSaved=  10.
 NSaved=10 IEnMin=10 EnMin= -2374.97996082543     IErMin=10 ErrMin= 1.29D-06
 ErrMax= 1.29D-06  0.00D+00 EMaxC= 1.00D-01 BMatC= 6.29D-10 BMatP= 4.26D-09
 IDIUse=1 WtCom= 1.00D+00 WtEn= 0.00D+00
 Coeff-Com: -0.337D-04 0.776D-03-0.298D-03-0.149D-02-0.528D-02-0.894D-02
 Coeff-Com: -0.280D-01 0.308D-01 0.296D+00 0.717D+00
 Coeff:     -0.337D-04 0.776D-03-0.298D-03-0.149D-02-0.528D-02-0.894D-02
 Coeff:     -0.280D-01 0.308D-01 0.296D+00 0.717D+00
 Gap=     0.160 Goal=   None    Shift=    0.000
 RMSDP=1.99D-06 MaxDP=1.97D-04 DE=-5.62D-09 OVMax= 1.63D-05

 Cycle  11  Pass 1  IDiag  1:
 RMSU=  6.96D-07    CP:  9.76D-01  1.11D+00  9.75D-01  8.04D-01  8.90D-01
                    CP:  8.99D-01  1.20D+00  1.13D+00  1.05D+00  9.26D-01
 E= -2374.97996082635     Delta-E=       -0.000000000918 Rises=F Damp=F
 DIIS: error= 3.58D-07 at cycle  11 NSaved=  11.
 NSaved=11 IEnMin=11 EnMin= -2374.97996082635     IErMin=11 ErrMin= 3.58D-07
 ErrMax= 3.58D-07  0.00D+00 EMaxC= 1.00D-01 BMatC= 5.04D-11 BMatP= 6.29D-10
 IDIUse=1 WtCom= 1.00D+00 WtEn= 0.00D+00
 Coeff-Com: -0.839D-05 0.401D-04 0.148D-03 0.278D-03 0.835D-03 0.293D-03
 Coeff-Com: -0.153D-01-0.321D-01 0.785D-02 0.201D+00 0.837D+00
 Coeff:     -0.839D-05 0.401D-04 0.148D-03 0.278D-03 0.835D-03 0.293D-03
 Coeff:     -0.153D-01-0.321D-01 0.785D-02 0.201D+00 0.837D+00
 Gap=     0.160 Goal=   None    Shift=    0.000
 RMSDP=7.00D-07 MaxDP=7.17D-05 DE=-9.18D-10 OVMax= 8.35D-06

 Cycle  12  Pass 1  IDiag  1:
 RMSU=  4.36D-07    CP:  9.76D-01  1.11D+00  9.75D-01  8.04D-01  8.89D-01
                    CP:  9.00D-01  1.20D+00  1.14D+00  1.07D+00  8.92D-01
                    CP:  1.01D+00
 E= -2374.97996082660     Delta-E=       -0.000000000249 Rises=F Damp=F
 DIIS: error= 1.56D-07 at cycle  12 NSaved=  12.
 NSaved=12 IEnMin=12 EnMin= -2374.97996082660     IErMin=12 ErrMin= 1.56D-07
 ErrMax= 1.56D-07  0.00D+00 EMaxC= 1.00D-01 BMatC= 1.34D-11 BMatP= 5.04D-11
 IDIUse=1 WtCom= 1.00D+00 WtEn= 0.00D+00
 Coeff-Com:  0.232D-05-0.120D-03 0.122D-03 0.379D-03 0.125D-02 0.151D-02
 Coeff-Com: -0.107D-02-0.193D-01-0.484D-01-0.520D-01 0.359D+00 0.758D+00
 Coeff:      0.232D-05-0.120D-03 0.122D-03 0.379D-03 0.125D-02 0.151D-02
 Coeff:     -0.107D-02-0.193D-01-0.484D-01-0.520D-01 0.359D+00 0.758D+00
 Gap=     0.160 Goal=   None    Shift=    0.000
 RMSDP=4.85D-07 MaxDP=8.22D-05 DE=-2.49D-10 OVMax= 4.05D-06

 Cycle  13  Pass 1  IDiag  1:
 RMSU=  2.11D-07    CP:  9.76D-01  1.11D+00  9.75D-01  8.04D-01  8.89D-01
                    CP:  8.99D-01  1.20D+00  1.14D+00  1.08D+00  9.36D-01
                    CP:  1.05D+00  8.03D-01
 E= -2374.97996082650     Delta-E=        0.000000000098 Rises=F Damp=F
 DIIS: error= 4.88D-08 at cycle  13 NSaved=  13.
 NSaved=13 IEnMin=12 EnMin= -2374.97996082660     IErMin=13 ErrMin= 4.88D-08
 ErrMax= 4.88D-08  0.00D+00 EMaxC= 1.00D-01 BMatC= 1.31D-12 BMatP= 1.34D-11
 IDIUse=1 WtCom= 1.00D+00 WtEn= 0.00D+00
 Coeff-Com:  0.165D-05-0.457D-04 0.307D-04 0.103D-03 0.328D-03 0.435D-03
 Coeff-Com:  0.146D-02-0.301D-02-0.170D-01-0.404D-01 0.329D-01 0.269D+00
 Coeff-Com:  0.756D+00
 Coeff:      0.165D-05-0.457D-04 0.307D-04 0.103D-03 0.328D-03 0.435D-03
 Coeff:      0.146D-02-0.301D-02-0.170D-01-0.404D-01 0.329D-01 0.269D+00
 Coeff:      0.756D+00
 Gap=     0.160 Goal=   None    Shift=    0.000
 RMSDP=1.98D-07 MaxDP=2.71D-05 DE= 9.82D-11 OVMax= 1.22D-06

 Cycle  14  Pass 1  IDiag  1:
 RMSU=  5.90D-08    CP:  9.76D-01  1.11D+00  9.75D-01  8.04D-01  8.89D-01
                    CP:  8.99D-01  1.20D+00  1.14D+00  1.07D+00  9.23D-01
                    CP:  1.07D+00  9.24D-01  1.08D+00
 E= -2374.97996082673     Delta-E=       -0.000000000228 Rises=F Damp=F
 DIIS: error= 3.28D-08 at cycle  14 NSaved=  14.
 NSaved=14 IEnMin=14 EnMin= -2374.97996082673     IErMin=14 ErrMin= 3.28D-08
 ErrMax= 3.28D-08  0.00D+00 EMaxC= 1.00D-01 BMatC= 3.31D-13 BMatP= 1.31D-12
 IDIUse=1 WtCom= 1.00D+00 WtEn= 0.00D+00
 Coeff-Com:  0.455D-06-0.358D-05-0.356D-05-0.734D-05-0.351D-04-0.237D-04
 Coeff-Com:  0.821D-03 0.150D-02-0.328D-03-0.109D-01-0.437D-01 0.510D-02
 Coeff-Com:  0.364D+00 0.683D+00
 Coeff:      0.455D-06-0.358D-05-0.356D-05-0.734D-05-0.351D-04-0.237D-04
 Coeff:      0.821D-03 0.150D-02-0.328D-03-0.109D-01-0.437D-01 0.510D-02
 Coeff:      0.364D+00 0.683D+00
 Gap=     0.160 Goal=   None    Shift=    0.000
 RMSDP=4.26D-08 MaxDP=4.55D-06 DE=-2.28D-10 OVMax= 5.18D-07

 Cycle  15  Pass 1  IDiag  1:
 RMSU=  2.35D-08    CP:  9.76D-01  1.11D+00  9.75D-01  8.04D-01  8.89D-01
                    CP:  8.99D-01  1.20D+00  1.14D+00  1.07D+00  9.18D-01
                    CP:  1.09D+00  9.21D-01  1.12D+00  1.04D+00
 E= -2374.97996082662     Delta-E=        0.000000000116 Rises=F Damp=F
 DIIS: error= 1.23D-08 at cycle  15 NSaved=  15.
 NSaved=15 IEnMin=14 EnMin= -2374.97996082673     IErMin=15 ErrMin= 1.23D-08
 ErrMax= 1.23D-08  0.00D+00 EMaxC= 1.00D-01 BMatC= 5.02D-14 BMatP= 3.31D-13
 IDIUse=1 WtCom= 1.00D+00 WtEn= 0.00D+00
 Coeff-Com: -0.883D-07 0.690D-05-0.785D-05-0.232D-04-0.773D-04-0.863D-04
 Coeff-Com:  0.118D-03 0.130D-02 0.303D-02 0.216D-02-0.269D-01-0.470D-01
 Coeff-Com:  0.284D-01 0.313D+00 0.727D+00
 Coeff:     -0.883D-07 0.690D-05-0.785D-05-0.232D-04-0.773D-04-0.863D-04
 Coeff:      0.118D-03 0.130D-02 0.303D-02 0.216D-02-0.269D-01-0.470D-01
 Coeff:      0.284D-01 0.313D+00 0.727D+00
 Gap=     0.160 Goal=   None    Shift=    0.000
 RMSDP=2.22D-08 MaxDP=3.08D-06 DE= 1.16D-10 OVMax= 2.09D-07

 Cycle  16  Pass 1  IDiag  1:
 RMSU=  6.34D-09    CP:  9.76D-01  1.11D+00  9.75D-01  8.04D-01  8.89D-01
                    CP:  8.99D-01  1.20D+00  1.14D+00  1.07D+00  9.16D-01
                    CP:  1.08D+00  9.25D-01  1.15D+00  1.11D+00  1.02D+00
 E= -2374.97996082670     Delta-E=       -0.000000000083 Rises=F Damp=F
 DIIS: error= 3.00D-09 at cycle  16 NSaved=  16.
 NSaved=16 IEnMin=14 EnMin= -2374.97996082673     IErMin=16 ErrMin= 3.00D-09
 ErrMax= 3.00D-09  0.00D+00 EMaxC= 1.00D-01 BMatC= 3.95D-15 BMatP= 5.02D-14
 IDIUse=1 WtCom= 1.00D+00 WtEn= 0.00D+00
 Coeff-Com: -0.649D-07 0.227D-05-0.218D-05-0.587D-05-0.173D-04-0.194D-04
 Coeff-Com: -0.697D-04 0.200D-03 0.936D-03 0.208D-02-0.293D-02-0.150D-01
 Coeff-Com: -0.345D-01 0.213D-01 0.237D+00 0.791D+00
 Coeff:     -0.649D-07 0.227D-05-0.218D-05-0.587D-05-0.173D-04-0.194D-04
 Coeff:     -0.697D-04 0.200D-03 0.936D-03 0.208D-02-0.293D-02-0.150D-01
 Coeff:     -0.345D-01 0.213D-01 0.237D+00 0.791D+00
 Gap=     0.160 Goal=   None    Shift=    0.000
 RMSDP=5.33D-09 MaxDP=3.63D-07 DE=-8.28D-11 OVMax= 5.70D-08

 SCF Done:  E(RM062X) =  -2374.97996083     A.U. after   16 cycles
            NFock= 16  Conv=0.53D-08     -V/T= 2.0025
 KE= 2.369154545859D+03 PE=-8.642807215581D+03 EE= 2.396313933990D+03
 Leave Link  502 at Mon Apr  4 20:46:09 2022, MaxMem=  1879048192 cpu:            1877.8 elap:             268.5
 (Enter /gpfs/software/gaussian16/sse4/tar/g16/l701.exe)
 ... and contract with generalized density number  0.
 Compute integral first derivatives.
 Leave Link  701 at Mon Apr  4 20:46:09 2022, MaxMem=  1879048192 cpu:               2.0 elap:               0.3
 (Enter /gpfs/software/gaussian16/sse4/tar/g16/l702.exe)
 L702 exits ... SP integral derivatives will be done elsewhere.
 Leave Link  702 at Mon Apr  4 20:46:09 2022, MaxMem=  1879048192 cpu:               0.2 elap:               0.0
 (Enter /gpfs/software/gaussian16/sse4/tar/g16/l703.exe)
 Integral derivatives from FoFJK, PRISM(SPDF).
 Compute integral first derivatives, UseDBF=F ICtDFT=           0.
 Calling FoFJK, ICntrl=      2127 FMM=F ISym2X=0 I1Cent= 0 IOpClX= 0 NMat=1 NMatS=1 NMatT=0.
 FoFJK:  IHMeth= 1 ICntrl=    2127 DoSepK=F KAlg= 0 I1Cent=           0 FoldK=F
 IRaf=         0 NMat=       1 IRICut=       1 DoRegI=T DoRafI=F ISym2E= 0 IDoP0=0 IntGTp=1.
 FoFCou: FMM=F IPFlag=           0 FMFlag=      100000 FMFlg1=         800
         NFxFlg=           0 DoJE=F BraDBF=F KetDBF=F FulRan=T
         wScrn=  0.000000 ICntrl=      2127 IOpCl=  0 I1Cent=           0 NGrid=           0
         NMat0=    1 NMatS0=      1 NMatT0=    0 NMatD0=    1 NMtDS0=    0 NMtDT0=    0
 Symmetry not used in FoFCou.
 Leave Link  703 at Mon Apr  4 20:46:51 2022, MaxMem=  1879048192 cpu:             286.9 elap:              41.0
 (Enter /gpfs/software/gaussian16/sse4/tar/g16/l716.exe)
 Dipole        =-2.70450038D+00-9.75745107D-01 1.70206216D-01
 ***** Axes restored to original set *****
 -------------------------------------------------------------------
 Center     Atomic                   Forces (Hartrees/Bohr)
 Number     Number              X              Y              Z
 -------------------------------------------------------------------
      1        6           0.004674598    0.010468784    0.004028791
      2        6          -0.001594237   -0.002518358   -0.000548679
      3        6           0.001338184    0.000116497    0.000134178
      4        6          -0.000361469   -0.003884365   -0.001202734
      5        6          -0.001304083   -0.000758722   -0.000037991
      6        6          -0.001368168   -0.000355344   -0.000185426
      7       17          -0.000912828   -0.000138707    0.001403030
      8        1           0.000339424    0.000252485    0.000212358
      9       17          -0.000132350    0.000068756    0.000111203
     10        8          -0.002639505   -0.004080724   -0.001518107
     11       17          -0.000583761    0.000233161   -0.000495456
     12        6          -0.000026408    0.002094718   -0.001020628
     13        6           0.001406813   -0.001547495    0.002788725
     14        6           0.000005269    0.001810047   -0.001731588
     15        6           0.000052711   -0.001274168   -0.000299425
     16        6           0.000425660    0.000897725   -0.001309759
     17        6          -0.000702300   -0.002612340    0.001060344
     18        1           0.000529214    0.000724206   -0.001031389
     19        1           0.000092493    0.000147253   -0.000101353
     20       17           0.000760743    0.000356592   -0.000256093
 -------------------------------------------------------------------
 Cartesian Forces:  Max     0.010468784 RMS     0.002035935
 Leave Link  716 at Mon Apr  4 20:46:51 2022, MaxMem=  1879048192 cpu:               0.2 elap:               0.0
 (Enter /gpfs/software/gaussian16/sse4/tar/g16/l103.exe)

 GradGradGradGradGradGradGradGradGradGradGradGradGradGradGradGradGradGrad
 Berny optimization.
 Using GEDIIS/GDIIS optimizer.
 FormGI is forming the generalized inverse of G from B-inverse, IUseBI=4.
 GSVD:  received Info=                   1 from GESDD.
 Internal  Forces:  Max     0.004468571 RMS     0.001254077
 Search for a local minimum.
 Step number   6 out of a maximum of  108
 All quantities printed in internal units (Hartrees-Bohrs-Radians)
 RMS Force = .12541D-02 SwitMx=.10000D-02 MixMth= 1
 Mixed Optimization -- RFO/linear search
 Update second derivatives using D2CorX and points    4    5    6
 DE= -2.39D-04 DEPred=-9.50D-04 R= 2.52D-01
 Trust test= 2.52D-01 RLast= 2.10D-01 DXMaxT set to 6.37D-01
 ITU=  0  1  1 -1  1  0
 Use linear search instead of GDIIS.
     Eigenvalues ---    0.00971   0.01020   0.01292   0.01392   0.01577
     Eigenvalues ---    0.01663   0.01734   0.01858   0.02034   0.02089
     Eigenvalues ---    0.02113   0.02136   0.02148   0.02194   0.02212
     Eigenvalues ---    0.02330   0.02409   0.15472   0.16018   0.16038
     Eigenvalues ---    0.19410   0.22042   0.23282   0.23947   0.24809
     Eigenvalues ---    0.24915   0.24984   0.24991   0.24992   0.24998
     Eigenvalues ---    0.25449   0.26484   0.30893   0.32050   0.32120
     Eigenvalues ---    0.32403   0.33579   0.34026   0.34117   0.34862
     Eigenvalues ---    0.35030   0.35124   0.37480   0.41181   0.42438
     Eigenvalues ---    0.42840   0.45394   0.46528   0.48584   0.53093
     Eigenvalues ---    0.53490   0.58975   0.93100   1.01021
 RFO step:  Lambda=-1.29096073D-03 EMin= 9.71453546D-03
 Quartic linear search produced a step of -0.42525.
 Iteration  1 RMS(Cart)=  0.03816477 RMS(Int)=  0.00157163
 Iteration  2 RMS(Cart)=  0.00141582 RMS(Int)=  0.00088185
 Iteration  3 RMS(Cart)=  0.00000210 RMS(Int)=  0.00088184
 Iteration  4 RMS(Cart)=  0.00000000 RMS(Int)=  0.00088184
 ITry= 1 IFail=0 DXMaxC= 1.43D-01 DCOld= 1.00D+10 DXMaxT= 6.37D-01 DXLimC= 3.00D+00 Rises=F
 Variable       Old X    -DE/DX   Delta X   Delta X   Delta X     New X
                                 (Linear)    (Quad)   (Total)
    R1        2.75865  -0.00062   0.00366  -0.00894  -0.00476   2.75389
    R2        2.73931  -0.00122  -0.00251   0.00414   0.00210   2.74141
    R3        2.32669   0.00116   0.00154  -0.00229  -0.00075   2.32594
    R4        2.60488   0.00170   0.00415  -0.00594  -0.00174   2.60314
    R5        3.28642  -0.00033   0.00103  -0.00210  -0.00106   3.28535
    R6        2.66939   0.00262   0.00039   0.00024   0.00016   2.66955
    R7        3.31459   0.00041   0.00187  -0.00283  -0.00096   3.31363
    R8        2.57973  -0.00094   0.00016  -0.00278  -0.00267   2.57705
    R9        3.30317   0.00005  -0.00043   0.00212   0.00170   3.30486
   R10        2.66981   0.00017   0.00033   0.00094   0.00074   2.67055
   R11        2.05128  -0.00002   0.00104  -0.00212  -0.00109   2.05019
   R12        2.74431   0.00295   0.00675  -0.01372  -0.00698   2.73733
   R13        2.62780  -0.00079   0.00171  -0.00534  -0.00361   2.62419
   R14        2.69665   0.00095  -0.00141   0.00468   0.00327   2.69992
   R15        2.34324   0.00073   0.00482  -0.01308  -0.00826   2.33498
   R16        2.60896   0.00043  -0.00186   0.00514   0.00328   2.61224
   R17        2.64514   0.00100   0.00079  -0.00084  -0.00006   2.64507
   R18        2.04185  -0.00132  -0.00006  -0.00079  -0.00085   2.04100
   R19        2.65030  -0.00128   0.00151  -0.00405  -0.00255   2.64774
   R20        2.04919  -0.00007   0.00066  -0.00130  -0.00064   2.04854
   R21        3.30929   0.00075   0.00398  -0.00708  -0.00309   3.30620
    A1        1.94680   0.00010  -0.00201   0.00861   0.00338   1.95017
    A2        2.15776   0.00022  -0.00046   0.00808   0.00211   2.15987
    A3        2.17373   0.00007   0.00456  -0.00309  -0.00389   2.16984
    A4        2.16150   0.00059   0.00410  -0.00865  -0.00361   2.15789
    A5        2.00584  -0.00148  -0.00672   0.01160   0.00440   2.01024
    A6        2.11576   0.00089   0.00264  -0.00299  -0.00082   2.11494
    A7        2.13086  -0.00105  -0.00223   0.00374   0.00141   2.13227
    A8        2.05728  -0.00219  -0.00176   0.00336   0.00164   2.05892
    A9        2.09289   0.00325   0.00443  -0.00682  -0.00234   2.09054
   A10        2.16124   0.00033  -0.00263   0.00620   0.00430   2.16554
   A11        2.03697  -0.00043   0.00208  -0.00507  -0.00344   2.03353
   A12        2.08478   0.00010   0.00060  -0.00082  -0.00067   2.08411
   A13        2.14687   0.00110   0.00794  -0.01572  -0.00802   2.13886
   A14        2.06915  -0.00029  -0.00643   0.01529   0.00895   2.07811
   A15        2.06700  -0.00082  -0.00149   0.00032  -0.00106   2.06594
   A16        2.01630  -0.00095  -0.00419   0.00991   0.00504   2.02134
   A17        2.23034   0.00447   0.01222  -0.02229  -0.00964   2.22070
   A18        2.03654  -0.00352  -0.00821   0.01237   0.00457   2.04111
   A19        2.17416  -0.00097  -0.00953   0.02226   0.01276   2.18692
   A20        2.28607   0.00309   0.01050  -0.01912  -0.00858   2.27749
   A21        1.82251  -0.00213  -0.00130  -0.00300  -0.00429   1.81822
   A22        2.38195   0.00276  -0.00538   0.02053   0.01515   2.39709
   A23        2.08736  -0.00129   0.00743  -0.01990  -0.01251   2.07485
   A24        2.16258   0.00032   0.00381  -0.00719  -0.00340   2.15917
   A25        2.06743   0.00017  -0.00031   0.00061   0.00034   2.06777
   A26        2.05296  -0.00050  -0.00375   0.00694   0.00322   2.05618
   A27        2.13032   0.00067   0.00046   0.00006   0.00046   2.13078
   A28        2.07497  -0.00016   0.00049  -0.00181  -0.00129   2.07367
   A29        2.07788  -0.00051  -0.00094   0.00172   0.00081   2.07869
   A30        1.98121  -0.00032  -0.00499   0.00984   0.00488   1.98609
   A31        2.19274  -0.00016   0.00379  -0.00781  -0.00390   2.18884
   A32        2.10908   0.00049   0.00116  -0.00214  -0.00086   2.10822
    D1       -0.06502   0.00166   0.01737   0.05239   0.06961   0.00459
    D2        3.06320   0.00162   0.01879   0.04817   0.06698   3.13018
    D3       -3.10455  -0.00231  -0.02738  -0.08842  -0.11642   3.06221
    D4        0.02368  -0.00235  -0.02596  -0.09264  -0.11906  -0.09538
    D5        0.07115  -0.00176  -0.01733  -0.06626  -0.08371  -0.01256
    D6       -3.09191  -0.00142  -0.01323  -0.04938  -0.06267   3.12861
    D7        3.10956   0.00227   0.02792   0.07687   0.10401  -3.06962
    D8       -0.05349   0.00261   0.03202   0.09376   0.12505   0.07156
    D9        0.01227  -0.00069  -0.00522  -0.01576  -0.02109  -0.00881
   D10        3.08327  -0.00042   0.00308  -0.01154  -0.00846   3.07482
   D11       -3.11514  -0.00063  -0.00667  -0.01139  -0.01834  -3.13348
   D12       -0.04415  -0.00036   0.00162  -0.00717  -0.00571  -0.04985
   D13        0.03983  -0.00039  -0.00868  -0.01242  -0.02102   0.01881
   D14       -3.10346   0.00007   0.00607  -0.01642  -0.01052  -3.11398
   D15       -3.02976  -0.00045  -0.01695  -0.01714  -0.03404  -3.06380
   D16        0.11013   0.00001  -0.00220  -0.02114  -0.02354   0.08659
   D17       -0.02488   0.00092   0.00495   0.04534   0.04994   0.02506
   D18        3.09725   0.00075   0.00563   0.03799   0.04341   3.14066
   D19        3.13873   0.00058   0.00074   0.02807   0.02835  -3.11611
   D20       -0.02232   0.00040   0.00141   0.02071   0.02182  -0.00051
   D21       -0.03412   0.00025   0.00884  -0.00153   0.00738  -0.02674
   D22        3.10897  -0.00017  -0.00381   0.00205  -0.00198   3.10699
   D23        3.12691   0.00042   0.00821   0.00566   0.01376   3.14067
   D24       -0.01318   0.00000  -0.00444   0.00924   0.00440  -0.00878
   D25       -2.90064   0.00040  -0.02487   0.07094   0.04613  -2.85451
   D26        0.27782   0.00093  -0.01434   0.06489   0.05067   0.32849
   D27        0.23924   0.00087  -0.01005   0.06690   0.05673   0.29597
   D28       -2.86549   0.00140   0.00048   0.06085   0.06127  -2.80422
   D29        3.13926   0.00046   0.00656   0.00777   0.01453  -3.12940
   D30       -0.03106   0.00015  -0.00118   0.01203   0.01078  -0.02027
   D31        3.13623  -0.00068  -0.01107  -0.00223  -0.01316   3.12307
   D32        0.01730  -0.00052  -0.00192  -0.02207  -0.02388  -0.00658
   D33        0.02597  -0.00023  -0.00180  -0.00788  -0.00965   0.01632
   D34       -3.09295  -0.00007   0.00735  -0.02772  -0.02037  -3.11332
   D35        0.01289   0.00021   0.00606  -0.00557   0.00050   0.01340
   D36        0.01189  -0.00043  -0.00689  -0.00578  -0.01268  -0.00079
   D37        3.13500   0.00036   0.01083  -0.01304  -0.00225   3.13275
   D38       -0.00907  -0.00006   0.00008  -0.00109  -0.00094  -0.01002
   D39        3.13977  -0.00002  -0.00189   0.00331   0.00145   3.14122
   D40        3.11003  -0.00021  -0.00893   0.01853   0.00968   3.11970
   D41       -0.02431  -0.00018  -0.01089   0.02292   0.01207  -0.01224
   D42       -0.01223   0.00038   0.00427   0.00842   0.01272   0.00049
   D43       -3.13633  -0.00036  -0.01246   0.01536   0.00287  -3.13346
   D44        3.12209   0.00035   0.00624   0.00400   0.01032   3.13241
   D45       -0.00200  -0.00040  -0.01049   0.01095   0.00046  -0.00154
         Item               Value     Threshold  Converged?
 Maximum Force            0.004469     0.000450     NO 
 RMS     Force            0.001254     0.000300     NO 
 Maximum Displacement     0.143095     0.001800     NO 
 RMS     Displacement     0.038035     0.001200     NO 
 Predicted change in Energy=-1.025441D-03
 Lowest energy point so far.  Saving SCF results.
 GradGradGradGradGradGradGradGradGradGradGradGradGradGradGradGradGradGrad

 Leave Link  103 at Mon Apr  4 20:46:51 2022, MaxMem=  1879048192 cpu:               0.2 elap:               0.1
 (Enter /gpfs/software/gaussian16/sse4/tar/g16/l202.exe)
                          Input orientation:                          
 ---------------------------------------------------------------------
 Center     Atomic      Atomic             Coordinates (Angstroms)
 Number     Number       Type             X           Y           Z
 ---------------------------------------------------------------------
      1          6           0       -8.085097   -1.598918    6.666807
      2          6           0       -7.079362   -2.254144    7.493173
      3          6           0       -5.789879   -2.499211    7.075149
      4          6           0       -7.561303   -1.247688    5.360367
      5          6           0       -6.279582   -1.487749    4.961258
      6          6           0       -5.335260   -2.138180    5.787283
      7         17           0       -4.672138   -3.205226    8.227083
      8          1           0       -5.973959   -1.191223    3.963407
      9         17           0       -8.673136   -0.470366    4.256690
     10          8           0       -9.258757   -1.450794    7.006714
     11         17           0       -7.608144   -2.698773    9.088539
     12          6           0       -4.020703   -2.370196    5.224821
     13          6           0       -3.503949   -1.734381    4.103625
     14          6           0       -2.459292   -1.761406    3.444291
     15          6           0       -2.993119   -3.283398    5.613948
     16          6           0       -1.768375   -3.404754    4.947261
     17          6           0       -1.455200   -2.634142    3.819773
     18          1           0       -3.170260   -3.926350    6.463506
     19          1           0       -1.044365   -4.124693    5.311470
     20         17           0        0.081682   -2.822160    3.005145
 ---------------------------------------------------------------------
                    Distance matrix (angstroms):
                    1          2          3          4          5
     1  C    0.000000
     2  C    1.457294   0.000000
     3  C    2.499059   1.377522   0.000000
     4  C    1.450692   2.407091   2.764911   0.000000
     5  C    2.486189   2.763621   2.394034   1.363717   0.000000
     6  C    2.937001   2.442417   1.412665   2.435262   1.413196
     7  Cl   4.082032   2.690336   1.753498   4.516337   4.024825
     8  H    3.454199   3.848502   3.380481   2.115265   1.084915
     9  Cl   2.725451   4.024525   4.513656   1.748858   2.694547
    10  O    1.230835   2.373136   3.624496   2.373407   3.613964
    11  Cl   2.702213   1.738533   2.720230   4.000889   4.501789
    12  C    4.381038   3.809762   2.563268   3.716752   2.439408
    13  C    5.251207   4.954066   3.826278   4.275324   2.915562
    14  C    6.485421   6.162895   4.981997   5.474100   4.119550
    15  C    5.465732   4.613917   3.251450   5.007667   3.801474
    16  C    6.791087   6.001013   4.639010   6.195289   4.901642
    17  C    7.289227   6.728259   5.422649   6.448270   5.088406
    18  H    5.441865   4.374650   3.045199   5.260552   4.227459
    19  H    7.601868   6.684308   5.317205   7.123906   5.872276
    20  Cl   9.033292   8.470277   7.151536   8.151150   6.787688
                    6          7          8          9         10
     6  C    0.000000
     7  Cl   2.744257   0.000000
     8  H    2.152019   4.891817   0.000000
     9  Cl   4.033080   6.265099   2.809129   0.000000
    10  O    4.165734   5.060080   4.485420   2.977721   0.000000
    11  Cl   4.047043   3.101408   5.586613   5.426488   2.935297
    12  C    1.448535   3.183587   2.606981   5.117789   5.608712
    13  C    2.520210   4.531110   2.532909   5.323688   6.451834
    14  C    3.728640   5.464101   3.598259   6.398330   7.682451
    15  C    2.612890   3.107039   3.998361   6.482121   6.675062
    16  C    3.877178   4.385075   4.853311   7.534139   8.010314
    17  C    4.378577   5.486274   4.745717   7.547942   8.511898
    18  H    2.888261   2.426080   4.646734   6.862617   6.594941
    19  H    4.752306   4.744150   5.892657   8.524366   8.803398
    20  Cl   6.127918   7.072070   6.344210   9.151182  10.253633
                   11         12         13         14         15
    11  Cl   0.000000
    12  C    5.282614   0.000000
    13  C    6.528694   1.388660   0.000000
    14  C    7.697199   2.445182   1.235621   0.000000
    15  C    5.806292   1.428737   2.222944   2.703487   0.000000
    16  C    7.193851   2.494059   2.552271   2.331712   1.399713
    17  C    8.100790   2.936943   2.255552   1.382337   2.450672
    18  H    5.300242   2.163148   3.238073   3.782607   1.080053
    19  H    7.706017   3.456061   3.636212   3.327687   2.144041
    20  Cl   9.805934   4.686235   3.904698   2.788297   4.058694
                   16         17         18         19         20
    16  C    0.000000
    17  C    1.401125   0.000000
    18  H    2.129868   3.405959   0.000000
    19  H    1.084043   2.148415   2.426099   0.000000
    20  Cl   2.744803   1.749564   4.873871   2.878143   0.000000
 Stoichiometry    C12H3Cl4O(1-)
 Framework group  C1[X(C12H3Cl4O)]
 Deg. of freedom    54
 Full point group                 C1      NOp   1
 RotChk:  IX=0 Diff= 1.55D-02
 Largest Abelian subgroup         C1      NOp   1
 Largest concise Abelian subgroup C1      NOp   1
                         Standard orientation:                         
 ---------------------------------------------------------------------
 Center     Atomic      Atomic             Coordinates (Angstroms)
 Number     Number       Type             X           Y           Z
 ---------------------------------------------------------------------
      1          6           0        3.083331    0.512115    0.010448
      2          6           0        2.440199   -0.795474   -0.006878
      3          6           0        1.074373   -0.973921   -0.022457
      4          6           0        2.111242    1.588929    0.015375
      5          6           0        0.760972    1.399473   -0.009145
      6          6           0        0.173503    0.114174   -0.012346
      7         17           0        0.460385   -2.611794   -0.145528
      8          1           0        0.107055    2.265144   -0.002316
      9         17           0        2.749480    3.216653    0.056243
     10          8           0        4.299666    0.674741    0.105508
     11         17           0        3.525614   -2.153320   -0.031917
     12          6           0       -1.273669    0.053833    0.005167
     13          6           0       -2.124546    1.106171   -0.306233
     14          6           0       -3.342974    1.305734   -0.354879
     15          6           0       -2.153429   -1.012146    0.367102
     16          6           0       -3.549093   -0.906978    0.351026
     17          6           0       -4.202048    0.276866   -0.016826
     18          1           0       -1.722449   -1.951125    0.681886
     19          1           0       -4.141239   -1.767382    0.641229
     20         17           0       -5.948882    0.374507   -0.013327
 ---------------------------------------------------------------------
 Rotational constants (GHZ):           0.5441213           0.1602259           0.1242450
 Leave Link  202 at Mon Apr  4 20:46:51 2022, MaxMem=  1879048192 cpu:               0.1 elap:               0.0
 (Enter /gpfs/software/gaussian16/sse4/tar/g16/l301.exe)
 Standard basis: 6-311+G(d,p) (5D, 7F)
 Ernie: Thresh=  0.10000D-02 Tol=  0.10000D-05 Strict=F.
 There are   441 symmetry adapted cartesian basis functions of A   symmetry.
 There are   424 symmetry adapted basis functions of A   symmetry.
   424 basis functions,   704 primitive gaussians,   441 cartesian basis functions
    76 alpha electrons       76 beta electrons
       nuclear repulsion energy      1503.6881152686 Hartrees.
 IExCor= 4336 DFT=T Ex+Corr=M062X ExCW=0 ScaHFX=  0.540000
 ScaDFX=  1.000000  1.000000  1.000000  1.000000 ScalE2=  1.000000  1.000000
 IRadAn=      5 IRanWt=     -1 IRanGd=            0 ICorTp=0 IEmpDi=  4
 NAtoms=   20 NActive=   20 NUniq=   20 SFac= 1.00D+00 NAtFMM=   60 NAOKFM=F Big=F
 Integral buffers will be    131072 words long.
 Raffenetti 2 integral format.
 Two-electron integral symmetry is turned on.
 Leave Link  301 at Mon Apr  4 20:46:51 2022, MaxMem=  1879048192 cpu:               0.5 elap:               0.1
 (Enter /gpfs/software/gaussian16/sse4/tar/g16/l302.exe)
 NPDir=0 NMtPBC=     1 NCelOv=     1 NCel=       1 NClECP=     1 NCelD=      1
         NCelK=      1 NCelE2=     1 NClLst=     1 CellRange=     0.0.
 One-electron integrals computed using PRISM.
 One-electron integral symmetry used in STVInt
 NBasis=   424 RedAO= T EigKep=  1.13D-06  NBF=   424
 NBsUse=   419 1.00D-06 EigRej=  7.97D-07 NBFU=   419
 Precomputing XC quadrature grid using
 IXCGrd= 4 IRadAn=           5 IRanWt=          -1 IRanGd=           0 AccXCQ= 0.00D+00.
 Generated NRdTot=       0 NPtTot=           0 NUsed=           0 NTot=          32
 NSgBfM=   430   430   430   430   430 MxSgAt=    20 MxSgA2=    20.
 Leave Link  302 at Mon Apr  4 20:46:51 2022, MaxMem=  1879048192 cpu:               3.5 elap:               0.5
 (Enter /gpfs/software/gaussian16/sse4/tar/g16/l303.exe)
 DipDrv:  MaxL=1.
 Leave Link  303 at Mon Apr  4 20:46:51 2022, MaxMem=  1879048192 cpu:               0.4 elap:               0.1
 (Enter /gpfs/software/gaussian16/sse4/tar/g16/l401.exe)
 Initial guess from the checkpoint file:  "checkpoint.chk"
 B after Tr=     0.000000    0.000000    0.000000
         Rot=    0.999998    0.000264   -0.000133    0.002013 Ang=   0.23 deg.
 Guess basis will be translated and rotated to current coordinates.
 JPrj=2 DoOrth=T DoCkMO=T.
 Generating alternative initial guess.
 ExpMin= 4.38D-02 ExpMax= 1.06D+05 ExpMxC= 3.62D+03 IAcc=2 IRadAn=         4 AccDes= 0.00D+00
 Harris functional with IExCor= 1009 and IRadAn=       4 diagonalized for initial guess.
 HarFok:  IExCor= 1009 AccDes= 0.00D+00 IRadAn=         4 IDoV= 1 UseB2=F ITyADJ=14
 ICtDFT=  3500011 ScaDFX=  1.000000  1.000000  1.000000  1.000000
 FoFCou: FMM=F IPFlag=           0 FMFlag=      100000 FMFlg1=           0
         NFxFlg=           0 DoJE=T BraDBF=F KetDBF=T FulRan=T
         wScrn=  0.000000 ICntrl=       500 IOpCl=  0 I1Cent=   200000004 NGrid=           0
         NMat0=    1 NMatS0=      1 NMatT0=    0 NMatD0=    1 NMtDS0=    0 NMtDT0=    0
 Petite list used in FoFCou.
 Harris En= -2373.87691454007    
 Leave Link  401 at Mon Apr  4 20:46:54 2022, MaxMem=  1879048192 cpu:              14.4 elap:               2.1
 (Enter /gpfs/software/gaussian16/sse4/tar/g16/l502.exe)
 Integral symmetry usage will be decided dynamically.
 Closed shell SCF:
 Using DIIS extrapolation, IDIIS=  1040.
 NGot=  1879048192 LenX=  1878652179 LenY=  1878457257
 Requested convergence on RMS density matrix=1.00D-08 within 128 cycles.
 Requested convergence on MAX density matrix=1.00D-06.
 Requested convergence on             energy=1.00D-06.
 No special actions if energy rises.
 Fock matrices will be formed incrementally for  20 cycles.

 Cycle   1  Pass 1  IDiag  1:
 FoFJK:  IHMeth= 1 ICntrl=       0 DoSepK=F KAlg= 0 I1Cent=           0 FoldK=F
 IRaf= 790000000 NMat=       1 IRICut=       1 DoRegI=T DoRafI=F ISym2E= 0 IDoP0=0 IntGTp=1.
 FoFCou: FMM=F IPFlag=           0 FMFlag=      100000 FMFlg1=           0
         NFxFlg=           0 DoJE=F BraDBF=F KetDBF=F FulRan=T
         wScrn=  0.000000 ICntrl=         0 IOpCl=  0 I1Cent=           0 NGrid=           0
         NMat0=    1 NMatS0=      1 NMatT0=    0 NMatD0=    1 NMtDS0=    0 NMtDT0=    0
 Symmetry not used in FoFCou.
 E= -2374.94466974263    
 DIIS: error= 4.29D-03 at cycle   1 NSaved=   1.
 NSaved= 1 IEnMin= 1 EnMin= -2374.94466974263     IErMin= 1 ErrMin= 4.29D-03
 ErrMax= 4.29D-03  0.00D+00 EMaxC= 1.00D-01 BMatC= 1.50D-02 BMatP= 1.50D-02
 IDIUse=3 WtCom= 9.57D-01 WtEn= 4.29D-02
 Coeff-Com:  0.100D+01
 Coeff-En:   0.100D+01
 Coeff:      0.100D+01
 Gap=     0.391 Goal=   None    Shift=    0.000
 GapD=    0.391 DampG=1.000 DampE=1.000 DampFc=1.0000 IDamp=-1.
 RMSDP=1.31D-02 MaxDP=1.04D+00              OVMax= 6.33D-02

 Cycle   2  Pass 1  IDiag  1:
 RMSU=  1.22D-02    CP:  9.64D-01
 E= -2374.97848511771     Delta-E=       -0.033815375074 Rises=F Damp=F
 DIIS: error= 7.81D-04 at cycle   2 NSaved=   2.
 NSaved= 2 IEnMin= 2 EnMin= -2374.97848511771     IErMin= 2 ErrMin= 7.81D-04
 ErrMax= 7.81D-04  0.00D+00 EMaxC= 1.00D-01 BMatC= 5.30D-04 BMatP= 1.50D-02
 IDIUse=3 WtCom= 9.92D-01 WtEn= 7.81D-03
 Coeff-Com: -0.908D-01 0.109D+01
 Coeff-En:   0.000D+00 0.100D+01
 Coeff:     -0.901D-01 0.109D+01
 Gap=     0.158 Goal=   None    Shift=    0.000
 RMSDP=3.79D-03 MaxDP=8.07D-01 DE=-3.38D-02 OVMax= 1.36D-02

 Cycle   3  Pass 1  IDiag  1:
 RMSU=  2.71D-03    CP:  9.79D-01  1.15D+00
 E= -2374.97953706552     Delta-E=       -0.001051947813 Rises=F Damp=F
 DIIS: error= 9.35D-04 at cycle   3 NSaved=   3.
 NSaved= 3 IEnMin= 3 EnMin= -2374.97953706552     IErMin= 2 ErrMin= 7.81D-04
 ErrMax= 9.35D-04  0.00D+00 EMaxC= 1.00D-01 BMatC= 2.72D-04 BMatP= 5.30D-04
 IDIUse=3 WtCom= 9.91D-01 WtEn= 9.35D-03
 Coeff-Com: -0.601D-01 0.478D+00 0.582D+00
 Coeff-En:   0.000D+00 0.000D+00 0.100D+01
 Coeff:     -0.596D-01 0.473D+00 0.586D+00
 Gap=     0.163 Goal=   None    Shift=    0.000
 RMSDP=1.94D-03 MaxDP=3.23D-01 DE=-1.05D-03 OVMax= 6.85D-03

 Cycle   4  Pass 1  IDiag  1:
 RMSU=  1.09D-03    CP:  9.66D-01  1.14D+00  9.14D-01
 E= -2374.97977735740     Delta-E=       -0.000240291882 Rises=F Damp=F
 DIIS: error= 5.58D-04 at cycle   4 NSaved=   4.
 NSaved= 4 IEnMin= 4 EnMin= -2374.97977735740     IErMin= 4 ErrMin= 5.58D-04
 ErrMax= 5.58D-04  0.00D+00 EMaxC= 1.00D-01 BMatC= 5.45D-05 BMatP= 2.72D-04
 IDIUse=3 WtCom= 9.94D-01 WtEn= 5.58D-03
 Coeff-Com: -0.177D-01 0.838D-01 0.309D+00 0.625D+00
 Coeff-En:   0.000D+00 0.000D+00 0.991D-01 0.901D+00
 Coeff:     -0.176D-01 0.834D-01 0.308D+00 0.626D+00
 Gap=     0.162 Goal=   None    Shift=    0.000
 RMSDP=4.26D-04 MaxDP=3.63D-02 DE=-2.40D-04 OVMax= 2.91D-03

 Cycle   5  Pass 1  IDiag  1:
 RMSU=  3.07D-04    CP:  9.68D-01  1.14D+00  9.95D-01  9.76D-01
 E= -2374.97982838750     Delta-E=       -0.000051030098 Rises=F Damp=F
 DIIS: error= 2.44D-04 at cycle   5 NSaved=   5.
 NSaved= 5 IEnMin= 5 EnMin= -2374.97982838750     IErMin= 5 ErrMin= 2.44D-04
 ErrMax= 2.44D-04  0.00D+00 EMaxC= 1.00D-01 BMatC= 1.15D-05 BMatP= 5.45D-05
 IDIUse=3 WtCom= 9.98D-01 WtEn= 2.44D-03
 Coeff-Com: -0.258D-03-0.326D-01 0.815D-01 0.366D+00 0.585D+00
 Coeff-En:   0.000D+00 0.000D+00 0.000D+00 0.912D-01 0.909D+00
 Coeff:     -0.257D-03-0.325D-01 0.813D-01 0.366D+00 0.586D+00
 Gap=     0.161 Goal=   None    Shift=    0.000
 RMSDP=2.11D-04 MaxDP=2.23D-02 DE=-5.10D-05 OVMax= 1.42D-03

 Cycle   6  Pass 1  IDiag  1:
 RMSU=  1.49D-04    CP:  9.67D-01  1.15D+00  1.02D+00  9.92D-01  8.11D-01
 E= -2374.97983903512     Delta-E=       -0.000010647620 Rises=F Damp=F
 DIIS: error= 1.38D-04 at cycle   6 NSaved=   6.
 NSaved= 6 IEnMin= 6 EnMin= -2374.97983903512     IErMin= 6 ErrMin= 1.38D-04
 ErrMax= 1.38D-04  0.00D+00 EMaxC= 1.00D-01 BMatC= 2.21D-06 BMatP= 1.15D-05
 IDIUse=3 WtCom= 9.99D-01 WtEn= 1.38D-03
 Coeff-Com:  0.204D-02-0.318D-01 0.114D-01 0.144D+00 0.369D+00 0.506D+00
 Coeff-En:   0.000D+00 0.000D+00 0.000D+00 0.000D+00 0.923D-01 0.908D+00
 Coeff:      0.204D-02-0.318D-01 0.114D-01 0.144D+00 0.368D+00 0.506D+00
 Gap=     0.162 Goal=   None    Shift=    0.000
 RMSDP=6.19D-05 MaxDP=8.14D-03 DE=-1.06D-05 OVMax= 4.79D-04

 Cycle   7  Pass 1  IDiag  1:
 RMSU=  3.90D-05    CP:  9.68D-01  1.15D+00  1.01D+00  1.01D+00  8.32D-01
                    CP:  7.89D-01
 E= -2374.97984152026     Delta-E=       -0.000002485141 Rises=F Damp=F
 DIIS: error= 9.81D-06 at cycle   7 NSaved=   7.
 NSaved= 7 IEnMin= 7 EnMin= -2374.97984152026     IErMin= 7 ErrMin= 9.81D-06
 ErrMax= 9.81D-06  0.00D+00 EMaxC= 1.00D-01 BMatC= 8.45D-08 BMatP= 2.21D-06
 IDIUse=1 WtCom= 1.00D+00 WtEn= 0.00D+00
 Coeff-Com:  0.873D-03-0.820D-02-0.522D-02 0.218D-02 0.524D-01 0.168D+00
 Coeff-Com:  0.790D+00
 Coeff:      0.873D-03-0.820D-02-0.522D-02 0.218D-02 0.524D-01 0.168D+00
 Coeff:      0.790D+00
 Gap=     0.162 Goal=   None    Shift=    0.000
 RMSDP=2.12D-05 MaxDP=1.23D-03 DE=-2.49D-06 OVMax= 2.76D-04

 Cycle   8  Pass 1  IDiag  1:
 RMSU=  1.84D-05    CP:  9.68D-01  1.15D+00  1.01D+00  1.01D+00  8.40D-01
                    CP:  7.56D-01  1.00D+00
 E= -2374.97984169336     Delta-E=       -0.000000173097 Rises=F Damp=F
 DIIS: error= 6.96D-06 at cycle   8 NSaved=   8.
 NSaved= 8 IEnMin= 8 EnMin= -2374.97984169336     IErMin= 8 ErrMin= 6.96D-06
 ErrMax= 6.96D-06  0.00D+00 EMaxC= 1.00D-01 BMatC= 2.23D-08 BMatP= 8.45D-08
 IDIUse=1 WtCom= 1.00D+00 WtEn= 0.00D+00
 Coeff-Com:  0.118D-03 0.105D-02-0.409D-02-0.224D-01-0.331D-01-0.496D-02
 Coeff-Com:  0.365D+00 0.699D+00
 Coeff:      0.118D-03 0.105D-02-0.409D-02-0.224D-01-0.331D-01-0.496D-02
 Coeff:      0.365D+00 0.699D+00
 Gap=     0.162 Goal=   None    Shift=    0.000
 RMSDP=9.76D-06 MaxDP=7.00D-04 DE=-1.73D-07 OVMax= 1.61D-04

 Cycle   9  Pass 1  IDiag  1:
 RMSU=  7.50D-06    CP:  9.68D-01  1.15D+00  1.01D+00  1.01D+00  8.34D-01
                    CP:  7.59D-01  1.07D+00  1.11D+00
 E= -2374.97984174073     Delta-E=       -0.000000047377 Rises=F Damp=F
 DIIS: error= 2.95D-06 at cycle   9 NSaved=   9.
 NSaved= 9 IEnMin= 9 EnMin= -2374.97984174073     IErMin= 9 ErrMin= 2.95D-06
 ErrMax= 2.95D-06  0.00D+00 EMaxC= 1.00D-01 BMatC= 2.55D-09 BMatP= 2.23D-08
 IDIUse=1 WtCom= 1.00D+00 WtEn= 0.00D+00
 Coeff-Com: -0.127D-03 0.199D-02-0.519D-03-0.838D-02-0.193D-01-0.299D-01
 Coeff-Com: -0.930D-02 0.231D+00 0.835D+00
 Coeff:     -0.127D-03 0.199D-02-0.519D-03-0.838D-02-0.193D-01-0.299D-01
 Coeff:     -0.930D-02 0.231D+00 0.835D+00
 Gap=     0.162 Goal=   None    Shift=    0.000
 RMSDP=5.62D-06 MaxDP=6.09D-04 DE=-4.74D-08 OVMax= 1.03D-04

 Cycle  10  Pass 1  IDiag  1:
 RMSU=  2.23D-06    CP:  9.68D-01  1.15D+00  1.01D+00  1.01D+00  8.33D-01
                    CP:  7.44D-01  1.10D+00  1.18D+00  1.18D+00
 E= -2374.97984175116     Delta-E=       -0.000000010430 Rises=F Damp=F
 DIIS: error= 1.33D-06 at cycle  10 NSaved=  10.
 NSaved=10 IEnMin=10 EnMin= -2374.97984175116     IErMin=10 ErrMin= 1.33D-06
 ErrMax= 1.33D-06  0.00D+00 EMaxC= 1.00D-01 BMatC= 6.80D-10 BMatP= 2.55D-09
 IDIUse=1 WtCom= 1.00D+00 WtEn= 0.00D+00
 Coeff-Com: -0.706D-04 0.727D-03 0.202D-03-0.745D-03-0.356D-02-0.115D-01
 Coeff-Com: -0.558D-01-0.732D-02 0.360D+00 0.718D+00
 Coeff:     -0.706D-04 0.727D-03 0.202D-03-0.745D-03-0.356D-02-0.115D-01
 Coeff:     -0.558D-01-0.732D-02 0.360D+00 0.718D+00
 Gap=     0.162 Goal=   None    Shift=    0.000
 RMSDP=3.40D-06 MaxDP=1.65D-04 DE=-1.04D-08 OVMax= 4.87D-05

 Cycle  11  Pass 1  IDiag  1:
 RMSU=  1.26D-06    CP:  9.68D-01  1.15D+00  1.01D+00  1.01D+00  8.31D-01
                    CP:  7.42D-01  1.09D+00  1.29D+00  1.16D+00  1.05D+00
 E= -2374.97984175358     Delta-E=       -0.000000002417 Rises=F Damp=F
 DIIS: error= 7.14D-07 at cycle  11 NSaved=  11.
 NSaved=11 IEnMin=11 EnMin= -2374.97984175358     IErMin=11 ErrMin= 7.14D-07
 ErrMax= 7.14D-07  0.00D+00 EMaxC= 1.00D-01 BMatC= 2.06D-10 BMatP= 6.80D-10
 IDIUse=1 WtCom= 1.00D+00 WtEn= 0.00D+00
 Coeff-Com:  0.442D-06-0.214D-03 0.240D-03 0.199D-02 0.396D-02 0.313D-02
 Coeff-Com: -0.248D-01-0.746D-01-0.817D-01 0.390D+00 0.782D+00
 Coeff:      0.442D-06-0.214D-03 0.240D-03 0.199D-02 0.396D-02 0.313D-02
 Coeff:     -0.248D-01-0.746D-01-0.817D-01 0.390D+00 0.782D+00
 Gap=     0.162 Goal=   None    Shift=    0.000
 RMSDP=1.38D-06 MaxDP=1.31D-04 DE=-2.42D-09 OVMax= 3.27D-05

 Cycle  12  Pass 1  IDiag  1:
 RMSU=  4.45D-07    CP:  9.68D-01  1.15D+00  1.01D+00  1.01D+00  8.32D-01
                    CP:  7.38D-01  1.09D+00  1.30D+00  1.23D+00  1.26D+00
                    CP:  9.64D-01
 E= -2374.97984175423     Delta-E=       -0.000000000653 Rises=F Damp=F
 DIIS: error= 2.19D-07 at cycle  12 NSaved=  12.
 NSaved=12 IEnMin=12 EnMin= -2374.97984175423     IErMin=12 ErrMin= 2.19D-07
 ErrMax= 2.19D-07  0.00D+00 EMaxC= 1.00D-01 BMatC= 2.41D-11 BMatP= 2.06D-10
 IDIUse=1 WtCom= 1.00D+00 WtEn= 0.00D+00
 Coeff-Com:  0.114D-04-0.207D-03 0.838D-04 0.938D-03 0.220D-02 0.299D-02
 Coeff-Com: -0.127D-02-0.301D-01-0.976D-01 0.683D-01 0.324D+00 0.730D+00
 Coeff:      0.114D-04-0.207D-03 0.838D-04 0.938D-03 0.220D-02 0.299D-02
 Coeff:     -0.127D-02-0.301D-01-0.976D-01 0.683D-01 0.324D+00 0.730D+00
 Gap=     0.162 Goal=   None    Shift=    0.000
 RMSDP=3.76D-07 MaxDP=2.82D-05 DE=-6.53D-10 OVMax= 1.05D-05

 Cycle  13  Pass 1  IDiag  1:
 RMSU=  1.98D-07    CP:  9.68D-01  1.15D+00  1.01D+00  1.01D+00  8.33D-01
                    CP:  7.37D-01  1.09D+00  1.29D+00  1.21D+00  1.34D+00
                    CP:  1.03D+00  1.17D+00
 E= -2374.97984175430     Delta-E=       -0.000000000065 Rises=F Damp=F
 DIIS: error= 6.64D-08 at cycle  13 NSaved=  13.
 NSaved=13 IEnMin=13 EnMin= -2374.97984175430     IErMin=13 ErrMin= 6.64D-08
 ErrMax= 6.64D-08  0.00D+00 EMaxC= 1.00D-01 BMatC= 3.46D-12 BMatP= 2.41D-11
 IDIUse=1 WtCom= 1.00D+00 WtEn= 0.00D+00
 Coeff-Com:  0.410D-05-0.491D-04 0.911D-05 0.105D-03 0.254D-03 0.655D-03
 Coeff-Com:  0.293D-02-0.906D-03-0.284D-01-0.262D-01 0.112D-01 0.286D+00
 Coeff-Com:  0.755D+00
 Coeff:      0.410D-05-0.491D-04 0.911D-05 0.105D-03 0.254D-03 0.655D-03
 Coeff:      0.293D-02-0.906D-03-0.284D-01-0.262D-01 0.112D-01 0.286D+00
 Coeff:      0.755D+00
 Gap=     0.162 Goal=   None    Shift=    0.000
 RMSDP=1.08D-07 MaxDP=7.81D-06 DE=-6.55D-11 OVMax= 3.38D-06

 Cycle  14  Pass 1  IDiag  1:
 RMSU=  6.03D-08    CP:  9.68D-01  1.15D+00  1.01D+00  1.01D+00  8.33D-01
                    CP:  7.37D-01  1.09D+00  1.29D+00  1.22D+00  1.35D+00
                    CP:  1.04D+00  1.27D+00  9.96D-01
 E= -2374.97984175430     Delta-E=        0.000000000002 Rises=F Damp=F
 DIIS: error= 3.21D-08 at cycle  14 NSaved=  14.
 NSaved=14 IEnMin=13 EnMin= -2374.97984175430     IErMin=14 ErrMin= 3.21D-08
 ErrMax= 3.21D-08  0.00D+00 EMaxC= 1.00D-01 BMatC= 7.51D-13 BMatP= 3.46D-12
 IDIUse=1 WtCom= 1.00D+00 WtEn= 0.00D+00
 Coeff-Com:  0.875D-07 0.113D-04-0.112D-04-0.972D-04-0.250D-03-0.178D-03
 Coeff-Com:  0.155D-02 0.472D-02 0.332D-02-0.228D-01-0.512D-01 0.587D-02
 Coeff-Com:  0.364D+00 0.696D+00
 Coeff:      0.875D-07 0.113D-04-0.112D-04-0.972D-04-0.250D-03-0.178D-03
 Coeff:      0.155D-02 0.472D-02 0.332D-02-0.228D-01-0.512D-01 0.587D-02
 Coeff:      0.364D+00 0.696D+00
 Gap=     0.162 Goal=   None    Shift=    0.000
 RMSDP=1.12D-07 MaxDP=9.51D-06 DE= 1.82D-12 OVMax= 1.13D-06

 Cycle  15  Pass 1  IDiag  1:
 RMSU=  4.24D-08    CP:  9.68D-01  1.15D+00  1.01D+00  1.01D+00  8.33D-01
                    CP:  7.37D-01  1.09D+00  1.30D+00  1.21D+00  1.36D+00
                    CP:  1.06D+00  1.30D+00  9.97D-01  9.25D-01
 E= -2374.97984175431     Delta-E=       -0.000000000012 Rises=F Damp=F
 DIIS: error= 1.03D-08 at cycle  15 NSaved=  15.
 NSaved=15 IEnMin=15 EnMin= -2374.97984175431     IErMin=15 ErrMin= 1.03D-08
 ErrMax= 1.03D-08  0.00D+00 EMaxC= 1.00D-01 BMatC= 8.42D-14 BMatP= 7.51D-13
 IDIUse=1 WtCom= 1.00D+00 WtEn= 0.00D+00
 Coeff-Com: -0.433D-06 0.105D-04-0.769D-05-0.498D-04-0.136D-03-0.151D-03
 Coeff-Com:  0.227D-03 0.203D-02 0.509D-02-0.544D-02-0.227D-01-0.360D-01
 Coeff-Com:  0.509D-01 0.285D+00 0.721D+00
 Coeff:     -0.433D-06 0.105D-04-0.769D-05-0.498D-04-0.136D-03-0.151D-03
 Coeff:      0.227D-03 0.203D-02 0.509D-02-0.544D-02-0.227D-01-0.360D-01
 Coeff:      0.509D-01 0.285D+00 0.721D+00
 Gap=     0.162 Goal=   None    Shift=    0.000
 RMSDP=3.60D-08 MaxDP=6.88D-06 DE=-1.18D-11 OVMax= 3.27D-07

 Cycle  16  Pass 1  IDiag  1:
 RMSU=  1.31D-08    CP:  9.68D-01  1.15D+00  1.01D+00  1.01D+00  8.33D-01
                    CP:  7.37D-01  1.09D+00  1.30D+00  1.21D+00  1.36D+00
                    CP:  1.06D+00  1.31D+00  1.04D+00  1.05D+00  9.61D-01
 E= -2374.97984175424     Delta-E=        0.000000000073 Rises=F Damp=F
 DIIS: error= 7.17D-09 at cycle  16 NSaved=  16.
 NSaved=16 IEnMin=15 EnMin= -2374.97984175431     IErMin=16 ErrMin= 7.17D-09
 ErrMax= 7.17D-09  0.00D+00 EMaxC= 1.00D-01 BMatC= 1.53D-14 BMatP= 8.42D-14
 IDIUse=1 WtCom= 1.00D+00 WtEn= 0.00D+00
 Coeff-Com: -0.184D-06 0.264D-05-0.226D-05-0.498D-05-0.211D-04-0.376D-04
 Coeff-Com: -0.155D-03 0.134D-03 0.171D-02 0.141D-02-0.217D-02-0.176D-01
 Coeff-Com: -0.345D-01 0.168D-01 0.321D+00 0.714D+00
 Coeff:     -0.184D-06 0.264D-05-0.226D-05-0.498D-05-0.211D-04-0.376D-04
 Coeff:     -0.155D-03 0.134D-03 0.171D-02 0.141D-02-0.217D-02-0.176D-01
 Coeff:     -0.345D-01 0.168D-01 0.321D+00 0.714D+00
 Gap=     0.162 Goal=   None    Shift=    0.000
 RMSDP=9.33D-09 MaxDP=5.95D-07 DE= 7.28D-11 OVMax= 1.18D-07

 SCF Done:  E(RM062X) =  -2374.97984175     A.U. after   16 cycles
            NFock= 16  Conv=0.93D-08     -V/T= 2.0024
 KE= 2.369200913109D+03 PE=-8.645510649478D+03 EE= 2.397641779347D+03
 Leave Link  502 at Mon Apr  4 20:51:25 2022, MaxMem=  1879048192 cpu:            1898.6 elap:             271.5
 (Enter /gpfs/software/gaussian16/sse4/tar/g16/l701.exe)
 ... and contract with generalized density number  0.
 Compute integral first derivatives.
 Leave Link  701 at Mon Apr  4 20:51:25 2022, MaxMem=  1879048192 cpu:               1.7 elap:               0.3
 (Enter /gpfs/software/gaussian16/sse4/tar/g16/l702.exe)
 L702 exits ... SP integral derivatives will be done elsewhere.
 Leave Link  702 at Mon Apr  4 20:51:26 2022, MaxMem=  1879048192 cpu:               0.2 elap:               0.0
 (Enter /gpfs/software/gaussian16/sse4/tar/g16/l703.exe)
 Integral derivatives from FoFJK, PRISM(SPDF).
 Compute integral first derivatives, UseDBF=F ICtDFT=           0.
 Calling FoFJK, ICntrl=      2127 FMM=F ISym2X=0 I1Cent= 0 IOpClX= 0 NMat=1 NMatS=1 NMatT=0.
 FoFJK:  IHMeth= 1 ICntrl=    2127 DoSepK=F KAlg= 0 I1Cent=           0 FoldK=F
 IRaf=         0 NMat=       1 IRICut=       1 DoRegI=T DoRafI=F ISym2E= 0 IDoP0=0 IntGTp=1.
 FoFCou: FMM=F IPFlag=           0 FMFlag=      100000 FMFlg1=         800
         NFxFlg=           0 DoJE=F BraDBF=F KetDBF=F FulRan=T
         wScrn=  0.000000 ICntrl=      2127 IOpCl=  0 I1Cent=           0 NGrid=           0
         NMat0=    1 NMatS0=      1 NMatT0=    0 NMatD0=    1 NMtDS0=    0 NMtDT0=    0
 Symmetry not used in FoFCou.
 Leave Link  703 at Mon Apr  4 20:52:06 2022, MaxMem=  1879048192 cpu:             285.2 elap:              40.8
 (Enter /gpfs/software/gaussian16/sse4/tar/g16/l716.exe)
 Dipole        =-2.69111253D+00-9.58958383D-01 1.53643726D-01
 ***** Axes restored to original set *****
 -------------------------------------------------------------------
 Center     Atomic                   Forces (Hartrees/Bohr)
 Number     Number              X              Y              Z
 -------------------------------------------------------------------
      1        6          -0.002231844   -0.011109636   -0.006344958
      2        6           0.000395811    0.002946168    0.001889047
      3        6           0.002421946    0.000763631   -0.000520774
      4        6           0.000050448    0.003683950    0.001276002
      5        6           0.000362039   -0.000752066    0.001756886
      6        6          -0.002757974   -0.000465245    0.000642005
      7       17          -0.001545486    0.000095219    0.002571335
      8        1          -0.000235115   -0.000325926   -0.000386716
      9       17           0.000055788    0.000007335    0.000138246
     10        8          -0.000751365    0.005076557    0.002976160
     11       17          -0.001048424    0.000168567   -0.000343295
     12        6           0.003595307    0.000665440   -0.000332497
     13        6          -0.007238435   -0.000576676    0.005867736
     14        6           0.006943905    0.000163384   -0.005266265
     15        6           0.000133927    0.000334764   -0.001299301
     16        6           0.000123700    0.000114818   -0.000688344
     17        6          -0.000776670   -0.000941445    0.000653141
     18        1           0.000520693    0.000050179   -0.001757303
     19        1           0.000279295   -0.000025657   -0.000168352
     20       17           0.001702454    0.000126639   -0.000662751
 -------------------------------------------------------------------
 Cartesian Forces:  Max     0.011109636 RMS     0.002733940
 Leave Link  716 at Mon Apr  4 20:52:06 2022, MaxMem=  1879048192 cpu:               0.2 elap:               0.1
 (Enter /gpfs/software/gaussian16/sse4/tar/g16/l103.exe)

 GradGradGradGradGradGradGradGradGradGradGradGradGradGradGradGradGradGrad
 Berny optimization.
 Using GEDIIS/GDIIS optimizer.
 FormGI is forming the generalized inverse of G from B-inverse, IUseBI=4.
 Internal  Forces:  Max     0.008903287 RMS     0.002227798
 Search for a local minimum.
 Step number   7 out of a maximum of  108
 All quantities printed in internal units (Hartrees-Bohrs-Radians)
 RMS Force = .22278D-02 SwitMx=.10000D-02 MixMth= 1
 Mixed Optimization -- RFO/linear search
 Update second derivatives using D2CorX and points    4    5    7    6
 DE=  1.19D-04 DEPred=-1.03D-03 R=-1.16D-01
 Trust test=-1.16D-01 RLast= 3.14D-01 DXMaxT set to 3.19D-01
 ITU= -1  0  1  1 -1  1  0
 Use linear search instead of GDIIS.
     Eigenvalues ---    0.00874   0.01020   0.01293   0.01515   0.01614
     Eigenvalues ---    0.01658   0.01845   0.02019   0.02039   0.02108
     Eigenvalues ---    0.02134   0.02145   0.02166   0.02194   0.02215
     Eigenvalues ---    0.02334   0.04554   0.15568   0.16018   0.16029
     Eigenvalues ---    0.19609   0.22032   0.23310   0.23937   0.24862
     Eigenvalues ---    0.24926   0.24987   0.24991   0.24999   0.25001
     Eigenvalues ---    0.25038   0.26563   0.30838   0.31894   0.32093
     Eigenvalues ---    0.32400   0.33602   0.34025   0.34122   0.34896
     Eigenvalues ---    0.35028   0.35124   0.37667   0.41282   0.42440
     Eigenvalues ---    0.42730   0.45610   0.46554   0.48406   0.52448
     Eigenvalues ---    0.53486   0.58629   0.92996   1.04108
 RFO step:  Lambda=-7.18049411D-04 EMin= 8.73658027D-03
 Quartic linear search produced a step of -0.52991.
 Iteration  1 RMS(Cart)=  0.03628046 RMS(Int)=  0.00054323
 Iteration  2 RMS(Cart)=  0.00068262 RMS(Int)=  0.00031224
 Iteration  3 RMS(Cart)=  0.00000025 RMS(Int)=  0.00031224
 ITry= 1 IFail=0 DXMaxC= 1.26D-01 DCOld= 1.00D+10 DXMaxT= 3.19D-01 DXLimC= 3.00D+00 Rises=F
 Variable       Old X    -DE/DX   Delta X   Delta X   Delta X     New X
                                 (Linear)    (Quad)   (Total)
    R1        2.75389   0.00029   0.00252   0.00152   0.00387   2.75776
    R2        2.74141  -0.00193  -0.00111  -0.00217  -0.00343   2.73798
    R3        2.32594   0.00215   0.00040   0.00202   0.00242   2.32836
    R4        2.60314   0.00319   0.00092   0.00519   0.00610   2.60924
    R5        3.28535  -0.00004   0.00056   0.00025   0.00082   3.28617
    R6        2.66955   0.00358  -0.00008   0.00198   0.00206   2.67161
    R7        3.31363   0.00067   0.00051   0.00210   0.00261   3.31624
    R8        2.57705   0.00015   0.00142  -0.00116   0.00028   2.57733
    R9        3.30486  -0.00012  -0.00090   0.00049  -0.00041   3.30445
   R10        2.67055   0.00040  -0.00039   0.00024   0.00003   2.67058
   R11        2.05019   0.00020   0.00058   0.00054   0.00112   2.05131
   R12        2.73733   0.00623   0.00370   0.00673   0.01043   2.74777
   R13        2.62419  -0.00069   0.00191  -0.00186   0.00005   2.62423
   R14        2.69992   0.00079  -0.00174   0.00078  -0.00095   2.69897
   R15        2.33498   0.00862   0.00437   0.00261   0.00697   2.34196
   R16        2.61224  -0.00021  -0.00174   0.00135  -0.00040   2.61184
   R17        2.64507   0.00171   0.00003   0.00156   0.00161   2.64668
   R18        2.04100  -0.00150   0.00045  -0.00101  -0.00056   2.04044
   R19        2.64774  -0.00036   0.00135  -0.00091   0.00045   2.64819
   R20        2.04854   0.00015   0.00034   0.00048   0.00082   2.04936
   R21        3.30620   0.00179   0.00164   0.00330   0.00494   3.31114
    A1        1.95017  -0.00054  -0.00179  -0.00140  -0.00196   1.94822
    A2        2.15987   0.00003  -0.00112  -0.00049   0.00031   2.16018
    A3        2.16984   0.00085   0.00206   0.00096   0.00494   2.17478
    A4        2.15789   0.00170   0.00192   0.00282   0.00444   2.16233
    A5        2.01024  -0.00262  -0.00233  -0.00738  -0.00958   2.00067
    A6        2.11494   0.00092   0.00043   0.00466   0.00523   2.12017
    A7        2.13227  -0.00160  -0.00075  -0.00321  -0.00389   2.12838
    A8        2.05892  -0.00395  -0.00087  -0.00134  -0.00223   2.05670
    A9        2.09054   0.00553   0.00124   0.00511   0.00634   2.09688
   A10        2.16554  -0.00027  -0.00228  -0.00087  -0.00335   2.16219
   A11        2.03353   0.00004   0.00182   0.00019   0.00216   2.03569
   A12        2.08411   0.00023   0.00035   0.00069   0.00119   2.08530
   A13        2.13886   0.00303   0.00425   0.00459   0.00894   2.14779
   A14        2.07811  -0.00169  -0.00475  -0.00163  -0.00642   2.07168
   A15        2.06594  -0.00133   0.00056  -0.00295  -0.00244   2.06350
   A16        2.02134  -0.00231  -0.00267  -0.00199  -0.00439   2.01695
   A17        2.22070   0.00890   0.00511   0.01091   0.01590   2.23660
   A18        2.04111  -0.00659  -0.00242  -0.00895  -0.01149   2.02962
   A19        2.18692  -0.00410  -0.00676  -0.00276  -0.00961   2.17731
   A20        2.27749   0.00645   0.00455   0.00756   0.01200   2.28949
   A21        1.81822  -0.00238   0.00227  -0.00563  -0.00341   1.81481
   A22        2.39709   0.00131  -0.00803   0.00736  -0.00064   2.39645
   A23        2.07485  -0.00099   0.00663  -0.00368   0.00298   2.07783
   A24        2.15917   0.00159   0.00180   0.00206   0.00390   2.16307
   A25        2.06777  -0.00012  -0.00018   0.00034   0.00013   2.06790
   A26        2.05618  -0.00147  -0.00171  -0.00245  -0.00420   2.05199
   A27        2.13078   0.00130  -0.00025   0.00109   0.00090   2.13168
   A28        2.07367  -0.00035   0.00069  -0.00021   0.00045   2.07413
   A29        2.07869  -0.00095  -0.00043  -0.00088  -0.00134   2.07735
   A30        1.98609  -0.00083  -0.00259  -0.00113  -0.00379   1.98230
   A31        2.18884   0.00029   0.00207   0.00026   0.00220   2.19105
   A32        2.10822   0.00054   0.00046   0.00111   0.00144   2.10966
    D1        0.00459  -0.00170  -0.03689   0.01299  -0.02388  -0.01929
    D2        3.13018  -0.00153  -0.03549   0.02058  -0.01496   3.11522
    D3        3.06221   0.00266   0.06169   0.00122   0.06302   3.12523
    D4       -0.09538   0.00283   0.06309   0.00881   0.07194  -0.02344
    D5       -0.01256   0.00192   0.04436  -0.01388   0.03050   0.01794
    D6        3.12861   0.00166   0.03321  -0.00506   0.02817  -3.12640
    D7       -3.06962  -0.00243  -0.05511  -0.00195  -0.05699  -3.12661
    D8        0.07156  -0.00269  -0.06627   0.00688  -0.05933   0.01223
    D9       -0.00881   0.00055   0.01117  -0.00531   0.00589  -0.00293
   D10        3.07482   0.00023   0.00448   0.00625   0.01071   3.08553
   D11       -3.13348   0.00040   0.00972  -0.01322  -0.00349  -3.13697
   D12       -0.04985   0.00008   0.00302  -0.00167   0.00134  -0.04851
   D13        0.01881   0.00056   0.01114  -0.00298   0.00814   0.02695
   D14       -3.11398   0.00004   0.00558   0.00003   0.00560  -3.10839
   D15       -3.06380   0.00119   0.01804  -0.01453   0.00349  -3.06031
   D16        0.08659   0.00067   0.01247  -0.01151   0.00095   0.08754
   D17        0.02506  -0.00090  -0.02646   0.00717  -0.01927   0.00579
   D18        3.14066  -0.00081  -0.02300   0.00748  -0.01551   3.12515
   D19       -3.11611  -0.00064  -0.01502  -0.00190  -0.01687  -3.13298
   D20       -0.00051  -0.00054  -0.01156  -0.00158  -0.01312  -0.01362
   D21       -0.02674  -0.00043  -0.00391   0.00205  -0.00188  -0.02862
   D22        3.10699   0.00011   0.00105  -0.00054   0.00049   3.10748
   D23        3.14067  -0.00052  -0.00729   0.00172  -0.00556   3.13511
   D24       -0.00878   0.00003  -0.00233  -0.00087  -0.00319  -0.01198
   D25       -2.85451   0.00090  -0.02444   0.05021   0.02578  -2.82873
   D26        0.32849   0.00192  -0.02685   0.08148   0.05460   0.38309
   D27        0.29597   0.00035  -0.03006   0.05322   0.02319   0.31916
   D28       -2.80422   0.00137  -0.03247   0.08449   0.05201  -2.75221
   D29       -3.12940   0.00033  -0.00770   0.02753   0.01959  -3.10980
   D30       -0.02027  -0.00027  -0.00571   0.00327  -0.00238  -0.02266
   D31        3.12307  -0.00073   0.00697  -0.03354  -0.02671   3.09635
   D32       -0.00658  -0.00025   0.01265  -0.02752  -0.01498  -0.02156
   D33        0.01632   0.00021   0.00511  -0.00721  -0.00212   0.01421
   D34       -3.11332   0.00069   0.01079  -0.00119   0.00961  -3.10371
   D35        0.01340   0.00012  -0.00027   0.01020   0.00988   0.02328
   D36       -0.00079   0.00013   0.00672  -0.01810  -0.01136  -0.01215
   D37        3.13275   0.00034   0.00119   0.01560   0.01682  -3.13362
   D38       -0.01002  -0.00007   0.00050  -0.00169  -0.00124  -0.01125
   D39        3.14122  -0.00003  -0.00077  -0.00200  -0.00278   3.13844
   D40        3.11970  -0.00053  -0.00513  -0.00765  -0.01285   3.10686
   D41       -0.01224  -0.00050  -0.00639  -0.00796  -0.01439  -0.02663
   D42        0.00049  -0.00013  -0.00674   0.01467   0.00793   0.00842
   D43       -3.13346  -0.00033  -0.00152  -0.01730  -0.01879   3.13093
   D44        3.13241  -0.00017  -0.00547   0.01499   0.00948  -3.14129
   D45       -0.00154  -0.00036  -0.00025  -0.01698  -0.01724  -0.01877
         Item               Value     Threshold  Converged?
 Maximum Force            0.008903     0.000450     NO 
 RMS     Force            0.002228     0.000300     NO 
 Maximum Displacement     0.126306     0.001800     NO 
 RMS     Displacement     0.036357     0.001200     NO 
 Predicted change in Energy=-8.135100D-04
 GradGradGradGradGradGradGradGradGradGradGradGradGradGradGradGradGradGrad

 Leave Link  103 at Mon Apr  4 20:52:06 2022, MaxMem=  1879048192 cpu:               0.2 elap:               0.1
 (Enter /gpfs/software/gaussian16/sse4/tar/g16/l202.exe)
                          Input orientation:                          
 ---------------------------------------------------------------------
 Center     Atomic      Atomic             Coordinates (Angstroms)
 Number     Number       Type             X           Y           Z
 ---------------------------------------------------------------------
      1          6           0       -8.102085   -1.622570    6.645703
      2          6           0       -7.096764   -2.245862    7.500409
      3          6           0       -5.794886   -2.486398    7.108338
      4          6           0       -7.556488   -1.267355    5.351335
      5          6           0       -6.267468   -1.509287    4.977141
      6          6           0       -5.326203   -2.143033    5.819487
      7         17           0       -4.694345   -3.166688    8.293921
      8          1           0       -5.951494   -1.221159    3.979408
      9         17           0       -8.646658   -0.487652    4.228241
     10          8           0       -9.267711   -1.424065    6.992131
     11         17           0       -7.658488   -2.667104    9.091327
     12          6           0       -4.004967   -2.366871    5.255120
     13          6           0       -3.498100   -1.709730    4.141703
     14          6           0       -2.459420   -1.730868    3.465989
     15          6           0       -2.979096   -3.297617    5.603180
     16          6           0       -1.765748   -3.417744    4.914026
     17          6           0       -1.461053   -2.627234    3.797750
     18          1           0       -3.150662   -3.966412    6.433330
     19          1           0       -1.042666   -4.151918    5.252006
     20         17           0        0.074103   -2.794183    2.969763
 ---------------------------------------------------------------------
                    Distance matrix (angstroms):
                    1          2          3          4          5
     1  C    0.000000
     2  C    1.459344   0.000000
     3  C    2.506670   1.380748   0.000000
     4  C    1.448876   2.405689   2.770625   0.000000
     5  C    2.482489   2.756294   2.391669   1.363864   0.000000
     6  C    2.942623   2.443554   1.413754   2.441342   1.413210
     7  Cl   4.088229   2.692434   1.754877   4.523068   4.027745
     8  H    3.448956   3.841758   3.378691   2.111948   1.085508
     9  Cl   2.725568   4.024991   4.519131   1.748642   2.695391
    10  O    1.232113   2.376281   3.633535   2.375932   3.615095
    11  Cl   2.696091   1.738965   2.727254   3.994651   4.494664
    12  C    4.390225   3.822979   2.579246   3.719071   2.435494
    13  C    5.241592   4.951638   3.831365   4.257865   2.899574
    14  C    6.477806   6.168202   4.996284   5.454308   4.102914
    15  C    5.489777   4.654123   3.294275   5.013772   3.795187
    16  C    6.809590   6.040068   4.681492   6.192583   4.889957
    17  C    7.295443   6.753989   5.455450   6.435622   5.073697
    18  H    5.482270   4.435163   3.104512   5.278913   4.227580
    19  H    7.627279   6.733533   5.366891   7.124636   5.861536
    20  Cl   9.040755   8.499926   7.188015   8.138121   6.774662
                    6          7          8          9         10
     6  C    0.000000
     7  Cl   2.751352   0.000000
     8  H    2.150984   4.896992   0.000000
     9  Cl   4.037049   6.271185   2.804257   0.000000
    10  O    4.174625   5.064294   4.484972   2.983565   0.000000
    11  Cl   4.052054   3.109917   5.579991   5.419972   2.922562
    12  C    1.454055   3.217027   2.594044   5.111872   5.621616
    13  C    2.518863   4.560114   2.506827   5.292316   6.441658
    14  C    3.731927   5.510480   3.566228   6.356770   7.673372
    15  C    2.624646   3.193636   3.972841   6.473610   6.707166
    16  C    3.888649   4.479219   4.818607   7.510171   8.035717
    17  C    4.388765   5.564238   4.708939   7.509731   8.520306
    18  H    2.904220   2.546432   4.626316   6.868053   6.647863
    19  H    4.765117   4.853729   5.857085   8.502684   8.838585
    20  Cl   6.140703   7.157061   6.308852   9.107992  10.262854
                   11         12         13         14         15
    11  Cl   0.000000
    12  C    5.306113   0.000000
    13  C    6.536373   1.388685   0.000000
    14  C    7.716947   2.448306   1.239311   0.000000
    15  C    5.870385   1.428232   2.219609   2.700435   0.000000
    16  C    7.262072   2.496955   2.552419   2.328850   1.400563
    17  C    8.150568   2.943335   2.260460   1.382127   2.452233
    18  H    5.391998   2.162533   3.234947   3.778966   1.079755
    19  H    7.791929   3.458559   3.636786   3.325437   2.145440
    20  Cl   9.863197   4.695132   3.912815   2.792064   4.063294
                   16         17         18         19         20
    16  C    0.000000
    17  C    1.401363   0.000000
    18  H    2.127747   3.405064   0.000000
    19  H    1.084476   2.148155   2.423548   0.000000
    20  Cl   2.748461   1.752181   4.875400   2.880842   0.000000
 Stoichiometry    C12H3Cl4O(1-)
 Framework group  C1[X(C12H3Cl4O)]
 Deg. of freedom    54
 Full point group                 C1      NOp   1
 RotChk:  IX=0 Diff= 1.56D-02
 Largest Abelian subgroup         C1      NOp   1
 Largest concise Abelian subgroup C1      NOp   1
                         Standard orientation:                         
 ---------------------------------------------------------------------
 Center     Atomic      Atomic             Coordinates (Angstroms)
 Number     Number       Type             X           Y           Z
 ---------------------------------------------------------------------
      1          6           0        3.075265    0.545027    0.046353
      2          6           0        2.458768   -0.776935    0.001243
      3          6           0        1.094869   -0.989808   -0.029226
      4          6           0        2.080967    1.598740    0.029058
      5          6           0        0.736016    1.374638   -0.002723
      6          6           0        0.170330    0.079647   -0.015335
      7         17           0        0.526547   -2.644220   -0.168945
      8          1           0        0.065119    2.227986    0.001993
      9         17           0        2.679215    3.241651    0.055342
     10          8           0        4.292318    0.732001    0.090230
     11         17           0        3.585265   -2.101476   -0.023150
     12          6           0       -1.282080    0.011217   -0.005290
     13          6           0       -2.126322    1.060712   -0.343316
     14          6           0       -3.347142    1.268677   -0.390670
     15          6           0       -2.171584   -1.031679    0.395952
     16          6           0       -3.567217   -0.914412    0.389863
     17          6           0       -4.214564    0.263716   -0.006085
     18          1           0       -1.749761   -1.961929    0.746052
     19          1           0       -4.164704   -1.761233    0.709225
     20         17           0       -5.963558    0.368865   -0.016074
 ---------------------------------------------------------------------
 Rotational constants (GHZ):           0.5414311           0.1595043           0.1237692
 Leave Link  202 at Mon Apr  4 20:52:06 2022, MaxMem=  1879048192 cpu:               0.1 elap:               0.0
 (Enter /gpfs/software/gaussian16/sse4/tar/g16/l301.exe)
 Standard basis: 6-311+G(d,p) (5D, 7F)
 Ernie: Thresh=  0.10000D-02 Tol=  0.10000D-05 Strict=F.
 There are   441 symmetry adapted cartesian basis functions of A   symmetry.
 There are   424 symmetry adapted basis functions of A   symmetry.
   424 basis functions,   704 primitive gaussians,   441 cartesian basis functions
    76 alpha electrons       76 beta electrons
       nuclear repulsion energy      1500.8533424499 Hartrees.
 IExCor= 4336 DFT=T Ex+Corr=M062X ExCW=0 ScaHFX=  0.540000
 ScaDFX=  1.000000  1.000000  1.000000  1.000000 ScalE2=  1.000000  1.000000
 IRadAn=      5 IRanWt=     -1 IRanGd=            0 ICorTp=0 IEmpDi=  4
 NAtoms=   20 NActive=   20 NUniq=   20 SFac= 1.00D+00 NAtFMM=   60 NAOKFM=F Big=F
 Integral buffers will be    131072 words long.
 Raffenetti 2 integral format.
 Two-electron integral symmetry is turned on.
 Leave Link  301 at Mon Apr  4 20:52:07 2022, MaxMem=  1879048192 cpu:               0.5 elap:               0.1
 (Enter /gpfs/software/gaussian16/sse4/tar/g16/l302.exe)
 NPDir=0 NMtPBC=     1 NCelOv=     1 NCel=       1 NClECP=     1 NCelD=      1
         NCelK=      1 NCelE2=     1 NClLst=     1 CellRange=     0.0.
 One-electron integrals computed using PRISM.
 One-electron integral symmetry used in STVInt
 NBasis=   424 RedAO= T EigKep=  1.23D-06  NBF=   424
 NBsUse=   419 1.00D-06 EigRej=  8.65D-07 NBFU=   419
 Precomputing XC quadrature grid using
 IXCGrd= 4 IRadAn=           5 IRanWt=          -1 IRanGd=           0 AccXCQ= 0.00D+00.
 Generated NRdTot=       0 NPtTot=           0 NUsed=           0 NTot=          32
 NSgBfM=   430   430   430   430   430 MxSgAt=    20 MxSgA2=    20.
 Leave Link  302 at Mon Apr  4 20:52:07 2022, MaxMem=  1879048192 cpu:               3.5 elap:               0.5
 (Enter /gpfs/software/gaussian16/sse4/tar/g16/l303.exe)
 DipDrv:  MaxL=1.
 Leave Link  303 at Mon Apr  4 20:52:07 2022, MaxMem=  1879048192 cpu:               0.4 elap:               0.1
 (Enter /gpfs/software/gaussian16/sse4/tar/g16/l401.exe)
 Lowest energy guess from the checkpoint file:  "checkpoint.chk"
 B after Tr=    -0.000000    0.000000    0.000000
         Rot=    0.999996    0.000774    0.000092   -0.002790 Ang=   0.33 deg.
 Guess basis will be translated and rotated to current coordinates.
 B after Tr=     0.000000   -0.000000   -0.000000
         Rot=    0.999988    0.000548    0.000246   -0.004808 Ang=   0.56 deg.
 Guess basis will be translated and rotated to current coordinates.
 CkInt1:  FT= 4.70D-01
 Max alpha theta=  5.595 degrees.
 JPrj=2 DoOrth=T DoCkMO=T.
 Leave Link  401 at Mon Apr  4 20:52:08 2022, MaxMem=  1879048192 cpu:               5.0 elap:               0.7
 (Enter /gpfs/software/gaussian16/sse4/tar/g16/l502.exe)
 Integral symmetry usage will be decided dynamically.
 Closed shell SCF:
 Using DIIS extrapolation, IDIIS=  1040.
 NGot=  1879048192 LenX=  1878652179 LenY=  1878457257
 Requested convergence on RMS density matrix=1.00D-08 within 128 cycles.
 Requested convergence on MAX density matrix=1.00D-06.
 Requested convergence on             energy=1.00D-06.
 No special actions if energy rises.
 Fock matrices will be formed incrementally for  20 cycles.

 Cycle   1  Pass 1  IDiag  1:
 FoFJK:  IHMeth= 1 ICntrl=       0 DoSepK=F KAlg= 0 I1Cent=           0 FoldK=F
 IRaf= 790000000 NMat=       1 IRICut=       1 DoRegI=T DoRafI=F ISym2E= 0 IDoP0=0 IntGTp=1.
 FoFCou: FMM=F IPFlag=           0 FMFlag=      100000 FMFlg1=           0
         NFxFlg=           0 DoJE=F BraDBF=F KetDBF=F FulRan=T
         wScrn=  0.000000 ICntrl=         0 IOpCl=  0 I1Cent=           0 NGrid=           0
         NMat0=    1 NMatS0=      1 NMatT0=    0 NMatD0=    1 NMtDS0=    0 NMtDT0=    0
 Symmetry not used in FoFCou.
 E= -2374.94954542198    
 DIIS: error= 4.85D-03 at cycle   1 NSaved=   1.
 NSaved= 1 IEnMin= 1 EnMin= -2374.94954542198     IErMin= 1 ErrMin= 4.85D-03
 ErrMax= 4.85D-03  0.00D+00 EMaxC= 1.00D-01 BMatC= 1.23D-02 BMatP= 1.23D-02
 IDIUse=3 WtCom= 9.51D-01 WtEn= 4.85D-02
 Coeff-Com:  0.100D+01
 Coeff-En:   0.100D+01
 Coeff:      0.100D+01
 Gap=   102.404 Goal=   None    Shift=    0.000
 GapD=  102.404 DampG=2.000 DampE=1.000 DampFc=2.0000 IDamp=-1.
 RMSDP=1.42D-02 MaxDP=1.19D+00              OVMax= 7.67D-02

 Cycle   2  Pass 1  IDiag  1:
 RMSU=  1.41D-02    CP:  1.01D+00
 E= -2374.97956535351     Delta-E=       -0.030019931529 Rises=F Damp=F
 DIIS: error= 7.04D-04 at cycle   2 NSaved=   2.
 NSaved= 2 IEnMin= 2 EnMin= -2374.97956535351     IErMin= 2 ErrMin= 7.04D-04
 ErrMax= 7.04D-04  0.00D+00 EMaxC= 1.00D-01 BMatC= 3.87D-04 BMatP= 1.23D-02
 IDIUse=3 WtCom= 9.93D-01 WtEn= 7.04D-03
 Coeff-Com: -0.764D-01 0.108D+01
 Coeff-En:   0.000D+00 0.100D+01
 Coeff:     -0.758D-01 0.108D+01
 Gap=     0.157 Goal=   None    Shift=    0.000
 RMSDP=3.38D-03 MaxDP=3.77D-01 DE=-3.00D-02 OVMax= 1.64D-02

 Cycle   3  Pass 1  IDiag  1:
 RMSU=  3.11D-03    CP:  1.01D+00  1.09D+00
 E= -2374.98040314116     Delta-E=       -0.000837787643 Rises=F Damp=F
 DIIS: error= 6.82D-04 at cycle   3 NSaved=   3.
 NSaved= 3 IEnMin= 3 EnMin= -2374.98040314116     IErMin= 3 ErrMin= 6.82D-04
 ErrMax= 6.82D-04  0.00D+00 EMaxC= 1.00D-01 BMatC= 2.40D-04 BMatP= 3.87D-04
 IDIUse=3 WtCom= 9.93D-01 WtEn= 6.82D-03
 Coeff-Com: -0.556D-01 0.499D+00 0.556D+00
 Coeff-En:   0.000D+00 0.000D+00 0.100D+01
 Coeff:     -0.553D-01 0.496D+00 0.559D+00
 Gap=     0.162 Goal=   None    Shift=    0.000
 RMSDP=1.33D-03 MaxDP=2.60D-01 DE=-8.38D-04 OVMax= 5.34D-03

 Cycle   4  Pass 1  IDiag  1:
 RMSU=  8.64D-04    CP:  1.00D+00  1.08D+00  8.72D-01
 E= -2374.98064838552     Delta-E=       -0.000245244365 Rises=F Damp=F
 DIIS: error= 2.21D-04 at cycle   4 NSaved=   4.
 NSaved= 4 IEnMin= 4 EnMin= -2374.98064838552     IErMin= 4 ErrMin= 2.21D-04
 ErrMax= 2.21D-04  0.00D+00 EMaxC= 1.00D-01 BMatC= 1.98D-05 BMatP= 2.40D-04
 IDIUse=3 WtCom= 9.98D-01 WtEn= 2.21D-03
 Coeff-Com: -0.113D-01 0.472D-01 0.210D+00 0.754D+00
 Coeff-En:   0.000D+00 0.000D+00 0.000D+00 0.100D+01
 Coeff:     -0.113D-01 0.470D-01 0.209D+00 0.755D+00
 Gap=     0.161 Goal=   None    Shift=    0.000
 RMSDP=3.97D-04 MaxDP=4.63D-02 DE=-2.45D-04 OVMax= 1.97D-03

 Cycle   5  Pass 1  IDiag  1:
 RMSU=  2.70D-04    CP:  1.00D+00  1.08D+00  9.55D-01  9.78D-01
 E= -2374.98067158017     Delta-E=       -0.000023194647 Rises=F Damp=F
 DIIS: error= 1.21D-04 at cycle   5 NSaved=   5.
 NSaved= 5 IEnMin= 5 EnMin= -2374.98067158017     IErMin= 5 ErrMin= 1.21D-04
 ErrMax= 1.21D-04  0.00D+00 EMaxC= 1.00D-01 BMatC= 4.57D-06 BMatP= 1.98D-05
 IDIUse=3 WtCom= 9.99D-01 WtEn= 1.21D-03
 Coeff-Com:  0.184D-02-0.473D-01 0.212D-01 0.375D+00 0.649D+00
 Coeff-En:   0.000D+00 0.000D+00 0.000D+00 0.000D+00 0.100D+01
 Coeff:      0.184D-02-0.472D-01 0.211D-01 0.375D+00 0.649D+00
 Gap=     0.161 Goal=   None    Shift=    0.000
 RMSDP=9.76D-05 MaxDP=1.01D-02 DE=-2.32D-05 OVMax= 7.42D-04

 Cycle   6  Pass 1  IDiag  1:
 RMSU=  5.05D-05    CP:  1.00D+00  1.08D+00  9.68D-01  1.02D+00  8.12D-01
 E= -2374.98067676410     Delta-E=       -0.000005183932 Rises=F Damp=F
 DIIS: error= 4.81D-05 at cycle   6 NSaved=   6.
 NSaved= 6 IEnMin= 6 EnMin= -2374.98067676410     IErMin= 6 ErrMin= 4.81D-05
 ErrMax= 4.81D-05  0.00D+00 EMaxC= 1.00D-01 BMatC= 5.30D-07 BMatP= 4.57D-06
 IDIUse=1 WtCom= 1.00D+00 WtEn= 0.00D+00
 Coeff-Com:  0.175D-02-0.283D-01-0.135D-02 0.142D+00 0.323D+00 0.562D+00
 Coeff:      0.175D-02-0.283D-01-0.135D-02 0.142D+00 0.323D+00 0.562D+00
 Gap=     0.161 Goal=   None    Shift=    0.000
 RMSDP=2.45D-05 MaxDP=1.80D-03 DE=-5.18D-06 OVMax= 3.72D-04

 Cycle   7  Pass 1  IDiag  1:
 RMSU=  1.91D-05    CP:  1.00D+00  1.08D+00  9.71D-01  1.02D+00  8.10D-01
                    CP:  1.07D+00
 E= -2374.98067731892     Delta-E=       -0.000000554822 Rises=F Damp=F
 DIIS: error= 3.87D-05 at cycle   7 NSaved=   7.
 NSaved= 7 IEnMin= 7 EnMin= -2374.98067731892     IErMin= 7 ErrMin= 3.87D-05
 ErrMax= 3.87D-05  0.00D+00 EMaxC= 1.00D-01 BMatC= 1.40D-07 BMatP= 5.30D-07
 IDIUse=1 WtCom= 1.00D+00 WtEn= 0.00D+00
 Coeff-Com:  0.652D-03-0.661D-02-0.425D-02 0.114D-02 0.416D-01 0.338D+00
 Coeff-Com:  0.629D+00
 Coeff:      0.652D-03-0.661D-02-0.425D-02 0.114D-02 0.416D-01 0.338D+00
 Coeff:      0.629D+00
 Gap=     0.161 Goal=   None    Shift=    0.000
 RMSDP=2.02D-05 MaxDP=2.63D-03 DE=-5.55D-07 OVMax= 2.04D-04

 Cycle   8  Pass 1  IDiag  1:
 RMSU=  1.27D-05    CP:  1.00D+00  1.08D+00  9.72D-01  1.02D+00  8.04D-01
                    CP:  1.11D+00  7.78D-01
 E= -2374.98067750442     Delta-E=       -0.000000185501 Rises=F Damp=F
 DIIS: error= 9.44D-06 at cycle   8 NSaved=   8.
 NSaved= 8 IEnMin= 8 EnMin= -2374.98067750442     IErMin= 8 ErrMin= 9.44D-06
 ErrMax= 9.44D-06  0.00D+00 EMaxC= 1.00D-01 BMatC= 2.81D-08 BMatP= 1.40D-07
 IDIUse=1 WtCom= 1.00D+00 WtEn= 0.00D+00
 Coeff-Com:  0.618D-04 0.168D-02-0.218D-02-0.290D-01-0.428D-01 0.845D-01
 Coeff-Com:  0.371D+00 0.617D+00
 Coeff:      0.618D-04 0.168D-02-0.218D-02-0.290D-01-0.428D-01 0.845D-01
 Coeff:      0.371D+00 0.617D+00
 Gap=     0.161 Goal=   None    Shift=    0.000
 RMSDP=6.75D-06 MaxDP=6.46D-04 DE=-1.86D-07 OVMax= 1.36D-04

 Cycle   9  Pass 1  IDiag  1:
 RMSU=  5.14D-06    CP:  1.00D+00  1.08D+00  9.71D-01  1.01D+00  8.10D-01
                    CP:  1.13D+00  8.29D-01  9.44D-01
 E= -2374.98067755644     Delta-E=       -0.000000052018 Rises=F Damp=F
 DIIS: error= 2.79D-06 at cycle   9 NSaved=   9.
 NSaved= 9 IEnMin= 9 EnMin= -2374.98067755644     IErMin= 9 ErrMin= 2.79D-06
 ErrMax= 2.79D-06  0.00D+00 EMaxC= 1.00D-01 BMatC= 2.55D-09 BMatP= 2.81D-08
 IDIUse=1 WtCom= 1.00D+00 WtEn= 0.00D+00
 Coeff-Com: -0.124D-03 0.213D-02-0.191D-03-0.114D-01-0.224D-01-0.339D-01
 Coeff-Com: -0.424D-02 0.205D+00 0.865D+00
 Coeff:     -0.124D-03 0.213D-02-0.191D-03-0.114D-01-0.224D-01-0.339D-01
 Coeff:     -0.424D-02 0.205D+00 0.865D+00
 Gap=     0.161 Goal=   None    Shift=    0.000
 RMSDP=5.88D-06 MaxDP=7.03D-04 DE=-5.20D-08 OVMax= 1.01D-04

 Cycle  10  Pass 1  IDiag  1:
 RMSU=  2.15D-06    CP:  1.00D+00  1.08D+00  9.71D-01  1.01D+00  8.06D-01
                    CP:  1.14D+00  8.03D-01  1.21D+00  1.21D+00
 E= -2374.98067756730     Delta-E=       -0.000000010858 Rises=F Damp=F
 DIIS: error= 1.35D-06 at cycle  10 NSaved=  10.
 NSaved=10 IEnMin=10 EnMin= -2374.98067756730     IErMin=10 ErrMin= 1.35D-06
 ErrMax= 1.35D-06  0.00D+00 EMaxC= 1.00D-01 BMatC= 6.25D-10 BMatP= 2.55D-09
 IDIUse=1 WtCom= 1.00D+00 WtEn= 0.00D+00
 Coeff-Com: -0.537D-04 0.551D-03 0.132D-03 0.359D-04-0.168D-02-0.277D-01
 Coeff-Com: -0.657D-01-0.183D-01 0.375D+00 0.737D+00
 Coeff:     -0.537D-04 0.551D-03 0.132D-03 0.359D-04-0.168D-02-0.277D-01
 Coeff:     -0.657D-01-0.183D-01 0.375D+00 0.737D+00
 Gap=     0.161 Goal=   None    Shift=    0.000
 RMSDP=3.29D-06 MaxDP=1.83D-04 DE=-1.09D-08 OVMax= 4.81D-05

 Cycle  11  Pass 1  IDiag  1:
 RMSU=  1.42D-06    CP:  1.00D+00  1.08D+00  9.71D-01  1.01D+00  8.08D-01
                    CP:  1.12D+00  8.31D-01  1.22D+00  1.49D+00  7.91D-01
 E= -2374.98067756958     Delta-E=       -0.000000002278 Rises=F Damp=F
 DIIS: error= 6.16D-07 at cycle  11 NSaved=  11.
 NSaved=11 IEnMin=11 EnMin= -2374.98067756958     IErMin=11 ErrMin= 6.16D-07
 ErrMax= 6.16D-07  0.00D+00 EMaxC= 1.00D-01 BMatC= 1.71D-10 BMatP= 6.25D-10
 IDIUse=1 WtCom= 1.00D+00 WtEn= 0.00D+00
 Coeff-Com: -0.214D-06-0.214D-03 0.162D-03 0.277D-02 0.442D-02-0.516D-02
 Coeff-Com: -0.315D-01-0.598D-01-0.433D-01 0.387D+00 0.746D+00
 Coeff:     -0.214D-06-0.214D-03 0.162D-03 0.277D-02 0.442D-02-0.516D-02
 Coeff:     -0.315D-01-0.598D-01-0.433D-01 0.387D+00 0.746D+00
 Gap=     0.161 Goal=   None    Shift=    0.000
 RMSDP=1.33D-06 MaxDP=1.29D-04 DE=-2.28D-09 OVMax= 2.66D-05

 Cycle  12  Pass 1  IDiag  1:
 RMSU=  5.12D-07    CP:  1.00D+00  1.08D+00  9.71D-01  1.01D+00  8.07D-01
                    CP:  1.12D+00  8.12D-01  1.26D+00  1.56D+00  9.49D-01
                    CP:  9.87D-01
 E= -2374.98067756999     Delta-E=       -0.000000000408 Rises=F Damp=F
 DIIS: error= 2.07D-07 at cycle  12 NSaved=  12.
 NSaved=12 IEnMin=12 EnMin= -2374.98067756999     IErMin=12 ErrMin= 2.07D-07
 ErrMax= 2.07D-07  0.00D+00 EMaxC= 1.00D-01 BMatC= 2.41D-11 BMatP= 1.71D-10
 IDIUse=1 WtCom= 1.00D+00 WtEn= 0.00D+00
 Coeff-Com:  0.824D-05-0.191D-03 0.801D-04 0.132D-02 0.225D-02 0.195D-02
 Coeff-Com: -0.417D-02-0.247D-01-0.856D-01 0.782D-01 0.344D+00 0.687D+00
 Coeff:      0.824D-05-0.191D-03 0.801D-04 0.132D-02 0.225D-02 0.195D-02
 Coeff:     -0.417D-02-0.247D-01-0.856D-01 0.782D-01 0.344D+00 0.687D+00
 Gap=     0.161 Goal=   None    Shift=    0.000
 RMSDP=5.63D-07 MaxDP=5.92D-05 DE=-4.08D-10 OVMax= 8.96D-06

 Cycle  13  Pass 1  IDiag  1:
 RMSU=  1.95D-07    CP:  1.00D+00  1.08D+00  9.71D-01  1.01D+00  8.07D-01
                    CP:  1.12D+00  8.13D-01  1.27D+00  1.57D+00  1.01D+00
                    CP:  1.08D+00  1.05D+00
 E= -2374.98067757014     Delta-E=       -0.000000000153 Rises=F Damp=F
 DIIS: error= 7.25D-08 at cycle  13 NSaved=  13.
 NSaved=13 IEnMin=13 EnMin= -2374.98067757014     IErMin=13 ErrMin= 7.25D-08
 ErrMax= 7.25D-08  0.00D+00 EMaxC= 1.00D-01 BMatC= 3.18D-12 BMatP= 2.41D-11
 IDIUse=1 WtCom= 1.00D+00 WtEn= 0.00D+00
 Coeff-Com:  0.386D-05-0.548D-04 0.160D-04 0.194D-03 0.330D-03 0.135D-02
 Coeff-Com:  0.266D-02-0.223D-02-0.293D-01-0.210D-01 0.334D-01 0.284D+00
 Coeff-Com:  0.730D+00
 Coeff:      0.386D-05-0.548D-04 0.160D-04 0.194D-03 0.330D-03 0.135D-02
 Coeff:      0.266D-02-0.223D-02-0.293D-01-0.210D-01 0.334D-01 0.284D+00
 Coeff:      0.730D+00
 Gap=     0.161 Goal=   None    Shift=    0.000
 RMSDP=1.47D-07 MaxDP=1.26D-05 DE=-1.53D-10 OVMax= 3.11D-06

 Cycle  14  Pass 1  IDiag  1:
 RMSU=  8.30D-08    CP:  1.00D+00  1.08D+00  9.71D-01  1.01D+00  8.07D-01
                    CP:  1.12D+00  8.10D-01  1.27D+00  1.57D+00  1.04D+00
                    CP:  1.09D+00  1.14D+00  9.96D-01
 E= -2374.98067757007     Delta-E=        0.000000000070 Rises=F Damp=F
 DIIS: error= 2.69D-08 at cycle  14 NSaved=  14.
 NSaved=14 IEnMin=13 EnMin= -2374.98067757014     IErMin=14 ErrMin= 2.69D-08
 ErrMax= 2.69D-08  0.00D+00 EMaxC= 1.00D-01 BMatC= 5.57D-13 BMatP= 3.18D-12
 IDIUse=1 WtCom= 1.00D+00 WtEn= 0.00D+00
 Coeff-Com:  0.309D-06 0.826D-05-0.918D-05-0.130D-03-0.218D-03 0.152D-03
 Coeff-Com:  0.182D-02 0.295D-02 0.298D-02-0.225D-01-0.441D-01-0.164D-03
 Coeff-Com:  0.312D+00 0.747D+00
 Coeff:      0.309D-06 0.826D-05-0.918D-05-0.130D-03-0.218D-03 0.152D-03
 Coeff:      0.182D-02 0.295D-02 0.298D-02-0.225D-01-0.441D-01-0.164D-03
 Coeff:      0.312D+00 0.747D+00
 Gap=     0.161 Goal=   None    Shift=    0.000
 RMSDP=9.03D-08 MaxDP=8.30D-06 DE= 7.00D-11 OVMax= 1.27D-06

 Cycle  15  Pass 1  IDiag  1:
 RMSU=  3.23D-08    CP:  1.00D+00  1.08D+00  9.71D-01  1.01D+00  8.07D-01
                    CP:  1.12D+00  8.11D-01  1.27D+00  1.57D+00  1.04D+00
                    CP:  1.11D+00  1.18D+00  1.06D+00  7.95D-01
 E= -2374.98067756999     Delta-E=        0.000000000079 Rises=F Damp=F
 DIIS: error= 1.17D-08 at cycle  15 NSaved=  15.
 NSaved=15 IEnMin=13 EnMin= -2374.98067757014     IErMin=15 ErrMin= 1.17D-08
 ErrMax= 1.17D-08  0.00D+00 EMaxC= 1.00D-01 BMatC= 9.56D-14 BMatP= 5.57D-13
 IDIUse=1 WtCom= 1.00D+00 WtEn= 0.00D+00
 Coeff-Com: -0.333D-06 0.107D-04-0.771D-05-0.812D-04-0.135D-03-0.144D-03
 Coeff-Com:  0.451D-03 0.154D-02 0.555D-02-0.747D-02-0.240D-01-0.402D-01
 Coeff-Com:  0.294D-01 0.336D+00 0.699D+00
 Coeff:     -0.333D-06 0.107D-04-0.771D-05-0.812D-04-0.135D-03-0.144D-03
 Coeff:      0.451D-03 0.154D-02 0.555D-02-0.747D-02-0.240D-01-0.402D-01
 Coeff:      0.294D-01 0.336D+00 0.699D+00
 Gap=     0.161 Goal=   None    Shift=    0.000
 RMSDP=4.50D-08 MaxDP=6.26D-06 DE= 7.91D-11 OVMax= 4.14D-07

 Cycle  16  Pass 1  IDiag  1:
 RMSU=  9.05D-09    CP:  1.00D+00  1.08D+00  9.71D-01  1.01D+00  8.07D-01
                    CP:  1.12D+00  8.11D-01  1.27D+00  1.58D+00  1.04D+00
                    CP:  1.11D+00  1.18D+00  1.11D+00  9.43D-01  8.29D-01
 E= -2374.98067756992     Delta-E=        0.000000000072 Rises=F Damp=F
 DIIS: error= 4.75D-09 at cycle  16 NSaved=  16.
 NSaved=16 IEnMin=13 EnMin= -2374.98067757014     IErMin=16 ErrMin= 4.75D-09
 ErrMax= 4.75D-09  0.00D+00 EMaxC= 1.00D-01 BMatC= 1.21D-14 BMatP= 9.56D-14
 IDIUse=1 WtCom= 1.00D+00 WtEn= 0.00D+00
 Coeff-Com: -0.157D-06 0.261D-05-0.193D-05-0.867D-05-0.143D-04-0.787D-04
 Coeff-Com: -0.948D-04 0.747D-04 0.152D-02 0.723D-03-0.173D-02-0.150D-01
 Coeff-Com: -0.394D-01 0.144D-01 0.268D+00 0.771D+00
 Coeff:     -0.157D-06 0.261D-05-0.193D-05-0.867D-05-0.143D-04-0.787D-04
 Coeff:     -0.948D-04 0.747D-04 0.152D-02 0.723D-03-0.173D-02-0.150D-01
 Coeff:     -0.394D-01 0.144D-01 0.268D+00 0.771D+00
 Gap=     0.161 Goal=   None    Shift=    0.000
 RMSDP=1.14D-08 MaxDP=6.10D-07 DE= 7.19D-11 OVMax= 1.48D-07

 Cycle  17  Pass 1  IDiag  1:
 RMSU=  4.44D-09    CP:  1.00D+00  1.08D+00  9.71D-01  1.01D+00  8.07D-01
                    CP:  1.12D+00  8.11D-01  1.27D+00  1.58D+00  1.04D+00
                    CP:  1.11D+00  1.18D+00  1.11D+00  9.47D-01  8.90D-01
                    CP:  8.75D-01
 E= -2374.98067757005     Delta-E=       -0.000000000131 Rises=F Damp=F
 DIIS: error= 2.63D-09 at cycle  17 NSaved=  17.
 NSaved=17 IEnMin=13 EnMin= -2374.98067757014     IErMin=17 ErrMin= 2.63D-09
 ErrMax= 2.63D-09  0.00D+00 EMaxC= 1.00D-01 BMatC= 2.57D-15 BMatP= 1.21D-14
 IDIUse=1 WtCom= 1.00D+00 WtEn= 0.00D+00
 Coeff-Com: -0.108D-07-0.770D-06 0.575D-06 0.110D-04 0.171D-04-0.142D-04
 Coeff-Com: -0.125D-03-0.246D-03-0.253D-03 0.175D-02 0.350D-02-0.190D-04
 Coeff-Com: -0.240D-01-0.541D-01-0.282D-02 0.351D+00 0.725D+00
 Coeff:     -0.108D-07-0.770D-06 0.575D-06 0.110D-04 0.171D-04-0.142D-04
 Coeff:     -0.125D-03-0.246D-03-0.253D-03 0.175D-02 0.350D-02-0.190D-04
 Coeff:     -0.240D-01-0.541D-01-0.282D-02 0.351D+00 0.725D+00
 Gap=     0.161 Goal=   None    Shift=    0.000
 RMSDP=5.10D-09 MaxDP=5.82D-07 DE=-1.31D-10 OVMax= 5.08D-08

 SCF Done:  E(RM062X) =  -2374.98067757     A.U. after   17 cycles
            NFock= 17  Conv=0.51D-08     -V/T= 2.0025
 KE= 2.369130788180D+03 PE=-8.639761435938D+03 EE= 2.394796627737D+03
 Leave Link  502 at Mon Apr  4 20:56:55 2022, MaxMem=  1879048192 cpu:            2007.2 elap:             287.0
 (Enter /gpfs/software/gaussian16/sse4/tar/g16/l701.exe)
 ... and contract with generalized density number  0.
 Compute integral first derivatives.
 Leave Link  701 at Mon Apr  4 20:56:55 2022, MaxMem=  1879048192 cpu:               1.7 elap:               0.3
 (Enter /gpfs/software/gaussian16/sse4/tar/g16/l702.exe)
 L702 exits ... SP integral derivatives will be done elsewhere.
 Leave Link  702 at Mon Apr  4 20:56:55 2022, MaxMem=  1879048192 cpu:               0.2 elap:               0.0
 (Enter /gpfs/software/gaussian16/sse4/tar/g16/l703.exe)
 Integral derivatives from FoFJK, PRISM(SPDF).
 Compute integral first derivatives, UseDBF=F ICtDFT=           0.
 Calling FoFJK, ICntrl=      2127 FMM=F ISym2X=0 I1Cent= 0 IOpClX= 0 NMat=1 NMatS=1 NMatT=0.
 FoFJK:  IHMeth= 1 ICntrl=    2127 DoSepK=F KAlg= 0 I1Cent=           0 FoldK=F
 IRaf=         0 NMat=       1 IRICut=       1 DoRegI=T DoRafI=F ISym2E= 0 IDoP0=0 IntGTp=1.
 FoFCou: FMM=F IPFlag=           0 FMFlag=      100000 FMFlg1=         800
         NFxFlg=           0 DoJE=F BraDBF=F KetDBF=F FulRan=T
         wScrn=  0.000000 ICntrl=      2127 IOpCl=  0 I1Cent=           0 NGrid=           0
         NMat0=    1 NMatS0=      1 NMatT0=    0 NMatD0=    1 NMtDS0=    0 NMtDT0=    0
 Symmetry not used in FoFCou.
 Leave Link  703 at Mon Apr  4 20:57:36 2022, MaxMem=  1879048192 cpu:             286.4 elap:              41.0
 (Enter /gpfs/software/gaussian16/sse4/tar/g16/l716.exe)
 Dipole        =-2.73194393D+00-9.89511674D-01 1.94857296D-01
 ***** Axes restored to original set *****
 -------------------------------------------------------------------
 Center     Atomic                   Forces (Hartrees/Bohr)
 Number     Number              X              Y              Z
 -------------------------------------------------------------------
      1        6           0.000112260   -0.000787569   -0.000708871
      2        6           0.000006289    0.000062798   -0.000119584
      3        6           0.000155031   -0.000034387   -0.000279247
      4        6          -0.000583659    0.000566572    0.000668903
      5        6           0.000458305   -0.000116352    0.000044388
      6        6          -0.001681903   -0.000423607    0.000577886
      7       17           0.000517710    0.000109123   -0.000918538
      8        1          -0.000160420   -0.000133062    0.000076119
      9       17           0.000063398   -0.000148082    0.000090656
     10        8           0.000226426    0.000300381    0.000122483
     11       17           0.000348253    0.000158560   -0.000209283
     12        6           0.001481122    0.000960144   -0.000623035
     13        6          -0.001429741   -0.000994378    0.002586888
     14        6           0.001941197    0.000410287   -0.002894535
     15        6          -0.000893081   -0.000025782   -0.000174250
     16        6           0.000462074   -0.000105188   -0.000130921
     17        6          -0.000428091    0.000475397    0.001764755
     18        1          -0.000575837   -0.000103765    0.000657192
     19        1          -0.000087671    0.000014772   -0.000181401
     20       17           0.000068336   -0.000185861   -0.000349603
 -------------------------------------------------------------------
 Cartesian Forces:  Max     0.002894535 RMS     0.000802097
 Leave Link  716 at Mon Apr  4 20:57:36 2022, MaxMem=  1879048192 cpu:               0.2 elap:               0.1
 (Enter /gpfs/software/gaussian16/sse4/tar/g16/l103.exe)

 GradGradGradGradGradGradGradGradGradGradGradGradGradGradGradGradGradGrad
 Berny optimization.
 Using GEDIIS/GDIIS optimizer.
 FormGI is forming the generalized inverse of G from B-inverse, IUseBI=4.
 Internal  Forces:  Max     0.003491607 RMS     0.000776669
 Search for a local minimum.
 Step number   8 out of a maximum of  108
 All quantities printed in internal units (Hartrees-Bohrs-Radians)
 RMS Force = .77667D-03 SwitMx=.10000D-02 MixMth= 2
 Mixed Optimization -- En-DIIS/RFO-DIIS
 Update second derivatives using D2CorX and points    4    5    7    6    8
 DE= -7.17D-04 DEPred=-8.14D-04 R= 8.81D-01
 TightC=F SS=  1.41D+00  RLast= 2.60D-01 DXNew= 5.3568D-01 7.8127D-01
 Trust test= 8.81D-01 RLast= 2.60D-01 DXMaxT set to 5.36D-01
 ITU=  1 -1  0  1  1 -1  1  0
 Use linear search instead of GDIIS.
     Eigenvalues ---    0.00546   0.01030   0.01296   0.01503   0.01624
     Eigenvalues ---    0.01651   0.01843   0.02028   0.02077   0.02124
     Eigenvalues ---    0.02133   0.02148   0.02195   0.02216   0.02309
     Eigenvalues ---    0.02392   0.04517   0.15490   0.16017   0.16069
     Eigenvalues ---    0.19051   0.22066   0.23196   0.23892   0.24904
     Eigenvalues ---    0.24965   0.24983   0.24994   0.24999   0.25000
     Eigenvalues ---    0.25546   0.26452   0.30925   0.32060   0.32190
     Eigenvalues ---    0.32404   0.33601   0.34022   0.34114   0.34893
     Eigenvalues ---    0.35032   0.35126   0.37580   0.40762   0.42370
     Eigenvalues ---    0.42798   0.45476   0.46592   0.47724   0.52939
     Eigenvalues ---    0.53853   0.72495   0.92986   1.05371
 RFO step:  Lambda=-1.82039057D-04 EMin= 5.46350722D-03
 Quartic linear search produced a step of -0.09643.
 Iteration  1 RMS(Cart)=  0.03418546 RMS(Int)=  0.00046433
 Iteration  2 RMS(Cart)=  0.00067558 RMS(Int)=  0.00003334
 Iteration  3 RMS(Cart)=  0.00000031 RMS(Int)=  0.00003334
 ITry= 1 IFail=0 DXMaxC= 9.64D-02 DCOld= 1.00D+10 DXMaxT= 5.36D-01 DXLimC= 3.00D+00 Rises=F
 Variable       Old X    -DE/DX   Delta X   Delta X   Delta X     New X
                                 (Linear)    (Quad)   (Total)
    R1        2.75776  -0.00011   0.00009  -0.00188  -0.00181   2.75595
    R2        2.73798  -0.00028   0.00013  -0.00039  -0.00028   2.73770
    R3        2.32836  -0.00013  -0.00016   0.00004  -0.00012   2.32823
    R4        2.60924  -0.00071  -0.00042  -0.00108  -0.00150   2.60773
    R5        3.28617  -0.00034   0.00002  -0.00158  -0.00155   3.28462
    R6        2.67161  -0.00205  -0.00021  -0.00216  -0.00235   2.66925
    R7        3.31624  -0.00034  -0.00016  -0.00108  -0.00124   3.31500
    R8        2.57733   0.00053   0.00023   0.00084   0.00107   2.57840
    R9        3.30445  -0.00016  -0.00012   0.00005  -0.00007   3.30438
   R10        2.67058  -0.00029  -0.00007  -0.00084  -0.00089   2.66968
   R11        2.05131  -0.00015  -0.00000  -0.00071  -0.00071   2.05060
   R12        2.74777   0.00017  -0.00033   0.00085   0.00052   2.74829
   R13        2.62423  -0.00084   0.00034  -0.00397  -0.00363   2.62060
   R14        2.69897  -0.00092  -0.00022  -0.00012  -0.00035   2.69862
   R15        2.34196   0.00246   0.00012   0.00119   0.00131   2.34327
   R16        2.61184   0.00021  -0.00028   0.00240   0.00213   2.61397
   R17        2.64668   0.00013  -0.00015   0.00012  -0.00003   2.64665
   R18        2.04044   0.00066   0.00014   0.00052   0.00066   2.04110
   R19        2.64819  -0.00007   0.00020  -0.00158  -0.00137   2.64682
   R20        2.04936  -0.00012  -0.00002  -0.00039  -0.00041   2.04895
   R21        3.31114   0.00024  -0.00018  -0.00016  -0.00034   3.31080
    A1        1.94822   0.00007  -0.00014   0.00133   0.00131   1.94952
    A2        2.16018  -0.00007  -0.00023   0.00043   0.00036   2.16054
    A3        2.17478   0.00000  -0.00010  -0.00175  -0.00169   2.17309
    A4        2.16233  -0.00026  -0.00008  -0.00151  -0.00161   2.16072
    A5        2.00067   0.00047   0.00050   0.00181   0.00231   2.00298
    A6        2.12017  -0.00022  -0.00042  -0.00034  -0.00076   2.11941
    A7        2.12838   0.00038   0.00024   0.00008   0.00033   2.12871
    A8        2.05670   0.00147   0.00006   0.00212   0.00217   2.05886
    A9        2.09688  -0.00186  -0.00039  -0.00252  -0.00292   2.09396
   A10        2.16219  -0.00016  -0.00009   0.00089   0.00079   2.16297
   A11        2.03569   0.00004   0.00012  -0.00119  -0.00105   2.03463
   A12        2.08530   0.00011  -0.00005   0.00029   0.00025   2.08556
   A13        2.14779  -0.00064  -0.00009  -0.00388  -0.00396   2.14383
   A14        2.07168   0.00023  -0.00024   0.00368   0.00342   2.07511
   A15        2.06350   0.00040   0.00034   0.00016   0.00049   2.06399
   A16        2.01695   0.00060  -0.00006   0.00309   0.00305   2.02000
   A17        2.23660  -0.00349  -0.00060  -0.00869  -0.00932   2.22728
   A18        2.02962   0.00290   0.00067   0.00564   0.00628   2.03590
   A19        2.17731   0.00227  -0.00030   0.00968   0.00937   2.18668
   A20        2.28949  -0.00280  -0.00033  -0.00906  -0.00938   2.28011
   A21        1.81481   0.00052   0.00074  -0.00133  -0.00061   1.81420
   A22        2.39645   0.00013  -0.00140   0.00971   0.00830   2.40476
   A23        2.07783  -0.00131   0.00092  -0.01163  -0.01070   2.06713
   A24        2.16307  -0.00002  -0.00005  -0.00202  -0.00208   2.16099
   A25        2.06790  -0.00057  -0.00004  -0.00187  -0.00192   2.06598
   A26        2.05199   0.00060   0.00009   0.00398   0.00407   2.05606
   A27        2.13168  -0.00006  -0.00013  -0.00053  -0.00066   2.13101
   A28        2.07413   0.00011   0.00008   0.00051   0.00059   2.07471
   A29        2.07735  -0.00006   0.00005  -0.00001   0.00004   2.07739
   A30        1.98230   0.00074  -0.00011   0.00584   0.00569   1.98800
   A31        2.19105  -0.00048   0.00016  -0.00438  -0.00427   2.18677
   A32        2.10966  -0.00025  -0.00006  -0.00113  -0.00125   2.10842
    D1       -0.01929  -0.00013  -0.00441   0.00171  -0.00271  -0.02199
    D2        3.11522  -0.00025  -0.00502  -0.00415  -0.00918   3.10605
    D3        3.12523   0.00018   0.00515  -0.00306   0.00209   3.12733
    D4       -0.02344   0.00006   0.00454  -0.00893  -0.00438  -0.02782
    D5        0.01794   0.00012   0.00513  -0.00299   0.00214   0.02008
    D6       -3.12640   0.00003   0.00333  -0.00514  -0.00181  -3.12821
    D7       -3.12661  -0.00019  -0.00453   0.00183  -0.00270  -3.12931
    D8        0.01223  -0.00028  -0.00634  -0.00032  -0.00665   0.00559
    D9       -0.00293   0.00009   0.00147  -0.00075   0.00072  -0.00221
   D10        3.08553  -0.00004  -0.00022  -0.00772  -0.00793   3.07760
   D11       -3.13697   0.00022   0.00210   0.00549   0.00760  -3.12937
   D12       -0.04851   0.00009   0.00042  -0.00147  -0.00106  -0.04957
   D13        0.02695  -0.00003   0.00124   0.00082   0.00207   0.02902
   D14       -3.10839  -0.00015   0.00048  -0.00784  -0.00733  -3.11572
   D15       -3.06031  -0.00000   0.00295   0.00781   0.01074  -3.04957
   D16        0.08754  -0.00012   0.00218  -0.00086   0.00134   0.08888
   D17        0.00579  -0.00010  -0.00296   0.00339   0.00044   0.00623
   D18        3.12515  -0.00009  -0.00269   0.00097  -0.00170   3.12344
   D19       -3.13298  -0.00000  -0.00111   0.00560   0.00450  -3.12848
   D20       -0.01362   0.00000  -0.00084   0.00318   0.00235  -0.01127
   D21       -0.02862   0.00004  -0.00053  -0.00207  -0.00261  -0.03123
   D22        3.10748   0.00013   0.00014   0.00548   0.00567   3.11315
   D23        3.13511   0.00004  -0.00079   0.00029  -0.00051   3.13460
   D24       -0.01198   0.00012  -0.00012   0.00784   0.00776  -0.00421
   D25       -2.82873   0.00010  -0.00693   0.05770   0.05075  -2.77797
   D26        0.38309   0.00009  -0.01015   0.07360   0.06344   0.44652
   D27        0.31916  -0.00001  -0.00771   0.04899   0.04129   0.36045
   D28       -2.75221  -0.00002  -0.01092   0.06488   0.05397  -2.69823
   D29       -3.10980   0.00006  -0.00329   0.01029   0.00710  -3.10270
   D30       -0.02266  -0.00008  -0.00081  -0.00244  -0.00324  -0.02590
   D31        3.09635   0.00027   0.00385  -0.00546  -0.00155   3.09480
   D32       -0.02156   0.00011   0.00375  -0.00987  -0.00608  -0.02764
   D33        0.01421   0.00018   0.00113   0.00757   0.00871   0.02291
   D34       -3.10371   0.00002   0.00104   0.00316   0.00418  -3.09953
   D35        0.02328  -0.00022  -0.00100  -0.00776  -0.00871   0.01456
   D36       -0.01215   0.00037   0.00232   0.01162   0.01389   0.00175
   D37       -3.13362  -0.00026  -0.00141  -0.00753  -0.00895   3.14062
   D38       -0.01125  -0.00001   0.00021  -0.00353  -0.00332  -0.01458
   D39        3.13844   0.00003   0.00013   0.00118   0.00128   3.13972
   D40        3.10686   0.00013   0.00031   0.00078   0.00110   3.10796
   D41       -0.02663   0.00018   0.00022   0.00548   0.00571  -0.02093
   D42        0.00842  -0.00026  -0.00199  -0.00659  -0.00863  -0.00021
   D43        3.13093   0.00033   0.00154   0.01151   0.01303  -3.13922
   D44       -3.14129  -0.00031  -0.00191  -0.01130  -0.01324   3.12866
   D45       -0.01877   0.00029   0.00162   0.00680   0.00842  -0.01035
         Item               Value     Threshold  Converged?
 Maximum Force            0.003492     0.000450     NO 
 RMS     Force            0.000777     0.000300     NO 
 Maximum Displacement     0.096382     0.001800     NO 
 RMS     Displacement     0.034153     0.001200     NO 
 Predicted change in Energy=-1.004388D-04
 Lowest energy point so far.  Saving SCF results.
 GradGradGradGradGradGradGradGradGradGradGradGradGradGradGradGradGradGrad

 Leave Link  103 at Mon Apr  4 20:57:37 2022, MaxMem=  1879048192 cpu:               0.2 elap:               0.1
 (Enter /gpfs/software/gaussian16/sse4/tar/g16/l202.exe)
                          Input orientation:                          
 ---------------------------------------------------------------------
 Center     Atomic      Atomic             Coordinates (Angstroms)
 Number     Number       Type             X           Y           Z
 ---------------------------------------------------------------------
      1          6           0       -8.099665   -1.631026    6.649326
      2          6           0       -7.084938   -2.236877    7.503823
      3          6           0       -5.785004   -2.471019    7.104302
      4          6           0       -7.565820   -1.282192    5.348506
      5          6           0       -6.277271   -1.516997    4.966172
      6          6           0       -5.328933   -2.137350    5.809759
      7         17           0       -4.664339   -3.118119    8.288646
      8          1           0       -5.968311   -1.237084    3.964324
      9         17           0       -8.672612   -0.525576    4.225938
     10          8           0       -9.264020   -1.435297    7.001335
     11         17           0       -7.626681   -2.636579    9.106289
     12          6           0       -4.003463   -2.354822    5.252160
     13          6           0       -3.469338   -1.675638    4.167482
     14          6           0       -2.425049   -1.689411    3.498988
     15          6           0       -3.002291   -3.318267    5.581920
     16          6           0       -1.780252   -3.434463    4.907641
     17          6           0       -1.445727   -2.609967    3.825938
     18          1           0       -3.201666   -4.010871    6.386391
     19          1           0       -1.076439   -4.194987    5.226810
     20         17           0        0.091618   -2.787206    3.004560
 ---------------------------------------------------------------------
                    Distance matrix (angstroms):
                    1          2          3          4          5
     1  C    0.000000
     2  C    1.458386   0.000000
     3  C    2.504046   1.379952   0.000000
     4  C    1.448727   2.405839   2.769013   0.000000
     5  C    2.483371   2.758664   2.392507   1.364430   0.000000
     6  C    2.939081   2.441990   1.412508   2.438793   1.412736
     7  Cl   4.086598   2.692923   1.754223   4.520358   4.025416
     8  H    3.450666   3.843760   3.378707   2.114244   1.085130
     9  Cl   2.724536   4.024150   4.517522   1.748603   2.696018
    10  O    1.232048   2.375589   3.631374   2.374694   3.615140
    11  Cl   2.696575   1.738144   2.725277   3.994872   4.496103
    12  C    4.388032   3.818296   2.572512   3.721586   2.440071
    13  C    5.253710   4.951639   3.823592   4.281446   2.923621
    14  C    6.490710   6.168711   4.989840   5.478510   4.125770
    15  C    5.474429   4.640165   3.283135   5.002587   3.788036
    16  C    6.798591   6.026116   4.668146   6.188653   4.889099
    17  C    7.294158   6.742902   5.440248   6.444899   5.083162
    18  H    5.451898   4.413107   3.091954   5.250594   4.206635
    19  H    7.610726   6.717220   5.354216   7.114158   5.855614
    20  Cl   9.039812   8.488179   7.172346   8.148344   6.784107
                    6          7          8          9         10
     6  C    0.000000
     7  Cl   2.747448   0.000000
     8  H    2.150561   4.892688   0.000000
     9  Cl   4.035652   6.268422   2.808545   0.000000
    10  O    4.171049   5.064200   4.486025   2.979964   0.000000
    11  Cl   4.049196   3.110609   5.581091   5.419237   2.924857
    12  C    1.454331   3.199941   2.601632   5.118615   5.619484
    13  C    2.523558   4.526894   2.545284   5.329176   6.454985
    14  C    3.738028   5.476902   3.602200   6.396484   7.687818
    15  C    2.619111   3.182582   3.968025   6.464545   6.691007
    16  C    3.884515   4.455247   4.822672   7.512055   8.024152
    17  C    4.386137   5.525707   4.728396   7.532101   8.519900
    18  H    2.892724   2.560272   4.605934   6.837111   6.615428
    19  H    4.759979   4.838131   5.854355   8.495184   8.820505
    20  Cl   6.137901   7.116895   6.328252   9.133371  10.263033
                   11         12         13         14         15
    11  Cl   0.000000
    12  C    5.297301   0.000000
    13  C    6.526769   1.386762   0.000000
    14  C    7.706875   2.451077   1.240006   0.000000
    15  C    5.854132   1.428046   2.217430   2.706471   0.000000
    16  C    7.241961   2.495393   2.548394   2.333511   1.400547
    17  C    8.129391   2.939596   2.254911   1.383254   2.451132
    18  H    5.372828   2.161447   3.232416   3.785420   1.080104
    19  H    7.770757   3.457502   3.632528   3.328968   2.145610
    20  Cl   9.840016   4.691306   3.907478   2.789843   4.061660
                   16         17         18         19         20
    16  C    0.000000
    17  C    1.400637   0.000000
    18  H    2.130578   3.406137   0.000000
    19  H    1.084259   2.147348   2.427986   0.000000
    20  Cl   2.746736   1.752001   4.876459   2.878298   0.000000
 Stoichiometry    C12H3Cl4O(1-)
 Framework group  C1[X(C12H3Cl4O)]
 Deg. of freedom    54
 Full point group                 C1      NOp   1
 RotChk:  IX=0 Diff= 1.79D-02
 Largest Abelian subgroup         C1      NOp   1
 Largest concise Abelian subgroup C1      NOp   1
                         Standard orientation:                         
 ---------------------------------------------------------------------
 Center     Atomic      Atomic             Coordinates (Angstroms)
 Number     Number       Type             X           Y           Z
 ---------------------------------------------------------------------
      1          6           0        3.079256    0.528317    0.049600
      2          6           0        2.450236   -0.786614    0.002887
      3          6           0        1.084731   -0.983823   -0.024895
      4          6           0        2.096839    1.592932    0.033421
      5          6           0        0.748707    1.384798    0.003577
      6          6           0        0.172881    0.094786   -0.007271
      7         17           0        0.494092   -2.628396   -0.179247
      8          1           0        0.085302    2.243489    0.010537
      9         17           0        2.714952    3.228345    0.064632
     10          8           0        4.298103    0.703821    0.088999
     11         17           0        3.560189   -2.123597   -0.037415
     12          6           0       -1.279950    0.028901   -0.002705
     13          6           0       -2.129618    1.054683   -0.388638
     14          6           0       -3.350621    1.263025   -0.446597
     15          6           0       -2.163108   -0.995685    0.455084
     16          6           0       -3.559238   -0.885668    0.439333
     17          6           0       -4.209873    0.266555   -0.019839
     18          1           0       -1.733719   -1.903272    0.853248
     19          1           0       -4.153930   -1.715136    0.805313
     20         17           0       -5.958875    0.369007   -0.021195
 ---------------------------------------------------------------------
 Rotational constants (GHZ):           0.5430991           0.1595077           0.1240146
 Leave Link  202 at Mon Apr  4 20:57:37 2022, MaxMem=  1879048192 cpu:               0.1 elap:               0.0
 (Enter /gpfs/software/gaussian16/sse4/tar/g16/l301.exe)
 Standard basis: 6-311+G(d,p) (5D, 7F)
 Ernie: Thresh=  0.10000D-02 Tol=  0.10000D-05 Strict=F.
 There are   441 symmetry adapted cartesian basis functions of A   symmetry.
 There are   424 symmetry adapted basis functions of A   symmetry.
   424 basis functions,   704 primitive gaussians,   441 cartesian basis functions
    76 alpha electrons       76 beta electrons
       nuclear repulsion energy      1501.5984405421 Hartrees.
 IExCor= 4336 DFT=T Ex+Corr=M062X ExCW=0 ScaHFX=  0.540000
 ScaDFX=  1.000000  1.000000  1.000000  1.000000 ScalE2=  1.000000  1.000000
 IRadAn=      5 IRanWt=     -1 IRanGd=            0 ICorTp=0 IEmpDi=  4
 NAtoms=   20 NActive=   20 NUniq=   20 SFac= 1.00D+00 NAtFMM=   60 NAOKFM=F Big=F
 Integral buffers will be    131072 words long.
 Raffenetti 2 integral format.
 Two-electron integral symmetry is turned on.
 Leave Link  301 at Mon Apr  4 20:57:37 2022, MaxMem=  1879048192 cpu:               0.5 elap:               0.1
 (Enter /gpfs/software/gaussian16/sse4/tar/g16/l302.exe)
 NPDir=0 NMtPBC=     1 NCelOv=     1 NCel=       1 NClECP=     1 NCelD=      1
         NCelK=      1 NCelE2=     1 NClLst=     1 CellRange=     0.0.
 One-electron integrals computed using PRISM.
 One-electron integral symmetry used in STVInt
 NBasis=   424 RedAO= T EigKep=  1.23D-06  NBF=   424
 NBsUse=   419 1.00D-06 EigRej=  9.35D-07 NBFU=   419
 Precomputing XC quadrature grid using
 IXCGrd= 4 IRadAn=           5 IRanWt=          -1 IRanGd=           0 AccXCQ= 0.00D+00.
 Generated NRdTot=       0 NPtTot=           0 NUsed=           0 NTot=          32
 NSgBfM=   430   430   430   430   430 MxSgAt=    20 MxSgA2=    20.
 Leave Link  302 at Mon Apr  4 20:57:37 2022, MaxMem=  1879048192 cpu:               3.4 elap:               0.5
 (Enter /gpfs/software/gaussian16/sse4/tar/g16/l303.exe)
 DipDrv:  MaxL=1.
 Leave Link  303 at Mon Apr  4 20:57:37 2022, MaxMem=  1879048192 cpu:               0.4 elap:               0.1
 (Enter /gpfs/software/gaussian16/sse4/tar/g16/l401.exe)
 Initial guess from the checkpoint file:  "checkpoint.chk"
 B after Tr=     0.000000    0.000000    0.000000
         Rot=    0.999997    0.000422   -0.000148    0.002287 Ang=   0.27 deg.
 Guess basis will be translated and rotated to current coordinates.
 JPrj=2 DoOrth=T DoCkMO=T.
 Generating alternative initial guess.
 ExpMin= 4.38D-02 ExpMax= 1.06D+05 ExpMxC= 3.62D+03 IAcc=2 IRadAn=         4 AccDes= 0.00D+00
 Harris functional with IExCor= 1009 and IRadAn=       4 diagonalized for initial guess.
 HarFok:  IExCor= 1009 AccDes= 0.00D+00 IRadAn=         4 IDoV= 1 UseB2=F ITyADJ=14
 ICtDFT=  3500011 ScaDFX=  1.000000  1.000000  1.000000  1.000000
 FoFCou: FMM=F IPFlag=           0 FMFlag=      100000 FMFlg1=           0
         NFxFlg=           0 DoJE=T BraDBF=F KetDBF=T FulRan=T
         wScrn=  0.000000 ICntrl=       500 IOpCl=  0 I1Cent=   200000004 NGrid=           0
         NMat0=    1 NMatS0=      1 NMatT0=    0 NMatD0=    1 NMtDS0=    0 NMtDT0=    0
 Petite list used in FoFCou.
 Harris En= -2373.87546666857    
 Leave Link  401 at Mon Apr  4 20:57:39 2022, MaxMem=  1879048192 cpu:              14.3 elap:               2.1
 (Enter /gpfs/software/gaussian16/sse4/tar/g16/l502.exe)
 Integral symmetry usage will be decided dynamically.
 Closed shell SCF:
 Using DIIS extrapolation, IDIIS=  1040.
 NGot=  1879048192 LenX=  1878652179 LenY=  1878457257
 Requested convergence on RMS density matrix=1.00D-08 within 128 cycles.
 Requested convergence on MAX density matrix=1.00D-06.
 Requested convergence on             energy=1.00D-06.
 No special actions if energy rises.
 Fock matrices will be formed incrementally for  20 cycles.

 Cycle   1  Pass 1  IDiag  1:
 FoFJK:  IHMeth= 1 ICntrl=       0 DoSepK=F KAlg= 0 I1Cent=           0 FoldK=F
 IRaf= 790000000 NMat=       1 IRICut=       1 DoRegI=T DoRafI=F ISym2E= 0 IDoP0=0 IntGTp=1.
 FoFCou: FMM=F IPFlag=           0 FMFlag=      100000 FMFlg1=           0
         NFxFlg=           0 DoJE=F BraDBF=F KetDBF=F FulRan=T
         wScrn=  0.000000 ICntrl=         0 IOpCl=  0 I1Cent=           0 NGrid=           0
         NMat0=    1 NMatS0=      1 NMatT0=    0 NMatD0=    1 NMtDS0=    0 NMtDT0=    0
 Symmetry not used in FoFCou.
 E= -2374.95976627645    
 DIIS: error= 4.14D-03 at cycle   1 NSaved=   1.
 NSaved= 1 IEnMin= 1 EnMin= -2374.95976627645     IErMin= 1 ErrMin= 4.14D-03
 ErrMax= 4.14D-03  0.00D+00 EMaxC= 1.00D-01 BMatC= 8.23D-03 BMatP= 8.23D-03
 IDIUse=3 WtCom= 9.59D-01 WtEn= 4.14D-02
 Coeff-Com:  0.100D+01
 Coeff-En:   0.100D+01
 Coeff:      0.100D+01
 Gap=     0.391 Goal=   None    Shift=    0.000
 GapD=    0.391 DampG=1.000 DampE=1.000 DampFc=1.0000 IDamp=-1.
 RMSDP=8.33D-03 MaxDP=3.34D-01              OVMax= 5.20D-02

 Cycle   2  Pass 1  IDiag  1:
 RMSU=  7.82D-03    CP:  9.77D-01
 E= -2374.98000248781     Delta-E=       -0.020236211365 Rises=F Damp=F
 DIIS: error= 7.48D-04 at cycle   2 NSaved=   2.
 NSaved= 2 IEnMin= 2 EnMin= -2374.98000248781     IErMin= 2 ErrMin= 7.48D-04
 ErrMax= 7.48D-04  0.00D+00 EMaxC= 1.00D-01 BMatC= 3.38D-04 BMatP= 8.23D-03
 IDIUse=3 WtCom= 9.93D-01 WtEn= 7.48D-03
 Coeff-Com: -0.576D-01 0.106D+01
 Coeff-En:   0.000D+00 0.100D+01
 Coeff:     -0.571D-01 0.106D+01
 Gap=     0.156 Goal=   None    Shift=    0.000
 RMSDP=2.02D-03 MaxDP=2.05D-01 DE=-2.02D-02 OVMax= 1.16D-02

 Cycle   3  Pass 1  IDiag  1:
 RMSU=  2.00D-03    CP:  9.75D-01  1.02D+00
 E= -2374.98038928390     Delta-E=       -0.000386796084 Rises=F Damp=F
 DIIS: error= 7.98D-04 at cycle   3 NSaved=   3.
 NSaved= 3 IEnMin= 3 EnMin= -2374.98038928390     IErMin= 2 ErrMin= 7.48D-04
 ErrMax= 7.98D-04  0.00D+00 EMaxC= 1.00D-01 BMatC= 3.85D-04 BMatP= 3.38D-04
 IDIUse=3 WtCom= 2.61D-01 WtEn= 7.39D-01
 Coeff-Com: -0.632D-01 0.579D+00 0.484D+00
 Coeff-En:   0.000D+00 0.121D+00 0.879D+00
 Coeff:     -0.165D-01 0.241D+00 0.776D+00
 Gap=     0.164 Goal=   None    Shift=    0.000
 RMSDP=1.84D-03 MaxDP=1.71D-01 DE=-3.87D-04 OVMax= 9.02D-03

 Cycle   4  Pass 1  IDiag  1:
 RMSU=  1.32D-03    CP:  9.78D-01  1.01D+00  3.77D-01
 E= -2374.98046756061     Delta-E=       -0.000078276719 Rises=F Damp=F
 DIIS: error= 8.15D-04 at cycle   4 NSaved=   4.
 NSaved= 4 IEnMin= 4 EnMin= -2374.98046756061     IErMin= 2 ErrMin= 7.48D-04
 ErrMax= 8.15D-04  0.00D+00 EMaxC= 1.00D-01 BMatC= 3.32D-04 BMatP= 3.38D-04
 IDIUse=3 WtCom= 9.92D-01 WtEn= 8.15D-03
 Coeff-Com: -0.179D-01 0.858D-01 0.481D+00 0.452D+00
 Coeff-En:   0.000D+00 0.000D+00 0.454D+00 0.546D+00
 Coeff:     -0.178D-01 0.851D-01 0.480D+00 0.452D+00
 Gap=     0.161 Goal=   None    Shift=    0.000
 RMSDP=1.03D-03 MaxDP=9.91D-02 DE=-7.83D-05 OVMax= 4.31D-03

 Cycle   5  Pass 1  IDiag  1:
 RMSU=  2.08D-04    CP:  9.74D-01  1.02D+00  7.02D-01  5.76D-01
 E= -2374.98080010119     Delta-E=       -0.000332540574 Rises=F Damp=F
 DIIS: error= 9.99D-05 at cycle   5 NSaved=   5.
 NSaved= 5 IEnMin= 5 EnMin= -2374.98080010119     IErMin= 5 ErrMin= 9.99D-05
 ErrMax= 9.99D-05  0.00D+00 EMaxC= 1.00D-01 BMatC= 5.35D-06 BMatP= 3.32D-04
 IDIUse=1 WtCom= 1.00D+00 WtEn= 0.00D+00
 Coeff-Com:  0.168D-02-0.615D-01 0.176D+00 0.249D+00 0.635D+00
 Coeff:      0.168D-02-0.615D-01 0.176D+00 0.249D+00 0.635D+00
 Gap=     0.161 Goal=   None    Shift=    0.000
 RMSDP=1.31D-04 MaxDP=1.96D-02 DE=-3.33D-04 OVMax= 1.01D-03

 Cycle   6  Pass 1  IDiag  1:
 RMSU=  9.73D-05    CP:  9.74D-01  1.01D+00  7.31D-01  5.92D-01  1.01D+00
 E= -2374.98080496283     Delta-E=       -0.000004861641 Rises=F Damp=F
 DIIS: error= 8.23D-05 at cycle   6 NSaved=   6.
 NSaved= 6 IEnMin= 6 EnMin= -2374.98080496283     IErMin= 6 ErrMin= 8.23D-05
 ErrMax= 8.23D-05  0.00D+00 EMaxC= 1.00D-01 BMatC= 9.97D-07 BMatP= 5.35D-06
 IDIUse=1 WtCom= 1.00D+00 WtEn= 0.00D+00
 Coeff-Com:  0.237D-02-0.434D-01 0.620D-01 0.106D+00 0.383D+00 0.490D+00
 Coeff:      0.237D-02-0.434D-01 0.620D-01 0.106D+00 0.383D+00 0.490D+00
 Gap=     0.161 Goal=   None    Shift=    0.000
 RMSDP=6.24D-05 MaxDP=7.10D-03 DE=-4.86D-06 OVMax= 3.47D-04

 Cycle   7  Pass 1  IDiag  1:
 RMSU=  3.08D-05    CP:  9.74D-01  1.01D+00  7.27D-01  5.98D-01  8.93D-01
                    CP:  8.96D-01
 E= -2374.98080602825     Delta-E=       -0.000001065417 Rises=F Damp=F
 DIIS: error= 1.54D-05 at cycle   7 NSaved=   7.
 NSaved= 7 IEnMin= 7 EnMin= -2374.98080602825     IErMin= 7 ErrMin= 1.54D-05
 ErrMax= 1.54D-05  0.00D+00 EMaxC= 1.00D-01 BMatC= 9.08D-08 BMatP= 9.97D-07
 IDIUse=1 WtCom= 1.00D+00 WtEn= 0.00D+00
 Coeff-Com:  0.110D-02-0.145D-01 0.693D-02 0.191D-01 0.103D+00 0.246D+00
 Coeff-Com:  0.639D+00
 Coeff:      0.110D-02-0.145D-01 0.693D-02 0.191D-01 0.103D+00 0.246D+00
 Coeff:      0.639D+00
 Gap=     0.161 Goal=   None    Shift=    0.000
 RMSDP=2.10D-05 MaxDP=2.00D-03 DE=-1.07D-06 OVMax= 1.60D-04

 Cycle   8  Pass 1  IDiag  1:
 RMSU=  8.86D-06    CP:  9.74D-01  1.01D+00  7.31D-01  5.91D-01  9.24D-01
                    CP:  9.15D-01  1.05D+00
 E= -2374.98080614301     Delta-E=       -0.000000114766 Rises=F Damp=F
 DIIS: error= 9.21D-06 at cycle   8 NSaved=   8.
 NSaved= 8 IEnMin= 8 EnMin= -2374.98080614301     IErMin= 8 ErrMin= 9.21D-06
 ErrMax= 9.21D-06  0.00D+00 EMaxC= 1.00D-01 BMatC= 2.24D-08 BMatP= 9.08D-08
 IDIUse=1 WtCom= 1.00D+00 WtEn= 0.00D+00
 Coeff-Com:  0.843D-04 0.173D-02-0.102D-01-0.138D-01-0.315D-01 0.196D-01
 Coeff-Com:  0.358D+00 0.676D+00
 Coeff:      0.843D-04 0.173D-02-0.102D-01-0.138D-01-0.315D-01 0.196D-01
 Coeff:      0.358D+00 0.676D+00
 Gap=     0.161 Goal=   None    Shift=    0.000
 RMSDP=1.10D-05 MaxDP=1.49D-03 DE=-1.15D-07 OVMax= 8.35D-05

 Cycle   9  Pass 1  IDiag  1:
 RMSU=  5.40D-06    CP:  9.74D-01  1.01D+00  7.29D-01  5.91D-01  9.14D-01
                    CP:  9.19D-01  1.06D+00  6.22D-01
 E= -2374.98080617624     Delta-E=       -0.000000033230 Rises=F Damp=F
 DIIS: error= 2.40D-06 at cycle   9 NSaved=   9.
 NSaved= 9 IEnMin= 9 EnMin= -2374.98080617624     IErMin= 9 ErrMin= 2.40D-06
 ErrMax= 2.40D-06  0.00D+00 EMaxC= 1.00D-01 BMatC= 2.18D-09 BMatP= 2.24D-08
 IDIUse=1 WtCom= 1.00D+00 WtEn= 0.00D+00
 Coeff-Com: -0.919D-04 0.256D-02-0.581D-02-0.897D-02-0.256D-01-0.190D-01
 Coeff-Com:  0.836D-01 0.289D+00 0.684D+00
 Coeff:     -0.919D-04 0.256D-02-0.581D-02-0.897D-02-0.256D-01-0.190D-01
 Coeff:      0.836D-01 0.289D+00 0.684D+00
 Gap=     0.161 Goal=   None    Shift=    0.000
 RMSDP=2.31D-06 MaxDP=1.90D-04 DE=-3.32D-08 OVMax= 4.80D-05

 Cycle  10  Pass 1  IDiag  1:
 RMSU=  1.61D-06    CP:  9.74D-01  1.01D+00  7.29D-01  5.90D-01  9.12D-01
                    CP:  9.26D-01  1.09D+00  6.63D-01  1.01D+00
 E= -2374.98080618125     Delta-E=       -0.000000005011 Rises=F Damp=F
 DIIS: error= 9.52D-07 at cycle  10 NSaved=  10.
 NSaved=10 IEnMin=10 EnMin= -2374.98080618125     IErMin=10 ErrMin= 9.52D-07
 ErrMax= 9.52D-07  0.00D+00 EMaxC= 1.00D-01 BMatC= 5.28D-10 BMatP= 2.18D-09
 IDIUse=1 WtCom= 1.00D+00 WtEn= 0.00D+00
 Coeff-Com: -0.666D-04 0.895D-03-0.635D-03-0.137D-02-0.443D-02-0.120D-01
 Coeff-Com: -0.423D-01-0.310D-01 0.315D+00 0.776D+00
 Coeff:     -0.666D-04 0.895D-03-0.635D-03-0.137D-02-0.443D-02-0.120D-01
 Coeff:     -0.423D-01-0.310D-01 0.315D+00 0.776D+00
 Gap=     0.161 Goal=   None    Shift=    0.000
 RMSDP=1.81D-06 MaxDP=1.09D-04 DE=-5.01D-09 OVMax= 3.52D-05

 Cycle  11  Pass 1  IDiag  1:
 RMSU=  7.65D-07    CP:  9.74D-01  1.01D+00  7.29D-01  5.90D-01  9.11D-01
                    CP:  9.16D-01  1.08D+00  6.46D-01  1.20D+00  1.11D+00
 E= -2374.98080618276     Delta-E=       -0.000000001505 Rises=F Damp=F
 DIIS: error= 4.98D-07 at cycle  11 NSaved=  11.
 NSaved=11 IEnMin=11 EnMin= -2374.98080618276     IErMin=11 ErrMin= 4.98D-07
 ErrMax= 4.98D-07  0.00D+00 EMaxC= 1.00D-01 BMatC= 6.25D-11 BMatP= 5.28D-10
 IDIUse=1 WtCom= 1.00D+00 WtEn= 0.00D+00
 Coeff-Com: -0.400D-05-0.202D-03 0.888D-03 0.125D-02 0.352D-02-0.275D-03
 Coeff-Com: -0.283D-01-0.681D-01-0.307D-01 0.223D+00 0.899D+00
 Coeff:     -0.400D-05-0.202D-03 0.888D-03 0.125D-02 0.352D-02-0.275D-03
 Coeff:     -0.283D-01-0.681D-01-0.307D-01 0.223D+00 0.899D+00
 Gap=     0.161 Goal=   None    Shift=    0.000
 RMSDP=8.93D-07 MaxDP=1.51D-04 DE=-1.51D-09 OVMax= 2.08D-05

 Cycle  12  Pass 1  IDiag  1:
 RMSU=  4.94D-07    CP:  9.74D-01  1.01D+00  7.29D-01  5.90D-01  9.11D-01
                    CP:  9.16D-01  1.07D+00  6.32D-01  1.28D+00  1.31D+00
                    CP:  1.07D+00
 E= -2374.98080618334     Delta-E=       -0.000000000577 Rises=F Damp=F
 DIIS: error= 1.92D-07 at cycle  12 NSaved=  12.
 NSaved=12 IEnMin=12 EnMin= -2374.98080618334     IErMin=12 ErrMin= 1.92D-07
 ErrMax= 1.92D-07  0.00D+00 EMaxC= 1.00D-01 BMatC= 1.59D-11 BMatP= 6.25D-11
 IDIUse=1 WtCom= 1.00D+00 WtEn= 0.00D+00
 Coeff-Com:  0.946D-05-0.234D-03 0.490D-03 0.764D-03 0.204D-02 0.163D-02
 Coeff-Com: -0.318D-02-0.222D-01-0.645D-01-0.527D-01 0.391D+00 0.747D+00
 Coeff:      0.946D-05-0.234D-03 0.490D-03 0.764D-03 0.204D-02 0.163D-02
 Coeff:     -0.318D-02-0.222D-01-0.645D-01-0.527D-01 0.391D+00 0.747D+00
 Gap=     0.161 Goal=   None    Shift=    0.000
 RMSDP=5.46D-07 MaxDP=5.83D-05 DE=-5.77D-10 OVMax= 8.44D-06

 Cycle  13  Pass 1  IDiag  1:
 RMSU=  1.88D-07    CP:  9.74D-01  1.01D+00  7.29D-01  5.90D-01  9.10D-01
                    CP:  9.12D-01  1.07D+00  6.27D-01  1.29D+00  1.33D+00
                    CP:  1.29D+00  1.01D+00
 E= -2374.98080618344     Delta-E=       -0.000000000099 Rises=F Damp=F
 DIIS: error= 7.22D-08 at cycle  13 NSaved=  13.
 NSaved=13 IEnMin=13 EnMin= -2374.98080618344     IErMin=13 ErrMin= 7.22D-08
 ErrMax= 7.22D-08  0.00D+00 EMaxC= 1.00D-01 BMatC= 2.17D-12 BMatP= 1.59D-11
 IDIUse=1 WtCom= 1.00D+00 WtEn= 0.00D+00
 Coeff-Com:  0.445D-05-0.688D-04 0.857D-04 0.153D-03 0.317D-03 0.647D-03
 Coeff-Com:  0.259D-02 0.561D-03-0.228D-01-0.540D-01 0.362D-01 0.301D+00
 Coeff-Com:  0.735D+00
 Coeff:      0.445D-05-0.688D-04 0.857D-04 0.153D-03 0.317D-03 0.647D-03
 Coeff:      0.259D-02 0.561D-03-0.228D-01-0.540D-01 0.362D-01 0.301D+00
 Coeff:      0.735D+00
 Gap=     0.161 Goal=   None    Shift=    0.000
 RMSDP=1.24D-07 MaxDP=1.65D-05 DE=-9.91D-11 OVMax= 2.97D-06

 Cycle  14  Pass 1  IDiag  1:
 RMSU=  4.28D-08    CP:  9.74D-01  1.01D+00  7.29D-01  5.90D-01  9.10D-01
                    CP:  9.12D-01  1.07D+00  6.24D-01  1.29D+00  1.35D+00
                    CP:  1.32D+00  1.08D+00  1.09D+00
 E= -2374.98080618347     Delta-E=       -0.000000000039 Rises=F Damp=F
 DIIS: error= 3.65D-08 at cycle  14 NSaved=  14.
 NSaved=14 IEnMin=14 EnMin= -2374.98080618347     IErMin=14 ErrMin= 3.65D-08
 ErrMax= 3.65D-08  0.00D+00 EMaxC= 1.00D-01 BMatC= 4.16D-13 BMatP= 2.17D-12
 IDIUse=1 WtCom= 1.00D+00 WtEn= 0.00D+00
 Coeff-Com:  0.368D-06 0.110D-04-0.519D-04-0.683D-04-0.222D-03 0.211D-04
 Coeff-Com:  0.150D-02 0.437D-02 0.112D-02-0.126D-01-0.569D-01-0.860D-02
 Coeff-Com:  0.319D+00 0.753D+00
 Coeff:      0.368D-06 0.110D-04-0.519D-04-0.683D-04-0.222D-03 0.211D-04
 Coeff:      0.150D-02 0.437D-02 0.112D-02-0.126D-01-0.569D-01-0.860D-02
 Coeff:      0.319D+00 0.753D+00
 Gap=     0.161 Goal=   None    Shift=    0.000
 RMSDP=5.32D-08 MaxDP=4.44D-06 DE=-3.91D-11 OVMax= 1.35D-06

 Cycle  15  Pass 1  IDiag  1:
 RMSU=  1.87D-08    CP:  9.74D-01  1.01D+00  7.29D-01  5.90D-01  9.10D-01
                    CP:  9.12D-01  1.07D+00  6.25D-01  1.29D+00  1.35D+00
                    CP:  1.35D+00  1.10D+00  1.10D+00  1.02D+00
 E= -2374.98080618350     Delta-E=       -0.000000000023 Rises=F Damp=F
 DIIS: error= 1.12D-08 at cycle  15 NSaved=  15.
 NSaved=15 IEnMin=15 EnMin= -2374.98080618350     IErMin=15 ErrMin= 1.12D-08
 ErrMax= 1.12D-08  0.00D+00 EMaxC= 1.00D-01 BMatC= 6.63D-14 BMatP= 4.16D-13
 IDIUse=1 WtCom= 1.00D+00 WtEn= 0.00D+00
 Coeff-Com: -0.508D-06 0.158D-04-0.381D-04-0.548D-04-0.148D-03-0.677D-04
 Coeff-Com:  0.301D-03 0.208D-02 0.352D-02 0.215D-02-0.305D-01-0.479D-01
 Coeff-Com:  0.312D-01 0.329D+00 0.710D+00
 Coeff:     -0.508D-06 0.158D-04-0.381D-04-0.548D-04-0.148D-03-0.677D-04
 Coeff:      0.301D-03 0.208D-02 0.352D-02 0.215D-02-0.305D-01-0.479D-01
 Coeff:      0.312D-01 0.329D+00 0.710D+00
 Gap=     0.161 Goal=   None    Shift=    0.000
 RMSDP=1.93D-08 MaxDP=1.55D-06 DE=-2.27D-11 OVMax= 4.49D-07

 Cycle  16  Pass 1  IDiag  1:
 RMSU=  6.17D-09    CP:  9.74D-01  1.01D+00  7.29D-01  5.90D-01  9.10D-01
                    CP:  9.12D-01  1.07D+00  6.25D-01  1.29D+00  1.36D+00
                    CP:  1.35D+00  1.11D+00  1.14D+00  1.09D+00  1.09D+00
 E= -2374.98080618346     Delta-E=        0.000000000036 Rises=F Damp=F
 DIIS: error= 6.33D-09 at cycle  16 NSaved=  16.
 NSaved=16 IEnMin=15 EnMin= -2374.98080618350     IErMin=16 ErrMin= 6.33D-09
 ErrMax= 6.33D-09  0.00D+00 EMaxC= 1.00D-01 BMatC= 7.98D-15 BMatP= 6.63D-14
 IDIUse=1 WtCom= 1.00D+00 WtEn= 0.00D+00
 Coeff-Com: -0.206D-06 0.391D-05-0.693D-05-0.987D-05-0.222D-04-0.215D-04
 Coeff-Com: -0.105D-03 0.195D-03 0.851D-03 0.252D-02-0.274D-02-0.165D-01
 Coeff-Com: -0.334D-01 0.221D-01 0.263D+00 0.765D+00
 Coeff:     -0.206D-06 0.391D-05-0.693D-05-0.987D-05-0.222D-04-0.215D-04
 Coeff:     -0.105D-03 0.195D-03 0.851D-03 0.252D-02-0.274D-02-0.165D-01
 Coeff:     -0.334D-01 0.221D-01 0.263D+00 0.765D+00
 Gap=     0.161 Goal=   None    Shift=    0.000
 RMSDP=1.35D-08 MaxDP=2.16D-06 DE= 3.64D-11 OVMax= 1.41D-07

 Cycle  17  Pass 1  IDiag  1:
 RMSU=  4.17D-09    CP:  9.74D-01  1.01D+00  7.29D-01  5.90D-01  9.10D-01
                    CP:  9.12D-01  1.07D+00  6.25D-01  1.29D+00  1.36D+00
                    CP:  1.35D+00  1.11D+00  1.15D+00  1.13D+00  1.16D+00
                    CP:  8.62D-01
 E= -2374.98080618331     Delta-E=        0.000000000155 Rises=F Damp=F
 DIIS: error= 2.33D-09 at cycle  17 NSaved=  17.
 NSaved=17 IEnMin=15 EnMin= -2374.98080618350     IErMin=17 ErrMin= 2.33D-09
 ErrMax= 2.33D-09  0.00D+00 EMaxC= 1.00D-01 BMatC= 1.79D-15 BMatP= 7.98D-15
 IDIUse=1 WtCom= 1.00D+00 WtEn= 0.00D+00
 Large coefficients: NSaved= 17 BigCof=    0.00 CofMax=   10.00 Det=-9.36D-15
 Inversion failed.  Reducing to 16 matrices.
 Large coefficients: NSaved= 16 BigCof=    0.00 CofMax=   10.00 Det=-9.39D-15
 Inversion failed.  Reducing to 15 matrices.
 Coeff-Com:  0.105D-05 0.162D-05 0.481D-05-0.392D-05-0.662D-04-0.139D-03
 Coeff-Com: -0.155D-03 0.734D-03 0.311D-02-0.421D-03-0.199D-01-0.401D-01
 Coeff-Com: -0.809D-03 0.361D+00 0.697D+00
 Coeff:      0.105D-05 0.162D-05 0.481D-05-0.392D-05-0.662D-04-0.139D-03
 Coeff:     -0.155D-03 0.734D-03 0.311D-02-0.421D-03-0.199D-01-0.401D-01
 Coeff:     -0.809D-03 0.361D+00 0.697D+00
 Gap=     0.161 Goal=   None    Shift=    0.000
 RMSDP=3.35D-09 MaxDP=2.43D-07 DE= 1.55D-10 OVMax= 5.80D-08

 SCF Done:  E(RM062X) =  -2374.98080618     A.U. after   17 cycles
            NFock= 17  Conv=0.34D-08     -V/T= 2.0025
 KE= 2.369143169045D+03 PE=-8.641271981950D+03 EE= 2.395549566180D+03
 Leave Link  502 at Mon Apr  4 21:02:26 2022, MaxMem=  1879048192 cpu:            2001.9 elap:             286.3
 (Enter /gpfs/software/gaussian16/sse4/tar/g16/l701.exe)
 ... and contract with generalized density number  0.
 Compute integral first derivatives.
 Leave Link  701 at Mon Apr  4 21:02:26 2022, MaxMem=  1879048192 cpu:               1.7 elap:               0.3
 (Enter /gpfs/software/gaussian16/sse4/tar/g16/l702.exe)
 L702 exits ... SP integral derivatives will be done elsewhere.
 Leave Link  702 at Mon Apr  4 21:02:26 2022, MaxMem=  1879048192 cpu:               0.2 elap:               0.0
 (Enter /gpfs/software/gaussian16/sse4/tar/g16/l703.exe)
 Integral derivatives from FoFJK, PRISM(SPDF).
 Compute integral first derivatives, UseDBF=F ICtDFT=           0.
 Calling FoFJK, ICntrl=      2127 FMM=F ISym2X=0 I1Cent= 0 IOpClX= 0 NMat=1 NMatS=1 NMatT=0.
 FoFJK:  IHMeth= 1 ICntrl=    2127 DoSepK=F KAlg= 0 I1Cent=           0 FoldK=F
 IRaf=         0 NMat=       1 IRICut=       1 DoRegI=T DoRafI=F ISym2E= 0 IDoP0=0 IntGTp=1.
 FoFCou: FMM=F IPFlag=           0 FMFlag=      100000 FMFlg1=         800
         NFxFlg=           0 DoJE=F BraDBF=F KetDBF=F FulRan=T
         wScrn=  0.000000 ICntrl=      2127 IOpCl=  0 I1Cent=           0 NGrid=           0
         NMat0=    1 NMatS0=      1 NMatT0=    0 NMatD0=    1 NMtDS0=    0 NMtDT0=    0
 Symmetry not used in FoFCou.
 Leave Link  703 at Mon Apr  4 21:03:07 2022, MaxMem=  1879048192 cpu:             286.9 elap:              41.0
 (Enter /gpfs/software/gaussian16/sse4/tar/g16/l716.exe)
 Dipole        =-2.74898093D+00-9.61280290D-01 2.32811822D-01
 ***** Axes restored to original set *****
 -------------------------------------------------------------------
 Center     Atomic                   Forces (Hartrees/Bohr)
 Number     Number              X              Y              Z
 -------------------------------------------------------------------
      1        6           0.000038140   -0.000219791   -0.000817073
      2        6          -0.000062131    0.000186446   -0.000032354
      3        6           0.000560692   -0.000000533   -0.000111357
      4        6          -0.000437808    0.000213882    0.000147712
      5        6           0.000557284   -0.000387490    0.000457645
      6        6          -0.001103347    0.000028273    0.000315669
      7       17           0.000530231   -0.000116943   -0.000421409
      8        1          -0.000163172   -0.000011678   -0.000122872
      9       17           0.000159388   -0.000005711    0.000040337
     10        8          -0.000284816    0.000112898    0.000356471
     11       17          -0.000049215   -0.000029157    0.000062632
     12        6           0.001005389   -0.000080290   -0.000874074
     13        6          -0.001907129   -0.000083839    0.002039589
     14        6           0.002418733    0.000016564   -0.001481467
     15        6          -0.000279324    0.000740754   -0.000227879
     16        6           0.000151913   -0.000477583    0.000490570
     17        6          -0.001327374    0.000256798   -0.000098967
     18        1          -0.000482171   -0.000183811    0.000492101
     19        1           0.000064885    0.000079369   -0.000042000
     20       17           0.000609831   -0.000038158   -0.000173276
 -------------------------------------------------------------------
 Cartesian Forces:  Max     0.002418733 RMS     0.000654005
 Leave Link  716 at Mon Apr  4 21:03:07 2022, MaxMem=  1879048192 cpu:               0.2 elap:               0.0
 (Enter /gpfs/software/gaussian16/sse4/tar/g16/l103.exe)

 GradGradGradGradGradGradGradGradGradGradGradGradGradGradGradGradGradGrad
 Berny optimization.
 Using GEDIIS/GDIIS optimizer.
 FormGI is forming the generalized inverse of G from B-inverse, IUseBI=4.
 Internal  Forces:  Max     0.002379239 RMS     0.000495606
 Search for a local minimum.
 Step number   9 out of a maximum of  108
 All quantities printed in internal units (Hartrees-Bohrs-Radians)
 RMS Force = .49561D-03 SwitMx=.10000D-02 MixMth= 2
 Mixed Optimization -- En-DIIS/RFO-DIIS
 Swapping is turned off.
 Update second derivatives using D2CorX and points    4    5    7    6    8
                                                      9
 DE= -1.29D-04 DEPred=-1.00D-04 R= 1.28D+00
 TightC=F SS=  1.41D+00  RLast= 1.16D-01 DXNew= 9.0089D-01 3.4943D-01
 Trust test= 1.28D+00 RLast= 1.16D-01 DXMaxT set to 5.36D-01
 ITU=  1  1 -1  0  1  1 -1  1  0
     Eigenvalues ---    0.00364   0.01029   0.01300   0.01521   0.01625
     Eigenvalues ---    0.01706   0.01848   0.02026   0.02082   0.02130
     Eigenvalues ---    0.02133   0.02149   0.02198   0.02224   0.02327
     Eigenvalues ---    0.02944   0.04485   0.15538   0.15993   0.16017
     Eigenvalues ---    0.18604   0.21767   0.22741   0.23952   0.24921
     Eigenvalues ---    0.24981   0.24996   0.24998   0.25001   0.25302
     Eigenvalues ---    0.25586   0.26424   0.30957   0.32020   0.32320
     Eigenvalues ---    0.32527   0.33605   0.34110   0.34272   0.34962
     Eigenvalues ---    0.35063   0.35129   0.37782   0.41004   0.42347
     Eigenvalues ---    0.42849   0.45432   0.47057   0.48374   0.53395
     Eigenvalues ---    0.53850   0.63811   0.93110   1.07768
 En-DIIS/RFO-DIIS/Sim-DIIS IScMMF=       -3 using points:     9    8
 RFO step:  Lambda=-1.13739723D-04.
 NNeg= 0 NGDIIS= 2 SimSw=  2.50D-03 Rises=F DC= -1.29D-04 SmlDif=  1.00D-05
 NRisDI= 0 DoIntr=F SqrtH=F CThrHd= 10.0 CDAdj=  3.0
 RMS Error=  0.1289678081D-01 NUsed= 2 OKEnD=T EnDIS=F
 InvSVX:  RCond= 3.18D-03 Info=           0 Equed=N FErr=  4.90D-15 BErr=  0.00D+00
 DidBck=F Rises=F RFO-DIIS coefs:    1.99189   -0.99189
 Iteration  1 RMS(Cart)=  0.03774727 RMS(Int)=  0.00056032
 Iteration  2 RMS(Cart)=  0.00080413 RMS(Int)=  0.00002814
 Iteration  3 RMS(Cart)=  0.00000046 RMS(Int)=  0.00002813
 ITry= 1 IFail=0 DXMaxC= 1.06D-01 DCOld= 1.00D+10 DXMaxT= 5.36D-01 DXLimC= 3.00D+00 Rises=F
 Variable       Old X    -DE/DX   Delta X   Delta X   Delta X     New X
                                 (Linear)    (Quad)   (Total)
    R1        2.75595   0.00036  -0.00179   0.00165  -0.00015   2.75580
    R2        2.73770  -0.00008  -0.00028  -0.00060  -0.00089   2.73681
    R3        2.32823   0.00039  -0.00012   0.00080   0.00068   2.32891
    R4        2.60773   0.00026  -0.00149   0.00160   0.00011   2.60784
    R5        3.28462   0.00008  -0.00154   0.00075  -0.00079   3.28383
    R6        2.66925  -0.00102  -0.00234  -0.00011  -0.00244   2.66681
    R7        3.31500   0.00010  -0.00123   0.00109  -0.00014   3.31486
    R8        2.57840   0.00031   0.00106   0.00011   0.00117   2.57956
    R9        3.30438  -0.00013  -0.00007  -0.00037  -0.00045   3.30393
   R10        2.66968  -0.00044  -0.00089  -0.00097  -0.00186   2.66783
   R11        2.05060   0.00006  -0.00071   0.00048  -0.00023   2.05037
   R12        2.74829   0.00015   0.00052   0.00183   0.00234   2.75063
   R13        2.62060  -0.00058  -0.00361  -0.00102  -0.00463   2.61597
   R14        2.69862  -0.00079  -0.00035  -0.00141  -0.00177   2.69685
   R15        2.34327   0.00238   0.00130   0.00232   0.00363   2.34690
   R16        2.61397  -0.00025   0.00211  -0.00107   0.00105   2.61502
   R17        2.64665  -0.00005  -0.00003  -0.00047  -0.00050   2.64615
   R18        2.04110   0.00057   0.00065   0.00087   0.00152   2.04262
   R19        2.64682   0.00042  -0.00136   0.00112  -0.00024   2.64658
   R20        2.04895  -0.00003  -0.00041   0.00006  -0.00035   2.04860
   R21        3.31080   0.00062  -0.00034   0.00263   0.00229   3.31309
    A1        1.94952  -0.00007   0.00130  -0.00054   0.00075   1.95027
    A2        2.16054  -0.00022   0.00036  -0.00119  -0.00084   2.15970
    A3        2.17309   0.00029  -0.00168   0.00172   0.00003   2.17312
    A4        2.16072  -0.00009  -0.00160   0.00087  -0.00073   2.15998
    A5        2.00298   0.00001   0.00229  -0.00149   0.00080   2.00377
    A6        2.11941   0.00008  -0.00075   0.00071  -0.00005   2.11936
    A7        2.12871  -0.00008   0.00032  -0.00148  -0.00115   2.12756
    A8        2.05886   0.00115   0.00215   0.00183   0.00396   2.06283
    A9        2.09396  -0.00107  -0.00290   0.00009  -0.00282   2.09114
   A10        2.16297  -0.00013   0.00078  -0.00053   0.00025   2.16323
   A11        2.03463   0.00021  -0.00105   0.00109   0.00004   2.03467
   A12        2.08556  -0.00008   0.00025  -0.00053  -0.00029   2.08527
   A13        2.14383  -0.00008  -0.00393   0.00136  -0.00257   2.14127
   A14        2.07511  -0.00013   0.00340  -0.00189   0.00150   2.07661
   A15        2.06399   0.00022   0.00049   0.00053   0.00101   2.06500
   A16        2.02000   0.00044   0.00302   0.00033   0.00335   2.02335
   A17        2.22728  -0.00183  -0.00924  -0.00028  -0.00955   2.21773
   A18        2.03590   0.00139   0.00623  -0.00003   0.00618   2.04208
   A19        2.18668   0.00130   0.00930   0.00214   0.01143   2.19811
   A20        2.28011  -0.00176  -0.00931  -0.00217  -0.01147   2.26863
   A21        1.81420   0.00047  -0.00061   0.00073   0.00008   1.81428
   A22        2.40476  -0.00042   0.00824  -0.00089   0.00733   2.41209
   A23        2.06713  -0.00052  -0.01061  -0.00020  -0.01080   2.05633
   A24        2.16099   0.00024  -0.00206   0.00111  -0.00098   2.16001
   A25        2.06598  -0.00055  -0.00190  -0.00237  -0.00426   2.06172
   A26        2.05606   0.00031   0.00404   0.00118   0.00523   2.06129
   A27        2.13101  -0.00017  -0.00066  -0.00129  -0.00196   2.12906
   A28        2.07471   0.00018   0.00058   0.00141   0.00199   2.07670
   A29        2.07739  -0.00001   0.00004  -0.00009  -0.00005   2.07734
   A30        1.98800   0.00040   0.00565   0.00089   0.00646   1.99445
   A31        2.18677  -0.00008  -0.00424   0.00039  -0.00395   2.18282
   A32        2.10842  -0.00031  -0.00124  -0.00120  -0.00254   2.10587
    D1       -0.02199  -0.00006  -0.00268   0.00048  -0.00221  -0.02420
    D2        3.10605  -0.00003  -0.00910   0.00746  -0.00164   3.10440
    D3        3.12733   0.00007   0.00208   0.00170   0.00377   3.13110
    D4       -0.02782   0.00010  -0.00434   0.00868   0.00434  -0.02348
    D5        0.02008   0.00007   0.00212   0.00091   0.00303   0.02311
    D6       -3.12821   0.00007  -0.00179   0.00544   0.00366  -3.12455
    D7       -3.12931  -0.00006  -0.00268  -0.00033  -0.00301  -3.13232
    D8        0.00559  -0.00006  -0.00659   0.00420  -0.00238   0.00320
    D9       -0.00221   0.00003   0.00072  -0.00110  -0.00037  -0.00258
   D10        3.07760   0.00007  -0.00787   0.00725  -0.00060   3.07700
   D11       -3.12937  -0.00000   0.00754  -0.00851  -0.00098  -3.13035
   D12       -0.04957   0.00003  -0.00105  -0.00016  -0.00121  -0.05078
   D13        0.02902   0.00000   0.00205   0.00031   0.00237   0.03138
   D14       -3.11572   0.00002  -0.00727   0.00535  -0.00186  -3.11758
   D15       -3.04957  -0.00011   0.01065  -0.00827   0.00237  -3.04721
   D16        0.08888  -0.00009   0.00133  -0.00322  -0.00187   0.08701
   D17        0.00623  -0.00006   0.00044  -0.00176  -0.00131   0.00493
   D18        3.12344  -0.00007  -0.00169  -0.00231  -0.00398   3.11946
   D19       -3.12848  -0.00006   0.00446  -0.00642  -0.00195  -3.13043
   D20       -0.01127  -0.00007   0.00234  -0.00697  -0.00463  -0.01589
   D21       -0.03123   0.00001  -0.00259   0.00104  -0.00156  -0.03279
   D22        3.11315  -0.00000   0.00562  -0.00343   0.00226   3.11541
   D23        3.13460   0.00003  -0.00051   0.00163   0.00109   3.13569
   D24       -0.00421   0.00001   0.00770  -0.00284   0.00491   0.00070
   D25       -2.77797   0.00011   0.05034   0.01449   0.06481  -2.71317
   D26        0.44652  -0.00009   0.06292   0.00114   0.06406   0.51059
   D27        0.36045   0.00013   0.04095   0.01958   0.06053   0.42098
   D28       -2.69823  -0.00007   0.05354   0.00622   0.05978  -2.63845
   D29       -3.10270   0.00009   0.00704   0.00336   0.01050  -3.09220
   D30       -0.02590   0.00014  -0.00322   0.01366   0.01046  -0.01544
   D31        3.09480   0.00010  -0.00154  -0.00395  -0.00542   3.08938
   D32       -0.02764   0.00010  -0.00603   0.00179  -0.00419  -0.03183
   D33        0.02291  -0.00013   0.00864  -0.01527  -0.00661   0.01631
   D34       -3.09953  -0.00012   0.00415  -0.00953  -0.00538  -3.10490
   D35        0.01456   0.00000  -0.00864   0.00452  -0.00409   0.01047
   D36        0.00175  -0.00015   0.01378  -0.02017  -0.00643  -0.00469
   D37        3.14062   0.00011  -0.00887   0.01510   0.00621  -3.13636
   D38       -0.01458   0.00002  -0.00330   0.00178  -0.00150  -0.01608
   D39        3.13972  -0.00001   0.00127  -0.00063   0.00063   3.14035
   D40        3.10796   0.00001   0.00109  -0.00396  -0.00283   3.10514
   D41       -0.02093  -0.00002   0.00566  -0.00637  -0.00070  -0.02162
   D42       -0.00021   0.00013  -0.00856   0.01718   0.00859   0.00838
   D43       -3.13922  -0.00012   0.01292  -0.01633  -0.00343   3.14053
   D44        3.12866   0.00016  -0.01313   0.01961   0.00648   3.13514
   D45       -0.01035  -0.00009   0.00835  -0.01391  -0.00555  -0.01590
         Item               Value     Threshold  Converged?
[truncated: 403,853 more chars]
