# Supplementary material for: Gas Phase Reactivity of Isomeric Hydroxylated Polychlorinated Biphenyls
Source: J Am Soc Mass Spectrom. 2024 Apr 19;35(5):1021–9. doi: 10.1021/jasms.4c00035 (PMC11066962; doi:10.1021/jasms.4c00035)
Supplement: Supplementary file 3 — js4c00035_si_003.zip [file js4c00035_si_003.zip › Claculated geometries/4-OH-CB35__0_46_2_v3_IMAG.out]

 Entering Gaussian System, Link 0=/gpfs/software/gaussian16/sse4/tar/g16/g16
 Initial command:
 /gpfs/software/gaussian16/sse4/tar/g16/l1.exe "/tmp/Gau-18994.inp" -scrdir="/tmp/"
 Entering Link 1 = /gpfs/software/gaussian16/sse4/tar/g16/l1.exe PID=     18995.
  
 Copyright (c) 1988,1990,1992,1993,1995,1998,2003,2009,2016,
            Gaussian, Inc.  All Rights Reserved.
  
 This is part of the Gaussian(R) 16 program.  It is based on
 the Gaussian(R) 09 system (copyright 2009, Gaussian, Inc.),
 the Gaussian(R) 03 system (copyright 2003, Gaussian, Inc.),
 the Gaussian(R) 98 system (copyright 1998, Gaussian, Inc.),
 the Gaussian(R) 94 system (copyright 1995, Gaussian, Inc.),
 the Gaussian 92(TM) system (copyright 1992, Gaussian, Inc.),
 the Gaussian 90(TM) system (copyright 1990, Gaussian, Inc.),
 the Gaussian 88(TM) system (copyright 1988, Gaussian, Inc.),
 the Gaussian 86(TM) system (copyright 1986, Carnegie Mellon
 University), and the Gaussian 82(TM) system (copyright 1983,
 Carnegie Mellon University). Gaussian is a federally registered
 trademark of Gaussian, Inc.
  
 This software contains proprietary and confidential information,
 including trade secrets, belonging to Gaussian, Inc.
  
 This software is provided under written license and may be
 used, copied, transmitted, or stored only in accord with that
 written license.
  
 The following legend is applicable only to US Government
 contracts under FAR:
  
                    RESTRICTED RIGHTS LEGEND
  
 Use, reproduction and disclosure by the US Government is
 subject to restrictions as set forth in subparagraphs (a)
 and (c) of the Commercial Computer Software - Restricted
 Rights clause in FAR 52.227-19.
  
 Gaussian, Inc.
 340 Quinnipiac St., Bldg. 40, Wallingford CT 06492
  
  
 ---------------------------------------------------------------
 Warning -- This program may not be used in any manner that
 competes with the business of Gaussian, Inc. or will provide
 assistance to any competitor of Gaussian, Inc.  The licensee
 of this program is prohibited from giving any competitor of
 Gaussian, Inc. access to this program.  By using this program,
 the user acknowledges that Gaussian, Inc. is engaged in the
 business of creating and licensing software in the field of
 computational chemistry and represents and warrants to the
 licensee that it is not a competitor of Gaussian, Inc. and that
 it will not use this program in any manner prohibited above.
 ---------------------------------------------------------------
  

 Cite this work as:
 Gaussian 16, Revision A.03,
 M. J. Frisch, G. W. Trucks, H. B. Schlegel, G. E. Scuseria, 
 M. A. Robb, J. R. Cheeseman, G. Scalmani, V. Barone, 
 G. A. Petersson, H. Nakatsuji, X. Li, M. Caricato, A. V. Marenich, 
 J. Bloino, B. G. Janesko, R. Gomperts, B. Mennucci, H. P. Hratchian, 
 J. V. Ortiz, A. F. Izmaylov, J. L. Sonnenberg, D. Williams-Young, 
 F. Ding, F. Lipparini, F. Egidi, J. Goings, B. Peng, A. Petrone, 
 T. Henderson, D. Ranasinghe, V. G. Zakrzewski, J. Gao, N. Rega, 
 G. Zheng, W. Liang, M. Hada, M. Ehara, K. Toyota, R. Fukuda, 
 J. Hasegawa, M. Ishida, T. Nakajima, Y. Honda, O. Kitao, H. Nakai, 
 T. Vreven, K. Throssell, J. A. Montgomery, Jr., J. E. Peralta, 
 F. Ogliaro, M. J. Bearpark, J. J. Heyd, E. N. Brothers, K. N. Kudin, 
 V. N. Staroverov, T. A. Keith, R. Kobayashi, J. Normand, 
 K. Raghavachari, A. P. Rendell, J. C. Burant, S. S. Iyengar, 
 J. Tomasi, M. Cossi, J. M. Millam, M. Klene, C. Adamo, R. Cammi, 
 J. W. Ochterski, R. L. Martin, K. Morokuma, O. Farkas, 
 J. B. Foresman, and D. J. Fox, Gaussian, Inc., Wallingford CT, 2016.
 
 ******************************************
 Gaussian 16:  ES64L-G16RevA.03 25-Dec-2016
                11-Jul-2022 
 ******************************************
 %Chk=checkpoint
 %Mem=6gb
 %NProc=6
 Will use up to    6 processors via shared memory.
 -------------------------------------------------
 #p M062X/6-311+G** opt int=ultrafine freq pop=nbo
 -------------------------------------------------
 1/18=20,19=15,26=4,38=1/1,3;
 2/9=110,12=2,17=6,18=5,40=1/2;
 3/5=4,6=6,7=111,11=2,25=1,30=1,71=1,74=-55,75=-5/1,2,3;
 4//1;
 5/5=2,38=5/2;
 6/7=2,8=2,9=2,10=2,28=1,40=1/1,7;
 7//1,2,3,16;
 1/18=20,19=15,26=4/3(2);
 2/9=110/2;
 99//99;
 2/9=110/2;
 3/5=4,6=6,7=111,11=2,25=1,30=1,71=1,74=-55,75=-5/1,2,3;
 4/5=5,16=3,69=1/1;
 5/5=2,38=5/2;
 7//1,2,3,16;
 1/18=20,19=15,26=4/3(-5);
 2/9=110/2;
 6/7=2,8=2,9=2,10=2,19=2,28=1,40=1/1,7;
 99/9=1/99;
 Leave Link    1 at Mon Jul 11 12:43:44 2022, MaxMem=   805306368 cpu:               0.5 elap:               0.1
 (Enter /gpfs/software/gaussian16/sse4/tar/g16/l101.exe)
 ---
 ...
 ---
 Symbolic Z-matrix:
 Charge = -1 Multiplicity = 1
 C                    -3.33945   0.72784   0.00686 
 C                    -2.45416   1.87163   0.01179 
 C                    -1.08282   1.76891   0.00895 
 C                    -2.6081   -0.52545  -0.00164 
 C                    -1.23676  -0.62207  -0.00449 
 C                    -0.42616   0.52543   0.00096 
 H                    -0.48136   2.67553   0.01353 
 H                    -0.79154  -1.61166  -0.01224 
 Cl                   -3.55855  -2.00501  -0.01053 
 O                    -4.58185   0.81443   0.00946 
 H                    -2.93698   2.84306   0.01816 
 C                     1.10761   0.48101   0.08965 
 C                     1.90805  -0.72693   0.14882 
 C                     3.21364  -0.33723  -0.09713 
 C                     1.88584   1.59532  -0.04355 
 C                     2.96377   2.33809  -0.11456 
 C                     3.41748   1.00355   0.07188 
 Cl                    4.53518  -1.46207   0.10541 
 H                     3.32909   3.35769  -0.15928 
 H                     1.494    -1.74504  -0.09501 
 
 Add atom     16 valence  3 ND=      2 dihedral      15     16     17     19
 ITRead=  0  0  0  0  0  0  0  0  0  0  0  0  0  0  0  0  0  0  0  0
 MicOpt= -1 -1 -1 -1 -1 -1 -1 -1 -1 -1 -1 -1 -1 -1 -1 -1 -1 -1 -1 -1
 NAtoms=     20 NQM=       20 NQMF=       0 NMMI=      0 NMMIF=      0
                NMic=       0 NMicF=      0.
                    Isotopes and Nuclear Properties:
 (Nuclear quadrupole moments (NQMom) in fm**2, nuclear magnetic moments (NMagM)
  in nuclear magnetons)

  Atom         1           2           3           4           5           6           7           8           9          10
 IAtWgt=          12          12          12          12          12          12           1           1          35          16
 AtmWgt=  12.0000000  12.0000000  12.0000000  12.0000000  12.0000000  12.0000000   1.0078250   1.0078250  34.9688527  15.9949146
 NucSpn=           0           0           0           0           0           0           1           1           3           0
 AtZEff=  -0.0000000  -0.0000000  -0.0000000  -0.0000000  -0.0000000  -0.0000000  -0.0000000  -0.0000000  -0.0000000  -0.0000000
 NQMom=    0.0000000   0.0000000   0.0000000   0.0000000   0.0000000   0.0000000   0.0000000   0.0000000  -8.1650000   0.0000000
 NMagM=    0.0000000   0.0000000   0.0000000   0.0000000   0.0000000   0.0000000   2.7928460   2.7928460   0.8218740   0.0000000
 AtZNuc=   6.0000000   6.0000000   6.0000000   6.0000000   6.0000000   6.0000000   1.0000000   1.0000000  17.0000000   8.0000000

  Atom        11          12          13          14          15          16          17          18          19          20
 IAtWgt=           1          12          12          12          12          12          12          35           1           1
 AtmWgt=   1.0078250  12.0000000  12.0000000  12.0000000  12.0000000  12.0000000  12.0000000  34.9688527   1.0078250   1.0078250
 NucSpn=           1           0           0           0           0           0           0           3           1           1
 AtZEff=  -0.0000000  -0.0000000  -0.0000000  -0.0000000  -0.0000000  -0.0000000  -0.0000000  -0.0000000  -0.0000000  -0.0000000
 NQMom=    0.0000000   0.0000000   0.0000000   0.0000000   0.0000000   0.0000000   0.0000000  -8.1650000   0.0000000   0.0000000
 NMagM=    2.7928460   0.0000000   0.0000000   0.0000000   0.0000000   0.0000000   0.0000000   0.8218740   2.7928460   2.7928460
 AtZNuc=   1.0000000   6.0000000   6.0000000   6.0000000   6.0000000   6.0000000   6.0000000  17.0000000   1.0000000   1.0000000
 Leave Link  101 at Mon Jul 11 12:43:45 2022, MaxMem=   805306368 cpu:               1.1 elap:               0.2
 (Enter /gpfs/software/gaussian16/sse4/tar/g16/l103.exe)

 GradGradGradGradGradGradGradGradGradGradGradGradGradGradGradGradGradGrad
 Berny optimization.
 Initialization pass.
                           ----------------------------
                           !    Initial Parameters    !
                           ! (Angstroms and Degrees)  !
 --------------------------                            --------------------------
 ! Name  Definition              Value          Derivative Info.                !
 --------------------------------------------------------------------------------
 ! R1    R(1,2)                  1.4464         estimate D2E/DX2                !
 ! R2    R(1,4)                  1.4511         estimate D2E/DX2                !
 ! R3    R(1,10)                 1.2454         estimate D2E/DX2                !
 ! R4    R(2,3)                  1.3752         estimate D2E/DX2                !
 ! R5    R(2,11)                 1.0848         estimate D2E/DX2                !
 ! R6    R(3,6)                  1.4062         estimate D2E/DX2                !
 ! R7    R(3,7)                  1.088          estimate D2E/DX2                !
 ! R8    R(4,5)                  1.3747         estimate D2E/DX2                !
 ! R9    R(4,9)                  1.7586         estimate D2E/DX2                !
 ! R10   R(5,6)                  1.4049         estimate D2E/DX2                !
 ! R11   R(5,8)                  1.0852         estimate D2E/DX2                !
 ! R12   R(6,12)                 1.537          estimate D2E/DX2                !
 ! R13   R(12,13)                1.4503         estimate D2E/DX2                !
 ! R14   R(12,15)                1.3657         estimate D2E/DX2                !
 ! R15   R(13,14)                1.3845         estimate D2E/DX2                !
 ! R16   R(13,20)                1.1258         estimate D2E/DX2                !
 ! R17   R(14,17)                1.3667         estimate D2E/DX2                !
 ! R18   R(14,18)                1.7472         estimate D2E/DX2                !
 ! R19   R(15,16)                1.311          estimate D2E/DX2                !
 ! R20   R(15,17)                1.646          estimate D2E/DX2                !
 ! R21   R(16,17)                1.4218         estimate D2E/DX2                !
 ! R22   R(16,19)                1.084          estimate D2E/DX2                !
 ! A1    A(2,1,4)              111.9955         estimate D2E/DX2                !
 ! A2    A(2,1,10)             123.7521         estimate D2E/DX2                !
 ! A3    A(4,1,10)             124.2524         estimate D2E/DX2                !
 ! A4    A(1,2,3)              123.4552         estimate D2E/DX2                !
 ! A5    A(1,2,11)             115.8326         estimate D2E/DX2                !
 ! A6    A(3,2,11)             120.7122         estimate D2E/DX2                !
 ! A7    A(2,3,6)              122.1216         estimate D2E/DX2                !
 ! A8    A(2,3,7)              119.276          estimate D2E/DX2                !
 ! A9    A(6,3,7)              118.6024         estimate D2E/DX2                !
 ! A10   A(1,4,5)              124.2957         estimate D2E/DX2                !
 ! A11   A(1,4,9)              117.0194         estimate D2E/DX2                !
 ! A12   A(5,4,9)              118.6848         estimate D2E/DX2                !
 ! A13   A(4,5,6)              121.2065         estimate D2E/DX2                !
 ! A14   A(4,5,8)              118.2535         estimate D2E/DX2                !
 ! A15   A(6,5,8)              120.54           estimate D2E/DX2                !
 ! A16   A(3,6,5)              116.9254         estimate D2E/DX2                !
 ! A17   A(3,6,12)             119.4206         estimate D2E/DX2                !
 ! A18   A(5,6,12)             123.5304         estimate D2E/DX2                !
 ! A19   A(6,12,13)            125.2535         estimate D2E/DX2                !
 ! A20   A(6,12,15)            122.6463         estimate D2E/DX2                !
 ! A21   A(13,12,15)           111.6579         estimate D2E/DX2                !
 ! A22   A(12,13,14)           106.1868         estimate D2E/DX2                !
 ! A23   A(12,13,20)           122.7791         estimate D2E/DX2                !
 ! A24   A(14,13,20)           124.2552         estimate D2E/DX2                !
 ! A25   A(13,14,17)           113.2543         estimate D2E/DX2                !
 ! A26   A(13,14,18)           120.7602         estimate D2E/DX2                !
 ! A27   A(17,14,18)           120.2944         estimate D2E/DX2                !
 ! A28   A(12,15,16)           159.4099         estimate D2E/DX2                !
 ! A29   A(12,15,17)           103.301          estimate D2E/DX2                !
 ! A30   A(15,16,19)           144.3167         estimate D2E/DX2                !
 ! A31   A(17,16,19)           141.3262         estimate D2E/DX2                !
 ! A32   A(14,17,15)           101.8437         estimate D2E/DX2                !
 ! A33   A(14,17,16)           148.9825         estimate D2E/DX2                !
 ! D1    D(4,1,2,3)             -0.0122         estimate D2E/DX2                !
 ! D2    D(4,1,2,11)           179.9962         estimate D2E/DX2                !
 ! D3    D(10,1,2,3)           179.9965         estimate D2E/DX2                !
 ! D4    D(10,1,2,11)            0.0049         estimate D2E/DX2                !
 ! D5    D(2,1,4,5)              0.0101         estimate D2E/DX2                !
 ! D6    D(2,1,4,9)           -179.9211         estimate D2E/DX2                !
 ! D7    D(10,1,4,5)          -179.9987         estimate D2E/DX2                !
 ! D8    D(10,1,4,9)             0.0702         estimate D2E/DX2                !
 ! D9    D(1,2,3,6)             -0.0022         estimate D2E/DX2                !
 ! D10   D(1,2,3,7)           -179.9694         estimate D2E/DX2                !
 ! D11   D(11,2,3,6)           179.9891         estimate D2E/DX2                !
 ! D12   D(11,2,3,7)             0.0218         estimate D2E/DX2                !
 ! D13   D(2,3,6,5)              0.0193         estimate D2E/DX2                !
 ! D14   D(2,3,6,12)          -176.0821         estimate D2E/DX2                !
 ! D15   D(7,3,6,5)            179.9867         estimate D2E/DX2                !
 ! D16   D(7,3,6,12)             3.8854         estimate D2E/DX2                !
 ! D17   D(1,4,5,6)              0.0066         estimate D2E/DX2                !
 ! D18   D(1,4,5,8)           -179.9245         estimate D2E/DX2                !
 ! D19   D(9,4,5,6)            179.9367         estimate D2E/DX2                !
 ! D20   D(9,4,5,8)              0.0056         estimate D2E/DX2                !
 ! D21   D(4,5,6,3)             -0.0213         estimate D2E/DX2                !
 ! D22   D(4,5,6,12)           175.9047         estimate D2E/DX2                !
 ! D23   D(8,5,6,3)            179.9083         estimate D2E/DX2                !
 ! D24   D(8,5,6,12)            -4.1658         estimate D2E/DX2                !
 ! D25   D(3,6,12,13)          177.2309         estimate D2E/DX2                !
 ! D26   D(3,6,12,15)          -11.0468         estimate D2E/DX2                !
 ! D27   D(5,6,12,13)            1.4012         estimate D2E/DX2                !
 ! D28   D(5,6,12,15)          173.1236         estimate D2E/DX2                !
 ! D29   D(6,12,13,14)         166.2404         estimate D2E/DX2                !
 ! D30   D(6,12,13,20)          14.1065         estimate D2E/DX2                !
 ! D31   D(15,12,13,14)         -6.265          estimate D2E/DX2                !
 ! D32   D(15,12,13,20)       -158.3988         estimate D2E/DX2                !
 ! D33   D(6,12,15,16)        -178.5263         estimate D2E/DX2                !
 ! D34   D(6,12,15,17)        -177.9196         estimate D2E/DX2                !
 ! D35   D(13,12,15,16)         -5.7935         estimate D2E/DX2                !
 ! D36   D(13,12,15,17)         -5.1868         estimate D2E/DX2                !
 ! D37   D(12,13,14,17)         17.8611         estimate D2E/DX2                !
 ! D38   D(12,13,14,18)        171.3307         estimate D2E/DX2                !
 ! D39   D(20,13,14,17)        169.4723         estimate D2E/DX2                !
 ! D40   D(20,13,14,18)        -37.0581         estimate D2E/DX2                !
 ! D41   D(13,14,17,15)        -20.0262         estimate D2E/DX2                !
 ! D42   D(13,14,17,16)        -42.0085         estimate D2E/DX2                !
 ! D43   D(18,14,17,15)       -173.6325         estimate D2E/DX2                !
 ! D44   D(18,14,17,16)        164.3852         estimate D2E/DX2                !
 ! D45   D(12,15,16,19)       -172.067          estimate D2E/DX2                !
 ! D46   D(12,15,17,14)         14.8535         estimate D2E/DX2                !
 ! D47   D(15,16,17,19)       -173.2611         estimate D2E/DX2                !
 ! D48   D(19,16,17,14)       -158.1421         estimate D2E/DX2                !
 --------------------------------------------------------------------------------
 Trust Radius=3.00D-01 FncErr=1.00D-07 GrdErr=1.00D-06 EigMax=2.50D+02 EigMin=1.00D-04
 Number of steps in this run=    113 maximum allowed number of steps=    120.
 GradGradGradGradGradGradGradGradGradGradGradGradGradGradGradGradGradGrad

 Leave Link  103 at Mon Jul 11 12:43:45 2022, MaxMem=   805306368 cpu:               0.1 elap:               0.0
 (Enter /gpfs/software/gaussian16/sse4/tar/g16/l202.exe)
                          Input orientation:                          
 ---------------------------------------------------------------------
 Center     Atomic      Atomic             Coordinates (Angstroms)
 Number     Number       Type             X           Y           Z
 ---------------------------------------------------------------------
      1          6           0       -3.339450    0.727840    0.006860
      2          6           0       -2.454160    1.871630    0.011790
      3          6           0       -1.082820    1.768910    0.008950
      4          6           0       -2.608100   -0.525450   -0.001640
      5          6           0       -1.236760   -0.622070   -0.004490
      6          6           0       -0.426160    0.525430    0.000960
      7          1           0       -0.481360    2.675530    0.013530
      8          1           0       -0.791540   -1.611660   -0.012240
      9         17           0       -3.558550   -2.005010   -0.010530
     10          8           0       -4.581850    0.814430    0.009460
     11          1           0       -2.936980    2.843060    0.018160
     12          6           0        1.107610    0.481010    0.089650
     13          6           0        1.908050   -0.726930    0.148820
     14          6           0        3.213640   -0.337230   -0.097130
     15          6           0        1.885840    1.595320   -0.043550
     16          6           0        2.963770    2.338090   -0.114560
     17          6           0        3.417480    1.003550    0.071880
     18         17           0        4.535180   -1.462070    0.105410
     19          1           0        3.329090    3.357690   -0.159280
     20          1           0        1.494000   -1.745040   -0.095010
 ---------------------------------------------------------------------
                    Distance matrix (angstroms):
                    1          2          3          4          5
     1  C    0.000000
     2  C    1.446381   0.000000
     3  C    2.485198   1.375185   0.000000
     4  C    1.451096   2.402055   2.755119   0.000000
     5  C    2.498738   2.775044   2.395968   1.374743   0.000000
     6  C    2.920319   2.434164   1.406239   2.421821   1.404941
     7  H    3.458644   2.130305   1.087996   3.843114   3.383064
     8  H    3.459114   3.859818   3.393162   2.116567   1.085159
     9  Cl   2.741674   4.030944   4.513545   1.758560   2.702456
    10  O    1.245417   2.375867   3.626878   2.385601   3.640516
    11  H    2.153199   1.084819   2.142847   3.384585   3.859843
    12  C    4.454674   3.824407   2.542279   3.850688   2.592628
    13  C    5.447271   5.079387   3.897959   4.523145   3.150290
    14  C    6.639893   6.083986   4.786089   5.825564   4.460468
    15  C    5.297048   4.349139   2.974194   4.969398   3.830010
    16  C    6.506783   5.439441   4.088290   6.265648   5.139953
    17  C    6.762865   5.935767   4.565352   6.216982   4.930560
    18  Cl   8.174057   7.744236   6.481548   7.205218   5.833778
    19  H    7.170296   5.973577   4.692278   7.096045   6.058831
    20  H    5.430263   5.355341   4.358744   4.280577   2.954032
                    6          7          8          9         10
     6  C    0.000000
     7  H    2.150845   0.000000
     8  H    2.168140   4.298473   0.000000
     9  Cl   4.026801   5.601529   2.794829   0.000000
    10  O    4.165736   4.503080   4.500315   2.999464   0.000000
    11  H    3.417005   2.461332   4.944529   4.887837   2.611707
    12  C    1.536974   2.710450   2.827794   5.288041   5.699785
    13  C    2.653075   4.159846   2.845430   5.616280   6.671882
    14  C    3.741918   4.768857   4.203908   6.975066   7.880821
    15  C    2.547938   2.602642   4.177806   6.527239   6.514876
    16  C    3.845869   3.463985   5.450995   7.836708   7.698916
    17  C    3.873912   4.242626   4.956032   7.597580   8.001809
    18  Cl   5.345649   6.503372   5.330119   8.112749   9.397441
    19  H    4.706302   3.874885   6.457217   8.730422   8.311415
    20  H    2.975107   4.843064   2.290924   5.059939   6.593766
                   11         12         13         14         15
    11  H    0.000000
    12  C    4.684346   0.000000
    13  C    6.019653   1.450284   0.000000
    14  C    6.925147   2.267105   1.384530   0.000000
    15  C    4.981993   1.365676   2.330310   2.345351   0.000000
    16  C    5.923805   2.633586   3.252424   2.687020   1.310985
    17  C    6.615576   2.368304   2.297577   1.366677   1.646037
    18  Cl   8.624090   3.940056   2.728393   1.747214   4.048311
    19  H    6.289671   3.643107   4.335712   3.697246   2.280858
    20  H    6.379424   2.266869   1.125806   2.222408   3.363657
                   16         17         18         19         20
    16  C    0.000000
    17  C    1.421833   0.000000
    18  Cl   4.118122   2.707334   0.000000
    19  H    1.083994   2.367113   4.975420   0.000000
    20  H    4.339649   3.358925   3.060885   5.423056   0.000000
 Stoichiometry    C12H5Cl2O(1-)
 Framework group  C1[X(C12H5Cl2O)]
 Deg. of freedom    54
 Full point group                 C1      NOp   1
 Largest Abelian subgroup         C1      NOp   1
 Largest concise Abelian subgroup C1      NOp   1
                         Standard orientation:                         
 ---------------------------------------------------------------------
 Center     Atomic      Atomic             Coordinates (Angstroms)
 Number     Number       Type             X           Y           Z
 ---------------------------------------------------------------------
      1          6           0        3.340673    0.733092   -0.022062
      2          6           0        2.448625    1.871485   -0.040172
      3          6           0        1.077956    1.760851   -0.027548
      4          6           0        2.616806   -0.524130    0.010965
      5          6           0        1.246101   -0.628665    0.023501
      6          6           0        0.428714    0.513864    0.004369
      7          1           0        0.471131    2.663766   -0.043169
      8          1           0        0.806790   -1.620573    0.049834
      9         17           0        3.576020   -1.997801    0.038058
     10          8           0        4.582503    0.826852   -0.033423
     11          1           0        2.925649    2.845477   -0.065056
     12          6           0       -1.105258    0.459099   -0.074500
     13          6           0       -1.898876   -0.754274   -0.109453
     14          6           0       -3.205289   -0.368253    0.137922
     15          6           0       -1.889270    1.570869    0.045340
     16          6           0       -2.971139    2.308408    0.110763
     17          6           0       -3.418033    0.968415   -0.051458
     18         17           0       -4.521317   -1.503883   -0.038630
     19          1           0       -3.342211    3.326455    0.141214
     20          1           0       -1.477400   -1.765889    0.148290
 ---------------------------------------------------------------------
 Rotational constants (GHZ):           1.0638268           0.2183323           0.1812648
 Leave Link  202 at Mon Jul 11 12:43:45 2022, MaxMem=   805306368 cpu:               0.1 elap:               0.0
 (Enter /gpfs/software/gaussian16/sse4/tar/g16/l301.exe)
 Standard basis: 6-311+G(d,p) (5D, 7F)
 Ernie: Thresh=  0.10000D-02 Tol=  0.10000D-05 Strict=F.
 There are   391 symmetry adapted cartesian basis functions of A   symmetry.
 There are   376 symmetry adapted basis functions of A   symmetry.
   376 basis functions,   614 primitive gaussians,   391 cartesian basis functions
    60 alpha electrons       60 beta electrons
       nuclear repulsion energy      1013.7329932244 Hartrees.
 IExCor= 4336 DFT=T Ex+Corr=M062X ExCW=0 ScaHFX=  0.540000
 ScaDFX=  1.000000  1.000000  1.000000  1.000000 ScalE2=  1.000000  1.000000
 IRadAn=      5 IRanWt=     -1 IRanGd=            0 ICorTp=0 IEmpDi=  4
 NAtoms=   20 NActive=   20 NUniq=   20 SFac= 1.00D+00 NAtFMM=   60 NAOKFM=F Big=F
 Integral buffers will be    131072 words long.
 Raffenetti 2 integral format.
 Two-electron integral symmetry is turned on.
 Leave Link  301 at Mon Jul 11 12:43:45 2022, MaxMem=   805306368 cpu:               0.3 elap:               0.1
 (Enter /gpfs/software/gaussian16/sse4/tar/g16/l302.exe)
 NPDir=0 NMtPBC=     1 NCelOv=     1 NCel=       1 NClECP=     1 NCelD=      1
         NCelK=      1 NCelE2=     1 NClLst=     1 CellRange=     0.0.
 One-electron integrals computed using PRISM.
 One-electron integral symmetry used in STVInt
 NBasis=   376 RedAO= T EigKep=  1.00D-06  NBF=   376
 NBsUse=   374 1.00D-06 EigRej=  5.02D-07 NBFU=   374
 Precomputing XC quadrature grid using
 IXCGrd= 4 IRadAn=           5 IRanWt=          -1 IRanGd=           0 AccXCQ= 0.00D+00.
 Generated NRdTot=       0 NPtTot=           0 NUsed=           0 NTot=          32
 NSgBfM=   386   386   386   386   386 MxSgAt=    20 MxSgA2=    20.
 Leave Link  302 at Mon Jul 11 12:43:45 2022, MaxMem=   805306368 cpu:               2.1 elap:               0.4
 (Enter /gpfs/software/gaussian16/sse4/tar/g16/l303.exe)
 DipDrv:  MaxL=1.
 Leave Link  303 at Mon Jul 11 12:43:46 2022, MaxMem=   805306368 cpu:               0.2 elap:               0.1
 (Enter /gpfs/software/gaussian16/sse4/tar/g16/l401.exe)
 ExpMin= 4.38D-02 ExpMax= 1.06D+05 ExpMxC= 3.62D+03 IAcc=3 IRadAn=         5 AccDes= 0.00D+00
 Harris functional with IExCor= 1009 and IRadAn=       5 diagonalized for initial guess.
 HarFok:  IExCor= 1009 AccDes= 0.00D+00 IRadAn=         5 IDoV= 1 UseB2=F ITyADJ=14
 ICtDFT=  3500011 ScaDFX=  1.000000  1.000000  1.000000  1.000000
 FoFCou: FMM=F IPFlag=           0 FMFlag=      100000 FMFlg1=           0
         NFxFlg=           0 DoJE=T BraDBF=F KetDBF=T FulRan=T
         wScrn=  0.000000 ICntrl=       500 IOpCl=  0 I1Cent=   200000004 NGrid=           0
         NMat0=    1 NMatS0=      1 NMatT0=    0 NMatD0=    1 NMtDS0=    0 NMtDT0=    0
 Petite list used in FoFCou.
 Harris En= -1455.11167654565    
 JPrj=0 DoOrth=F DoCkMO=F.
 Leave Link  401 at Mon Jul 11 12:43:49 2022, MaxMem=   805306368 cpu:              18.1 elap:               3.0
 (Enter /gpfs/software/gaussian16/sse4/tar/g16/l502.exe)
 Integral symmetry usage will be decided dynamically.
 Closed shell SCF:
 Using DIIS extrapolation, IDIIS=  1040.
 NGot=   805306368 LenX=   804994662 LenY=   804841340
 Requested convergence on RMS density matrix=1.00D-08 within 128 cycles.
 Requested convergence on MAX density matrix=1.00D-06.
 Requested convergence on             energy=1.00D-06.
 No special actions if energy rises.
 Fock matrices will be formed incrementally for  20 cycles.

 Cycle   1  Pass 1  IDiag  1:
 FoFJK:  IHMeth= 1 ICntrl=       0 DoSepK=F KAlg= 0 I1Cent=           0 FoldK=F
 IRaf= 830000000 NMat=       1 IRICut=       1 DoRegI=T DoRafI=F ISym2E= 0 IDoP0=0 IntGTp=1.
 FoFCou: FMM=F IPFlag=           0 FMFlag=      100000 FMFlg1=           0
         NFxFlg=           0 DoJE=F BraDBF=F KetDBF=F FulRan=T
         wScrn=  0.000000 ICntrl=         0 IOpCl=  0 I1Cent=           0 NGrid=           0
         NMat0=    1 NMatS0=      1 NMatT0=    0 NMatD0=    1 NMtDS0=    0 NMtDT0=    0
 Symmetry not used in FoFCou.
 E= -1455.26778041132    
 DIIS: error= 2.05D-02 at cycle   1 NSaved=   1.
 NSaved= 1 IEnMin= 1 EnMin= -1455.26778041132     IErMin= 1 ErrMin= 2.05D-02
 ErrMax= 2.05D-02  0.00D+00 EMaxC= 1.00D-01 BMatC= 5.67D-01 BMatP= 5.67D-01
 IDIUse=3 WtCom= 7.95D-01 WtEn= 2.05D-01
 Coeff-Com:  0.100D+01
 Coeff-En:   0.100D+01
 Coeff:      0.100D+01
 Gap=     0.225 Goal=   None    Shift=    0.000
 GapD=    0.225 DampG=1.000 DampE=0.500 DampFc=0.5000 IDamp=-1.
 Damping current iteration by 5.00D-01
 RMSDP=1.61D+01 MaxDP=2.04D+03              OVMax= 9.97D-01

 Cycle   2  Pass 1  IDiag  1:
 RMSU=  7.96D+00    CP:  3.00D+00
 E= -1454.53700119754     Delta-E=        0.730779213781 Rises=F Damp=T
 DIIS: error= 2.40D-02 at cycle   2 NSaved=   2.
 NSaved= 2 IEnMin= 1 EnMin= -1455.26778041132     IErMin= 1 ErrMin= 2.05D-02
 ErrMax= 2.40D-02  0.00D+00 EMaxC= 1.00D-01 BMatC= 2.52D-01 BMatP= 5.67D-01
 IDIUse=3 WtCom= 7.60D-01 WtEn= 2.40D-01
 Coeff-Com:  0.334D+00 0.666D+00
 Coeff-En:   0.807D+00 0.193D+00
 Coeff:      0.447D+00 0.553D+00
 Gap=    -0.430 Goal=   None    Shift=    0.000
 RMSDP=8.07D+00 MaxDP=1.02D+03 DE= 7.31D-01 OVMax= 6.27D-01

 Cycle   3  Pass 1  IDiag  1:
 RMSU=  2.76D-02    CP:  9.04D-01  3.78D-04
 E= -1455.41908620590     Delta-E=       -0.882085008364 Rises=F Damp=F
 DIIS: error= 3.50D-02 at cycle   3 NSaved=   3.
 NSaved= 3 IEnMin= 3 EnMin= -1455.41908620590     IErMin= 1 ErrMin= 2.05D-02
 ErrMax= 3.50D-02  0.00D+00 EMaxC= 1.00D-01 BMatC= 2.67D-01 BMatP= 2.52D-01
 IDIUse=3 WtCom= 6.50D-01 WtEn= 3.50D-01
 EnCoef did     2 forward-backward iterations
 Coeff-Com:  0.764D-01 0.481D+00 0.442D+00
 Coeff-En:   0.148D+00 0.131D+00 0.720D+00
 Coeff:      0.102D+00 0.359D+00 0.540D+00
 Gap=     0.299 Goal=   None    Shift=    0.000
 RMSDP=3.73D-02 MaxDP=2.13D+00 DE=-8.82D-01 OVMax= 2.84D-01

 Cycle   4  Pass 1  IDiag  1:
 RMSU=  3.53D-02    CP:  8.78D-01  4.98D-05  5.97D-01
 E= -1455.68736022496     Delta-E=       -0.268274019055 Rises=F Damp=F
 DIIS: error= 6.27D-03 at cycle   4 NSaved=   4.
 NSaved= 4 IEnMin= 4 EnMin= -1455.68736022496     IErMin= 4 ErrMin= 6.27D-03
 ErrMax= 6.27D-03  0.00D+00 EMaxC= 1.00D-01 BMatC= 2.34D-02 BMatP= 2.52D-01
 IDIUse=3 WtCom= 9.37D-01 WtEn= 6.27D-02
 Coeff-Com: -0.554D-01 0.179D+00 0.212D+00 0.665D+00
 Coeff-En:   0.000D+00 0.000D+00 0.000D+00 0.100D+01
 Coeff:     -0.520D-01 0.168D+00 0.198D+00 0.686D+00
 Gap=     0.151 Goal=   None    Shift=    0.000
 RMSDP=7.74D-03 MaxDP=3.75D-01 DE=-2.68D-01 OVMax= 5.95D-02

 Cycle   5  Pass 1  IDiag  1:
 RMSU=  7.43D-03    CP:  8.67D-01 -4.26D-05  5.48D-01  1.01D+00
 E= -1455.70647024269     Delta-E=       -0.019110017726 Rises=F Damp=F
 DIIS: error= 9.27D-03 at cycle   5 NSaved=   5.
 NSaved= 5 IEnMin= 5 EnMin= -1455.70647024269     IErMin= 4 ErrMin= 6.27D-03
 ErrMax= 9.27D-03  0.00D+00 EMaxC= 1.00D-01 BMatC= 1.12D-02 BMatP= 2.34D-02
 IDIUse=3 WtCom= 9.07D-01 WtEn= 9.27D-02
 Coeff-Com: -0.493D-01 0.827D-01-0.107D-01 0.319D+00 0.658D+00
 Coeff-En:   0.000D+00 0.000D+00 0.000D+00 0.111D+00 0.889D+00
 Coeff:     -0.447D-01 0.751D-01-0.973D-02 0.300D+00 0.680D+00
 Gap=     0.147 Goal=   None    Shift=    0.000
 RMSDP=9.89D-03 MaxDP=6.19D-01 DE=-1.91D-02 OVMax= 6.33D-02

 Cycle   6  Pass 1  IDiag  1:
 RMSU=  6.76D-03    CP:  8.93D-01 -9.81D-06  5.96D-01  1.18D+00  9.40D-01
 E= -1455.71846955701     Delta-E=       -0.011999314323 Rises=F Damp=F
 DIIS: error= 1.74D-03 at cycle   6 NSaved=   6.
 NSaved= 6 IEnMin= 6 EnMin= -1455.71846955701     IErMin= 6 ErrMin= 1.74D-03
 ErrMax= 1.74D-03  0.00D+00 EMaxC= 1.00D-01 BMatC= 1.47D-03 BMatP= 1.12D-02
 IDIUse=3 WtCom= 9.83D-01 WtEn= 1.74D-02
 Coeff-Com: -0.166D-01 0.237D-01-0.659D-01-0.824D-02 0.359D+00 0.708D+00
 Coeff-En:   0.000D+00 0.000D+00 0.000D+00 0.000D+00 0.000D+00 0.100D+01
 Coeff:     -0.163D-01 0.233D-01-0.647D-01-0.810D-02 0.353D+00 0.713D+00
 Gap=     0.145 Goal=   None    Shift=    0.000
 RMSDP=2.93D-03 MaxDP=3.13D-01 DE=-1.20D-02 OVMax= 2.54D-02

 Cycle   7  Pass 1  IDiag  1:
 RMSU=  1.56D-03    CP:  9.03D-01 -3.22D-05  5.64D-01  1.21D+00  1.09D+00
                    CP:  1.16D+00
 E= -1455.72047612625     Delta-E=       -0.002006569240 Rises=F Damp=F
 DIIS: error= 1.21D-03 at cycle   7 NSaved=   7.
 NSaved= 7 IEnMin= 7 EnMin= -1455.72047612625     IErMin= 7 ErrMin= 1.21D-03
 ErrMax= 1.21D-03  0.00D+00 EMaxC= 1.00D-01 BMatC= 3.05D-04 BMatP= 1.47D-03
 IDIUse=3 WtCom= 9.88D-01 WtEn= 1.21D-02
 Coeff-Com: -0.193D-02 0.341D-02-0.323D-01-0.574D-01 0.503D-01 0.391D+00
 Coeff-Com:  0.647D+00
 Coeff-En:   0.000D+00 0.000D+00 0.000D+00 0.000D+00 0.000D+00 0.000D+00
 Coeff-En:   0.100D+01
 Coeff:     -0.191D-02 0.337D-02-0.319D-01-0.567D-01 0.497D-01 0.386D+00
 Coeff:      0.651D+00
 Gap=     0.143 Goal=   None    Shift=    0.000
 RMSDP=1.64D-03 MaxDP=1.07D-01 DE=-2.01D-03 OVMax= 1.48D-02

 Cycle   8  Pass 1  IDiag  1:
 RMSU=  6.32D-04    CP:  9.08D-01 -4.24D-05  5.67D-01  1.24D+00  1.11D+00
                    CP:  1.30D+00  1.05D+00
 E= -1455.72089458024     Delta-E=       -0.000418453997 Rises=F Damp=F
 DIIS: error= 2.19D-04 at cycle   8 NSaved=   8.
 NSaved= 8 IEnMin= 8 EnMin= -1455.72089458024     IErMin= 8 ErrMin= 2.19D-04
 ErrMax= 2.19D-04  0.00D+00 EMaxC= 1.00D-01 BMatC= 3.37D-05 BMatP= 3.05D-04
 IDIUse=3 WtCom= 9.98D-01 WtEn= 2.19D-03
 Coeff-Com:  0.110D-02-0.513D-03 0.434D-02-0.138D-01-0.519D-01 0.202D-01
 Coeff-Com:  0.287D+00 0.754D+00
 Coeff-En:   0.000D+00 0.000D+00 0.000D+00 0.000D+00 0.000D+00 0.000D+00
 Coeff-En:   0.000D+00 0.100D+01
 Coeff:      0.110D-02-0.512D-03 0.433D-02-0.138D-01-0.518D-01 0.201D-01
 Coeff:      0.286D+00 0.754D+00
 Gap=     0.144 Goal=   None    Shift=    0.000
 RMSDP=5.65D-04 MaxDP=3.83D-02 DE=-4.18D-04 OVMax= 7.58D-03

 Cycle   9  Pass 1  IDiag  1:
 RMSU=  3.14D-04    CP:  9.08D-01 -4.55D-05  5.59D-01  1.24D+00  1.14D+00
                    CP:  1.26D+00  1.16D+00  1.14D+00
 E= -1455.72095495337     Delta-E=       -0.000060373127 Rises=F Damp=F
 DIIS: error= 1.34D-04 at cycle   9 NSaved=   9.
 NSaved= 9 IEnMin= 9 EnMin= -1455.72095495337     IErMin= 9 ErrMin= 1.34D-04
 ErrMax= 1.34D-04  0.00D+00 EMaxC= 1.00D-01 BMatC= 9.57D-06 BMatP= 3.37D-05
 IDIUse=3 WtCom= 9.99D-01 WtEn= 1.34D-03
 Coeff-Com:  0.885D-03-0.115D-02 0.708D-02 0.166D-03-0.268D-01-0.321D-01
 Coeff-Com:  0.405D-01 0.351D+00 0.660D+00
 Coeff-En:   0.000D+00 0.000D+00 0.000D+00 0.000D+00 0.000D+00 0.000D+00
 Coeff-En:   0.000D+00 0.000D+00 0.100D+01
 Coeff:      0.884D-03-0.114D-02 0.707D-02 0.166D-03-0.268D-01-0.321D-01
 Coeff:      0.405D-01 0.350D+00 0.661D+00
 Gap=     0.144 Goal=   None    Shift=    0.000
 RMSDP=3.97D-04 MaxDP=2.03D-02 DE=-6.04D-05 OVMax= 2.16D-03

 Cycle  10  Pass 1  IDiag  1:
 RMSU=  1.32D-04    CP:  9.07D-01 -4.88D-05  5.56D-01  1.23D+00  1.15D+00
                    CP:  1.23D+00  1.16D+00  1.35D+00  1.29D+00
 E= -1455.72096774141     Delta-E=       -0.000012788042 Rises=F Damp=F
 DIIS: error= 8.29D-05 at cycle  10 NSaved=  10.
 NSaved=10 IEnMin=10 EnMin= -1455.72096774141     IErMin=10 ErrMin= 8.29D-05
 ErrMax= 8.29D-05  0.00D+00 EMaxC= 1.00D-01 BMatC= 3.26D-06 BMatP= 9.57D-06
 IDIUse=1 WtCom= 1.00D+00 WtEn= 0.00D+00
 Coeff-Com:  0.444D-03-0.948D-03 0.285D-02 0.262D-02 0.388D-02-0.131D-01
 Coeff-Com: -0.523D-01-0.211D-01 0.266D+00 0.811D+00
 Coeff:      0.444D-03-0.948D-03 0.285D-02 0.262D-02 0.388D-02-0.131D-01
 Coeff:     -0.523D-01-0.211D-01 0.266D+00 0.811D+00
 Gap=     0.144 Goal=   None    Shift=    0.000
 RMSDP=3.14D-04 MaxDP=2.30D-02 DE=-1.28D-05 OVMax= 1.97D-03

 Cycle  11  Pass 1  IDiag  1:
 RMSU=  6.78D-05    CP:  9.06D-01 -4.81D-05  5.54D-01  1.23D+00  1.15D+00
                    CP:  1.20D+00  1.15D+00  1.47D+00  1.48D+00  1.05D+00
 E= -1455.72097185536     Delta-E=       -0.000004113945 Rises=F Damp=F
 DIIS: error= 5.64D-05 at cycle  11 NSaved=  11.
 NSaved=11 IEnMin=11 EnMin= -1455.72097185536     IErMin=11 ErrMin= 5.64D-05
 ErrMax= 5.64D-05  0.00D+00 EMaxC= 1.00D-01 BMatC= 1.18D-06 BMatP= 3.26D-06
 IDIUse=1 WtCom= 1.00D+00 WtEn= 0.00D+00
 Coeff-Com:  0.146D-03-0.453D-03-0.113D-03 0.107D-02 0.117D-01 0.529D-02
 Coeff-Com: -0.376D-01-0.110D+00-0.692D-01 0.439D+00 0.760D+00
 Coeff:      0.146D-03-0.453D-03-0.113D-03 0.107D-02 0.117D-01 0.529D-02
 Coeff:     -0.376D-01-0.110D+00-0.692D-01 0.439D+00 0.760D+00
 Gap=     0.145 Goal=   None    Shift=    0.000
 RMSDP=1.75D-04 MaxDP=1.12D-02 DE=-4.11D-06 OVMax= 5.93D-04

 Cycle  12  Pass 1  IDiag  1:
 RMSU=  4.01D-05    CP:  9.06D-01 -5.00D-05  5.53D-01  1.22D+00  1.15D+00
                    CP:  1.18D+00  1.13D+00  1.53D+00  1.58D+00  1.37D+00
                    CP:  8.29D-01
 E= -1455.72097335159     Delta-E=       -0.000001496236 Rises=F Damp=F
 DIIS: error= 1.94D-05 at cycle  12 NSaved=  12.
 NSaved=12 IEnMin=12 EnMin= -1455.72097335159     IErMin=12 ErrMin= 1.94D-05
 ErrMax= 1.94D-05  0.00D+00 EMaxC= 1.00D-01 BMatC= 1.21D-07 BMatP= 1.18D-06
 IDIUse=1 WtCom= 1.00D+00 WtEn= 0.00D+00
 Coeff-Com:  0.405D-04-0.110D-03-0.385D-03-0.188D-03 0.409D-02 0.536D-02
 Coeff-Com: -0.261D-02-0.316D-01-0.690D-01 0.222D-01 0.242D+00 0.830D+00
 Coeff:      0.405D-04-0.110D-03-0.385D-03-0.188D-03 0.409D-02 0.536D-02
 Coeff:     -0.261D-02-0.316D-01-0.690D-01 0.222D-01 0.242D+00 0.830D+00
 Gap=     0.145 Goal=   None    Shift=    0.000
 RMSDP=5.60D-05 MaxDP=3.54D-03 DE=-1.50D-06 OVMax= 1.91D-04

 Cycle  13  Pass 1  IDiag  1:
 RMSU=  1.17D-05    CP:  9.06D-01 -5.01D-05  5.53D-01  1.22D+00  1.15D+00
                    CP:  1.18D+00  1.13D+00  1.55D+00  1.61D+00  1.46D+00
                    CP:  9.12D-01  1.01D+00
 E= -1455.72097351806     Delta-E=       -0.000000166467 Rises=F Damp=F
 DIIS: error= 4.22D-06 at cycle  13 NSaved=  13.
 NSaved=13 IEnMin=13 EnMin= -1455.72097351806     IErMin=13 ErrMin= 4.22D-06
 ErrMax= 4.22D-06  0.00D+00 EMaxC= 1.00D-01 BMatC= 8.59D-09 BMatP= 1.21D-07
 IDIUse=1 WtCom= 1.00D+00 WtEn= 0.00D+00
 Coeff-Com:  0.608D-05 0.464D-05-0.144D-03-0.237D-03 0.277D-03 0.185D-02
 Coeff-Com:  0.362D-02 0.212D-02-0.172D-01-0.442D-01-0.106D-01 0.327D+00
 Coeff-Com:  0.737D+00
 Coeff:      0.608D-05 0.464D-05-0.144D-03-0.237D-03 0.277D-03 0.185D-02
 Coeff:      0.362D-02 0.212D-02-0.172D-01-0.442D-01-0.106D-01 0.327D+00
 Coeff:      0.737D+00
 Gap=     0.145 Goal=   None    Shift=    0.000
 RMSDP=1.39D-05 MaxDP=8.52D-04 DE=-1.66D-07 OVMax= 6.63D-05

 Cycle  14  Pass 1  IDiag  1:
 RMSU=  3.48D-06    CP:  9.06D-01 -5.02D-05  5.53D-01  1.22D+00  1.15D+00
                    CP:  1.18D+00  1.13D+00  1.55D+00  1.61D+00  1.48D+00
                    CP:  9.19D-01  1.11D+00  9.43D-01
 E= -1455.72097353203     Delta-E=       -0.000000013968 Rises=F Damp=F
 DIIS: error= 2.19D-06 at cycle  14 NSaved=  14.
 NSaved=14 IEnMin=14 EnMin= -1455.72097353203     IErMin=14 ErrMin= 2.19D-06
 ErrMax= 2.19D-06  0.00D+00 EMaxC= 1.00D-01 BMatC= 1.42D-09 BMatP= 8.59D-09
 IDIUse=1 WtCom= 1.00D+00 WtEn= 0.00D+00
 Coeff-Com: -0.404D-05 0.107D-04-0.210D-04-0.654D-04-0.395D-03 0.449D-04
 Coeff-Com:  0.100D-02 0.443D-02 0.356D-02-0.142D-01-0.323D-01 0.149D-01
 Coeff-Com:  0.238D+00 0.785D+00
 Coeff:     -0.404D-05 0.107D-04-0.210D-04-0.654D-04-0.395D-03 0.449D-04
 Coeff:      0.100D-02 0.443D-02 0.356D-02-0.142D-01-0.323D-01 0.149D-01
 Coeff:      0.238D+00 0.785D+00
 Gap=     0.145 Goal=   None    Shift=    0.000
 RMSDP=3.70D-06 MaxDP=2.23D-04 DE=-1.40D-08 OVMax= 3.17D-05

 Cycle  15  Pass 1  IDiag  1:
 RMSU=  1.44D-06    CP:  9.06D-01 -5.02D-05  5.53D-01  1.22D+00  1.15D+00
                    CP:  1.18D+00  1.13D+00  1.55D+00  1.60D+00  1.48D+00
                    CP:  9.21D-01  1.11D+00  9.93D-01  1.07D+00
 E= -1455.72097353408     Delta-E=       -0.000000002057 Rises=F Damp=F
 DIIS: error= 1.27D-06 at cycle  15 NSaved=  15.
 NSaved=15 IEnMin=15 EnMin= -1455.72097353408     IErMin=15 ErrMin= 1.27D-06
 ErrMax= 1.27D-06  0.00D+00 EMaxC= 1.00D-01 BMatC= 4.21D-10 BMatP= 1.42D-09
 IDIUse=1 WtCom= 1.00D+00 WtEn= 0.00D+00
 Coeff-Com: -0.488D-05 0.813D-05 0.144D-04 0.239D-04-0.276D-03-0.290D-03
 Coeff-Com: -0.244D-03 0.205D-02 0.482D-02 0.907D-03-0.148D-01-0.454D-01
 Coeff-Com: -0.117D-01 0.389D+00 0.676D+00
 Coeff:     -0.488D-05 0.813D-05 0.144D-04 0.239D-04-0.276D-03-0.290D-03
 Coeff:     -0.244D-03 0.205D-02 0.482D-02 0.907D-03-0.148D-01-0.454D-01
 Coeff:     -0.117D-01 0.389D+00 0.676D+00
 Gap=     0.145 Goal=   None    Shift=    0.000
 RMSDP=2.37D-06 MaxDP=1.39D-04 DE=-2.06D-09 OVMax= 1.42D-05

 Cycle  16  Pass 1  IDiag  1:
 RMSU=  7.71D-07    CP:  9.06D-01 -5.02D-05  5.53D-01  1.22D+00  1.15D+00
                    CP:  1.18D+00  1.13D+00  1.55D+00  1.60D+00  1.48D+00
                    CP:  9.15D-01  1.12D+00  9.81D-01  1.20D+00  9.08D-01
 E= -1455.72097353484     Delta-E=       -0.000000000755 Rises=F Damp=F
 DIIS: error= 4.88D-07 at cycle  16 NSaved=  16.
 NSaved=16 IEnMin=16 EnMin= -1455.72097353484     IErMin=16 ErrMin= 4.88D-07
 ErrMax= 4.88D-07  0.00D+00 EMaxC= 1.00D-01 BMatC= 6.74D-11 BMatP= 4.21D-10
 IDIUse=1 WtCom= 1.00D+00 WtEn= 0.00D+00
 Coeff-Com: -0.106D-05 0.138D-05 0.509D-05 0.152D-04-0.198D-04-0.704D-04
 Coeff-Com: -0.348D-03-0.291D-03 0.377D-03 0.365D-02 0.221D-02-0.143D-01
 Coeff-Com: -0.522D-01-0.449D-01 0.234D+00 0.872D+00
 Coeff:     -0.106D-05 0.138D-05 0.509D-05 0.152D-04-0.198D-04-0.704D-04
 Coeff:     -0.348D-03-0.291D-03 0.377D-03 0.365D-02 0.221D-02-0.143D-01
 Coeff:     -0.522D-01-0.449D-01 0.234D+00 0.872D+00
 Gap=     0.145 Goal=   None    Shift=    0.000
 RMSDP=9.77D-07 MaxDP=1.15D-04 DE=-7.55D-10 OVMax= 8.47D-06

 Cycle  17  Pass 1  IDiag  1:
 RMSU=  3.07D-07    CP:  9.06D-01 -5.02D-05  5.53D-01  1.22D+00  1.15D+00
                    CP:  1.18D+00  1.13D+00  1.56D+00  1.60D+00  1.48D+00
                    CP:  9.13D-01  1.12D+00  9.92D-01  1.25D+00  9.45D-01
                    CP:  1.25D+00
 E= -1455.72097353494     Delta-E=       -0.000000000096 Rises=F Damp=F
 DIIS: error= 1.12D-07 at cycle  17 NSaved=  17.
 NSaved=17 IEnMin=17 EnMin= -1455.72097353494     IErMin=17 ErrMin= 1.12D-07
 ErrMax= 1.12D-07  0.00D+00 EMaxC= 1.00D-01 BMatC= 4.21D-12 BMatP= 6.74D-11
 IDIUse=1 WtCom= 1.00D+00 WtEn= 0.00D+00
 Coeff-Com:  0.324D-06-0.874D-07 0.283D-07-0.270D-06 0.129D-04 0.224D-04
 Coeff-Com: -0.298D-04-0.238D-03-0.633D-03 0.463D-03 0.138D-02 0.123D-02
 Coeff-Com: -0.771D-02-0.546D-01-0.326D-01 0.192D+00 0.901D+00
 Coeff:      0.324D-06-0.874D-07 0.283D-07-0.270D-06 0.129D-04 0.224D-04
 Coeff:     -0.298D-04-0.238D-03-0.633D-03 0.463D-03 0.138D-02 0.123D-02
 Coeff:     -0.771D-02-0.546D-01-0.326D-01 0.192D+00 0.901D+00
 Gap=     0.145 Goal=   None    Shift=    0.000
 RMSDP=2.79D-07 MaxDP=1.69D-05 DE=-9.64D-11 OVMax= 3.95D-06

 Cycle  18  Pass 1  IDiag  1:
 RMSU=  9.64D-08    CP:  9.06D-01 -5.02D-05  5.53D-01  1.22D+00  1.15D+00
                    CP:  1.18D+00  1.13D+00  1.56D+00  1.60D+00  1.48D+00
                    CP:  9.13D-01  1.12D+00  9.83D-01  1.27D+00  9.75D-01
                    CP:  1.37D+00  1.10D+00
 E= -1455.72097353494     Delta-E=       -0.000000000001 Rises=F Damp=F
 DIIS: error= 4.87D-08 at cycle  18 NSaved=  18.
 NSaved=18 IEnMin=18 EnMin= -1455.72097353494     IErMin=18 ErrMin= 4.87D-08
 ErrMax= 4.87D-08  0.00D+00 EMaxC= 1.00D-01 BMatC= 1.07D-12 BMatP= 4.21D-12
 IDIUse=1 WtCom= 1.00D+00 WtEn= 0.00D+00
 Coeff-Com:  0.169D-06-0.899D-07-0.605D-07-0.149D-05 0.534D-05 0.206D-04
 Coeff-Com:  0.416D-04-0.256D-04-0.316D-03-0.300D-03 0.536D-05 0.224D-02
 Coeff-Com:  0.577D-02-0.136D-01-0.440D-01-0.544D-01 0.383D+00 0.721D+00
 Coeff:      0.169D-06-0.899D-07-0.605D-07-0.149D-05 0.534D-05 0.206D-04
 Coeff:      0.416D-04-0.256D-04-0.316D-03-0.300D-03 0.536D-05 0.224D-02
 Coeff:      0.577D-02-0.136D-01-0.440D-01-0.544D-01 0.383D+00 0.721D+00
 Gap=     0.145 Goal=   None    Shift=    0.000
 RMSDP=7.37D-08 MaxDP=4.52D-06 DE=-9.09D-13 OVMax= 1.08D-06

 Cycle  19  Pass 1  IDiag  1:
 RMSU=  2.30D-08    CP:  9.06D-01 -5.02D-05  5.53D-01  1.22D+00  1.15D+00
                    CP:  1.18D+00  1.13D+00  1.56D+00  1.60D+00  1.49D+00
                    CP:  9.13D-01  1.12D+00  9.84D-01  1.27D+00  9.76D-01
                    CP:  1.38D+00  1.17D+00  1.08D+00
 E= -1455.72097353497     Delta-E=       -0.000000000035 Rises=F Damp=F
 DIIS: error= 1.43D-08 at cycle  19 NSaved=  19.
 NSaved=19 IEnMin=19 EnMin= -1455.72097353497     IErMin=19 ErrMin= 1.43D-08
 ErrMax= 1.43D-08  0.00D+00 EMaxC= 1.00D-01 BMatC= 9.18D-14 BMatP= 1.07D-12
 IDIUse=1 WtCom= 1.00D+00 WtEn= 0.00D+00
 Coeff-Com: -0.147D-07 0.221D-07 0.117D-06-0.123D-06-0.108D-05 0.347D-05
 Coeff-Com:  0.157D-04 0.284D-04-0.195D-04-0.109D-03-0.249D-03 0.275D-03
 Coeff-Com:  0.274D-02 0.308D-02-0.535D-02-0.438D-01-0.527D-02 0.188D+00
 Coeff-Com:  0.861D+00
 Coeff:     -0.147D-07 0.221D-07 0.117D-06-0.123D-06-0.108D-05 0.347D-05
 Coeff:      0.157D-04 0.284D-04-0.195D-04-0.109D-03-0.249D-03 0.275D-03
 Coeff:      0.274D-02 0.308D-02-0.535D-02-0.438D-01-0.527D-02 0.188D+00
 Coeff:      0.861D+00
 Gap=     0.145 Goal=   None    Shift=    0.000
 RMSDP=5.08D-08 MaxDP=2.47D-06 DE=-3.46D-11 OVMax= 4.70D-07

 Cycle  20  Pass 1  IDiag  1:
 RMSU=  1.40D-08    CP:  9.06D-01 -5.02D-05  5.53D-01  1.22D+00  1.15D+00
                    CP:  1.18D+00  1.13D+00  1.56D+00  1.60D+00  1.49D+00
                    CP:  9.13D-01  1.12D+00  9.84D-01  1.27D+00  9.73D-01
                    CP:  1.37D+00  1.22D+00  1.10D+00  1.14D+00
 E= -1455.72097353500     Delta-E=       -0.000000000025 Rises=F Damp=F
 DIIS: error= 6.65D-09 at cycle  20 NSaved=  20.
 NSaved=20 IEnMin=20 EnMin= -1455.72097353500     IErMin=20 ErrMin= 6.65D-09
 ErrMax= 6.65D-09  0.00D+00 EMaxC= 1.00D-01 BMatC= 1.56D-14 BMatP= 9.18D-14
 IDIUse=1 WtCom= 1.00D+00 WtEn= 0.00D+00
 Coeff-Com: -0.257D-07 0.235D-07 0.214D-07 0.152D-06-0.870D-06-0.625D-06
 Coeff-Com: -0.123D-06 0.979D-05 0.210D-04 0.167D-04-0.833D-04-0.185D-03
 Coeff-Com:  0.232D-03 0.194D-02 0.405D-02-0.955D-02-0.422D-01-0.201D-01
 Coeff-Com:  0.325D+00 0.740D+00
 Coeff:     -0.257D-07 0.235D-07 0.214D-07 0.152D-06-0.870D-06-0.625D-06
 Coeff:     -0.123D-06 0.979D-05 0.210D-04 0.167D-04-0.833D-04-0.185D-03
 Coeff:      0.232D-03 0.194D-02 0.405D-02-0.955D-02-0.422D-01-0.201D-01
 Coeff:      0.325D+00 0.740D+00
 Gap=     0.145 Goal=   None    Shift=    0.000
 RMSDP=9.11D-09 MaxDP=7.16D-07 DE=-2.55D-11 OVMax= 1.36D-07

 SCF Done:  E(RM062X) =  -1455.72097353     A.U. after   20 cycles
            NFock= 20  Conv=0.91D-08     -V/T= 2.0028
 KE= 1.451609573339D+03 PE=-5.477135254584D+03 EE= 1.556071714486D+03
 Leave Link  502 at Mon Jul 11 12:47:49 2022, MaxMem=   805306368 cpu:            1435.1 elap:             239.8
 (Enter /gpfs/software/gaussian16/sse4/tar/g16/l601.exe)
 Copying SCF densities to generalized density rwf, IOpCl= 0 IROHF=0.

 **********************************************************************

            Population analysis using the SCF density.

 **********************************************************************

 Orbital symmetries:
       Occupied  (A) (A) (A) (A) (A) (A) (A) (A) (A) (A) (A) (A)
                 (A) (A) (A) (A) (A) (A) (A) (A) (A) (A) (A) (A)
                 (A) (A) (A) (A) (A) (A) (A) (A) (A) (A) (A) (A)
                 (A) (A) (A) (A) (A) (A) (A) (A) (A) (A) (A) (A)
                 (A) (A) (A) (A) (A) (A) (A) (A) (A) (A) (A) (A)
       Virtual   (A) (A) (A) (A) (A) (A) (A) (A) (A) (A) (A) (A)
                 (A) (A) (A) (A) (A) (A) (A) (A) (A) (A) (A) (A)
                 (A) (A) (A) (A) (A) (A) (A) (A) (A) (A) (A) (A)
                 (A) (A) (A) (A) (A) (A) (A) (A) (A) (A) (A) (A)
                 (A) (A) (A) (A) (A) (A) (A) (A) (A) (A) (A) (A)
                 (A) (A) (A) (A) (A) (A) (A) (A) (A) (A) (A) (A)
                 (A) (A) (A) (A) (A) (A) (A) (A) (A) (A) (A) (A)
                 (A) (A) (A) (A) (A) (A) (A) (A) (A) (A) (A) (A)
                 (A) (A) (A) (A) (A) (A) (A) (A) (A) (A) (A) (A)
                 (A) (A) (A) (A) (A) (A) (A) (A) (A) (A) (A) (A)
                 (A) (A) (A) (A) (A) (A) (A) (A) (A) (A) (A) (A)
                 (A) (A) (A) (A) (A) (A) (A) (A) (A) (A) (A) (A)
                 (A) (A) (A) (A) (A) (A) (A) (A) (A) (A) (A) (A)
                 (A) (A) (A) (A) (A) (A) (A) (A) (A) (A) (A) (A)
                 (A) (A) (A) (A) (A) (A) (A) (A) (A) (A) (A) (A)
                 (A) (A) (A) (A) (A) (A) (A) (A) (A) (A) (A) (A)
                 (A) (A) (A) (A) (A) (A) (A) (A) (A) (A) (A) (A)
                 (A) (A) (A) (A) (A) (A) (A) (A) (A) (A) (A) (A)
                 (A) (A) (A) (A) (A) (A) (A) (A) (A) (A) (A) (A)
                 (A) (A) (A) (A) (A) (A) (A) (A) (A) (A) (A) (A)
                 (A) (A) (A) (A) (A) (A) (A) (A) (A) (A) (A) (A)
                 (A) (A) (A) (A) (A) (A) (A) (A) (A) (A) (A) (A)
                 (A) (A) (A) (A) (A) (A) (A) (A) (A) (A) (A) (A)
                 (A) (A) (A) (A) (A) (A) (A) (A) (A) (A) (A) (A)
                 (A) (A) (A) (A) (A) (A) (A) (A) (A) (A) (A) (A)
                 (A) (A) (A) (A) (A) (A) (A) (A) (A) (A) (A) (A)
                 (A) (A)
 The electronic state is 1-A.
 Alpha  occ. eigenvalues -- -102.58009-102.53038 -19.40957 -10.53518 -10.51579
 Alpha  occ. eigenvalues --  -10.48729 -10.48598 -10.47622 -10.47529 -10.45155
 Alpha  occ. eigenvalues --  -10.44455 -10.41884 -10.41607 -10.41184 -10.38904
 Alpha  occ. eigenvalues --   -9.72295  -9.67283  -7.44797  -7.44144  -7.44137
 Alpha  occ. eigenvalues --   -7.39773  -7.39156  -7.39135  -0.96227  -0.94973
 Alpha  occ. eigenvalues --   -0.87299  -0.83683  -0.80798  -0.78364  -0.71277
 Alpha  occ. eigenvalues --   -0.69386  -0.64695  -0.62627  -0.55235  -0.54375
 Alpha  occ. eigenvalues --   -0.52847  -0.50267  -0.46497  -0.42613  -0.41099
 Alpha  occ. eigenvalues --   -0.40586  -0.40018  -0.39272  -0.37085  -0.35093
 Alpha  occ. eigenvalues --   -0.33690  -0.33499  -0.32392  -0.29983  -0.28886
 Alpha  occ. eigenvalues --   -0.28013  -0.26946  -0.26097  -0.23431  -0.23340
 Alpha  occ. eigenvalues --   -0.20770  -0.18964  -0.16652  -0.15254  -0.08348
 Alpha virt. eigenvalues --    0.06132   0.08160   0.09618   0.11249   0.12181
 Alpha virt. eigenvalues --    0.12362   0.13330   0.13878   0.13942   0.14709
 Alpha virt. eigenvalues --    0.14749   0.15422   0.15895   0.16240   0.17038
 Alpha virt. eigenvalues --    0.17870   0.18095   0.18559   0.19064   0.19233
 Alpha virt. eigenvalues --    0.19553   0.19996   0.20380   0.20765   0.21104
 Alpha virt. eigenvalues --    0.21739   0.22937   0.23082   0.23339   0.23590
 Alpha virt. eigenvalues --    0.24298   0.24512   0.24568   0.25490   0.25981
 Alpha virt. eigenvalues --    0.26377   0.26838   0.27175   0.27298   0.28103
 Alpha virt. eigenvalues --    0.28457   0.29010   0.29318   0.29603   0.30113
 Alpha virt. eigenvalues --    0.30371   0.31519   0.31737   0.32253   0.32634
 Alpha virt. eigenvalues --    0.32954   0.33322   0.33488   0.34474   0.35485
 Alpha virt. eigenvalues --    0.35955   0.36520   0.36601   0.37406   0.37747
 Alpha virt. eigenvalues --    0.38291   0.39152   0.39337   0.39618   0.41265
 Alpha virt. eigenvalues --    0.41631   0.43144   0.44240   0.44741   0.45130
 Alpha virt. eigenvalues --    0.45755   0.47720   0.48386   0.48720   0.49348
 Alpha virt. eigenvalues --    0.49926   0.50596   0.51784   0.52443   0.53963
 Alpha virt. eigenvalues --    0.54585   0.56852   0.57373   0.58180   0.59587
 Alpha virt. eigenvalues --    0.61409   0.61676   0.62482   0.63369   0.63988
 Alpha virt. eigenvalues --    0.65478   0.66284   0.68185   0.68475   0.69460
 Alpha virt. eigenvalues --    0.70123   0.70397   0.71670   0.72022   0.73414
 Alpha virt. eigenvalues --    0.73561   0.75180   0.75846   0.76577   0.77050
 Alpha virt. eigenvalues --    0.78629   0.79201   0.79565   0.80392   0.81670
 Alpha virt. eigenvalues --    0.82027   0.82427   0.83437   0.84797   0.85781
 Alpha virt. eigenvalues --    0.86652   0.88398   0.88868   0.89854   0.90682
 Alpha virt. eigenvalues --    0.91445   0.91511   0.92965   0.95551   0.96860
 Alpha virt. eigenvalues --    0.98039   0.99373   1.01290   1.01939   1.02706
 Alpha virt. eigenvalues --    1.03233   1.04361   1.04955   1.05847   1.06667
 Alpha virt. eigenvalues --    1.07411   1.07840   1.08476   1.08769   1.10138
 Alpha virt. eigenvalues --    1.10588   1.11204   1.12347   1.13170   1.13968
 Alpha virt. eigenvalues --    1.14981   1.16318   1.18951   1.19365   1.20307
 Alpha virt. eigenvalues --    1.21974   1.23538   1.24848   1.26408   1.28822
 Alpha virt. eigenvalues --    1.29502   1.30619   1.34173   1.34949   1.36367
 Alpha virt. eigenvalues --    1.36907   1.38768   1.41043   1.44022   1.44665
 Alpha virt. eigenvalues --    1.45675   1.46389   1.47225   1.49556   1.51192
 Alpha virt. eigenvalues --    1.53637   1.54910   1.56923   1.59439   1.63937
 Alpha virt. eigenvalues --    1.65418   1.67704   1.71913   1.72673   1.74073
 Alpha virt. eigenvalues --    1.74548   1.74924   1.75583   1.77896   1.81882
 Alpha virt. eigenvalues --    1.82379   1.84121   1.85826   1.87453   1.88462
 Alpha virt. eigenvalues --    1.90473   1.92171   1.93265   1.94742   1.96359
 Alpha virt. eigenvalues --    1.98113   1.98706   2.00293   2.02812   2.04013
 Alpha virt. eigenvalues --    2.04215   2.08506   2.10843   2.11513   2.12280
 Alpha virt. eigenvalues --    2.13325   2.15025   2.17344   2.18842   2.19507
 Alpha virt. eigenvalues --    2.22725   2.24673   2.30447   2.32115   2.35242
 Alpha virt. eigenvalues --    2.36271   2.37290   2.38236   2.40862   2.42419
 Alpha virt. eigenvalues --    2.43546   2.44368   2.45504   2.46629   2.48463
 Alpha virt. eigenvalues --    2.50622   2.54156   2.55900   2.59714   2.66050
 Alpha virt. eigenvalues --    2.66208   2.67815   2.71713   2.75083   2.76634
 Alpha virt. eigenvalues --    2.78097   2.80485   2.81875   2.84037   2.85147
 Alpha virt. eigenvalues --    2.85497   2.86427   2.89665   2.91761   2.93218
 Alpha virt. eigenvalues --    2.94907   2.96671   3.00015   3.01591   3.02751
 Alpha virt. eigenvalues --    3.07470   3.08220   3.10528   3.11307   3.13259
 Alpha virt. eigenvalues --    3.14508   3.17671   3.19436   3.20465   3.21873
 Alpha virt. eigenvalues --    3.27707   3.29094   3.33560   3.36071   3.38402
 Alpha virt. eigenvalues --    3.42885   3.46518   3.48525   3.49137   3.55624
 Alpha virt. eigenvalues --    3.58943   3.66504   3.67812   3.69561   3.77423
 Alpha virt. eigenvalues --    3.79859   3.85159   3.87794   3.95435   4.00380
 Alpha virt. eigenvalues --    4.03721   4.14112   4.26424   4.32117   4.38380
 Alpha virt. eigenvalues --    4.54129   4.62139   4.96937   5.38303   5.53909
 Alpha virt. eigenvalues --    6.02648  10.06751  10.12003  23.60393  23.82304
 Alpha virt. eigenvalues --   23.89395  24.06844  24.08002  24.17578  24.18875
 Alpha virt. eigenvalues --   24.21084  24.32090  24.33228  24.39258  24.71300
 Alpha virt. eigenvalues --   26.03618  26.09058  26.21357  26.41557  26.75311
 Alpha virt. eigenvalues --   26.84812  50.33825 216.16947 216.22225
          Condensed to atoms (all electrons):
               1          2          3          4          5          6
     1  C   22.882951  -5.899339   6.157281  -7.822729  -2.695260  -4.904725
     2  C   -5.899339  25.983835 -11.196148   2.636023  -5.211007  -0.084394
     3  C    6.157281 -11.196148  26.306305 -11.249464   0.940300  -2.324910
     4  C   -7.822729   2.636023 -11.249464  37.643718  -9.511741  -6.487624
     5  C   -2.695260  -5.211007   0.940300  -9.511741  24.603897   5.369656
     6  C   -4.904725  -0.084394  -2.324910  -6.487624   5.369656  29.814852
     7  H   -0.028656  -0.163542   0.215360   0.011155   0.026497   0.115386
     8  H    0.038208  -0.025682  -0.062743   0.201050   0.211055  -0.140432
     9  Cl  -0.064372   0.500038   0.076369  -1.718726   0.550098   0.018228
    10  O    0.115675   0.077442  -0.354485   0.145290  -0.118528   0.085878
    11  H    0.128548   0.242441   0.014563  -0.032749  -0.011685  -0.006399
    12  C   -0.614116   0.681735  -0.760550   3.327740  -5.616525  -2.631343
    13  C   -0.563483   0.166543  -2.488201  -2.599436   2.975879   1.712233
    14  C    0.165580  -0.152705   1.489751   0.009477  -1.294820  -0.020748
    15  C    0.174583  -1.026248   0.398383   0.686980  -3.478122 -10.669092
    16  C    0.091440   0.138022   0.128191  -0.506615  -0.240077  -4.901703
    17  C   -0.021265  -0.299302  -0.886837  -0.067646   0.900505   0.175571
    18  Cl  -0.001088  -0.016602  -0.098400  -0.003444   0.084301   0.050535
    19  H   -0.000403  -0.006263  -0.034576   0.000760   0.005533  -0.026246
    20  H   -0.004321   0.000830  -0.022595   0.036517   0.066763  -0.055240
               7          8          9         10         11         12
     1  C   -0.028656   0.038208  -0.064372   0.115675   0.128548  -0.614116
     2  C   -0.163542  -0.025682   0.500038   0.077442   0.242441   0.681735
     3  C    0.215360  -0.062743   0.076369  -0.354485   0.014563  -0.760550
     4  C    0.011155   0.201050  -1.718726   0.145290  -0.032749   3.327740
     5  C    0.026497   0.211055   0.550098  -0.118528  -0.011685  -5.616525
     6  C    0.115386  -0.140432   0.018228   0.085878  -0.006399  -2.631343
     7  H    0.558541  -0.000233   0.000844  -0.000365  -0.008423   0.040702
     8  H   -0.000233   0.544416  -0.034731  -0.000868   0.000067   0.157109
     9  Cl   0.000844  -0.034731  17.670707   0.062803   0.000048  -0.216968
    10  O   -0.000365  -0.000868   0.062803   8.384956  -0.008109   0.027391
    11  H   -0.008423   0.000067   0.000048  -0.008109   0.531181   0.001895
    12  C    0.040702   0.157109  -0.216968   0.027391   0.001895  19.655388
    13  C    0.026944  -0.061965   0.040753  -0.001933  -0.003434  -8.608172
    14  C   -0.004897   0.011515  -0.005296  -0.000315   0.000311   3.197400
    15  C    0.044116   0.024404  -0.088235   0.005724   0.019874   1.859146
    16  C    0.009431  -0.002135  -0.010255   0.000535   0.002953  -1.225068
    17  C    0.014238  -0.007259   0.004006  -0.000056   0.000108  -2.147020
    18  Cl   0.000440   0.000017   0.000702  -0.000000  -0.000003  -0.806376
    19  H    0.000503  -0.000000   0.000001   0.000000  -0.000001  -0.128160
    20  H   -0.000001   0.000215   0.000682   0.000005  -0.000000   0.075490
              13         14         15         16         17         18
     1  C   -0.563483   0.165580   0.174583   0.091440  -0.021265  -0.001088
     2  C    0.166543  -0.152705  -1.026248   0.138022  -0.299302  -0.016602
     3  C   -2.488201   1.489751   0.398383   0.128191  -0.886837  -0.098400
     4  C   -2.599436   0.009477   0.686980  -0.506615  -0.067646  -0.003444
     5  C    2.975879  -1.294820  -3.478122  -0.240077   0.900505   0.084301
     6  C    1.712233  -0.020748 -10.669092  -4.901703   0.175571   0.050535
     7  H    0.026944  -0.004897   0.044116   0.009431   0.014238   0.000440
     8  H   -0.061965   0.011515   0.024404  -0.002135  -0.007259   0.000017
     9  Cl   0.040753  -0.005296  -0.088235  -0.010255   0.004006   0.000702
    10  O   -0.001933  -0.000315   0.005724   0.000535  -0.000056  -0.000000
    11  H   -0.003434   0.000311   0.019874   0.002953   0.000108  -0.000003
    12  C   -8.608172   3.197400   1.859146  -1.225068  -2.147020  -0.806376
    13  C   21.007161  -8.695687  -2.520797   0.273597   4.117150   1.094082
    14  C   -8.695687  18.272316   1.426896  -1.267504  -6.314246  -0.932571
    15  C   -2.520797   1.426896  24.705976  -4.242752  -1.452329  -0.167999
    16  C    0.273597  -1.267504  -4.242752  17.304715   1.029678  -0.046273
    17  C    4.117150  -6.314246  -1.452329   1.029678  10.647825   0.069753
    18  Cl   1.094082  -0.932571  -0.167999  -0.046273   0.069753  17.465613
    19  H    0.062992  -0.057875  -0.137754   0.609076   0.023702   0.004951
    20  H    0.237875  -0.084473  -0.004472   0.028099   0.063640  -0.007731
              19         20
     1  C   -0.000403  -0.004321
     2  C   -0.006263   0.000830
     3  C   -0.034576  -0.022595
     4  C    0.000760   0.036517
     5  C    0.005533   0.066763
     6  C   -0.026246  -0.055240
     7  H    0.000503  -0.000001
     8  H   -0.000000   0.000215
     9  Cl   0.000001   0.000682
    10  O    0.000000   0.000005
    11  H   -0.000001  -0.000000
    12  C   -0.128160   0.075490
    13  C    0.062992   0.237875
    14  C   -0.057875  -0.084473
    15  C   -0.137754  -0.004472
    16  C    0.609076   0.028099
    17  C    0.023702   0.063640
    18  Cl   0.004951  -0.007731
    19  H    0.530864   0.000040
    20  H    0.000040   0.504381
 Mulliken charges:
               1
     1  C   -1.134509
     2  C   -0.345680
     3  C   -0.247595
     4  C    1.301464
     5  C   -1.556718
     6  C    0.910518
     7  H    0.141961
     8  H    0.147992
     9  Cl   0.213306
    10  O   -0.421040
    11  H    0.128814
    12  C   -0.269701
    13  C   -0.172102
    14  C    0.257893
    15  C    0.441720
    16  C   -1.173354
    17  C    0.149785
    18  Cl   0.310093
    19  H    0.152856
    20  H    0.164295
 Sum of Mulliken charges =  -1.00000
 Mulliken charges with hydrogens summed into heavy atoms:
               1
     1  C   -1.134509
     2  C   -0.216866
     3  C   -0.105634
     4  C    1.301464
     5  C   -1.408726
     6  C    0.910518
     9  Cl   0.213306
    10  O   -0.421040
    12  C   -0.269701
    13  C   -0.007806
    14  C    0.257893
    15  C    0.441720
    16  C   -1.020498
    17  C    0.149785
    18  Cl   0.310093
 Electronic spatial extent (au):  <R**2>=           5306.2398
 Charge=             -1.0000 electrons
 Dipole moment (field-independent basis, Debye):
    X=            -10.3781    Y=              0.8445    Z=              0.2705  Tot=             10.4159
 Quadrupole moment (field-independent basis, Debye-Ang):
   XX=           -188.6177   YY=           -103.1636   ZZ=           -107.5515
   XY=            -11.2716   XZ=             -0.2300   YZ=              0.1914
 Traceless Quadrupole moment (field-independent basis, Debye-Ang):
   XX=            -55.5068   YY=             29.9473   ZZ=             25.5594
   XY=            -11.2716   XZ=             -0.2300   YZ=              0.1914
 Octapole moment (field-independent basis, Debye-Ang**2):
  XXX=           -186.3099  YYY=             10.2204  ZZZ=              0.1492  XYY=            -33.2474
  XXY=              4.0383  XXZ=              2.0168  XZZ=              2.7839  YZZ=             -9.0946
  YYZ=              1.5972  XYZ=             -0.9106
 Hexadecapole moment (field-independent basis, Debye-Ang**3):
 XXXX=          -7655.5347 YYYY=          -1278.6091 ZZZZ=           -131.8478 XXXY=           -243.3059
 XXXZ=              9.8523 YYYX=            -55.1162 YYYZ=              3.0079 ZZZX=              1.1978
 ZZZY=              0.2223 XXYY=          -1234.5600 XXZZ=          -1022.9226 YYZZ=           -264.0929
 XXYZ=              9.6310 YYXZ=             -3.7815 ZZXY=              1.8720
 N-N= 1.013732993224D+03 E-N=-5.477135253866D+03  KE= 1.451609573339D+03
 No NMR shielding tensors so no spin-rotation constants.
 Leave Link  601 at Mon Jul 11 12:47:49 2022, MaxMem=   805306368 cpu:               0.9 elap:               0.2
 (Enter /gpfs/software/gaussian16/sse4/tar/g16/l607.exe)
 ******************************Gaussian NBO Version 3.1******************************
             N A T U R A L   A T O M I C   O R B I T A L   A N D
          N A T U R A L   B O N D   O R B I T A L   A N A L Y S I S
 ******************************Gaussian NBO Version 3.1******************************
       /RESON  / : Allow strongly delocalized NBO set

 Analyzing the SCF density

 Job title: ...                                                             

 Storage needed:    425842 in NPA,    567062 in NBO ( 805304208 available)
 GSVD:  LWork=       41926 too small for GESVD, short by      154985 words or      154985 for optimal perf.
 Remove ICRem=  205 ICRemI=  206 L=0 PNAO number  205 atom   12 type  51 NPNAO=  376
   due to symmetric orthogonalization 2, value= 0.00D+00.
 GSVD:  LWork=       42816 too small for GESVD, short by      152324 words or      152324 for optimal perf.


 NATURAL POPULATIONS:  Natural atomic orbital occupancies 
                                                          
   NAO  Atom  No  lang   Type(AO)    Occupancy      Energy
 ----------------------------------------------------------
     1    C    1  S      Cor( 1S)     1.99898     -10.31206
     2    C    1  S      Val( 2S)     0.80461       0.04960
     3    C    1  S      Ryd( 3S)     0.00364       1.23721
     4    C    1  S      Ryd( 4S)     0.00023       1.93190
     5    C    1  S      Ryd( 5S)     0.00003      21.69104
     6    C    1  px     Val( 2p)     0.86094       0.14210
     7    C    1  px     Ryd( 4p)     0.01765       1.29264
     8    C    1  px     Ryd( 3p)     0.00065       0.51966
     9    C    1  px     Ryd( 5p)     0.00008       2.98508
    10    C    1  py     Val( 2p)     1.04609       0.09135
    11    C    1  py     Ryd( 4p)     0.00592       1.45915
    12    C    1  py     Ryd( 3p)     0.00039       0.52827
    13    C    1  py     Ryd( 5p)     0.00013       2.77544
    14    C    1  pz     Val( 2p)     0.86252       0.05972
    15    C    1  pz     Ryd( 4p)     0.00131       0.85709
    16    C    1  pz     Ryd( 3p)     0.00054       0.42215
    17    C    1  pz     Ryd( 5p)     0.00008       2.81470
    18    C    1  dxy    Ryd( 3d)     0.00378       2.79833
    19    C    1  dxz    Ryd( 3d)     0.00448       1.86312
    20    C    1  dyz    Ryd( 3d)     0.00031       1.78910
    21    C    1  dx2y2  Ryd( 3d)     0.00113       2.73033
    22    C    1  dz2    Ryd( 3d)     0.00041       2.23029

    23    C    2  S      Cor( 1S)     1.99915     -10.24257
    24    C    2  S      Val( 2S)     0.96329      -0.03278
    25    C    2  S      Ryd( 4S)     0.00227       1.07346
    26    C    2  S      Ryd( 3S)     0.00012       0.85728
    27    C    2  S      Ryd( 5S)     0.00001      23.21718
    28    C    2  px     Val( 2p)     1.07975       0.09167
    29    C    2  px     Ryd( 4p)     0.00577       1.09031
    30    C    2  px     Ryd( 3p)     0.00037       0.65309
    31    C    2  px     Ryd( 5p)     0.00017       3.25627
    32    C    2  py     Val( 2p)     1.14492       0.07896
    33    C    2  py     Ryd( 4p)     0.00481       1.22065
    34    C    2  py     Ryd( 3p)     0.00056       0.67029
    35    C    2  py     Ryd( 5p)     0.00012       3.10659
    36    C    2  pz     Val( 2p)     1.10461       0.02355
    37    C    2  pz     Ryd( 4p)     0.00380       0.68692
    38    C    2  pz     Ryd( 3p)     0.00053       0.47958
    39    C    2  pz     Ryd( 5p)     0.00003       2.87435
    40    C    2  dxy    Ryd( 3d)     0.00064       2.70356
    41    C    2  dxz    Ryd( 3d)     0.00047       1.86941
    42    C    2  dyz    Ryd( 3d)     0.00032       1.79225
    43    C    2  dx2y2  Ryd( 3d)     0.00053       2.70381
    44    C    2  dz2    Ryd( 3d)     0.00048       2.23498

    45    C    3  S      Cor( 1S)     1.99913     -10.25541
    46    C    3  S      Val( 2S)     0.92790      -0.02304
    47    C    3  S      Ryd( 4S)     0.00133       1.07696
    48    C    3  S      Ryd( 3S)     0.00018       0.81027
    49    C    3  S      Ryd( 5S)     0.00002      23.17315
    50    C    3  px     Val( 2p)     1.11694       0.06845
    51    C    3  px     Ryd( 4p)     0.00349       1.20697
    52    C    3  px     Ryd( 3p)     0.00062       0.73490
    53    C    3  px     Ryd( 5p)     0.00014       3.39717
    54    C    3  py     Val( 2p)     1.12653       0.07557
    55    C    3  py     Ryd( 4p)     0.00507       1.10936
    56    C    3  py     Ryd( 3p)     0.00038       0.45482
    57    C    3  py     Ryd( 5p)     0.00009       3.40929
    58    C    3  pz     Val( 2p)     1.01065       0.02045
    59    C    3  pz     Ryd( 4p)     0.00108       0.69899
    60    C    3  pz     Ryd( 3p)     0.00067       0.43609
    61    C    3  pz     Ryd( 5p)     0.00001       2.90458
    62    C    3  dxy    Ryd( 3d)     0.00071       2.69747
    63    C    3  dxz    Ryd( 3d)     0.00079       1.84779
    64    C    3  dyz    Ryd( 3d)     0.00044       1.81835
    65    C    3  dx2y2  Ryd( 3d)     0.00052       2.77191
    66    C    3  dz2    Ryd( 3d)     0.00038       2.23732

    67    C    4  S      Cor( 1S)     1.99863     -10.31506
    68    C    4  S      Val( 2S)     0.95415      -0.08569
    69    C    4  S      Ryd( 4S)     0.00182       1.04348
    70    C    4  S      Ryd( 3S)     0.00020       0.70582
    71    C    4  S      Ryd( 5S)     0.00001      23.50650
    72    C    4  px     Val( 2p)     1.03792       0.04307
    73    C    4  px     Ryd( 3p)     0.00579       1.08204
    74    C    4  px     Ryd( 4p)     0.00032       1.18848
    75    C    4  px     Ryd( 5p)     0.00024       2.86581
    76    C    4  py     Val( 2p)     0.95252       0.01474
    77    C    4  py     Ryd( 3p)     0.00658       1.12241
    78    C    4  py     Ryd( 4p)     0.00032       1.12504
    79    C    4  py     Ryd( 5p)     0.00022       2.74310
    80    C    4  pz     Val( 2p)     1.16941      -0.01000
    81    C    4  pz     Ryd( 3p)     0.00195       0.75799
    82    C    4  pz     Ryd( 4p)     0.00050       0.79651
    83    C    4  pz     Ryd( 5p)     0.00005       2.56491
    84    C    4  dxy    Ryd( 3d)     0.00146       2.42239
    85    C    4  dxz    Ryd( 3d)     0.00081       1.79774
    86    C    4  dyz    Ryd( 3d)     0.00091       1.70373
    87    C    4  dx2y2  Ryd( 3d)     0.00112       2.56291
    88    C    4  dz2    Ryd( 3d)     0.00091       2.16431

    89    C    5  S      Cor( 1S)     1.99895     -10.25779
    90    C    5  S      Val( 2S)     0.92285      -0.02083
    91    C    5  S      Ryd( 4S)     0.00202       1.06369
    92    C    5  S      Ryd( 3S)     0.00013       0.98570
    93    C    5  S      Ryd( 5S)     0.00002      23.15860
    94    C    5  px     Val( 2p)     1.11037       0.04872
    95    C    5  px     Ryd( 4p)     0.00390       1.06281
    96    C    5  px     Ryd( 3p)     0.00031       0.69168
    97    C    5  px     Ryd( 5p)     0.00014       3.41708
    98    C    5  py     Val( 2p)     1.15875       0.05957
    99    C    5  py     Ryd( 4p)     0.00569       1.20337
   100    C    5  py     Ryd( 3p)     0.00050       0.57418
   101    C    5  py     Ryd( 5p)     0.00011       3.31168
   102    C    5  pz     Val( 2p)     1.01604       0.01503
   103    C    5  pz     Ryd( 4p)     0.00099       0.70680
   104    C    5  pz     Ryd( 3p)     0.00107       0.40370
   105    C    5  pz     Ryd( 5p)     0.00001       2.92497
   106    C    5  dxy    Ryd( 3d)     0.00053       2.69175
   107    C    5  dxz    Ryd( 3d)     0.00091       1.84248
   108    C    5  dyz    Ryd( 3d)     0.00040       1.80769
   109    C    5  dx2y2  Ryd( 3d)     0.00066       2.72452
   110    C    5  dz2    Ryd( 3d)     0.00043       2.22881

   111    C    6  S      Cor( 1S)     1.99906     -10.26779
   112    C    6  S      Val( 2S)     0.85851       0.00472
   113    C    6  S      Ryd( 4S)     0.00084       0.99804
   114    C    6  S      Ryd( 3S)     0.00026       0.79153
   115    C    6  S      Ryd( 5S)     0.00001      23.48504
   116    C    6  px     Val( 2p)     1.03233       0.06927
   117    C    6  px     Ryd( 4p)     0.00483       1.28315
   118    C    6  px     Ryd( 3p)     0.00043       0.71223
   119    C    6  px     Ryd( 5p)     0.00013       3.55932
   120    C    6  py     Val( 2p)     1.09565       0.05969
   121    C    6  py     Ryd( 4p)     0.00577       1.42257
   122    C    6  py     Ryd( 3p)     0.00020       0.67988
   123    C    6  py     Ryd( 5p)     0.00015       3.53085
   124    C    6  pz     Val( 2p)     1.16369       0.01537
   125    C    6  pz     Ryd( 4p)     0.00260       0.76562
   126    C    6  pz     Ryd( 3p)     0.00048       0.44464
   127    C    6  pz     Ryd( 5p)     0.00002       2.98040
   128    C    6  dxy    Ryd( 3d)     0.00051       2.77535
   129    C    6  dxz    Ryd( 3d)     0.00048       1.82155
   130    C    6  dyz    Ryd( 3d)     0.00046       1.84976
   131    C    6  dx2y2  Ryd( 3d)     0.00047       2.60217
   132    C    6  dz2    Ryd( 3d)     0.00045       2.23848

   133    H    7  S      Val( 1S)     0.80680       0.17769
   134    H    7  S      Ryd( 2S)     0.00102       0.97411
   135    H    7  S      Ryd( 3S)     0.00017       2.05418
   136    H    7  px     Ryd( 2p)     0.00017       2.38178
   137    H    7  py     Ryd( 2p)     0.00031       2.63752
   138    H    7  pz     Ryd( 2p)     0.00013       1.76862

   139    H    8  S      Val( 1S)     0.79470       0.17756
   140    H    8  S      Ryd( 2S)     0.00245       0.53835
   141    H    8  S      Ryd( 3S)     0.00025       2.50085
   142    H    8  px     Ryd( 2p)     0.00015       2.27863
   143    H    8  py     Ryd( 2p)     0.00035       2.74553
   144    H    8  pz     Ryd( 2p)     0.00013       1.77097

   145   Cl    9  S      Cor( 1S)     2.00000    -101.08544
   146   Cl    9  S      Cor( 2S)     1.99973     -10.79639
   147   Cl    9  S      Val( 3S)     1.82762      -0.93337
   148   Cl    9  S      Ryd( 4S)     0.00315       0.87273
   149   Cl    9  S      Ryd( 5S)     0.00007       1.27521
   150   Cl    9  S      Ryd( 6S)     0.00000      18.29150
   151   Cl    9  S      Ryd( 7S)     0.00000     207.54312
   152   Cl    9  px     Cor( 2p)     1.99998      -7.38713
   153   Cl    9  px     Val( 3p)     1.77518      -0.21456
   154   Cl    9  px     Ryd( 5p)     0.00278       0.56712
   155   Cl    9  px     Ryd( 4p)     0.00019       0.47873
   156   Cl    9  px     Ryd( 6p)     0.00001       3.61494
   157   Cl    9  px     Ryd( 7p)     0.00000      25.17291
   158   Cl    9  py     Cor( 2p)     1.99994      -7.38909
   159   Cl    9  py     Val( 3p)     1.48331      -0.17780
   160   Cl    9  py     Ryd( 5p)     0.00354       0.53969
   161   Cl    9  py     Ryd( 4p)     0.00013       0.45447
   162   Cl    9  py     Ryd( 6p)     0.00003       3.79592
   163   Cl    9  py     Ryd( 7p)     0.00000      25.19461
   164   Cl    9  pz     Cor( 2p)     1.99999      -7.38617
   165   Cl    9  pz     Val( 3p)     1.94793      -0.24016
   166   Cl    9  pz     Ryd( 5p)     0.00381       0.55016
   167   Cl    9  pz     Ryd( 4p)     0.00015       0.44954
   168   Cl    9  pz     Ryd( 6p)     0.00001       3.23746
   169   Cl    9  pz     Ryd( 7p)     0.00000      25.10922
   170   Cl    9  dxy    Ryd( 3d)     0.00367       1.41569
   171   Cl    9  dxz    Ryd( 3d)     0.00097       1.10563
   172   Cl    9  dyz    Ryd( 3d)     0.00160       1.13380
   173   Cl    9  dx2y2  Ryd( 3d)     0.00147       1.37380
   174   Cl    9  dz2    Ryd( 3d)     0.00134       1.20367

   175    O   10  S      Cor( 1S)     1.99979     -19.15282
   176    O   10  S      Val( 2S)     1.69483      -0.77394
   177    O   10  S      Ryd( 3S)     0.00175       1.42770
   178    O   10  S      Ryd( 4S)     0.00010       1.61465
   179    O   10  S      Ryd( 5S)     0.00000      49.92130
   180    O   10  px     Val( 2p)     1.55455      -0.15011
   181    O   10  px     Ryd( 3p)     0.00100       0.83745
   182    O   10  px     Ryd( 4p)     0.00014       1.13308
   183    O   10  px     Ryd( 5p)     0.00010       5.58076
   184    O   10  py     Val( 2p)     1.89553      -0.14829
   185    O   10  py     Ryd( 3p)     0.00389       0.85199
   186    O   10  py     Ryd( 4p)     0.00005       1.20240
   187    O   10  py     Ryd( 5p)     0.00001       5.39968
   188    O   10  pz     Val( 2p)     1.57509      -0.10783
   189    O   10  pz     Ryd( 3p)     0.00255       0.74512
   190    O   10  pz     Ryd( 4p)     0.00002       1.10926
   191    O   10  pz     Ryd( 5p)     0.00003       5.29328
   192    O   10  dxy    Ryd( 3d)     0.00138       3.48518
   193    O   10  dxz    Ryd( 3d)     0.00158       3.35028
   194    O   10  dyz    Ryd( 3d)     0.00001       3.12383
   195    O   10  dx2y2  Ryd( 3d)     0.00146       3.78977
   196    O   10  dz2    Ryd( 3d)     0.00042       3.34419

   197    H   11  S      Val( 1S)     0.79878       0.20107
   198    H   11  S      Ryd( 2S)     0.00354       0.47683
   199    H   11  S      Ryd( 3S)     0.00023       2.50503
   200    H   11  px     Ryd( 2p)     0.00014       2.32106
   201    H   11  py     Ryd( 2p)     0.00028       2.72453
   202    H   11  pz     Ryd( 2p)     0.00012       1.78729

   203    C   12  S      Cor( 1S)     1.99876     -10.32916
   204    C   12  S      Val( 2S)     0.87605      -0.04895
   205    C   12  S      Ryd( 3S)     0.00201       0.77547
   206    C   12  S      Ryd( 4S)     0.00002      23.47365
   207    C   12  px     Val( 2p)     1.07873       0.03102
   208    C   12  px     Ryd( 4p)     0.00471       1.22400
   209    C   12  px     Ryd( 3p)     0.00049       0.66131
   210    C   12  px     Ryd( 5p)     0.00012       3.49826
   211    C   12  py     Val( 2p)     1.04943       0.02693
   212    C   12  py     Ryd( 4p)     0.00592       1.28347
   213    C   12  py     Ryd( 3p)     0.00038       0.68212
   214    C   12  py     Ryd( 5p)     0.00018       3.42064
   215    C   12  pz     Val( 2p)     1.05748      -0.01824
   216    C   12  pz     Ryd( 4p)     0.00140       0.75235
   217    C   12  pz     Ryd( 3p)     0.00063       0.52116
   218    C   12  pz     Ryd( 5p)     0.00003       2.87997
   219    C   12  dxy    Ryd( 3d)     0.00078       2.72668
   220    C   12  dxz    Ryd( 3d)     0.00141       1.82315
   221    C   12  dyz    Ryd( 3d)     0.00037       1.83361
   222    C   12  dx2y2  Ryd( 3d)     0.00113       2.48696
   223    C   12  dz2    Ryd( 3d)     0.00064       2.16656

   224    C   13  S      Cor( 1S)     1.99886     -10.32375
   225    C   13  S      Val( 2S)     0.99299      -0.11333
   226    C   13  S      Ryd( 3S)     0.00256       0.87764
   227    C   13  S      Ryd( 4S)     0.00016       1.09787
   228    C   13  S      Ryd( 5S)     0.00001      23.09753
   229    C   13  px     Val( 2p)     1.03928       0.01333
   230    C   13  px     Ryd( 4p)     0.00435       0.82188
   231    C   13  px     Ryd( 3p)     0.00034       0.59426
   232    C   13  px     Ryd( 5p)     0.00015       3.35650
   233    C   13  py     Val( 2p)     1.16146      -0.00299
   234    C   13  py     Ryd( 4p)     0.00447       0.81131
   235    C   13  py     Ryd( 3p)     0.00052       0.43911
   236    C   13  py     Ryd( 5p)     0.00011       3.39356
   237    C   13  pz     Val( 2p)     0.96703      -0.02663
   238    C   13  pz     Ryd( 4p)     0.00226       0.65837
   239    C   13  pz     Ryd( 3p)     0.00048       0.39242
   240    C   13  pz     Ryd( 5p)     0.00003       2.90526
   241    C   13  dxy    Ryd( 3d)     0.00075       2.55500
   242    C   13  dxz    Ryd( 3d)     0.00072       1.86818
   243    C   13  dyz    Ryd( 3d)     0.00085       1.88747
   244    C   13  dx2y2  Ryd( 3d)     0.00083       2.48324
   245    C   13  dz2    Ryd( 3d)     0.00040       2.10220

   246    C   14  S      Cor( 1S)     1.99828     -10.37584
   247    C   14  S      Val( 2S)     0.94147      -0.12339
   248    C   14  S      Ryd( 4S)     0.00178       0.73751
   249    C   14  S      Ryd( 3S)     0.00049       0.73363
   250    C   14  S      Ryd( 5S)     0.00002      23.52989
   251    C   14  px     Val( 2p)     1.01228      -0.05710
   252    C   14  px     Ryd( 4p)     0.00621       0.90157
   253    C   14  px     Ryd( 3p)     0.00064       0.46954
   254    C   14  px     Ryd( 5p)     0.00035       3.21818
   255    C   14  py     Val( 2p)     1.02660      -0.04552
   256    C   14  py     Ryd( 4p)     0.00676       0.90104
   257    C   14  py     Ryd( 3p)     0.00048       0.48528
   258    C   14  py     Ryd( 5p)     0.00028       3.24285
   259    C   14  pz     Val( 2p)     1.17274      -0.07284
   260    C   14  pz     Ryd( 4p)     0.00238       0.73829
   261    C   14  pz     Ryd( 3p)     0.00050       0.46212
   262    C   14  pz     Ryd( 5p)     0.00006       2.78339
   263    C   14  dxy    Ryd( 3d)     0.00256       2.23922
   264    C   14  dxz    Ryd( 3d)     0.00134       1.83199
   265    C   14  dyz    Ryd( 3d)     0.00111       1.84480
   266    C   14  dx2y2  Ryd( 3d)     0.00115       2.52843
   267    C   14  dz2    Ryd( 3d)     0.00114       2.05790

   268    C   15  S      Cor( 1S)     1.99895     -10.33320
   269    C   15  S      Val( 2S)     0.88705      -0.07007
   270    C   15  S      Ryd( 3S)     0.00251       0.85152
   271    C   15  S      Ryd( 4S)     0.00029       0.95340
   272    C   15  S      Ryd( 5S)     0.00001      23.06998
   273    C   15  px     Val( 2p)     0.95281       0.01523
   274    C   15  px     Ryd( 4p)     0.00350       1.23799
   275    C   15  px     Ryd( 3p)     0.00040       0.69518
   276    C   15  px     Ryd( 5p)     0.00018       3.36198
   277    C   15  py     Val( 2p)     1.12955      -0.00443
   278    C   15  py     Ryd( 4p)     0.00279       1.01333
   279    C   15  py     Ryd( 3p)     0.00038       0.55225
   280    C   15  py     Ryd( 5p)     0.00021       3.22092
   281    C   15  pz     Val( 2p)     0.95645      -0.02810
   282    C   15  pz     Ryd( 4p)     0.00093       0.69041
   283    C   15  pz     Ryd( 3p)     0.00057       0.37335
   284    C   15  pz     Ryd( 5p)     0.00005       2.89670
   285    C   15  dxy    Ryd( 3d)     0.00161       2.76291
   286    C   15  dxz    Ryd( 3d)     0.00222       1.81791
   287    C   15  dyz    Ryd( 3d)     0.00067       1.81678
   288    C   15  dx2y2  Ryd( 3d)     0.00127       2.29657
   289    C   15  dz2    Ryd( 3d)     0.00076       2.18904

   290    C   16  S      Cor( 1S)     1.99864     -10.38170
   291    C   16  S      Val( 2S)     0.96463      -0.10940
   292    C   16  S      Ryd( 3S)     0.00633       0.89075
   293    C   16  S      Ryd( 4S)     0.00008       3.06364
   294    C   16  S      Ryd( 5S)     0.00001      20.77353
   295    C   16  px     Val( 2p)     1.04420      -0.02322
   296    C   16  px     Ryd( 4p)     0.00393       0.77518
   297    C   16  px     Ryd( 3p)     0.00023       0.42019
   298    C   16  px     Ryd( 5p)     0.00018       2.88576
   299    C   16  py     Val( 2p)     1.15674      -0.04845
   300    C   16  py     Ryd( 4p)     0.00547       1.15644
   301    C   16  py     Ryd( 3p)     0.00063       0.55359
   302    C   16  py     Ryd( 5p)     0.00011       2.97742
   303    C   16  pz     Val( 2p)     0.97427      -0.06732
   304    C   16  pz     Ryd( 4p)     0.00142       0.67201
   305    C   16  pz     Ryd( 3p)     0.00026       0.34507
   306    C   16  pz     Ryd( 5p)     0.00005       2.71013
   307    C   16  dxy    Ryd( 3d)     0.00153       2.59505
   308    C   16  dxz    Ryd( 3d)     0.00066       1.71698
   309    C   16  dyz    Ryd( 3d)     0.00190       1.88400
   310    C   16  dx2y2  Ryd( 3d)     0.00231       2.42419
   311    C   16  dz2    Ryd( 3d)     0.00049       2.21828

   312    C   17  S      Cor( 1S)     1.99880     -10.34972
   313    C   17  S      Val( 2S)     0.94644      -0.11817
   314    C   17  S      Ryd( 3S)     0.00192       0.77011
   315    C   17  S      Ryd( 4S)     0.00054       0.90585
   316    C   17  S      Ryd( 5S)     0.00001      23.42671
   317    C   17  px     Val( 2p)     1.05290      -0.02192
   318    C   17  px     Ryd( 4p)     0.00496       0.64529
   319    C   17  px     Ryd( 3p)     0.00041       0.45498
   320    C   17  px     Ryd( 5p)     0.00005       3.03596
   321    C   17  py     Val( 2p)     1.04745       0.03919
   322    C   17  py     Ryd( 4p)     0.00244       1.01910
   323    C   17  py     Ryd( 3p)     0.00051       0.52494
   324    C   17  py     Ryd( 5p)     0.00026       3.37788
   325    C   17  pz     Val( 2p)     0.95549      -0.02781
   326    C   17  pz     Ryd( 4p)     0.00222       0.63389
   327    C   17  pz     Ryd( 3p)     0.00057       0.41437
   328    C   17  pz     Ryd( 5p)     0.00006       2.86082
   329    C   17  dxy    Ryd( 3d)     0.00099       2.22396
   330    C   17  dxz    Ryd( 3d)     0.00156       1.64754
   331    C   17  dyz    Ryd( 3d)     0.00132       1.98551
   332    C   17  dx2y2  Ryd( 3d)     0.00188       2.58202
   333    C   17  dz2    Ryd( 3d)     0.00092       2.13536

   334   Cl   18  S      Cor( 1S)     2.00000    -101.14115
   335   Cl   18  S      Cor( 2S)     1.99972     -10.83960
   336   Cl   18  S      Val( 3S)     1.82721      -0.98221
   337   Cl   18  S      Ryd( 4S)     0.00295       0.63801
   338   Cl   18  S      Ryd( 5S)     0.00021       1.30912
   339   Cl   18  S      Ryd( 6S)     0.00000      18.02503
   340   Cl   18  S      Ryd( 7S)     0.00000     207.76745
   341   Cl   18  px     Cor( 2p)     1.99995      -7.43862
   342   Cl   18  px     Val( 3p)     1.57552      -0.23963
   343   Cl   18  px     Ryd( 5p)     0.00306       0.51664
   344   Cl   18  px     Ryd( 4p)     0.00022       0.50801
   345   Cl   18  px     Ryd( 6p)     0.00002       3.29843
   346   Cl   18  px     Ryd( 7p)     0.00000      25.33139
   347   Cl   18  py     Cor( 2p)     1.99996      -7.43793
   348   Cl   18  py     Val( 3p)     1.67142      -0.25187
   349   Cl   18  py     Ryd( 4p)     0.00264       0.52273
   350   Cl   18  py     Ryd( 5p)     0.00028       0.52445
   351   Cl   18  py     Ryd( 6p)     0.00003       3.21835
   352   Cl   18  py     Ryd( 7p)     0.00000      25.30763
   353   Cl   18  pz     Cor( 2p)     1.99999      -7.43616
   354   Cl   18  pz     Val( 3p)     1.94119      -0.28848
   355   Cl   18  pz     Ryd( 4p)     0.00254       0.53629
   356   Cl   18  pz     Ryd( 5p)     0.00015       0.54230
   357   Cl   18  pz     Ryd( 6p)     0.00001       2.89799
   358   Cl   18  pz     Ryd( 7p)     0.00000      25.20637
   359   Cl   18  dxy    Ryd( 3d)     0.00398       1.36419
   360   Cl   18  dxz    Ryd( 3d)     0.00142       1.10886
   361   Cl   18  dyz    Ryd( 3d)     0.00117       1.08902
   362   Cl   18  dx2y2  Ryd( 3d)     0.00128       1.22032
   363   Cl   18  dz2    Ryd( 3d)     0.00131       1.14395

   364    H   19  S      Val( 1S)     0.77413       0.10821
   365    H   19  S      Ryd( 2S)     0.00086       0.76566
   366    H   19  S      Ryd( 3S)     0.00036       1.95912
   367    H   19  px     Ryd( 2p)     0.00010       2.05633
   368    H   19  py     Ryd( 2p)     0.00049       2.73048
   369    H   19  pz     Ryd( 2p)     0.00005       1.72280

   370    H   20  S      Val( 1S)     0.76711       0.12354
   371    H   20  S      Ryd( 2S)     0.00073       1.04610
   372    H   20  S      Ryd( 3S)     0.00019       1.95172
   373    H   20  px     Ryd( 2p)     0.00013       2.03209
   374    H   20  py     Ryd( 2p)     0.00037       2.55852
   375    H   20  pz     Ryd( 2p)     0.00017       1.84416

 WARNING:  1 low occupancy (<1.9990e) core orbital  found on  C    1
           1 low occupancy (<1.9990e) core orbital  found on  C    4
           1 low occupancy (<1.9990e) core orbital  found on  C    5
           1 low occupancy (<1.9990e) core orbital  found on  C   12
           1 low occupancy (<1.9990e) core orbital  found on  C   13
           1 low occupancy (<1.9990e) core orbital  found on  C   14
           1 low occupancy (<1.9990e) core orbital  found on  C   15
           1 low occupancy (<1.9990e) core orbital  found on  C   16
           1 low occupancy (<1.9990e) core orbital  found on  C   17

 WARNING:  Population inversion found on atom  C    1
           Population inversion found on atom  C    2
           Population inversion found on atom  C    3
           Population inversion found on atom  C    4
           Population inversion found on atom  C    5
           Population inversion found on atom  C    6
           Population inversion found on atom Cl    9
           Population inversion found on atom  O   10
           Population inversion found on atom  C   12
           Population inversion found on atom  C   13
           Population inversion found on atom  C   14
           Population inversion found on atom  C   15
           Population inversion found on atom  C   16
           Population inversion found on atom  C   17
           Population inversion found on atom Cl   18


 Summary of Natural Population Analysis:                  
                                                          
                                       Natural Population 
                Natural  -----------------------------------------------
    Atom  No    Charge         Core      Valence    Rydberg      Total
 -----------------------------------------------------------------------
      C    1    0.38612      1.99898     3.57415    0.04075     5.61388
      C    2   -0.31271      1.99915     4.29258    0.02099     6.31271
      C    3   -0.19706      1.99913     4.18202    0.01591     6.19706
      C    4   -0.13584      1.99863     4.11400    0.02321     6.13584
      C    5   -0.22479      1.99895     4.20801    0.01783     6.22479
      C    6   -0.16732      1.99906     4.15017    0.01809     6.16732
      H    7    0.19139      0.00000     0.80680    0.00181     0.80861
      H    8    0.20197      0.00000     0.79470    0.00333     0.79803
     Cl    9   -0.05662      9.99964     7.03404    0.02294    17.05662
      O   10   -0.73428      1.99979     6.72001    0.01447     8.73428
      H   11    0.19690      0.00000     0.79878    0.00432     0.80310
      C   12   -0.08065      1.99876     4.06168    0.02021     6.08065
      C   13   -0.17861      1.99886     4.16077    0.01898     6.17861
      C   14   -0.17863      1.99828     4.15310    0.02725     6.17863
      C   15    0.05683      1.99895     3.92587    0.01835     5.94317
      C   16   -0.16408      1.99864     4.13984    0.02560     6.16408
      C   17   -0.02171      1.99880     4.00228    0.02063     6.02171
     Cl   18   -0.03624      9.99963     7.01535    0.02126    17.03624
      H   19    0.22401      0.00000     0.77413    0.00186     0.77599
      H   20    0.23129      0.00000     0.76711    0.00159     0.76871
 =======================================================================
   * Total *   -1.00000     45.98524    73.67538    0.33938   120.00000

                                 Natural Population      
 --------------------------------------------------------
   Core                      45.98524 ( 99.9679% of  46)
   Valence                   73.67538 ( 99.5613% of  74)
   Natural Minimal Basis    119.66062 ( 99.7172% of 120)
   Natural Rydberg Basis      0.33938 (  0.2828% of 120)
 --------------------------------------------------------

    Atom  No          Natural Electron Configuration
 ----------------------------------------------------------------------------
      C    1      [core]2S( 0.80)2p( 2.77)3d( 0.01)4p( 0.02)
      C    2      [core]2S( 0.96)2p( 3.33)4p( 0.01)
      C    3      [core]2S( 0.93)2p( 3.25)4p( 0.01)
      C    4      [core]2S( 0.95)2p( 3.16)3p( 0.01)3d( 0.01)
      C    5      [core]2S( 0.92)2p( 3.29)4p( 0.01)
      C    6      [core]2S( 0.86)2p( 3.29)4p( 0.01)
      H    7            1S( 0.81)
      H    8            1S( 0.79)
     Cl    9      [core]3S( 1.83)3p( 5.21)3d( 0.01)5p( 0.01)
      O   10      [core]2S( 1.69)2p( 5.03)3p( 0.01)
      H   11            1S( 0.80)
      C   12      [core]2S( 0.88)2p( 3.19)4p( 0.01)
      C   13      [core]2S( 0.99)2p( 3.17)4p( 0.01)
      C   14      [core]2S( 0.94)2p( 3.21)3d( 0.01)4p( 0.02)
      C   15      [core]2S( 0.89)2p( 3.04)3d( 0.01)4p( 0.01)
      C   16      [core]2S( 0.96)2p( 3.18)3S( 0.01)3d( 0.01)4p( 0.01)
      C   17      [core]2S( 0.95)2p( 3.06)3d( 0.01)4p( 0.01)
     Cl   18      [core]3S( 1.83)3p( 5.19)3d( 0.01)4p( 0.01)
      H   19            1S( 0.77)
      H   20            1S( 0.77)


 NATURAL BOND ORBITAL ANALYSIS:

                       Occupancies       Lewis Structure    Low   High
           Occ.    -------------------  -----------------   occ   occ
  Cycle   Thresh.   Lewis   Non-Lewis     CR  BD  3C  LP    (L)   (NL)   Dev
 =============================================================================
   1(1)    1.90   112.60851   7.39149     23  23   0  14     9      9    0.76
   2(2)    1.90   112.60851   7.39149     23  23   0  14     9      9    0.76
   3(1)    1.80   114.98976   5.01024     23  25   0  12     4      6    0.56
   4(2)    1.80   114.98976   5.01024     23  25   0  12     4      6    0.56
   5(1)    1.70   115.57244   4.42756     23  26   0  11     3      6    0.56
   6(2)    1.70   115.57244   4.42756     23  26   0  11     3      6    0.56
   7(1)    1.60   116.73994   3.26006     23  28   0   9     1      6    0.51
   8(2)    1.60   116.66953   3.33047     23  28   0   9     1      6    0.55
   9(3)    1.60   116.86543   3.13457     23  28   0   9     1      6    0.35
  10(4)    1.60   116.04637   3.95363     23  27   0  10     2      6    0.56
  11(5)    1.60   116.86543   3.13457     23  28   0   9     1      6    0.35
  12(1)    1.50   116.45795   3.54205     23  27   0  10     1      6    0.50
  13(2)    1.50   116.66796   3.33204     23  28   0   9     0      6    0.51
  14(3)    1.50   116.45795   3.54205     23  27   0  10     1      6    0.50
  15(4)    1.50   116.66796   3.33204     23  28   0   9     0      6    0.51
  16(5)    1.50   116.45795   3.54205     23  27   0  10     1      6    0.50
  17(6)    1.50   116.66796   3.33204     23  28   0   9     0      6    0.51
  18(7)    1.50   116.45795   3.54205     23  27   0  10     1      6    0.50
  19(8)    1.50   116.66796   3.33204     23  28   0   9     0      6    0.51
  20(9)    1.50   116.45795   3.54205     23  27   0  10     1      6    0.50
  21(1)    1.60   116.86543   3.13457     23  28   0   9     1      6    0.35
 -----------------------------------------------------------------------------

 Structure accepted: RESONANCE keyword permits strongly delocalized structure

 WARNING:  1 low occupancy (<1.9990e) core orbital  found on  C    1
           1 low occupancy (<1.9990e) core orbital  found on  C    4
           1 low occupancy (<1.9990e) core orbital  found on  C    5
           1 low occupancy (<1.9990e) core orbital  found on  C   12
           1 low occupancy (<1.9990e) core orbital  found on  C   13
           1 low occupancy (<1.9990e) core orbital  found on  C   14
           1 low occupancy (<1.9990e) core orbital  found on  C   15
           1 low occupancy (<1.9990e) core orbital  found on  C   16
           1 low occupancy (<1.9990e) core orbital  found on  C   17

 --------------------------------------------------------
   Core                     45.98521 ( 99.968% of  46)
   Valence Lewis            70.88022 ( 95.784% of  74)
  ==================       ============================
   Total Lewis             116.86543 ( 97.388% of 120)
  -----------------------------------------------------
   Valence non-Lewis         2.89906 (  2.416% of 120)
   Rydberg non-Lewis         0.23551 (  0.196% of 120)
  ==================       ============================
   Total non-Lewis           3.13457 (  2.612% of 120)
 --------------------------------------------------------


       (Occupancy)   Bond orbital/ Coefficients/ Hybrids
 ---------------------------------------------------------------------------------
     1. (1.96968) BD ( 1) C   1 - C   2  
                ( 49.49%)   0.7035* C   1 s( 34.85%)p 1.87( 65.12%)d 0.00(  0.03%)
                                           -0.0002  0.5900  0.0185 -0.0024  0.0009
                                           -0.4560 -0.0310  0.0141 -0.0023  0.6646
                                           -0.0184 -0.0006 -0.0014 -0.0108  0.0006
                                           -0.0001  0.0000 -0.0158  0.0003 -0.0002
                                           -0.0016 -0.0075
                ( 50.51%)   0.7107* C   2 s( 34.02%)p 1.94( 65.94%)d 0.00(  0.04%)
                                            0.0001  0.5833  0.0063  0.0021  0.0015
                                            0.4988 -0.0346 -0.0007  0.0014 -0.6395
                                           -0.0101  0.0132 -0.0031  0.0103  0.0005
                                           -0.0002 -0.0000 -0.0141  0.0002 -0.0005
                                           -0.0066 -0.0123
     2. (1.97662) BD ( 1) C   1 - C   4  
                ( 47.88%)   0.6919* C   1 s( 33.21%)p 2.01( 66.75%)d 0.00(  0.03%)
                                            0.0000  0.5763  0.0047  0.0063  0.0000
                                           -0.3369 -0.0245  0.0135 -0.0018 -0.7435
                                            0.0095  0.0051  0.0044  0.0182 -0.0000
                                           -0.0002 -0.0001  0.0150 -0.0004 -0.0006
                                           -0.0090 -0.0059
                ( 52.12%)   0.7220* C   4 s( 37.69%)p 1.65( 62.27%)d 0.00(  0.04%)
                                           -0.0000  0.6138  0.0087  0.0035  0.0004
                                            0.4329 -0.0137 -0.0036 -0.0003  0.6592
                                            0.0103  0.0063  0.0100 -0.0182 -0.0002
                                           -0.0000 -0.0002  0.0117 -0.0003 -0.0007
                                           -0.0079 -0.0122
     3. (1.99401) BD ( 1) C   1 - O  10  
                ( 36.44%)   0.6037* C   1 s( 31.58%)p 2.16( 68.29%)d 0.00(  0.13%)
                                           -0.0000  0.5608 -0.0348 -0.0039 -0.0020
                                            0.8215 -0.0615 -0.0119 -0.0022  0.0636
                                           -0.0096 -0.0002 -0.0004 -0.0054  0.0008
                                            0.0002  0.0001  0.0038 -0.0004 -0.0001
                                            0.0305 -0.0191
                ( 63.56%)   0.7972* O  10 s( 40.31%)p 1.48( 59.57%)d 0.00(  0.12%)
                                            0.0000  0.6343  0.0259 -0.0031 -0.0000
                                           -0.7692  0.0218 -0.0030 -0.0012 -0.0585
                                            0.0004 -0.0006 -0.0001  0.0093 -0.0002
                                            0.0000  0.0000  0.0047 -0.0006  0.0000
                                            0.0307 -0.0160
     4. (1.98406) BD ( 2) C   1 - O  10  
                ( 26.63%)   0.5161* C   1 s(  0.00%)p 1.00( 99.48%)d 0.01(  0.52%)
                                            0.0000 -0.0011  0.0002  0.0003  0.0001
                                            0.0057  0.0004 -0.0002 -0.0000  0.0210
                                            0.0008  0.0007  0.0001  0.9958  0.0432
                                            0.0258  0.0107  0.0015  0.0719  0.0039
                                            0.0005 -0.0010
                ( 73.37%)   0.8566* O  10 s(  0.00%)p 1.00( 99.89%)d 0.00(  0.11%)
                                           -0.0000 -0.0015 -0.0002  0.0002  0.0000
                                            0.0093 -0.0002 -0.0002  0.0000  0.0206
                                           -0.0002 -0.0000 -0.0001  0.9992 -0.0068
                                            0.0024 -0.0042 -0.0007 -0.0326 -0.0024
                                           -0.0002  0.0005
     5. (1.97817) BD ( 1) C   2 - C   3  
                ( 49.15%)   0.7011* C   2 s( 37.69%)p 1.65( 62.28%)d 0.00(  0.04%)
                                           -0.0001  0.6132 -0.0292  0.0001  0.0003
                                           -0.7859  0.0290  0.0071 -0.0040 -0.0546
                                           -0.0311  0.0117 -0.0000  0.0135  0.0004
                                           -0.0003 -0.0000  0.0048 -0.0007 -0.0002
                                            0.0137 -0.0121
                ( 50.85%)   0.7131* C   3 s( 37.24%)p 1.68( 62.73%)d 0.00(  0.03%)
                                           -0.0000  0.6099 -0.0196 -0.0002 -0.0004
                                            0.7869 -0.0155 -0.0115  0.0016  0.0784
                                           -0.0389  0.0067 -0.0002  0.0007  0.0013
                                            0.0002 -0.0000 -0.0009  0.0000  0.0000
                                            0.0139 -0.0122
     6. (1.80683) BD ( 2) C   2 - C   3  
                ( 53.19%)   0.7293* C   2 s(  0.00%)p 1.00( 99.95%)d 0.00(  0.05%)
                                           -0.0000 -0.0042  0.0004 -0.0001 -0.0000
                                            0.0123  0.0000  0.0001  0.0001  0.0218
                                            0.0004  0.0004 -0.0001  0.9990  0.0225
                                            0.0199 -0.0008 -0.0005 -0.0190 -0.0109
                                            0.0000  0.0009
                ( 46.81%)   0.6842* C   3 s(  0.00%)p 1.00( 99.95%)d 0.00(  0.05%)
                                            0.0000 -0.0059 -0.0003  0.0002 -0.0002
                                            0.0014  0.0005  0.0007  0.0002  0.0238
                                            0.0015  0.0005  0.0002  0.9989  0.0223
                                            0.0236 -0.0003  0.0003  0.0223 -0.0037
                                            0.0004  0.0002
     7. (1.97979) BD ( 1) C   2 - H  11  
                ( 60.03%)   0.7748* C   2 s( 28.27%)p 2.54( 71.69%)d 0.00(  0.04%)
                                           -0.0003  0.5314  0.0154 -0.0023 -0.0018
                                            0.3605 -0.0038 -0.0027 -0.0040  0.7658
                                           -0.0014 -0.0070 -0.0032 -0.0189  0.0001
                                            0.0002  0.0001  0.0127 -0.0003 -0.0008
                                           -0.0111 -0.0118
                ( 39.97%)   0.6322* H  11 s( 99.96%)p 0.00(  0.04%)
                                            0.9998 -0.0021  0.0014 -0.0100 -0.0166
                                            0.0004
     8. (1.97029) BD ( 1) C   3 - C   6  
                ( 48.99%)   0.6999* C   3 s( 35.32%)p 1.83( 64.65%)d 0.00(  0.03%)
                                            0.0001  0.5943 -0.0043  0.0005  0.0010
                                           -0.3905  0.0198  0.0045  0.0004 -0.7022
                                           -0.0006  0.0125 -0.0021  0.0208 -0.0010
                                           -0.0004  0.0002  0.0104 -0.0007 -0.0013
                                           -0.0090 -0.0120
                ( 51.01%)   0.7142* C   6 s( 34.54%)p 1.89( 65.43%)d 0.00(  0.03%)
                                           -0.0000  0.5877  0.0023 -0.0007 -0.0000
                                            0.3462  0.0077 -0.0025  0.0011  0.7308
                                           -0.0144 -0.0029  0.0031 -0.0080 -0.0004
                                            0.0007 -0.0001  0.0111  0.0001 -0.0008
                                           -0.0066 -0.0129
     9. (1.97712) BD ( 1) C   3 - H   7  
                ( 59.67%)   0.7725* C   3 s( 27.42%)p 2.65( 72.54%)d 0.00(  0.04%)
                                           -0.0003  0.5232  0.0218  0.0003 -0.0004
                                           -0.4755 -0.0116  0.0036  0.0024  0.7064
                                            0.0037  0.0035  0.0008 -0.0130 -0.0001
                                           -0.0003 -0.0002 -0.0168  0.0003 -0.0002
                                           -0.0059 -0.0086
                ( 40.33%)   0.6351* H   7 s( 99.96%)p 0.00(  0.04%)
                                            0.9998  0.0020  0.0008  0.0098 -0.0168
                                            0.0004
    10. (1.97940) BD ( 1) C   4 - C   5  
                ( 49.56%)   0.7040* C   4 s( 40.66%)p 1.46( 59.30%)d 0.00(  0.04%)
                                           -0.0000  0.6374 -0.0177  0.0038  0.0001
                                           -0.7639  0.0136 -0.0026 -0.0128 -0.0916
                                            0.0235  0.0040  0.0033  0.0121 -0.0008
                                           -0.0002 -0.0000  0.0010 -0.0006 -0.0003
                                            0.0130 -0.0138
                ( 50.44%)   0.7102* C   5 s( 36.47%)p 1.74( 63.50%)d 0.00(  0.03%)
                                           -0.0001  0.6035  0.0218  0.0019 -0.0002
                                            0.7947 -0.0210 -0.0099  0.0019  0.0425
                                            0.0326 -0.0073  0.0005 -0.0011 -0.0001
                                            0.0001 -0.0002  0.0046 -0.0001 -0.0002
                                            0.0136 -0.0112
    11. (1.81616) BD ( 2) C   4 - C   5  
                ( 55.30%)   0.7436* C   4 s(  0.00%)p 1.00( 99.97%)d 0.00(  0.03%)
                                           -0.0000 -0.0033  0.0005  0.0004  0.0001
                                            0.0103 -0.0002  0.0000  0.0003  0.0239
                                            0.0002 -0.0004 -0.0001  0.9993  0.0057
                                           -0.0175 -0.0066 -0.0003 -0.0162 -0.0023
                                           -0.0000  0.0005
                ( 44.70%)   0.6686* C   5 s(  0.00%)p 1.00( 99.94%)d 0.00(  0.06%)
                                            0.0000 -0.0035  0.0007 -0.0005 -0.0004
                                            0.0028  0.0001  0.0000 -0.0004  0.0227
                                           -0.0003  0.0004 -0.0001  0.9988  0.0135
                                            0.0320  0.0006  0.0005  0.0235  0.0070
                                           -0.0002 -0.0001
    12. (1.98829) BD ( 1) C   4 -Cl   9  
                ( 43.90%)   0.6625* C   4 s( 21.54%)p 3.63( 78.28%)d 0.01(  0.18%)
                                            0.0001 -0.4639 -0.0026  0.0111  0.0009
                                           -0.4767  0.0099 -0.0086  0.0062  0.7449
                                           -0.0038  0.0160 -0.0070 -0.0144 -0.0001
                                           -0.0002  0.0001  0.0323 -0.0006  0.0011
                                            0.0161  0.0232
                ( 56.10%)   0.7490*Cl   9 s( 19.35%)p 4.14( 80.20%)d 0.02(  0.45%)
                                           -0.0000 -0.0001 -0.4379 -0.0418 -0.0010
                                           -0.0004  0.0000  0.0000  0.4812 -0.0303
                                           -0.0045  0.0000 -0.0002 -0.0001 -0.7534
                                            0.0402  0.0063 -0.0003  0.0002  0.0000
                                            0.0135 -0.0006 -0.0001  0.0000 -0.0000
                                            0.0537 -0.0009  0.0014  0.0224  0.0331
    13. (1.96521) BD ( 1) C   5 - C   6  
                ( 49.69%)   0.7049* C   5 s( 35.88%)p 1.79( 64.09%)d 0.00(  0.03%)
                                           -0.0002  0.5990  0.0053  0.0003  0.0017
                                           -0.4889  0.0206  0.0029 -0.0010  0.6332
                                            0.0114 -0.0130  0.0027 -0.0109 -0.0015
                                            0.0006  0.0001 -0.0117  0.0000 -0.0004
                                           -0.0061 -0.0122
                ( 50.31%)   0.7093* C   6 s( 34.99%)p 1.86( 64.98%)d 0.00(  0.03%)
                                            0.0001  0.5915 -0.0002  0.0015  0.0003
                                            0.4322  0.0068 -0.0044  0.0012 -0.6800
                                            0.0156  0.0032 -0.0033  0.0156 -0.0018
                                            0.0004  0.0002 -0.0123  0.0002 -0.0001
                                           -0.0028 -0.0131
    14. (1.97706) BD ( 1) C   5 - H   8  
                ( 60.28%)   0.7764* C   5 s( 27.64%)p 2.62( 72.32%)d 0.00(  0.04%)
                                            0.0003 -0.5253  0.0217  0.0020  0.0014
                                            0.3568  0.0046 -0.0057 -0.0006  0.7716
                                            0.0061 -0.0075 -0.0035 -0.0204 -0.0002
                                           -0.0004 -0.0000 -0.0121  0.0003  0.0009
                                            0.0121  0.0114
                ( 39.72%)   0.6303* H   8 s( 99.96%)p 0.00(  0.04%)
                                           -0.9998  0.0022 -0.0015 -0.0060 -0.0184
                                            0.0004
    15. (1.97170) BD ( 1) C   6 - C  12  
                ( 48.20%)   0.6942* C   6 s( 30.41%)p 2.29( 69.56%)d 0.00(  0.02%)
                                            0.0000  0.5515  0.0011  0.0003 -0.0002
                                           -0.8319 -0.0032  0.0109  0.0029 -0.0496
                                            0.0035 -0.0023  0.0003 -0.0301  0.0028
                                            0.0011  0.0002  0.0006  0.0021  0.0000
                                            0.0107 -0.0096
                ( 51.80%)   0.7197* C  12 s( 33.32%)p 2.00( 66.66%)d 0.00(  0.02%)
                                           -0.0000  0.5773 -0.0023  0.0004  0.8155
                                            0.0229 -0.0067 -0.0008  0.0122  0.0019
                                           -0.0032 -0.0005  0.0277  0.0008 -0.0009
                                            0.0000  0.0030  0.0033  0.0011  0.0080
                                           -0.0084
    16. (1.96357) BD ( 1) C  12 - C  13  
                ( 50.54%)   0.7109* C  12 s( 33.95%)p 1.94( 66.00%)d 0.00(  0.04%)
                                           -0.0001  0.5827 -0.0073  0.0002 -0.3989
                                           -0.0222  0.0049  0.0002 -0.7028  0.0204
                                            0.0085 -0.0017 -0.0769  0.0101 -0.0001
                                            0.0005  0.0136  0.0013  0.0023 -0.0012
                                           -0.0149
                ( 49.46%)   0.7033* C  13 s( 33.77%)p 1.96( 66.18%)d 0.00(  0.04%)
                                           -0.0002  0.5810  0.0135 -0.0053  0.0004
                                            0.5219 -0.0287 -0.0061  0.0022  0.6207
                                            0.0065 -0.0117  0.0019 -0.0563  0.0019
                                           -0.0007 -0.0003  0.0127  0.0015  0.0020
                                           -0.0103 -0.0124
    17. (1.65312) BD ( 2) C  12 - C  13  
                ( 53.25%)   0.7297* C  12 s(  0.00%)p 1.00( 99.91%)d 0.00(  0.08%)
                                            0.0003  0.0043 -0.0007  0.0007 -0.0354
                                           -0.0012  0.0033  0.0003 -0.0850  0.0077
                                            0.0007 -0.0005  0.9952 -0.0000  0.0157
                                           -0.0033  0.0011 -0.0286 -0.0016  0.0041
                                            0.0018
                ( 46.75%)   0.6838* C  13 s(  1.00%)p99.00( 98.91%)d 0.09(  0.09%)
                                           -0.0004 -0.0995  0.0094  0.0005 -0.0006
                                            0.0902  0.0046  0.0014  0.0009  0.1067
                                           -0.0008  0.0034  0.0004  0.9842  0.0220
                                            0.0183 -0.0020 -0.0004  0.0009  0.0287
                                           -0.0044  0.0073
    18. (1.97848) BD ( 1) C  12 - C  15  
                ( 48.04%)   0.6931* C  12 s( 32.68%)p 2.06( 67.26%)d 0.00(  0.06%)
                                           -0.0001  0.5715  0.0159 -0.0008 -0.4159
                                           -0.0186  0.0022 -0.0027  0.7048 -0.0236
                                           -0.0036  0.0041  0.0432 -0.0012 -0.0014
                                            0.0005 -0.0178 -0.0012  0.0035 -0.0070
                                           -0.0151
                ( 51.96%)   0.7208* C  15 s( 49.63%)p 1.01( 50.34%)d 0.00(  0.03%)
                                            0.0000  0.7044  0.0088 -0.0024  0.0001
                                            0.5213 -0.0032  0.0089  0.0019 -0.4763
                                           -0.0081 -0.0104 -0.0019 -0.0676  0.0008
                                           -0.0009 -0.0005 -0.0108 -0.0016  0.0049
                                           -0.0103 -0.0085
    19. (1.97752) BD ( 1) C  13 - C  14  
                ( 48.66%)   0.6976* C  13 s( 34.82%)p 1.87( 65.13%)d 0.00(  0.05%)
                                           -0.0001  0.5898  0.0195  0.0036  0.0005
                                           -0.7875  0.0275  0.0064 -0.0042  0.1215
                                            0.0359 -0.0088  0.0012  0.1187 -0.0137
                                            0.0008  0.0003 -0.0104 -0.0086  0.0021
                                            0.0138 -0.0098
                ( 51.34%)   0.7165* C  14 s( 39.91%)p 1.50( 60.05%)d 0.00(  0.04%)
                                           -0.0002  0.6317  0.0012  0.0047  0.0002
                                            0.7032 -0.0023 -0.0121  0.0077 -0.3011
                                            0.0330 -0.0010  0.0003 -0.1186  0.0052
                                            0.0016  0.0001 -0.0065 -0.0120  0.0047
                                            0.0093 -0.0100
    20. (1.98334) BD ( 1) C  13 - H  20  
                ( 61.82%)   0.7863* C  13 s( 30.41%)p 2.29( 69.55%)d 0.00(  0.04%)
                                            0.0003 -0.5511  0.0195 -0.0019  0.0009
                                           -0.3101  0.0007  0.0044  0.0019  0.7661
                                            0.0100  0.0015 -0.0023 -0.1107 -0.0053
                                           -0.0003 -0.0001  0.0101 -0.0044  0.0109
                                            0.0099  0.0054
                ( 38.18%)   0.6179* H  20 s( 99.95%)p 0.00(  0.05%)
                                           -0.9997 -0.0014 -0.0007  0.0075 -0.0197
                                            0.0080
    21. (1.98397) BD ( 1) C  14 - C  17  
                ( 49.79%)   0.7056* C  14 s( 36.11%)p 1.77( 63.83%)d 0.00(  0.05%)
                                           -0.0001  0.6009 -0.0028  0.0062 -0.0003
                                           -0.2287  0.0348 -0.0062  0.0019  0.7599
                                           -0.0008 -0.0095  0.0076 -0.0845  0.0050
                                            0.0015  0.0003 -0.0078  0.0036 -0.0114
                                           -0.0131 -0.0122
                ( 50.21%)   0.7086* C  17 s( 49.97%)p 1.00( 49.99%)d 0.00(  0.04%)
                                           -0.0000  0.7069 -0.0046  0.0030 -0.0001
                                           -0.0449  0.0177 -0.0083 -0.0018 -0.7006
                                            0.0167  0.0129 -0.0050  0.0776 -0.0099
                                            0.0007  0.0004 -0.0100  0.0021 -0.0059
                                           -0.0132 -0.0080
    22. (1.77084) BD ( 2) C  14 - C  17  
                ( 58.06%)   0.7620* C  14 s(  2.08%)p46.96( 97.86%)d 0.02(  0.05%)
                                            0.0005  0.1443 -0.0045  0.0019  0.0002
                                            0.0402 -0.0009 -0.0043  0.0003  0.0077
                                           -0.0081 -0.0021  0.0016  0.9880  0.0148
                                            0.0200  0.0046  0.0028  0.0001  0.0169
                                           -0.0009 -0.0149
                ( 41.94%)   0.6476* C  17 s(  1.06%)p93.62( 98.82%)d 0.11(  0.12%)
                                           -0.0009 -0.1026  0.0020  0.0046 -0.0001
                                           -0.0048  0.0072  0.0031  0.0015  0.0069
                                           -0.0082  0.0005  0.0027  0.9938  0.0056
                                            0.0192 -0.0007 -0.0012  0.0274 -0.0181
                                           -0.0020  0.0112
    23. (1.98775) BD ( 1) C  14 -Cl  18  
                ( 45.55%)   0.6749* C  14 s( 21.74%)p 3.59( 78.08%)d 0.01(  0.17%)
                                            0.0001 -0.4661 -0.0039  0.0142  0.0001
                                            0.6704 -0.0019 -0.0080 -0.0133  0.5741
                                            0.0032 -0.0041 -0.0106  0.0368  0.0095
                                           -0.0042 -0.0007 -0.0333 -0.0101 -0.0076
                                           -0.0061  0.0208
                ( 54.45%)   0.7379*Cl  18 s( 18.97%)p 4.25( 80.55%)d 0.03(  0.48%)
                                           -0.0000 -0.0001 -0.4332 -0.0452 -0.0029
                                           -0.0002  0.0000 -0.0001 -0.6719  0.0383
                                           -0.0074  0.0003  0.0002 -0.0001 -0.5825
                                            0.0335 -0.0081  0.0002  0.0001 -0.0000
                                           -0.1091  0.0065 -0.0017  0.0006  0.0001
                                           -0.0582 -0.0117 -0.0100 -0.0088  0.0327
    24. (1.95697) BD ( 1) C  15 - C  16  
                ( 51.57%)   0.7182* C  15 s( 47.97%)p 1.08( 51.98%)d 0.00(  0.05%)
                                           -0.0002  0.6925 -0.0105  0.0011  0.0001
                                           -0.3633 -0.0112 -0.0053 -0.0019  0.6208
                                           -0.0183  0.0003  0.0048  0.0429 -0.0033
                                            0.0005  0.0006 -0.0167 -0.0005  0.0001
                                            0.0115 -0.0092
                ( 48.43%)   0.6959* C  16 s( 35.23%)p 1.84( 64.70%)d 0.00(  0.07%)
                                           -0.0002  0.5935 -0.0026  0.0010 -0.0003
                                            0.7811 -0.0247 -0.0052  0.0081 -0.1793
                                           -0.0550  0.0100 -0.0052 -0.0292 -0.0049
                                           -0.0002 -0.0002 -0.0153 -0.0021  0.0023
                                            0.0154 -0.0155
    25. (1.68282) BD ( 2) C  15 - C  16  
                ( 49.08%)   0.7006* C  15 s(  0.09%)p99.99( 99.72%)d 2.14(  0.19%)
                                           -0.0002  0.0295 -0.0030  0.0007  0.0003
                                           -0.0081 -0.0028 -0.0017 -0.0001 -0.1063
                                            0.0035  0.0021  0.0005  0.9927 -0.0090
                                           -0.0192 -0.0032  0.0041 -0.0426 -0.0065
                                            0.0013 -0.0026
                ( 50.92%)   0.7136* C  16 s(  0.19%)p99.99( 99.58%)d 1.17(  0.23%)
                                           -0.0003  0.0439 -0.0009 -0.0020  0.0009
                                           -0.0204 -0.0002 -0.0001 -0.0001 -0.1049
                                           -0.0022  0.0005  0.0001  0.9921  0.0055
                                            0.0127 -0.0027 -0.0015  0.0237 -0.0400
                                           -0.0043 -0.0090
    26. (1.80204) BD ( 1) C  15 - C  17  
                ( 47.98%)   0.6927* C  15 s(  2.39%)p40.76( 97.39%)d 0.09(  0.22%)
                                           -0.0007  0.1488 -0.0406 -0.0101  0.0005
                                           -0.7695 -0.0124 -0.0113  0.0009 -0.6126
                                           -0.0173  0.0019  0.0043 -0.0765  0.0002
                                            0.0001  0.0003  0.0308  0.0019  0.0032
                                            0.0211 -0.0278
                ( 52.02%)   0.7212* C  17 s(  1.70%)p57.64( 98.08%)d 0.13(  0.22%)
                                           -0.0010  0.1251 -0.0333 -0.0157  0.0000
                                            0.9875  0.0234 -0.0021 -0.0028  0.0644
                                           -0.0242 -0.0034 -0.0029  0.0172  0.0091
                                           -0.0046  0.0009  0.0119  0.0100  0.0005
                                            0.0334 -0.0288
    27. (1.93531) BD ( 1) C  16 - C  17  
                ( 46.85%)   0.6845* C  16 s( 29.48%)p 2.39( 70.43%)d 0.00(  0.08%)
                                           -0.0003  0.5429  0.0073 -0.0010  0.0001
                                           -0.5587  0.0444 -0.0043  0.0019 -0.6153
                                           -0.0386  0.0048 -0.0018 -0.1006  0.0036
                                           -0.0006  0.0008  0.0212  0.0040  0.0077
                                           -0.0095 -0.0152
                ( 53.15%)   0.7290* C  17 s( 47.29%)p 1.11( 52.66%)d 0.00(  0.06%)
                                           -0.0002  0.6876 -0.0031 -0.0048  0.0001
                                           -0.1355  0.0092 -0.0099 -0.0015  0.7094
                                           -0.0197 -0.0128  0.0008  0.0654 -0.0015
                                           -0.0008  0.0003  0.0184  0.0007  0.0045
                                           -0.0129 -0.0069
    28. (1.99131) BD ( 1) C  16 - H  19  
                ( 62.93%)   0.7933* C  16 s( 34.84%)p 1.87( 65.15%)d 0.00(  0.02%)
                                           -0.0005  0.5901  0.0125  0.0010  0.0003
                                           -0.2716 -0.0031  0.0016  0.0001  0.7584
                                            0.0138  0.0006 -0.0025  0.0484 -0.0002
                                            0.0003 -0.0004 -0.0071  0.0007 -0.0013
                                           -0.0095 -0.0033
                ( 37.07%)   0.6089* H  19 s( 99.95%)p 0.00(  0.05%)
                                            0.9997  0.0060  0.0019  0.0081 -0.0218
                                           -0.0001
    29. (1.99898) CR ( 1) C   1           s(100.00%)p 0.00(  0.00%)
                                            1.0000  0.0001  0.0000 -0.0000  0.0000
                                           -0.0001 -0.0000  0.0000 -0.0000  0.0002
                                           -0.0000 -0.0000 -0.0000 -0.0000 -0.0000
                                           -0.0000 -0.0000 -0.0000 -0.0000 -0.0000
                                            0.0000 -0.0000
    30. (1.99915) CR ( 1) C   2           s(100.00%)p 0.00(  0.00%)
                                            1.0000  0.0002  0.0000 -0.0000 -0.0000
                                            0.0001  0.0000 -0.0000 -0.0000  0.0003
                                           -0.0000 -0.0000 -0.0000  0.0000  0.0000
                                            0.0000  0.0000  0.0000 -0.0000 -0.0000
                                           -0.0000 -0.0000
    31. (1.99913) CR ( 1) C   3           s(100.00%)p 0.00(  0.00%)
                                            1.0000  0.0002  0.0000  0.0000 -0.0000
                                           -0.0001 -0.0000  0.0000  0.0000  0.0003
                                            0.0000  0.0000  0.0000 -0.0000 -0.0000
                                           -0.0000 -0.0000 -0.0000 -0.0000  0.0000
                                           -0.0000 -0.0000
    32. (1.99863) CR ( 1) C   4           s(100.00%)
                                            1.0000  0.0001 -0.0000 -0.0000 -0.0000
                                            0.0000 -0.0000  0.0000 -0.0000 -0.0001
                                            0.0000 -0.0000  0.0000  0.0000  0.0000
                                           -0.0000 -0.0000 -0.0000 -0.0000 -0.0000
                                           -0.0000 -0.0000
    33. (1.99895) CR ( 1) C   5           s(100.00%)p 0.00(  0.00%)
                                            1.0000  0.0003 -0.0000 -0.0000 -0.0000
                                           -0.0002  0.0000  0.0000  0.0000 -0.0001
                                            0.0000 -0.0000  0.0000 -0.0000 -0.0000
                                           -0.0000  0.0000  0.0000 -0.0000 -0.0000
                                           -0.0000 -0.0000
    34. (1.99906) CR ( 1) C   6           s(100.00%)
                                            1.0000 -0.0000  0.0000 -0.0000 -0.0000
                                            0.0000 -0.0000 -0.0000 -0.0000  0.0001
                                           -0.0000 -0.0000  0.0000 -0.0000  0.0000
                                           -0.0000 -0.0000  0.0000 -0.0000 -0.0000
                                           -0.0000  0.0000
    35. (2.00000) CR ( 1)Cl   9           s(100.00%)
                                            1.0000 -0.0000  0.0000 -0.0000 -0.0000
                                           -0.0000  0.0000  0.0000  0.0000 -0.0000
                                           -0.0000  0.0000  0.0000 -0.0000 -0.0000
                                            0.0000  0.0000 -0.0000 -0.0000  0.0000
                                            0.0000 -0.0000 -0.0000  0.0000  0.0000
                                            0.0000 -0.0000  0.0000  0.0000  0.0000
    36. (1.99973) CR ( 2)Cl   9           s(100.00%)p 0.00(  0.00%)
                                           -0.0000  1.0000  0.0002 -0.0000 -0.0000
                                           -0.0000  0.0000  0.0000  0.0001 -0.0000
                                           -0.0000  0.0000  0.0000 -0.0000 -0.0002
                                            0.0000  0.0000 -0.0000 -0.0000  0.0000
                                            0.0000 -0.0000 -0.0000  0.0000  0.0000
                                            0.0000 -0.0000  0.0000  0.0000  0.0000
    37. (1.99998) CR ( 3)Cl   9           s(  0.00%)p 1.00(100.00%)
                                            0.0000  0.0000 -0.0000  0.0000 -0.0000
                                            0.0000 -0.0000  1.0000  0.0000  0.0000
                                            0.0000 -0.0000  0.0000  0.0000  0.0001
                                           -0.0000 -0.0000  0.0000  0.0000 -0.0000
                                           -0.0000  0.0000 -0.0000 -0.0000 -0.0000
                                           -0.0000  0.0000 -0.0000 -0.0000 -0.0000
    38. (1.99994) CR ( 4)Cl   9           s(  0.00%)p 1.00(100.00%)
                                           -0.0000 -0.0000  0.0001 -0.0000 -0.0000
                                           -0.0000  0.0000  0.0000  0.0001 -0.0000
                                           -0.0000  0.0000  0.0000  1.0000 -0.0001
                                            0.0000  0.0000 -0.0000 -0.0000  0.0000
                                            0.0000 -0.0000 -0.0000  0.0000  0.0000
                                            0.0000 -0.0000  0.0000  0.0000  0.0000
    39. (1.99999) CR ( 5)Cl   9           s(  0.00%)p 1.00(100.00%)
                                            0.0000  0.0000 -0.0000  0.0000  0.0000
                                            0.0000 -0.0000 -0.0000 -0.0000  0.0000
                                            0.0000 -0.0000 -0.0000  0.0000  0.0000
                                           -0.0000 -0.0000  0.0000  0.0000  1.0000
                                           -0.0000 -0.0000 -0.0000 -0.0000  0.0000
                                           -0.0000  0.0000 -0.0000 -0.0000 -0.0000
    40. (1.99979) CR ( 1) O  10           s(100.00%)p 0.00(  0.00%)
                                            1.0000  0.0003 -0.0000  0.0000  0.0000
                                            0.0003 -0.0000  0.0000  0.0000  0.0000
                                            0.0000  0.0000  0.0000 -0.0000  0.0000
                                           -0.0000 -0.0000 -0.0000  0.0000  0.0000
                                           -0.0000  0.0000
    41. (1.99876) CR ( 1) C  12           s(100.00%)p 0.00(  0.00%)
                                            1.0000  0.0001  0.0000 -0.0000 -0.0001
                                           -0.0000 -0.0000 -0.0000 -0.0000 -0.0000
                                            0.0000  0.0000 -0.0003  0.0000 -0.0000
                                            0.0000  0.0000  0.0000  0.0000 -0.0000
                                           -0.0000
    42. (1.99886) CR ( 1) C  13           s(100.00%)p 0.00(  0.00%)
                                            1.0000  0.0003  0.0000 -0.0000 -0.0000
                                            0.0002 -0.0000 -0.0000 -0.0000 -0.0001
                                            0.0000 -0.0000  0.0000  0.0004  0.0000
                                            0.0000 -0.0000 -0.0000  0.0000  0.0000
                                           -0.0000 -0.0000
    43. (1.99828) CR ( 1) C  14           s(100.00%)p 0.00(  0.00%)
                                            1.0000  0.0002  0.0000 -0.0000 -0.0000
                                            0.0000  0.0000 -0.0000  0.0000 -0.0001
                                            0.0000  0.0000  0.0000 -0.0005 -0.0000
                                           -0.0000 -0.0000  0.0000 -0.0000 -0.0000
                                            0.0000  0.0000
    44. (1.99894) CR ( 1) C  15           s(100.00%)p 0.00(  0.00%)
                                            1.0000  0.0002 -0.0000 -0.0000  0.0000
                                           -0.0006 -0.0000 -0.0000  0.0000 -0.0003
                                           -0.0000  0.0000  0.0000  0.0002 -0.0000
                                           -0.0000 -0.0000  0.0000 -0.0000  0.0000
                                            0.0000 -0.0000
    45. (1.99864) CR ( 1) C  16           s(100.00%)p 0.00(  0.00%)
                                            1.0000  0.0006  0.0000 -0.0000  0.0000
                                           -0.0002  0.0000 -0.0000  0.0000  0.0002
                                           -0.0000  0.0000 -0.0000  0.0003  0.0000
                                            0.0000 -0.0000 -0.0000  0.0000 -0.0000
                                           -0.0000 -0.0000
    46. (1.99878) CR ( 1) C  17           s(100.00%)p 0.00(  0.00%)
                                            1.0000  0.0002 -0.0000 -0.0000 -0.0000
                                            0.0009  0.0000 -0.0000 -0.0000  0.0002
                                           -0.0000 -0.0000 -0.0000  0.0009  0.0000
                                            0.0000  0.0000  0.0000  0.0000 -0.0000
                                            0.0000 -0.0000
    47. (2.00000) CR ( 1)Cl  18           s(100.00%)
                                            1.0000 -0.0000  0.0000 -0.0000 -0.0000
                                           -0.0000  0.0000 -0.0000 -0.0000  0.0000
                                           -0.0000 -0.0000 -0.0000 -0.0000 -0.0000
                                            0.0000 -0.0000 -0.0000 -0.0000 -0.0000
                                           -0.0000  0.0000 -0.0000  0.0000  0.0000
                                           -0.0000 -0.0000 -0.0000 -0.0000  0.0000
    48. (1.99972) CR ( 2)Cl  18           s(100.00%)p 0.00(  0.00%)
                                           -0.0000  1.0000  0.0002 -0.0000 -0.0000
                                           -0.0000  0.0000 -0.0000 -0.0002  0.0000
                                           -0.0000 -0.0000 -0.0000 -0.0000 -0.0002
                                            0.0000 -0.0000 -0.0000 -0.0000 -0.0000
                                           -0.0001  0.0000 -0.0000  0.0000  0.0000
                                           -0.0000 -0.0000 -0.0000 -0.0000  0.0000
    49. (1.99995) CR ( 3)Cl  18           s(  0.00%)p 1.00(100.00%)
                                           -0.0000 -0.0000  0.0001 -0.0000 -0.0000
                                           -0.0000  0.0000  1.0000 -0.0001  0.0000
                                           -0.0000 -0.0000 -0.0000 -0.0000 -0.0001
                                            0.0000 -0.0000 -0.0000 -0.0000 -0.0000
                                           -0.0000  0.0000 -0.0000  0.0000  0.0000
                                           -0.0000 -0.0000 -0.0000 -0.0000  0.0000
    50. (1.99996) CR ( 4)Cl  18           s(  0.00%)p 1.00(100.00%)
                                           -0.0000 -0.0000  0.0001 -0.0000 -0.0000
                                           -0.0000  0.0000 -0.0000 -0.0001  0.0000
                                           -0.0000 -0.0000 -0.0000  1.0000 -0.0000
                                            0.0000 -0.0000 -0.0000 -0.0000 -0.0000
                                           -0.0000  0.0000 -0.0000  0.0000  0.0000
                                           -0.0000 -0.0000 -0.0000 -0.0000  0.0000
    51. (1.99999) CR ( 5)Cl  18           s(  0.00%)p 1.00(100.00%)
                                           -0.0000 -0.0000  0.0000 -0.0000 -0.0000
                                           -0.0000  0.0000 -0.0000 -0.0000  0.0000
                                           -0.0000 -0.0000 -0.0000 -0.0000 -0.0000
                                            0.0000 -0.0000 -0.0000 -0.0000  1.0000
                                            0.0000  0.0000 -0.0000  0.0000 -0.0000
                                           -0.0000 -0.0000 -0.0000 -0.0000  0.0000
    52. (1.16484) LP ( 1) C   6           s(  0.02%)p99.99( 99.98%)d 0.31(  0.00%)
                                            0.0000  0.0120 -0.0023  0.0021  0.0001
                                           -0.0289 -0.0043 -0.0021 -0.0012  0.0150
                                            0.0015  0.0001  0.0001  0.9991  0.0168
                                            0.0154 -0.0009  0.0000  0.0067  0.0008
                                            0.0004 -0.0012
    53. (1.99366) LP ( 1)Cl   9           s( 80.73%)p 0.24( 19.26%)d 0.00(  0.01%)
                                           -0.0000 -0.0003  0.8984 -0.0109 -0.0002
                                           -0.0001  0.0000  0.0001  0.2557 -0.0103
                                            0.0013  0.0002  0.0003 -0.0001 -0.3563
                                            0.0098 -0.0018  0.0001 -0.0004  0.0000
                                            0.0076 -0.0001  0.0000  0.0000  0.0000
                                            0.0084 -0.0002  0.0002  0.0027  0.0053
    54. (1.97358) LP ( 2)Cl   9           s(  0.06%)p99.99( 99.92%)d 0.23(  0.01%)
                                           -0.0000 -0.0000  0.0214 -0.0125  0.0020
                                            0.0002 -0.0000  0.0001 -0.8371 -0.0097
                                           -0.0014  0.0009 -0.0003  0.0000 -0.5459
                                           -0.0056 -0.0018 -0.0010 -0.0003 -0.0000
                                            0.0170  0.0002  0.0001  0.0000  0.0000
                                           -0.0011 -0.0001  0.0002  0.0117 -0.0023
    55. (1.94918) LP ( 3)Cl   9           s(  0.00%)p 1.00( 99.98%)d 0.00(  0.02%)
                                           -0.0000 -0.0000  0.0012  0.0001  0.0001
                                            0.0000  0.0000  0.0000 -0.0058 -0.0001
                                           -0.0000 -0.0000  0.0000 -0.0000 -0.0223
                                           -0.0004 -0.0000  0.0001  0.0000 -0.0000
                                           -0.9995 -0.0196 -0.0008 -0.0003  0.0004
                                            0.0002  0.0090 -0.0101  0.0003  0.0003
    56. (1.97982) LP ( 1) O  10           s( 59.74%)p 0.67( 40.24%)d 0.00(  0.01%)
                                           -0.0004  0.7728 -0.0133  0.0016  0.0000
                                            0.6316 -0.0071  0.0000  0.0060  0.0585
                                            0.0016  0.0004  0.0004 -0.0059  0.0000
                                           -0.0000 -0.0000 -0.0017  0.0002  0.0000
                                           -0.0098  0.0066
    57. (1.89926) LP ( 2) O  10           s(  0.01%)p 1.00( 99.92%)d 0.00(  0.07%)
                                            0.0000  0.0080  0.0043  0.0018  0.0001
                                            0.0828  0.0004 -0.0008 -0.0005 -0.9959
                                           -0.0123  0.0032  0.0012  0.0198  0.0003
                                           -0.0000 -0.0000  0.0257 -0.0005 -0.0003
                                           -0.0043  0.0002
    58. (1.99347) LP ( 1)Cl  18           s( 80.92%)p 0.24( 19.07%)d 0.00(  0.01%)
                                           -0.0000 -0.0003  0.8995 -0.0121 -0.0003
                                           -0.0001  0.0000 -0.0001 -0.3466  0.0111
                                            0.0015 -0.0004 -0.0004 -0.0001 -0.2651
                                            0.0101  0.0003 -0.0003 -0.0004 -0.0000
                                           -0.0022  0.0025 -0.0004  0.0001 -0.0000
                                           -0.0094 -0.0011 -0.0010 -0.0017  0.0048
    59. (1.97325) LP ( 2)Cl  18           s(  0.10%)p99.99( 99.88%)d 0.18(  0.02%)
                                           -0.0000 -0.0000  0.0317 -0.0038  0.0008
                                            0.0001 -0.0000 -0.0001  0.6493  0.0102
                                           -0.0031 -0.0002  0.0001  0.0000 -0.7399
                                           -0.0098  0.0024 -0.0004 -0.0001  0.0000
                                           -0.1717 -0.0035 -0.0000 -0.0001  0.0000
                                           -0.0025 -0.0004 -0.0029  0.0128 -0.0007
    60. (1.95172) LP ( 3)Cl  18           s(  0.17%)p99.99( 99.81%)d 0.12(  0.02%)
                                           -0.0000 -0.0001  0.0410 -0.0022 -0.0009
                                            0.0002 -0.0000 -0.0000 -0.0373  0.0010
                                           -0.0009 -0.0011 -0.0001 -0.0000  0.1962
                                            0.0036 -0.0009 -0.0003 -0.0000  0.0000
                                           -0.9788 -0.0158  0.0011 -0.0001  0.0003
                                            0.0027 -0.0109 -0.0080 -0.0018 -0.0030
    61. (0.01462) RY*( 1) C   1           s(  9.71%)p 9.28( 90.07%)d 0.02(  0.22%)
                                            0.0000  0.0658  0.3037  0.0011 -0.0238
                                            0.0368  0.9462 -0.0313 -0.0252  0.0047
                                            0.0463  0.0007 -0.0116 -0.0005 -0.0077
                                           -0.0001  0.0005  0.0078  0.0011  0.0013
                                            0.0459  0.0061
    62. (0.00774) RY*( 2) C   1           s(  2.12%)p30.99( 65.74%)d15.15( 32.14%)
                                           -0.0000 -0.0079  0.1374 -0.0454  0.0147
                                            0.0023 -0.0040 -0.0366 -0.0033 -0.0302
                                           -0.8021 -0.0949  0.0308 -0.0071  0.0419
                                            0.0052  0.0069 -0.5514  0.0987  0.0115
                                            0.0857 -0.0126
    63. (0.00755) RY*( 3) C   1           s(  0.02%)p99.99(  8.93%)d99.99( 91.05%)
                                            0.0000  0.0006 -0.0101  0.0108  0.0019
                                           -0.0010 -0.0005 -0.0041 -0.0024  0.0010
                                            0.0792  0.0110 -0.0069 -0.0822  0.2605
                                            0.0396  0.0817  0.0729  0.9494  0.0598
                                           -0.0018 -0.0150
    64. (0.00250) RY*( 4) C   1           s(  0.77%)p56.03( 43.38%)d72.14( 55.85%)
                                           -0.0000  0.0030  0.0772 -0.0402 -0.0123
                                            0.0038 -0.0509  0.0438 -0.0044 -0.0077
                                            0.5727 -0.3177  0.0008  0.0001 -0.0133
                                            0.0054 -0.0008 -0.7389  0.0171  0.0031
                                            0.1065 -0.0294
    65. (0.00116) RY*( 5) C   1           s( 70.41%)p 0.19( 13.34%)d 0.23( 16.25%)
                                           -0.0000 -0.0077  0.8379  0.0395  0.0224
                                            0.0425 -0.2495  0.2313 -0.0971 -0.0012
                                            0.0395  0.0600 -0.0349 -0.0002 -0.0002
                                            0.0008  0.0033  0.0619  0.0013 -0.0074
                                           -0.3822  0.1118
    66. (0.00049) RY*( 6) C   1           s( 41.49%)p 0.81( 33.54%)d 0.60( 24.97%)
                                            0.0000  0.0088 -0.3189  0.5591 -0.0215
                                            0.0177  0.1390  0.4154 -0.1916  0.0081
                                           -0.0592 -0.1470  0.2851 -0.0006  0.0073
                                            0.0026 -0.0020 -0.1019  0.0069 -0.0090
                                           -0.4852  0.0613
    67. (0.00042) RY*( 7) C   1           s(  0.04%)p99.99( 56.04%)d99.99( 43.93%)
                                            0.0000 -0.0000 -0.0008  0.0175  0.0081
                                           -0.0002 -0.0045 -0.0060  0.0012  0.0002
                                           -0.0171  0.0041 -0.0098  0.0080 -0.6599
                                            0.3312 -0.1212  0.0024  0.2189 -0.6251
                                            0.0171  0.0159
    68. (0.00022) RY*( 8) C   1           s(  0.12%)p99.99( 39.05%)d99.99( 60.83%)
                                            0.0000  0.0003  0.0019  0.0334  0.0103
                                           -0.0002 -0.0057 -0.0302 -0.0173  0.0002
                                           -0.0091  0.0060 -0.0273  0.0073 -0.5223
                                            0.2800 -0.1927  0.0023  0.0994  0.7726
                                           -0.0236 -0.0309
    69. (0.00011) RY*( 9) C   1           s(  9.92%)p 4.41( 43.71%)d 4.67( 46.37%)
                                           -0.0000 -0.0037  0.1010  0.2637 -0.1395
                                           -0.0022 -0.0177 -0.3386  0.4511  0.0010
                                           -0.0281 -0.3280 -0.0997  0.0004  0.0093
                                           -0.0113  0.0046  0.0797 -0.0132 -0.0345
                                           -0.2792 -0.6149
    70. (0.00008) RY*(10) C   1           s( 20.70%)p 2.59( 53.54%)d 1.24( 25.76%)
    71. (0.00007) RY*(11) C   1           s( 11.23%)p 4.90( 55.05%)d 3.00( 33.72%)
    72. (0.00004) RY*(12) C   1           s(  4.00%)p17.67( 70.68%)d 6.33( 25.32%)
    73. (0.00001) RY*(13) C   1           s( 40.26%)p 1.24( 50.07%)d 0.24(  9.68%)
    74. (0.00001) RY*(14) C   1           s(  1.27%)p60.99( 77.66%)d16.54( 21.07%)
    75. (0.00001) RY*(15) C   1           s( 88.29%)p 0.03(  2.63%)d 0.10(  9.08%)
    76. (0.00001) RY*(16) C   1           s(  0.00%)p 1.00( 97.58%)d 0.02(  2.42%)
    77. (0.00000) RY*(17) C   1           s(  0.00%)p 1.00( 99.36%)d 0.01(  0.63%)
    78. (0.00515) RY*( 1) C   2           s(  0.97%)p97.78( 95.03%)d 4.12(  4.00%)
                                            0.0000 -0.0214  0.0955  0.0035  0.0114
                                           -0.0134 -0.6074 -0.0541  0.0544  0.0213
                                           -0.7391  0.1679 -0.0119 -0.0004  0.0104
                                           -0.0026  0.0001 -0.1748 -0.0002  0.0056
                                            0.0849  0.0472
    79. (0.00303) RY*( 2) C   2           s(  5.28%)p17.85( 94.14%)d 0.11(  0.58%)
                                            0.0000  0.0146  0.2279 -0.0226 -0.0100
                                           -0.0492 -0.7397  0.0082  0.0873  0.0042
                                            0.6031 -0.1219  0.0592 -0.0006  0.0448
                                            0.0052  0.0028  0.0550  0.0116 -0.0073
                                            0.0289 -0.0422
    80. (0.00268) RY*( 3) C   2           s(  0.03%)p99.99( 96.51%)d99.99(  3.47%)
                                            0.0000  0.0011  0.0118 -0.0086 -0.0068
                                           -0.0023 -0.0405 -0.0078  0.0051  0.0004
                                            0.0192 -0.0141  0.0045  0.0198 -0.9750
                                           -0.0102 -0.1075 -0.0028 -0.1687  0.0784
                                           -0.0077  0.0017
    81. (0.00118) RY*( 4) C   2           s( 79.71%)p 0.21( 17.03%)d 0.04(  3.26%)
                                           -0.0000  0.0053  0.8898  0.0671  0.0270
                                           -0.0234  0.2185 -0.3161 -0.0642 -0.0127
                                           -0.0661 -0.0705  0.0919  0.0001  0.0036
                                            0.0060 -0.0012 -0.0758  0.0040 -0.0055
                                           -0.1575 -0.0451
    82. (0.00032) RY*( 5) C   2           s( 15.66%)p 4.67( 73.20%)d 0.71( 11.14%)
                                           -0.0000  0.0010  0.3582 -0.1662 -0.0255
                                            0.0028  0.1041  0.6544  0.3457 -0.0032
                                           -0.0344  0.0989 -0.4025  0.0009 -0.0195
                                            0.0048  0.0048  0.1570  0.0534 -0.0184
                                            0.2743  0.0914
    83. (0.00028) RY*( 6) C   2           s(  0.10%)p81.09(  8.23%)d99.99( 91.66%)
                                           -0.0000  0.0002  0.0246 -0.0182 -0.0087
                                           -0.0001  0.0062  0.0333  0.0335 -0.0005
                                            0.0063 -0.0012 -0.0334 -0.0116  0.1781
                                           -0.2084  0.0603 -0.0063 -0.8588  0.4231
                                           -0.0032  0.0055
    84. (0.00015) RY*( 7) C   2           s( 60.55%)p 0.28( 17.08%)d 0.37( 22.36%)
                                            0.0000 -0.0014 -0.0442  0.7706 -0.0986
                                            0.0002  0.0436  0.0449  0.3611  0.0083
                                            0.0397 -0.1390 -0.1212 -0.0004 -0.0076
                                           -0.0256  0.0122 -0.3762 -0.0166 -0.0558
                                            0.1137 -0.2564
    85. (0.00010) RY*( 8) C   2           s(  1.94%)p45.03( 87.52%)d 5.42( 10.53%)
                                            0.0000  0.0042  0.0770  0.1140 -0.0224
                                           -0.0004 -0.0323  0.5650 -0.5542 -0.0007
                                           -0.0650 -0.4058  0.2807  0.0002  0.0011
                                           -0.0089  0.0077 -0.2883 -0.0012  0.0072
                                           -0.0044  0.1489
    86. (0.00011) RY*( 9) C   2           s(  0.18%)p99.99( 30.67%)d99.99( 69.15%)
                                            0.0000 -0.0003 -0.0047  0.0376 -0.0182
                                           -0.0002  0.0025  0.0159  0.0245  0.0004
                                           -0.0035 -0.0164 -0.0083  0.0021  0.0256
                                            0.5409 -0.1110 -0.0175  0.2557  0.7885
                                           -0.0212 -0.0609
    87. (0.00005) RY*(10) C   2           s(  0.75%)p24.97( 18.64%)d99.99( 80.61%)
    88. (0.00003) RY*(11) C   2           s( 12.00%)p 4.78( 57.32%)d 2.56( 30.69%)
    89. (0.00001) RY*(12) C   2           s( 10.13%)p 8.33( 84.39%)d 0.54(  5.47%)
    90. (0.00000) RY*(13) C   2           s( 86.36%)p 0.15( 13.24%)d 0.00(  0.40%)
    91. (0.00001) RY*(14) C   2           s( 21.66%)p 1.69( 36.52%)d 1.93( 41.81%)
    92. (0.00000) RY*(15) C   2           s(  0.00%)p 1.00( 65.86%)d 0.52( 34.14%)
    93. (0.00000) RY*(16) C   2           s(  0.00%)p 1.00( 99.02%)d 0.01(  0.98%)
    94. (0.00001) RY*(17) C   2           s(  4.69%)p 1.22(  5.75%)d19.08( 89.56%)
    95. (0.00471) RY*( 1) C   3           s(  1.13%)p82.87( 93.39%)d 4.87(  5.49%)
                                            0.0000  0.0158  0.0953  0.0438 -0.0052
                                            0.0238 -0.5199  0.0727 -0.0288 -0.0178
                                            0.8081 -0.0181  0.0516 -0.0006 -0.0191
                                            0.0114 -0.0016 -0.2201  0.0189  0.0108
                                           -0.0747 -0.0184
    96. (0.00244) RY*( 2) C   3           s(  2.84%)p33.45( 95.10%)d 0.72(  2.06%)
                                            0.0000  0.0140  0.0973  0.1366 -0.0099
                                            0.0254  0.7916 -0.2083 -0.1403  0.0156
                                            0.5070 -0.0178 -0.0438 -0.0030  0.0283
                                            0.0187  0.0036 -0.0346  0.0326  0.0319
                                            0.1293 -0.0241
    97. (0.00164) RY*( 3) C   3           s(  1.04%)p40.61( 42.25%)d54.50( 56.71%)
                                            0.0000  0.0001  0.0949  0.0350  0.0130
                                            0.0036  0.0272 -0.0443  0.0187  0.0003
                                            0.0167 -0.0036 -0.0164  0.0310 -0.5798
                                           -0.2838 -0.0351 -0.0253 -0.5866 -0.4701
                                            0.0324  0.0154
    98. (0.00050) RY*( 4) C   3           s( 10.23%)p 8.07( 82.57%)d 0.70(  7.21%)
                                           -0.0000 -0.0116 -0.0496  0.3106  0.0566
                                           -0.0134 -0.1527 -0.7066  0.1708 -0.0043
                                           -0.0813  0.4721 -0.0354 -0.0008 -0.1981
                                            0.0485 -0.0370 -0.1641  0.2086  0.0401
                                            0.0019 -0.0055
    99. (0.00042) RY*( 5) C   3           s(  3.61%)p14.98( 54.09%)d11.71( 42.30%)
                                           -0.0000 -0.0038 -0.1169  0.1497  0.0062
                                           -0.0059 -0.0347 -0.1801  0.1418 -0.0008
                                            0.0055  0.1037  0.0699 -0.0008  0.6736
                                            0.0021  0.1331 -0.1055 -0.6399 -0.0333
                                            0.0077 -0.0350
   100. (0.00035) RY*( 6) C   3           s( 87.40%)p 0.12( 10.43%)d 0.02(  2.17%)
                                            0.0000  0.0001  0.9169 -0.1789  0.0366
                                            0.0150 -0.0699 -0.0893 -0.1248 -0.0163
                                           -0.1160  0.1447 -0.1036 -0.0029  0.1210
                                            0.1188  0.0382  0.0116 -0.0694  0.0410
                                            0.0733  0.0985
   101. (0.00018) RY*( 7) C   3           s(  1.04%)p87.44( 90.94%)d 7.71(  8.02%)
                                           -0.0000 -0.0011  0.0964 -0.0303 -0.0138
                                           -0.0004 -0.0137 -0.0001  0.0840 -0.0026
                                            0.0035  0.0699  0.0665  0.0130  0.1923
                                           -0.9250  0.0074 -0.0174  0.2149  0.0821
                                            0.1641 -0.0049
   102. (0.00013) RY*( 8) C   3           s(  5.51%)p 3.67( 20.24%)d13.47( 74.25%)
                                           -0.0000  0.0040 -0.0901 -0.0924  0.1961
                                           -0.0154 -0.0638  0.0439  0.2700 -0.0089
                                           -0.0054 -0.1724 -0.2771 -0.0020 -0.0318
                                            0.1238  0.0177 -0.2778  0.0024  0.0299
                                            0.7876  0.2101
   103. (0.00009) RY*( 9) C   3           s( 20.02%)p 3.35( 67.14%)d 0.64( 12.85%)
   104. (0.00009) RY*(10) C   3           s( 11.67%)p 6.43( 75.03%)d 1.14( 13.30%)
   105. (0.00007) RY*(11) C   3           s( 25.00%)p 1.38( 34.42%)d 1.62( 40.57%)
   106. (0.00006) RY*(12) C   3           s( 37.73%)p 0.71( 26.77%)d 0.94( 35.49%)
   107. (0.00003) RY*(13) C   3           s(  9.39%)p 5.71( 53.64%)d 3.94( 36.98%)
   108. (0.00000) RY*(14) C   3           s(  0.04%)p99.99( 99.17%)d20.75(  0.79%)
   109. (0.00001) RY*(15) C   3           s(  0.08%)p99.99( 10.69%)d99.99( 89.23%)
   110. (0.00000) RY*(16) C   3           s( 67.41%)p 0.08(  5.52%)d 0.40( 27.07%)
   111. (0.00001) RY*(17) C   3           s( 15.88%)p 2.44( 38.74%)d 2.86( 45.38%)
   112. (0.00672) RY*( 1) C   4           s(  1.20%)p78.55( 94.06%)d 3.96(  4.74%)
                                            0.0000 -0.0167  0.1063 -0.0125  0.0156
                                           -0.0003 -0.5522  0.0072 -0.0112 -0.0108
                                            0.7968  0.0058 -0.0004  0.0000 -0.0218
                                            0.0022  0.0008  0.1915 -0.0069  0.0024
                                            0.0712  0.0751
   113. (0.00533) RY*( 2) C   4           s(  1.07%)p88.60( 94.96%)d 3.71(  3.97%)
                                            0.0000  0.0108  0.1022  0.0059 -0.0112
                                           -0.0278 -0.7851 -0.0890  0.0579 -0.0046
                                           -0.5647 -0.0433 -0.0003  0.0002  0.0154
                                            0.0023 -0.0006  0.1042 -0.0020 -0.0051
                                           -0.1698 -0.0017
   114. (0.00215) RY*( 3) C   4           s(  0.22%)p99.99( 69.90%)d99.99( 29.88%)
                                            0.0000  0.0004  0.0393  0.0260 -0.0008
                                           -0.0001  0.0065  0.0110  0.0042 -0.0006
                                           -0.0253 -0.0076 -0.0056 -0.0041 -0.8281
                                           -0.1062 -0.0309 -0.0046 -0.4605  0.2943
                                           -0.0065 -0.0057
   115. (0.00135) RY*( 4) C   4           s( 93.63%)p 0.05(  4.90%)d 0.02(  1.47%)
                                            0.0000  0.0082  0.9663  0.0485 -0.0070
                                           -0.0134  0.1310  0.1390  0.0095 -0.0054
                                           -0.0520  0.0119 -0.0913  0.0007  0.0066
                                            0.0307  0.0021  0.0206  0.0335 -0.0627
                                            0.0959  0.0076
   116. (0.00109) RY*( 5) C   4           s(  0.44%)p76.43( 33.46%)d99.99( 66.10%)
                                            0.0000  0.0006  0.0661  0.0015  0.0002
                                           -0.0012  0.0081  0.0038  0.0044 -0.0006
                                            0.0105 -0.0028 -0.0045 -0.0111  0.4816
                                           -0.3130  0.0661 -0.0051 -0.3130  0.7498
                                           -0.0144 -0.0229
   117. (0.00068) RY*( 6) C   4           s(  1.79%)p10.84( 19.43%)d43.92( 78.77%)
                                            0.0000  0.0003  0.0903  0.0989 -0.0009
                                           -0.0063  0.2135 -0.3408  0.0157 -0.0120
                                            0.0997 -0.1456  0.0323  0.0004 -0.0014
                                            0.0050 -0.0003  0.4391  0.0008 -0.0174
                                           -0.7691  0.0554
   118. (0.00036) RY*( 7) C   4           s(  0.34%)p22.39(  7.63%)d99.99( 92.03%)
                                            0.0000 -0.0012 -0.0115  0.0572 -0.0014
                                           -0.0011 -0.0065  0.0513  0.0055  0.0011
                                            0.0157  0.0030 -0.0106 -0.0165  0.2650
                                           -0.0486  0.0181 -0.0561 -0.7991 -0.5264
                                           -0.0386  0.0080
   119. (0.00033) RY*( 8) C   4           s(  0.41%)p48.01( 19.84%)d99.99( 79.75%)
                                            0.0000 -0.0172  0.0207  0.0532  0.0239
                                           -0.0202 -0.1104  0.2923 -0.0662  0.0281
                                            0.1475  0.0170 -0.2692  0.0007 -0.0246
                                           -0.0053  0.0031 -0.6272  0.0776  0.0154
                                           -0.5308 -0.3407
   120. (0.00014) RY*( 9) C   4           s( 11.67%)p 5.64( 65.80%)d 1.93( 22.53%)
                                           -0.0000  0.0098 -0.1514  0.3053 -0.0205
                                            0.0106  0.0153  0.6487 -0.3086 -0.0117
                                           -0.0914  0.1117 -0.3467  0.0005  0.0030
                                           -0.0221  0.0071  0.4376  0.0303  0.0188
                                           -0.0537  0.1722
   121. (0.00008) RY*(10) C   4           s( 20.42%)p 1.97( 40.20%)d 1.93( 39.38%)
   122. (0.00003) RY*(11) C   4           s( 52.05%)p 0.85( 44.33%)d 0.07(  3.62%)
   123. (0.00002) RY*(12) C   4           s( 12.45%)p 6.72( 83.65%)d 0.31(  3.90%)
   124. (0.00003) RY*(13) C   4           s(  5.36%)p14.07( 75.42%)d 3.59( 19.22%)
   125. (0.00003) RY*(14) C   4           s(  0.08%)p99.99( 90.59%)d99.99(  9.32%)
   126. (0.00001) RY*(15) C   4           s( 93.49%)p 0.03(  2.53%)d 0.04(  3.98%)
   127. (0.00001) RY*(16) C   4           s(  5.48%)p10.04( 54.98%)d 7.22( 39.54%)
   128. (0.00000) RY*(17) C   4           s(  0.00%)p 1.00( 98.50%)d 0.02(  1.50%)
   129. (0.00540) RY*( 1) C   5           s(  6.36%)p14.29( 90.93%)d 0.43(  2.71%)
                                           -0.0000 -0.0230  0.2473 -0.0436  0.0075
                                           -0.0338 -0.2314 -0.0786  0.0205 -0.0178
                                            0.9179 -0.0689  0.0061  0.0011 -0.0176
                                           -0.0021 -0.0002 -0.1416 -0.0107  0.0103
                                            0.0766  0.0302
   130. (0.00304) RY*( 2) C   5           s(  0.80%)p99.99( 95.29%)d 4.88(  3.91%)
                                           -0.0000 -0.0020 -0.0051  0.0891  0.0071
                                            0.0151  0.9458 -0.0752 -0.0249 -0.0209
                                            0.2082 -0.0623  0.0574 -0.0006  0.0258
                                            0.0142  0.0003 -0.0594  0.0137 -0.0033
                                            0.1858  0.0296
   131. (0.00132) RY*( 3) C   5           s( 11.44%)p 1.31( 14.96%)d 6.43( 73.61%)
                                           -0.0000 -0.0012  0.3300 -0.0661 -0.0332
                                           -0.0049  0.0007 -0.0010  0.0223 -0.0082
                                           -0.0839 -0.1662  0.0204 -0.0260  0.2281
                                            0.2472  0.0093 -0.0043  0.7558 -0.4037
                                           -0.0427  0.0011
   132. (0.00095) RY*( 4) C   5           s( 61.31%)p 0.33( 20.04%)d 0.30( 18.65%)
                                           -0.0000 -0.0023  0.7813 -0.0128 -0.0507
                                           -0.0092  0.0576 -0.1758  0.0132 -0.0195
                                           -0.2440 -0.2990  0.0774  0.0099 -0.0116
                                           -0.1015 -0.0067 -0.1285 -0.3274  0.1621
                                           -0.1795 -0.0649
   133. (0.00074) RY*( 5) C   5           s(  0.34%)p99.99( 92.40%)d21.46(  7.26%)
                                           -0.0000 -0.0009  0.0567  0.0097  0.0087
                                            0.0005  0.0210  0.0078  0.0088 -0.0031
                                           -0.0313 -0.0489  0.0356  0.0033 -0.9477
                                            0.0940 -0.1085 -0.0142  0.2582  0.0755
                                            0.0046 -0.0058
   134. (0.00029) RY*( 6) C   5           s(  0.32%)p99.99( 80.41%)d59.93( 19.27%)
                                            0.0000 -0.0002  0.0278  0.0492  0.0045
                                           -0.0013 -0.0150 -0.0017 -0.0040  0.0000
                                           -0.0078  0.0531  0.0032 -0.0177 -0.0347
                                            0.8940  0.0116  0.0113 -0.3861 -0.2042
                                            0.0423  0.0028
   135. (0.00015) RY*( 7) C   5           s(  1.18%)p74.18( 87.51%)d 9.59( 11.31%)
                                            0.0000 -0.0000  0.0999 -0.0200  0.0375
                                           -0.0103 -0.0643 -0.3876 -0.7848  0.0039
                                           -0.0189  0.2408  0.2126  0.0002 -0.0114
                                           -0.0326  0.0074  0.2577  0.0296 -0.0403
                                            0.2048 -0.0476
   136. (0.00013) RY*( 8) C   5           s( 20.71%)p 3.13( 64.84%)d 0.70( 14.46%)
                                            0.0000  0.0079  0.4052 -0.1811  0.1002
                                           -0.0087  0.0793  0.1583  0.2882  0.0051
                                           -0.0106  0.7146 -0.1453  0.0002 -0.0138
                                           -0.0408 -0.0140  0.2986  0.0120  0.0383
                                            0.1651  0.1628
   137. (0.00014) RY*( 9) C   5           s( 40.79%)p 0.58( 23.82%)d 0.87( 35.39%)
                                           -0.0000  0.0002  0.1760  0.6058 -0.0999
                                           -0.0096 -0.1088  0.4039 -0.1568 -0.0074
                                           -0.0780  0.0336 -0.1710 -0.0000  0.0266
                                           -0.0358  0.0014 -0.2402  0.0363  0.0458
                                            0.5136 -0.1704
   138. (0.00010) RY*(10) C   5           s(  8.76%)p 8.04( 70.44%)d 2.37( 20.80%)
                                            0.0000  0.0052 -0.0356  0.1748  0.2361
                                           -0.0077 -0.1301 -0.1907  0.3449 -0.0002
                                           -0.0996 -0.0044  0.7206  0.0012  0.0256
                                           -0.0317  0.0349 -0.1055  0.0071 -0.0245
                                            0.3453  0.2775
   139. (0.00008) RY*(11) C   5           s(  4.25%)p12.93( 54.93%)d 9.61( 40.82%)
   140. (0.00005) RY*(12) C   5           s( 12.75%)p 2.81( 35.84%)d 4.03( 51.41%)
   141. (0.00003) RY*(13) C   5           s( 39.09%)p 0.34( 13.25%)d 1.22( 47.67%)
   142. (0.00001) RY*(14) C   5           s(  0.27%)p63.01( 16.83%)d99.99( 82.90%)
   143. (0.00000) RY*(15) C   5           s(  0.02%)p99.99( 99.05%)d39.10(  0.92%)
   144. (0.00000) RY*(16) C   5           s( 90.68%)p 0.08(  7.24%)d 0.02(  2.09%)
   145. (0.00001) RY*(17) C   5           s(  0.94%)p34.35( 32.39%)d70.69( 66.67%)
   146. (0.00592) RY*( 1) C   6           s(  2.60%)p36.51( 94.86%)d 0.98(  2.54%)
                                           -0.0000  0.0058  0.1497  0.0595 -0.0039
                                            0.0051 -0.6207 -0.0828 -0.0373 -0.0136
                                           -0.7375 -0.0012  0.0318 -0.0027  0.0975
                                           -0.0202  0.0067 -0.0827  0.0076 -0.0072
                                            0.1352 -0.0120
   147. (0.00499) RY*( 2) C   6           s(  2.00%)p47.47( 95.09%)d 1.45(  2.90%)
                                            0.0000  0.0024  0.1397 -0.0226 -0.0013
                                            0.0088 -0.6983 -0.0383 -0.0106  0.0127
                                            0.6514 -0.0896 -0.0408 -0.0061  0.1628
                                           -0.0305  0.0091  0.1094  0.0063  0.0066
                                            0.1297 -0.0127
   148. (0.00235) RY*( 3) C   6           s(  2.82%)p33.80( 95.43%)d 0.62(  1.75%)
                                            0.0000  0.0000  0.1564 -0.0608 -0.0082
                                           -0.0005 -0.1460  0.0234  0.0462  0.0005
                                            0.0252 -0.0165  0.0120  0.0125 -0.9352
                                            0.2219 -0.0726  0.0571 -0.0591  0.0335
                                            0.0928 -0.0321
   149. (0.00068) RY*( 4) C   6           s( 76.26%)p 0.27( 20.35%)d 0.04(  3.39%)
                                            0.0000 -0.0015  0.8731  0.0160  0.0075
                                           -0.0044  0.2483 -0.3352  0.0602  0.0000
                                            0.0346  0.1097 -0.0257  0.0004  0.1061
                                            0.0228  0.0120 -0.0095 -0.0141 -0.1421
                                            0.0936  0.0680
   150. (0.00051) RY*( 5) C   6           s(  4.64%)p 2.87( 13.30%)d17.68( 82.05%)
                                            0.0000  0.0011 -0.1502  0.1541 -0.0101
                                           -0.0012 -0.0571 -0.0225 -0.0879  0.0017
                                            0.0224  0.0394 -0.1071 -0.0050  0.0053
                                            0.3285 -0.0071 -0.0541 -0.0734 -0.8961
                                           -0.0810  0.0517
   151. (0.00049) RY*( 6) C   6           s( 19.92%)p 1.03( 20.47%)d 2.99( 59.61%)
                                            0.0000  0.0022 -0.0635  0.4417  0.0028
                                           -0.0072 -0.0403 -0.2511 -0.2297  0.0055
                                            0.0586  0.2280 -0.1483  0.0007 -0.0040
                                            0.0893 -0.0423 -0.1383 -0.6892  0.2610
                                           -0.1836 -0.0107
   152. (0.00041) RY*( 7) C   6           s( 19.09%)p 1.28( 24.34%)d 2.96( 56.58%)
                                            0.0000  0.0018 -0.0170  0.4365 -0.0048
                                           -0.0051 -0.0607 -0.1625 -0.1775  0.0081
                                            0.0719  0.2302 -0.2640 -0.0012 -0.1600
                                           -0.1681 -0.0030 -0.2533  0.6610  0.0705
                                           -0.2354  0.0658
   153. (0.00015) RY*( 8) C   6           s(  7.34%)p 6.68( 49.00%)d 5.95( 43.66%)
                                           -0.0000  0.0075  0.1809  0.1810  0.0885
                                           -0.0021 -0.0151  0.1342 -0.4059 -0.0116
                                           -0.0475 -0.4606  0.2972  0.0012 -0.0247
                                           -0.0284 -0.0524  0.3454  0.0159  0.0082
                                           -0.4543  0.3325
   154. (0.00013) RY*( 9) C   6           s( 17.93%)p 4.00( 71.81%)d 0.57( 10.25%)
                                            0.0000 -0.0037  0.2490  0.3326  0.0817
                                            0.0089  0.0310  0.6915  0.2024  0.0051
                                           -0.0003 -0.2777 -0.3437  0.0014  0.0453
                                            0.0248  0.0062 -0.2935 -0.0950  0.0306
                                            0.0748 -0.0286
   155. (0.00009) RY*(10) C   6           s(  4.05%)p20.09( 81.29%)d 3.62( 14.66%)
   156. (0.00007) RY*(11) C   6           s(  8.79%)p 1.82( 15.98%)d 8.55( 75.23%)
   157. (0.00004) RY*(12) C   6           s( 22.80%)p 1.17( 26.71%)d 2.21( 50.49%)
   158. (0.00003) RY*(13) C   6           s( 21.62%)p 3.04( 65.69%)d 0.59( 12.70%)
   159. (0.00002) RY*(14) C   6           s(  6.65%)p 6.06( 40.35%)d 7.97( 53.00%)
   160. (0.00000) RY*(15) C   6           s(  0.09%)p99.99( 99.25%)d 6.92(  0.66%)
   161. (0.00001) RY*(16) C   6           s( 83.34%)p 0.02(  1.85%)d 0.18( 14.81%)
   162. (0.00001) RY*(17) C   6           s(  0.10%)p99.99( 84.27%)d99.99( 15.63%)
   163. (0.00104) RY*( 1) H   7           s( 98.08%)p 0.02(  1.92%)
                                           -0.0029  0.9904  0.0030  0.1357  0.0274
                                           -0.0031
   164. (0.00019) RY*( 2) H   7           s( 91.26%)p 0.10(  8.74%)
                                            0.0037 -0.0180  0.9551  0.0511  0.2897
                                           -0.0301
   165. (0.00013) RY*( 3) H   7           s(  0.11%)p99.99( 99.89%)
                                            0.0000  0.0079  0.0319 -0.0361  0.0053
                                            0.9988
   166. (0.00008) RY*( 4) H   7           s(  5.67%)p16.62( 94.33%)
   167. (0.00005) RY*( 5) H   7           s(  4.91%)p19.35( 95.09%)
   168. (0.00247) RY*( 1) H   8           s( 99.18%)p 0.01(  0.82%)
                                            0.0032  0.9959 -0.0003 -0.0871 -0.0257
                                           -0.0002
   169. (0.00026) RY*( 2) H   8           s( 93.45%)p 0.07(  6.55%)
                                            0.0033 -0.0071  0.9667 -0.0083 -0.2549
                                            0.0221
   170. (0.00013) RY*( 3) H   8           s(  0.10%)p99.99( 99.90%)
                                           -0.0001 -0.0131  0.0292 -0.1563  0.0307
                                           -0.9867
   171. (0.00011) RY*( 4) H   8           s(  1.15%)p85.68( 98.85%)
                                           -0.0012 -0.0709  0.0806 -0.9162  0.3515
                                            0.1594
   172. (0.00004) RY*( 5) H   8           s(  6.16%)p15.24( 93.84%)
   173. (0.00519) RY*( 1)Cl   9           s(  0.00%)p 1.00( 58.87%)d 0.70( 41.12%)
                                            0.0000 -0.0000 -0.0001  0.0017  0.0001
                                           -0.0007  0.0000  0.0000  0.0002  0.0144
                                            0.0036 -0.0006 -0.0003 -0.0000 -0.0007
                                            0.0143  0.0006 -0.0013  0.0006 -0.0000
                                           -0.0062  0.7613 -0.0783  0.0506  0.0022
                                            0.0014  0.3883 -0.5099  0.0156  0.0143
   174. (0.00297) RY*( 2)Cl   9           s(  1.45%)p53.99( 78.32%)d13.95( 20.23%)
                                            0.0000 -0.0000 -0.0085  0.1153  0.0336
                                           -0.0030  0.0003 -0.0000  0.0162 -0.5436
                                            0.0241  0.0215 -0.0113  0.0000 -0.0207
                                           -0.6925  0.0453  0.0609  0.0017 -0.0000
                                            0.0004  0.0218 -0.0022 -0.0019  0.0001
                                           -0.0007  0.0042 -0.0129 -0.4486 -0.0298
   175. (0.00152) RY*( 3)Cl   9           s( 33.13%)p 1.39( 46.08%)d 0.63( 20.79%)
                                            0.0000 -0.0000 -0.0165  0.5715  0.0657
                                           -0.0117  0.0016 -0.0000  0.0358  0.4730
                                           -0.2481 -0.0560 -0.0032  0.0000 -0.0677
                                           -0.3742 -0.1468  0.0678  0.0156 -0.0000
                                            0.0014  0.0004  0.0103 -0.0013 -0.0004
                                           -0.4226  0.0041  0.0057  0.1458 -0.0890
   176. (0.00054) RY*( 4)Cl   9           s( 39.58%)p 1.23( 48.64%)d 0.30( 11.79%)
                                           -0.0000  0.0000  0.0056  0.6068 -0.1648
                                           -0.0204  0.0010  0.0000 -0.0161 -0.4835
                                           -0.2571 -0.0622  0.0214 -0.0000  0.0160
                                            0.3930 -0.1406  0.0818 -0.0225  0.0000
                                            0.0001 -0.0078 -0.0106 -0.0009  0.0004
                                            0.0812  0.0101  0.0066  0.0789  0.3239
   177. (0.00020) RY*( 5)Cl   9           s(  0.07%)p99.99( 77.25%)d99.99( 22.69%)
                                            0.0000 -0.0000  0.0003  0.0236  0.0098
                                           -0.0037  0.0001  0.0000 -0.0009  0.0044
                                            0.0161 -0.0099 -0.0010 -0.0000 -0.0002
                                            0.0203  0.0330 -0.0015 -0.0000  0.0000
                                           -0.0155  0.4592  0.7479 -0.0080  0.0050
                                            0.0157 -0.1618  0.4472 -0.0222  0.0009
   178. (0.00012) RY*( 6)Cl   9           s( 22.07%)p 0.52( 11.43%)d 3.01( 66.49%)
                                           -0.0000  0.0000  0.0065  0.3003  0.3531
                                           -0.0765  0.0025  0.0000 -0.0090  0.1118
                                            0.1893 -0.1041 -0.0248 -0.0000  0.0105
                                           -0.1233 -0.0164  0.1954  0.0211  0.0000
                                            0.0002 -0.0059 -0.0148 -0.0056 -0.0001
                                            0.7538 -0.0217 -0.0200  0.2033 -0.2333
   179. (0.00006) RY*( 7)Cl   9           s( 30.61%)p 1.94( 59.27%)d 0.33( 10.12%)
   180. (0.00003) RY*( 8)Cl   9           s(  7.35%)p 7.81( 57.39%)d 4.80( 35.26%)
   181. (0.00003) RY*( 9)Cl   9           s(  0.02%)p99.99( 20.09%)d99.99( 79.89%)
   182. (0.00001) RY*(10)Cl   9           s( 39.07%)p 1.09( 42.70%)d 0.47( 18.22%)
   183. (0.00002) RY*(11)Cl   9           s(  0.05%)p99.99( 44.57%)d99.99( 55.39%)
   184. (0.00000) RY*(12)Cl   9           s(  0.05%)p99.99( 99.76%)d 4.22(  0.19%)
   185. (0.00000) RY*(13)Cl   9           s(100.00%)p 0.00(  0.00%)d 0.00(  0.00%)
   186. (0.00000) RY*(14)Cl   9           s(  1.88%)p52.05( 97.77%)d 0.19(  0.35%)
   187. (0.00000) RY*(15)Cl   9           s(  0.00%)p 1.00( 99.75%)d 0.00(  0.25%)
   188. (0.00000) RY*(16)Cl   9           s(  0.00%)p 1.00( 99.91%)d 0.00(  0.09%)
   189. (0.00000) RY*(17)Cl   9           s(  0.00%)p 1.00( 99.93%)d 0.00(  0.06%)
   190. (0.00000) RY*(18)Cl   9           s( 99.33%)p 0.00(  0.19%)d 0.00(  0.48%)
   191. (0.00000) RY*(19)Cl   9           s( 10.82%)p 8.16( 88.28%)d 0.08(  0.89%)
   192. (0.00001) RY*(20)Cl   9           s(  4.44%)p10.70( 47.52%)d10.82( 48.04%)
   193. (0.00001) RY*(21)Cl   9           s(  9.92%)p 2.31( 22.92%)d 6.77( 67.16%)
   194. (0.00375) RY*( 1) O  10           s(  1.99%)p48.32( 95.96%)d 1.03(  2.06%)
                                            0.0000  0.0002  0.1259  0.0633 -0.0007
                                            0.0045  0.0481 -0.0056  0.0017  0.0094
                                           -0.9778 -0.0049 -0.0182 -0.0002  0.0246
                                           -0.0003  0.0007 -0.1411  0.0032  0.0013
                                            0.0244 -0.0063
   195. (0.00275) RY*( 2) O  10           s(  0.01%)p 1.00( 98.90%)d 0.01(  1.09%)
                                           -0.0000 -0.0000  0.0082 -0.0044  0.0003
                                            0.0002 -0.0025  0.0056 -0.0028 -0.0001
                                           -0.0244  0.0027 -0.0002 -0.0103 -0.9935
                                            0.0071 -0.0346 -0.0031 -0.1043  0.0015
                                           -0.0019  0.0018
   196. (0.00068) RY*( 3) O  10           s( 69.63%)p 0.43( 30.22%)d 0.00(  0.15%)
                                            0.0000 -0.0019  0.8181  0.1645  0.0060
                                            0.0143 -0.4621 -0.2748 -0.0548  0.0042
                                            0.0938  0.0332  0.0015 -0.0002  0.0035
                                           -0.0003  0.0011  0.0119 -0.0005  0.0010
                                            0.0359  0.0090
   197. (0.00022) RY*( 4) O  10           s( 24.90%)p 2.96( 73.71%)d 0.06(  1.39%)
                                           -0.0000 -0.0065  0.4767  0.1473 -0.0048
                                            0.0241  0.6682  0.4528 -0.0872  0.0027
                                            0.1050  0.2501  0.0610  0.0001  0.0026
                                           -0.0055 -0.0011 -0.0564  0.0014 -0.0063
                                           -0.0911 -0.0490
   198. (0.00009) RY*( 5) O  10           s( 22.15%)p 2.51( 55.71%)d 1.00( 22.14%)
   199. (0.00004) RY*( 6) O  10           s( 69.87%)p 0.22( 15.10%)d 0.22( 15.04%)
   200. (0.00003) RY*( 7) O  10           s(  1.58%)p52.03( 82.05%)d10.38( 16.37%)
   201. (0.00001) RY*( 8) O  10           s(  3.41%)p28.18( 96.15%)d 0.13(  0.43%)
   202. (0.00000) RY*( 9) O  10           s(  0.32%)p99.99( 99.67%)d 0.04(  0.01%)
   203. (0.00000) RY*(10) O  10           s( 99.63%)p 0.00(  0.30%)d 0.00(  0.07%)
   204. (0.00001) RY*(11) O  10           s(  0.01%)p 1.00( 99.99%)d 0.00(  0.00%)
   205. (0.00000) RY*(12) O  10           s(  0.00%)p 1.00(100.00%)d 0.00(  0.00%)
   206. (0.00001) RY*(13) O  10           s(  1.03%)p 4.04(  4.17%)d92.04( 94.80%)
   207. (0.00000) RY*(14) O  10           s(  0.00%)p 1.00(  1.20%)d82.02( 98.79%)
   208. (0.00000) RY*(15) O  10           s(  0.01%)p 0.00(  0.01%)d 1.00( 99.99%)
   209. (0.00000) RY*(16) O  10           s(  2.42%)p18.33( 44.44%)d21.92( 53.14%)
   210. (0.00000) RY*(17) O  10           s(  2.98%)p 0.94(  2.80%)d31.56( 94.21%)
   211. (0.00355) RY*( 1) H  11           s( 99.74%)p 0.00(  0.26%)
                                            0.0030  0.9987  0.0000  0.0423  0.0280
                                            0.0014
   212. (0.00025) RY*( 2) H  11           s( 94.28%)p 0.06(  5.72%)
                                            0.0031 -0.0120  0.9709  0.1751  0.1627
                                           -0.0054
   213. (0.00012) RY*( 3) H  11           s(  0.00%)p 1.00(100.00%)
                                            0.0002  0.0023 -0.0014 -0.0176 -0.0052
                                           -0.9998
   214. (0.00004) RY*( 4) H  11           s(  2.66%)p36.62( 97.34%)
   215. (0.00005) RY*( 5) H  11           s(  3.35%)p28.82( 96.65%)
   216. (0.00544) RY*( 1) C  12           s(  3.55%)p26.14( 92.78%)d 1.03(  3.67%)
                                            0.0000  0.0014  0.1879  0.0132 -0.0089
                                            0.3144  0.0201  0.0166 -0.0295 -0.9064
                                            0.0148  0.0551  0.0044 -0.0480  0.0089
                                            0.0062  0.1370  0.0150  0.0221  0.1246
                                           -0.0414
   217. (0.00424) RY*( 2) C  12           s(  4.31%)p18.95( 81.69%)d 3.25( 14.00%)
                                           -0.0000 -0.0075  0.2070 -0.0131  0.0328
                                           -0.8254 -0.1559 -0.0952 -0.0099 -0.2842
                                            0.1319  0.0374  0.0053 -0.0108  0.0340
                                            0.0102  0.0577  0.0833  0.0379 -0.3413
                                            0.1088
   218. (0.00178) RY*( 3) C  12           s( 54.38%)p 0.61( 33.03%)d 0.23( 12.59%)
                                            0.0000  0.0036  0.7374  0.0042 -0.0006
                                            0.0916 -0.0208  0.0275 -0.0076  0.2161
                                            0.1290  0.0796 -0.0111 -0.4979 -0.0334
                                           -0.0432  0.0210 -0.3196 -0.1310  0.0479
                                            0.0622
   219. (0.00138) RY*( 4) C  12           s(  9.81%)p 2.78( 27.24%)d 6.42( 62.95%)
                                            0.0000  0.0023  0.3123 -0.0241 -0.0111
                                            0.2627 -0.2292 -0.0305 -0.0008  0.1448
                                            0.0516 -0.0649  0.0166  0.0273  0.3394
                                            0.0755  0.0371  0.7438  0.1911 -0.1603
                                            0.1126
   220. (0.00133) RY*( 5) C  12           s( 22.06%)p 2.74( 60.44%)d 0.79( 17.50%)
                                           -0.0000 -0.0086  0.4688  0.0281  0.0071
                                           -0.1112  0.1875 -0.0861 -0.0011  0.0577
                                           -0.0054  0.0531  0.0009  0.7291 -0.1034
                                            0.0321 -0.1215  0.0410 -0.1414  0.3645
                                           -0.0754
   221. (0.00089) RY*( 6) C  12           s(  0.09%)p99.99( 55.84%)d99.99( 44.06%)
                                            0.0000  0.0053  0.0235 -0.0186 -0.0068
                                            0.2924 -0.2928 -0.0034  0.0100  0.0239
                                            0.3725 -0.2519 -0.0038  0.3970 -0.1536
                                           -0.0552  0.2610 -0.3005 -0.1435 -0.4859
                                            0.1596
   222. (0.00029) RY*( 7) C  12           s(  0.76%)p17.61( 13.32%)d99.99( 85.93%)
                                           -0.0000 -0.0044  0.0839  0.0224  0.0027
                                           -0.0043  0.1403 -0.0319  0.0042  0.0589
                                            0.1555 -0.0889  0.0014  0.0359 -0.2740
                                            0.0225  0.1185 -0.1238  0.9083  0.0693
                                           -0.0013
   223. (0.00016) RY*( 8) C  12           s(  1.84%)p30.94( 56.92%)d22.42( 41.24%)
                                            0.0000  0.0047  0.0959  0.0958 -0.0018
                                            0.1428 -0.1299  0.1912 -0.0198 -0.0432
                                           -0.4331  0.4583  0.0046  0.1137 -0.2811
                                            0.0597 -0.4321 -0.0536  0.1270 -0.3967
                                            0.2221
   224. (0.00012) RY*( 9) C  12           s(  2.08%)p38.96( 81.03%)d 8.12( 16.89%)
                                            0.0000  0.0070  0.0719  0.1248  0.0079
                                           -0.0045  0.7218  0.3514 -0.0009 -0.0440
                                           -0.0290 -0.3182 -0.0055  0.0202  0.2410
                                            0.0564 -0.0637 -0.0146 -0.0328 -0.2897
                                            0.2822
   225. (0.00007) RY*(10) C  12           s(  4.68%)p13.26( 62.04%)d 7.11( 33.29%)
   226. (0.00007) RY*(11) C  12           s(  3.92%)p16.84( 65.93%)d 7.70( 30.16%)
   227. (0.00004) RY*(12) C  12           s(  0.73%)p68.19( 49.52%)d68.50( 49.75%)
   228. (0.00004) RY*(13) C  12           s(  6.44%)p 4.57( 29.48%)d 9.94( 64.08%)
   229. (0.00002) RY*(14) C  12           s(  2.32%)p39.61( 92.08%)d 2.41(  5.60%)
   230. (0.00000) RY*(15) C  12           s(  0.03%)p99.99( 97.24%)d92.28(  2.73%)
   231. (0.00001) RY*(16) C  12           s( 83.04%)p 0.02(  1.59%)d 0.19( 15.37%)
   232. (0.00407) RY*( 1) C  13           s( 17.05%)p 4.02( 68.60%)d 0.84( 14.35%)
                                            0.0000  0.0091  0.4123  0.0169 -0.0097
                                           -0.0097  0.3293  0.0226  0.0255  0.0081
                                           -0.6953 -0.0720 -0.0638 -0.0115  0.2781
                                           -0.0714  0.0306 -0.2178  0.1237  0.0335
                                           -0.2670 -0.0915
   233. (0.00336) RY*( 2) C  13           s(  6.36%)p14.56( 92.53%)d 0.17(  1.11%)
                                           -0.0000 -0.0114  0.2417 -0.0706 -0.0024
                                            0.0438  0.7752 -0.0471 -0.0387 -0.0062
                                            0.5517 -0.0566 -0.0391 -0.0125  0.0963
                                           -0.0047  0.0142  0.0570  0.0826  0.0306
                                            0.0055 -0.0089
   234. (0.00170) RY*( 3) C  13           s( 16.58%)p 4.50( 74.67%)d 0.53(  8.75%)
                                           -0.0000 -0.0074  0.4038  0.0483 -0.0193
                                           -0.0103 -0.4511  0.2146  0.0296 -0.0216
                                            0.3121 -0.1514 -0.0195 -0.0118  0.6099
                                           -0.0144  0.0515  0.0324  0.2734  0.0108
                                            0.0909 -0.0572
   235. (0.00130) RY*( 4) C  13           s( 33.97%)p 1.88( 64.01%)d 0.06(  2.02%)
                                           -0.0000 -0.0149  0.5775  0.0774 -0.0029
                                            0.0150 -0.1632  0.1898 -0.0762 -0.0234
                                            0.0756 -0.3369 -0.0400  0.0078 -0.6677
                                            0.0456 -0.0457  0.0166 -0.0309  0.0682
                                           -0.1103 -0.0467
   236. (0.00061) RY*( 5) C  13           s(  0.58%)p42.33( 24.53%)d99.99( 74.89%)
                                           -0.0000 -0.0046  0.0683 -0.0254 -0.0216
                                            0.0076  0.0231  0.2505  0.1988 -0.0025
                                            0.0498 -0.1456 -0.0920  0.0080  0.1851
                                           -0.2754 -0.0103  0.0191 -0.8153 -0.2826
                                           -0.0626  0.0093
   237. (0.00026) RY*( 6) C  13           s( 17.53%)p 1.16( 20.30%)d 3.55( 62.17%)
                                            0.0000  0.0078  0.0273  0.4176 -0.0117
                                           -0.0025  0.1102 -0.0783 -0.0688 -0.0064
                                           -0.2257 -0.2038  0.1519  0.0016  0.0511
                                           -0.2484 -0.0069  0.6943 -0.0009  0.1356
                                            0.3211  0.1350
   238. (0.00018) RY*( 7) C  13           s(  1.89%)p45.39( 85.70%)d 6.57( 12.41%)
                                            0.0000  0.0060  0.1327 -0.0335 -0.0101
                                            0.0108 -0.0170  0.1893  0.1517 -0.0012
                                            0.0402  0.5061 -0.0723  0.0080 -0.1689
                                           -0.7114 -0.0110 -0.1509  0.1428  0.1979
                                            0.1976  0.0521
   239. (0.00014) RY*( 8) C  13           s( 16.33%)p 4.10( 67.00%)d 1.02( 16.67%)
                                           -0.0000  0.0024  0.4028 -0.0230  0.0233
                                            0.0025 -0.0885 -0.3162 -0.4270 -0.0075
                                           -0.0411  0.5476 -0.1411  0.0003  0.0256
                                            0.1965  0.1381  0.1545 -0.2505 -0.2199
                                            0.1720 -0.0464
   240. (0.00012) RY*( 9) C  13           s( 16.30%)p 4.65( 75.83%)d 0.48(  7.86%)
                                            0.0000  0.0050  0.1702  0.3467  0.1177
                                            0.0114  0.0788  0.1629  0.5088 -0.0032
                                           -0.0026  0.3299  0.3891 -0.0163 -0.0033
                                            0.4401 -0.1116 -0.0942 -0.1419  0.1524
                                            0.1624 -0.0020
   241. (0.00009) RY*(10) C  13           s(  3.81%)p17.83( 67.99%)d 7.39( 28.20%)
   242. (0.00007) RY*(11) C  13           s(  0.74%)p37.34( 27.66%)d96.65( 71.60%)
   243. (0.00004) RY*(12) C  13           s(  3.77%)p17.80( 67.06%)d 7.75( 29.18%)
   244. (0.00003) RY*(13) C  13           s( 66.26%)p 0.23( 14.95%)d 0.28( 18.79%)
   245. (0.00002) RY*(14) C  13           s(  3.39%)p 6.93( 23.45%)d21.61( 73.17%)
   246. (0.00001) RY*(15) C  13           s(  7.24%)p 3.07( 22.23%)d 9.74( 70.53%)
   247. (0.00000) RY*(16) C  13           s(  0.63%)p99.99( 93.81%)d 8.87(  5.56%)
   248. (0.00000) RY*(17) C  13           s( 87.57%)p 0.11(  9.92%)d 0.03(  2.51%)
   249. (0.00792) RY*( 1) C  14           s(  8.82%)p 8.42( 74.28%)d 1.91( 16.89%)
                                           -0.0000 -0.0065  0.2943  0.0392  0.0075
                                           -0.0347 -0.2090 -0.0769  0.0792  0.0069
                                            0.8227  0.0387 -0.0360  0.0119  0.0648
                                           -0.0399  0.0137 -0.3718  0.0587  0.0262
                                            0.1285  0.1002
   250. (0.00565) RY*( 2) C  14           s(  2.48%)p34.99( 86.75%)d 4.34( 10.77%)
                                           -0.0000 -0.0172  0.1259  0.0909  0.0198
                                            0.0014  0.9156 -0.0562  0.0081 -0.0320
                                            0.0721  0.0346  0.1042  0.0042  0.0768
                                           -0.0382  0.0183 -0.2415  0.0457  0.0870
                                           -0.1742  0.0966
   251. (0.00311) RY*( 3) C  14           s(  4.97%)p12.70( 63.15%)d 6.41( 31.88%)
                                           -0.0000  0.0113  0.1172  0.1888 -0.0147
                                           -0.0209 -0.1623 -0.2605 -0.0065 -0.0171
                                           -0.2764  0.0997 -0.0086 -0.0047  0.6600
                                           -0.1198 -0.0109 -0.2777 -0.4119 -0.1849
                                           -0.0890  0.1730
   252. (0.00217) RY*( 4) C  14           s( 34.80%)p 1.14( 39.52%)d 0.74( 25.68%)
                                            0.0000  0.0153  0.5893  0.0002 -0.0208
                                            0.0050 -0.1900 -0.1401 -0.0087  0.0020
                                           -0.4021  0.1670  0.0019 -0.0025 -0.3816
                                            0.0457  0.0458 -0.3304  0.1577  0.3114
                                           -0.1478  0.0627
   253. (0.00084) RY*( 5) C  14           s(  1.30%)p14.14( 18.37%)d61.83( 80.33%)
                                            0.0000 -0.0016  0.0739  0.0843  0.0204
                                            0.0077  0.0968 -0.1717  0.1183 -0.0005
                                           -0.1812  0.2600 -0.0968  0.0051  0.0939
                                           -0.1088 -0.0172 -0.0491  0.5301 -0.4121
                                            0.5741 -0.1429
   254. (0.00065) RY*( 6) C  14           s(  5.28%)p 4.73( 24.97%)d13.21( 69.75%)
                                            0.0000  0.0061  0.2030 -0.1014 -0.0355
                                            0.0104 -0.0799  0.2740 -0.0132 -0.0165
                                           -0.0144 -0.3499 -0.0567  0.0115  0.0773
                                           -0.1847 -0.0404 -0.0648  0.3651 -0.5217
                                           -0.5364 -0.0109
   255. (0.00053) RY*( 7) C  14           s(  2.12%)p16.45( 34.83%)d29.78( 63.05%)
                                           -0.0000  0.0000  0.0970 -0.0637 -0.0878
                                           -0.0082  0.1190 -0.1272 -0.1279 -0.0090
                                            0.0048 -0.1250 -0.0709  0.0170 -0.5117
                                            0.0158 -0.1356 -0.1739 -0.5317 -0.5303
                                            0.1719 -0.0821
   256. (0.00023) RY*( 8) C  14           s( 72.05%)p 0.15( 10.58%)d 0.24( 17.37%)
                                           -0.0000  0.0054 -0.4694  0.7044 -0.0632
                                           -0.0124 -0.1197 -0.0407 -0.1199 -0.0168
                                            0.0113  0.0761  0.0585  0.0016 -0.2464
                                           -0.0614 -0.0344 -0.3238  0.1498 -0.0288
                                           -0.2038 -0.0634
   257. (0.00020) RY*( 9) C  14           s(  1.14%)p47.94( 54.81%)d38.53( 44.05%)
                                           -0.0000 -0.0108  0.0925  0.0456  0.0258
                                            0.0056  0.0165 -0.3197  0.1672  0.0078
                                            0.1861  0.5809 -0.1813  0.0029 -0.0779
                                            0.0066 -0.0809  0.4154 -0.0593 -0.1599
                                           -0.4486 -0.1938
   258. (0.00011) RY*(10) C  14           s( 38.35%)p 1.23( 47.09%)d 0.38( 14.56%)
                                           -0.0000 -0.0062  0.3693  0.4903  0.0817
                                            0.0092 -0.0065  0.3967  0.3419  0.0100
                                           -0.0043 -0.0087  0.4252  0.0052 -0.0390
                                           -0.0674 -0.0972  0.3056 -0.1714 -0.0670
                                            0.1337  0.0230
   259. (0.00006) RY*(11) C  14           s( 14.32%)p 4.54( 64.99%)d 1.45( 20.70%)
   260. (0.00003) RY*(12) C  14           s( 12.53%)p 6.62( 83.00%)d 0.36(  4.47%)
   261. (0.00001) RY*(13) C  14           s( 12.46%)p 6.80( 84.71%)d 0.23(  2.83%)
   262. (0.00002) RY*(14) C  14           s(  1.46%)p12.85( 18.79%)d54.55( 79.75%)
   263. (0.00000) RY*(15) C  14           s(  2.62%)p31.93( 83.60%)d 5.26( 13.78%)
   264. (0.00001) RY*(16) C  14           s(  1.64%)p57.90( 94.84%)d 2.15(  3.52%)
   265. (0.00000) RY*(17) C  14           s( 83.81%)p 0.19( 15.87%)d 0.00(  0.31%)
   266. (0.00463) RY*( 1) C  15           s(  0.67%)p99.99( 98.15%)d 1.78(  1.18%)
                                            0.0000  0.0238  0.0608  0.0478  0.0109
                                           -0.0241  0.7686  0.0280 -0.0214 -0.0040
                                            0.6204 -0.0357  0.0376 -0.0021  0.0343
                                           -0.0046 -0.0060  0.0467 -0.0311  0.0237
                                           -0.0837  0.0335
   267. (0.00253) RY*( 2) C  15           s(  0.11%)p99.99( 30.18%)d99.99( 69.71%)
                                           -0.0000 -0.0044 -0.0074  0.0250  0.0191
                                            0.0042  0.1267 -0.0186 -0.0481  0.0026
                                           -0.1652  0.0930 -0.0020 -0.0339 -0.4730
                                            0.0827 -0.1241  0.0252 -0.7806  0.2635
                                            0.1232  0.0513
   268. (0.00182) RY*( 3) C  15           s( 17.40%)p 4.51( 78.51%)d 0.23(  4.09%)
                                            0.0000 -0.0043  0.3452 -0.2320  0.0319
                                           -0.0049  0.5490 -0.0339 -0.0623 -0.0039
                                           -0.6763  0.0714 -0.0199  0.0127  0.1209
                                           -0.0130  0.0292 -0.0016  0.1698 -0.0128
                                            0.1064  0.0243
   269. (0.00108) RY*( 4) C  15           s( 52.70%)p 0.50( 26.20%)d 0.40( 21.09%)
                                            0.0000  0.0087  0.7074 -0.1603 -0.0293
                                           -0.0395 -0.1974  0.0456  0.3039 -0.0049
                                            0.1252 -0.1065 -0.2846 -0.0040  0.0831
                                            0.0961 -0.0536  0.1151 -0.1760  0.0455
                                           -0.4029  0.0480
   270. (0.00080) RY*( 5) C  15           s(  1.37%)p32.35( 44.29%)d39.69( 54.34%)
                                            0.0000  0.0036  0.0821  0.0798  0.0239
                                           -0.0011 -0.0838 -0.0982  0.0508 -0.0073
                                            0.1256  0.2463 -0.1674  0.0014  0.5621
                                           -0.0339  0.0457 -0.1714 -0.1174  0.4710
                                            0.4595  0.2593
   271. (0.00049) RY*( 6) C  15           s( 14.79%)p 2.11( 31.25%)d 3.65( 53.96%)
                                            0.0000  0.0093  0.3358  0.1811  0.0471
                                           -0.0006 -0.0539 -0.2119  0.0894 -0.0114
                                            0.1658  0.2660 -0.1642 -0.0028 -0.3549
                                            0.0183 -0.0707 -0.0066  0.1414 -0.4930
                                            0.5153  0.1048
   272. (0.00029) RY*( 7) C  15           s(  5.33%)p12.72( 67.72%)d 5.06( 26.95%)
                                           -0.0000 -0.0001 -0.0091  0.2304  0.0091
                                            0.0227  0.0313 -0.5899  0.1666  0.0149
                                           -0.0724 -0.5292  0.0468 -0.0014  0.0947
                                           -0.0547  0.0190  0.4663 -0.0340  0.0903
                                            0.1646 -0.1250
   273. (0.00021) RY*( 8) C  15           s(  3.89%)p20.53( 79.88%)d 4.17( 16.23%)
                                           -0.0000  0.0044  0.1328  0.1347  0.0557
                                            0.0065 -0.0628  0.1813 -0.2406  0.0035
                                            0.0080  0.0961  0.3459  0.0084  0.2652
                                            0.7016  0.1114  0.3163 -0.1268 -0.1662
                                            0.1004 -0.0922
   274. (0.00015) RY*( 9) C  15           s(  0.99%)p44.20( 43.67%)d56.02( 55.34%)
                                           -0.0000  0.0098  0.0873  0.0093  0.0455
                                            0.0141 -0.0634  0.1964  0.0914  0.0143
                                            0.0352  0.4377  0.2268  0.0015 -0.1725
                                           -0.3319  0.0337  0.6290  0.2167  0.3298
                                            0.0000 -0.0454
   275. (0.00011) RY*(10) C  15           s( 42.74%)p 1.25( 53.39%)d 0.09(  3.87%)
                                           -0.0000  0.0001 -0.2285  0.6125 -0.0052
                                           -0.0004  0.1742  0.1887  0.4833  0.0002
                                           -0.2257  0.1865 -0.3314  0.0056  0.0571
                                            0.1869 -0.0234  0.0311  0.0339 -0.0312
                                           -0.1842 -0.0407
   276. (0.00007) RY*(11) C  15           s(  0.39%)p99.99( 49.67%)d99.99( 49.94%)
   277. (0.00004) RY*(12) C  15           s( 42.25%)p 0.87( 36.96%)d 0.49( 20.79%)
   278. (0.00001) RY*(13) C  15           s( 13.63%)p 5.34( 72.74%)d 1.00( 13.63%)
   279. (0.00002) RY*(14) C  15           s( 21.50%)p 3.24( 69.60%)d 0.41(  8.90%)
   280. (0.00000) RY*(15) C  15           s( 78.16%)p 0.23( 17.81%)d 0.05(  4.03%)
   281. (0.00000) RY*(16) C  15           s(  0.23%)p99.99( 98.46%)d 5.75(  1.31%)
   282. (0.00001) RY*(17) C  15           s(  3.78%)p 0.55(  2.09%)d24.88( 94.13%)
   283. (0.01208) RY*( 1) C  16           s( 46.79%)p 0.62( 29.15%)d 0.51( 24.06%)
                                           -0.0000 -0.0292  0.6833  0.0084  0.0029
                                           -0.0069  0.0157 -0.0051  0.0404  0.0252
                                           -0.5075 -0.1652 -0.0237  0.0036 -0.0493
                                           -0.0313  0.0097  0.2865  0.0344 -0.0284
                                            0.3888 -0.0731
   284. (0.00198) RY*( 2) C  16           s(  0.36%)p99.99( 97.54%)d 5.80(  2.09%)
                                            0.0000 -0.0006 -0.0259  0.0542  0.0001
                                           -0.0397 -0.8380  0.1970  0.1953 -0.0165
                                           -0.1201  0.0776  0.0507 -0.0029 -0.4125
                                            0.0341 -0.0109  0.0217  0.0506  0.0025
                                           -0.1327 -0.0168
   285. (0.00131) RY*( 3) C  16           s( 13.79%)p 6.07( 83.75%)d 0.18(  2.46%)
                                            0.0000  0.0164  0.3524 -0.1121 -0.0291
                                            0.0227  0.2463 -0.0656 -0.1248 -0.0184
                                            0.4726  0.0464  0.1235 -0.0021 -0.7153
                                            0.0049 -0.0611 -0.0456  0.1412 -0.0339
                                           -0.0348  0.0149
   286. (0.00084) RY*( 4) C  16           s( 27.50%)p 2.51( 69.15%)d 0.12(  3.35%)
                                            0.0000  0.0211  0.5106 -0.1029 -0.0567
                                            0.0051 -0.3514 -0.0284 -0.1458 -0.0330
                                            0.4666  0.0798  0.2347 -0.0029  0.5021
                                            0.0702  0.0926 -0.0561 -0.1538  0.0072
                                           -0.0813  0.0046
   287. (0.00047) RY*( 5) C  16           s(  0.27%)p51.33( 13.97%)d99.99( 85.75%)
                                           -0.0000 -0.0037  0.0470 -0.0223 -0.0019
                                            0.0029 -0.0178 -0.0167  0.0475  0.0027
                                           -0.0054  0.1182  0.0218  0.0028  0.1460
                                           -0.2386  0.2101 -0.0734  0.8019  0.4513
                                           -0.0189  0.0715
   288. (0.00020) RY*( 6) C  16           s(  7.78%)p 7.25( 56.39%)d 4.61( 35.83%)
                                           -0.0000 -0.0216  0.2710  0.0310  0.0541
                                            0.0092  0.2579  0.4689  0.0018  0.0125
                                           -0.3280  0.4079  0.0484  0.0024  0.0081
                                            0.0223  0.0198 -0.2569 -0.1102  0.0152
                                           -0.5284  0.0274
   289. (0.00011) RY*( 7) C  16           s( 26.64%)p 2.34( 62.42%)d 0.41( 10.94%)
                                            0.0000  0.0160  0.0039  0.5110 -0.0705
                                            0.0133  0.0712  0.6392  0.0590 -0.0124
                                            0.3566 -0.0715 -0.1984  0.0026  0.0481
                                           -0.1782  0.0327  0.2268  0.0068  0.0051
                                            0.2081 -0.1208
   290. (0.00005) RY*( 8) C  16           s(  0.43%)p99.99( 87.38%)d28.41( 12.19%)
   291. (0.00004) RY*( 9) C  16           s(  6.94%)p 5.35( 37.13%)d 8.06( 55.93%)
   292. (0.00003) RY*(10) C  16           s(  8.88%)p 6.08( 54.06%)d 4.17( 37.05%)
   293. (0.00002) RY*(11) C  16           s( 58.62%)p 0.36( 21.00%)d 0.35( 20.39%)
   294. (0.00001) RY*(12) C  16           s(  0.35%)p75.82( 26.49%)d99.99( 73.16%)
   295. (0.00000) RY*(13) C  16           s(  4.91%)p17.86( 87.68%)d 1.51(  7.41%)
   296. (0.00000) RY*(14) C  16           s( 94.28%)p 0.04(  3.66%)d 0.02(  2.06%)
   297. (0.00000) RY*(15) C  16           s(  0.10%)p41.09(  3.93%)d99.99( 95.98%)
   298. (0.00000) RY*(16) C  16           s(  2.09%)p32.96( 68.76%)d13.97( 29.15%)
   299. (0.00000) RY*(17) C  16           s(  0.53%)p99.99( 97.67%)d 3.36(  1.79%)
   300. (0.00479) RY*( 1) C  17           s(  1.50%)p65.10( 97.53%)d 0.65(  0.97%)
                                            0.0000  0.0223 -0.0251  0.1175  0.0062
                                            0.0178 -0.9670  0.0852 -0.0099 -0.0056
                                           -0.1410  0.0203  0.0701  0.0072 -0.0766
                                           -0.0372 -0.0016 -0.0549  0.0435  0.0129
                                            0.0625  0.0267
   301. (0.00259) RY*( 2) C  17           s(  1.61%)p36.39( 58.56%)d24.76( 39.83%)
                                            0.0000  0.0078  0.0755  0.1012  0.0095
                                            0.0028 -0.0695  0.0175  0.0219 -0.0016
                                           -0.0285  0.0073  0.0817 -0.0029  0.7374
                                            0.1020  0.1351 -0.0081 -0.4052 -0.4777
                                           -0.0521 -0.0565
   302. (0.00190) RY*( 3) C  17           s( 19.62%)p 3.69( 72.45%)d 0.40(  7.93%)
                                           -0.0000 -0.0022  0.3772 -0.2316  0.0181
                                           -0.0034  0.0981  0.1236  0.0494 -0.0161
                                           -0.7839  0.1254  0.0265 -0.0125 -0.2419
                                            0.0851  0.0075  0.0084 -0.0313 -0.2669
                                           -0.0731  0.0405
   303. (0.00145) RY*( 4) C  17           s( 15.75%)p 1.64( 25.84%)d 3.71( 58.41%)
                                            0.0000  0.0080  0.3532 -0.1804 -0.0121
                                            0.0037 -0.0095  0.0917  0.0042 -0.0088
                                           -0.1635 -0.0705  0.0217  0.0085  0.4648
                                           -0.0201 -0.0328 -0.2821  0.0472  0.7080
                                           -0.0307 -0.0088
   304. (0.00121) RY*( 5) C  17           s( 41.64%)p 0.94( 39.19%)d 0.46( 19.17%)
                                            0.0000  0.0108  0.6050 -0.2240 -0.0094
                                            0.0371 -0.0963  0.1058 -0.0763  0.0214
                                            0.4960 -0.1435 -0.1937  0.0026 -0.2249
                                            0.0954 -0.0033 -0.3458 -0.0864 -0.2504
                                           -0.0338  0.0285
   305. (0.00039) RY*( 6) C  17           s(  3.52%)p11.63( 40.93%)d15.79( 55.55%)
                                            0.0000  0.0046  0.0805  0.1561  0.0656
                                            0.0299 -0.0040  0.5012  0.1718 -0.0099
                                            0.0869 -0.3231  0.0503 -0.0077  0.0036
                                            0.1140  0.0060  0.4297  0.0436  0.0731
                                           -0.4943  0.3455
   306. (0.00031) RY*( 7) C  17           s(  1.21%)p57.26( 69.43%)d24.22( 29.36%)
                                           -0.0000  0.0014  0.0668  0.0303  0.0821
                                            0.0007 -0.0583 -0.2900  0.1082 -0.0079
                                           -0.0073 -0.1029 -0.0748  0.0013 -0.1206
                                            0.7504  0.0335  0.2476 -0.3321  0.2365
                                            0.2542  0.0381
   307. (0.00022) RY*( 8) C  17           s(  9.26%)p 5.96( 55.16%)d 3.84( 35.58%)
                                            0.0000 -0.0081 -0.1967  0.2279 -0.0434
                                            0.0165 -0.0225 -0.0709  0.1320  0.0130
                                           -0.1050  0.2388 -0.6637 -0.0007 -0.0229
                                            0.1375  0.0134 -0.3282 -0.0973  0.0579
                                           -0.4850  0.0026
   308. (0.00011) RY*( 9) C  17           s( 20.23%)p 2.96( 59.89%)d 0.98( 19.89%)
                                            0.0000 -0.0090  0.3528  0.2561 -0.1103
                                            0.0325 -0.0421 -0.6695  0.0059 -0.0015
                                            0.0165  0.0155  0.2606  0.0048 -0.0586
                                           -0.2237 -0.1607  0.1454 -0.0686  0.0412
                                           -0.4072  0.0743
   309. (0.00011) RY*(10) C  17           s(  3.01%)p20.32( 61.18%)d11.89( 35.81%)
                                           -0.0000  0.0033  0.1332 -0.1030 -0.0418
                                           -0.0072 -0.0519 -0.1252  0.0394 -0.0123
                                           -0.0572 -0.1252 -0.5644  0.0146  0.0715
                                           -0.4676  0.1739  0.3831 -0.1753  0.0422
                                            0.3067  0.2911
   310. (0.00004) RY*(11) C  17           s( 59.83%)p 0.30( 18.04%)d 0.37( 22.13%)
   311. (0.00003) RY*(12) C  17           s(  7.35%)p 4.96( 36.43%)d 7.65( 56.22%)
   312. (0.00001) RY*(13) C  17           s(  4.73%)p18.25( 86.33%)d 1.89(  8.94%)
   313. (0.00001) RY*(14) C  17           s( 11.23%)p 6.71( 75.33%)d 1.20( 13.44%)
   314. (0.00000) RY*(15) C  17           s(  2.40%)p37.70( 90.66%)d 2.89(  6.94%)
   315. (0.00000) RY*(16) C  17           s( 94.40%)p 0.03(  3.06%)d 0.03(  2.54%)
   316. (0.00001) RY*(17) C  17           s(  2.69%)p 3.87( 10.44%)d32.24( 86.87%)
   317. (0.00410) RY*( 1)Cl  18           s(  0.07%)p99.99( 52.11%)d99.99( 47.82%)
                                           -0.0000  0.0000  0.0038  0.0199  0.0131
                                           -0.0106 -0.0002 -0.0000  0.0107  0.0063
                                           -0.0356  0.0286 -0.0034 -0.0000  0.0084
                                            0.0492  0.0109  0.0230 -0.0014 -0.0000
                                            0.0001  0.6952  0.1781  0.0240  0.0062
                                           -0.0057 -0.5024 -0.4691  0.0231 -0.0720
   318. (0.00226) RY*( 2)Cl  18           s(  1.44%)p42.50( 61.02%)d26.15( 37.54%)
                                            0.0000 -0.0000 -0.0021  0.1198  0.0004
                                            0.0013  0.0004  0.0000 -0.0056 -0.5176
                                           -0.0858  0.0117 -0.0069  0.0000 -0.0083
                                            0.5626  0.1315 -0.0077  0.0057  0.0000
                                           -0.0018 -0.0220 -0.0131 -0.0020  0.0007
                                           -0.0491  0.0357  0.0196  0.6093  0.0118
   319. (0.00147) RY*( 3)Cl  18           s( 13.58%)p 5.58( 75.77%)d 0.78( 10.64%)
                                            0.0000 -0.0000 -0.0123 -0.1140  0.3502
                                            0.0055  0.0000  0.0000 -0.0427 -0.6454
                                            0.1955  0.0400  0.0173  0.0000 -0.0389
                                           -0.5033 -0.2031  0.0520  0.0154  0.0000
                                           -0.0076 -0.0006  0.0037  0.0136  0.0025
                                            0.2175 -0.0352  0.0013  0.0332 -0.2382
   320. (0.00030) RY*( 4)Cl  18           s( 63.34%)p 0.49( 31.00%)d 0.09(  5.66%)
                                            0.0000 -0.0000 -0.0098  0.7952 -0.0130
                                           -0.0279  0.0032  0.0000 -0.0408 -0.0164
                                           -0.1781  0.0830  0.0060  0.0000 -0.0322
                                           -0.3441  0.3421  0.1444 -0.0159  0.0000
                                           -0.0087 -0.0049  0.1079  0.0004  0.0102
                                            0.0501 -0.1178  0.1817  0.0542  0.0653
   321. (0.00016) RY*( 5)Cl  18           s( 18.74%)p 3.70( 69.37%)d 0.63( 11.90%)
                                           -0.0000  0.0000  0.0038  0.3818  0.2020
                                           -0.0277  0.0011 -0.0000  0.0134  0.0388
                                            0.5628  0.1784 -0.0326 -0.0000  0.0021
                                            0.2566 -0.4566  0.1904 -0.0101 -0.0000
                                            0.0034 -0.1558  0.0630  0.0568 -0.0112
                                           -0.1921 -0.1186 -0.0958 -0.1160  0.2129
   322. (0.00008) RY*( 6)Cl  18           s( 28.42%)p 0.96( 27.34%)d 1.56( 44.23%)
   323. (0.00004) RY*( 7)Cl  18           s(  2.60%)p 8.67( 22.54%)d28.81( 74.86%)
   324. (0.00001) RY*( 8)Cl  18           s(  3.12%)p29.98( 93.43%)d 1.11(  3.45%)
   325. (0.00001) RY*( 9)Cl  18           s(  0.96%)p37.70( 36.35%)d65.00( 62.68%)
   326. (0.00000) RY*(10)Cl  18           s(100.00%)p 0.00(  0.00%)d 0.00(  0.00%)
   327. (0.00000) RY*(11)Cl  18           s( 16.64%)p 4.98( 82.91%)d 0.03(  0.44%)
   328. (0.00000) RY*(12)Cl  18           s(  0.04%)p99.99( 99.91%)d 1.58(  0.06%)
   329. (0.00000) RY*(13)Cl  18           s(  0.10%)p99.99( 99.39%)d 5.12(  0.51%)
   330. (0.00000) RY*(14)Cl  18           s(  1.28%)p75.92( 97.13%)d 1.24(  1.59%)
   331. (0.00000) RY*(15)Cl  18           s(  2.78%)p34.65( 96.45%)d 0.27(  0.76%)
   332. (0.00000) RY*(16)Cl  18           s(  0.01%)p99.99( 99.87%)d 8.11(  0.12%)
   333. (0.00001) RY*(17)Cl  18           s( 17.38%)p 1.92( 33.40%)d 2.83( 49.22%)
   334. (0.00001) RY*(18)Cl  18           s(  5.22%)p 7.52( 39.23%)d10.65( 55.55%)
   335. (0.00000) RY*(19)Cl  18           s( 21.74%)p 3.52( 76.46%)d 0.08(  1.80%)
   336. (0.00000) RY*(20)Cl  18           s( 99.66%)p 0.00(  0.19%)d 0.00(  0.15%)
   337. (0.00000) RY*(21)Cl  18           s(  2.71%)p 2.51(  6.81%)d33.35( 90.48%)
   338. (0.00091) RY*( 1) H  19           s( 97.70%)p 0.02(  2.30%)
                                           -0.0026  0.9877  0.0376 -0.0830  0.1234
                                           -0.0299
   339. (0.00039) RY*( 2) H  19           s( 94.73%)p 0.06(  5.27%)
                                            0.0038 -0.0700  0.9708 -0.0537  0.2205
                                           -0.0350
   340. (0.00006) RY*( 3) H  19           s(  2.90%)p33.52( 97.10%)
   341. (0.00003) RY*( 4) H  19           s(  3.46%)p27.90( 96.54%)
   342. (0.00003) RY*( 5) H  19           s(  1.27%)p77.80( 98.73%)
   343. (0.00075) RY*( 1) H  20           s( 98.35%)p 0.02(  1.65%)
                                           -0.0017  0.9917  0.0041 -0.0198  0.0551
                                            0.1142
   344. (0.00023) RY*( 2) H  20           s( 75.45%)p 0.33( 24.55%)
                                            0.0091 -0.0263  0.8682  0.0183 -0.3368
                                            0.3630
   345. (0.00009) RY*( 3) H  20           s( 16.53%)p 5.05( 83.47%)
   346. (0.00008) RY*( 4) H  20           s(  1.01%)p97.97( 98.99%)
   347. (0.00004) RY*( 5) H  20           s(  8.71%)p10.48( 91.29%)
   348. (0.05191) BD*( 1) C   1 - C   2  
                ( 50.51%)   0.7107* C   1 s( 34.85%)p 1.87( 65.12%)d 0.00(  0.03%)
                                           -0.0002  0.5900  0.0185 -0.0024  0.0009
                                           -0.4560 -0.0310  0.0141 -0.0023  0.6646
                                           -0.0184 -0.0006 -0.0014 -0.0108  0.0006
                                           -0.0001  0.0000 -0.0158  0.0003 -0.0002
                                           -0.0016 -0.0075
                ( 49.49%)  -0.7035* C   2 s( 34.02%)p 1.94( 65.94%)d 0.00(  0.04%)
                                            0.0001  0.5833  0.0063  0.0021  0.0015
                                            0.4988 -0.0346 -0.0007  0.0014 -0.6395
                                           -0.0101  0.0132 -0.0031  0.0103  0.0005
                                           -0.0002 -0.0000 -0.0141  0.0002 -0.0005
                                           -0.0066 -0.0123
   349. (0.07235) BD*( 1) C   1 - C   4  
                ( 52.12%)   0.7220* C   1 s( 33.21%)p 2.01( 66.75%)d 0.00(  0.03%)
                                            0.0000  0.5763  0.0047  0.0063  0.0000
                                           -0.3369 -0.0245  0.0135 -0.0018 -0.7435
                                            0.0095  0.0051  0.0044  0.0182 -0.0000
                                           -0.0002 -0.0001  0.0150 -0.0004 -0.0006
                                           -0.0090 -0.0059
                ( 47.88%)  -0.6919* C   4 s( 37.69%)p 1.65( 62.27%)d 0.00(  0.04%)
                                           -0.0000  0.6138  0.0087  0.0035  0.0004
                                            0.4329 -0.0137 -0.0036 -0.0003  0.6592
                                            0.0103  0.0063  0.0100 -0.0182 -0.0002
                                           -0.0000 -0.0002  0.0117 -0.0003 -0.0007
                                           -0.0079 -0.0122
   350. (0.01118) BD*( 1) C   1 - O  10  
                ( 63.56%)   0.7972* C   1 s( 31.58%)p 2.16( 68.29%)d 0.00(  0.13%)
                                           -0.0000  0.5608 -0.0348 -0.0039 -0.0020
                                            0.8215 -0.0615 -0.0119 -0.0022  0.0636
                                           -0.0096 -0.0002 -0.0004 -0.0054  0.0008
                                            0.0002  0.0001  0.0038 -0.0004 -0.0001
                                            0.0305 -0.0191
                ( 36.44%)  -0.6037* O  10 s( 40.31%)p 1.48( 59.57%)d 0.00(  0.12%)
                                            0.0000  0.6343  0.0259 -0.0031 -0.0000
                                           -0.7692  0.0218 -0.0030 -0.0012 -0.0585
                                            0.0004 -0.0006 -0.0001  0.0093 -0.0002
                                            0.0000  0.0000  0.0047 -0.0006  0.0000
                                            0.0307 -0.0160
   351. (0.45328) BD*( 2) C   1 - O  10  
                ( 73.37%)   0.8566* C   1 s(  0.00%)p 1.00( 99.48%)d 0.01(  0.52%)
                                            0.0000 -0.0011  0.0002  0.0003  0.0001
                                            0.0057  0.0004 -0.0002 -0.0000  0.0210
                                            0.0008  0.0007  0.0001  0.9958  0.0432
                                            0.0258  0.0107  0.0015  0.0719  0.0039
                                            0.0005 -0.0010
                ( 26.63%)  -0.5161* O  10 s(  0.00%)p 1.00( 99.89%)d 0.00(  0.11%)
                                           -0.0000 -0.0015 -0.0002  0.0002  0.0000
                                            0.0093 -0.0002 -0.0002  0.0000  0.0206
                                           -0.0002 -0.0000 -0.0001  0.9992 -0.0068
                                            0.0024 -0.0042 -0.0007 -0.0326 -0.0024
                                           -0.0002  0.0005
   352. (0.01419) BD*( 1) C   2 - C   3  
                ( 50.85%)   0.7131* C   2 s( 37.69%)p 1.65( 62.28%)d 0.00(  0.04%)
                                           -0.0001  0.6132 -0.0292  0.0001  0.0003
                                           -0.7859  0.0290  0.0071 -0.0040 -0.0546
                                           -0.0311  0.0117 -0.0000  0.0135  0.0004
                                           -0.0003 -0.0000  0.0048 -0.0007 -0.0002
                                            0.0137 -0.0121
                ( 49.15%)  -0.7011* C   3 s( 37.24%)p 1.68( 62.73%)d 0.00(  0.03%)
                                           -0.0000  0.6099 -0.0196 -0.0002 -0.0004
                                            0.7869 -0.0155 -0.0115  0.0016  0.0784
                                           -0.0389  0.0067 -0.0002  0.0007  0.0013
                                            0.0002 -0.0000 -0.0009  0.0000  0.0000
                                            0.0139 -0.0122
   353. (0.31126) BD*( 2) C   2 - C   3  
                ( 46.81%)   0.6842* C   2 s(  0.00%)p 1.00( 99.95%)d 0.00(  0.05%)
                                            0.0000  0.0042 -0.0004  0.0001  0.0000
                                           -0.0123 -0.0000 -0.0001 -0.0001 -0.0218
                                           -0.0004 -0.0004  0.0001 -0.9990 -0.0225
                                           -0.0199  0.0008  0.0005  0.0190  0.0109
                                           -0.0000 -0.0009
                ( 53.19%)  -0.7293* C   3 s(  0.00%)p 1.00( 99.95%)d 0.00(  0.05%)
                                           -0.0000  0.0059  0.0003 -0.0002  0.0002
                                           -0.0014 -0.0005 -0.0007 -0.0002 -0.0238
                                           -0.0015 -0.0005 -0.0002 -0.9989 -0.0223
                                           -0.0236  0.0003 -0.0003 -0.0223  0.0037
                                           -0.0004 -0.0002
   354. (0.01303) BD*( 1) C   2 - H  11  
                ( 39.97%)   0.6322* C   2 s( 28.27%)p 2.54( 71.69%)d 0.00(  0.04%)
                                            0.0003 -0.5314 -0.0154  0.0023  0.0018
                                           -0.3605  0.0038  0.0027  0.0040 -0.7658
                                            0.0014  0.0070  0.0032  0.0189 -0.0001
                                           -0.0002 -0.0001 -0.0127  0.0003  0.0008
                                            0.0111  0.0118
                ( 60.03%)  -0.7748* H  11 s( 99.96%)p 0.00(  0.04%)
                                           -0.9998  0.0021 -0.0014  0.0100  0.0166
                                           -0.0004
   355. (0.02232) BD*( 1) C   3 - C   6  
                ( 51.01%)   0.7142* C   3 s( 35.32%)p 1.83( 64.65%)d 0.00(  0.03%)
                                            0.0001  0.5943 -0.0043  0.0005  0.0010
                                           -0.3905  0.0198  0.0045  0.0004 -0.7022
                                           -0.0006  0.0125 -0.0021  0.0208 -0.0010
                                           -0.0004  0.0002  0.0104 -0.0007 -0.0013
                                           -0.0090 -0.0120
                ( 48.99%)  -0.6999* C   6 s( 34.54%)p 1.89( 65.43%)d 0.00(  0.03%)
                                           -0.0000  0.5877  0.0023 -0.0007 -0.0000
                                            0.3462  0.0077 -0.0025  0.0011  0.7308
                                           -0.0144 -0.0029  0.0031 -0.0080 -0.0004
                                            0.0007 -0.0001  0.0111  0.0001 -0.0008
                                           -0.0066 -0.0129
   356. (0.01634) BD*( 1) C   3 - H   7  
                ( 40.33%)   0.6351* C   3 s( 27.42%)p 2.65( 72.54%)d 0.00(  0.04%)
                                            0.0003 -0.5232 -0.0218 -0.0003  0.0004
                                            0.4755  0.0116 -0.0036 -0.0024 -0.7064
                                           -0.0037 -0.0035 -0.0008  0.0130  0.0001
                                            0.0003  0.0002  0.0168 -0.0003  0.0002
                                            0.0059  0.0086
                ( 59.67%)  -0.7725* H   7 s( 99.96%)p 0.00(  0.04%)
                                           -0.9998 -0.0020 -0.0008 -0.0098  0.0168
                                           -0.0004
   357. (0.02317) BD*( 1) C   4 - C   5  
                ( 50.44%)   0.7102* C   4 s( 40.66%)p 1.46( 59.30%)d 0.00(  0.04%)
                                           -0.0000  0.6374 -0.0177  0.0038  0.0001
                                           -0.7639  0.0136 -0.0026 -0.0128 -0.0916
                                            0.0235  0.0040  0.0033  0.0121 -0.0008
                                           -0.0002 -0.0000  0.0010 -0.0006 -0.0003
                                            0.0130 -0.0138
                ( 49.56%)  -0.7040* C   5 s( 36.47%)p 1.74( 63.50%)d 0.00(  0.03%)
                                           -0.0001  0.6035  0.0218  0.0019 -0.0002
                                            0.7947 -0.0210 -0.0099  0.0019  0.0425
                                            0.0326 -0.0073  0.0005 -0.0011 -0.0001
                                            0.0001 -0.0002  0.0046 -0.0001 -0.0002
                                            0.0136 -0.0112
   358. (0.37100) BD*( 2) C   4 - C   5  
                ( 44.70%)   0.6686* C   4 s(  0.00%)p 1.00( 99.97%)d 0.00(  0.03%)
                                            0.0000  0.0033 -0.0005 -0.0004 -0.0001
                                           -0.0103  0.0002 -0.0000 -0.0003 -0.0239
                                           -0.0002  0.0004  0.0001 -0.9993 -0.0057
                                            0.0175  0.0066  0.0003  0.0162  0.0023
                                            0.0000 -0.0005
                ( 55.30%)  -0.7436* C   5 s(  0.00%)p 1.00( 99.94%)d 0.00(  0.06%)
                                           -0.0000  0.0035 -0.0007  0.0005  0.0004
                                           -0.0028 -0.0001 -0.0000  0.0004 -0.0227
                                            0.0003 -0.0004  0.0001 -0.9988 -0.0135
                                           -0.0320 -0.0006 -0.0005 -0.0235 -0.0070
                                            0.0002  0.0001
   359. (0.03268) BD*( 1) C   4 -Cl   9  
                ( 56.10%)   0.7490* C   4 s( 21.54%)p 3.63( 78.28%)d 0.01(  0.18%)
                                            0.0001 -0.4639 -0.0026  0.0111  0.0009
                                           -0.4767  0.0099 -0.0086  0.0062  0.7449
                                           -0.0038  0.0160 -0.0070 -0.0144 -0.0001
                                           -0.0002  0.0001  0.0323 -0.0006  0.0011
                                            0.0161  0.0232
                ( 43.90%)  -0.6625*Cl   9 s( 19.35%)p 4.14( 80.20%)d 0.02(  0.45%)
                                           -0.0000 -0.0001 -0.4379 -0.0418 -0.0010
                                           -0.0004  0.0000  0.0000  0.4812 -0.0303
                                           -0.0045  0.0000 -0.0002 -0.0001 -0.7534
                                            0.0402  0.0063 -0.0003  0.0002  0.0000
                                            0.0135 -0.0006 -0.0001  0.0000 -0.0000
                                            0.0537 -0.0009  0.0014  0.0224  0.0331
   360. (0.02358) BD*( 1) C   5 - C   6  
                ( 50.31%)   0.7093* C   5 s( 35.88%)p 1.79( 64.09%)d 0.00(  0.03%)
                                           -0.0002  0.5990  0.0053  0.0003  0.0017
                                           -0.4889  0.0206  0.0029 -0.0010  0.6332
                                            0.0114 -0.0130  0.0027 -0.0109 -0.0015
                                            0.0006  0.0001 -0.0117  0.0000 -0.0004
                                           -0.0061 -0.0122
                ( 49.69%)  -0.7049* C   6 s( 34.99%)p 1.86( 64.98%)d 0.00(  0.03%)
                                            0.0001  0.5915 -0.0002  0.0015  0.0003
                                            0.4322  0.0068 -0.0044  0.0012 -0.6800
                                            0.0156  0.0032 -0.0033  0.0156 -0.0018
                                            0.0004  0.0002 -0.0123  0.0002 -0.0001
                                           -0.0028 -0.0131
   361. (0.01603) BD*( 1) C   5 - H   8  
                ( 39.72%)   0.6303* C   5 s( 27.64%)p 2.62( 72.32%)d 0.00(  0.04%)
                                           -0.0003  0.5253 -0.0217 -0.0020 -0.0014
                                           -0.3568 -0.0046  0.0057  0.0006 -0.7716
                                           -0.0061  0.0075  0.0035  0.0204  0.0002
                                            0.0004  0.0000  0.0121 -0.0003 -0.0009
                                           -0.0121 -0.0114
                ( 60.28%)  -0.7764* H   8 s( 99.96%)p 0.00(  0.04%)
                                            0.9998 -0.0022  0.0015  0.0060  0.0184
                                           -0.0004
   362. (0.04022) BD*( 1) C   6 - C  12  
                ( 51.80%)   0.7197* C   6 s( 30.41%)p 2.29( 69.56%)d 0.00(  0.02%)
                                            0.0000  0.5515  0.0011  0.0003 -0.0002
                                           -0.8319 -0.0032  0.0109  0.0029 -0.0496
                                            0.0035 -0.0023  0.0003 -0.0301  0.0028
                                            0.0011  0.0002  0.0006  0.0021  0.0000
                                            0.0107 -0.0096
                ( 48.20%)  -0.6942* C  12 s( 33.32%)p 2.00( 66.66%)d 0.00(  0.02%)
                                           -0.0000  0.5773 -0.0023  0.0004  0.8155
                                            0.0229 -0.0067 -0.0008  0.0122  0.0019
                                           -0.0032 -0.0005  0.0277  0.0008 -0.0009
                                            0.0000  0.0030  0.0033  0.0011  0.0080
                                           -0.0084
   363. (0.02179) BD*( 1) C  12 - C  13  
                ( 49.46%)   0.7033* C  12 s( 33.95%)p 1.94( 66.00%)d 0.00(  0.04%)
                                            0.0001 -0.5827  0.0073 -0.0002  0.3989
                                            0.0222 -0.0049 -0.0002  0.7028 -0.0204
                                           -0.0085  0.0017  0.0769 -0.0101  0.0001
                                           -0.0005 -0.0136 -0.0013 -0.0023  0.0012
                                            0.0149
                ( 50.54%)  -0.7109* C  13 s( 33.77%)p 1.96( 66.18%)d 0.00(  0.04%)
                                            0.0002 -0.5810 -0.0135  0.0053 -0.0004
                                           -0.5219  0.0287  0.0061 -0.0022 -0.6207
                                           -0.0065  0.0117 -0.0019  0.0563 -0.0019
                                            0.0007  0.0003 -0.0127 -0.0015 -0.0020
                                            0.0103  0.0124
   364. (0.38358) BD*( 2) C  12 - C  13  
                ( 46.75%)   0.6838* C  12 s(  0.00%)p 1.00( 99.91%)d 0.00(  0.08%)
                                           -0.0003 -0.0043  0.0007 -0.0007  0.0354
                                            0.0012 -0.0033 -0.0003  0.0850 -0.0077
                                           -0.0007  0.0005 -0.9952  0.0000 -0.0157
                                            0.0033 -0.0011  0.0286  0.0016 -0.0041
                                           -0.0018
                ( 53.25%)  -0.7297* C  13 s(  1.00%)p99.00( 98.91%)d 0.09(  0.09%)
                                            0.0004  0.0995 -0.0094 -0.0005  0.0006
                                           -0.0902 -0.0046 -0.0014 -0.0009 -0.1067
                                            0.0008 -0.0034 -0.0004 -0.9842 -0.0220
                                           -0.0183  0.0020  0.0004 -0.0009 -0.0287
                                            0.0044 -0.0073
   365. (0.02302) BD*( 1) C  12 - C  15  
                ( 51.96%)   0.7208* C  12 s( 32.68%)p 2.06( 67.26%)d 0.00(  0.06%)
                                           -0.0001  0.5715  0.0159 -0.0008 -0.4159
                                           -0.0186  0.0022 -0.0027  0.7048 -0.0236
                                           -0.0036  0.0041  0.0432 -0.0012 -0.0014
                                            0.0005 -0.0178 -0.0012  0.0035 -0.0070
                                           -0.0151
                ( 48.04%)  -0.6931* C  15 s( 49.63%)p 1.01( 50.34%)d 0.00(  0.03%)
                                            0.0000  0.7044  0.0088 -0.0024  0.0001
                                            0.5213 -0.0032  0.0089  0.0019 -0.4763
                                           -0.0081 -0.0104 -0.0019 -0.0676  0.0008
                                           -0.0009 -0.0005 -0.0108 -0.0016  0.0049
                                           -0.0103 -0.0085
   366. (0.02649) BD*( 1) C  13 - C  14  
                ( 51.34%)   0.7165* C  13 s( 34.82%)p 1.87( 65.13%)d 0.00(  0.05%)
                                           -0.0001  0.5898  0.0195  0.0036  0.0005
                                           -0.7875  0.0275  0.0064 -0.0042  0.1215
                                            0.0359 -0.0088  0.0012  0.1187 -0.0137
                                            0.0008  0.0003 -0.0104 -0.0086  0.0021
                                            0.0138 -0.0098
                ( 48.66%)  -0.6976* C  14 s( 39.91%)p 1.50( 60.05%)d 0.00(  0.04%)
                                           -0.0002  0.6317  0.0012  0.0047  0.0002
                                            0.7032 -0.0023 -0.0121  0.0077 -0.3011
                                            0.0330 -0.0010  0.0003 -0.1186  0.0052
                                            0.0016  0.0001 -0.0065 -0.0120  0.0047
                                            0.0093 -0.0100
   367. (0.01665) BD*( 1) C  13 - H  20  
                ( 38.18%)   0.6179* C  13 s( 30.41%)p 2.29( 69.55%)d 0.00(  0.04%)
                                           -0.0003  0.5511 -0.0195  0.0019 -0.0009
                                            0.3101 -0.0007 -0.0044 -0.0019 -0.7661
                                           -0.0100 -0.0015  0.0023  0.1107  0.0053
                                            0.0003  0.0001 -0.0101  0.0044 -0.0109
                                           -0.0099 -0.0054
                ( 61.82%)  -0.7863* H  20 s( 99.95%)p 0.00(  0.05%)
                                            0.9997  0.0014  0.0007 -0.0075  0.0197
                                           -0.0080
   368. (0.03072) BD*( 1) C  14 - C  17  
                ( 50.21%)   0.7086* C  14 s( 36.11%)p 1.77( 63.83%)d 0.00(  0.05%)
                                           -0.0001  0.6009 -0.0028  0.0062 -0.0003
                                           -0.2287  0.0348 -0.0062  0.0019  0.7599
                                           -0.0008 -0.0095  0.0076 -0.0845  0.0050
                                            0.0015  0.0003 -0.0078  0.0036 -0.0114
                                           -0.0131 -0.0122
                ( 49.79%)  -0.7056* C  17 s( 49.97%)p 1.00( 49.99%)d 0.00(  0.04%)
                                           -0.0000  0.7069 -0.0046  0.0030 -0.0001
                                           -0.0449  0.0177 -0.0083 -0.0018 -0.7006
                                            0.0167  0.0129 -0.0050  0.0776 -0.0099
                                            0.0007  0.0004 -0.0100  0.0021 -0.0059
                                           -0.0132 -0.0080
   369. (0.38424) BD*( 2) C  14 - C  17  
                ( 41.94%)   0.6476* C  14 s(  2.08%)p46.96( 97.86%)d 0.02(  0.05%)
                                           -0.0005 -0.1443  0.0045 -0.0019 -0.0002
                                           -0.0402  0.0009  0.0043 -0.0003 -0.0077
                                            0.0081  0.0021 -0.0016 -0.9880 -0.0148
                                           -0.0200 -0.0046 -0.0028 -0.0001 -0.0169
                                            0.0009  0.0149
                ( 58.06%)  -0.7620* C  17 s(  1.06%)p93.62( 98.82%)d 0.11(  0.12%)
                                            0.0009  0.1026 -0.0020 -0.0046  0.0001
                                            0.0048 -0.0072 -0.0031 -0.0015 -0.0069
                                            0.0082 -0.0005 -0.0027 -0.9938 -0.0056
                                           -0.0192  0.0007  0.0012 -0.0274  0.0181
                                            0.0020 -0.0112
   370. (0.06020) BD*( 1) C  14 -Cl  18  
                ( 54.45%)   0.7379* C  14 s( 21.74%)p 3.59( 78.08%)d 0.01(  0.17%)
                                            0.0001 -0.4661 -0.0039  0.0142  0.0001
                                            0.6704 -0.0019 -0.0080 -0.0133  0.5741
                                            0.0032 -0.0041 -0.0106  0.0368  0.0095
                                           -0.0042 -0.0007 -0.0333 -0.0101 -0.0076
                                           -0.0061  0.0208
                ( 45.55%)  -0.6749*Cl  18 s( 18.97%)p 4.25( 80.55%)d 0.03(  0.48%)
                                           -0.0000 -0.0001 -0.4332 -0.0452 -0.0029
                                           -0.0002  0.0000 -0.0001 -0.6719  0.0383
                                           -0.0074  0.0003  0.0002 -0.0001 -0.5825
                                            0.0335 -0.0081  0.0002  0.0001 -0.0000
                                           -0.1091  0.0065 -0.0017  0.0006  0.0001
                                           -0.0582 -0.0117 -0.0100 -0.0088  0.0327
   371. (0.02697) BD*( 1) C  15 - C  16  
                ( 48.43%)   0.6959* C  15 s( 47.97%)p 1.08( 51.98%)d 0.00(  0.05%)
                                            0.0002 -0.6925  0.0105 -0.0011 -0.0001
                                            0.3633  0.0112  0.0053  0.0019 -0.6208
                                            0.0183 -0.0003 -0.0048 -0.0429  0.0033
                                           -0.0005 -0.0006  0.0167  0.0005 -0.0001
                                           -0.0115  0.0092
                ( 51.57%)  -0.7182* C  16 s( 35.23%)p 1.84( 64.70%)d 0.00(  0.07%)
                                            0.0002 -0.5935  0.0026 -0.0010  0.0003
                                           -0.7811  0.0247  0.0052 -0.0081  0.1793
                                            0.0550 -0.0100  0.0052  0.0292  0.0049
                                            0.0002  0.0002  0.0153  0.0021 -0.0023
                                           -0.0154  0.0155
   372. (0.25555) BD*( 2) C  15 - C  16  
                ( 50.92%)   0.7136* C  15 s(  0.09%)p99.99( 99.72%)d 2.14(  0.19%)
                                           -0.0002  0.0295 -0.0030  0.0007  0.0003
                                           -0.0081 -0.0028 -0.0017 -0.0001 -0.1063
                                            0.0035  0.0021  0.0005  0.9927 -0.0090
                                           -0.0192 -0.0032  0.0041 -0.0426 -0.0065
                                            0.0013 -0.0026
                ( 49.08%)  -0.7006* C  16 s(  0.19%)p99.99( 99.58%)d 1.17(  0.23%)
                                           -0.0003  0.0439 -0.0009 -0.0020  0.0009
                                           -0.0204 -0.0002 -0.0001 -0.0001 -0.1049
                                           -0.0022  0.0005  0.0001  0.9921  0.0055
                                            0.0127 -0.0027 -0.0015  0.0237 -0.0400
                                           -0.0043 -0.0090
   373. (0.09588) BD*( 1) C  15 - C  17  
                ( 52.02%)   0.7212* C  15 s(  2.39%)p40.76( 97.39%)d 0.09(  0.22%)
                                           -0.0007  0.1488 -0.0406 -0.0101  0.0005
                                           -0.7695 -0.0124 -0.0113  0.0009 -0.6126
                                           -0.0173  0.0019  0.0043 -0.0765  0.0002
                                            0.0001  0.0003  0.0308  0.0019  0.0032
                                            0.0211 -0.0278
                ( 47.98%)  -0.6927* C  17 s(  1.70%)p57.64( 98.08%)d 0.13(  0.22%)
                                           -0.0010  0.1251 -0.0333 -0.0157  0.0000
                                            0.9875  0.0234 -0.0021 -0.0028  0.0644
                                           -0.0242 -0.0034 -0.0029  0.0172  0.0091
                                           -0.0046  0.0009  0.0119  0.0100  0.0005
                                            0.0334 -0.0288
   374. (0.04369) BD*( 1) C  16 - C  17  
                ( 53.15%)   0.7290* C  16 s( 29.48%)p 2.39( 70.43%)d 0.00(  0.08%)
                                           -0.0003  0.5429  0.0073 -0.0010  0.0001
                                           -0.5587  0.0444 -0.0043  0.0019 -0.6153
                                           -0.0386  0.0048 -0.0018 -0.1006  0.0036
                                           -0.0006  0.0008  0.0212  0.0040  0.0077
                                           -0.0095 -0.0152
                ( 46.85%)  -0.6845* C  17 s( 47.29%)p 1.11( 52.66%)d 0.00(  0.06%)
                                           -0.0002  0.6876 -0.0031 -0.0048  0.0001
                                           -0.1355  0.0092 -0.0099 -0.0015  0.7094
                                           -0.0197 -0.0128  0.0008  0.0654 -0.0015
                                           -0.0008  0.0003  0.0184  0.0007  0.0045
                                           -0.0129 -0.0069
   375. (0.05772) BD*( 1) C  16 - H  19  
                ( 37.07%)   0.6089* C  16 s( 34.84%)p 1.87( 65.15%)d 0.00(  0.02%)
                                            0.0005 -0.5901 -0.0125 -0.0010 -0.0003
                                            0.2716  0.0031 -0.0016 -0.0001 -0.7584
                                           -0.0138 -0.0006  0.0025 -0.0484  0.0002
                                           -0.0003  0.0004  0.0071 -0.0007  0.0013
                                            0.0095  0.0033
                ( 62.93%)  -0.7933* H  19 s( 99.95%)p 0.00(  0.05%)
                                           -0.9997 -0.0060 -0.0019 -0.0081  0.0218
                                            0.0001


 NHO Directionality and "Bond Bending" (deviations from line of nuclear centers)

         [Thresholds for printing:  angular deviation  >  1.0 degree]
                                    hybrid p-character > 25.0%
                                    orbital occupancy  >  0.10e

                                Line of Centers        Hybrid 1              Hybrid 2
                                ---------------  -------------------   ------------------
                NBO               Theta   Phi    Theta   Phi    Dev    Theta   Phi    Dev
 ========================================================================================
     1. BD (   1) C   1 - C   2    90.7  128.1    90.7  126.4   1.7     89.2  306.0   2.1
     2. BD (   1) C   1 - C   4    88.7  240.1    88.7  244.2   4.2     91.3   58.8   1.3
     4. BD (   2) C   1 - O  10    90.5    4.3   178.8  255.2  89.9    178.7  246.4  89.9
     5. BD (   1) C   2 - C   3    89.5  184.6    89.0  185.6   1.1     89.8    3.5   1.3
     6. BD (   2) C   2 - C   3    89.5  184.6   178.6  240.8  89.7    178.6  263.8  89.7
     7. BD (   1) C   2 - H  11    91.3   63.9    91.3   65.1   1.2      --     --    --
     8. BD (   1) C   3 - C   6    88.7  242.5     --     --    --      90.6   63.8   1.5
    11. BD (   2) C   4 - C   5    89.5  184.4   178.5  246.1  89.8    178.7  263.6  89.7
    12. BD (   1) C   4 -Cl   9    89.1  303.1    89.1  302.0   1.0      --     --    --
    13. BD (   1) C   5 - C   6    90.8  125.6     --     --    --      89.0  303.3   2.3
    15. BD (   1) C   6 - C  12    92.9  182.0    91.8  183.3   1.7     88.1    0.7   1.7
    16. BD (   1) C  12 - C  13    91.4  236.8    94.8  238.4   3.7     94.0   51.6   7.5
    17. BD (   2) C  12 - C  13    91.4  236.8     4.8  246.8  86.7    171.9  228.5  99.4
    18. BD (   1) C  12 - C  15    85.0  125.2    87.1  122.5   3.4     95.4  316.8  11.6
    19. BD (   1) C  13 - C  14    79.7  163.5    82.2  168.8   5.8     98.5  338.9   4.9
    20. BD (   1) C  13 - H  20    76.8  292.6    82.0  291.4   5.4      --     --    --
    21. BD (   1) C  14 - C  17    98.0   99.0    95.7  104.7   6.0     84.2  266.8  12.3
    22. BD (   2) C  14 - C  17    98.0   99.0     2.0  358.5  98.3    179.6  195.3  97.9
    23. BD (   1) C  14 -Cl  18    95.8  220.8    92.8  221.0   3.0     83.0   41.0   1.2
    24. BD (   1) C  15 - C  16    87.1  145.7    86.8  122.1  23.5     92.5  343.2  17.4
    25. BD (   2) C  15 - C  16    87.1  145.7     6.0  262.8  89.9      6.2  259.0  90.4
    26. BD (   1) C  15 - C  17    93.4  201.5    94.3  218.2  16.7     88.7    1.9  19.7
    27. BD (   1) C  16 - C  17    96.6  251.6    96.6  231.6  19.9     84.8  101.5  29.8
    28. BD (   1) C  16 - H  19    88.4  110.0    86.6  109.5   1.8      --     --    --
    52. LP (   1) C   6             --     --      2.2  155.3   --       --     --    --
    54. LP (   2)Cl   9             --     --     89.0  213.2   --       --     --    --
    55. LP (   3)Cl   9             --     --    178.7  255.3   --       --     --    --
    56. LP (   1) O  10             --     --     90.5    5.5   --       --     --    --
    57. LP (   2) O  10             --     --     88.9  274.7   --       --     --    --
    59. LP (   2)Cl  18             --     --    100.0  311.3   --       --     --    --
    60. LP (   3)Cl  18             --     --    168.5  101.0   --       --     --    --
   351. BD*(   2) C   1 - O  10    90.5    4.3   178.8  255.2  89.9    178.7  246.4  89.9
   353. BD*(   2) C   2 - C   3    89.5  184.6   178.6  240.8  89.7    178.6  263.8  89.7
   358. BD*(   2) C   4 - C   5    89.5  184.4   178.5  246.1  89.8    178.7  263.6  89.7
   364. BD*(   2) C  12 - C  13    91.4  236.8     4.8  246.8  86.7    171.9  228.5  99.4
   369. BD*(   2) C  14 - C  17    98.0   99.0     2.0  358.5  98.3    179.6  195.3  97.9
   372. BD*(   2) C  15 - C  16    87.1  145.7     6.0  262.8  89.9      6.2  259.0  90.4


 Second Order Perturbation Theory Analysis of Fock Matrix in NBO Basis

     Threshold for printing:   0.50 kcal/mol
                                                                              E(2)  E(j)-E(i) F(i,j)
         Donor NBO (i)                     Acceptor NBO (j)                 kcal/mol   a.u.    a.u. 
 ===================================================================================================

 within unit  1
   1. BD (   1) C   1 - C   2        / 95. RY*(   1) C   3                    0.87    1.75    0.035
   1. BD (   1) C   1 - C   2        / 96. RY*(   2) C   3                    1.66    2.00    0.052
   1. BD (   1) C   1 - C   2        /112. RY*(   1) C   4                    0.70    1.82    0.032
   1. BD (   1) C   1 - C   2        /113. RY*(   2) C   4                    0.63    1.70    0.029
   1. BD (   1) C   1 - C   2        /194. RY*(   1) O  10                    0.93    1.47    0.033
   1. BD (   1) C   1 - C   2        /349. BD*(   1) C   1 - C   4            2.09    1.28    0.047
   1. BD (   1) C   1 - C   2        /350. BD*(   1) C   1 - O  10            1.66    1.40    0.043
   1. BD (   1) C   1 - C   2        /352. BD*(   1) C   2 - C   3            3.04    1.40    0.059
   1. BD (   1) C   1 - C   2        /354. BD*(   1) C   2 - H  11            0.54    1.24    0.023
   1. BD (   1) C   1 - C   2        /356. BD*(   1) C   3 - H   7            3.12    1.21    0.055
   1. BD (   1) C   1 - C   2        /359. BD*(   1) C   4 -Cl   9            6.06    0.93    0.067
   2. BD (   1) C   1 - C   4        / 78. RY*(   1) C   2                    1.25    2.02    0.045
   2. BD (   1) C   1 - C   4        /129. RY*(   1) C   5                    2.19    1.72    0.055
   2. BD (   1) C   1 - C   4        /174. RY*(   2)Cl   9                    0.59    1.33    0.025
   2. BD (   1) C   1 - C   4        /194. RY*(   1) O  10                    1.01    1.49    0.035
   2. BD (   1) C   1 - C   4        /348. BD*(   1) C   1 - C   2            1.45    1.32    0.039
   2. BD (   1) C   1 - C   4        /350. BD*(   1) C   1 - O  10            2.11    1.43    0.049
   2. BD (   1) C   1 - C   4        /354. BD*(   1) C   2 - H  11            2.27    1.26    0.048
   2. BD (   1) C   1 - C   4        /357. BD*(   1) C   4 - C   5            3.73    1.41    0.065
   2. BD (   1) C   1 - C   4        /361. BD*(   1) C   5 - H   8            2.80    1.23    0.053
   3. BD (   1) C   1 - O  10        / 61. RY*(   1) C   1                    1.44    2.16    0.050
   3. BD (   1) C   1 - O  10        /112. RY*(   1) C   4                    0.62    2.18    0.033
   3. BD (   1) C   1 - O  10        /348. BD*(   1) C   1 - C   2            2.21    1.66    0.055
   3. BD (   1) C   1 - O  10        /349. BD*(   1) C   1 - C   4            2.17    1.64    0.054
   3. BD (   1) C   1 - O  10        /352. BD*(   1) C   2 - C   3            0.99    1.76    0.037
   3. BD (   1) C   1 - O  10        /357. BD*(   1) C   4 - C   5            1.27    1.75    0.042
   4. BD (   2) C   1 - O  10        /351. BD*(   2) C   1 - O  10            1.34    0.46    0.025
   4. BD (   2) C   1 - O  10        /353. BD*(   2) C   2 - C   3            4.68    0.46    0.045
   4. BD (   2) C   1 - O  10        /358. BD*(   2) C   4 - C   5            4.49    0.44    0.044
   5. BD (   1) C   2 - C   3        / 62. RY*(   2) C   1                    0.98    2.30    0.042
   5. BD (   1) C   2 - C   3        / 64. RY*(   4) C   1                    1.34    3.01    0.057
   5. BD (   1) C   2 - C   3        /147. RY*(   2) C   6                    2.01    2.14    0.059
   5. BD (   1) C   2 - C   3        /348. BD*(   1) C   1 - C   2            2.02    1.36    0.047
   5. BD (   1) C   2 - C   3        /350. BD*(   1) C   1 - O  10            2.63    1.47    0.056
   5. BD (   1) C   2 - C   3        /354. BD*(   1) C   2 - H  11            1.49    1.30    0.039
   5. BD (   1) C   2 - C   3        /355. BD*(   1) C   3 - C   6            4.52    1.41    0.071
   5. BD (   1) C   2 - C   3        /356. BD*(   1) C   3 - H   7            1.44    1.28    0.038
   5. BD (   1) C   2 - C   3        /362. BD*(   1) C   6 - C  12            3.86    1.23    0.062
   6. BD (   2) C   2 - C   3        / 52. LP (   1) C   6                   36.31    0.18    0.101
   6. BD (   2) C   2 - C   3        / 63. RY*(   3) C   1                    0.68    1.92    0.034
   6. BD (   2) C   2 - C   3        / 68. RY*(   8) C   1                    0.55    1.56    0.027
   6. BD (   2) C   2 - C   3        /148. RY*(   3) C   6                    0.99    1.03    0.030
   6. BD (   2) C   2 - C   3        /351. BD*(   2) C   1 - O  10           28.29    0.38    0.099
   6. BD (   2) C   2 - C   3        /353. BD*(   2) C   2 - C   3            0.57    0.37    0.013
   7. BD (   1) C   2 - H  11        / 61. RY*(   1) C   1                    0.83    1.64    0.033
   7. BD (   1) C   2 - H  11        / 65. RY*(   5) C   1                    0.55    1.93    0.029
   7. BD (   1) C   2 - H  11        / 95. RY*(   1) C   3                    0.92    1.60    0.034
   7. BD (   1) C   2 - H  11        /349. BD*(   1) C   1 - C   4            3.31    1.13    0.055
   7. BD (   1) C   2 - H  11        /352. BD*(   1) C   2 - C   3            1.21    1.25    0.035
   7. BD (   1) C   2 - H  11        /355. BD*(   1) C   3 - C   6            4.84    1.20    0.068
   7. BD (   1) C   2 - H  11        /356. BD*(   1) C   3 - H   7            0.67    1.06    0.024
   8. BD (   1) C   3 - C   6        / 78. RY*(   1) C   2                    0.55    2.03    0.030
   8. BD (   1) C   3 - C   6        / 79. RY*(   2) C   2                    2.37    1.71    0.057
   8. BD (   1) C   3 - C   6        /130. RY*(   2) C   5                    1.13    1.82    0.041
   8. BD (   1) C   3 - C   6        /216. RY*(   1) C  12                    1.34    2.09    0.048
   8. BD (   1) C   3 - C   6        /352. BD*(   1) C   2 - C   3            4.11    1.44    0.069
   8. BD (   1) C   3 - C   6        /354. BD*(   1) C   2 - H  11            2.75    1.27    0.053
   8. BD (   1) C   3 - C   6        /356. BD*(   1) C   3 - H   7            1.10    1.25    0.033
   8. BD (   1) C   3 - C   6        /360. BD*(   1) C   5 - C   6            4.52    1.39    0.071
   8. BD (   1) C   3 - C   6        /361. BD*(   1) C   5 - H   8            3.17    1.25    0.056
   8. BD (   1) C   3 - C   6        /362. BD*(   1) C   6 - C  12            2.44    1.21    0.049
   8. BD (   1) C   3 - C   6        /363. BD*(   1) C  12 - C  13            2.44    1.27    0.050
   9. BD (   1) C   3 - H   7        / 78. RY*(   1) C   2                    1.48    1.86    0.047
   9. BD (   1) C   3 - H   7        /146. RY*(   1) C   6                    1.15    1.82    0.041
   9. BD (   1) C   3 - H   7        /348. BD*(   1) C   1 - C   2            4.36    1.16    0.064
   9. BD (   1) C   3 - H   7        /352. BD*(   1) C   2 - C   3            1.11    1.27    0.034
   9. BD (   1) C   3 - H   7        /354. BD*(   1) C   2 - H  11            0.63    1.10    0.024
   9. BD (   1) C   3 - H   7        /355. BD*(   1) C   3 - C   6            0.76    1.21    0.027
   9. BD (   1) C   3 - H   7        /360. BD*(   1) C   5 - C   6            4.55    1.22    0.066
   9. BD (   1) C   3 - H   7        /373. BD*(   1) C  15 - C  17            0.51    0.75    0.018
  10. BD (   1) C   4 - C   5        / 62. RY*(   2) C   1                    0.59    2.33    0.033
  10. BD (   1) C   4 - C   5        / 64. RY*(   4) C   1                    1.12    3.03    0.052
  10. BD (   1) C   4 - C   5        /146. RY*(   1) C   6                    2.20    2.04    0.060
  10. BD (   1) C   4 - C   5        /349. BD*(   1) C   1 - C   4            2.72    1.37    0.055
  10. BD (   1) C   4 - C   5        /350. BD*(   1) C   1 - O  10            2.33    1.49    0.053
  10. BD (   1) C   4 - C   5        /360. BD*(   1) C   5 - C   6            5.02    1.44    0.076
  10. BD (   1) C   4 - C   5        /361. BD*(   1) C   5 - H   8            1.73    1.30    0.042
  10. BD (   1) C   4 - C   5        /362. BD*(   1) C   6 - C  12            3.85    1.26    0.062
  11. BD (   2) C   4 - C   5        / 52. LP (   1) C   6                   31.80    0.20    0.099
  11. BD (   2) C   4 - C   5        / 63. RY*(   3) C   1                    0.67    1.94    0.034
  11. BD (   2) C   4 - C   5        / 67. RY*(   7) C   1                    0.74    1.40    0.030
  11. BD (   2) C   4 - C   5        /148. RY*(   3) C   6                    0.84    1.05    0.028
  11. BD (   2) C   4 - C   5        /173. RY*(   1)Cl   9                    2.50    0.94    0.045
  11. BD (   2) C   4 - C   5        /351. BD*(   2) C   1 - O  10           26.55    0.39    0.098
  12. BD (   1) C   4 -Cl   9        / 61. RY*(   1) C   1                    0.81    1.85    0.035
  12. BD (   1) C   4 -Cl   9        /129. RY*(   1) C   5                    0.78    1.75    0.033
  12. BD (   1) C   4 -Cl   9        /348. BD*(   1) C   1 - C   2            2.03    1.35    0.047
  12. BD (   1) C   4 -Cl   9        /360. BD*(   1) C   5 - C   6            3.03    1.40    0.058
  13. BD (   1) C   5 - C   6        / 95. RY*(   1) C   3                    0.54    1.79    0.028
  13. BD (   1) C   5 - C   6        / 96. RY*(   2) C   3                    0.61    2.04    0.032
  13. BD (   1) C   5 - C   6        /112. RY*(   1) C   4                    0.68    1.86    0.032
  13. BD (   1) C   5 - C   6        /113. RY*(   2) C   4                    1.70    1.74    0.049
  13. BD (   1) C   5 - C   6        /216. RY*(   1) C  12                    1.57    2.09    0.051
  13. BD (   1) C   5 - C   6        /355. BD*(   1) C   3 - C   6            4.40    1.39    0.070
  13. BD (   1) C   5 - C   6        /356. BD*(   1) C   3 - H   7            2.85    1.26    0.054
  13. BD (   1) C   5 - C   6        /357. BD*(   1) C   4 - C   5            5.13    1.43    0.077
  13. BD (   1) C   5 - C   6        /359. BD*(   1) C   4 -Cl   9            5.40    0.98    0.065
  13. BD (   1) C   5 - C   6        /361. BD*(   1) C   5 - H   8            1.37    1.25    0.037
  13. BD (   1) C   5 - C   6        /362. BD*(   1) C   6 - C  12            2.48    1.21    0.049
  13. BD (   1) C   5 - C   6        /365. BD*(   1) C  12 - C  15            1.71    1.38    0.043
  14. BD (   1) C   5 - H   8        /112. RY*(   1) C   4                    1.40    1.70    0.044
  14. BD (   1) C   5 - H   8        /147. RY*(   2) C   6                    1.09    1.95    0.041
  14. BD (   1) C   5 - H   8        /349. BD*(   1) C   1 - C   4            5.08    1.16    0.069
  14. BD (   1) C   5 - H   8        /355. BD*(   1) C   3 - C   6            4.27    1.22    0.064
  14. BD (   1) C   5 - H   8        /357. BD*(   1) C   4 - C   5            1.56    1.26    0.040
  14. BD (   1) C   5 - H   8        /359. BD*(   1) C   4 -Cl   9            0.58    0.81    0.019
  14. BD (   1) C   5 - H   8        /360. BD*(   1) C   5 - C   6            1.11    1.22    0.033
  15. BD (   1) C   6 - C  12        / 95. RY*(   1) C   3                    0.97    1.73    0.037
  15. BD (   1) C   6 - C  12        /130. RY*(   2) C   5                    0.54    1.77    0.028
  15. BD (   1) C   6 - C  12        /266. RY*(   1) C  15                    1.00    1.46    0.034
  15. BD (   1) C   6 - C  12        /352. BD*(   1) C   2 - C   3            2.06    1.38    0.048
  15. BD (   1) C   6 - C  12        /355. BD*(   1) C   3 - C   6            2.23    1.33    0.049
  15. BD (   1) C   6 - C  12        /357. BD*(   1) C   4 - C   5            1.69    1.37    0.043
  15. BD (   1) C   6 - C  12        /360. BD*(   1) C   5 - C   6            2.35    1.33    0.050
  15. BD (   1) C   6 - C  12        /363. BD*(   1) C  12 - C  13            1.92    1.21    0.043
  15. BD (   1) C   6 - C  12        /365. BD*(   1) C  12 - C  15            2.98    1.32    0.056
  15. BD (   1) C   6 - C  12        /366. BD*(   1) C  13 - C  14            0.84    1.28    0.029
  15. BD (   1) C   6 - C  12        /371. BD*(   1) C  15 - C  16            3.65    1.32    0.062
  15. BD (   1) C   6 - C  12        /373. BD*(   1) C  15 - C  17            1.14    0.87    0.029
  16. BD (   1) C  12 - C  13        /146. RY*(   1) C   6                    1.16    2.00    0.043
  16. BD (   1) C  12 - C  13        /147. RY*(   2) C   6                    0.94    2.12    0.040
  16. BD (   1) C  12 - C  13        /249. RY*(   1) C  14                    1.29    1.72    0.042
  16. BD (   1) C  12 - C  13        /266. RY*(   1) C  15                    0.56    1.53    0.026
  16. BD (   1) C  12 - C  13        /345. RY*(   3) H  20                    1.10    1.24    0.033
  16. BD (   1) C  12 - C  13        /355. BD*(   1) C   3 - C   6            1.64    1.40    0.043
  16. BD (   1) C  12 - C  13        /362. BD*(   1) C   6 - C  12            2.47    1.22    0.049
  16. BD (   1) C  12 - C  13        /365. BD*(   1) C  12 - C  15            4.12    1.38    0.068
  16. BD (   1) C  12 - C  13        /366. BD*(   1) C  13 - C  14            2.48    1.35    0.052
  16. BD (   1) C  12 - C  13        /367. BD*(   1) C  13 - H  20            0.92    1.16    0.029
  16. BD (   1) C  12 - C  13        /370. BD*(   1) C  14 -Cl  18            8.94    0.92    0.082
  16. BD (   1) C  12 - C  13        /371. BD*(   1) C  15 - C  16            5.60    1.39    0.079
  16. BD (   1) C  12 - C  13        /373. BD*(   1) C  15 - C  17            2.59    0.93    0.045
  16. BD (   1) C  12 - C  13        /375. BD*(   1) C  16 - H  19            0.65    3.16    0.041
  17. BD (   2) C  12 - C  13        / 52. LP (   1) C   6                   23.31    0.20    0.080
  17. BD (   2) C  12 - C  13        /148. RY*(   3) C   6                    0.92    1.05    0.031
  17. BD (   2) C  12 - C  13        /251. RY*(   3) C  14                    1.12    1.25    0.037
  17. BD (   2) C  12 - C  13        /270. RY*(   5) C  15                    1.00    1.76    0.041
  17. BD (   2) C  12 - C  13        /345. RY*(   3) H  20                    2.52    0.80    0.044
  17. BD (   2) C  12 - C  13        /364. BD*(   2) C  12 - C  13            1.60    0.32    0.020
  17. BD (   2) C  12 - C  13        /369. BD*(   2) C  14 - C  17           26.14    0.32    0.082
  17. BD (   2) C  12 - C  13        /370. BD*(   1) C  14 -Cl  18            1.17    0.48    0.023
  17. BD (   2) C  12 - C  13        /372. BD*(   2) C  15 - C  16           43.62    0.35    0.112
  17. BD (   2) C  12 - C  13        /375. BD*(   1) C  16 - H  19            1.37    2.71    0.059
  18. BD (   1) C  12 - C  15        /146. RY*(   1) C   6                    0.93    2.10    0.039
  18. BD (   1) C  12 - C  15        /147. RY*(   2) C   6                    1.12    2.22    0.045
  18. BD (   1) C  12 - C  15        /284. RY*(   2) C  16                    1.21    1.97    0.044
  18. BD (   1) C  12 - C  15        /285. RY*(   3) C  16                    0.89    1.69    0.035
  18. BD (   1) C  12 - C  15        /291. RY*(   9) C  16                    0.55    3.11    0.037
  18. BD (   1) C  12 - C  15        /360. BD*(   1) C   5 - C   6            1.79    1.49    0.046
  18. BD (   1) C  12 - C  15        /362. BD*(   1) C   6 - C  12            3.34    1.31    0.059
  18. BD (   1) C  12 - C  15        /363. BD*(   1) C  12 - C  13            2.06    1.37    0.047
  18. BD (   1) C  12 - C  15        /367. BD*(   1) C  13 - H  20            2.48    1.25    0.050
  18. BD (   1) C  12 - C  15        /370. BD*(   1) C  14 -Cl  18            0.85    1.02    0.027
  18. BD (   1) C  12 - C  15        /371. BD*(   1) C  15 - C  16            6.92    1.48    0.091
  18. BD (   1) C  12 - C  15        /373. BD*(   1) C  15 - C  17            3.31    1.03    0.053
  19. BD (   1) C  13 - C  14        /216. RY*(   1) C  12                    1.38    2.18    0.049
  19. BD (   1) C  13 - C  14        /300. RY*(   1) C  17                    1.08    1.44    0.035
  19. BD (   1) C  13 - C  14        /362. BD*(   1) C   6 - C  12            4.50    1.30    0.068
  19. BD (   1) C  13 - C  14        /363. BD*(   1) C  12 - C  13            1.75    1.36    0.044
  19. BD (   1) C  13 - C  14        /364. BD*(   2) C  12 - C  13            0.74    0.85    0.025
  19. BD (   1) C  13 - C  14        /367. BD*(   1) C  13 - H  20            1.43    1.24    0.038
  19. BD (   1) C  13 - C  14        /368. BD*(   1) C  14 - C  17            6.11    1.45    0.084
  19. BD (   1) C  13 - C  14        /373. BD*(   1) C  15 - C  17            1.75    1.01    0.038
  19. BD (   1) C  13 - C  14        /374. BD*(   1) C  16 - C  17            5.02    1.33    0.073
  20. BD (   1) C  13 - H  20        /217. RY*(   2) C  12                    1.12    1.81    0.040
  20. BD (   1) C  13 - H  20        /250. RY*(   2) C  14                    0.86    1.53    0.032
  20. BD (   1) C  13 - H  20        /345. RY*(   3) H  20                    4.07    1.11    0.060
  20. BD (   1) C  13 - H  20        /364. BD*(   2) C  12 - C  13            0.88    0.64    0.023
  20. BD (   1) C  13 - H  20        /365. BD*(   1) C  12 - C  15            2.83    1.25    0.053
  20. BD (   1) C  13 - H  20        /366. BD*(   1) C  13 - C  14            0.82    1.21    0.028
  20. BD (   1) C  13 - H  20        /368. BD*(   1) C  14 - C  17            3.53    1.24    0.059
  20. BD (   1) C  13 - H  20        /375. BD*(   1) C  16 - H  19            2.30    3.03    0.075
  21. BD (   1) C  14 - C  17        /233. RY*(   2) C  13                    1.22    1.58    0.039
  21. BD (   1) C  14 - C  17        /284. RY*(   2) C  16                    1.07    1.99    0.041
  21. BD (   1) C  14 - C  17        /366. BD*(   1) C  13 - C  14            3.59    1.46    0.065
  21. BD (   1) C  14 - C  17        /367. BD*(   1) C  13 - H  20            3.25    1.27    0.057
  21. BD (   1) C  14 - C  17        /369. BD*(   2) C  14 - C  17            0.65    0.88    0.024
  21. BD (   1) C  14 - C  17        /373. BD*(   1) C  15 - C  17            3.81    1.05    0.058
  21. BD (   1) C  14 - C  17        /374. BD*(   1) C  16 - C  17            1.91    1.37    0.046
  22. BD (   2) C  14 - C  17        /234. RY*(   3) C  13                    0.80    1.12    0.028
  22. BD (   2) C  14 - C  17        /235. RY*(   4) C  13                    0.52    1.02    0.022
  22. BD (   2) C  14 - C  17        /317. RY*(   1)Cl  18                    2.39    1.04    0.047
  22. BD (   2) C  14 - C  17        /364. BD*(   2) C  12 - C  13           27.26    0.38    0.094
  22. BD (   2) C  14 - C  17        /367. BD*(   1) C  13 - H  20            0.71    0.77    0.022
  22. BD (   2) C  14 - C  17        /372. BD*(   2) C  15 - C  16            2.86    0.40    0.030
  23. BD (   1) C  14 -Cl  18        /300. RY*(   1) C  17                    0.85    1.43    0.031
  23. BD (   1) C  14 -Cl  18        /363. BD*(   1) C  12 - C  13            1.77    1.35    0.044
  23. BD (   1) C  14 -Cl  18        /373. BD*(   1) C  15 - C  17            1.16    1.00    0.031
  23. BD (   1) C  14 -Cl  18        /374. BD*(   1) C  16 - C  17            1.72    1.32    0.043
  24. BD (   1) C  15 - C  16        /216. RY*(   1) C  12                    1.62    2.21    0.054
  24. BD (   1) C  15 - C  16        /302. RY*(   3) C  17                    0.65    1.95    0.032
  24. BD (   1) C  15 - C  16        /363. BD*(   1) C  12 - C  13            0.68    1.39    0.028
  24. BD (   1) C  15 - C  16        /365. BD*(   1) C  12 - C  15            8.67    1.49    0.102
  24. BD (   1) C  15 - C  16        /368. BD*(   1) C  14 - C  17            4.11    1.48    0.070
  24. BD (   1) C  15 - C  16        /373. BD*(   1) C  15 - C  17           10.53    1.04    0.095
  24. BD (   1) C  15 - C  16        /374. BD*(   1) C  16 - C  17            2.49    1.36    0.052
  24. BD (   1) C  15 - C  16        /375. BD*(   1) C  16 - H  19            2.06    3.27    0.073
  25. BD (   2) C  15 - C  16        /220. RY*(   5) C  12                    0.80    1.37    0.032
  25. BD (   2) C  15 - C  16        /301. RY*(   2) C  17                    3.26    1.34    0.064
  25. BD (   2) C  15 - C  16        /364. BD*(   2) C  12 - C  13           21.07    0.38    0.081
  25. BD (   2) C  15 - C  16        /369. BD*(   2) C  14 - C  17           56.72    0.37    0.132
  25. BD (   2) C  15 - C  16        /372. BD*(   2) C  15 - C  16            0.77    0.41    0.016
  26. BD (   1) C  15 - C  17        /217. RY*(   2) C  12                    1.12    1.59    0.040
  26. BD (   1) C  15 - C  17        /249. RY*(   1) C  14                    0.73    1.37    0.030
  26. BD (   1) C  15 - C  17        /250. RY*(   2) C  14                    0.76    1.32    0.030
  26. BD (   1) C  15 - C  17        /269. RY*(   4) C  15                    1.44    1.99    0.050
  26. BD (   1) C  15 - C  17        /283. RY*(   1) C  16                    7.96    1.64    0.107
  26. BD (   1) C  15 - C  17        /295. RY*(  13) C  16                    0.76    3.23    0.047
  26. BD (   1) C  15 - C  17        /304. RY*(   5) C  17                    0.69    1.54    0.031
  26. BD (   1) C  15 - C  17        /362. BD*(   1) C   6 - C  12           11.20    0.87    0.092
  26. BD (   1) C  15 - C  17        /363. BD*(   1) C  12 - C  13            4.63    0.93    0.061
  26. BD (   1) C  15 - C  17        /365. BD*(   1) C  12 - C  15            1.53    1.03    0.037
  26. BD (   1) C  15 - C  17        /366. BD*(   1) C  13 - C  14            3.72    1.00    0.057
  26. BD (   1) C  15 - C  17        /367. BD*(   1) C  13 - H  20            1.27    0.81    0.030
  26. BD (   1) C  15 - C  17        /368. BD*(   1) C  14 - C  17            1.29    1.02    0.034
  26. BD (   1) C  15 - C  17        /370. BD*(   1) C  14 -Cl  18           18.69    0.58    0.096
  26. BD (   1) C  15 - C  17        /371. BD*(   1) C  15 - C  16           14.46    1.04    0.115
  26. BD (   1) C  15 - C  17        /374. BD*(   1) C  16 - C  17           19.88    0.90    0.125
  26. BD (   1) C  15 - C  17        /375. BD*(   1) C  16 - H  19           15.92    2.81    0.196
  27. BD (   1) C  16 - C  17        /249. RY*(   1) C  14                    1.19    1.73    0.041
  27. BD (   1) C  16 - C  17        /250. RY*(   2) C  14                    0.63    1.67    0.030
  27. BD (   1) C  16 - C  17        /266. RY*(   1) C  15                    0.52    1.53    0.026
  27. BD (   1) C  16 - C  17        /268. RY*(   3) C  15                    0.58    1.97    0.031
  27. BD (   1) C  16 - C  17        /365. BD*(   1) C  12 - C  15            5.79    1.39    0.081
  27. BD (   1) C  16 - C  17        /366. BD*(   1) C  13 - C  14            0.91    1.35    0.032
  27. BD (   1) C  16 - C  17        /368. BD*(   1) C  14 - C  17            3.18    1.38    0.060
  27. BD (   1) C  16 - C  17        /371. BD*(   1) C  15 - C  16            4.22    1.40    0.069
  27. BD (   1) C  16 - C  17        /373. BD*(   1) C  15 - C  17           22.64    0.94    0.131
  27. BD (   1) C  16 - C  17        /375. BD*(   1) C  16 - H  19            1.35    3.17    0.058
  28. BD (   1) C  16 - H  19        /266. RY*(   1) C  15                    0.93    1.48    0.033
  28. BD (   1) C  16 - H  19        /269. RY*(   4) C  15                    0.93    2.28    0.041
  28. BD (   1) C  16 - H  19        /300. RY*(   1) C  17                    0.99    1.31    0.032
  28. BD (   1) C  16 - H  19        /365. BD*(   1) C  12 - C  15            3.27    1.33    0.059
  28. BD (   1) C  16 - H  19        /368. BD*(   1) C  14 - C  17            1.83    1.32    0.044
  28. BD (   1) C  16 - H  19        /371. BD*(   1) C  15 - C  16            1.21    1.34    0.036
  29. CR (   1) C   1                / 79. RY*(   2) C   2                    0.89   11.39    0.090
  29. CR (   1) C   1                /113. RY*(   2) C   4                    1.57   11.42    0.120
  29. CR (   1) C   1                /352. BD*(   1) C   2 - C   3            0.78   11.13    0.083
  29. CR (   1) C   1                /357. BD*(   1) C   4 - C   5            0.98   11.11    0.094
  29. CR (   1) C   1                /359. BD*(   1) C   4 -Cl   9            0.84   10.66    0.085
  30. CR (   1) C   2                / 62. RY*(   2) C   1                    1.02   11.90    0.098
  30. CR (   1) C   2                / 64. RY*(   4) C   1                    0.56   12.60    0.075
  30. CR (   1) C   2                / 96. RY*(   2) C   3                    1.61   11.65    0.122
  30. CR (   1) C   2                /349. BD*(   1) C   1 - C   4            0.51   10.94    0.068
  30. CR (   1) C   2                /350. BD*(   1) C   1 - O  10            0.66   11.06    0.076
  30. CR (   1) C   2                /355. BD*(   1) C   3 - C   6            0.99   11.00    0.094
  31. CR (   1) C   3                / 78. RY*(   1) C   2                    0.61   11.66    0.075
  31. CR (   1) C   3                / 79. RY*(   2) C   2                    1.42   11.34    0.113
  31. CR (   1) C   3                /146. RY*(   1) C   6                    2.08   11.62    0.139
  31. CR (   1) C   3                /348. BD*(   1) C   1 - C   2            0.73   10.96    0.081
  31. CR (   1) C   3                /360. BD*(   1) C   5 - C   6            0.76   11.02    0.082
  31. CR (   1) C   3                /362. BD*(   1) C   6 - C  12            0.87   10.84    0.087
  32. CR (   1) C   4                / 62. RY*(   2) C   1                    1.49   11.97    0.119
  32. CR (   1) C   4                /130. RY*(   2) C   5                    1.61   11.51    0.122
  32. CR (   1) C   4                /350. BD*(   1) C   1 - O  10            0.75   11.13    0.082
  32. CR (   1) C   4                /357. BD*(   1) C   4 - C   5            1.17   11.11    0.102
  32. CR (   1) C   4                /359. BD*(   1) C   4 -Cl   9            2.47   10.66    0.146
  32. CR (   1) C   4                /360. BD*(   1) C   5 - C   6            0.92   11.08    0.090
  33. CR (   1) C   5                /112. RY*(   1) C   4                    0.60   11.49    0.074
  33. CR (   1) C   5                /113. RY*(   2) C   4                    2.39   11.37    0.147
  33. CR (   1) C   5                /147. RY*(   2) C   6                    2.01   11.75    0.137
  33. CR (   1) C   5                /349. BD*(   1) C   1 - C   4            1.05   10.95    0.098
  33. CR (   1) C   5                /355. BD*(   1) C   3 - C   6            0.74   11.02    0.081
  33. CR (   1) C   5                /357. BD*(   1) C   4 - C   5            0.63   11.05    0.075
  33. CR (   1) C   5                /359. BD*(   1) C   4 -Cl   9            0.97   10.60    0.091
  33. CR (   1) C   5                /362. BD*(   1) C   6 - C  12            0.96   10.84    0.092
  34. CR (   1) C   6                / 96. RY*(   2) C   3                    1.03   11.68    0.098
  34. CR (   1) C   6                /129. RY*(   1) C   5                    0.74   11.38    0.082
  34. CR (   1) C   6                /132. RY*(   4) C   5                    0.57   11.47    0.072
  34. CR (   1) C   6                /217. RY*(   2) C  12                    0.76   11.57    0.084
  34. CR (   1) C   6                /352. BD*(   1) C   2 - C   3            0.73   11.08    0.081
  34. CR (   1) C   6                /355. BD*(   1) C   3 - C   6            0.60   11.03    0.073
  34. CR (   1) C   6                /357. BD*(   1) C   4 - C   5            0.68   11.06    0.078
  34. CR (   1) C   6                /363. BD*(   1) C  12 - C  13            0.57   10.91    0.071
  36. CR (   2)Cl   9                /112. RY*(   1) C   4                    1.85   12.03    0.133
  36. CR (   2)Cl   9                /357. BD*(   1) C   4 - C   5            0.73   11.59    0.083
  40. CR (   1) O  10                / 61. RY*(   1) C   1                    5.65   20.36    0.304
  40. CR (   1) O  10                /348. BD*(   1) C   1 - C   2            0.87   19.86    0.119
  40. CR (   1) O  10                /349. BD*(   1) C   1 - C   4            0.76   19.85    0.112
  41. CR (   1) C  12                /149. RY*(   4) C   6                    0.53   11.35    0.070
  41. CR (   1) C  12                /233. RY*(   2) C  13                    0.95   11.16    0.092
  41. CR (   1) C  12                /268. RY*(   3) C  15                    1.87   11.65    0.132
  41. CR (   1) C  12                /360. BD*(   1) C   5 - C   6            0.55   11.09    0.070
  41. CR (   1) C  12                /365. BD*(   1) C  12 - C  15            0.66   11.08    0.077
  41. CR (   1) C  12                /367. BD*(   1) C  13 - H  20            0.55   10.85    0.069
  41. CR (   1) C  12                /371. BD*(   1) C  15 - C  16            4.14   11.08    0.193
  42. CR (   1) C  13                /216. RY*(   1) C  12                    0.77   11.78    0.085
  42. CR (   1) C  13                /217. RY*(   2) C  12                    0.68   11.63    0.079
  42. CR (   1) C  13                /249. RY*(   1) C  14                    0.61   11.41    0.075
  42. CR (   1) C  13                /250. RY*(   2) C  14                    1.92   11.36    0.132
  42. CR (   1) C  13                /344. RY*(   2) H  20                    0.63   12.37    0.079
  42. CR (   1) C  13                /345. RY*(   3) H  20                    7.41   10.93    0.254
  42. CR (   1) C  13                /362. BD*(   1) C   6 - C  12            0.78   10.91    0.083
  42. CR (   1) C  13                /364. BD*(   2) C  12 - C  13            1.12   10.46    0.107
  42. CR (   1) C  13                /366. BD*(   1) C  13 - C  14            0.71   11.04    0.080
  42. CR (   1) C  13                /368. BD*(   1) C  14 - C  17            0.77   11.06    0.083
  42. CR (   1) C  13                /370. BD*(   1) C  14 -Cl  18            1.31   10.61    0.107
  42. CR (   1) C  13                /375. BD*(   1) C  16 - H  19            5.75   12.85    0.246
  43. CR (   1) C  14                /233. RY*(   2) C  13                    1.24   11.20    0.105
  43. CR (   1) C  14                /302. RY*(   3) C  17                    1.69   11.58    0.125
  43. CR (   1) C  14                /366. BD*(   1) C  13 - C  14            0.87   11.09    0.088
  43. CR (   1) C  14                /367. BD*(   1) C  13 - H  20            0.73   10.90    0.080
  43. CR (   1) C  14                /368. BD*(   1) C  14 - C  17            0.91   11.11    0.091
  43. CR (   1) C  14                /370. BD*(   1) C  14 -Cl  18            2.77   10.66    0.156
  43. CR (   1) C  14                /374. BD*(   1) C  16 - C  17            3.22   10.99    0.170
  44. CR (   1) C  15                /216. RY*(   1) C  12                    2.51   11.79    0.154
  44. CR (   1) C  15                /284. RY*(   2) C  16                    1.04   11.57    0.098
  44. CR (   1) C  15                /362. BD*(   1) C   6 - C  12            0.98   10.91    0.093
  44. CR (   1) C  15                /373. BD*(   1) C  15 - C  17            2.50   10.63    0.149
  44. CR (   1) C  15                /375. BD*(   1) C  16 - H  19            1.97   12.86    0.144
  45. CR (   1) C  16                /268. RY*(   3) C  15                    1.14   11.71    0.103
  45. CR (   1) C  16                /269. RY*(   4) C  15                    1.13   12.08    0.104
  45. CR (   1) C  16                /302. RY*(   3) C  17                    0.72   11.59    0.081
  45. CR (   1) C  16                /304. RY*(   5) C  17                    1.05   11.63    0.099
  45. CR (   1) C  16                /365. BD*(   1) C  12 - C  15            4.40   11.13    0.199
  45. CR (   1) C  16                /368. BD*(   1) C  14 - C  17            2.36   11.12    0.146
  45. CR (   1) C  16                /371. BD*(   1) C  15 - C  16            0.93   11.14    0.091
  46. CR (   1) C  17                /249. RY*(   1) C  14                    2.42   11.44    0.149
  46. CR (   1) C  17                /366. BD*(   1) C  13 - C  14            0.65   11.06    0.076
  46. CR (   1) C  17                /370. BD*(   1) C  14 -Cl  18            1.33   10.64    0.108
  46. CR (   1) C  17                /373. BD*(   1) C  15 - C  17            3.84   10.65    0.185
  46. CR (   1) C  17                /375. BD*(   1) C  16 - H  19            1.16   12.87    0.111
  48. CR (   2)Cl  18                /250. RY*(   2) C  14                    1.11   11.87    0.102
  48. CR (   2)Cl  18                /252. RY*(   4) C  14                    0.95   11.98    0.095
  48. CR (   2)Cl  18                /366. BD*(   1) C  13 - C  14            0.53   11.55    0.070
  52. LP (   1) C   6                / 97. RY*(   3) C   3                    2.55    1.25    0.066
  52. LP (   1) C   6                /101. RY*(   7) C   3                    0.67    0.67    0.025
  52. LP (   1) C   6                /131. RY*(   3) C   5                    1.42    1.54    0.055
  52. LP (   1) C   6                /133. RY*(   5) C   5                    1.56    0.75    0.040
  52. LP (   1) C   6                /148. RY*(   3) C   6                    1.88    0.85    0.047
  52. LP (   1) C   6                /219. RY*(   4) C  12                    0.81    1.48    0.040
  52. LP (   1) C   6                /353. BD*(   2) C   2 - C   3           87.31    0.19    0.135
  52. LP (   1) C   6                /358. BD*(   2) C   4 - C   5          105.20    0.18    0.139
  52. LP (   1) C   6                /364. BD*(   2) C  12 - C  13           76.19    0.12    0.097
  52. LP (   1) C   6                /372. BD*(   2) C  15 - C  16            0.60    0.14    0.010
  53. LP (   1)Cl   9                /112. RY*(   1) C   4                    2.82    2.10    0.069
  53. LP (   1)Cl   9                /349. BD*(   1) C   1 - C   4            0.80    1.56    0.032
  53. LP (   1)Cl   9                /357. BD*(   1) C   4 - C   5            1.86    1.66    0.050
  54. LP (   2)Cl   9                /113. RY*(   2) C   4                    0.85    1.35    0.030
  54. LP (   2)Cl   9                /349. BD*(   1) C   1 - C   4            5.26    0.93    0.063
  54. LP (   2)Cl   9                /357. BD*(   1) C   4 - C   5            4.05    1.04    0.058
  54. LP (   2)Cl   9                /360. BD*(   1) C   5 - C   6            0.54    1.00    0.021
  55. LP (   3)Cl   9                /116. RY*(   5) C   4                    0.84    1.53    0.032
  55. LP (   3)Cl   9                /358. BD*(   2) C   4 - C   5           12.52    0.43    0.071
  56. LP (   1) O  10                / 61. RY*(   1) C   1                   15.47    1.81    0.150
  56. LP (   1) O  10                / 74. RY*(  14) C   1                    0.91    3.71    0.052
  56. LP (   1) O  10                /348. BD*(   1) C   1 - C   2            2.48    1.31    0.051
  56. LP (   1) O  10                /349. BD*(   1) C   1 - C   4            2.18    1.30    0.048
  57. LP (   2) O  10                / 62. RY*(   2) C   1                    2.31    1.80    0.059
  57. LP (   2) O  10                / 64. RY*(   4) C   1                    1.70    2.50    0.060
  57. LP (   2) O  10                /348. BD*(   1) C   1 - C   2           19.68    0.86    0.117
  57. LP (   2) O  10                /349. BD*(   1) C   1 - C   4           21.95    0.84    0.122
  57. LP (   2) O  10                /352. BD*(   1) C   2 - C   3            0.50    0.96    0.020
  58. LP (   1)Cl  18                /250. RY*(   2) C  14                    1.76    1.94    0.052
  58. LP (   1)Cl  18                /252. RY*(   4) C  14                    1.02    2.06    0.041
  58. LP (   1)Cl  18                /366. BD*(   1) C  13 - C  14            1.59    1.62    0.046
  58. LP (   1)Cl  18                /368. BD*(   1) C  14 - C  17            1.07    1.65    0.038
  59. LP (   2)Cl  18                /249. RY*(   1) C  14                    0.68    1.38    0.027
  59. LP (   2)Cl  18                /363. BD*(   1) C  12 - C  13            0.56    0.94    0.020
  59. LP (   2)Cl  18                /366. BD*(   1) C  13 - C  14            4.26    1.00    0.058
  59. LP (   2)Cl  18                /368. BD*(   1) C  14 - C  17            4.63    1.03    0.062
  60. LP (   3)Cl  18                /368. BD*(   1) C  14 - C  17            0.58    1.03    0.022
  60. LP (   3)Cl  18                /369. BD*(   2) C  14 - C  17           12.11    0.42    0.070
 351. BD*(   2) C   1 - O  10        / 63. RY*(   3) C   1                    3.27    1.54    0.132
 351. BD*(   2) C   1 - O  10        / 67. RY*(   7) C   1                    1.25    1.01    0.066
 351. BD*(   2) C   1 - O  10        / 68. RY*(   8) C   1                    0.80    1.18    0.058
 351. BD*(   2) C   1 - O  10        / 76. RY*(  16) C   1                    2.55    0.22    0.044
 351. BD*(   2) C   1 - O  10        /195. RY*(   2) O  10                    5.06    0.55    0.098
 351. BD*(   2) C   1 - O  10        /207. RY*(  14) O  10                    0.76    3.12    0.091
 353. BD*(   2) C   2 - C   3        / 80. RY*(   3) C   2                    3.24    0.47    0.088
 353. BD*(   2) C   2 - C   3        / 92. RY*(  15) C   2                    0.59    0.69    0.046
 353. BD*(   2) C   2 - C   3        / 99. RY*(   5) C   3                    1.91    1.00    0.099
 358. BD*(   2) C   4 - C   5        /114. RY*(   3) C   4                    1.94    0.88    0.085
 358. BD*(   2) C   4 - C   5        /133. RY*(   5) C   5                    4.65    0.58    0.107
 358. BD*(   2) C   4 - C   5        /173. RY*(   1)Cl   9                    0.96    0.57    0.048
 358. BD*(   2) C   4 - C   5        /351. BD*(   2) C   1 - O  10          254.67    0.02    0.099
 358. BD*(   2) C   4 - C   5        /353. BD*(   2) C   2 - C   3            0.61    0.02    0.005
 364. BD*(   2) C  12 - C  13        /218. RY*(   3) C  12                    1.01    0.74    0.056
 364. BD*(   2) C  12 - C  13        /235. RY*(   4) C  13                    1.21    0.64    0.057
 364. BD*(   2) C  12 - C  13        /367. BD*(   1) C  13 - H  20            0.94    0.39    0.038
 364. BD*(   2) C  12 - C  13        /372. BD*(   2) C  15 - C  16          171.34    0.02    0.099
 369. BD*(   2) C  14 - C  17        /251. RY*(   3) C  14                    0.75    0.93    0.054
 369. BD*(   2) C  14 - C  17        /302. RY*(   3) C  17                    0.83    1.08    0.061
 369. BD*(   2) C  14 - C  17        /303. RY*(   4) C  17                    1.04    1.32    0.075
 369. BD*(   2) C  14 - C  17        /317. RY*(   1)Cl  18                    0.81    0.67    0.047
 369. BD*(   2) C  14 - C  17        /370. BD*(   1) C  14 -Cl  18            0.71    0.16    0.020
 369. BD*(   2) C  14 - C  17        /372. BD*(   2) C  15 - C  16           40.60    0.03    0.056
 369. BD*(   2) C  14 - C  17        /374. BD*(   1) C  16 - C  17            0.56    0.49    0.032
 372. BD*(   2) C  15 - C  16        /267. RY*(   2) C  15                    1.20    1.43    0.103
 372. BD*(   2) C  15 - C  16        /285. RY*(   3) C  16                    1.51    0.80    0.087
 372. BD*(   2) C  15 - C  16        /286. RY*(   4) C  16                    0.56    0.89    0.055
 372. BD*(   2) C  15 - C  16        /297. RY*(  15) C  16                    0.65    1.70    0.083


 Natural Bond Orbitals (Summary):

                                                            Principal Delocalizations
           NBO                        Occupancy    Energy   (geminal,vicinal,remote)
 ====================================================================================
 Molecular unit  1  (C12H5OCl2)
     1. BD (   1) C   1 - C   2          1.96968    -0.58796  359(v),356(v),352(g),349(g)
                                                    96(v),350(g),194(v),95(v)
                                                    112(v),113(v),354(g)
     2. BD (   1) C   1 - C   4          1.97662    -0.61063  357(g),361(v),354(v),129(v)
                                                    350(g),348(g),78(v),194(v)
                                                    174(v)
     3. BD (   1) C   1 - O  10          1.99401    -0.95053  348(g),349(g),61(g),357(v)
                                                    352(v),112(v)
     4. BD (   2) C   1 - O  10          1.98406    -0.25277  353(v),358(v),351(g)
     5. BD (   1) C   2 - C   3          1.97817    -0.65162  355(g),362(v),350(v),348(g)
                                                    147(v),354(g),356(g),64(v)
                                                    62(v)
     6. BD (   2) C   2 - C   3          1.80683    -0.16659  52(v),351(v),148(v),63(v)
                                                    353(g),68(v)
     7. BD (   1) C   2 - H  11          1.97979    -0.43754  355(v),349(v),352(g),95(v)
                                                    61(v),356(v),65(v)
     8. BD (   1) C   3 - C   6          1.97029    -0.62541  360(g),352(g),361(v),354(v)
                                                    362(g),363(v),79(v),216(v)
                                                    130(v),356(g),78(v)
     9. BD (   1) C   3 - H   7          1.97712    -0.45529  360(v),348(v),78(v),146(v)
                                                    352(g),355(g),354(v),373(r)
    10. BD (   1) C   4 - C   5          1.97940    -0.67798  360(g),362(v),349(g),350(v)
                                                    146(v),361(g),64(v),62(v)
    11. BD (   2) C   4 - C   5          1.81616    -0.18475  52(v),351(v),173(v),148(v)
                                                    67(v),63(v)
    12. BD (   1) C   4 -Cl   9          1.98829    -0.64344  360(v),348(v),61(v),129(v)
    13. BD (   1) C   5 - C   6          1.96521    -0.63132  359(v),357(g),355(g),356(v)
                                                    362(g),113(v),365(v),216(v)
                                                    361(g),112(v),96(v),95(v)
    14. BD (   1) C   5 - H   8          1.97706    -0.46327  349(v),355(v),357(g),112(v)
                                                    360(g),147(v),359(v)
    15. BD (   1) C   6 - C  12          1.97170    -0.57078  371(v),365(g),360(g),355(g)
                                                    352(v),363(g),357(v),373(v)
                                                    266(v),95(v),366(v),130(v)
    16. BD (   1) C  12 - C  13          1.96357    -0.63569  370(v),371(v),365(g),373(v)
                                                    366(g),362(g),355(v),249(v)
                                                    146(v),345(v),147(v),367(g)
                                                    375(r),266(v)
    17. BD (   2) C  12 - C  13          1.65312    -0.18908  372(v),52(v),369(v),345(v)
                                                    364(g),375(r),370(v),251(v)
                                                    270(v),148(v)
    18. BD (   1) C  12 - C  15          1.97848    -0.73148  371(g),373(g),362(g),367(v)
                                                    363(g),360(v),284(v),147(v)
                                                    146(v),285(v),370(r),291(v)
    19. BD (   1) C  13 - C  14          1.97752    -0.71623  368(g),374(v),362(v),373(v)
                                                    363(g),367(g),216(v),300(v)
                                                    364(g)
    20. BD (   1) C  13 - H  20          1.98334    -0.50276  345(g),368(v),365(v),375(r)
                                                    217(v),364(g),250(v),366(g)
    21. BD (   1) C  14 - C  17          1.98397    -0.75097  373(g),366(g),367(v),374(g)
                                                    233(v),284(v),369(g)
    22. BD (   2) C  14 - C  17          1.77084    -0.24382  364(v),372(v),317(v),234(v)
                                                    367(v),235(v)
    23. BD (   1) C  14 -Cl  18          1.98775    -0.70665  363(v),374(v),373(v),300(v)
    24. BD (   1) C  15 - C  16          1.95697    -0.74662  373(g),365(g),368(v),374(g)
                                                    375(g),216(v),363(v),302(v)
    25. BD (   2) C  15 - C  16          1.68282    -0.24869  369(v),364(v),301(v),220(v)
                                                    372(g)
    26. BD (   1) C  15 - C  17          1.80204    -0.28844  374(g),370(v),375(v),371(g)
                                                    362(v),283(v),363(v),366(v)
                                                    365(g),269(g),368(g),367(r)
                                                    217(v),295(v),250(v),249(v)
                                                    304(g)
    27. BD (   1) C  16 - C  17          1.93531    -0.64408  373(g),365(v),371(g),368(g)
                                                    375(g),249(v),366(v),250(v)
                                                    268(v),266(v)
    28. BD (   1) C  16 - H  19          1.99131    -0.58475  365(v),368(v),371(g),300(v)
                                                    269(v),266(v)
    29. CR (   1) C   1                  1.99898   -10.31222  113(v),357(v),79(v),359(v)
                                                    352(v),349(g)
    30. CR (   1) C   2                  1.99915   -10.24285  96(v),62(v),355(v),350(v)
                                                    64(v),349(v)
    31. CR (   1) C   3                  1.99913   -10.25567  146(v),79(v),362(v),360(v)
                                                    348(v),78(v)
    32. CR (   1) C   4                  1.99863   -10.31521  359(g),130(v),62(v),357(g)
                                                    360(v),350(v)
    33. CR (   1) C   5                  1.99895   -10.25831  113(v),147(v),349(v),359(v)
                                                    362(v),355(v),357(g),112(v)
    34. CR (   1) C   6                  1.99906   -10.26765  96(v),217(v),129(v),352(v)
                                                    357(v),355(g),363(v),132(v)
    35. CR (   1)Cl   9                  2.00000  -101.08544   
    36. CR (   2)Cl   9                  1.99973   -10.79701  112(v),357(v)
    37. CR (   3)Cl   9                  1.99998    -7.38713   
    38. CR (   4)Cl   9                  1.99994    -7.38904   
    39. CR (   5)Cl   9                  1.99999    -7.38617   
    40. CR (   1) O  10                  1.99979   -19.15410  61(v),348(v),349(v)
    41. CR (   1) C  12                  1.99876   -10.32934  371(v),268(v),233(v),365(g)
                                                    360(v),367(v),149(v)
    42. CR (   1) C  13                  1.99886   -10.32476  345(v),375(r),250(v),364(g)
                                                    370(v),362(v),368(v),216(v)
                                                    366(g),217(v),344(v),249(v)
    43. CR (   1) C  14                  1.99828   -10.37612  374(v),370(g),302(v),233(v)
                                                    368(g),366(g),367(v)
    44. CR (   1) C  15                  1.99894   -10.33342  373(g),216(v),375(v),284(v)
                                                    362(v)
    45. CR (   1) C  16                  1.99864   -10.38267  365(v),368(v),268(v),269(v)
                                                    304(v),371(g),302(v)
    46. CR (   1) C  17                  1.99878   -10.34983  373(g),249(v),370(v),375(v)
                                                    366(v)
    47. CR (   1)Cl  18                  2.00000  -101.14107   
    48. CR (   2)Cl  18                  1.99972   -10.83948  250(v),252(v),366(v)
    49. CR (   3)Cl  18                  1.99995    -7.43858   
    50. CR (   4)Cl  18                  1.99996    -7.43792   
    51. CR (   5)Cl  18                  1.99999    -7.43616   
    52. LP (   1) C   6                  1.16484     0.01373  358(v),353(v),364(v),97(v)
                                                    148(g),133(v),131(v),219(v)
                                                    101(v)
    53. LP (   1)Cl   9                  1.99366    -0.86336  112(v),357(v),349(v)
    54. LP (   2)Cl   9                  1.97358    -0.24014  349(v),357(v),113(v),360(r)
    55. LP (   3)Cl   9                  1.94918    -0.24054  358(v),116(v)
    56. LP (   1) O  10                  1.97982    -0.60605  61(v),348(v),349(v),74(v)
    57. LP (   2) O  10                  1.89926    -0.14927  349(v),348(v),62(v),64(v)
    58. LP (   1)Cl  18                  1.99347    -0.91354  250(v),366(v),368(v),252(v)
    59. LP (   2)Cl  18                  1.97325    -0.29241  368(v),366(v),249(v),363(r)
                                                    369(v)
    60. LP (   3)Cl  18                  1.95172    -0.29122  369(v),368(v),376(r)
    61. RY*(   1) C   1                  0.01462     1.20609   
    62. RY*(   2) C   1                  0.00774     1.65263   
    63. RY*(   3) C   1                  0.00755     1.75297   
    64. RY*(   4) C   1                  0.00250     2.35453   
    65. RY*(   5) C   1                  0.00116     1.49016   
    66. RY*(   6) C   1                  0.00049     1.59124   
    67. RY*(   7) C   1                  0.00042     1.21698   
    68. RY*(   8) C   1                  0.00022     1.39151   
    69. RY*(   9) C   1                  0.00011     3.02791   
    70. RY*(  10) C   1                  0.00008     2.07618   
    71. RY*(  11) C   1                  0.00007     2.78555   
    72. RY*(  12) C   1                  0.00004     1.90194   
    73. RY*(  13) C   1                  0.00001     1.76743   
    74. RY*(  14) C   1                  0.00001     3.10456   
    75. RY*(  15) C   1                  0.00001    19.20375   
    76. RY*(  16) C   1                  0.00001     0.42946   
    77. RY*(  17) C   1                  0.00000     2.94905   
    78. RY*(   1) C   2                  0.00515     1.40784   
    79. RY*(   2) C   2                  0.00303     1.08116   
    80. RY*(   3) C   2                  0.00268     0.67362   
    81. RY*(   4) C   2                  0.00118     1.16476   
    82. RY*(   5) C   2                  0.00032     1.93856   
    83. RY*(   6) C   2                  0.00028     1.78080   
    84. RY*(   7) C   2                  0.00015     2.11638   
    85. RY*(   8) C   2                  0.00010     1.63088   
    86. RY*(   9) C   2                  0.00011     1.40420   
    87. RY*(  10) C   2                  0.00005     2.19213   
    88. RY*(  11) C   2                  0.00003     4.41118   
    89. RY*(  12) C   2                  0.00001     1.41682   
    90. RY*(  13) C   2                  0.00000    19.94259   
    91. RY*(  14) C   2                  0.00001     3.31949   
    92. RY*(  15) C   2                  0.00000     0.90053   
    93. RY*(  16) C   2                  0.00000     2.96229   
    94. RY*(  17) C   2                  0.00001     2.12913   
    95. RY*(   1) C   3                  0.00471     1.15982   
    96. RY*(   2) C   3                  0.00244     1.40986   
    97. RY*(   3) C   3                  0.00164     1.26669   
    98. RY*(   4) C   3                  0.00050     0.83761   
    99. RY*(   5) C   3                  0.00042     1.21035   
   100. RY*(   6) C   3                  0.00035     1.12365   
   101. RY*(   7) C   3                  0.00018     0.68765   
   102. RY*(   8) C   3                  0.00013     3.60563   
   103. RY*(   9) C   3                  0.00009     1.17652   
   104. RY*(  10) C   3                  0.00009     3.65270   
   105. RY*(  11) C   3                  0.00007     1.60720   
   106. RY*(  12) C   3                  0.00006     2.27926   
   107. RY*(  13) C   3                  0.00003     4.28107   
   108. RY*(  14) C   3                  0.00000     2.96710   
   109. RY*(  15) C   3                  0.00001     1.71963   
   110. RY*(  16) C   3                  0.00000    15.47351   
   111. RY*(  17) C   3                  0.00001     6.31632   
   112. RY*(   1) C   4                  0.00672     1.23312   
   113. RY*(   2) C   4                  0.00533     1.10916   
   114. RY*(   3) C   4                  0.00215     1.06610   
   115. RY*(   4) C   4                  0.00135     0.99152   
   116. RY*(   5) C   4                  0.00109     1.28734   
   117. RY*(   6) C   4                  0.00068     2.04589   
   118. RY*(   7) C   4                  0.00036     1.74930   
   119. RY*(   8) C   4                  0.00033     2.34692   
   120. RY*(   9) C   4                  0.00014     2.58173   
   121. RY*(  10) C   4                  0.00008     3.61207   
   122. RY*(  11) C   4                  0.00003     2.02130   
   123. RY*(  12) C   4                  0.00002     0.78388   
   124. RY*(  13) C   4                  0.00003     2.20350   
   125. RY*(  14) C   4                  0.00003     0.63328   
   126. RY*(  15) C   4                  0.00001    21.69631   
   127. RY*(  16) C   4                  0.00001     1.88393   
   128. RY*(  17) C   4                  0.00000     2.90059   
   129. RY*(   1) C   5                  0.00540     1.11029   
   130. RY*(   2) C   5                  0.00304     1.19753   
   131. RY*(   3) C   5                  0.00132     1.54903   
   132. RY*(   4) C   5                  0.00095     1.20178   
   133. RY*(   5) C   5                  0.00074     0.76477   
   134. RY*(   6) C   5                  0.00029     0.71100   
   135. RY*(   7) C   5                  0.00015     3.02258   
   136. RY*(   8) C   5                  0.00013     1.52067   
   137. RY*(   9) C   5                  0.00014     2.25058   
   138. RY*(  10) C   5                  0.00010     3.93141   
   139. RY*(  11) C   5                  0.00008     2.13504   
   140. RY*(  12) C   5                  0.00005     1.62579   
   141. RY*(  13) C   5                  0.00003     2.41236   
   142. RY*(  14) C   5                  0.00001     1.57981   
   143. RY*(  15) C   5                  0.00000     2.95559   
   144. RY*(  16) C   5                  0.00000    20.46312   
   145. RY*(  17) C   5                  0.00001     2.35402   
   146. RY*(   1) C   6                  0.00592     1.36429   
   147. RY*(   2) C   6                  0.00499     1.48786   
   148. RY*(   3) C   6                  0.00235     0.86441   
   149. RY*(   4) C   6                  0.00068     1.02437   
   150. RY*(   5) C   6                  0.00051     1.67582   
   151. RY*(   6) C   6                  0.00049     1.69261   
   152. RY*(   7) C   6                  0.00041     1.69209   
   153. RY*(   8) C   6                  0.00015     2.46238   
   154. RY*(   9) C   6                  0.00013     1.38456   
   155. RY*(  10) C   6                  0.00009     2.47817   
   156. RY*(  11) C   6                  0.00007     4.05191   
   157. RY*(  12) C   6                  0.00004     2.62373   
   158. RY*(  13) C   6                  0.00003     2.83405   
   159. RY*(  14) C   6                  0.00002     3.42114   
   160. RY*(  15) C   6                  0.00000     3.01502   
   161. RY*(  16) C   6                  0.00001    19.23543   
   162. RY*(  17) C   6                  0.00001     0.62591   
   163. RY*(   1) H   7                  0.00104     0.99229   
   164. RY*(   2) H   7                  0.00019     2.14025   
   165. RY*(   3) H   7                  0.00013     1.77036   
   166. RY*(   4) H   7                  0.00008     2.17736   
   167. RY*(   5) H   7                  0.00005     2.73319   
   168. RY*(   1) H   8                  0.00247     0.55223   
   169. RY*(   2) H   8                  0.00026     2.58301   
   170. RY*(   3) H   8                  0.00013     1.78030   
   171. RY*(   4) H   8                  0.00011     2.15587   
   172. RY*(   5) H   8                  0.00004     2.75994   
   173. RY*(   1)Cl   9                  0.00519     0.75707   
   174. RY*(   2)Cl   9                  0.00297     0.72030   
   175. RY*(   3)Cl   9                  0.00152     0.83512   
   176. RY*(   4)Cl   9                  0.00054     0.64542   
   177. RY*(   5)Cl   9                  0.00020     0.54256   
   178. RY*(   6)Cl   9                  0.00012     1.58083   
   179. RY*(   7)Cl   9                  0.00006     0.92805   
   180. RY*(   8)Cl   9                  0.00003     0.97399   
   181. RY*(   9)Cl   9                  0.00003     1.02162   
   182. RY*(  10)Cl   9                  0.00001     0.89858   
   183. RY*(  11)Cl   9                  0.00002     0.90173   
   184. RY*(  12)Cl   9                  0.00000    25.11135   
   185. RY*(  13)Cl   9                  0.00000   207.54574   
   186. RY*(  14)Cl   9                  0.00000     3.49185   
   187. RY*(  15)Cl   9                  0.00000     3.23840   
   188. RY*(  16)Cl   9                  0.00000    25.14207   
   189. RY*(  17)Cl   9                  0.00000    25.20001   
   190. RY*(  18)Cl   9                  0.00000    18.19593   
   191. RY*(  19)Cl   9                  0.00000     3.35190   
   192. RY*(  20)Cl   9                  0.00001     1.16194   
   193. RY*(  21)Cl   9                  0.00001     1.11847   
   194. RY*(   1) O  10                  0.00375     0.88425   
   195. RY*(   2) O  10                  0.00275     0.75762   
   196. RY*(   3) O  10                  0.00068     0.99406   
   197. RY*(   4) O  10                  0.00022     1.09969   
   198. RY*(   5) O  10                  0.00009     2.08084   
   199. RY*(   6) O  10                  0.00004     1.73289   
   200. RY*(   7) O  10                  0.00003     4.16159   
   201. RY*(   8) O  10                  0.00001     1.98249   
   202. RY*(   9) O  10                  0.00000     5.35308   
   203. RY*(  10) O  10                  0.00000    49.77683   
   204. RY*(  11) O  10                  0.00001     1.10326   
   205. RY*(  12) O  10                  0.00000     5.30492   
   206. RY*(  13) O  10                  0.00001     3.41326   
   207. RY*(  14) O  10                  0.00000     3.33184   
   208. RY*(  15) O  10                  0.00000     3.12359   
   209. RY*(  16) O  10                  0.00000     3.89404   
   210. RY*(  17) O  10                  0.00000     3.21030   
   211. RY*(   1) H  11                  0.00355     0.48408   
   212. RY*(   2) H  11                  0.00025     2.57577   
   213. RY*(   3) H  11                  0.00012     1.79053   
   214. RY*(   4) H  11                  0.00004     2.66745   
   215. RY*(   5) H  11                  0.00005     2.29969   
   216. RY*(   1) C  12                  0.00544     1.46007   
   217. RY*(   2) C  12                  0.00424     1.30397   
   218. RY*(   3) C  12                  0.00178     0.87504   
   219. RY*(   4) C  12                  0.00138     1.49653   
   220. RY*(   5) C  12                  0.00133     1.12379   
   221. RY*(   6) C  12                  0.00089     1.66246   
   222. RY*(   7) C  12                  0.00029     1.72457   
   223. RY*(   8) C  12                  0.00016     2.35069   
   224. RY*(   9) C  12                  0.00012     1.81627   
   225. RY*(  10) C  12                  0.00007     2.26550   
   226. RY*(  11) C  12                  0.00007     2.78088   
   227. RY*(  12) C  12                  0.00004     3.32941   
   228. RY*(  13) C  12                  0.00004     3.46902   
   229. RY*(  14) C  12                  0.00002     2.25403   
   230. RY*(  15) C  12                  0.00000     2.88495   
   231. RY*(  16) C  12                  0.00001    19.41626   
   232. RY*(   1) C  13                  0.00407     1.05348   
   233. RY*(   2) C  13                  0.00336     0.82698   
   234. RY*(   3) C  13                  0.00170     0.87860   
   235. RY*(   4) C  13                  0.00130     0.77824   
   236. RY*(   5) C  13                  0.00061     1.75354   
   237. RY*(   6) C  13                  0.00026     1.96569   
   238. RY*(   7) C  13                  0.00018     0.71527   
   239. RY*(   8) C  13                  0.00014     1.34850   
   240. RY*(   9) C  13                  0.00012     2.12159   
   241. RY*(  10) C  13                  0.00009     3.79979   
   242. RY*(  11) C  13                  0.00007     2.12399   
   243. RY*(  12) C  13                  0.00004     1.70301   
   244. RY*(  13) C  13                  0.00003     1.58608   
   245. RY*(  14) C  13                  0.00002     2.32863   
   246. RY*(  15) C  13                  0.00001     3.29141   
   247. RY*(  16) C  13                  0.00000     2.90395   
   248. RY*(  17) C  13                  0.00000    20.55904   
   249. RY*(   1) C  14                  0.00792     1.08550   
   250. RY*(   2) C  14                  0.00565     1.03051   
   251. RY*(   3) C  14                  0.00311     1.05971   
   252. RY*(   4) C  14                  0.00217     1.14197   
   253. RY*(   5) C  14                  0.00084     1.70195   
   254. RY*(   6) C  14                  0.00065     1.93041   
   255. RY*(   7) C  14                  0.00053     1.83248   
   256. RY*(   8) C  14                  0.00023     1.24324   
   257. RY*(   9) C  14                  0.00020     1.84740   
   258. RY*(  10) C  14                  0.00011     1.77290   
   259. RY*(  11) C  14                  0.00006     1.71422   
   260. RY*(  12) C  14                  0.00003     3.12116   
   261. RY*(  13) C  14                  0.00001     4.27349   
   262. RY*(  14) C  14                  0.00002     1.94751   
   263. RY*(  15) C  14                  0.00000     0.67459   
   264. RY*(  16) C  14                  0.00001     2.98772   
   265. RY*(  17) C  14                  0.00000    19.33524   
   266. RY*(   1) C  15                  0.00463     0.89086   
   267. RY*(   2) C  15                  0.00253     1.58286   
   268. RY*(   3) C  15                  0.00182     1.32525   
   269. RY*(   4) C  15                  0.00108     1.69681   
   270. RY*(   5) C  15                  0.00080     1.56776   
   271. RY*(   6) C  15                  0.00049     1.74702   
   272. RY*(   7) C  15                  0.00029     1.23324   
   273. RY*(   8) C  15                  0.00021     1.40837   
   274. RY*(   9) C  15                  0.00015     1.92032   
   275. RY*(  10) C  15                  0.00011     1.66064   
   276. RY*(  11) C  15                  0.00007     1.09352   
   277. RY*(  12) C  15                  0.00004     1.82670   
   278. RY*(  13) C  15                  0.00001     1.05202   
   279. RY*(  14) C  15                  0.00002     7.55436   
   280. RY*(  15) C  15                  0.00000    17.93994   
   281. RY*(  16) C  15                  0.00000     2.94949   
   282. RY*(  17) C  15                  0.00001     2.34167   
   283. RY*(   1) C  16                  0.01208     1.35262   
   284. RY*(   2) C  16                  0.00198     1.23483   
   285. RY*(   3) C  16                  0.00131     0.95736   
   286. RY*(   4) C  16                  0.00084     1.04474   
   287. RY*(   5) C  16                  0.00047     1.56327   
   288. RY*(   6) C  16                  0.00020     1.29010   
   289. RY*(   7) C  16                  0.00011     1.35108   
   290. RY*(   8) C  16                  0.00005     0.61850   
   291. RY*(   9) C  16                  0.00004     2.37628   
   292. RY*(  10) C  16                  0.00003     1.41823   
   293. RY*(  11) C  16                  0.00002     1.42612   
   294. RY*(  12) C  16                  0.00001     1.60096   
   295. RY*(  13) C  16                  0.00000     2.94104   
   296. RY*(  14) C  16                  0.00000    21.93670   
   297. RY*(  15) C  16                  0.00000     1.86048   
   298. RY*(  16) C  16                  0.00000     2.35043   
   299. RY*(  17) C  16                  0.00000     2.72322   
   300. RY*(   1) C  17                  0.00479     0.72185   
   301. RY*(   2) C  17                  0.00259     1.08739   
   302. RY*(   3) C  17                  0.00190     1.20699   
   303. RY*(   4) C  17                  0.00145     1.44742   
   304. RY*(   5) C  17                  0.00121     1.25127   
   305. RY*(   6) C  17                  0.00039     1.58717   
   306. RY*(   7) C  17                  0.00031     1.29609   
   307. RY*(   8) C  17                  0.00022     2.40024   
   308. RY*(   9) C  17                  0.00011     1.49254   
   309. RY*(  10) C  17                  0.00011     2.31330   
   310. RY*(  11) C  17                  0.00004     1.66007   
   311. RY*(  12) C  17                  0.00003     1.67115   
   312. RY*(  13) C  17                  0.00001     2.72486   
   313. RY*(  14) C  17                  0.00001     0.81830   
   314. RY*(  15) C  17                  0.00000     2.71357   
   315. RY*(  16) C  17                  0.00000    21.91762   
   316. RY*(  17) C  17                  0.00001     2.32256   
   317. RY*(   1)Cl  18                  0.00410     0.79233   
   318. RY*(   2)Cl  18                  0.00226     0.75560   
   319. RY*(   3)Cl  18                  0.00147     0.60159   
   320. RY*(   4)Cl  18                  0.00030     0.71112   
   321. RY*(   5)Cl  18                  0.00016     1.18591   
   322. RY*(   6)Cl  18                  0.00008     1.52856   
   323. RY*(   7)Cl  18                  0.00004     1.11899   
   324. RY*(   8)Cl  18                  0.00001     0.66632   
   325. RY*(   9)Cl  18                  0.00001     1.25931   
   326. RY*(  10)Cl  18                  0.00000   207.76023   
   327. RY*(  11)Cl  18                  0.00000     2.62573   
   328. RY*(  12)Cl  18                  0.00000    25.25859   
   329. RY*(  13)Cl  18                  0.00000    25.04081   
   330. RY*(  14)Cl  18                  0.00000     0.47110   
   331. RY*(  15)Cl  18                  0.00000     2.86858   
   332. RY*(  16)Cl  18                  0.00000    25.15974   
   333. RY*(  17)Cl  18                  0.00001     1.43228   
   334. RY*(  18)Cl  18                  0.00001     1.11884   
   335. RY*(  19)Cl  18                  0.00000     2.58659   
   336. RY*(  20)Cl  18                  0.00000    18.07584   
   337. RY*(  21)Cl  18                  0.00000     1.04130   
   338. RY*(   1) H  19                  0.00091     0.87073   
   339. RY*(   2) H  19                  0.00039     1.97723   
   340. RY*(   3) H  19                  0.00006     1.94353   
   341. RY*(   4) H  19                  0.00003     2.37478   
   342. RY*(   5) H  19                  0.00003     2.06263   
   343. RY*(   1) H  20                  0.00075     1.05124   
   344. RY*(   2) H  20                  0.00023     2.04993   
   345. RY*(   3) H  20                  0.00009     0.60795   
   346. RY*(   4) H  20                  0.00008     1.90850   
   347. RY*(   5) H  20                  0.00004     2.26937   
   348. BD*(   1) C   1 - C   2          0.05191     0.70853   
   349. BD*(   1) C   1 - C   4          0.07235     0.69382   
   350. BD*(   1) C   1 - O  10          0.01118     0.81626   
   351. BD*(   2) C   1 - O  10          0.45328     0.20953  353(v),358(v),195(g),63(g)
                                                    76(g),67(g),68(g),207(g)
   352. BD*(   1) C   2 - C   3          0.01419     0.81300   
   353. BD*(   2) C   2 - C   3          0.31126     0.20761  351(v),52(v),80(g),99(g)
                                                    92(g)
   354. BD*(   1) C   2 - H  11          0.01303     0.64707   
   355. BD*(   1) C   3 - C   6          0.02232     0.75932   
   356. BD*(   1) C   3 - H   7          0.01634     0.62625   
   357. BD*(   1) C   4 - C   5          0.02317     0.79529   
   358. BD*(   2) C   4 - C   5          0.37100     0.18947  351(v),52(v),133(g),114(g)
                                                    173(v)
   359. BD*(   1) C   4 -Cl   9          0.03268     0.34658   
   360. BD*(   1) C   5 - C   6          0.02358     0.76150   
   361. BD*(   1) C   5 - H   8          0.01603     0.62122   
   362. BD*(   1) C   6 - C  12          0.04022     0.58083   
   363. BD*(   1) C  12 - C  13          0.02179     0.64335   
   364. BD*(   2) C  12 - C  13          0.38358     0.13374  369(v),372(v),52(v),235(g)
                                                    218(g),367(g)
   365. BD*(   1) C  12 - C  15          0.02302     0.74627   
   366. BD*(   1) C  13 - C  14          0.02649     0.71043   
   367. BD*(   1) C  13 - H  20          0.01665     0.52154   
   368. BD*(   1) C  14 - C  17          0.03072     0.73487   
   369. BD*(   2) C  14 - C  17          0.38424     0.12595  364(v),372(v),303(g),302(g)
                                                    317(v),251(g),370(g)
   370. BD*(   1) C  14 -Cl  18          0.06020     0.28780   
   371. BD*(   1) C  15 - C  16          0.02697     0.75303   
   372. BD*(   2) C  15 - C  16          0.25555     0.15671  364(v),369(v),285(g),267(g)
                                                    376(r),297(g),286(g)
   373. BD*(   1) C  15 - C  17          0.09588     0.29775   
   374. BD*(   1) C  16 - C  17          0.04369     0.61621   
   375. BD*(   1) C  16 - H  19          0.05772     2.52443   
       -------------------------------
              Total Lewis  116.86543  ( 97.3879%)
        Valence non-Lewis    2.89906  (  2.4159%)
        Rydberg non-Lewis    0.23551  (  0.1963%)
       -------------------------------
            Total unit  1  120.00000  (100.0000%)
           Charge unit  1   -1.00000
 Leave Link  607 at Mon Jul 11 12:47:52 2022, MaxMem=   805306368 cpu:              15.6 elap:               2.6
 (Enter /gpfs/software/gaussian16/sse4/tar/g16/l701.exe)
 ... and contract with generalized density number  0.
 Compute integral first derivatives.
 Leave Link  701 at Mon Jul 11 12:47:52 2022, MaxMem=   805306368 cpu:               0.9 elap:               0.2
 (Enter /gpfs/software/gaussian16/sse4/tar/g16/l702.exe)
 L702 exits ... SP integral derivatives will be done elsewhere.
 Leave Link  702 at Mon Jul 11 12:47:52 2022, MaxMem=   805306368 cpu:               0.1 elap:               0.0
 (Enter /gpfs/software/gaussian16/sse4/tar/g16/l703.exe)
 Integral derivatives from FoFJK, PRISM(SPDF).
 Compute integral first derivatives, UseDBF=F ICtDFT=           0.
 Calling FoFJK, ICntrl=      2127 FMM=F ISym2X=0 I1Cent= 0 IOpClX= 0 NMat=1 NMatS=1 NMatT=0.
 FoFJK:  IHMeth= 1 ICntrl=    2127 DoSepK=F KAlg= 0 I1Cent=           0 FoldK=F
 IRaf=         0 NMat=       1 IRICut=       1 DoRegI=T DoRafI=F ISym2E= 0 IDoP0=0 IntGTp=1.
 FoFCou: FMM=F IPFlag=           0 FMFlag=      100000 FMFlg1=         800
         NFxFlg=           0 DoJE=F BraDBF=F KetDBF=F FulRan=T
         wScrn=  0.000000 ICntrl=      2127 IOpCl=  0 I1Cent=           0 NGrid=           0
         NMat0=    1 NMatS0=      1 NMatT0=    0 NMatD0=    1 NMtDS0=    0 NMtDT0=    0
 Symmetry not used in FoFCou.
 Leave Link  703 at Mon Jul 11 12:48:19 2022, MaxMem=   805306368 cpu:             159.8 elap:              26.7
 (Enter /gpfs/software/gaussian16/sse4/tar/g16/l716.exe)
 Dipole        =-4.08305305D+00 3.32254649D-01 1.06407658D-01
 ***** Axes restored to original set *****
 -------------------------------------------------------------------
 Center     Atomic                   Forces (Hartrees/Bohr)
 Number     Number              X              Y              Z
 -------------------------------------------------------------------
      1        6           0.000317831    0.000064492    0.000057342
      2        6          -0.000416302    0.000048477   -0.000909524
      3        6           0.000638328   -0.000829218    0.000092852
      4        6          -0.000594039    0.000507646   -0.000393341
      5        6           0.004987475   -0.000089771   -0.000118593
      6        6           0.034368700    0.002339036    0.007196864
      7        1          -0.000156134    0.000151790    0.000646461
      8        1          -0.000126679   -0.000159277    0.000584413
      9       17           0.000064348   -0.000008054   -0.000187749
     10        8          -0.000194916   -0.000043101    0.000049871
     11        1          -0.000079350    0.000046791   -0.000126313
     12        6          -0.069780036   -0.045987829   -0.006733981
     13        6          -0.050859645    0.015189814   -0.042015321
     14        6           0.030607049    0.011661201    0.039630774
     15        6           0.010914071   -0.013082661    0.015164238
     16        6           0.027091595   -0.029853061    0.009705453
     17        6          -0.006692670    0.052159684   -0.033847943
     18       17           0.008347864   -0.009709143   -0.005549478
     19        1           0.001378030   -0.002549702   -0.001353000
     20        1           0.010184479    0.020142887    0.018106973
 -------------------------------------------------------------------
 Cartesian Forces:  Max     0.069780036 RMS     0.019457592
 Leave Link  716 at Mon Jul 11 12:48:19 2022, MaxMem=   805306368 cpu:               0.2 elap:               0.0
 (Enter /gpfs/software/gaussian16/sse4/tar/g16/l103.exe)

 GradGradGradGradGradGradGradGradGradGradGradGradGradGradGradGradGradGrad
 Berny optimization.
 FormGI is forming the generalized inverse of G from B-inverse, IUseBI=4.
 GSVD:  received Info=                   1 from GESDD.
 Internal  Forces:  Max     0.045994167 RMS     0.009896810
 Search for a local minimum.
 Step number   1 out of a maximum of  113
 All quantities printed in internal units (Hartrees-Bohrs-Radians)
 RMS Force = .98968D-02 SwitMx=.10000D-02 MixMth= 1
 Mixed Optimization -- RFO/linear search
 Second derivative matrix not updated -- first step.
 ITU=  0
     Eigenvalues ---    0.00277   0.01419   0.01429   0.01444   0.01708
     Eigenvalues ---    0.01878   0.01954   0.01966   0.02117   0.02126
     Eigenvalues ---    0.02163   0.02238   0.02249   0.02520   0.02625
     Eigenvalues ---    0.02747   0.02986   0.13354   0.15604   0.16000
     Eigenvalues ---    0.16000   0.16000   0.20221   0.22260   0.22348
     Eigenvalues ---    0.22779   0.23458   0.24259   0.24599   0.24733
     Eigenvalues ---    0.24930   0.25000   0.25000   0.28789   0.29673
     Eigenvalues ---    0.30759   0.30982   0.35045   0.35378   0.35418
     Eigenvalues ---    0.35516   0.36327   0.36898   0.37615   0.39360
     Eigenvalues ---    0.43292   0.43587   0.44688   0.47573   0.48246
     Eigenvalues ---    0.50035   0.51429   0.58243   0.84954
 RFO step:  Lambda=-3.53142857D-02 EMin= 2.76850717D-03
 Linear search not attempted -- first point.
 Iteration  1 RMS(Cart)=  0.04051324 RMS(Int)=  0.00274449
 Iteration  2 RMS(Cart)=  0.00285553 RMS(Int)=  0.00181435
 Iteration  3 RMS(Cart)=  0.00000870 RMS(Int)=  0.00181433
 Iteration  4 RMS(Cart)=  0.00000003 RMS(Int)=  0.00181433
 ITry= 1 IFail=0 DXMaxC= 1.40D-01 DCOld= 1.00D+10 DXMaxT= 3.00D-01 DXLimC= 3.00D+00 Rises=F
 Variable       Old X    -DE/DX   Delta X   Delta X   Delta X     New X
                                 (Linear)    (Quad)   (Total)
    R1        2.73326  -0.00003   0.00000   0.00010   0.00009   2.73336
    R2        2.74217   0.00012   0.00000   0.00041   0.00041   2.74258
    R3        2.35350   0.00019   0.00000   0.00022   0.00022   2.35371
    R4        2.59872   0.00032   0.00000   0.00063   0.00063   2.59936
    R5        2.05001   0.00007   0.00000   0.00019   0.00019   2.05020
    R6        2.65741  -0.00068   0.00000  -0.00152  -0.00152   2.65589
    R7        2.05601   0.00004   0.00000   0.00011   0.00011   2.05612
    R8        2.59789   0.00062   0.00000   0.00112   0.00112   2.59900
    R9        3.32320  -0.00003   0.00000  -0.00008  -0.00008   3.32312
   R10        2.65495  -0.00276   0.00000  -0.00586  -0.00586   2.64910
   R11        2.05065   0.00009   0.00000   0.00023   0.00023   2.05089
   R12        2.90446  -0.03907   0.00000  -0.12088  -0.12088   2.78358
   R13        2.74064  -0.02927   0.00000  -0.07165  -0.07056   2.67008
   R14        2.58075   0.02455   0.00000   0.04645   0.04564   2.62639
   R15        2.61638   0.03499   0.00000   0.06479   0.06632   2.68270
   R16        2.12746  -0.02589   0.00000  -0.07500  -0.07500   2.05246
   R17        2.58265  -0.00413   0.00000  -0.00907  -0.00950   2.57315
   R18        3.30176   0.01192   0.00000   0.03476   0.03476   3.33652
   R19        2.47740   0.02163   0.00000   0.03438   0.03488   2.51228
   R20        3.11056  -0.00253   0.00000   0.00164   0.00001   3.11057
   R21        2.68688  -0.04599   0.00000  -0.10753  -0.10751   2.57936
   R22        2.04845  -0.00188   0.00000  -0.00480  -0.00480   2.04365
    A1        1.95469   0.00004   0.00000   0.00070   0.00070   1.95539
    A2        2.15988   0.00005   0.00000  -0.00010  -0.00010   2.15979
    A3        2.16861  -0.00009   0.00000  -0.00060  -0.00060   2.16801
    A4        2.15470  -0.00040   0.00000  -0.00113  -0.00114   2.15357
    A5        2.02166   0.00015   0.00000   0.00028   0.00028   2.02194
    A6        2.10682   0.00026   0.00000   0.00085   0.00085   2.10767
    A7        2.13142  -0.00065   0.00000  -0.00262  -0.00261   2.12882
    A8        2.08176   0.00010   0.00000   0.00016   0.00015   2.08191
    A9        2.07000   0.00055   0.00000   0.00246   0.00245   2.07245
   A10        2.16937   0.00013   0.00000   0.00068   0.00068   2.17005
   A11        2.04237   0.00004   0.00000   0.00003   0.00003   2.04240
   A12        2.07144  -0.00017   0.00000  -0.00071  -0.00071   2.07073
   A13        2.11545  -0.00088   0.00000  -0.00373  -0.00372   2.11173
   A14        2.06391   0.00026   0.00000   0.00092   0.00092   2.06483
   A15        2.10382   0.00062   0.00000   0.00280   0.00280   2.10662
   A16        2.04073   0.00177   0.00000   0.00609   0.00607   2.04680
   A17        2.08428   0.00359   0.00000   0.01306   0.01303   2.09731
   A18        2.15601  -0.00531   0.00000  -0.01821  -0.01826   2.13775
   A19        2.18609   0.01055   0.00000   0.03606   0.03591   2.22200
   A20        2.14058   0.01085   0.00000   0.03747   0.03753   2.17811
   A21        1.94880  -0.02126   0.00000  -0.07135  -0.07136   1.87744
   A22        1.85331   0.01579   0.00000   0.07069   0.06678   1.92009
   A23        2.14290  -0.00569   0.00000   0.00793   0.00108   2.14398
   A24        2.16866  -0.00411   0.00000   0.01481   0.00660   2.17526
   A25        1.97666  -0.00224   0.00000   0.00300  -0.00148   1.97518
   A26        2.10766   0.00349   0.00000   0.03302   0.02680   2.13446
   A27        2.09953   0.00395   0.00000   0.04010   0.03597   2.13551
   A28        2.78223   0.00040   0.00000   0.02175   0.02042   2.80264
   A29        1.80294   0.02154   0.00000   0.07113   0.06926   1.87220
   A30        2.51880  -0.00126   0.00000   0.00150   0.00263   2.52143
   A31        2.46661  -0.00600   0.00000  -0.02592  -0.02538   2.44123
   A32        1.77751  -0.01004   0.00000  -0.02324  -0.02470   1.75281
   A33        2.60023   0.00402   0.00000   0.01334   0.01229   2.61253
    D1       -0.00021  -0.00003   0.00000  -0.00058  -0.00058  -0.00079
    D2        3.14153   0.00003   0.00000   0.00013   0.00010  -3.14156
    D3        3.14153  -0.00005   0.00000  -0.00068  -0.00066   3.14087
    D4        0.00009   0.00002   0.00000   0.00003   0.00002   0.00010
    D5        0.00018  -0.00007   0.00000  -0.00088  -0.00087  -0.00069
    D6       -3.14022   0.00011   0.00000   0.00205   0.00205  -3.13817
    D7       -3.14157  -0.00006   0.00000  -0.00079  -0.00078   3.14084
    D8        0.00122   0.00012   0.00000   0.00214   0.00213   0.00336
    D9       -0.00004   0.00031   0.00000   0.00459   0.00455   0.00451
   D10       -3.14106   0.00011   0.00000   0.00080   0.00074  -3.14032
   D11        3.14140   0.00024   0.00000   0.00384   0.00383  -3.13795
   D12        0.00038   0.00004   0.00000   0.00005   0.00003   0.00041
   D13        0.00034  -0.00045   0.00000  -0.00682  -0.00680  -0.00646
   D14       -3.07321  -0.00095   0.00000  -0.02079  -0.02095  -3.09416
   D15        3.14136  -0.00026   0.00000  -0.00305  -0.00301   3.13835
   D16        0.06781  -0.00076   0.00000  -0.01703  -0.01716   0.05065
   D17        0.00011  -0.00009   0.00000  -0.00160  -0.00161  -0.00149
   D18       -3.14028   0.00014   0.00000   0.00190   0.00185  -3.13842
   D19        3.14049  -0.00027   0.00000  -0.00457  -0.00456   3.13593
   D20        0.00010  -0.00004   0.00000  -0.00108  -0.00110  -0.00100
   D21       -0.00037   0.00034   0.00000   0.00533   0.00533   0.00496
   D22        3.07012   0.00126   0.00000   0.02132   0.02120   3.09131
   D23        3.13999   0.00011   0.00000   0.00175   0.00178  -3.14141
   D24       -0.07271   0.00103   0.00000   0.01775   0.01765  -0.05505
   D25        3.09326   0.00056   0.00000  -0.00103  -0.00181   3.09145
   D26       -0.19280   0.00017   0.00000   0.01366   0.01438  -0.17843
   D27        0.02446  -0.00030   0.00000  -0.01709  -0.01781   0.00665
   D28        3.02158  -0.00069   0.00000  -0.00240  -0.00162   3.01995
   D29        2.90144   0.00732   0.00000   0.11719   0.11710   3.01854
   D30        0.24621  -0.00365   0.00000  -0.06601  -0.06810   0.17811
   D31       -0.10935   0.00565   0.00000   0.09703   0.09671  -0.01263
   D32       -2.76458  -0.00533   0.00000  -0.08618  -0.08848  -2.85306
   D33       -3.11587   0.00018   0.00000   0.00921   0.00878  -3.10709
   D34       -3.10528  -0.00206   0.00000  -0.04239  -0.04242   3.13548
   D35       -0.10112   0.00187   0.00000   0.02895   0.02869  -0.07243
   D36       -0.09053  -0.00037   0.00000  -0.02266  -0.02252  -0.11305
   D37        0.31174  -0.00826   0.00000  -0.14210  -0.14653   0.16521
   D38        2.99028   0.00403   0.00000   0.03380   0.02974   3.02002
   D39        2.95785   0.00249   0.00000   0.04248   0.04123   2.99908
   D40       -0.64679   0.01477   0.00000   0.21838   0.21749  -0.42929
   D41       -0.34952   0.01324   0.00000   0.14177   0.13715  -0.21238
   D42       -0.73319   0.01078   0.00000   0.18124   0.18095  -0.55223
   D43       -3.03046   0.00114   0.00000  -0.03121  -0.03654  -3.06700
   D44        2.86906  -0.00132   0.00000   0.00826   0.00727   2.87633
   D45       -3.00313  -0.00261   0.00000  -0.06480  -0.06664  -3.06977
   D46        0.25924  -0.00408   0.00000  -0.05858  -0.05901   0.20024
   D47       -3.02398  -0.00077   0.00000  -0.00827  -0.00929  -3.03327
   D48       -2.76010  -0.00111   0.00000  -0.05360  -0.05675  -2.81685
         Item               Value     Threshold  Converged?
 Maximum Force            0.045994     0.000450     NO 
 RMS     Force            0.009897     0.000300     NO 
 Maximum Displacement     0.139757     0.001800     NO 
 RMS     Displacement     0.041446     0.001200     NO 
 Predicted change in Energy=-2.210058D-02
 Lowest energy point so far.  Saving SCF results.
 GradGradGradGradGradGradGradGradGradGradGradGradGradGradGradGradGradGrad

 Leave Link  103 at Mon Jul 11 12:48:19 2022, MaxMem=   805306368 cpu:               0.2 elap:               0.0
 (Enter /gpfs/software/gaussian16/sse4/tar/g16/l202.exe)
                          Input orientation:                          
 ---------------------------------------------------------------------
 Center     Atomic      Atomic             Coordinates (Angstroms)
 Number     Number       Type             X           Y           Z
 ---------------------------------------------------------------------
      1          6           0       -3.336675    0.716335    0.015365
      2          6           0       -2.460194    1.866813    0.033903
      3          6           0       -1.087877    1.773148    0.028533
      4          6           0       -2.596454   -0.531753   -0.010331
      5          6           0       -1.223949   -0.619637   -0.017286
      6          6           0       -0.426691    0.533308   -0.001113
      7          1           0       -0.492214    2.683523    0.044671
      8          1           0       -0.771535   -1.605861   -0.040105
      9         17           0       -3.536458   -2.017649   -0.040271
     10          8           0       -4.579807    0.793405    0.020838
     11          1           0       -2.950251    2.834547    0.053585
     12          6           0        1.044199    0.477292    0.054534
     13          6           0        1.856491   -0.678241    0.091085
     14          6           0        3.223993   -0.314624   -0.023174
     15          6           0        1.884910    1.577467   -0.065635
     16          6           0        2.995323    2.304462   -0.142281
     17          6           0        3.430777    1.028117    0.068385
     18         17           0        4.530744   -1.486922    0.165228
     19          1           0        3.385482    3.310893   -0.208708
     20          1           0        1.467117   -1.677593   -0.080185
 ---------------------------------------------------------------------
                    Distance matrix (angstroms):
                    1          2          3          4          5
     1  C    0.000000
     2  C    1.446431   0.000000
     3  C    2.484777   1.375521   0.000000
     4  C    1.451313   2.402840   2.754974   0.000000
     5  C    2.499899   2.777293   2.397088   1.375334   0.000000
     6  C    2.915780   2.431994   1.405436   2.417087   1.401842
     7  H    3.458561   2.130746   1.088052   3.843027   3.383805
     8  H    3.460580   3.862190   3.394479   2.117764   1.085282
     9  Cl   2.741838   4.031487   4.513360   1.758519   2.702345
    10  O    1.245531   2.375949   3.626780   2.385519   3.641418
    11  H    2.153511   1.084921   2.143743   3.385445   3.862192
    12  C    4.387565   3.769876   2.495129   3.778456   2.520496
    13  C    5.377689   5.011421   3.831778   4.456508   3.082902
    14  C    6.641289   6.088671   4.791001   5.824510   4.458392
    15  C    5.292736   4.355865   2.980708   4.953231   3.807178
    16  C    6.530022   5.475879   4.121164   6.271324   5.135001
    17  C    6.774837   5.950475   4.579836   6.226308   4.938512
    18  Cl   8.171479   7.754869   6.497356   7.193060   5.822541
    19  H    7.208975   6.026289   4.736231   7.112583   6.060738
    20  H    5.368094   5.291466   4.295047   4.222611   2.892242
                    6          7          8          9         10
     6  C    0.000000
     7  H    2.151701   0.000000
     8  H    2.167136   4.299305   0.000000
     9  Cl   4.022382   5.601398   2.795419   0.000000
    10  O    4.161310   4.503502   4.501458   2.999055   0.000000
    11  H    3.415706   2.462688   4.947000   4.888379   2.612047
    12  C    1.473008   2.688516   2.765026   5.216908   5.632983
    13  C    2.586363   4.101223   2.790019   5.558342   6.602772
    14  C    3.747929   4.775320   4.199027   6.971678   7.882193
    15  C    2.537308   2.624165   4.146194   6.505131   6.512664
    16  C    3.855788   3.513054   5.430496   7.832957   7.726092
    17  C    3.889695   4.258027   4.960749   7.604661   8.014163
    18  Cl   5.355853   6.529720   5.307586   8.087252   9.392703
    19  H    4.721307   3.936282   6.440782   8.736989   8.356809
    20  H    2.912189   4.782667   2.240160   5.015276   6.533095
                   11         12         13         14         15
    11  H    0.000000
    12  C    4.638134   0.000000
    13  C    5.953642   1.412944   0.000000
    14  C    6.931411   2.320490   1.419625   0.000000
    15  C    4.997324   1.389828   2.261325   2.318395   0.000000
    16  C    5.972370   2.680331   3.201237   2.631746   1.329441
    17  C    6.631812   2.449358   2.321756   1.361651   1.646042
    18  Cl   8.640188   4.003297   2.794833   1.765609   4.055147
    19  H    6.359026   3.685132   4.282625   3.633851   2.297161
    20  H    6.315889   2.200122   1.086117   2.224309   3.281795
                   16         17         18         19         20
    16  C    0.000000
    17  C    1.364939   0.000000
    18  Cl   4.102033   2.746766   0.000000
    19  H    1.081452   2.299978   4.946764   0.000000
    20  H    4.265681   3.346476   3.079349   5.346179   0.000000
 Stoichiometry    C12H5Cl2O(1-)
 Framework group  C1[X(C12H5Cl2O)]
 Deg. of freedom    54
 Full point group                 C1      NOp   1
 RotChk:  IX=0 Diff= 6.68D-03
 Largest Abelian subgroup         C1      NOp   1
 Largest concise Abelian subgroup C1      NOp   1
                         Standard orientation:                         
 ---------------------------------------------------------------------
 Center     Atomic      Atomic             Coordinates (Angstroms)
 Number     Number       Type             X           Y           Z
 ---------------------------------------------------------------------
      1          6           0        3.338071    0.727601   -0.043471
      2          6           0        2.454142    1.872120   -0.073561
      3          6           0        1.082574    1.770084   -0.052400
      4          6           0        2.606111   -0.524377    0.012154
      5          6           0        1.234334   -0.620606    0.034798
      6          6           0        0.429630    0.526911    0.006212
      7          1           0        0.480994    2.676323   -0.078686
      8          1           0        0.788464   -1.609040    0.079902
      9         17           0        3.555811   -2.003656    0.058988
     10          8           0        4.580568    0.812245   -0.063109
     11          1           0        2.937802    2.842357   -0.115585
     12          6           0       -1.041364    0.460813   -0.033290
     13          6           0       -1.846613   -0.700190   -0.040814
     14          6           0       -3.215169   -0.343042    0.080986
     15          6           0       -1.887795    1.557749    0.075829
     16          6           0       -3.001976    2.279123    0.150881
     17          6           0       -3.431417    0.996535   -0.032437
     18         17           0       -4.516279   -1.526590   -0.072970
     19          1           0       -3.397838    3.284152    0.203310
     20          1           0       -1.449163   -1.693881    0.144285
 ---------------------------------------------------------------------
 Rotational constants (GHZ):           1.0631328           0.2190066           0.1817362
 Leave Link  202 at Mon Jul 11 12:48:19 2022, MaxMem=   805306368 cpu:               0.1 elap:               0.0
 (Enter /gpfs/software/gaussian16/sse4/tar/g16/l301.exe)
 Standard basis: 6-311+G(d,p) (5D, 7F)
 Ernie: Thresh=  0.10000D-02 Tol=  0.10000D-05 Strict=F.
 There are   391 symmetry adapted cartesian basis functions of A   symmetry.
 There are   376 symmetry adapted basis functions of A   symmetry.
   376 basis functions,   614 primitive gaussians,   391 cartesian basis functions
    60 alpha electrons       60 beta electrons
       nuclear repulsion energy      1014.9613979133 Hartrees.
 IExCor= 4336 DFT=T Ex+Corr=M062X ExCW=0 ScaHFX=  0.540000
 ScaDFX=  1.000000  1.000000  1.000000  1.000000 ScalE2=  1.000000  1.000000
 IRadAn=      5 IRanWt=     -1 IRanGd=            0 ICorTp=0 IEmpDi=  4
 NAtoms=   20 NActive=   20 NUniq=   20 SFac= 1.00D+00 NAtFMM=   60 NAOKFM=F Big=F
 Integral buffers will be    131072 words long.
 Raffenetti 2 integral format.
 Two-electron integral symmetry is turned on.
 Leave Link  301 at Mon Jul 11 12:48:19 2022, MaxMem=   805306368 cpu:               0.3 elap:               0.1
 (Enter /gpfs/software/gaussian16/sse4/tar/g16/l302.exe)
 NPDir=0 NMtPBC=     1 NCelOv=     1 NCel=       1 NClECP=     1 NCelD=      1
         NCelK=      1 NCelE2=     1 NClLst=     1 CellRange=     0.0.
 One-electron integrals computed using PRISM.
 One-electron integral symmetry used in STVInt
 NBasis=   376 RedAO= T EigKep=  1.25D-06  NBF=   376
 NBsUse=   373 1.00D-06 EigRej=  8.08D-07 NBFU=   373
 Precomputing XC quadrature grid using
 IXCGrd= 4 IRadAn=           5 IRanWt=          -1 IRanGd=           0 AccXCQ= 0.00D+00.
 Generated NRdTot=       0 NPtTot=           0 NUsed=           0 NTot=          32
 NSgBfM=   386   386   386   386   386 MxSgAt=    20 MxSgA2=    20.
 Leave Link  302 at Mon Jul 11 12:48:20 2022, MaxMem=   805306368 cpu:               2.0 elap:               0.4
 (Enter /gpfs/software/gaussian16/sse4/tar/g16/l303.exe)
 DipDrv:  MaxL=1.
 Leave Link  303 at Mon Jul 11 12:48:20 2022, MaxMem=   805306368 cpu:               0.3 elap:               0.1
 (Enter /gpfs/software/gaussian16/sse4/tar/g16/l401.exe)
 Initial guess from the checkpoint file:  "checkpoint.chk"
 B after Tr=     0.000000    0.000000    0.000000
         Rot=    1.000000   -0.000067    0.000091    0.000045 Ang=  -0.01 deg.
 Guess basis will be translated and rotated to current coordinates.
 JPrj=2 DoOrth=T DoCkMO=T.
 Generating alternative initial guess.
 ExpMin= 4.38D-02 ExpMax= 1.06D+05 ExpMxC= 3.62D+03 IAcc=2 IRadAn=         4 AccDes= 0.00D+00
 Harris functional with IExCor= 1009 and IRadAn=       4 diagonalized for initial guess.
 HarFok:  IExCor= 1009 AccDes= 0.00D+00 IRadAn=         4 IDoV= 1 UseB2=F ITyADJ=14
 ICtDFT=  3500011 ScaDFX=  1.000000  1.000000  1.000000  1.000000
 FoFCou: FMM=F IPFlag=           0 FMFlag=      100000 FMFlg1=           0
         NFxFlg=           0 DoJE=T BraDBF=F KetDBF=T FulRan=T
         wScrn=  0.000000 ICntrl=       500 IOpCl=  0 I1Cent=   200000004 NGrid=           0
         NMat0=    1 NMatS0=      1 NMatT0=    0 NMatD0=    1 NMtDS0=    0 NMtDT0=    0
 Petite list used in FoFCou.
 Harris En= -1455.13886143634    
 Leave Link  401 at Mon Jul 11 12:48:22 2022, MaxMem=   805306368 cpu:               9.3 elap:               1.6
 (Enter /gpfs/software/gaussian16/sse4/tar/g16/l502.exe)
 Integral symmetry usage will be decided dynamically.
 Closed shell SCF:
 Using DIIS extrapolation, IDIIS=  1040.
 NGot=   805306368 LenX=   804994662 LenY=   804841340
 Requested convergence on RMS density matrix=1.00D-08 within 128 cycles.
 Requested convergence on MAX density matrix=1.00D-06.
 Requested convergence on             energy=1.00D-06.
 No special actions if energy rises.
 Fock matrices will be formed incrementally for  20 cycles.

 Cycle   1  Pass 1  IDiag  1:
 FoFJK:  IHMeth= 1 ICntrl=       0 DoSepK=F KAlg= 0 I1Cent=           0 FoldK=F
 IRaf= 830000000 NMat=       1 IRICut=       1 DoRegI=T DoRafI=F ISym2E= 0 IDoP0=0 IntGTp=1.
 FoFCou: FMM=F IPFlag=           0 FMFlag=      100000 FMFlg1=           0
         NFxFlg=           0 DoJE=F BraDBF=F KetDBF=F FulRan=T
         wScrn=  0.000000 ICntrl=         0 IOpCl=  0 I1Cent=           0 NGrid=           0
         NMat0=    1 NMatS0=      1 NMatT0=    0 NMatD0=    1 NMtDS0=    0 NMtDT0=    0
 Symmetry not used in FoFCou.
 E= -1455.71080031371    
 DIIS: error= 6.20D-03 at cycle   1 NSaved=   1.
 NSaved= 1 IEnMin= 1 EnMin= -1455.71080031371     IErMin= 1 ErrMin= 6.20D-03
 ErrMax= 6.20D-03  0.00D+00 EMaxC= 1.00D-01 BMatC= 2.04D-02 BMatP= 2.04D-02
 IDIUse=3 WtCom= 9.38D-01 WtEn= 6.20D-02
 Coeff-Com:  0.100D+01
 Coeff-En:   0.100D+01
 Coeff:      0.100D+01
 Gap=     0.369 Goal=   None    Shift=    0.000
 GapD=    0.369 DampG=1.000 DampE=1.000 DampFc=1.0000 IDamp=-1.
 RMSDP=2.64D-02 MaxDP=1.49D+00              OVMax= 5.11D-02

 Cycle   2  Pass 1  IDiag  1:
 RMSU=  2.64D-02    CP:  9.99D-01
 E= -1455.74104046136     Delta-E=       -0.030240147649 Rises=F Damp=F
 DIIS: error= 1.36D-03 at cycle   2 NSaved=   2.
 NSaved= 2 IEnMin= 2 EnMin= -1455.74104046136     IErMin= 2 ErrMin= 1.36D-03
 ErrMax= 1.36D-03  0.00D+00 EMaxC= 1.00D-01 BMatC= 1.34D-03 BMatP= 2.04D-02
 IDIUse=3 WtCom= 9.86D-01 WtEn= 1.36D-02
 Coeff-Com:  0.354D-01 0.965D+00
 Coeff-En:   0.000D+00 0.100D+01
 Coeff:      0.349D-01 0.965D+00
 Gap=     0.162 Goal=   None    Shift=    0.000
 RMSDP=3.86D-03 MaxDP=2.66D-01 DE=-3.02D-02 OVMax= 2.59D-02

 Cycle   3  Pass 1  IDiag  1:
 RMSU=  2.79D-03    CP:  1.00D+00  1.10D+00
 E= -1455.74103469105     Delta-E=        0.000005770308 Rises=F Damp=F
 DIIS: error= 1.76D-03 at cycle   3 NSaved=   3.
 NSaved= 3 IEnMin= 2 EnMin= -1455.74104046136     IErMin= 2 ErrMin= 1.36D-03
 ErrMax= 1.76D-03  0.00D+00 EMaxC= 1.00D-01 BMatC= 1.84D-03 BMatP= 1.34D-03
 IDIUse=3 WtCom= 1.92D-01 WtEn= 8.08D-01
 Coeff-Com: -0.398D-01 0.561D+00 0.479D+00
 Coeff-En:   0.000D+00 0.501D+00 0.499D+00
 Coeff:     -0.767D-02 0.512D+00 0.495D+00
 Gap=     0.157 Goal=   None    Shift=    0.000
 RMSDP=1.98D-03 MaxDP=1.54D-01 DE= 5.77D-06 OVMax= 1.74D-02

 Cycle   4  Pass 1  IDiag  1:
 RMSU=  1.88D-03    CP:  1.01D+00  1.10D+00  9.76D-01
 E= -1455.74276411923     Delta-E=       -0.001729428176 Rises=F Damp=F
 DIIS: error= 7.38D-04 at cycle   4 NSaved=   4.
 NSaved= 4 IEnMin= 4 EnMin= -1455.74276411923     IErMin= 4 ErrMin= 7.38D-04
 ErrMax= 7.38D-04  0.00D+00 EMaxC= 1.00D-01 BMatC= 1.67D-04 BMatP= 1.34D-03
 IDIUse=3 WtCom= 9.93D-01 WtEn= 7.38D-03
 Coeff-Com: -0.216D-01 0.177D+00 0.281D+00 0.564D+00
 Coeff-En:   0.000D+00 0.000D+00 0.254D-01 0.975D+00
 Coeff:     -0.214D-01 0.176D+00 0.279D+00 0.567D+00
 Gap=     0.157 Goal=   None    Shift=    0.000
 RMSDP=6.51D-04 MaxDP=4.95D-02 DE=-1.73D-03 OVMax= 4.88D-03

 Cycle   5  Pass 1  IDiag  1:
 RMSU=  4.92D-04    CP:  1.01D+00  1.11D+00  1.10D+00  9.84D-01
 E= -1455.74293488053     Delta-E=       -0.000170761306 Rises=F Damp=F
 DIIS: error= 1.68D-04 at cycle   5 NSaved=   5.
 NSaved= 5 IEnMin= 5 EnMin= -1455.74293488053     IErMin= 5 ErrMin= 1.68D-04
 ErrMax= 1.68D-04  0.00D+00 EMaxC= 1.00D-01 BMatC= 1.31D-05 BMatP= 1.67D-04
 IDIUse=3 WtCom= 9.98D-01 WtEn= 1.68D-03
 Coeff-Com: -0.337D-02-0.163D-01 0.493D-01 0.276D+00 0.694D+00
 Coeff-En:   0.000D+00 0.000D+00 0.000D+00 0.000D+00 0.100D+01
 Coeff:     -0.336D-02-0.162D-01 0.492D-01 0.276D+00 0.695D+00
 Gap=     0.157 Goal=   None    Shift=    0.000
 RMSDP=1.91D-04 MaxDP=1.02D-02 DE=-1.71D-04 OVMax= 1.48D-03

 Cycle   6  Pass 1  IDiag  1:
 RMSU=  1.33D-04    CP:  1.01D+00  1.11D+00  1.11D+00  1.02D+00  8.77D-01
 E= -1455.74294913503     Delta-E=       -0.000014254500 Rises=F Damp=F
 DIIS: error= 8.27D-05 at cycle   6 NSaved=   6.
 NSaved= 6 IEnMin= 6 EnMin= -1455.74294913503     IErMin= 6 ErrMin= 8.27D-05
 ErrMax= 8.27D-05  0.00D+00 EMaxC= 1.00D-01 BMatC= 2.16D-06 BMatP= 1.31D-05
 IDIUse=1 WtCom= 1.00D+00 WtEn= 0.00D+00
 Coeff-Com:  0.496D-03-0.284D-01-0.577D-02 0.806D-01 0.366D+00 0.587D+00
 Coeff:      0.496D-03-0.284D-01-0.577D-02 0.806D-01 0.366D+00 0.587D+00
 Gap=     0.157 Goal=   None    Shift=    0.000
 RMSDP=1.19D-04 MaxDP=5.43D-03 DE=-1.43D-05 OVMax= 6.62D-04

 Cycle   7  Pass 1  IDiag  1:
 RMSU=  5.68D-05    CP:  1.01D+00  1.11D+00  1.13D+00  1.04D+00  9.24D-01
                    CP:  8.42D-01
 E= -1455.74295150447     Delta-E=       -0.000002369440 Rises=F Damp=F
 DIIS: error= 3.07D-05 at cycle   7 NSaved=   7.
 NSaved= 7 IEnMin= 7 EnMin= -1455.74295150447     IErMin= 7 ErrMin= 3.07D-05
 ErrMax= 3.07D-05  0.00D+00 EMaxC= 1.00D-01 BMatC= 2.26D-07 BMatP= 2.16D-06
 IDIUse=1 WtCom= 1.00D+00 WtEn= 0.00D+00
 Coeff-Com:  0.637D-03-0.120D-01-0.917D-02 0.672D-02 0.979D-01 0.282D+00
 Coeff-Com:  0.633D+00
 Coeff:      0.637D-03-0.120D-01-0.917D-02 0.672D-02 0.979D-01 0.282D+00
 Coeff:      0.633D+00
 Gap=     0.157 Goal=   None    Shift=    0.000
 RMSDP=3.29D-05 MaxDP=2.76D-03 DE=-2.37D-06 OVMax= 2.72D-04

 Cycle   8  Pass 1  IDiag  1:
 RMSU=  2.88D-05    CP:  1.01D+00  1.11D+00  1.13D+00  1.04D+00  9.07D-01
                    CP:  8.98D-01  8.91D-01
 E= -1455.74295180946     Delta-E=       -0.000000304987 Rises=F Damp=F
 DIIS: error= 8.53D-06 at cycle   8 NSaved=   8.
 NSaved= 8 IEnMin= 8 EnMin= -1455.74295180946     IErMin= 8 ErrMin= 8.53D-06
 ErrMax= 8.53D-06  0.00D+00 EMaxC= 1.00D-01 BMatC= 3.29D-08 BMatP= 2.26D-07
 IDIUse=1 WtCom= 1.00D+00 WtEn= 0.00D+00
 Coeff-Com:  0.194D-03-0.174D-03-0.325D-02-0.110D-01-0.230D-01 0.108D-01
 Coeff-Com:  0.277D+00 0.750D+00
 Coeff:      0.194D-03-0.174D-03-0.325D-02-0.110D-01-0.230D-01 0.108D-01
 Coeff:      0.277D+00 0.750D+00
 Gap=     0.157 Goal=   None    Shift=    0.000
 RMSDP=1.46D-05 MaxDP=9.07D-04 DE=-3.05D-07 OVMax= 1.46D-04

 Cycle   9  Pass 1  IDiag  1:
 RMSU=  6.30D-06    CP:  1.01D+00  1.11D+00  1.13D+00  1.05D+00  9.17D-01
                    CP:  9.02D-01  9.95D-01  1.01D+00
 E= -1455.74295187362     Delta-E=       -0.000000064156 Rises=F Damp=F
 DIIS: error= 3.07D-06 at cycle   9 NSaved=   9.
 NSaved= 9 IEnMin= 9 EnMin= -1455.74295187362     IErMin= 9 ErrMin= 3.07D-06
 ErrMax= 3.07D-06  0.00D+00 EMaxC= 1.00D-01 BMatC= 5.27D-09 BMatP= 3.29D-08
 IDIUse=1 WtCom= 1.00D+00 WtEn= 0.00D+00
 Coeff-Com: -0.194D-04 0.196D-02-0.573D-04-0.594D-02-0.263D-01-0.398D-01
 Coeff-Com:  0.203D-01 0.320D+00 0.730D+00
 Coeff:     -0.194D-04 0.196D-02-0.573D-04-0.594D-02-0.263D-01-0.398D-01
 Coeff:      0.203D-01 0.320D+00 0.730D+00
 Gap=     0.157 Goal=   None    Shift=    0.000
 RMSDP=7.16D-06 MaxDP=7.84D-04 DE=-6.42D-08 OVMax= 7.68D-05

 Cycle  10  Pass 1  IDiag  1:
 RMSU=  4.26D-06    CP:  1.01D+00  1.11D+00  1.13D+00  1.05D+00  9.13D-01
                    CP:  9.04D-01  9.75D-01  1.13D+00  1.01D+00
 E= -1455.74295188514     Delta-E=       -0.000000011519 Rises=F Damp=F
 DIIS: error= 1.50D-06 at cycle  10 NSaved=  10.
 NSaved=10 IEnMin=10 EnMin= -1455.74295188514     IErMin=10 ErrMin= 1.50D-06
 ErrMax= 1.50D-06  0.00D+00 EMaxC= 1.00D-01 BMatC= 9.58D-10 BMatP= 5.27D-09
 IDIUse=1 WtCom= 1.00D+00 WtEn= 0.00D+00
 Coeff-Com: -0.447D-04 0.883D-03 0.520D-03-0.440D-03-0.732D-02-0.185D-01
 Coeff-Com: -0.437D-01-0.486D-02 0.311D+00 0.763D+00
 Coeff:     -0.447D-04 0.883D-03 0.520D-03-0.440D-03-0.732D-02-0.185D-01
 Coeff:     -0.437D-01-0.486D-02 0.311D+00 0.763D+00
 Gap=     0.157 Goal=   None    Shift=    0.000
 RMSDP=2.74D-06 MaxDP=1.67D-04 DE=-1.15D-08 OVMax= 3.70D-05

 Cycle  11  Pass 1  IDiag  1:
 RMSU=  1.17D-06    CP:  1.01D+00  1.11D+00  1.13D+00  1.05D+00  9.12D-01
                    CP:  8.99D-01  9.69D-01  1.16D+00  1.13D+00  1.24D+00
 E= -1455.74295188743     Delta-E=       -0.000000002289 Rises=F Damp=F
 DIIS: error= 7.17D-07 at cycle  11 NSaved=  11.
 NSaved=11 IEnMin=11 EnMin= -1455.74295188743     IErMin=11 ErrMin= 7.17D-07
 ErrMax= 7.17D-07  0.00D+00 EMaxC= 1.00D-01 BMatC= 1.64D-10 BMatP= 9.58D-10
 IDIUse=1 WtCom= 1.00D+00 WtEn= 0.00D+00
 Coeff-Com: -0.158D-04 0.531D-04 0.203D-03 0.874D-03 0.122D-02-0.765D-03
 Coeff-Com: -0.207D-01-0.566D-01 0.132D-01 0.324D+00 0.739D+00
 Coeff:     -0.158D-04 0.531D-04 0.203D-03 0.874D-03 0.122D-02-0.765D-03
 Coeff:     -0.207D-01-0.566D-01 0.132D-01 0.324D+00 0.739D+00
 Gap=     0.157 Goal=   None    Shift=    0.000
 RMSDP=1.13D-06 MaxDP=7.66D-05 DE=-2.29D-09 OVMax= 1.41D-05

 Cycle  12  Pass 1  IDiag  1:
 RMSU=  5.40D-07    CP:  1.01D+00  1.11D+00  1.13D+00  1.05D+00  9.11D-01
                    CP:  8.97D-01  9.69D-01  1.17D+00  1.14D+00  1.30D+00
                    CP:  1.16D+00
 E= -1455.74295188774     Delta-E=       -0.000000000317 Rises=F Damp=F
 DIIS: error= 2.26D-07 at cycle  12 NSaved=  12.
 NSaved=12 IEnMin=12 EnMin= -1455.74295188774     IErMin=12 ErrMin= 2.26D-07
 ErrMax= 2.26D-07  0.00D+00 EMaxC= 1.00D-01 BMatC= 2.70D-11 BMatP= 1.64D-10
 IDIUse=1 WtCom= 1.00D+00 WtEn= 0.00D+00
 Coeff-Com:  0.159D-05-0.140D-03-0.249D-04 0.493D-03 0.179D-02 0.303D-02
 Coeff-Com: -0.313D-03-0.240D-01-0.506D-01-0.728D-02 0.312D+00 0.765D+00
 Coeff:      0.159D-05-0.140D-03-0.249D-04 0.493D-03 0.179D-02 0.303D-02
 Coeff:     -0.313D-03-0.240D-01-0.506D-01-0.728D-02 0.312D+00 0.765D+00
 Gap=     0.157 Goal=   None    Shift=    0.000
 RMSDP=6.17D-07 MaxDP=3.63D-05 DE=-3.17D-10 OVMax= 5.22D-06

 Cycle  13  Pass 1  IDiag  1:
 RMSU=  1.94D-07    CP:  1.01D+00  1.11D+00  1.13D+00  1.05D+00  9.11D-01
                    CP:  8.97D-01  9.66D-01  1.17D+00  1.15D+00  1.35D+00
                    CP:  1.33D+00  1.05D+00
 E= -1455.74295188774     Delta-E=        0.000000000006 Rises=F Damp=F
 DIIS: error= 7.51D-08 at cycle  13 NSaved=  13.
 NSaved=13 IEnMin=12 EnMin= -1455.74295188774     IErMin=13 ErrMin= 7.51D-08
 ErrMax= 7.51D-08  0.00D+00 EMaxC= 1.00D-01 BMatC= 3.07D-12 BMatP= 2.70D-11
 IDIUse=1 WtCom= 1.00D+00 WtEn= 0.00D+00
 Coeff-Com:  0.212D-05-0.640D-04-0.335D-04 0.135D-03 0.625D-03 0.129D-02
 Coeff-Com:  0.196D-02-0.496D-02-0.217D-01-0.354D-01 0.557D-01 0.315D+00
 Coeff-Com:  0.687D+00
 Coeff:      0.212D-05-0.640D-04-0.335D-04 0.135D-03 0.625D-03 0.129D-02
 Coeff:      0.196D-02-0.496D-02-0.217D-01-0.354D-01 0.557D-01 0.315D+00
 Coeff:      0.687D+00
 Gap=     0.157 Goal=   None    Shift=    0.000
 RMSDP=1.68D-07 MaxDP=7.00D-06 DE= 6.37D-12 OVMax= 9.78D-07

 Cycle  14  Pass 1  IDiag  1:
 RMSU=  6.21D-08    CP:  1.01D+00  1.11D+00  1.13D+00  1.05D+00  9.11D-01
                    CP:  8.96D-01  9.66D-01  1.17D+00  1.14D+00  1.36D+00
                    CP:  1.37D+00  1.15D+00  9.51D-01
 E= -1455.74295188776     Delta-E=       -0.000000000022 Rises=F Damp=F
 DIIS: error= 3.92D-08 at cycle  14 NSaved=  14.
 NSaved=14 IEnMin=14 EnMin= -1455.74295188776     IErMin=14 ErrMin= 3.92D-08
 ErrMax= 3.92D-08  0.00D+00 EMaxC= 1.00D-01 BMatC= 5.89D-13 BMatP= 3.07D-12
 IDIUse=1 WtCom= 1.00D+00 WtEn= 0.00D+00
 Coeff-Com:  0.680D-06-0.430D-05-0.127D-04-0.216D-04-0.408D-04 0.505D-04
 Coeff-Com:  0.113D-02 0.213D-02-0.817D-03-0.172D-01-0.290D-01 0.182D-01
 Coeff-Com:  0.324D+00 0.701D+00
 Coeff:      0.680D-06-0.430D-05-0.127D-04-0.216D-04-0.408D-04 0.505D-04
 Coeff:      0.113D-02 0.213D-02-0.817D-03-0.172D-01-0.290D-01 0.182D-01
 Coeff:      0.324D+00 0.701D+00
 Gap=     0.157 Goal=   None    Shift=    0.000
 RMSDP=1.09D-07 MaxDP=4.85D-06 DE=-2.23D-11 OVMax= 5.16D-07

 Cycle  15  Pass 1  IDiag  1:
 RMSU=  2.72D-08    CP:  1.01D+00  1.11D+00  1.13D+00  1.05D+00  9.11D-01
                    CP:  8.96D-01  9.66D-01  1.17D+00  1.14D+00  1.37D+00
                    CP:  1.37D+00  1.18D+00  1.09D+00  9.68D-01
 E= -1455.74295188774     Delta-E=        0.000000000018 Rises=F Damp=F
 DIIS: error= 1.51D-08 at cycle  15 NSaved=  15.
 NSaved=15 IEnMin=14 EnMin= -1455.74295188776     IErMin=15 ErrMin= 1.51D-08
 ErrMax= 1.51D-08  0.00D+00 EMaxC= 1.00D-01 BMatC= 7.16D-14 BMatP= 5.89D-13
 IDIUse=1 WtCom= 1.00D+00 WtEn= 0.00D+00
 Coeff-Com: -0.495D-07 0.722D-05-0.472D-06-0.241D-04-0.104D-03-0.148D-03
 Coeff-Com:  0.110D-03 0.128D-02 0.274D-02-0.128D-02-0.165D-01-0.355D-01
 Coeff-Com:  0.981D-02 0.266D+00 0.773D+00
 Coeff:     -0.495D-07 0.722D-05-0.472D-06-0.241D-04-0.104D-03-0.148D-03
 Coeff:      0.110D-03 0.128D-02 0.274D-02-0.128D-02-0.165D-01-0.355D-01
 Coeff:      0.981D-02 0.266D+00 0.773D+00
 Gap=     0.157 Goal=   None    Shift=    0.000
 RMSDP=2.02D-08 MaxDP=8.84D-07 DE= 1.77D-11 OVMax= 2.67D-07

 Cycle  16  Pass 1  IDiag  1:
 RMSU=  1.00D-08    CP:  1.01D+00  1.11D+00  1.13D+00  1.05D+00  9.11D-01
                    CP:  8.96D-01  9.66D-01  1.17D+00  1.14D+00  1.37D+00
                    CP:  1.37D+00  1.18D+00  1.12D+00  1.02D+00  1.10D+00
 E= -1455.74295188774     Delta-E=       -0.000000000001 Rises=F Damp=F
 DIIS: error= 8.01D-09 at cycle  16 NSaved=  16.
 NSaved=16 IEnMin=14 EnMin= -1455.74295188776     IErMin=16 ErrMin= 8.01D-09
 ErrMax= 8.01D-09  0.00D+00 EMaxC= 1.00D-01 BMatC= 1.87D-14 BMatP= 7.16D-14
 IDIUse=1 WtCom= 1.00D+00 WtEn= 0.00D+00
 Coeff-Com: -0.147D-06 0.463D-05 0.176D-05-0.853D-05-0.491D-04-0.782D-04
 Coeff-Com: -0.118D-03 0.312D-03 0.157D-02 0.209D-02-0.341D-02-0.212D-01
 Coeff-Com: -0.567D-01 0.101D-01 0.380D+00 0.687D+00
 Coeff:     -0.147D-06 0.463D-05 0.176D-05-0.853D-05-0.491D-04-0.782D-04
 Coeff:     -0.118D-03 0.312D-03 0.157D-02 0.209D-02-0.341D-02-0.212D-01
 Coeff:     -0.567D-01 0.101D-01 0.380D+00 0.687D+00
 Gap=     0.157 Goal=   None    Shift=    0.000
 RMSDP=1.37D-08 MaxDP=1.10D-06 DE=-9.09D-13 OVMax= 1.07D-07

 Cycle  17  Pass 1  IDiag  1:
 RMSU=  5.34D-09    CP:  1.01D+00  1.11D+00  1.13D+00  1.05D+00  9.11D-01
                    CP:  8.96D-01  9.66D-01  1.17D+00  1.14D+00  1.37D+00
                    CP:  1.37D+00  1.19D+00  1.11D+00  1.07D+00  1.24D+00
                    CP:  1.15D+00
 E= -1455.74295188775     Delta-E=       -0.000000000011 Rises=F Damp=F
 DIIS: error= 2.50D-09 at cycle  17 NSaved=  17.
 NSaved=17 IEnMin=14 EnMin= -1455.74295188776     IErMin=17 ErrMin= 2.50D-09
 ErrMax= 2.50D-09  0.00D+00 EMaxC= 1.00D-01 BMatC= 1.91D-15 BMatP= 1.87D-14
 IDIUse=1 WtCom= 1.00D+00 WtEn= 0.00D+00
 Coeff-Com: -0.381D-07 0.167D-06 0.440D-06 0.198D-05 0.265D-05 0.349D-05
 Coeff-Com: -0.493D-04-0.149D-03 0.254D-04 0.777D-03 0.216D-02 0.621D-03
 Coeff-Com: -0.203D-01-0.472D-01-0.190D-01 0.207D+00 0.876D+00
 Coeff:     -0.381D-07 0.167D-06 0.440D-06 0.198D-05 0.265D-05 0.349D-05
 Coeff:     -0.493D-04-0.149D-03 0.254D-04 0.777D-03 0.216D-02 0.621D-03
 Coeff:     -0.203D-01-0.472D-01-0.190D-01 0.207D+00 0.876D+00
 Gap=     0.157 Goal=   None    Shift=    0.000
 RMSDP=4.15D-09 MaxDP=2.80D-07 DE=-1.14D-11 OVMax= 6.99D-08

 SCF Done:  E(RM062X) =  -1455.74295189     A.U. after   17 cycles
            NFock= 17  Conv=0.41D-08     -V/T= 2.0028
 KE= 1.451736767626D+03 PE=-5.479679181223D+03 EE= 1.557238063795D+03
 Leave Link  502 at Mon Jul 11 12:51:40 2022, MaxMem=   805306368 cpu:            1189.0 elap:             198.7
 (Enter /gpfs/software/gaussian16/sse4/tar/g16/l701.exe)
 ... and contract with generalized density number  0.
 Compute integral first derivatives.
 Leave Link  701 at Mon Jul 11 12:51:40 2022, MaxMem=   805306368 cpu:               0.9 elap:               0.2
 (Enter /gpfs/software/gaussian16/sse4/tar/g16/l702.exe)
 L702 exits ... SP integral derivatives will be done elsewhere.
 Leave Link  702 at Mon Jul 11 12:51:41 2022, MaxMem=   805306368 cpu:               0.1 elap:               0.0
 (Enter /gpfs/software/gaussian16/sse4/tar/g16/l703.exe)
 Integral derivatives from FoFJK, PRISM(SPDF).
 Compute integral first derivatives, UseDBF=F ICtDFT=           0.
 Calling FoFJK, ICntrl=      2127 FMM=F ISym2X=0 I1Cent= 0 IOpClX= 0 NMat=1 NMatS=1 NMatT=0.
 FoFJK:  IHMeth= 1 ICntrl=    2127 DoSepK=F KAlg= 0 I1Cent=           0 FoldK=F
 IRaf=         0 NMat=       1 IRICut=       1 DoRegI=T DoRafI=F ISym2E= 0 IDoP0=0 IntGTp=1.
 FoFCou: FMM=F IPFlag=           0 FMFlag=      100000 FMFlg1=         800
         NFxFlg=           0 DoJE=F BraDBF=F KetDBF=F FulRan=T
         wScrn=  0.000000 ICntrl=      2127 IOpCl=  0 I1Cent=           0 NGrid=           0
         NMat0=    1 NMatS0=      1 NMatT0=    0 NMatD0=    1 NMtDS0=    0 NMtDT0=    0
 Symmetry not used in FoFCou.
 Leave Link  703 at Mon Jul 11 12:52:07 2022, MaxMem=   805306368 cpu:             159.7 elap:              26.7
 (Enter /gpfs/software/gaussian16/sse4/tar/g16/l716.exe)
 Dipole        =-3.98846843D+00 3.30030865D-01 1.28131304D-01
 ***** Axes restored to original set *****
 -------------------------------------------------------------------
 Center     Atomic                   Forces (Hartrees/Bohr)
 Number     Number              X              Y              Z
 -------------------------------------------------------------------
      1        6          -0.000507496   -0.000093074   -0.000120744
      2        6           0.000539263    0.000248389   -0.000510942
      3        6          -0.002717955    0.000494706   -0.000540565
      4        6           0.000228104   -0.000436184   -0.000315306
      5        6          -0.001179121   -0.001236380   -0.000372600
      6        6           0.010745014    0.003655702    0.004082217
      7        1           0.000011185   -0.000303068    0.000516879
      8        1          -0.000377864    0.000138638    0.000448811
      9       17           0.000004359    0.000059696   -0.000049893
     10        8           0.000563658   -0.000042312    0.000065051
     11        1          -0.000005806   -0.000058062    0.000037816
     12        6          -0.015867939   -0.009936481   -0.008704596
     13        6          -0.000513387    0.008701361   -0.022800628
     14        6           0.001856128    0.001016450    0.027534862
     15        6           0.013878494   -0.000867558    0.011448204
     16        6          -0.001344252    0.002063096    0.007842893
     17        6          -0.006450624   -0.000979075   -0.022007675
     18       17          -0.001356592   -0.001915218   -0.003584012
     19        1          -0.000467448    0.000934402   -0.002317274
     20        1           0.002962282   -0.001445028    0.009347502
 -------------------------------------------------------------------
 Cartesian Forces:  Max     0.027534862 RMS     0.007053969
 Leave Link  716 at Mon Jul 11 12:52:07 2022, MaxMem=   805306368 cpu:               0.1 elap:               0.0
 (Enter /gpfs/software/gaussian16/sse4/tar/g16/l103.exe)

 GradGradGradGradGradGradGradGradGradGradGradGradGradGradGradGradGradGrad
 Berny optimization.
 Using GEDIIS/GDIIS optimizer.
 FormGI is forming the generalized inverse of G from B-inverse, IUseBI=4.
 GSVD:  received Info=                   1 from GESDD.
 Internal  Forces:  Max     0.008507489 RMS     0.002291094
 Search for a local minimum.
 Step number   2 out of a maximum of  113
 All quantities printed in internal units (Hartrees-Bohrs-Radians)
 RMS Force = .22911D-02 SwitMx=.10000D-02 MixMth= 1
 Mixed Optimization -- RFO/linear search
 Update second derivatives using D2CorX and points    1    2
 DE= -2.20D-02 DEPred=-2.21D-02 R= 9.94D-01
 TightC=F SS=  1.41D+00  RLast= 4.94D-01 DXNew= 5.0454D-01 1.4813D+00
 Trust test= 9.94D-01 RLast= 4.94D-01 DXMaxT set to 5.05D-01
 ITU=  1  0
 Use linear search instead of GDIIS.
     Eigenvalues ---    0.00277   0.01374   0.01418   0.01444   0.01707
     Eigenvalues ---    0.01878   0.01881   0.01966   0.02116   0.02125
     Eigenvalues ---    0.02165   0.02238   0.02249   0.02312   0.02463
     Eigenvalues ---    0.02648   0.02776   0.14927   0.15697   0.15999
     Eigenvalues ---    0.16000   0.16000   0.20321   0.22346   0.22577
     Eigenvalues ---    0.23334   0.23496   0.24337   0.24607   0.24861
     Eigenvalues ---    0.24921   0.25000   0.25000   0.28273   0.29673
     Eigenvalues ---    0.30797   0.31285   0.35045   0.35378   0.35418
     Eigenvalues ---    0.35523   0.36488   0.36898   0.37618   0.40141
     Eigenvalues ---    0.43319   0.43612   0.46259   0.47570   0.48437
     Eigenvalues ---    0.50050   0.51388   0.58336   0.84957
 RFO step:  Lambda=-6.89510867D-03 EMin= 2.76861687D-03
 Quartic linear search produced a step of  0.29744.
 Iteration  1 RMS(Cart)=  0.02157453 RMS(Int)=  0.00661899
 Iteration  2 RMS(Cart)=  0.00415137 RMS(Int)=  0.00228526
 Iteration  3 RMS(Cart)=  0.00005532 RMS(Int)=  0.00228473
 Iteration  4 RMS(Cart)=  0.00000020 RMS(Int)=  0.00228473
 ITry= 1 IFail=0 DXMaxC= 1.45D-01 DCOld= 1.00D+10 DXMaxT= 5.05D-01 DXLimC= 3.00D+00 Rises=F
 Variable       Old X    -DE/DX   Delta X   Delta X   Delta X     New X
                                 (Linear)    (Quad)   (Total)
    R1        2.73336   0.00010   0.00003   0.00014   0.00014   2.73350
    R2        2.74258  -0.00012   0.00012  -0.00062  -0.00052   2.74206
    R3        2.35371  -0.00056   0.00006  -0.00089  -0.00083   2.35289
    R4        2.59936  -0.00046   0.00019  -0.00133  -0.00114   2.59821
    R5        2.05020  -0.00005   0.00006  -0.00022  -0.00017   2.05004
    R6        2.65589   0.00132  -0.00045   0.00419   0.00376   2.65965
    R7        2.05612  -0.00024   0.00003  -0.00088  -0.00085   2.05527
    R8        2.59900  -0.00039   0.00033  -0.00123  -0.00090   2.59810
    R9        3.32312  -0.00005  -0.00002  -0.00019  -0.00022   3.32290
   R10        2.64910   0.00196  -0.00174   0.00711   0.00540   2.65449
   R11        2.05089  -0.00029   0.00007  -0.00109  -0.00102   2.04987
   R12        2.78358  -0.00732  -0.03595   0.00195  -0.03401   2.74957
   R13        2.67008  -0.00263  -0.02099   0.00662  -0.01193   2.65815
   R14        2.62639   0.00597   0.01358   0.00388   0.01677   2.64316
   R15        2.68270  -0.00235   0.01973  -0.02693  -0.00506   2.67764
   R16        2.05246  -0.00121  -0.02231   0.01572  -0.00659   2.04587
   R17        2.57315  -0.00291  -0.00282  -0.00447  -0.00823   2.56492
   R18        3.33652  -0.00011   0.01034  -0.00999   0.00035   3.33687
   R19        2.51228   0.00042   0.01037  -0.00980   0.00286   2.51514
   R20        3.11057  -0.00703   0.00000  -0.02655  -0.03092   3.07964
   R21        2.57936   0.00054  -0.03198   0.02965  -0.00243   2.57694
   R22        2.04365   0.00084  -0.00143   0.00425   0.00282   2.04646
    A1        1.95539   0.00015   0.00021  -0.00009   0.00010   1.95548
    A2        2.15979  -0.00007  -0.00003   0.00001  -0.00001   2.15978
    A3        2.16801  -0.00008  -0.00018   0.00007  -0.00009   2.16792
    A4        2.15357   0.00015  -0.00034   0.00061   0.00028   2.15384
    A5        2.02194  -0.00011   0.00008  -0.00047  -0.00039   2.02156
    A6        2.10767  -0.00004   0.00025  -0.00015   0.00010   2.10778
    A7        2.12882   0.00049  -0.00078   0.00338   0.00266   2.13147
    A8        2.08191  -0.00007   0.00005  -0.00004  -0.00002   2.08189
    A9        2.07245  -0.00041   0.00073  -0.00333  -0.00263   2.06982
   A10        2.17005  -0.00000   0.00020  -0.00054  -0.00033   2.16972
   A11        2.04240  -0.00004   0.00001  -0.00006  -0.00005   2.04235
   A12        2.07073   0.00005  -0.00021   0.00059   0.00038   2.07110
   A13        2.11173   0.00052  -0.00111   0.00401   0.00295   2.11469
   A14        2.06483  -0.00055   0.00027  -0.00394  -0.00369   2.06113
   A15        2.10662   0.00003   0.00083  -0.00007   0.00073   2.10735
   A16        2.04680  -0.00130   0.00181  -0.00739  -0.00567   2.04114
   A17        2.09731   0.00275   0.00388   0.01026   0.01395   2.11126
   A18        2.13775  -0.00142  -0.00543  -0.00156  -0.00719   2.13056
   A19        2.22200   0.00397   0.01068   0.01124   0.02038   2.24238
   A20        2.17811   0.00083   0.01116  -0.00439   0.00530   2.18341
   A21        1.87744  -0.00466  -0.02122  -0.00013  -0.02076   1.85668
   A22        1.92009   0.00322   0.01986   0.00020   0.01583   1.93591
   A23        2.14398   0.00182   0.00032   0.04031   0.03095   2.17493
   A24        2.17526  -0.00330   0.00196   0.00021  -0.00829   2.16697
   A25        1.97518  -0.00051  -0.00044   0.00854   0.00234   1.97752
   A26        2.13446  -0.00180   0.00797  -0.00187  -0.00079   2.13367
   A27        2.13551   0.00390   0.01070   0.02587   0.03057   2.16607
   A28        2.80264   0.00359   0.00607   0.02006   0.02390   2.82654
   A29        1.87220   0.00160   0.02060   0.00001   0.01761   1.88981
   A30        2.52143   0.00124   0.00078   0.00441   0.00563   2.52706
   A31        2.44123   0.00278  -0.00755   0.02254   0.01515   2.45638
   A32        1.75281   0.00143  -0.00735   0.01302   0.00568   1.75849
   A33        2.61253   0.00408   0.00366   0.03806   0.03772   2.65024
    D1       -0.00079   0.00002  -0.00017   0.00124   0.00109   0.00030
    D2       -3.14156   0.00008   0.00003   0.00284   0.00286  -3.13869
    D3        3.14087  -0.00005  -0.00020  -0.00185  -0.00203   3.13884
    D4        0.00010   0.00001   0.00001  -0.00024  -0.00026  -0.00015
    D5       -0.00069  -0.00005  -0.00026  -0.00104  -0.00129  -0.00198
    D6       -3.13817  -0.00001   0.00061  -0.00077  -0.00019  -3.13836
    D7        3.14084   0.00003  -0.00023   0.00206   0.00185  -3.14050
    D8        0.00336   0.00007   0.00063   0.00234   0.00295   0.00631
    D9        0.00451   0.00008   0.00135  -0.00069   0.00063   0.00514
   D10       -3.14032   0.00007   0.00022   0.00121   0.00135  -3.13897
   D11       -3.13795   0.00002   0.00114  -0.00237  -0.00122  -3.13917
   D12        0.00041   0.00001   0.00001  -0.00047  -0.00050  -0.00010
   D13       -0.00646  -0.00015  -0.00202  -0.00016  -0.00218  -0.00864
   D14       -3.09416  -0.00072  -0.00623  -0.02679  -0.03323  -3.12739
   D15        3.13835  -0.00014  -0.00090  -0.00205  -0.00290   3.13545
   D16        0.05065  -0.00072  -0.00510  -0.02869  -0.03395   0.01670
   D17       -0.00149  -0.00003  -0.00048   0.00028  -0.00024  -0.00173
   D18       -3.13842   0.00004   0.00055   0.00079   0.00125  -3.13717
   D19        3.13593  -0.00007  -0.00136  -0.00000  -0.00136   3.13456
   D20       -0.00100  -0.00000  -0.00033   0.00051   0.00013  -0.00087
   D21        0.00496   0.00012   0.00158   0.00036   0.00198   0.00694
   D22        3.09131   0.00085   0.00630   0.02804   0.03410   3.12541
   D23       -3.14141   0.00005   0.00053  -0.00017   0.00043  -3.14098
   D24       -0.05505   0.00078   0.00525   0.02751   0.03255  -0.02250
   D25        3.09145  -0.00030  -0.00054  -0.01462  -0.01575   3.07570
   D26       -0.17843   0.00103   0.00428   0.06151   0.06647  -0.11196
   D27        0.00665  -0.00092  -0.00530  -0.04252  -0.04851  -0.04186
   D28        3.01995   0.00041  -0.00048   0.03360   0.03371   3.05367
   D29        3.01854   0.00293   0.03483   0.07113   0.10691   3.12545
   D30        0.17811  -0.00229  -0.02025  -0.06354  -0.08668   0.09143
   D31       -0.01263   0.00156   0.02877   0.00603   0.03577   0.02314
   D32       -2.85306  -0.00366  -0.02632  -0.12863  -0.15782  -3.01089
   D33       -3.10709  -0.00030   0.00261  -0.01871  -0.01548  -3.12257
   D34        3.13548  -0.00052  -0.01262  -0.02016  -0.03391   3.10157
   D35       -0.07243   0.00129   0.00853   0.04556   0.05387  -0.01856
   D36       -0.11305   0.00107  -0.00670   0.04411   0.03544  -0.07760
   D37        0.16521  -0.00447  -0.04358  -0.06720  -0.11105   0.05416
   D38        3.02002   0.00206   0.00885   0.05687   0.06344   3.08346
   D39        2.99908   0.00197   0.01226   0.07882   0.08969   3.08877
   D40       -0.42929   0.00851   0.06469   0.20289   0.26418  -0.16511
   D41       -0.21238   0.00453   0.04079   0.08343   0.11981  -0.09257
   D42       -0.55223   0.00696   0.05382   0.18928   0.24458  -0.30766
   D43       -3.06700  -0.00094  -0.01087  -0.03554  -0.05246  -3.11946
   D44        2.87633   0.00149   0.00216   0.07031   0.07231   2.94864
   D45       -3.06977  -0.00250  -0.01982  -0.07303  -0.09521   3.11821
   D46        0.20024  -0.00326  -0.01755  -0.07967  -0.09456   0.10568
   D47       -3.03327  -0.00194  -0.00276  -0.06262  -0.06625  -3.09952
   D48       -2.81685  -0.00202  -0.01688  -0.07667  -0.09701  -2.91386
         Item               Value     Threshold  Converged?
 Maximum Force            0.008507     0.000450     NO 
 RMS     Force            0.002291     0.000300     NO 
 Maximum Displacement     0.144718     0.001800     NO 
 RMS     Displacement     0.023930     0.001200     NO 
 Predicted change in Energy=-5.701887D-03
 Lowest energy point so far.  Saving SCF results.
 GradGradGradGradGradGradGradGradGradGradGradGradGradGradGradGradGradGrad

 Leave Link  103 at Mon Jul 11 12:52:08 2022, MaxMem=   805306368 cpu:               0.1 elap:               0.0
 (Enter /gpfs/software/gaussian16/sse4/tar/g16/l202.exe)
                          Input orientation:                          
 ---------------------------------------------------------------------
 Center     Atomic      Atomic             Coordinates (Angstroms)
 Number     Number       Type             X           Y           Z
 ---------------------------------------------------------------------
      1          6           0       -3.335106    0.717191    0.015424
      2          6           0       -2.459297    1.868158    0.040217
      3          6           0       -1.087499    1.775805    0.034205
      4          6           0       -2.594367   -0.530143   -0.015756
      5          6           0       -1.222264   -0.616775   -0.023536
      6          6           0       -0.420968    0.536777   -0.003105
      7          1           0       -0.492919    2.686221    0.056582
      8          1           0       -0.772878   -1.603647   -0.051859
      9         17           0       -3.533600   -2.016216   -0.053330
     10          8           0       -4.577840    0.793384    0.023545
     11          1           0       -2.950282    2.835153    0.067008
     12          6           0        1.032358    0.467821    0.009081
     13          6           0        1.854147   -0.673075    0.049376
     14          6           0        3.223873   -0.311037    0.026544
     15          6           0        1.890496    1.569427   -0.071075
     16          6           0        2.992524    2.313357   -0.130585
     17          6           0        3.424768    1.031248    0.039471
     18         17           0        4.516833   -1.506989    0.152960
     19          1           0        3.375030    3.323014   -0.214523
     20          1           0        1.493922   -1.692644   -0.003604
 ---------------------------------------------------------------------
                    Distance matrix (angstroms):
                    1          2          3          4          5
     1  C    0.000000
     2  C    1.446507   0.000000
     3  C    2.484502   1.374916   0.000000
     4  C    1.451037   2.402753   2.755093   0.000000
     5  C    2.499017   2.776546   2.397068   1.374857   0.000000
     6  C    2.919776   2.435002   1.407425   2.421185   1.404697
     7  H    3.457860   2.129820   1.087604   3.842695   3.383510
     8  H    3.457720   3.860818   3.395156   2.114601   1.084742
     9  Cl   2.741467   4.031283   4.513368   1.758404   2.702147
    10  O    1.245094   2.375636   3.625982   2.384834   3.640145
    11  H    2.153256   1.084833   2.143188   3.385076   3.861353
    12  C    4.374582   3.762122   2.491033   3.761606   2.502145
    13  C    5.372369   5.006371   3.827601   4.451286   3.077790
    14  C    6.639095   6.086665   4.789874   5.822517   4.456918
    15  C    5.295347   4.361459   2.986994   4.952297   3.804079
    16  C    6.527478   5.472635   4.118581   6.269930   5.134352
    17  C    6.767208   5.943285   4.573286   6.218599   4.931010
    18  Cl   8.162037   7.750530   6.496105   7.179962   5.810411
    19  H    7.202021   6.018377   4.729681   7.107743   6.057518
    20  H    5.396960   5.320636   4.323806   4.250372   2.921568
                    6          7          8          9         10
     6  C    0.000000
     7  H    2.151476   0.000000
     8  H    2.169707   4.300360   0.000000
     9  Cl   4.026012   5.600958   2.791380   0.000000
    10  O    4.164870   4.502278   4.497686   2.998366   0.000000
    11  H    3.418315   2.461893   4.945519   4.887793   2.611448
    12  C    1.455012   2.692586   2.748375   5.198298   5.619655
    13  C    2.577333   4.098005   2.788812   5.553593   6.597093
    14  C    3.742263   4.774830   4.201310   6.969753   7.879498
    15  C    2.532559   2.635184   4.142744   6.502151   6.515410
    16  C    3.850250   3.510324   5.433909   7.832080   7.722985
    17  C    3.877628   4.252940   4.956939   7.597008   8.006158
    18  Cl   5.346328   6.533752   5.294557   8.069160   9.381980
    19  H    4.713536   3.929381   6.442327   8.732842   8.348883
    20  H    2.938898   4.808910   2.269059   5.038170   6.561049
                   11         12         13         14         15
    11  H    0.000000
    12  C    4.633468   0.000000
    13  C    5.948993   1.406630   0.000000
    14  C    6.929670   2.325869   1.416948   0.000000
    15  C    5.005423   1.398700   2.246029   2.307286   0.000000
    16  C    5.968941   2.695879   3.201104   2.639253   1.330955
    17  C    6.625412   2.458048   2.317685   1.357297   1.629677
    18  Cl   8.638252   4.007761   2.792139   1.765794   4.051194
    19  H    6.350341   3.700032   4.283860   3.645174   2.302061
    20  H    6.344830   2.209256   1.082630   2.214153   3.286781
                   16         17         18         19         20
    16  C    0.000000
    17  C    1.363656   0.000000
    18  Cl   4.122979   2.765526   0.000000
    19  H    1.082942   2.306335   4.976715   0.000000
    20  H    4.279015   3.339103   3.032651   5.360958   0.000000
 Stoichiometry    C12H5Cl2O(1-)
 Framework group  C1[X(C12H5Cl2O)]
 Deg. of freedom    54
 Full point group                 C1      NOp   1
 RotChk:  IX=0 Diff= 4.75D-03
 Largest Abelian subgroup         C1      NOp   1
 Largest concise Abelian subgroup C1      NOp   1
                         Standard orientation:                         
 ---------------------------------------------------------------------
 Center     Atomic      Atomic             Coordinates (Angstroms)
 Number     Number       Type             X           Y           Z
 ---------------------------------------------------------------------
      1          6           0        3.335921    0.725424   -0.045891
      2          6           0        2.454287    1.871719   -0.079167
      3          6           0        1.083083    1.772952   -0.058231
      4          6           0        2.601639   -0.524809    0.011173
      5          6           0        1.230119   -0.617831    0.033795
      6          6           0        0.423024    0.531468    0.004105
      7          1           0        0.483862    2.680098   -0.088288
      8          1           0        0.785869   -1.606292    0.081246
      9         17           0        3.548460   -2.005678    0.061591
     10          8           0        4.578129    0.807387   -0.067419
     11          1           0        2.940245    2.840527   -0.125201
     12          6           0       -1.029997    0.455437    0.007303
     13          6           0       -1.846546   -0.689824   -0.007882
     14          6           0       -3.217738   -0.333994    0.023085
     15          6           0       -1.892691    1.554029    0.079519
     16          6           0       -2.997712    2.293523    0.138828
     17          6           0       -3.425320    1.006979   -0.007842
     18         17           0       -4.506006   -1.537828   -0.072732
     19          1           0       -3.384314    3.302494    0.211497
     20          1           0       -1.480832   -1.706765    0.056713
 ---------------------------------------------------------------------
 Rotational constants (GHZ):           1.0584814           0.2196567           0.1820304
 Leave Link  202 at Mon Jul 11 12:52:08 2022, MaxMem=   805306368 cpu:               0.1 elap:               0.0
 (Enter /gpfs/software/gaussian16/sse4/tar/g16/l301.exe)
 Standard basis: 6-311+G(d,p) (5D, 7F)
 Ernie: Thresh=  0.10000D-02 Tol=  0.10000D-05 Strict=F.
 There are   391 symmetry adapted cartesian basis functions of A   symmetry.
 There are   376 symmetry adapted basis functions of A   symmetry.
   376 basis functions,   614 primitive gaussians,   391 cartesian basis functions
    60 alpha electrons       60 beta electrons
       nuclear repulsion energy      1015.4662119592 Hartrees.
 IExCor= 4336 DFT=T Ex+Corr=M062X ExCW=0 ScaHFX=  0.540000
 ScaDFX=  1.000000  1.000000  1.000000  1.000000 ScalE2=  1.000000  1.000000
 IRadAn=      5 IRanWt=     -1 IRanGd=            0 ICorTp=0 IEmpDi=  4
 NAtoms=   20 NActive=   20 NUniq=   20 SFac= 1.00D+00 NAtFMM=   60 NAOKFM=F Big=F
 Integral buffers will be    131072 words long.
 Raffenetti 2 integral format.
 Two-electron integral symmetry is turned on.
 Leave Link  301 at Mon Jul 11 12:52:08 2022, MaxMem=   805306368 cpu:               0.3 elap:               0.1
 (Enter /gpfs/software/gaussian16/sse4/tar/g16/l302.exe)
 NPDir=0 NMtPBC=     1 NCelOv=     1 NCel=       1 NClECP=     1 NCelD=      1
         NCelK=      1 NCelE2=     1 NClLst=     1 CellRange=     0.0.
 One-electron integrals computed using PRISM.
 One-electron integral symmetry used in STVInt
 NBasis=   376 RedAO= T EigKep=  1.10D-06  NBF=   376
 NBsUse=   373 1.00D-06 EigRej=  6.06D-07 NBFU=   373
 Precomputing XC quadrature grid using
 IXCGrd= 4 IRadAn=           5 IRanWt=          -1 IRanGd=           0 AccXCQ= 0.00D+00.
 Generated NRdTot=       0 NPtTot=           0 NUsed=           0 NTot=          32
 NSgBfM=   386   386   386   386   386 MxSgAt=    20 MxSgA2=    20.
 Leave Link  302 at Mon Jul 11 12:52:08 2022, MaxMem=   805306368 cpu:               2.0 elap:               0.4
 (Enter /gpfs/software/gaussian16/sse4/tar/g16/l303.exe)
 DipDrv:  MaxL=1.
 Leave Link  303 at Mon Jul 11 12:52:08 2022, MaxMem=   805306368 cpu:               0.3 elap:               0.1
 (Enter /gpfs/software/gaussian16/sse4/tar/g16/l401.exe)
 Initial guess from the checkpoint file:  "checkpoint.chk"
 B after Tr=    -0.000000   -0.000000   -0.000000
         Rot=    1.000000    0.000115    0.000019    0.000126 Ang=   0.02 deg.
 Guess basis will be translated and rotated to current coordinates.
 JPrj=2 DoOrth=T DoCkMO=T.
 Generating alternative initial guess.
 ExpMin= 4.38D-02 ExpMax= 1.06D+05 ExpMxC= 3.62D+03 IAcc=2 IRadAn=         4 AccDes= 0.00D+00
 Harris functional with IExCor= 1009 and IRadAn=       4 diagonalized for initial guess.
 HarFok:  IExCor= 1009 AccDes= 0.00D+00 IRadAn=         4 IDoV= 1 UseB2=F ITyADJ=14
 ICtDFT=  3500011 ScaDFX=  1.000000  1.000000  1.000000  1.000000
 FoFCou: FMM=F IPFlag=           0 FMFlag=      100000 FMFlg1=           0
         NFxFlg=           0 DoJE=T BraDBF=F KetDBF=T FulRan=T
         wScrn=  0.000000 ICntrl=       500 IOpCl=  0 I1Cent=   200000004 NGrid=           0
         NMat0=    1 NMatS0=      1 NMatT0=    0 NMatD0=    1 NMtDS0=    0 NMtDT0=    0
 Petite list used in FoFCou.
 Harris En= -1455.14591420662    
 Leave Link  401 at Mon Jul 11 12:52:10 2022, MaxMem=   805306368 cpu:               9.3 elap:               1.6
 (Enter /gpfs/software/gaussian16/sse4/tar/g16/l502.exe)
 Integral symmetry usage will be decided dynamically.
 Closed shell SCF:
 Using DIIS extrapolation, IDIIS=  1040.
 NGot=   805306368 LenX=   804994662 LenY=   804841340
 Requested convergence on RMS density matrix=1.00D-08 within 128 cycles.
 Requested convergence on MAX density matrix=1.00D-06.
 Requested convergence on             energy=1.00D-06.
 No special actions if energy rises.
 Fock matrices will be formed incrementally for  20 cycles.

 Cycle   1  Pass 1  IDiag  1:
 FoFJK:  IHMeth= 1 ICntrl=       0 DoSepK=F KAlg= 0 I1Cent=           0 FoldK=F
 IRaf= 830000000 NMat=       1 IRICut=       1 DoRegI=T DoRafI=F ISym2E= 0 IDoP0=0 IntGTp=1.
 FoFCou: FMM=F IPFlag=           0 FMFlag=      100000 FMFlg1=           0
         NFxFlg=           0 DoJE=F BraDBF=F KetDBF=F FulRan=T
         wScrn=  0.000000 ICntrl=         0 IOpCl=  0 I1Cent=           0 NGrid=           0
         NMat0=    1 NMatS0=      1 NMatT0=    0 NMatD0=    1 NMtDS0=    0 NMtDT0=    0
 Symmetry not used in FoFCou.
 E= -1455.73801928071    
 DIIS: error= 4.11D-03 at cycle   1 NSaved=   1.
 NSaved= 1 IEnMin= 1 EnMin= -1455.73801928071     IErMin= 1 ErrMin= 4.11D-03
 ErrMax= 4.11D-03  0.00D+00 EMaxC= 1.00D-01 BMatC= 6.50D-03 BMatP= 6.50D-03
 IDIUse=3 WtCom= 9.59D-01 WtEn= 4.11D-02
 Coeff-Com:  0.100D+01
 Coeff-En:   0.100D+01
 Coeff:      0.100D+01
 Gap=     0.369 Goal=   None    Shift=    0.000
 GapD=    0.369 DampG=1.000 DampE=1.000 DampFc=1.0000 IDamp=-1.
 RMSDP=2.80D-02 MaxDP=2.24D+00              OVMax= 3.70D-02

 Cycle   2  Pass 1  IDiag  1:
 RMSU=  2.54D-02    CP:  1.11D+00
 E= -1455.74870823812     Delta-E=       -0.010688957415 Rises=F Damp=F
 DIIS: error= 9.93D-04 at cycle   2 NSaved=   2.
 NSaved= 2 IEnMin= 2 EnMin= -1455.74870823812     IErMin= 2 ErrMin= 9.93D-04
 ErrMax= 9.93D-04  0.00D+00 EMaxC= 1.00D-01 BMatC= 3.55D-04 BMatP= 6.50D-03
 IDIUse=3 WtCom= 9.90D-01 WtEn= 9.93D-03
 Coeff-Com: -0.140D-01 0.101D+01
 Coeff-En:   0.000D+00 0.100D+01
 Coeff:     -0.139D-01 0.101D+01
 Gap=     0.161 Goal=   None    Shift=    0.000
 RMSDP=4.91D-03 MaxDP=5.38D-01 DE=-1.07D-02 OVMax= 1.28D-02

 Cycle   3  Pass 1  IDiag  1:
 RMSU=  3.40D-03    CP:  1.12D+00  1.13D+00
 E= -1455.74864637030     Delta-E=        0.000061867825 Rises=F Damp=F
 DIIS: error= 1.68D-03 at cycle   3 NSaved=   3.
 NSaved= 3 IEnMin= 2 EnMin= -1455.74870823812     IErMin= 2 ErrMin= 9.93D-04
 ErrMax= 1.68D-03  0.00D+00 EMaxC= 1.00D-01 BMatC= 6.43D-04 BMatP= 3.55D-04
 IDIUse=3 WtCom= 1.96D-01 WtEn= 8.04D-01
 Coeff-Com: -0.602D-01 0.622D+00 0.439D+00
 Coeff-En:   0.000D+00 0.532D+00 0.468D+00
 Coeff:     -0.118D-01 0.549D+00 0.462D+00
 Gap=     0.159 Goal=   None    Shift=    0.000
 RMSDP=2.00D-03 MaxDP=1.11D-01 DE= 6.19D-05 OVMax= 8.64D-03

 Cycle   4  Pass 1  IDiag  1:
 RMSU=  1.66D-03    CP:  1.13D+00  1.15D+00  8.46D-01
 E= -1455.74926869141     Delta-E=       -0.000622321111 Rises=F Damp=F
 DIIS: error= 4.20D-04 at cycle   4 NSaved=   4.
 NSaved= 4 IEnMin= 4 EnMin= -1455.74926869141     IErMin= 4 ErrMin= 4.20D-04
 ErrMax= 4.20D-04  0.00D+00 EMaxC= 1.00D-01 BMatC= 4.86D-05 BMatP= 3.55D-04
 IDIUse=3 WtCom= 9.96D-01 WtEn= 4.20D-03
 Coeff-Com: -0.196D-01 0.861D-01 0.236D+00 0.697D+00
 Coeff-En:   0.000D+00 0.000D+00 0.237D-01 0.976D+00
 Coeff:     -0.195D-01 0.858D-01 0.235D+00 0.699D+00
 Gap=     0.159 Goal=   None    Shift=    0.000
 RMSDP=4.43D-04 MaxDP=4.03D-02 DE=-6.22D-04 OVMax= 2.67D-03

 Cycle   5  Pass 1  IDiag  1:
 RMSU=  2.39D-04    CP:  1.13D+00  1.16D+00  9.46D-01  9.22D-01
 E= -1455.74931993497     Delta-E=       -0.000051243566 Rises=F Damp=F
 DIIS: error= 1.12D-04 at cycle   5 NSaved=   5.
 NSaved= 5 IEnMin= 5 EnMin= -1455.74931993497     IErMin= 5 ErrMin= 1.12D-04
 ErrMax= 1.12D-04  0.00D+00 EMaxC= 1.00D-01 BMatC= 5.01D-06 BMatP= 4.86D-05
 IDIUse=3 WtCom= 9.99D-01 WtEn= 1.12D-03
 Coeff-Com: -0.106D-02-0.585D-01 0.588D-01 0.392D+00 0.609D+00
 Coeff-En:   0.000D+00 0.000D+00 0.000D+00 0.000D+00 0.100D+01
 Coeff:     -0.106D-02-0.584D-01 0.587D-01 0.392D+00 0.609D+00
 Gap=     0.160 Goal=   None    Shift=    0.000
 RMSDP=1.57D-04 MaxDP=1.15D-02 DE=-5.12D-05 OVMax= 8.52D-04

 Cycle   6  Pass 1  IDiag  1:
 RMSU=  1.03D-04    CP:  1.13D+00  1.16D+00  9.76D-01  9.21D-01  8.55D-01
 E= -1455.74932535400     Delta-E=       -0.000005419024 Rises=F Damp=F
 DIIS: error= 3.58D-05 at cycle   6 NSaved=   6.
 NSaved= 6 IEnMin= 6 EnMin= -1455.74932535400     IErMin= 6 ErrMin= 3.58D-05
 ErrMax= 3.58D-05  0.00D+00 EMaxC= 1.00D-01 BMatC= 4.73D-07 BMatP= 5.01D-06
 IDIUse=1 WtCom= 1.00D+00 WtEn= 0.00D+00
 Coeff-Com:  0.145D-02-0.388D-01 0.614D-02 0.129D+00 0.303D+00 0.600D+00
 Coeff:      0.145D-02-0.388D-01 0.614D-02 0.129D+00 0.303D+00 0.600D+00
 Gap=     0.160 Goal=   None    Shift=    0.000
 RMSDP=7.22D-05 MaxDP=4.13D-03 DE=-5.42D-06 OVMax= 2.90D-04

 Cycle   7  Pass 1  IDiag  1:
 RMSU=  3.07D-05    CP:  1.13D+00  1.16D+00  9.90D-01  9.38D-01  9.06D-01
                    CP:  9.41D-01
 E= -1455.74932584772     Delta-E=       -0.000000493721 Rises=F Damp=F
 DIIS: error= 1.67D-05 at cycle   7 NSaved=   7.
 NSaved= 7 IEnMin= 7 EnMin= -1455.74932584772     IErMin= 7 ErrMin= 1.67D-05
 ErrMax= 1.67D-05  0.00D+00 EMaxC= 1.00D-01 BMatC= 6.10D-08 BMatP= 4.73D-07
 IDIUse=1 WtCom= 1.00D+00 WtEn= 0.00D+00
 Coeff-Com:  0.829D-03-0.107D-01-0.449D-02 0.104D-01 0.632D-01 0.291D+00
 Coeff-Com:  0.650D+00
 Coeff:      0.829D-03-0.107D-01-0.449D-02 0.104D-01 0.632D-01 0.291D+00
 Coeff:      0.650D+00
 Gap=     0.160 Goal=   None    Shift=    0.000
 RMSDP=2.62D-05 MaxDP=2.65D-03 DE=-4.94D-07 OVMax= 1.01D-04

 Cycle   8  Pass 1  IDiag  1:
 RMSU=  1.98D-05    CP:  1.13D+00  1.16D+00  9.93D-01  9.37D-01  8.62D-01
                    CP:  9.92D-01  8.00D-01
 E= -1455.74932592435     Delta-E=       -0.000000076631 Rises=F Damp=F
 DIIS: error= 4.43D-06 at cycle   8 NSaved=   8.
 NSaved= 8 IEnMin= 8 EnMin= -1455.74932592435     IErMin= 8 ErrMin= 4.43D-06
 ErrMax= 4.43D-06  0.00D+00 EMaxC= 1.00D-01 BMatC= 6.73D-09 BMatP= 6.10D-08
 IDIUse=1 WtCom= 1.00D+00 WtEn= 0.00D+00
 Coeff-Com:  0.132D-03 0.120D-02-0.253D-02-0.141D-01-0.192D-01 0.218D-01
 Coeff-Com:  0.264D+00 0.748D+00
 Coeff:      0.132D-03 0.120D-02-0.253D-02-0.141D-01-0.192D-01 0.218D-01
 Coeff:      0.264D+00 0.748D+00
 Gap=     0.160 Goal=   None    Shift=    0.000
 RMSDP=1.25D-05 MaxDP=8.66D-04 DE=-7.66D-08 OVMax= 5.06D-05

 Cycle   9  Pass 1  IDiag  1:
 RMSU=  5.33D-06    CP:  1.13D+00  1.16D+00  9.92D-01  9.34D-01  8.84D-01
                    CP:  1.01D+00  9.50D-01  9.13D-01
 E= -1455.74932593554     Delta-E=       -0.000000011192 Rises=F Damp=F
 DIIS: error= 1.43D-06 at cycle   9 NSaved=   9.
 NSaved= 9 IEnMin= 9 EnMin= -1455.74932593554     IErMin= 9 ErrMin= 1.43D-06
 ErrMax= 1.43D-06  0.00D+00 EMaxC= 1.00D-01 BMatC= 1.13D-09 BMatP= 6.73D-09
 IDIUse=1 WtCom= 1.00D+00 WtEn= 0.00D+00
 Coeff-Com: -0.568D-04 0.205D-02-0.491D-03-0.803D-02-0.181D-01-0.322D-01
 Coeff-Com:  0.232D-01 0.338D+00 0.696D+00
 Coeff:     -0.568D-04 0.205D-02-0.491D-03-0.803D-02-0.181D-01-0.322D-01
 Coeff:      0.232D-01 0.338D+00 0.696D+00
 Gap=     0.160 Goal=   None    Shift=    0.000
 RMSDP=2.73D-06 MaxDP=1.92D-04 DE=-1.12D-08 OVMax= 2.21D-05

 Cycle  10  Pass 1  IDiag  1:
 RMSU=  1.66D-06    CP:  1.13D+00  1.16D+00  9.92D-01  9.33D-01  8.81D-01
                    CP:  1.02D+00  9.48D-01  9.71D-01  1.05D+00
 E= -1455.74932593736     Delta-E=       -0.000000001820 Rises=F Damp=F
 DIIS: error= 4.66D-07 at cycle  10 NSaved=  10.
 NSaved=10 IEnMin=10 EnMin= -1455.74932593736     IErMin=10 ErrMin= 4.66D-07
 ErrMax= 4.66D-07  0.00D+00 EMaxC= 1.00D-01 BMatC= 1.02D-10 BMatP= 1.13D-09
 IDIUse=1 WtCom= 1.00D+00 WtEn= 0.00D+00
 Coeff-Com: -0.365D-04 0.612D-03 0.147D-03-0.137D-02-0.451D-02-0.150D-01
 Coeff-Com: -0.247D-01 0.414D-01 0.248D+00 0.755D+00
 Coeff:     -0.365D-04 0.612D-03 0.147D-03-0.137D-02-0.451D-02-0.150D-01
 Coeff:     -0.247D-01 0.414D-01 0.248D+00 0.755D+00
 Gap=     0.160 Goal=   None    Shift=    0.000
 RMSDP=1.19D-06 MaxDP=5.13D-05 DE=-1.82D-09 OVMax= 9.41D-06

 Cycle  11  Pass 1  IDiag  1:
 RMSU=  5.47D-07    CP:  1.13D+00  1.16D+00  9.92D-01  9.33D-01  8.80D-01
                    CP:  1.02D+00  9.54D-01  9.90D-01  1.15D+00  1.02D+00
 E= -1455.74932593758     Delta-E=       -0.000000000215 Rises=F Damp=F
 DIIS: error= 2.31D-07 at cycle  11 NSaved=  11.
 NSaved=11 IEnMin=11 EnMin= -1455.74932593758     IErMin=11 ErrMin= 2.31D-07
 ErrMax= 2.31D-07  0.00D+00 EMaxC= 1.00D-01 BMatC= 2.58D-11 BMatP= 1.02D-10
 IDIUse=1 WtCom= 1.00D+00 WtEn= 0.00D+00
 Coeff-Com: -0.799D-05-0.443D-04 0.157D-03 0.638D-03 0.869D-03-0.197D-02
 Coeff-Com: -0.163D-01-0.347D-01 0.338D-02 0.363D+00 0.685D+00
 Coeff:     -0.799D-05-0.443D-04 0.157D-03 0.638D-03 0.869D-03-0.197D-02
 Coeff:     -0.163D-01-0.347D-01 0.338D-02 0.363D+00 0.685D+00
 Gap=     0.160 Goal=   None    Shift=    0.000
 RMSDP=5.11D-07 MaxDP=2.22D-05 DE=-2.15D-10 OVMax= 4.17D-06

 Cycle  12  Pass 1  IDiag  1:
 RMSU=  2.78D-07    CP:  1.13D+00  1.16D+00  9.92D-01  9.33D-01  8.80D-01
                    CP:  1.02D+00  9.56D-01  9.94D-01  1.19D+00  1.14D+00
                    CP:  1.33D+00
 E= -1455.74932593761     Delta-E=       -0.000000000030 Rises=F Damp=F
 DIIS: error= 9.49D-08 at cycle  12 NSaved=  12.
 NSaved=12 IEnMin=12 EnMin= -1455.74932593761     IErMin=12 ErrMin= 9.49D-08
 ErrMax= 9.49D-08  0.00D+00 EMaxC= 1.00D-01 BMatC= 3.83D-12 BMatP= 2.58D-11
 IDIUse=1 WtCom= 1.00D+00 WtEn= 0.00D+00
 Coeff-Com:  0.288D-05-0.132D-03 0.513D-04 0.554D-03 0.127D-02 0.177D-02
 Coeff-Com: -0.298D-02-0.221D-01-0.444D-01 0.257D-01 0.314D+00 0.726D+00
 Coeff:      0.288D-05-0.132D-03 0.513D-04 0.554D-03 0.127D-02 0.177D-02
 Coeff:     -0.298D-02-0.221D-01-0.444D-01 0.257D-01 0.314D+00 0.726D+00
 Gap=     0.160 Goal=   None    Shift=    0.000
 RMSDP=2.77D-07 MaxDP=1.81D-05 DE=-3.00D-11 OVMax= 1.82D-06

 Cycle  13  Pass 1  IDiag  1:
 RMSU=  8.21D-08    CP:  1.13D+00  1.16D+00  9.92D-01  9.33D-01  8.81D-01
                    CP:  1.02D+00  9.56D-01  9.92D-01  1.21D+00  1.18D+00
                    CP:  1.52D+00  1.23D+00
 E= -1455.74932593766     Delta-E=       -0.000000000052 Rises=F Damp=F
 DIIS: error= 4.36D-08 at cycle  13 NSaved=  13.
 NSaved=13 IEnMin=13 EnMin= -1455.74932593766     IErMin=13 ErrMin= 4.36D-08
 ErrMax= 4.36D-08  0.00D+00 EMaxC= 1.00D-01 BMatC= 4.60D-13 BMatP= 3.83D-12
 IDIUse=1 WtCom= 1.00D+00 WtEn= 0.00D+00
 Coeff-Com:  0.217D-05-0.513D-04 0.536D-05 0.160D-03 0.469D-03 0.994D-03
 Coeff-Com:  0.719D-03-0.495D-02-0.194D-01-0.332D-01 0.542D-01 0.304D+00
 Coeff-Com:  0.697D+00
 Coeff:      0.217D-05-0.513D-04 0.536D-05 0.160D-03 0.469D-03 0.994D-03
 Coeff:      0.719D-03-0.495D-02-0.194D-01-0.332D-01 0.542D-01 0.304D+00
 Coeff:      0.697D+00
 Gap=     0.160 Goal=   None    Shift=    0.000
 RMSDP=7.75D-08 MaxDP=7.58D-06 DE=-5.18D-11 OVMax= 5.65D-07

 Cycle  14  Pass 1  IDiag  1:
 RMSU=  2.79D-08    CP:  1.13D+00  1.16D+00  9.92D-01  9.33D-01  8.81D-01
                    CP:  1.02D+00  9.56D-01  9.91D-01  1.21D+00  1.19D+00
                    CP:  1.58D+00  1.33D+00  1.15D+00
 E= -1455.74932593766     Delta-E=       -0.000000000002 Rises=F Damp=F
 DIIS: error= 1.18D-08 at cycle  14 NSaved=  14.
 NSaved=14 IEnMin=14 EnMin= -1455.74932593766     IErMin=14 ErrMin= 1.18D-08
 ErrMax= 1.18D-08  0.00D+00 EMaxC= 1.00D-01 BMatC= 7.21D-14 BMatP= 4.60D-13
 IDIUse=1 WtCom= 1.00D+00 WtEn= 0.00D+00
 Coeff-Com:  0.247D-06 0.390D-05-0.537D-05-0.394D-04-0.368D-04 0.434D-04
 Coeff-Com:  0.731D-03 0.202D-02 0.145D-03-0.173D-01-0.311D-01-0.104D-01
 Coeff-Com:  0.267D+00 0.789D+00
 Coeff:      0.247D-06 0.390D-05-0.537D-05-0.394D-04-0.368D-04 0.434D-04
 Coeff:      0.731D-03 0.202D-02 0.145D-03-0.173D-01-0.311D-01-0.104D-01
 Coeff:      0.267D+00 0.789D+00
 Gap=     0.160 Goal=   None    Shift=    0.000
 RMSDP=3.23D-08 MaxDP=2.37D-06 DE=-1.82D-12 OVMax= 2.89D-07

 Cycle  15  Pass 1  IDiag  1:
 RMSU=  1.02D-08    CP:  1.13D+00  1.16D+00  9.92D-01  9.33D-01  8.81D-01
                    CP:  1.02D+00  9.56D-01  9.91D-01  1.21D+00  1.19D+00
                    CP:  1.59D+00  1.38D+00  1.26D+00  1.07D+00
 E= -1455.74932593761     Delta-E=        0.000000000050 Rises=F Damp=F
 DIIS: error= 7.14D-09 at cycle  15 NSaved=  15.
 NSaved=15 IEnMin=14 EnMin= -1455.74932593766     IErMin=15 ErrMin= 7.14D-09
 ErrMax= 7.14D-09  0.00D+00 EMaxC= 1.00D-01 BMatC= 1.46D-14 BMatP= 7.21D-14
 IDIUse=1 WtCom= 1.00D+00 WtEn= 0.00D+00
 Coeff-Com: -0.212D-06 0.894D-05-0.253D-05-0.412D-04-0.827D-04-0.135D-03
 Coeff-Com:  0.126D-03 0.150D-02 0.305D-02-0.138D-02-0.195D-01-0.549D-01
 Coeff-Com: -0.186D-01 0.338D+00 0.752D+00
 Coeff:     -0.212D-06 0.894D-05-0.253D-05-0.412D-04-0.827D-04-0.135D-03
 Coeff:      0.126D-03 0.150D-02 0.305D-02-0.138D-02-0.195D-01-0.549D-01
 Coeff:     -0.186D-01 0.338D+00 0.752D+00
 Gap=     0.160 Goal=   None    Shift=    0.000
 RMSDP=1.73D-08 MaxDP=1.11D-06 DE= 4.96D-11 OVMax= 1.07D-07

 Cycle  16  Pass 1  IDiag  1:
 RMSU=  4.02D-09    CP:  1.13D+00  1.16D+00  9.92D-01  9.33D-01  8.81D-01
                    CP:  1.02D+00  9.56D-01  9.91D-01  1.21D+00  1.19D+00
                    CP:  1.59D+00  1.39D+00  1.28D+00  1.26D+00  1.00D+00
 E= -1455.74932593770     Delta-E=       -0.000000000094 Rises=F Damp=F
 DIIS: error= 1.89D-09 at cycle  16 NSaved=  16.
 NSaved=16 IEnMin=16 EnMin= -1455.74932593770     IErMin=16 ErrMin= 1.89D-09
 ErrMax= 1.89D-09  0.00D+00 EMaxC= 1.00D-01 BMatC= 2.19D-15 BMatP= 1.46D-14
 IDIUse=1 WtCom= 1.00D+00 WtEn= 0.00D+00
 Coeff-Com: -0.142D-06 0.385D-05-0.244D-06-0.150D-04-0.344D-04-0.690D-04
 Coeff-Com: -0.457D-04 0.451D-03 0.145D-02 0.189D-02-0.439D-02-0.250D-01
 Coeff-Com: -0.511D-01 0.541D-01 0.324D+00 0.699D+00
 Coeff:     -0.142D-06 0.385D-05-0.244D-06-0.150D-04-0.344D-04-0.690D-04
 Coeff:     -0.457D-04 0.451D-03 0.145D-02 0.189D-02-0.439D-02-0.250D-01
 Coeff:     -0.511D-01 0.541D-01 0.324D+00 0.699D+00
 Gap=     0.160 Goal=   None    Shift=    0.000
 RMSDP=6.01D-09 MaxDP=3.07D-07 DE=-9.41D-11 OVMax= 4.73D-08

 SCF Done:  E(RM062X) =  -1455.74932594     A.U. after   16 cycles
            NFock= 16  Conv=0.60D-08     -V/T= 2.0027
 KE= 1.451764899143D+03 PE=-5.480731566896D+03 EE= 1.557751129856D+03
 Leave Link  502 at Mon Jul 11 12:55:16 2022, MaxMem=   805306368 cpu:            1116.9 elap:             186.6
 (Enter /gpfs/software/gaussian16/sse4/tar/g16/l701.exe)
 ... and contract with generalized density number  0.
 Compute integral first derivatives.
 Leave Link  701 at Mon Jul 11 12:55:17 2022, MaxMem=   805306368 cpu:               0.9 elap:               0.2
 (Enter /gpfs/software/gaussian16/sse4/tar/g16/l702.exe)
 L702 exits ... SP integral derivatives will be done elsewhere.
 Leave Link  702 at Mon Jul 11 12:55:17 2022, MaxMem=   805306368 cpu:               0.1 elap:               0.0
 (Enter /gpfs/software/gaussian16/sse4/tar/g16/l703.exe)
 Integral derivatives from FoFJK, PRISM(SPDF).
 Compute integral first derivatives, UseDBF=F ICtDFT=           0.
 Calling FoFJK, ICntrl=      2127 FMM=F ISym2X=0 I1Cent= 0 IOpClX= 0 NMat=1 NMatS=1 NMatT=0.
 FoFJK:  IHMeth= 1 ICntrl=    2127 DoSepK=F KAlg= 0 I1Cent=           0 FoldK=F
 IRaf=         0 NMat=       1 IRICut=       1 DoRegI=T DoRafI=F ISym2E= 0 IDoP0=0 IntGTp=1.
 FoFCou: FMM=F IPFlag=           0 FMFlag=      100000 FMFlg1=         800
         NFxFlg=           0 DoJE=F BraDBF=F KetDBF=F FulRan=T
         wScrn=  0.000000 ICntrl=      2127 IOpCl=  0 I1Cent=           0 NGrid=           0
         NMat0=    1 NMatS0=      1 NMatT0=    0 NMatD0=    1 NMtDS0=    0 NMtDT0=    0
 Symmetry not used in FoFCou.
 Leave Link  703 at Mon Jul 11 12:55:43 2022, MaxMem=   805306368 cpu:             160.3 elap:              26.8
 (Enter /gpfs/software/gaussian16/sse4/tar/g16/l716.exe)
 Dipole        =-4.00261814D+00 3.43409573D-01 1.11917820D-01
 ***** Axes restored to original set *****
 -------------------------------------------------------------------
 Center     Atomic                   Forces (Hartrees/Bohr)
 Number     Number              X              Y              Z
 -------------------------------------------------------------------
      1        6          -0.000235032   -0.000070325    0.000251830
      2        6           0.000285865   -0.000041460   -0.000161451
      3        6          -0.000753195   -0.000522897   -0.000677117
      4        6           0.000361424   -0.000145043   -0.000201662
      5        6          -0.000952822    0.000097589   -0.000382664
      6        6          -0.002178459    0.001521246    0.000861512
      7        1           0.000158120    0.000101432    0.000222649
      8        1           0.000228113   -0.000096780    0.000115647
      9       17          -0.000042747   -0.000032832    0.000059440
     10        8          -0.000010920    0.000071248   -0.000120647
     11        1           0.000035716    0.000006859    0.000088955
     12        6          -0.001018102   -0.000461322   -0.003863404
     13        6           0.002548760    0.002918759   -0.006946634
     14        6           0.001167382    0.000346089    0.011321888
     15        6           0.011168859   -0.001662588    0.005867265
     16        6          -0.004109462    0.002178964    0.004334045
     17        6          -0.005462786   -0.002782732   -0.012103113
     18       17          -0.001597215    0.000207968   -0.001386202
     19        1          -0.000317149   -0.000128958   -0.000701935
     20        1           0.000723647   -0.001505216    0.003421597
 -------------------------------------------------------------------
 Cartesian Forces:  Max     0.012103113 RMS     0.003229925
 Leave Link  716 at Mon Jul 11 12:55:43 2022, MaxMem=   805306368 cpu:               0.1 elap:               0.0
 (Enter /gpfs/software/gaussian16/sse4/tar/g16/l103.exe)

 GradGradGradGradGradGradGradGradGradGradGradGradGradGradGradGradGradGrad
 Berny optimization.
 Using GEDIIS/GDIIS optimizer.
 FormGI is forming the generalized inverse of G from B-inverse, IUseBI=4.
 GSVD:  received Info=                   1 from GESDD.
 Internal  Forces:  Max     0.005383437 RMS     0.001170990
 Search for a local minimum.
 Step number   3 out of a maximum of  113
 All quantities printed in internal units (Hartrees-Bohrs-Radians)
 RMS Force = .11710D-02 SwitMx=.10000D-02 MixMth= 1
 Mixed Optimization -- RFO/linear search
 Update second derivatives using D2CorX and points    2    3
 DE= -6.37D-03 DEPred=-5.70D-03 R= 1.12D+00
 TightC=F SS=  1.41D+00  RLast= 5.29D-01 DXNew= 8.4853D-01 1.5882D+00
 Trust test= 1.12D+00 RLast= 5.29D-01 DXMaxT set to 8.49D-01
 ITU=  1  1  0
 Use linear search instead of GDIIS.
     Eigenvalues ---    0.00277   0.01353   0.01398   0.01443   0.01551
     Eigenvalues ---    0.01709   0.01878   0.01965   0.02026   0.02114
     Eigenvalues ---    0.02125   0.02141   0.02238   0.02249   0.02374
     Eigenvalues ---    0.02583   0.02759   0.15661   0.15976   0.16000
     Eigenvalues ---    0.16000   0.16006   0.19334   0.22349   0.22812
     Eigenvalues ---    0.23510   0.24232   0.24606   0.24909   0.24981
     Eigenvalues ---    0.25000   0.25000   0.25083   0.29386   0.29674
     Eigenvalues ---    0.30812   0.31427   0.35048   0.35381   0.35418
     Eigenvalues ---    0.35535   0.36713   0.36904   0.37617   0.40296
     Eigenvalues ---    0.43336   0.43601   0.45989   0.47573   0.48519
     Eigenvalues ---    0.50046   0.51561   0.59066   0.84958
 RFO step:  Lambda=-1.20397403D-03 EMin= 2.76948144D-03
 Quartic linear search produced a step of  0.63824.
 Iteration  1 RMS(Cart)=  0.03359806 RMS(Int)=  0.00326101
 Iteration  2 RMS(Cart)=  0.00172290 RMS(Int)=  0.00215225
 Iteration  3 RMS(Cart)=  0.00001927 RMS(Int)=  0.00215214
 Iteration  4 RMS(Cart)=  0.00000017 RMS(Int)=  0.00215214
 ITry= 1 IFail=0 DXMaxC= 2.22D-01 DCOld= 1.00D+10 DXMaxT= 8.49D-01 DXLimC= 3.00D+00 Rises=F
 Variable       Old X    -DE/DX   Delta X   Delta X   Delta X     New X
                                 (Linear)    (Quad)   (Total)
    R1        2.73350   0.00008   0.00009   0.00026   0.00033   2.73383
    R2        2.74206   0.00004  -0.00033   0.00047   0.00011   2.74217
    R3        2.35289   0.00001  -0.00053   0.00043  -0.00010   2.35279
    R4        2.59821  -0.00017  -0.00073  -0.00001  -0.00074   2.59747
    R5        2.05004  -0.00001  -0.00011   0.00005  -0.00005   2.04998
    R6        2.65965  -0.00020   0.00240  -0.00261  -0.00019   2.65946
    R7        2.05527   0.00018  -0.00054   0.00123   0.00069   2.05596
    R8        2.59810  -0.00023  -0.00058  -0.00025  -0.00083   2.59727
    R9        3.32290   0.00005  -0.00014   0.00037   0.00023   3.32313
   R10        2.65449   0.00045   0.00344  -0.00123   0.00224   2.65673
   R11        2.04987   0.00018  -0.00065   0.00132   0.00067   2.05054
   R12        2.74957   0.00314  -0.02171   0.02783   0.00612   2.75570
   R13        2.65815   0.00082  -0.00762   0.00402  -0.00123   2.65692
   R14        2.64316   0.00088   0.01070  -0.00235   0.00776   2.65092
   R15        2.67764  -0.00199  -0.00323  -0.00179  -0.00298   2.67466
   R16        2.04587   0.00101  -0.00421   0.00460   0.00039   2.04627
   R17        2.56492  -0.00204  -0.00525  -0.00309  -0.00919   2.55573
   R18        3.33687  -0.00141   0.00022  -0.00585  -0.00562   3.33124
   R19        2.51514  -0.00309   0.00183  -0.00847  -0.00324   2.51190
[truncated: 1,851,915 more chars]
