# Supplementary material for: Gas Phase Reactivity of Isomeric Hydroxylated Polychlorinated Biphenyls
Source: J Am Soc Mass Spectrom. 2024 Apr 19;35(5):1021–9. doi: 10.1021/jasms.4c00035 (PMC11066962; doi:10.1021/jasms.4c00035)
Supplement: Supplementary file 3 — js4c00035_si_003.zip [file js4c00035_si_003.zip › Claculated geometries/4-OH-CB35__0_24_2.out]

 Entering Gaussian System, Link 0=/gpfs/software/gaussian16/sse4/tar/g16/g16
 Initial command:
 /gpfs/software/gaussian16/sse4/tar/g16/l1.exe "/tmp/Gau-78384.inp" -scrdir="/tmp/"
 Entering Link 1 = /gpfs/software/gaussian16/sse4/tar/g16/l1.exe PID=     78520.
  
 Copyright (c) 1988,1990,1992,1993,1995,1998,2003,2009,2016,
            Gaussian, Inc.  All Rights Reserved.
  
 This is part of the Gaussian(R) 16 program.  It is based on
 the Gaussian(R) 09 system (copyright 2009, Gaussian, Inc.),
 the Gaussian(R) 03 system (copyright 2003, Gaussian, Inc.),
 the Gaussian(R) 98 system (copyright 1998, Gaussian, Inc.),
 the Gaussian(R) 94 system (copyright 1995, Gaussian, Inc.),
 the Gaussian 92(TM) system (copyright 1992, Gaussian, Inc.),
 the Gaussian 90(TM) system (copyright 1990, Gaussian, Inc.),
 the Gaussian 88(TM) system (copyright 1988, Gaussian, Inc.),
 the Gaussian 86(TM) system (copyright 1986, Carnegie Mellon
 University), and the Gaussian 82(TM) system (copyright 1983,
 Carnegie Mellon University). Gaussian is a federally registered
 trademark of Gaussian, Inc.
  
 This software contains proprietary and confidential information,
 including trade secrets, belonging to Gaussian, Inc.
  
 This software is provided under written license and may be
 used, copied, transmitted, or stored only in accord with that
 written license.
  
 The following legend is applicable only to US Government
 contracts under FAR:
  
                    RESTRICTED RIGHTS LEGEND
  
 Use, reproduction and disclosure by the US Government is
 subject to restrictions as set forth in subparagraphs (a)
 and (c) of the Commercial Computer Software - Restricted
 Rights clause in FAR 52.227-19.
  
 Gaussian, Inc.
 340 Quinnipiac St., Bldg. 40, Wallingford CT 06492
  
  
 ---------------------------------------------------------------
 Warning -- This program may not be used in any manner that
 competes with the business of Gaussian, Inc. or will provide
 assistance to any competitor of Gaussian, Inc.  The licensee
 of this program is prohibited from giving any competitor of
 Gaussian, Inc. access to this program.  By using this program,
 the user acknowledges that Gaussian, Inc. is engaged in the
 business of creating and licensing software in the field of
 computational chemistry and represents and warrants to the
 licensee that it is not a competitor of Gaussian, Inc. and that
 it will not use this program in any manner prohibited above.
 ---------------------------------------------------------------
  

 Cite this work as:
 Gaussian 16, Revision A.03,
 M. J. Frisch, G. W. Trucks, H. B. Schlegel, G. E. Scuseria, 
 M. A. Robb, J. R. Cheeseman, G. Scalmani, V. Barone, 
 G. A. Petersson, H. Nakatsuji, X. Li, M. Caricato, A. V. Marenich, 
 J. Bloino, B. G. Janesko, R. Gomperts, B. Mennucci, H. P. Hratchian, 
 J. V. Ortiz, A. F. Izmaylov, J. L. Sonnenberg, D. Williams-Young, 
 F. Ding, F. Lipparini, F. Egidi, J. Goings, B. Peng, A. Petrone, 
 T. Henderson, D. Ranasinghe, V. G. Zakrzewski, J. Gao, N. Rega, 
 G. Zheng, W. Liang, M. Hada, M. Ehara, K. Toyota, R. Fukuda, 
 J. Hasegawa, M. Ishida, T. Nakajima, Y. Honda, O. Kitao, H. Nakai, 
 T. Vreven, K. Throssell, J. A. Montgomery, Jr., J. E. Peralta, 
 F. Ogliaro, M. J. Bearpark, J. J. Heyd, E. N. Brothers, K. N. Kudin, 
 V. N. Staroverov, T. A. Keith, R. Kobayashi, J. Normand, 
 K. Raghavachari, A. P. Rendell, J. C. Burant, S. S. Iyengar, 
 J. Tomasi, M. Cossi, J. M. Millam, M. Klene, C. Adamo, R. Cammi, 
 J. W. Ochterski, R. L. Martin, K. Morokuma, O. Farkas, 
 J. B. Foresman, and D. J. Fox, Gaussian, Inc., Wallingford CT, 2016.
 
 ******************************************
 Gaussian 16:  ES64L-G16RevA.03 25-Dec-2016
                 5-Jul-2022 
 ******************************************
 %Chk=checkpoint
 %Mem=5gb
 %NProc=5
 Will use up to    5 processors via shared memory.
 -------------------------------------------------
 #p M062X/6-311+G** opt int=ultrafine freq pop=nbo
 -------------------------------------------------
 1/18=20,19=15,26=4,38=1/1,3;
 2/9=110,12=2,17=6,18=5,40=1/2;
 3/5=4,6=6,7=111,11=2,25=1,30=1,71=1,74=-55,75=-5/1,2,3;
 4//1;
 5/5=2,38=5/2;
 6/7=2,8=2,9=2,10=2,28=1,40=1/1,7;
 7//1,2,3,16;
 1/18=20,19=15,26=4/3(2);
 2/9=110/2;
 99//99;
 2/9=110/2;
 3/5=4,6=6,7=111,11=2,25=1,30=1,71=1,74=-55,75=-5/1,2,3;
 4/5=5,16=3,69=1/1;
 5/5=2,38=5/2;
 7//1,2,3,16;
 1/18=20,19=15,26=4/3(-5);
 2/9=110/2;
 6/7=2,8=2,9=2,10=2,19=2,28=1,40=1/1,7;
 99/9=1/99;
 Leave Link    1 at Tue Jul  5 22:20:45 2022, MaxMem=   671088640 cpu:             240.3 elap:              60.2
 (Enter /gpfs/software/gaussian16/sse4/tar/g16/l101.exe)
 ---
 ...
 ---
 Symbolic Z-matrix:
 Charge = -1 Multiplicity = 1
 C                    -8.03805  -1.57901   6.75769 
 C                    -7.20395  -2.62084   7.40158 
 C                    -5.98058  -2.91086   6.93394 
 C                    -7.40219  -0.90046   5.60431 
 C                    -6.09     -1.29258   5.1471 
 C                    -5.37876  -2.26417   5.76276 
 H                    -5.4025   -3.66185   7.46353 
 H                    -5.71907  -0.76286   4.27411 
 Cl                   -8.241     0.36648   4.80992 
 O                    -9.15692  -1.32462   7.18165 
 H                    -7.63131  -3.11482   8.26554 
 C                    -4.02982  -2.62937   5.23109 
 C                    -3.33561  -1.74806   4.39003 
 C                    -2.0825   -2.06786   3.87546 
 C                    -3.40629  -3.85027   5.54078 
 C                    -2.13682  -4.16409   5.0374 
 C                    -1.47508  -3.27208   4.19995 
 Cl                   -1.29367  -0.97189   2.81881 
 H                    -1.66401  -5.10899   5.29287 
 H                    -3.89318  -4.58951   6.17159 
 
 ITRead=  0  0  0  0  0  0  0  0  0  0  0  0  0  0  0  0  0  0  0  0
 MicOpt= -1 -1 -1 -1 -1 -1 -1 -1 -1 -1 -1 -1 -1 -1 -1 -1 -1 -1 -1 -1
 NAtoms=     20 NQM=       20 NQMF=       0 NMMI=      0 NMMIF=      0
                NMic=       0 NMicF=      0.
                    Isotopes and Nuclear Properties:
 (Nuclear quadrupole moments (NQMom) in fm**2, nuclear magnetic moments (NMagM)
  in nuclear magnetons)

  Atom         1           2           3           4           5           6           7           8           9          10
 IAtWgt=          12          12          12          12          12          12           1           1          35          16
 AtmWgt=  12.0000000  12.0000000  12.0000000  12.0000000  12.0000000  12.0000000   1.0078250   1.0078250  34.9688527  15.9949146
 NucSpn=           0           0           0           0           0           0           1           1           3           0
 AtZEff=  -0.0000000  -0.0000000  -0.0000000  -0.0000000  -0.0000000  -0.0000000  -0.0000000  -0.0000000  -0.0000000  -0.0000000
 NQMom=    0.0000000   0.0000000   0.0000000   0.0000000   0.0000000   0.0000000   0.0000000   0.0000000  -8.1650000   0.0000000
 NMagM=    0.0000000   0.0000000   0.0000000   0.0000000   0.0000000   0.0000000   2.7928460   2.7928460   0.8218740   0.0000000
 AtZNuc=   6.0000000   6.0000000   6.0000000   6.0000000   6.0000000   6.0000000   1.0000000   1.0000000  17.0000000   8.0000000

  Atom        11          12          13          14          15          16          17          18          19          20
 IAtWgt=           1          12          12          12          12          12          12          35           1           1
 AtmWgt=   1.0078250  12.0000000  12.0000000  12.0000000  12.0000000  12.0000000  12.0000000  34.9688527   1.0078250   1.0078250
 NucSpn=           1           0           0           0           0           0           0           3           1           1
 AtZEff=  -0.0000000  -0.0000000  -0.0000000  -0.0000000  -0.0000000  -0.0000000  -0.0000000  -0.0000000  -0.0000000  -0.0000000
 NQMom=    0.0000000   0.0000000   0.0000000   0.0000000   0.0000000   0.0000000   0.0000000  -8.1650000   0.0000000   0.0000000
 NMagM=    2.7928460   0.0000000   0.0000000   0.0000000   0.0000000   0.0000000   0.0000000   0.8218740   2.7928460   2.7928460
 AtZNuc=   1.0000000   6.0000000   6.0000000   6.0000000   6.0000000   6.0000000   6.0000000  17.0000000   1.0000000   1.0000000
 Leave Link  101 at Tue Jul  5 22:22:00 2022, MaxMem=   671088640 cpu:               0.8 elap:               0.2
 (Enter /gpfs/software/gaussian16/sse4/tar/g16/l103.exe)

 GradGradGradGradGradGradGradGradGradGradGradGradGradGradGradGradGradGrad
 Berny optimization.
 Initialization pass.
                           ----------------------------
                           !    Initial Parameters    !
                           ! (Angstroms and Degrees)  !
 --------------------------                            --------------------------
 ! Name  Definition              Value          Derivative Info.                !
 --------------------------------------------------------------------------------
 ! R1    R(1,2)                  1.4818         estimate D2E/DX2                !
 ! R2    R(1,4)                  1.4816         estimate D2E/DX2                !
 ! R3    R(1,10)                 1.2232         estimate D2E/DX2                !
 ! R4    R(2,3)                  1.3414         estimate D2E/DX2                !
 ! R5    R(2,11)                 1.0831         estimate D2E/DX2                !
 ! R6    R(3,6)                  1.467          estimate D2E/DX2                !
 ! R7    R(3,7)                  1.0856         estimate D2E/DX2                !
 ! R8    R(4,5)                  1.4438         estimate D2E/DX2                !
 ! R9    R(4,9)                  1.7146         estimate D2E/DX2                !
 ! R10   R(5,6)                  1.3524         estimate D2E/DX2                !
 ! R11   R(5,8)                  1.0864         estimate D2E/DX2                !
 ! R12   R(6,12)                 1.4952         estimate D2E/DX2                !
 ! R13   R(12,13)                1.4021         estimate D2E/DX2                !
 ! R14   R(12,15)                1.4055         estimate D2E/DX2                !
 ! R15   R(13,14)                1.3919         estimate D2E/DX2                !
 ! R16   R(14,17)                1.3872         estimate D2E/DX2                !
 ! R17   R(14,18)                1.7146         estimate D2E/DX2                !
 ! R18   R(15,16)                1.4012         estimate D2E/DX2                !
 ! R19   R(15,20)                1.0869         estimate D2E/DX2                !
 ! R20   R(16,17)                1.391          estimate D2E/DX2                !
 ! R21   R(16,19)                1.087          estimate D2E/DX2                !
 ! A1    A(2,1,4)              114.7527         estimate D2E/DX2                !
 ! A2    A(2,1,10)             120.6958         estimate D2E/DX2                !
 ! A3    A(4,1,10)             124.5502         estimate D2E/DX2                !
 ! A4    A(1,2,3)              120.9227         estimate D2E/DX2                !
 ! A5    A(1,2,11)             116.4349         estimate D2E/DX2                !
 ! A6    A(3,2,11)             122.6377         estimate D2E/DX2                !
 ! A7    A(2,3,6)              123.8586         estimate D2E/DX2                !
 ! A8    A(2,3,7)              117.7174         estimate D2E/DX2                !
 ! A9    A(6,3,7)              118.4208         estimate D2E/DX2                !
 ! A10   A(1,4,5)              120.8096         estimate D2E/DX2                !
 ! A11   A(1,4,9)              119.2842         estimate D2E/DX2                !
 ! A12   A(5,4,9)              119.9061         estimate D2E/DX2                !
 ! A13   A(4,5,6)              121.9331         estimate D2E/DX2                !
 ! A14   A(4,5,8)              115.6156         estimate D2E/DX2                !
 ! A15   A(6,5,8)              122.449          estimate D2E/DX2                !
 ! A16   A(3,6,5)              117.6715         estimate D2E/DX2                !
 ! A17   A(3,6,12)             123.1146         estimate D2E/DX2                !
 ! A18   A(5,6,12)             119.2138         estimate D2E/DX2                !
 ! A19   A(6,12,13)            120.4269         estimate D2E/DX2                !
 ! A20   A(6,12,15)            122.2808         estimate D2E/DX2                !
 ! A21   A(13,12,15)           117.2922         estimate D2E/DX2                !
 ! A22   A(12,13,14)           121.5393         estimate D2E/DX2                !
 ! A23   A(13,14,17)           120.4765         estimate D2E/DX2                !
 ! A24   A(13,14,18)           119.6802         estimate D2E/DX2                !
 ! A25   A(17,14,18)           119.8396         estimate D2E/DX2                !
 ! A26   A(12,15,16)           121.1533         estimate D2E/DX2                !
 ! A27   A(12,15,20)           121.3289         estimate D2E/DX2                !
 ! A28   A(16,15,20)           117.5157         estimate D2E/DX2                !
 ! A29   A(15,16,17)           120.2422         estimate D2E/DX2                !
 ! A30   A(15,16,19)           120.2852         estimate D2E/DX2                !
 ! A31   A(17,16,19)           119.4714         estimate D2E/DX2                !
 ! A32   A(14,17,16)           119.2875         estimate D2E/DX2                !
 ! D1    D(4,1,2,3)             -0.9163         estimate D2E/DX2                !
 ! D2    D(4,1,2,11)           178.3096         estimate D2E/DX2                !
 ! D3    D(10,1,2,3)           179.4684         estimate D2E/DX2                !
 ! D4    D(10,1,2,11)           -1.3058         estimate D2E/DX2                !
 ! D5    D(2,1,4,5)              2.2249         estimate D2E/DX2                !
 ! D6    D(2,1,4,9)           -177.6885         estimate D2E/DX2                !
 ! D7    D(10,1,4,5)          -178.1767         estimate D2E/DX2                !
 ! D8    D(10,1,4,9)             1.9099         estimate D2E/DX2                !
 ! D9    D(1,2,3,6)             -1.1629         estimate D2E/DX2                !
 ! D10   D(1,2,3,7)            178.1827         estimate D2E/DX2                !
 ! D11   D(11,2,3,6)           179.6603         estimate D2E/DX2                !
 ! D12   D(11,2,3,7)            -0.9941         estimate D2E/DX2                !
 ! D13   D(2,3,6,5)              1.9745         estimate D2E/DX2                !
 ! D14   D(2,3,6,12)          -178.1025         estimate D2E/DX2                !
 ! D15   D(7,3,6,5)           -177.3668         estimate D2E/DX2                !
 ! D16   D(7,3,6,12)             2.5562         estimate D2E/DX2                !
 ! D17   D(1,4,5,6)             -1.5221         estimate D2E/DX2                !
 ! D18   D(1,4,5,8)            177.9487         estimate D2E/DX2                !
 ! D19   D(9,4,5,6)            178.3908         estimate D2E/DX2                !
 ! D20   D(9,4,5,8)             -2.1384         estimate D2E/DX2                !
 ! D21   D(4,5,6,3)             -0.5631         estimate D2E/DX2                !
 ! D22   D(4,5,6,12)           179.5108         estimate D2E/DX2                !
 ! D23   D(8,5,6,3)           -179.9976         estimate D2E/DX2                !
 ! D24   D(8,5,6,12)             0.0763         estimate D2E/DX2                !
 ! D25   D(3,6,12,13)         -160.8842         estimate D2E/DX2                !
 ! D26   D(3,6,12,15)           19.2269         estimate D2E/DX2                !
 ! D27   D(5,6,12,13)           19.0376         estimate D2E/DX2                !
 ! D28   D(5,6,12,15)         -160.8512         estimate D2E/DX2                !
 ! D29   D(6,12,13,14)        -179.6013         estimate D2E/DX2                !
 ! D30   D(15,12,13,14)          0.2929         estimate D2E/DX2                !
 ! D31   D(6,12,15,16)        -179.5139         estimate D2E/DX2                !
 ! D32   D(6,12,15,20)           1.0334         estimate D2E/DX2                !
 ! D33   D(13,12,15,16)          0.5939         estimate D2E/DX2                !
 ! D34   D(13,12,15,20)       -178.8587         estimate D2E/DX2                !
 ! D35   D(12,13,14,17)         -0.8711         estimate D2E/DX2                !
 ! D36   D(12,13,14,18)        178.4265         estimate D2E/DX2                !
 ! D37   D(13,14,17,16)          0.5445         estimate D2E/DX2                !
 ! D38   D(18,14,17,16)       -178.752          estimate D2E/DX2                !
 ! D39   D(12,15,16,17)         -0.9173         estimate D2E/DX2                !
 ! D40   D(12,15,16,19)        179.4773         estimate D2E/DX2                !
 ! D41   D(20,15,16,17)        178.5555         estimate D2E/DX2                !
 ! D42   D(20,15,16,19)         -1.0499         estimate D2E/DX2                !
 ! D43   D(15,16,17,14)          0.3342         estimate D2E/DX2                !
 ! D44   D(19,16,17,14)        179.9428         estimate D2E/DX2                !
 --------------------------------------------------------------------------------
 Trust Radius=3.00D-01 FncErr=1.00D-07 GrdErr=1.00D-06 EigMax=2.50D+02 EigMin=1.00D-04
 Number of steps in this run=    107 maximum allowed number of steps=    120.
 GradGradGradGradGradGradGradGradGradGradGradGradGradGradGradGradGradGrad

 Leave Link  103 at Tue Jul  5 22:22:45 2022, MaxMem=   671088640 cpu:               0.1 elap:               0.0
 (Enter /gpfs/software/gaussian16/sse4/tar/g16/l202.exe)
                          Input orientation:                          
 ---------------------------------------------------------------------
 Center     Atomic      Atomic             Coordinates (Angstroms)
 Number     Number       Type             X           Y           Z
 ---------------------------------------------------------------------
      1          6           0       -8.038050   -1.579010    6.757690
      2          6           0       -7.203950   -2.620840    7.401580
      3          6           0       -5.980580   -2.910860    6.933940
      4          6           0       -7.402190   -0.900460    5.604310
      5          6           0       -6.090000   -1.292580    5.147100
      6          6           0       -5.378760   -2.264170    5.762760
      7          1           0       -5.402500   -3.661850    7.463530
      8          1           0       -5.719070   -0.762860    4.274110
      9         17           0       -8.241000    0.366480    4.809920
     10          8           0       -9.156920   -1.324620    7.181650
     11          1           0       -7.631310   -3.114820    8.265540
     12          6           0       -4.029820   -2.629370    5.231090
     13          6           0       -3.335610   -1.748060    4.390030
     14          6           0       -2.082500   -2.067860    3.875460
     15          6           0       -3.406290   -3.850270    5.540780
     16          6           0       -2.136820   -4.164090    5.037400
     17          6           0       -1.475080   -3.272080    4.199950
     18         17           0       -1.293670   -0.971890    2.818810
     19          1           0       -1.664010   -5.108990    5.292870
     20          1           0       -3.893180   -4.589510    6.171590
 ---------------------------------------------------------------------
                    Distance matrix (angstroms):
                    1          2          3          4          5
     1  C    0.000000
     2  C    1.481799   0.000000
     3  C    2.457249   1.341429   0.000000
     4  C    1.481565   2.495834   2.798321   0.000000
     5  C    2.543804   2.843913   2.413214   1.443829   0.000000
     6  C    2.920814   2.478762   1.466989   2.445216   1.352363
     7  H    3.432573   2.081529   1.085646   3.883392   3.384072
     8  H    3.494558   3.929125   3.428846   2.149711   1.086418
     9  Cl   2.760422   4.088552   4.512418   1.714583   2.737329
    10  O    1.223244   2.354283   3.559024   2.397288   3.680546
    11  H    2.190379   1.083088   2.130650   3.469587   3.926941
    12  C    4.415843   3.845283   2.604688   3.808058   2.457316
    13  C    5.267574   4.979481   3.849604   4.327814   2.892625
    14  C    6.634365   6.242480   5.025930   5.714092   4.275299
    15  C    5.300254   4.404123   3.074143   4.967155   3.728145
    16  C    6.668325   5.800584   4.465640   6.220674   4.887252
    17  C    7.244384   6.595036   5.282491   6.536623   5.110088
    18  Cl   7.833903   7.658474   6.531541   6.714025   5.341213
    19  H    7.432015   6.428723   5.114456   7.122881   5.845992
    20  H    5.156217   4.043481   2.785010   5.122894   4.092108
                    6          7          8          9         10
     6  C    0.000000
     7  H    2.201520   0.000000
     8  H    2.141453   4.321662   0.000000
     9  Cl   4.002579   5.596979   2.814717   0.000000
    10  O    4.143730   4.431452   4.537420   3.053495   0.000000
    11  H    3.472966   2.431061   5.011975   4.942922   2.589811
    12  C    1.495220   2.816745   2.693183   5.185223   5.638636
    13  C    2.514999   4.169056   2.581654   5.358212   6.469938
    14  C    3.803389   5.141736   3.884146   6.687776   7.844152
    15  C    2.540792   2.778007   4.060235   6.456745   6.491618
    16  C    3.827012   4.099148   4.998349   7.605184   7.870337
    17  C    4.324000   5.121279   4.930835   7.706417   8.467219
    18  Cl   5.198537   6.759570   4.663235   7.349908   8.999416
    19  H    4.702464   4.558759   6.030774   8.571512   8.604223
    20  H    2.789497   2.192649   4.645165   6.731977   6.275881
                   11         12         13         14         15
    11  H    0.000000
    12  C    4.734372   0.000000
    13  C    5.944800   1.402147   0.000000
    14  C    7.152497   2.438254   1.391883   0.000000
    15  C    5.080945   1.405452   2.397605   2.775373   0.000000
    16  C    6.458427   2.444653   2.773695   2.397339   1.401224
    17  C    7.379222   2.828961   2.412538   1.387227   2.421095
    18  Cl   8.626975   4.006601   2.690853   1.714617   4.489694
    19  H    6.958603   3.427738   3.860728   3.381221   2.163649
    20  H    4.531330   2.178385   3.399806   3.861281   1.086949
                   16         17         18         19         20
    16  C    0.000000
    17  C    1.391008   0.000000
    18  Cl   3.977837   2.689113   0.000000
    19  H    1.087037   2.145788   4.834638   0.000000
    20  H    2.133581   3.386767   5.575461   2.451776   0.000000
 Stoichiometry    C12H5Cl2O(1-)
 Framework group  C1[X(C12H5Cl2O)]
 Deg. of freedom    54
 Full point group                 C1      NOp   1
 Largest Abelian subgroup         C1      NOp   1
 Largest concise Abelian subgroup C1      NOp   1
                         Standard orientation:                         
 ---------------------------------------------------------------------
 Center     Atomic      Atomic             Coordinates (Angstroms)
 Number     Number       Type             X           Y           Z
 ---------------------------------------------------------------------
      1          6           0       -3.356478    0.590994   -0.122150
      2          6           0       -2.618216    1.863460   -0.299706
      3          6           0       -1.277567    1.893221   -0.264986
      4          6           0       -2.499153   -0.602253    0.068083
      5          6           0       -1.061534   -0.479188    0.120508
      6          6           0       -0.439622    0.712171   -0.030410
      7          1           0       -0.789231    2.848506   -0.431081
      8          1           0       -0.517218   -1.402608    0.297478
      9         17           0       -3.231382   -2.144676    0.224816
     10          8           0       -4.579333    0.570127   -0.144920
     11          1           0       -3.217964    2.749251   -0.469288
     12          6           0        1.052486    0.771305    0.045751
     13          6           0        1.818975   -0.389808   -0.128401
     14          6           0        3.208612   -0.362816   -0.054104
     15          6           0        1.744564    1.969309    0.292951
     16          6           0        3.144323    1.999436    0.349463
     17          6           0        3.877703    0.829825    0.178967
     18         17           0        4.096901   -1.818272   -0.234390
     19          1           0        3.665530    2.935512    0.533189
     20          1           0        1.215164    2.904510    0.456033
 ---------------------------------------------------------------------
 Rotational constants (GHZ):           0.9330178           0.2335031           0.1882207
 Leave Link  202 at Tue Jul  5 22:24:44 2022, MaxMem=   671088640 cpu:               0.1 elap:              44.5
 (Enter /gpfs/software/gaussian16/sse4/tar/g16/l301.exe)
 Standard basis: 6-311+G(d,p) (5D, 7F)
 Ernie: Thresh=  0.10000D-02 Tol=  0.10000D-05 Strict=F.
 There are   391 symmetry adapted cartesian basis functions of A   symmetry.
 There are   376 symmetry adapted basis functions of A   symmetry.
   376 basis functions,   614 primitive gaussians,   391 cartesian basis functions
    60 alpha electrons       60 beta electrons
       nuclear repulsion energy      1010.3991079052 Hartrees.
 IExCor= 4336 DFT=T Ex+Corr=M062X ExCW=0 ScaHFX=  0.540000
 ScaDFX=  1.000000  1.000000  1.000000  1.000000 ScalE2=  1.000000  1.000000
 IRadAn=      5 IRanWt=     -1 IRanGd=            0 ICorTp=0 IEmpDi=  4
 NAtoms=   20 NActive=   20 NUniq=   20 SFac= 1.00D+00 NAtFMM=   60 NAOKFM=F Big=F
 Integral buffers will be    131072 words long.
 Raffenetti 2 integral format.
 Two-electron integral symmetry is turned on.
 Leave Link  301 at Tue Jul  5 22:25:16 2022, MaxMem=   671088640 cpu:               0.3 elap:               0.1
 (Enter /gpfs/software/gaussian16/sse4/tar/g16/l302.exe)
 NPDir=0 NMtPBC=     1 NCelOv=     1 NCel=       1 NClECP=     1 NCelD=      1
         NCelK=      1 NCelE2=     1 NClLst=     1 CellRange=     0.0.
 One-electron integrals computed using PRISM.
 One-electron integral symmetry used in STVInt
 NBasis=   376 RedAO= T EigKep=  1.22D-06  NBF=   376
 NBsUse=   374 1.00D-06 EigRej=  7.16D-07 NBFU=   374
 Precomputing XC quadrature grid using
 IXCGrd= 4 IRadAn=           5 IRanWt=          -1 IRanGd=           0 AccXCQ= 0.00D+00.
 Generated NRdTot=       0 NPtTot=           0 NUsed=           0 NTot=          32
 NSgBfM=   388   387   388   388   388 MxSgAt=    20 MxSgA2=    20.
 Leave Link  302 at Tue Jul  5 22:26:47 2022, MaxMem=   671088640 cpu:               1.7 elap:              14.9
 (Enter /gpfs/software/gaussian16/sse4/tar/g16/l303.exe)
 DipDrv:  MaxL=1.
 Leave Link  303 at Tue Jul  5 22:27:33 2022, MaxMem=   671088640 cpu:               0.2 elap:               0.1
 (Enter /gpfs/software/gaussian16/sse4/tar/g16/l401.exe)
 ExpMin= 4.38D-02 ExpMax= 1.06D+05 ExpMxC= 3.62D+03 IAcc=3 IRadAn=         5 AccDes= 0.00D+00
 Harris functional with IExCor= 1009 and IRadAn=       5 diagonalized for initial guess.
 HarFok:  IExCor= 1009 AccDes= 0.00D+00 IRadAn=         5 IDoV= 1 UseB2=F ITyADJ=14
 ICtDFT=  3500011 ScaDFX=  1.000000  1.000000  1.000000  1.000000
 FoFCou: FMM=F IPFlag=           0 FMFlag=      100000 FMFlg1=           0
         NFxFlg=           0 DoJE=T BraDBF=F KetDBF=T FulRan=T
         wScrn=  0.000000 ICntrl=       500 IOpCl=  0 I1Cent=   200000004 NGrid=           0
         NMat0=    1 NMatS0=      1 NMatT0=    0 NMatD0=    1 NMtDS0=    0 NMtDT0=    0
 Petite list used in FoFCou.
 Harris En= -1455.09415579413    
 JPrj=0 DoOrth=F DoCkMO=F.
 Leave Link  401 at Tue Jul  5 22:29:21 2022, MaxMem=   671088640 cpu:              17.3 elap:               3.5
 (Enter /gpfs/software/gaussian16/sse4/tar/g16/l502.exe)
 Integral symmetry usage will be decided dynamically.
 Closed shell SCF:
 Using DIIS extrapolation, IDIIS=  1040.
 NGot=   671088640 LenX=   670776934 LenY=   670623612
 Requested convergence on RMS density matrix=1.00D-08 within 128 cycles.
 Requested convergence on MAX density matrix=1.00D-06.
 Requested convergence on             energy=1.00D-06.
 No special actions if energy rises.
 Fock matrices will be formed incrementally for  20 cycles.

 Cycle   1  Pass 1  IDiag  1:
 FoFJK:  IHMeth= 1 ICntrl=       0 DoSepK=F KAlg= 0 I1Cent=           0 FoldK=F
 IRaf= 830000000 NMat=       1 IRICut=       1 DoRegI=T DoRafI=F ISym2E= 0 IDoP0=0 IntGTp=1.
 FoFCou: FMM=F IPFlag=           0 FMFlag=      100000 FMFlg1=           0
         NFxFlg=           0 DoJE=F BraDBF=F KetDBF=F FulRan=T
         wScrn=  0.000000 ICntrl=         0 IOpCl=  0 I1Cent=           0 NGrid=           0
         NMat0=    1 NMatS0=      1 NMatT0=    0 NMatD0=    1 NMtDS0=    0 NMtDT0=    0
 Symmetry not used in FoFCou.
 E= -1455.13290787230    
 DIIS: error= 2.39D-02 at cycle   1 NSaved=   1.
 NSaved= 1 IEnMin= 1 EnMin= -1455.13290787230     IErMin= 1 ErrMin= 2.39D-02
 ErrMax= 2.39D-02  0.00D+00 EMaxC= 1.00D-01 BMatC= 6.29D-01 BMatP= 6.29D-01
 IDIUse=3 WtCom= 7.61D-01 WtEn= 2.39D-01
 Coeff-Com:  0.100D+01
 Coeff-En:   0.100D+01
 Coeff:      0.100D+01
 Gap=     0.103 Goal=   None    Shift=    0.000
 GapD=    0.103 DampG=1.000 DampE=0.500 DampFc=0.5000 IDamp=-1.
 Damping current iteration by 5.00D-01
 RMSDP=1.24D-01 MaxDP=1.24D+01              OVMax= 3.35D-01

 Cycle   2  Pass 1  IDiag  1:
 RMSU=  5.35D-02    CP:  1.30D+00
 E= -1455.37139449578     Delta-E=       -0.238486623482 Rises=F Damp=T
 DIIS: error= 8.18D-03 at cycle   2 NSaved=   2.
 NSaved= 2 IEnMin= 2 EnMin= -1455.37139449578     IErMin= 2 ErrMin= 8.18D-03
 ErrMax= 8.18D-03  0.00D+00 EMaxC= 1.00D-01 BMatC= 5.84D-02 BMatP= 6.29D-01
 IDIUse=3 WtCom= 9.18D-01 WtEn= 8.18D-02
 Coeff-Com:  0.105D-01 0.990D+00
 Coeff-En:   0.118D+00 0.882D+00
 Coeff:      0.193D-01 0.981D+00
 Gap=     0.237 Goal=   None    Shift=    0.000
 RMSDP=6.62D-02 MaxDP=7.36D+00 DE=-2.38D-01 OVMax= 4.98D-01

 Cycle   3  Pass 1  IDiag  1:
 RMSU=  4.16D-02    CP:  9.51D-01  3.23D-01
 E= -1455.61321582820     Delta-E=       -0.241821332422 Rises=F Damp=F
 DIIS: error= 1.15D-02 at cycle   3 NSaved=   3.
 NSaved= 3 IEnMin= 3 EnMin= -1455.61321582820     IErMin= 2 ErrMin= 8.18D-03
 ErrMax= 1.15D-02  0.00D+00 EMaxC= 1.00D-01 BMatC= 5.58D-02 BMatP= 5.84D-02
 IDIUse=3 WtCom= 8.85D-01 WtEn= 1.15D-01
 Coeff-Com: -0.633D-01 0.525D+00 0.538D+00
 Coeff-En:   0.000D+00 0.000D+00 0.100D+01
 Coeff:     -0.560D-01 0.464D+00 0.592D+00
 Gap=     0.078 Goal=   None    Shift=    0.000
 RMSDP=3.04D-02 MaxDP=2.20D+00 DE=-2.42D-01 OVMax= 3.83D-01

 Cycle   4  Pass 1  IDiag  1:
 RMSU=  2.18D-02    CP:  8.74D-01  5.40D-01  6.22D-01
 E= -1455.63237091442     Delta-E=       -0.019155086212 Rises=F Damp=F
 DIIS: error= 9.51D-03 at cycle   4 NSaved=   4.
 NSaved= 4 IEnMin= 4 EnMin= -1455.63237091442     IErMin= 2 ErrMin= 8.18D-03
 ErrMax= 9.51D-03  0.00D+00 EMaxC= 1.00D-01 BMatC= 4.30D-02 BMatP= 5.58D-02
 IDIUse=3 WtCom= 9.05D-01 WtEn= 9.51D-02
 Coeff-Com: -0.446D-01 0.163D+00 0.460D+00 0.421D+00
 Coeff-En:   0.000D+00 0.000D+00 0.443D+00 0.557D+00
 Coeff:     -0.404D-01 0.148D+00 0.458D+00 0.434D+00
 Gap=     0.063 Goal=   None    Shift=    0.000
 RMSDP=2.10D-02 MaxDP=1.70D+00 DE=-1.92D-02 OVMax= 1.75D-01

 Cycle   5  Pass 1  IDiag  1:
 RMSU=  6.85D-03    CP:  8.99D-01  4.03D-01  9.26D-01  3.97D-01
 E= -1455.68323096069     Delta-E=       -0.050860046276 Rises=F Damp=F
 DIIS: error= 3.50D-03 at cycle   5 NSaved=   5.
 NSaved= 5 IEnMin= 5 EnMin= -1455.68323096069     IErMin= 5 ErrMin= 3.50D-03
 ErrMax= 3.50D-03  0.00D+00 EMaxC= 1.00D-01 BMatC= 4.23D-03 BMatP= 4.30D-02
 IDIUse=3 WtCom= 9.65D-01 WtEn= 3.50D-02
 Coeff-Com: -0.212D-01 0.556D-01 0.279D+00 0.256D+00 0.430D+00
 Coeff-En:   0.000D+00 0.000D+00 0.000D+00 0.000D+00 0.100D+01
 Coeff:     -0.204D-01 0.536D-01 0.270D+00 0.247D+00 0.450D+00
 Gap=     0.067 Goal=   None    Shift=    0.000
 RMSDP=4.55D-03 MaxDP=3.84D-01 DE=-5.09D-02 OVMax= 3.61D-02

 Cycle   6  Pass 1  IDiag  1:
 RMSU=  3.48D-03    CP:  9.11D-01  4.42D-01  9.37D-01  4.70D-01  1.01D+00
 E= -1455.68484575328     Delta-E=       -0.001614792588 Rises=F Damp=F
 DIIS: error= 3.36D-03 at cycle   6 NSaved=   6.
 NSaved= 6 IEnMin= 6 EnMin= -1455.68484575328     IErMin= 6 ErrMin= 3.36D-03
 ErrMax= 3.36D-03  0.00D+00 EMaxC= 1.00D-01 BMatC= 2.65D-03 BMatP= 4.23D-03
 IDIUse=3 WtCom= 9.66D-01 WtEn= 3.36D-02
 Coeff-Com: -0.123D-02-0.511D-02 0.818D-01 0.258D-01 0.409D+00 0.489D+00
 Coeff-En:   0.000D+00 0.000D+00 0.000D+00 0.000D+00 0.414D+00 0.586D+00
 Coeff:     -0.119D-02-0.494D-02 0.790D-01 0.250D-01 0.410D+00 0.493D+00
 Gap=     0.070 Goal=   None    Shift=    0.000
 RMSDP=4.53D-03 MaxDP=3.10D-01 DE=-1.61D-03 OVMax= 3.77D-02

 Cycle   7  Pass 1  IDiag  1:
 RMSU=  2.26D-03    CP:  9.19D-01  4.28D-01  9.90D-01  4.22D-01  1.43D+00
                    CP:  9.30D-01
 E= -1455.68768403583     Delta-E=       -0.002838282552 Rises=F Damp=F
 DIIS: error= 9.85D-04 at cycle   7 NSaved=   7.
 NSaved= 7 IEnMin= 7 EnMin= -1455.68768403583     IErMin= 7 ErrMin= 9.85D-04
 ErrMax= 9.85D-04  0.00D+00 EMaxC= 1.00D-01 BMatC= 5.68D-04 BMatP= 2.65D-03
 IDIUse=3 WtCom= 9.90D-01 WtEn= 9.85D-03
 Coeff-Com:  0.560D-02-0.163D-01-0.175D-01-0.759D-01 0.189D+00 0.408D+00
 Coeff-Com:  0.508D+00
 Coeff-En:   0.000D+00 0.000D+00 0.000D+00 0.000D+00 0.000D+00 0.102D+00
 Coeff-En:   0.898D+00
 Coeff:      0.554D-02-0.161D-01-0.173D-01-0.751D-01 0.187D+00 0.405D+00
 Coeff:      0.512D+00
 Gap=     0.070 Goal=   None    Shift=    0.000
 RMSDP=3.52D-03 MaxDP=2.13D-01 DE=-2.84D-03 OVMax= 1.07D-02

 Cycle   8  Pass 1  IDiag  1:
 RMSU=  1.39D-03    CP:  9.31D-01  4.53D-01  1.01D+00  4.01D-01  1.71D+00
                    CP:  1.38D+00  8.12D-01
 E= -1455.68840607941     Delta-E=       -0.000722043578 Rises=F Damp=F
 DIIS: error= 2.51D-04 at cycle   8 NSaved=   8.
 NSaved= 8 IEnMin= 8 EnMin= -1455.68840607941     IErMin= 8 ErrMin= 2.51D-04
 ErrMax= 2.51D-04  0.00D+00 EMaxC= 1.00D-01 BMatC= 1.68D-05 BMatP= 5.68D-04
 IDIUse=3 WtCom= 9.97D-01 WtEn= 2.51D-03
 Coeff-Com:  0.220D-02-0.408D-02-0.144D-01-0.273D-01-0.388D-01 0.120D-01
 Coeff-Com:  0.700D-01 0.100D+01
 Coeff-En:   0.000D+00 0.000D+00 0.000D+00 0.000D+00 0.000D+00 0.000D+00
 Coeff-En:   0.000D+00 0.100D+01
 Coeff:      0.219D-02-0.407D-02-0.143D-01-0.272D-01-0.387D-01 0.120D-01
 Coeff:      0.698D-01 0.100D+01
 Gap=     0.071 Goal=   None    Shift=    0.000
 RMSDP=1.15D-03 MaxDP=4.96D-02 DE=-7.22D-04 OVMax= 1.74D-02

 Cycle   9  Pass 1  IDiag  1:
 RMSU=  2.69D-04    CP:  9.34D-01  4.60D-01  1.02D+00  4.06D-01  1.82D+00
                    CP:  1.50D+00  9.66D-01  1.10D+00
 E= -1455.68850087982     Delta-E=       -0.000094800408 Rises=F Damp=F
 DIIS: error= 1.73D-04 at cycle   9 NSaved=   9.
 NSaved= 9 IEnMin= 9 EnMin= -1455.68850087982     IErMin= 9 ErrMin= 1.73D-04
 ErrMax= 1.73D-04  0.00D+00 EMaxC= 1.00D-01 BMatC= 1.44D-05 BMatP= 1.68D-05
 IDIUse=3 WtCom= 9.98D-01 WtEn= 1.73D-03
 Coeff-Com:  0.698D-03-0.612D-03-0.674D-02-0.137D-01-0.404D-01-0.406D-01
 Coeff-Com: -0.561D-01 0.528D+00 0.629D+00
 Coeff-En:   0.000D+00 0.000D+00 0.000D+00 0.000D+00 0.000D+00 0.000D+00
 Coeff-En:   0.000D+00 0.000D+00 0.100D+01
 Coeff:      0.697D-03-0.611D-03-0.672D-02-0.136D-01-0.403D-01-0.405D-01
 Coeff:     -0.560D-01 0.527D+00 0.630D+00
 Gap=     0.070 Goal=   None    Shift=    0.000
 RMSDP=6.78D-04 MaxDP=4.22D-02 DE=-9.48D-05 OVMax= 6.47D-03

 Cycle  10  Pass 1  IDiag  1:
 RMSU=  9.05D-05    CP:  9.36D-01  4.63D-01  1.03D+00  4.00D-01  1.88D+00
                    CP:  1.58D+00  1.00D+00  1.25D+00  1.32D+00
 E= -1455.68853198118     Delta-E=       -0.000031101362 Rises=F Damp=F
 DIIS: error= 1.25D-04 at cycle  10 NSaved=  10.
 NSaved=10 IEnMin=10 EnMin= -1455.68853198118     IErMin=10 ErrMin= 1.25D-04
 ErrMax= 1.25D-04  0.00D+00 EMaxC= 1.00D-01 BMatC= 5.40D-06 BMatP= 1.44D-05
 IDIUse=3 WtCom= 9.99D-01 WtEn= 1.25D-03
 Coeff-Com:  0.478D-04 0.352D-03-0.906D-03-0.752D-02-0.792D-02-0.189D-01
 Coeff-Com: -0.589D-01 0.899D-01 0.121D+00 0.883D+00
 Coeff-En:   0.000D+00 0.000D+00 0.000D+00 0.000D+00 0.000D+00 0.000D+00
 Coeff-En:   0.000D+00 0.000D+00 0.000D+00 0.100D+01
 Coeff:      0.477D-04 0.352D-03-0.905D-03-0.751D-02-0.791D-02-0.188D-01
 Coeff:     -0.588D-01 0.898D-01 0.121D+00 0.883D+00
 Gap=     0.070 Goal=   None    Shift=    0.000
 RMSDP=5.31D-04 MaxDP=3.06D-02 DE=-3.11D-05 OVMax= 6.14D-03

 Cycle  11  Pass 1  IDiag  1:
 RMSU=  9.69D-05    CP:  9.39D-01  4.65D-01  1.03D+00  3.96D-01  1.92D+00
                    CP:  1.63D+00  1.05D+00  1.32D+00  1.62D+00  1.61D+00
 E= -1455.68854832825     Delta-E=       -0.000016347068 Rises=F Damp=F
 DIIS: error= 9.50D-05 at cycle  11 NSaved=  11.
 NSaved=11 IEnMin=11 EnMin= -1455.68854832825     IErMin=11 ErrMin= 9.50D-05
 ErrMax= 9.50D-05  0.00D+00 EMaxC= 1.00D-01 BMatC= 2.55D-06 BMatP= 5.40D-06
 IDIUse=1 WtCom= 1.00D+00 WtEn= 0.00D+00
 Coeff-Com: -0.175D-04 0.260D-03 0.556D-03-0.471D-02 0.517D-02-0.157D-02
 Coeff-Com: -0.279D-01-0.197D-01-0.184D+00 0.480D+00 0.752D+00
 Coeff:     -0.175D-04 0.260D-03 0.556D-03-0.471D-02 0.517D-02-0.157D-02
 Coeff:     -0.279D-01-0.197D-01-0.184D+00 0.480D+00 0.752D+00
 Gap=     0.069 Goal=   None    Shift=    0.000
 RMSDP=2.81D-04 MaxDP=1.66D-02 DE=-1.63D-05 OVMax= 4.47D-03

 Cycle  12  Pass 1  IDiag  1:
 RMSU=  2.68D-05    CP:  9.39D-01  4.66D-01  1.03D+00  3.93D-01  1.94D+00
                    CP:  1.65D+00  1.06D+00  1.37D+00  1.88D+00  2.20D+00
                    CP:  1.41D+00
 E= -1455.68855706034     Delta-E=       -0.000008732094 Rises=F Damp=F
 DIIS: error= 5.32D-05 at cycle  12 NSaved=  12.
 NSaved=12 IEnMin=12 EnMin= -1455.68855706034     IErMin=12 ErrMin= 5.32D-05
 ErrMax= 5.32D-05  0.00D+00 EMaxC= 1.00D-01 BMatC= 1.14D-06 BMatP= 2.55D-06
 IDIUse=1 WtCom= 1.00D+00 WtEn= 0.00D+00
 Coeff-Com:  0.145D-03-0.250D-03-0.368D-03-0.303D-02 0.561D-02 0.956D-02
 Coeff-Com:  0.145D-01 0.341D-01-0.200D+00-0.315D+00 0.194D+00 0.126D+01
 Coeff:      0.145D-03-0.250D-03-0.368D-03-0.303D-02 0.561D-02 0.956D-02
 Coeff:      0.145D-01 0.341D-01-0.200D+00-0.315D+00 0.194D+00 0.126D+01
 Gap=     0.069 Goal=   None    Shift=    0.000
 RMSDP=3.82D-04 MaxDP=2.03D-02 DE=-8.73D-06 OVMax= 5.60D-03

 Cycle  13  Pass 1  IDiag  1:
 RMSU=  2.65D-05    CP:  9.41D-01  4.67D-01  1.04D+00  3.89D-01  1.98D+00
                    CP:  1.69D+00  1.11D+00  1.42D+00  2.16D+00  2.95D+00
                    CP:  2.33D+00  2.35D+00
 E= -1455.68856475077     Delta-E=       -0.000007690432 Rises=F Damp=F
 DIIS: error= 4.00D-05 at cycle  13 NSaved=  13.
 NSaved=13 IEnMin=13 EnMin= -1455.68856475077     IErMin=13 ErrMin= 4.00D-05
 ErrMax= 4.00D-05  0.00D+00 EMaxC= 1.00D-01 BMatC= 4.22D-07 BMatP= 1.14D-06
 IDIUse=1 WtCom= 1.00D+00 WtEn= 0.00D+00
 Coeff-Com:  0.165D-03-0.374D-03-0.921D-03-0.173D-02-0.709D-03 0.409D-02
 Coeff-Com:  0.135D-01 0.753D-01-0.235D-02-0.350D+00-0.399D+00 0.561D+00
 Coeff-Com:  0.110D+01
 Coeff:      0.165D-03-0.374D-03-0.921D-03-0.173D-02-0.709D-03 0.409D-02
 Coeff:      0.135D-01 0.753D-01-0.235D-02-0.350D+00-0.399D+00 0.561D+00
 Coeff:      0.110D+01
 Gap=     0.068 Goal=   None    Shift=    0.000
 RMSDP=2.59D-04 MaxDP=1.30D-02 DE=-7.69D-06 OVMax= 4.38D-03

 Cycle  14  Pass 1  IDiag  1:
 RMSU=  5.32D-05    CP:  9.41D-01  4.67D-01  1.04D+00  3.86D-01  2.00D+00
                    CP:  1.71D+00  1.14D+00  1.44D+00  2.37D+00  3.00D+00
                    CP:  3.00D+00  3.00D+00  1.57D+00
 E= -1455.68856859108     Delta-E=       -0.000003840304 Rises=F Damp=F
 DIIS: error= 1.77D-05 at cycle  14 NSaved=  14.
 NSaved=14 IEnMin=14 EnMin= -1455.68856859108     IErMin=14 ErrMin= 1.77D-05
 ErrMax= 1.77D-05  0.00D+00 EMaxC= 1.00D-01 BMatC= 1.37D-07 BMatP= 4.22D-07
 IDIUse=1 WtCom= 1.00D+00 WtEn= 0.00D+00
 Coeff-Com:  0.239D-04-0.641D-04-0.418D-03-0.450D-03-0.265D-02-0.231D-02
 Coeff-Com: -0.465D-02 0.236D-01 0.773D-01 0.260D-01-0.279D+00-0.442D+00
 Coeff-Com:  0.418D+00 0.119D+01
 Coeff:      0.239D-04-0.641D-04-0.418D-03-0.450D-03-0.265D-02-0.231D-02
 Coeff:     -0.465D-02 0.236D-01 0.773D-01 0.260D-01-0.279D+00-0.442D+00
 Coeff:      0.418D+00 0.119D+01
 Gap=     0.068 Goal=   None    Shift=    0.000
 RMSDP=2.57D-04 MaxDP=1.36D-02 DE=-3.84D-06 OVMax= 3.94D-03

 Cycle  15  Pass 1  IDiag  1:
 RMSU=  5.67D-05    CP:  9.42D-01  4.68D-01  1.04D+00  3.84D-01  2.02D+00
                    CP:  1.73D+00  1.17D+00  1.48D+00  2.58D+00  3.00D+00
                    CP:  3.00D+00  3.00D+00  2.24D+00  2.17D+00
 E= -1455.68857022917     Delta-E=       -0.000001638088 Rises=F Damp=F
 DIIS: error= 5.62D-06 at cycle  15 NSaved=  15.
 NSaved=15 IEnMin=15 EnMin= -1455.68857022917     IErMin=15 ErrMin= 5.62D-06
 ErrMax= 5.62D-06  0.00D+00 EMaxC= 1.00D-01 BMatC= 1.40D-08 BMatP= 1.37D-07
 IDIUse=1 WtCom= 1.00D+00 WtEn= 0.00D+00
 Coeff-Com: -0.184D-04 0.399D-04 0.252D-04-0.798D-05-0.122D-02-0.188D-02
 Coeff-Com: -0.645D-02-0.236D-02 0.325D-01 0.994D-01-0.248D-01-0.316D+00
 Coeff-Com: -0.928D-01 0.489D+00 0.825D+00
 Coeff:     -0.184D-04 0.399D-04 0.252D-04-0.798D-05-0.122D-02-0.188D-02
 Coeff:     -0.645D-02-0.236D-02 0.325D-01 0.994D-01-0.248D-01-0.316D+00
 Coeff:     -0.928D-01 0.489D+00 0.825D+00
 Gap=     0.068 Goal=   None    Shift=    0.000
 RMSDP=5.72D-05 MaxDP=2.95D-03 DE=-1.64D-06 OVMax= 1.06D-03

 Cycle  16  Pass 1  IDiag  1:
 RMSU=  5.28D-06    CP:  9.42D-01  4.68D-01  1.04D+00  3.84D-01  2.02D+00
                    CP:  1.74D+00  1.17D+00  1.49D+00  2.64D+00  3.00D+00
                    CP:  3.00D+00  3.00D+00  2.49D+00  2.47D+00  1.22D+00
 E= -1455.68857037964     Delta-E=       -0.000000150470 Rises=F Damp=F
 DIIS: error= 1.93D-06 at cycle  16 NSaved=  16.
 NSaved=16 IEnMin=16 EnMin= -1455.68857037964     IErMin=16 ErrMin= 1.93D-06
 ErrMax= 1.93D-06  0.00D+00 EMaxC= 1.00D-01 BMatC= 3.00D-09 BMatP= 1.40D-08
 IDIUse=1 WtCom= 1.00D+00 WtEn= 0.00D+00
 Coeff-Com: -0.330D-05 0.103D-04 0.581D-04 0.427D-04 0.194D-03 0.344D-03
 Coeff-Com: -0.858D-03-0.767D-02-0.972D-02 0.246D-01 0.516D-01 0.715D-02
 Coeff-Com: -0.141D+00-0.127D+00 0.274D+00 0.928D+00
 Coeff:     -0.330D-05 0.103D-04 0.581D-04 0.427D-04 0.194D-03 0.344D-03
 Coeff:     -0.858D-03-0.767D-02-0.972D-02 0.246D-01 0.516D-01 0.715D-02
 Coeff:     -0.141D+00-0.127D+00 0.274D+00 0.928D+00
 Gap=     0.068 Goal=   None    Shift=    0.000
 RMSDP=3.57D-05 MaxDP=1.80D-03 DE=-1.50D-07 OVMax= 5.58D-04

 Cycle  17  Pass 1  IDiag  1:
 RMSU=  2.31D-06    CP:  9.43D-01  4.68D-01  1.04D+00  3.83D-01  2.03D+00
                    CP:  1.74D+00  1.18D+00  1.49D+00  2.68D+00  3.00D+00
                    CP:  3.00D+00  3.00D+00  2.58D+00  2.63D+00  1.36D+00
                    CP:  1.28D+00
 E= -1455.68857040278     Delta-E=       -0.000000023148 Rises=F Damp=F
 DIIS: error= 9.90D-07 at cycle  17 NSaved=  17.
 NSaved=17 IEnMin=17 EnMin= -1455.68857040278     IErMin=17 ErrMin= 9.90D-07
 ErrMax= 9.90D-07  0.00D+00 EMaxC= 1.00D-01 BMatC= 5.69D-10 BMatP= 3.00D-09
 IDIUse=1 WtCom= 1.00D+00 WtEn= 0.00D+00
 Coeff-Com:  0.313D-05-0.388D-05 0.173D-04 0.292D-04 0.129D-03 0.413D-03
 Coeff-Com:  0.511D-03-0.147D-02-0.631D-02-0.492D-02 0.156D-01 0.515D-01
 Coeff-Com: -0.341D-01-0.977D-01-0.481D-01 0.315D+00 0.809D+00
 Coeff:      0.313D-05-0.388D-05 0.173D-04 0.292D-04 0.129D-03 0.413D-03
 Coeff:      0.511D-03-0.147D-02-0.631D-02-0.492D-02 0.156D-01 0.515D-01
 Coeff:     -0.341D-01-0.977D-01-0.481D-01 0.315D+00 0.809D+00
 Gap=     0.068 Goal=   None    Shift=    0.000
 RMSDP=4.18D-06 MaxDP=2.31D-04 DE=-2.31D-08 OVMax= 2.68D-05

 Cycle  18  Pass 1  IDiag  1:
 RMSU=  9.39D-07    CP:  9.43D-01  4.68D-01  1.04D+00  3.83D-01  2.03D+00
                    CP:  1.74D+00  1.18D+00  1.49D+00  2.68D+00  3.00D+00
                    CP:  3.00D+00  3.00D+00  2.56D+00  2.63D+00  1.36D+00
                    CP:  1.38D+00  1.16D+00
 E= -1455.68857040417     Delta-E=       -0.000000001392 Rises=F Damp=F
 DIIS: error= 4.91D-07 at cycle  18 NSaved=  18.
 NSaved=18 IEnMin=18 EnMin= -1455.68857040417     IErMin=18 ErrMin= 4.91D-07
 ErrMax= 4.91D-07  0.00D+00 EMaxC= 1.00D-01 BMatC= 1.04D-10 BMatP= 5.69D-10
 IDIUse=1 WtCom= 1.00D+00 WtEn= 0.00D+00
 Coeff-Com:  0.154D-05-0.238D-05 0.269D-05 0.167D-04 0.613D-05 0.157D-03
 Coeff-Com:  0.307D-03 0.497D-03-0.129D-02-0.567D-02-0.162D-02 0.239D-01
 Coeff-Com:  0.468D-02-0.201D-01-0.709D-01 0.251D-02 0.356D+00 0.711D+00
 Coeff:      0.154D-05-0.238D-05 0.269D-05 0.167D-04 0.613D-05 0.157D-03
 Coeff:      0.307D-03 0.497D-03-0.129D-02-0.567D-02-0.162D-02 0.239D-01
 Coeff:      0.468D-02-0.201D-01-0.709D-01 0.251D-02 0.356D+00 0.711D+00
 Gap=     0.068 Goal=   None    Shift=    0.000
 RMSDP=3.01D-06 MaxDP=1.62D-04 DE=-1.39D-09 OVMax= 2.44D-05

 Cycle  19  Pass 1  IDiag  1:
 RMSU=  3.26D-07    CP:  9.43D-01  4.68D-01  1.04D+00  3.83D-01  2.03D+00
                    CP:  1.74D+00  1.17D+00  1.49D+00  2.68D+00  3.00D+00
                    CP:  3.00D+00  3.00D+00  2.56D+00  2.62D+00  1.35D+00
                    CP:  1.44D+00  1.23D+00  1.05D+00
 E= -1455.68857040427     Delta-E=       -0.000000000095 Rises=F Damp=F
 DIIS: error= 1.98D-07 at cycle  19 NSaved=  19.
 NSaved=19 IEnMin=19 EnMin= -1455.68857040427     IErMin=19 ErrMin= 1.98D-07
 ErrMax= 1.98D-07  0.00D+00 EMaxC= 1.00D-01 BMatC= 1.20D-11 BMatP= 1.04D-10
 IDIUse=1 WtCom= 1.00D+00 WtEn= 0.00D+00
 Coeff-Com: -0.598D-06 0.102D-05 0.489D-06 0.232D-05-0.198D-04 0.328D-06
 Coeff-Com: -0.731D-04 0.178D-03 0.588D-03 0.254D-03-0.190D-02-0.349D-02
 Coeff-Com:  0.339D-02 0.124D-01-0.722D-02-0.438D-01-0.519D-01 0.131D+00
 Coeff-Com:  0.961D+00
 Coeff:     -0.598D-06 0.102D-05 0.489D-06 0.232D-05-0.198D-04 0.328D-06
 Coeff:     -0.731D-04 0.178D-03 0.588D-03 0.254D-03-0.190D-02-0.349D-02
 Coeff:      0.339D-02 0.124D-01-0.722D-02-0.438D-01-0.519D-01 0.131D+00
 Coeff:      0.961D+00
 Gap=     0.068 Goal=   None    Shift=    0.000
 RMSDP=6.74D-07 MaxDP=3.76D-05 DE=-9.55D-11 OVMax= 6.39D-06

 Cycle  20  Pass 1  IDiag  1:
 RMSU=  1.30D-07    CP:  9.43D-01  4.68D-01  1.04D+00  3.83D-01  2.03D+00
                    CP:  1.74D+00  1.17D+00  1.49D+00  2.68D+00  3.00D+00
                    CP:  3.00D+00  3.00D+00  2.55D+00  2.62D+00  1.35D+00
                    CP:  1.45D+00  1.24D+00  1.13D+00  1.25D+00
 E= -1455.68857040433     Delta-E=       -0.000000000058 Rises=F Damp=F
 DIIS: error= 9.18D-08 at cycle  20 NSaved=  20.
 NSaved=20 IEnMin=20 EnMin= -1455.68857040433     IErMin=20 ErrMin= 9.18D-08
 ErrMax= 9.18D-08  0.00D+00 EMaxC= 1.00D-01 BMatC= 2.72D-12 BMatP= 1.20D-11
 IDIUse=1 WtCom= 1.00D+00 WtEn= 0.00D+00
 Coeff-Com: -0.443D-06 0.814D-06-0.317D-06-0.670D-06-0.119D-04-0.994D-05
 Coeff-Com: -0.648D-04 0.482D-04 0.321D-03 0.712D-03-0.474D-03-0.355D-02
 Coeff-Com:  0.551D-03 0.678D-02 0.472D-02-0.154D-01-0.609D-01-0.458D-01
 Coeff-Com:  0.362D+00 0.751D+00
 Coeff:     -0.443D-06 0.814D-06-0.317D-06-0.670D-06-0.119D-04-0.994D-05
 Coeff:     -0.648D-04 0.482D-04 0.321D-03 0.712D-03-0.474D-03-0.355D-02
 Coeff:      0.551D-03 0.678D-02 0.472D-02-0.154D-01-0.609D-01-0.458D-01
 Coeff:      0.362D+00 0.751D+00
 Gap=     0.068 Goal=   None    Shift=    0.000
 RMSDP=5.32D-07 MaxDP=2.97D-05 DE=-5.82D-11 OVMax= 5.42D-06

 Cycle  21  Pass 1  IDiag  1:
 Restarting incremental Fock formation.
 E= -1455.68857040433     Delta-E=       -0.000000000004 Rises=F Damp=F
 DIIS: error= 4.76D-08 at cycle  21 NSaved=  20.
 NSaved=20 IEnMin=20 EnMin= -1455.68857040433     IErMin=20 ErrMin= 4.76D-08
 ErrMax= 4.76D-08  0.00D+00 EMaxC= 1.00D-01 BMatC= 4.95D-13 BMatP= 2.72D-12
 IDIUse=1 WtCom= 1.00D+00 WtEn= 0.00D+00
 Coeff-Com:  0.242D-07-0.435D-06-0.149D-06 0.101D-05 0.276D-05-0.137D-05
 Coeff-Com: -0.459D-04-0.103D-03 0.165D-03 0.353D-03-0.375D-04-0.100D-02
 Coeff-Com: -0.148D-02 0.341D-02 0.905D-02-0.297D-02-0.559D-01-0.166D+00
 Coeff-Com:  0.246D+00 0.969D+00
 Coeff:      0.242D-07-0.435D-06-0.149D-06 0.101D-05 0.276D-05-0.137D-05
 Coeff:     -0.459D-04-0.103D-03 0.165D-03 0.353D-03-0.375D-04-0.100D-02
 Coeff:     -0.148D-02 0.341D-02 0.905D-02-0.297D-02-0.559D-01-0.166D+00
 Coeff:      0.246D+00 0.969D+00
 Gap=     0.068 Goal=   None    Shift=    0.000
 RMSDP=1.19D-07 MaxDP=8.92D-06 DE=-3.64D-12 OVMax= 2.32D-06

 Cycle  22  Pass 1  IDiag  1:
 RMSU=  1.17D-07    CP:  1.00D+00
 E= -1455.68857040428     Delta-E=        0.000000000049 Rises=F Damp=F
 DIIS: error= 2.37D-08 at cycle  22 NSaved=  20.
 NSaved=20 IEnMin=19 EnMin= -1455.68857040433     IErMin=20 ErrMin= 2.37D-08
 ErrMax= 2.37D-08  0.00D+00 EMaxC= 1.00D-01 BMatC= 7.29D-14 BMatP= 4.95D-13
 IDIUse=1 WtCom= 1.00D+00 WtEn= 0.00D+00
 Coeff-Com:  0.246D-06 0.550D-06 0.199D-05 0.950D-06 0.451D-05-0.286D-04
 Coeff-Com: -0.798D-04-0.461D-04 0.159D-03 0.514D-03-0.341D-03-0.144D-02
 Coeff-Com:  0.179D-03 0.464D-02 0.996D-02-0.549D-02-0.109D+00-0.749D-01
 Coeff-Com:  0.207D+00 0.969D+00
 Coeff:      0.246D-06 0.550D-06 0.199D-05 0.950D-06 0.451D-05-0.286D-04
 Coeff:     -0.798D-04-0.461D-04 0.159D-03 0.514D-03-0.341D-03-0.144D-02
 Coeff:      0.179D-03 0.464D-02 0.996D-02-0.549D-02-0.109D+00-0.749D-01
 Coeff:      0.207D+00 0.969D+00
 Gap=     0.068 Goal=   None    Shift=    0.000
 RMSDP=6.36D-08 MaxDP=3.41D-06 DE= 4.91D-11 OVMax= 1.23D-06

 Cycle  23  Pass 1  IDiag  1:
 RMSU=  5.18D-08    CP:  1.00D+00  1.22D+00
 E= -1455.68857040434     Delta-E=       -0.000000000056 Rises=F Damp=F
 DIIS: error= 1.19D-08 at cycle  23 NSaved=  20.
 NSaved=20 IEnMin=20 EnMin= -1455.68857040434     IErMin=20 ErrMin= 1.19D-08
 ErrMax= 1.19D-08  0.00D+00 EMaxC= 1.00D-01 BMatC= 2.63D-14 BMatP= 7.29D-14
 IDIUse=1 WtCom= 1.00D+00 WtEn= 0.00D+00
 Coeff-Com: -0.310D-06-0.253D-07-0.172D-05 0.761D-06 0.123D-04 0.273D-04
 Coeff-Com: -0.444D-04-0.832D-04 0.375D-04 0.220D-03 0.118D-03-0.622D-03
 Coeff-Com: -0.149D-02 0.317D-02 0.130D-01 0.122D-01-0.834D-01-0.226D+00
 Coeff-Com:  0.295D+00 0.989D+00
 Coeff:     -0.310D-06-0.253D-07-0.172D-05 0.761D-06 0.123D-04 0.273D-04
 Coeff:     -0.444D-04-0.832D-04 0.375D-04 0.220D-03 0.118D-03-0.622D-03
 Coeff:     -0.149D-02 0.317D-02 0.130D-01 0.122D-01-0.834D-01-0.226D+00
 Coeff:      0.295D+00 0.989D+00
 Gap=     0.068 Goal=   None    Shift=    0.000
 RMSDP=3.17D-08 MaxDP=1.71D-06 DE=-5.64D-11 OVMax= 7.26D-07

 Cycle  24  Pass 1  IDiag  1:
 RMSU=  2.26D-08    CP:  1.00D+00  1.31D+00  1.25D+00
 E= -1455.68857040435     Delta-E=       -0.000000000009 Rises=F Damp=F
 DIIS: error= 6.51D-09 at cycle  24 NSaved=  20.
 NSaved=20 IEnMin=20 EnMin= -1455.68857040435     IErMin=20 ErrMin= 6.51D-09
 ErrMax= 6.51D-09  0.00D+00 EMaxC= 1.00D-01 BMatC= 9.99D-15 BMatP= 2.63D-14
 IDIUse=1 WtCom= 1.00D+00 WtEn= 0.00D+00
 Coeff-Com: -0.377D-06-0.155D-05 0.833D-06 0.114D-04 0.216D-04-0.424D-04
 Coeff-Com: -0.760D-04 0.492D-05 0.167D-03 0.160D-03-0.384D-03-0.116D-02
 Coeff-Com:  0.695D-03 0.658D-02 0.178D-01-0.185D-01-0.102D+00-0.447D-01
 Coeff-Com:  0.330D+00 0.812D+00
 Coeff:     -0.377D-06-0.155D-05 0.833D-06 0.114D-04 0.216D-04-0.424D-04
 Coeff:     -0.760D-04 0.492D-05 0.167D-03 0.160D-03-0.384D-03-0.116D-02
 Coeff:      0.695D-03 0.658D-02 0.178D-01-0.185D-01-0.102D+00-0.447D-01
 Coeff:      0.330D+00 0.812D+00
 Gap=     0.068 Goal=   None    Shift=    0.000
 RMSDP=3.91D-08 MaxDP=2.51D-06 DE=-9.09D-12 OVMax= 4.50D-07

 Cycle  25  Pass 1  IDiag  1:
 RMSU=  1.07D-08    CP:  1.00D+00  1.18D+00  1.67D+00  1.57D+00
 E= -1455.68857040437     Delta-E=       -0.000000000020 Rises=F Damp=F
 DIIS: error= 2.70D-09 at cycle  25 NSaved=  20.
 NSaved=20 IEnMin=20 EnMin= -1455.68857040437     IErMin=20 ErrMin= 2.70D-09
 ErrMax= 2.70D-09  0.00D+00 EMaxC= 1.00D-01 BMatC= 2.51D-15 BMatP= 9.99D-15
 IDIUse=1 WtCom= 1.00D+00 WtEn= 0.00D+00
 Large coefficients: NSaved= 20 BigCof=    0.00 CofMax=   10.00 Det=-3.64D-15
 Inversion failed.  Reducing to 19 matrices.
 Large coefficients: NSaved= 19 BigCof=    0.00 CofMax=   10.00 Det=-3.64D-15
 Inversion failed.  Reducing to 18 matrices.
 Large coefficients: NSaved= 18 BigCof=    0.00 CofMax=   10.00 Det=-3.94D-15
 Inversion failed.  Reducing to 17 matrices.
 Large coefficients: NSaved= 17 BigCof=    0.00 CofMax=   10.00 Det=-3.95D-15
 Inversion failed.  Reducing to 16 matrices.
 Large coefficients: NSaved= 16 BigCof=    0.00 CofMax=   10.00 Det=-4.01D-15
 Inversion failed.  Reducing to 15 matrices.
 Coeff-Com:  0.213D-04 0.265D-05-0.274D-04 0.283D-04 0.669D-04 0.830D-04
 Coeff-Com: -0.952D-03-0.122D-02 0.760D-02 0.201D-01 0.332D-01-0.106D+00
 Coeff-Com: -0.205D+00 0.201D+00 0.105D+01
 Coeff:      0.213D-04 0.265D-05-0.274D-04 0.283D-04 0.669D-04 0.830D-04
 Coeff:     -0.952D-03-0.122D-02 0.760D-02 0.201D-01 0.332D-01-0.106D+00
 Coeff:     -0.205D+00 0.201D+00 0.105D+01
 Gap=     0.068 Goal=   None    Shift=    0.000
 RMSDP=1.73D-08 MaxDP=7.05D-07 DE=-2.00D-11 OVMax= 3.40D-07

 Cycle  26  Pass 1  IDiag  1:
 RMSU=  6.54D-09    CP:  1.00D+00  1.22D+00  1.47D+00  1.79D+00  4.83D-01
 E= -1455.68857040434     Delta-E=        0.000000000026 Rises=F Damp=F
 DIIS: error= 1.68D-09 at cycle  26 NSaved=  16.
 NSaved=16 IEnMin=15 EnMin= -1455.68857040437     IErMin=16 ErrMin= 1.68D-09
 ErrMax= 1.68D-09  0.00D+00 EMaxC= 1.00D-01 BMatC= 1.06D-15 BMatP= 2.51D-15
 IDIUse=1 WtCom= 1.00D+00 WtEn= 0.00D+00
 Large coefficients: NSaved= 16 BigCof=    0.00 CofMax=   10.00 Det=-1.14D-15
 Inversion failed.  Reducing to 15 matrices.
 Coeff-Com: -0.575D-05 0.999D-05 0.330D-04 0.216D-04-0.193D-04-0.673D-03
 Coeff-Com: -0.132D-02-0.418D-03 0.568D-02 0.217D-01-0.318D-01-0.112D+00
 Coeff-Com:  0.298D-01 0.469D+00 0.620D+00
 Coeff:     -0.575D-05 0.999D-05 0.330D-04 0.216D-04-0.193D-04-0.673D-03
 Coeff:     -0.132D-02-0.418D-03 0.568D-02 0.217D-01-0.318D-01-0.112D+00
 Coeff:      0.298D-01 0.469D+00 0.620D+00
 Gap=     0.068 Goal=   None    Shift=    0.000
 RMSDP=8.15D-09 MaxDP=4.25D-07 DE= 2.64D-11 OVMax= 8.17D-08

 SCF Done:  E(RM062X) =  -1455.68857040     A.U. after   26 cycles
            NFock= 26  Conv=0.82D-08     -V/T= 2.0029
 KE= 1.451540587210D+03 PE=-5.470171002931D+03 EE= 1.552542737411D+03
 Leave Link  502 at Tue Jul  5 22:39:22 2022, MaxMem=   671088640 cpu:            2477.2 elap:             530.9
 (Enter /gpfs/software/gaussian16/sse4/tar/g16/l601.exe)
 Copying SCF densities to generalized density rwf, IOpCl= 0 IROHF=0.

 **********************************************************************

            Population analysis using the SCF density.

 **********************************************************************

 Orbital symmetries:
       Occupied  (A) (A) (A) (A) (A) (A) (A) (A) (A) (A) (A) (A)
                 (A) (A) (A) (A) (A) (A) (A) (A) (A) (A) (A) (A)
                 (A) (A) (A) (A) (A) (A) (A) (A) (A) (A) (A) (A)
                 (A) (A) (A) (A) (A) (A) (A) (A) (A) (A) (A) (A)
                 (A) (A) (A) (A) (A) (A) (A) (A) (A) (A) (A) (A)
       Virtual   (A) (A) (A) (A) (A) (A) (A) (A) (A) (A) (A) (A)
                 (A) (A) (A) (A) (A) (A) (A) (A) (A) (A) (A) (A)
                 (A) (A) (A) (A) (A) (A) (A) (A) (A) (A) (A) (A)
                 (A) (A) (A) (A) (A) (A) (A) (A) (A) (A) (A) (A)
                 (A) (A) (A) (A) (A) (A) (A) (A) (A) (A) (A) (A)
                 (A) (A) (A) (A) (A) (A) (A) (A) (A) (A) (A) (A)
                 (A) (A) (A) (A) (A) (A) (A) (A) (A) (A) (A) (A)
                 (A) (A) (A) (A) (A) (A) (A) (A) (A) (A) (A) (A)
                 (A) (A) (A) (A) (A) (A) (A) (A) (A) (A) (A) (A)
                 (A) (A) (A) (A) (A) (A) (A) (A) (A) (A) (A) (A)
                 (A) (A) (A) (A) (A) (A) (A) (A) (A) (A) (A) (A)
                 (A) (A) (A) (A) (A) (A) (A) (A) (A) (A) (A) (A)
                 (A) (A) (A) (A) (A) (A) (A) (A) (A) (A) (A) (A)
                 (A) (A) (A) (A) (A) (A) (A) (A) (A) (A) (A) (A)
                 (A) (A) (A) (A) (A) (A) (A) (A) (A) (A) (A) (A)
                 (A) (A) (A) (A) (A) (A) (A) (A) (A) (A) (A) (A)
                 (A) (A) (A) (A) (A) (A) (A) (A) (A) (A) (A) (A)
                 (A) (A) (A) (A) (A) (A) (A) (A) (A) (A) (A) (A)
                 (A) (A) (A) (A) (A) (A) (A) (A) (A) (A) (A) (A)
                 (A) (A) (A) (A) (A) (A) (A) (A) (A) (A) (A) (A)
                 (A) (A) (A) (A) (A) (A) (A) (A) (A) (A) (A) (A)
                 (A) (A) (A) (A) (A) (A) (A) (A) (A) (A) (A) (A)
                 (A) (A) (A) (A) (A) (A) (A) (A) (A) (A) (A) (A)
                 (A) (A) (A) (A) (A) (A) (A) (A) (A) (A) (A) (A)
                 (A) (A) (A) (A) (A) (A) (A) (A) (A) (A) (A) (A)
                 (A) (A) (A) (A) (A) (A) (A) (A) (A) (A) (A) (A)
                 (A) (A)
 The electronic state is 1-A.
 Alpha  occ. eigenvalues -- -102.56950-102.54723 -19.43641 -10.52454 -10.48820
 Alpha  occ. eigenvalues --  -10.47885 -10.47465 -10.47428 -10.46591 -10.46278
 Alpha  occ. eigenvalues --  -10.46091 -10.43056 -10.42951 -10.42887 -10.40952
 Alpha  occ. eigenvalues --   -9.71340  -9.68998  -7.43820  -7.43190  -7.43174
 Alpha  occ. eigenvalues --   -7.41495  -7.40868  -7.40845  -0.99730  -0.90162
 Alpha  occ. eigenvalues --   -0.85553  -0.84350  -0.80836  -0.75322  -0.72879
 Alpha  occ. eigenvalues --   -0.70979  -0.65722  -0.58767  -0.57807  -0.55113
 Alpha  occ. eigenvalues --   -0.52927  -0.48146  -0.44878  -0.42304  -0.41345
 Alpha  occ. eigenvalues --   -0.40353  -0.40151  -0.37651  -0.36934  -0.35940
 Alpha  occ. eigenvalues --   -0.34930  -0.34733  -0.31471  -0.31098  -0.29944
 Alpha  occ. eigenvalues --   -0.28262  -0.27500  -0.27151  -0.24687  -0.21466
 Alpha  occ. eigenvalues --   -0.20168  -0.18889  -0.17864  -0.17092  -0.09200
 Alpha virt. eigenvalues --   -0.02400   0.09367   0.10378   0.10570   0.11196
 Alpha virt. eigenvalues --    0.11507   0.12689   0.13647   0.14004   0.14584
 Alpha virt. eigenvalues --    0.15050   0.15585   0.15830   0.16738   0.17162
 Alpha virt. eigenvalues --    0.17408   0.17566   0.18274   0.18500   0.19010
 Alpha virt. eigenvalues --    0.19606   0.19835   0.20627   0.21331   0.21665
 Alpha virt. eigenvalues --    0.21884   0.22344   0.23042   0.23437   0.24287
 Alpha virt. eigenvalues --    0.24399   0.24699   0.25062   0.25757   0.26672
 Alpha virt. eigenvalues --    0.26889   0.27302   0.27520   0.28340   0.28776
 Alpha virt. eigenvalues --    0.29210   0.29597   0.30017   0.30648   0.31259
 Alpha virt. eigenvalues --    0.31283   0.31664   0.31836   0.32346   0.32641
 Alpha virt. eigenvalues --    0.32945   0.33131   0.33843   0.34249   0.34896
 Alpha virt. eigenvalues --    0.35405   0.35991   0.36077   0.36992   0.37267
 Alpha virt. eigenvalues --    0.37891   0.38419   0.39399   0.39516   0.40875
 Alpha virt. eigenvalues --    0.41250   0.42268   0.43461   0.44084   0.44408
 Alpha virt. eigenvalues --    0.44670   0.45575   0.46388   0.46967   0.47939
 Alpha virt. eigenvalues --    0.48829   0.49291   0.49958   0.52169   0.52768
 Alpha virt. eigenvalues --    0.55567   0.57318   0.57933   0.58346   0.60418
 Alpha virt. eigenvalues --    0.61225   0.61858   0.62160   0.63438   0.64581
 Alpha virt. eigenvalues --    0.66014   0.67281   0.68066   0.69505   0.70012
 Alpha virt. eigenvalues --    0.70850   0.71900   0.72813   0.73188   0.73846
 Alpha virt. eigenvalues --    0.74610   0.75508   0.76255   0.76377   0.76714
 Alpha virt. eigenvalues --    0.78001   0.78397   0.78934   0.80373   0.80978
 Alpha virt. eigenvalues --    0.81782   0.82318   0.83287   0.84086   0.85513
 Alpha virt. eigenvalues --    0.86096   0.86838   0.87435   0.89612   0.90050
 Alpha virt. eigenvalues --    0.91256   0.91647   0.95184   0.96251   0.97279
 Alpha virt. eigenvalues --    0.99223   0.99661   1.00871   1.01780   1.02142
 Alpha virt. eigenvalues --    1.03217   1.03545   1.03689   1.04924   1.05383
 Alpha virt. eigenvalues --    1.05885   1.06765   1.07324   1.07674   1.08900
 Alpha virt. eigenvalues --    1.10134   1.10334   1.11391   1.12582   1.13445
 Alpha virt. eigenvalues --    1.13791   1.15259   1.16697   1.18052   1.19066
 Alpha virt. eigenvalues --    1.20565   1.22348   1.23993   1.25544   1.27592
 Alpha virt. eigenvalues --    1.28131   1.31178   1.31290   1.33999   1.34740
 Alpha virt. eigenvalues --    1.36497   1.38146   1.39232   1.40872   1.41983
 Alpha virt. eigenvalues --    1.43979   1.45021   1.45936   1.46989   1.48980
 Alpha virt. eigenvalues --    1.52053   1.53429   1.61618   1.62556   1.62663
 Alpha virt. eigenvalues --    1.65089   1.65766   1.70562   1.70672   1.71490
 Alpha virt. eigenvalues --    1.71854   1.74079   1.77148   1.78890   1.79649
 Alpha virt. eigenvalues --    1.83209   1.83916   1.85618   1.86745   1.87260
 Alpha virt. eigenvalues --    1.89440   1.90559   1.93682   1.96037   1.97058
 Alpha virt. eigenvalues --    1.97545   1.98185   2.01748   2.02038   2.03730
 Alpha virt. eigenvalues --    2.04931   2.05887   2.06863   2.07588   2.09078
 Alpha virt. eigenvalues --    2.09348   2.12301   2.14280   2.15103   2.16652
 Alpha virt. eigenvalues --    2.21024   2.22991   2.25376   2.27410   2.29554
 Alpha virt. eigenvalues --    2.35944   2.36958   2.39666   2.40557   2.41624
 Alpha virt. eigenvalues --    2.42439   2.44517   2.46976   2.47562   2.48594
 Alpha virt. eigenvalues --    2.50481   2.53746   2.56621   2.58636   2.62208
 Alpha virt. eigenvalues --    2.66252   2.68218   2.70899   2.72879   2.75055
 Alpha virt. eigenvalues --    2.76513   2.79075   2.80368   2.82040   2.83219
 Alpha virt. eigenvalues --    2.83773   2.84535   2.86770   2.89087   2.92781
 Alpha virt. eigenvalues --    2.93210   2.93937   2.96147   2.98926   3.00489
 Alpha virt. eigenvalues --    3.03026   3.04568   3.07971   3.09325   3.11807
 Alpha virt. eigenvalues --    3.14477   3.16989   3.17535   3.21591   3.23664
 Alpha virt. eigenvalues --    3.25428   3.28033   3.31552   3.34753   3.38366
 Alpha virt. eigenvalues --    3.39222   3.41570   3.49306   3.53175   3.53739
 Alpha virt. eigenvalues --    3.58386   3.62040   3.71324   3.72777   3.77787
 Alpha virt. eigenvalues --    3.79649   3.84052   3.86255   3.96675   3.99679
 Alpha virt. eigenvalues --    4.15742   4.18781   4.24876   4.31057   4.34959
 Alpha virt. eigenvalues --    4.63296   4.88930   4.92897   5.35389   5.51276
 Alpha virt. eigenvalues --    6.00755  10.09049  10.12120  23.58152  23.83764
 Alpha virt. eigenvalues --   23.99883  24.04474  24.05403  24.06584  24.12016
 Alpha virt. eigenvalues --   24.18898  24.19247  24.28359  24.38378  24.44286
 Alpha virt. eigenvalues --   26.04911  26.07846  26.32290  26.40129  26.76843
 Alpha virt. eigenvalues --   26.85696  50.31353 216.19299 216.22402
          Condensed to atoms (all electrons):
               1          2          3          4          5          6
     1  C   17.799720  -2.095271   3.447295  -3.396109  -5.467856  -2.568063
     2  C   -2.095271  16.247002  -6.399319  -1.753531  -0.960584  -0.587171
     3  C    3.447295  -6.399319  19.885428  -3.783433  -4.374408   0.176366
     4  C   -3.396109  -1.753531  -3.783433  30.452740 -12.663257  -3.416143
     5  C   -5.467856  -0.960584  -4.374408 -12.663257  30.891975   0.553763
     6  C   -2.568063  -0.587171   0.176366  -3.416143   0.553763  13.320280
     7  H   -0.031353   0.107208   0.150407   0.016245  -0.039935   0.049785
     8  H    0.026562  -0.024228  -0.017818   0.156229   0.195292  -0.082180
     9  Cl  -0.051991   0.458482  -0.039628  -1.699008   0.462184   0.004529
    10  O    0.208984  -0.026445  -0.212561   0.074381  -0.120312   0.058211
    11  H    0.085839   0.252293   0.047707  -0.018508  -0.010114   0.003584
    12  C   -0.480048   1.156838  -2.923233   3.217739  -1.950172  -1.547549
    13  C   -0.613416   1.063192  -2.968625  -3.985133   7.495594  -2.552909
    14  C   -0.137830   0.371757   1.096183  -0.690760  -2.249391   2.920922
    15  C    0.295641  -1.026815   2.705880   1.932407  -4.364016  -1.653457
    16  C   -0.023071  -0.748981  -0.605319   0.456937   0.695683   0.517480
    17  C    0.022009   0.001403   0.292790  -0.182931  -0.615442   0.135176
    18  Cl  -0.006349   0.000170  -0.042002   0.029906   0.038768  -0.127044
    19  H   -0.000001  -0.000846   0.000895   0.000491  -0.001440  -0.011913
    20  H   -0.001514   0.006050  -0.018743   0.001447   0.005766   0.090642
               7          8          9         10         11         12
     1  C   -0.031353   0.026562  -0.051991   0.208984   0.085839  -0.480048
     2  C    0.107208  -0.024228   0.458482  -0.026445   0.252293   1.156838
     3  C    0.150407  -0.017818  -0.039628  -0.212561   0.047707  -2.923233
     4  C    0.016245   0.156229  -1.699008   0.074381  -0.018508   3.217739
     5  C   -0.039935   0.195292   0.462184  -0.120312  -0.010114  -1.950172
     6  C    0.049785  -0.082180   0.004529   0.058211   0.003584  -1.547549
     7  H    0.556081  -0.000203   0.000729  -0.000504  -0.008954   0.042318
     8  H   -0.000203   0.504614  -0.021425  -0.000545   0.000045   0.142357
     9  Cl   0.000729  -0.021425  17.631094   0.065839   0.000487  -0.113034
    10  O   -0.000504  -0.000545   0.065839   8.335035  -0.009573   0.008185
    11  H   -0.008954   0.000045   0.000487  -0.009573   0.521420  -0.008265
    12  C    0.042318   0.142357  -0.113034   0.008185  -0.008265  14.076844
    13  C   -0.004741  -0.060875   0.072410   0.000734  -0.003155   1.012445
    14  C   -0.005142  -0.044535   0.055360   0.000876  -0.000691  -4.382831
    15  C    0.029507   0.048048  -0.055657   0.001659   0.012040  -0.171608
    16  C    0.005204   0.000269   0.001922   0.000497   0.000746  -0.660778
    17  C    0.002767   0.000991  -0.002480  -0.000036   0.000243  -1.464832
    18  Cl  -0.000052  -0.000531   0.000567   0.000002  -0.000000  -0.233046
    19  H    0.000037   0.000002  -0.000001   0.000000   0.000000  -0.007126
    20  H    0.000570  -0.000024   0.000020   0.000003   0.000002   0.055306
              13         14         15         16         17         18
     1  C   -0.613416  -0.137830   0.295641  -0.023071   0.022009  -0.006349
     2  C    1.063192   0.371757  -1.026815  -0.748981   0.001403   0.000170
     3  C   -2.968625   1.096183   2.705880  -0.605319   0.292790  -0.042002
     4  C   -3.985133  -0.690760   1.932407   0.456937  -0.182931   0.029906
     5  C    7.495594  -2.249391  -4.364016   0.695683  -0.615442   0.038768
     6  C   -2.552909   2.920922  -1.653457   0.517480   0.135176  -0.127044
     7  H   -0.004741  -0.005142   0.029507   0.005204   0.002767  -0.000052
     8  H   -0.060875  -0.044535   0.048048   0.000269   0.000991  -0.000531
     9  Cl   0.072410   0.055360  -0.055657   0.001922  -0.002480   0.000567
    10  O    0.000734   0.000876   0.001659   0.000497  -0.000036   0.000002
    11  H   -0.003155  -0.000691   0.012040   0.000746   0.000243  -0.000000
    12  C    1.012445  -4.382831  -0.171608  -0.660778  -1.464832  -0.233046
    13  C   28.470930  -7.756597  -6.401618  -1.159844  -5.882252   0.212024
    14  C   -7.756597  18.845805  -0.782850  -1.657472   0.685167  -1.032751
    15  C   -6.401618  -0.782850  18.265145  -3.060191   0.204237   0.139509
    16  C   -1.159844  -1.657472  -3.060191  11.764288   0.671757   0.149707
    17  C   -5.882252   0.685167   0.204237   0.671757  12.209520  -0.091105
    18  Cl   0.212024  -1.032751   0.139509   0.149707  -0.091105  17.607491
    19  H   -0.023577   0.012745  -0.104234   0.415427   0.037684   0.001322
    20  H   -0.026880   0.032237   0.215616  -0.012500  -0.017809   0.000722
              19         20
     1  C   -0.000001  -0.001514
     2  C   -0.000846   0.006050
     3  C    0.000895  -0.018743
     4  C    0.000491   0.001447
     5  C   -0.001440   0.005766
     6  C   -0.011913   0.090642
     7  H    0.000037   0.000570
     8  H    0.000002  -0.000024
     9  Cl  -0.000001   0.000020
    10  O    0.000000   0.000003
    11  H    0.000000   0.000002
    12  C   -0.007126   0.055306
    13  C   -0.023577  -0.026880
    14  C    0.012745   0.032237
    15  C   -0.104234   0.215616
    16  C    0.415427  -0.012500
    17  C    0.037684  -0.017809
    18  Cl   0.001322   0.000722
    19  H    0.525441  -0.003934
    20  H   -0.003934   0.519113
 Mulliken charges:
               1
     1  C   -1.013179
     2  C   -0.041205
     3  C   -0.417859
     4  C    1.250291
     5  C   -1.522096
     6  C    0.715692
     7  H    0.130025
     8  H    0.177954
     9  Cl   0.229601
    10  O   -0.384430
    11  H    0.134854
    12  C    0.230491
    13  C   -0.887706
    14  C    0.719797
    15  C   -0.229243
    16  C   -0.751762
    17  C   -0.006857
    18  Cl   0.352693
    19  H    0.159029
    20  H    0.153912
 Sum of Mulliken charges =  -1.00000
 Mulliken charges with hydrogens summed into heavy atoms:
               1
     1  C   -1.013179
     2  C    0.093649
     3  C   -0.287834
     4  C    1.250291
     5  C   -1.344142
     6  C    0.715692
     9  Cl   0.229601
    10  O   -0.384430
    12  C    0.230491
    13  C   -0.887706
    14  C    0.719797
    15  C   -0.075331
    16  C   -0.592733
    17  C   -0.006857
    18  Cl   0.352693
 Electronic spatial extent (au):  <R**2>=           5158.4717
 Charge=             -1.0000 electrons
 Dipole moment (field-independent basis, Debye):
    X=              6.2248    Y=              1.9721    Z=              0.6492  Tot=              6.5619
 Quadrupole moment (field-independent basis, Debye-Ang):
   XX=           -183.5338   YY=           -105.6705   ZZ=           -107.9926
   XY=              5.4113   XZ=              1.0885   YZ=              0.3464
 Traceless Quadrupole moment (field-independent basis, Debye-Ang):
   XX=            -51.1348   YY=             26.7285   ZZ=             24.4064
   XY=              5.4113   XZ=              1.0885   YZ=              0.3464
 Octapole moment (field-independent basis, Debye-Ang**2):
  XXX=            122.4364  YYY=              5.1574  ZZZ=             -0.5470  XYY=              3.9271
  XXY=              5.6994  XXZ=             10.6053  XZZ=             -8.0183  YZZ=            -10.8610
  YYZ=              1.7056  XYZ=              1.1885
 Hexadecapole moment (field-independent basis, Debye-Ang**3):
 XXXX=          -7212.5541 YYYY=          -1438.4374 ZZZZ=           -161.8964 XXXY=            123.7740
 XXXZ=             -6.3849 YYYX=              2.3992 YYYZ=              3.0031 ZZZX=            -11.0823
 ZZZY=             -0.6646 XXYY=          -1202.7597 XXZZ=           -975.6838 YYZZ=           -291.2966
 XXYZ=             12.3461 YYXZ=             13.3249 ZZXY=             -7.4792
 N-N= 1.010399107905D+03 E-N=-5.470171002973D+03  KE= 1.451540587210D+03
 No NMR shielding tensors so no spin-rotation constants.
 Leave Link  601 at Tue Jul  5 22:40:38 2022, MaxMem=   671088640 cpu:               0.8 elap:               0.2
 (Enter /gpfs/software/gaussian16/sse4/tar/g16/l607.exe)
 ******************************Gaussian NBO Version 3.1******************************
             N A T U R A L   A T O M I C   O R B I T A L   A N D
          N A T U R A L   B O N D   O R B I T A L   A N A L Y S I S
 ******************************Gaussian NBO Version 3.1******************************
       /RESON  / : Allow strongly delocalized NBO set

 Analyzing the SCF density

 Job title: ...                                                             

 Storage needed:    425842 in NPA,    567062 in NBO ( 671086480 available)
 GSVD:  LWork=       41926 too small for GESVD, short by      154985 words or      154985 for optimal perf.


 NATURAL POPULATIONS:  Natural atomic orbital occupancies 
                                                          
   NAO  Atom  No  lang   Type(AO)    Occupancy      Energy
 ----------------------------------------------------------
     1    C    1  S      Cor( 1S)     1.99912     -10.33891
     2    C    1  S      Val( 2S)     0.81887       0.01593
     3    C    1  S      Ryd( 3S)     0.00475       1.11859
     4    C    1  S      Ryd( 4S)     0.00022       1.64403
     5    C    1  S      Ryd( 5S)     0.00003      22.09387
     6    C    1  px     Val( 2p)     0.84309       0.13366
     7    C    1  px     Ryd( 4p)     0.01886       1.26584
     8    C    1  px     Ryd( 3p)     0.00061       0.48564
     9    C    1  px     Ryd( 5p)     0.00006       2.97817
    10    C    1  py     Val( 2p)     1.03251       0.07368
    11    C    1  py     Ryd( 4p)     0.00506       1.44671
    12    C    1  py     Ryd( 3p)     0.00035       0.52216
    13    C    1  py     Ryd( 5p)     0.00013       2.75243
    14    C    1  pz     Val( 2p)     0.84922       0.04199
    15    C    1  pz     Ryd( 4p)     0.00105       0.85961
    16    C    1  pz     Ryd( 3p)     0.00054       0.41343
    17    C    1  pz     Ryd( 5p)     0.00008       2.78218
    18    C    1  dxy    Ryd( 3d)     0.00408       2.67117
    19    C    1  dxz    Ryd( 3d)     0.00444       1.85534
    20    C    1  dyz    Ryd( 3d)     0.00032       1.79555
    21    C    1  dx2y2  Ryd( 3d)     0.00110       2.71330
    22    C    1  dz2    Ryd( 3d)     0.00041       2.15433

    23    C    2  S      Cor( 1S)     1.99908     -10.26048
    24    C    2  S      Val( 2S)     0.97127      -0.05368
    25    C    2  S      Ryd( 4S)     0.00296       1.02641
    26    C    2  S      Ryd( 3S)     0.00014       0.81030
    27    C    2  S      Ryd( 5S)     0.00001      23.25255
    28    C    2  px     Val( 2p)     1.10507       0.06573
    29    C    2  px     Ryd( 4p)     0.00634       1.12242
    30    C    2  px     Ryd( 3p)     0.00033       0.61184
    31    C    2  px     Ryd( 5p)     0.00015       3.21510
    32    C    2  py     Val( 2p)     1.12689       0.06172
    33    C    2  py     Ryd( 4p)     0.00459       1.16349
    34    C    2  py     Ryd( 3p)     0.00045       0.61106
    35    C    2  py     Ryd( 5p)     0.00011       3.07002
    36    C    2  pz     Val( 2p)     1.06879       0.01016
    37    C    2  pz     Ryd( 4p)     0.00300       0.71854
    38    C    2  pz     Ryd( 3p)     0.00049       0.43949
    39    C    2  pz     Ryd( 5p)     0.00004       2.85448
    40    C    2  dxy    Ryd( 3d)     0.00060       2.63687
    41    C    2  dxz    Ryd( 3d)     0.00064       1.87939
    42    C    2  dyz    Ryd( 3d)     0.00027       1.81867
    43    C    2  dx2y2  Ryd( 3d)     0.00058       2.70159
    44    C    2  dz2    Ryd( 3d)     0.00043       2.19783

    45    C    3  S      Cor( 1S)     1.99914     -10.27602
    46    C    3  S      Val( 2S)     0.93491      -0.04629
    47    C    3  S      Ryd( 3S)     0.00149       1.04415
    48    C    3  S      Ryd( 4S)     0.00011       1.34559
    49    C    3  S      Ryd( 5S)     0.00002      22.65191
    50    C    3  px     Val( 2p)     1.10727       0.05359
    51    C    3  px     Ryd( 4p)     0.00343       1.13264
    52    C    3  px     Ryd( 3p)     0.00040       0.60059
    53    C    3  px     Ryd( 5p)     0.00016       3.38731
    54    C    3  py     Val( 2p)     1.11684       0.06537
    55    C    3  py     Ryd( 4p)     0.00532       1.11361
    56    C    3  py     Ryd( 3p)     0.00028       0.43697
    57    C    3  py     Ryd( 5p)     0.00007       3.34013
    58    C    3  pz     Val( 2p)     1.01318       0.00665
    59    C    3  pz     Ryd( 4p)     0.00098       0.72146
    60    C    3  pz     Ryd( 3p)     0.00049       0.41311
    61    C    3  pz     Ryd( 5p)     0.00002       2.91924
    62    C    3  dxy    Ryd( 3d)     0.00063       2.61248
    63    C    3  dxz    Ryd( 3d)     0.00087       1.87716
    64    C    3  dyz    Ryd( 3d)     0.00029       1.83712
    65    C    3  dx2y2  Ryd( 3d)     0.00059       2.71990
    66    C    3  dz2    Ryd( 3d)     0.00037       2.17507

    67    C    4  S      Cor( 1S)     1.99887     -10.34401
    68    C    4  S      Val( 2S)     0.97633      -0.12998
    69    C    4  S      Ryd( 4S)     0.00149       0.93479
    70    C    4  S      Ryd( 3S)     0.00023       0.70353
    71    C    4  S      Ryd( 5S)     0.00001      23.59242
    72    C    4  px     Val( 2p)     1.04854       0.03233
    73    C    4  px     Ryd( 4p)     0.00587       0.98398
    74    C    4  px     Ryd( 3p)     0.00028       0.77662
    75    C    4  px     Ryd( 5p)     0.00025       3.23289
    76    C    4  py     Val( 2p)     0.94675      -0.01255
    77    C    4  py     Ryd( 4p)     0.00721       1.05824
    78    C    4  py     Ryd( 3p)     0.00043       0.80370
    79    C    4  py     Ryd( 5p)     0.00025       3.06015
    80    C    4  pz     Val( 2p)     1.18821      -0.02669
    81    C    4  pz     Ryd( 4p)     0.00254       0.71931
    82    C    4  pz     Ryd( 3p)     0.00065       0.55638
    83    C    4  pz     Ryd( 5p)     0.00003       2.82188
    84    C    4  dxy    Ryd( 3d)     0.00143       2.37036
    85    C    4  dxz    Ryd( 3d)     0.00063       1.77315
    86    C    4  dyz    Ryd( 3d)     0.00107       1.70462
    87    C    4  dx2y2  Ryd( 3d)     0.00126       2.40466
    88    C    4  dz2    Ryd( 3d)     0.00093       2.11039

    89    C    5  S      Cor( 1S)     1.99896     -10.27050
    90    C    5  S      Val( 2S)     0.93062      -0.03775
    91    C    5  S      Ryd( 3S)     0.00201       1.00312
    92    C    5  S      Ryd( 4S)     0.00033       1.15646
    93    C    5  S      Ryd( 5S)     0.00002      22.93666
    94    C    5  px     Val( 2p)     1.09929       0.04300
    95    C    5  px     Ryd( 4p)     0.00385       1.07921
    96    C    5  px     Ryd( 3p)     0.00063       0.66130
    97    C    5  px     Ryd( 5p)     0.00013       3.40496
    98    C    5  py     Val( 2p)     1.15555       0.04991
    99    C    5  py     Ryd( 4p)     0.00608       1.08282
   100    C    5  py     Ryd( 3p)     0.00056       0.50365
   101    C    5  py     Ryd( 5p)     0.00012       3.48724
   102    C    5  pz     Val( 2p)     0.99612       0.00835
   103    C    5  pz     Ryd( 4p)     0.00101       0.68929
   104    C    5  pz     Ryd( 3p)     0.00081       0.45649
   105    C    5  pz     Ryd( 5p)     0.00001       2.92191
   106    C    5  dxy    Ryd( 3d)     0.00063       2.65438
   107    C    5  dxz    Ryd( 3d)     0.00074       1.82724
   108    C    5  dyz    Ryd( 3d)     0.00055       1.88363
   109    C    5  dx2y2  Ryd( 3d)     0.00057       2.68493
   110    C    5  dz2    Ryd( 3d)     0.00038       2.16720

   111    C    6  S      Cor( 1S)     1.99895     -10.27720
   112    C    6  S      Val( 2S)     0.85148       0.00275
   113    C    6  S      Ryd( 3S)     0.00097       0.99159
   114    C    6  S      Ryd( 4S)     0.00028       1.06722
   115    C    6  S      Ryd( 5S)     0.00002      23.07052
   116    C    6  px     Val( 2p)     1.04104       0.06002
   117    C    6  px     Ryd( 4p)     0.00547       1.40091
   118    C    6  px     Ryd( 3p)     0.00027       0.70750
   119    C    6  px     Ryd( 5p)     0.00009       3.52011
   120    C    6  py     Val( 2p)     1.10301       0.04018
   121    C    6  py     Ryd( 4p)     0.00602       1.34138
   122    C    6  py     Ryd( 3p)     0.00026       0.70998
   123    C    6  py     Ryd( 5p)     0.00014       3.43602
   124    C    6  pz     Val( 2p)     1.14247       0.00483
   125    C    6  pz     Ryd( 4p)     0.00245       0.74916
   126    C    6  pz     Ryd( 3p)     0.00040       0.52441
   127    C    6  pz     Ryd( 5p)     0.00002       2.91190
   128    C    6  dxy    Ryd( 3d)     0.00050       2.73275
   129    C    6  dxz    Ryd( 3d)     0.00046       1.86475
   130    C    6  dyz    Ryd( 3d)     0.00053       1.88705
   131    C    6  dx2y2  Ryd( 3d)     0.00053       2.62287
   132    C    6  dz2    Ryd( 3d)     0.00045       2.19932

   133    H    7  S      Val( 1S)     0.80837       0.16688
   134    H    7  S      Ryd( 2S)     0.00092       1.17885
   135    H    7  S      Ryd( 3S)     0.00021       1.79998
   136    H    7  px     Ryd( 2p)     0.00014       2.30360
   137    H    7  py     Ryd( 2p)     0.00033       2.65970
   138    H    7  pz     Ryd( 2p)     0.00015       1.79127

   139    H    8  S      Val( 1S)     0.78160       0.17727
   140    H    8  S      Ryd( 2S)     0.00206       1.21770
   141    H    8  S      Ryd( 3S)     0.00015       1.75596
   142    H    8  px     Ryd( 2p)     0.00016       2.30958
   143    H    8  py     Ryd( 2p)     0.00037       2.65044
   144    H    8  pz     Ryd( 2p)     0.00012       1.79948

   145   Cl    9  S      Cor( 1S)     2.00000    -101.09751
   146   Cl    9  S      Cor( 2S)     1.99967     -10.79895
   147   Cl    9  S      Val( 3S)     1.80938      -0.95063
   148   Cl    9  S      Ryd( 4S)     0.00327       0.86780
   149   Cl    9  S      Ryd( 5S)     0.00008       1.24161
   150   Cl    9  S      Ryd( 6S)     0.00000      18.12457
   151   Cl    9  S      Ryd( 7S)     0.00000     207.72145
   152   Cl    9  px     Cor( 2p)     1.99998      -7.40328
   153   Cl    9  px     Val( 3p)     1.84567      -0.23879
   154   Cl    9  px     Ryd( 4p)     0.00334       0.55820
   155   Cl    9  px     Ryd( 5p)     0.00024       0.62160
   156   Cl    9  px     Ryd( 6p)     0.00002       3.74960
   157   Cl    9  px     Ryd( 7p)     0.00000      24.81850
   158   Cl    9  py     Cor( 2p)     1.99992      -7.40608
   159   Cl    9  py     Val( 3p)     1.40463      -0.18322
   160   Cl    9  py     Ryd( 4p)     0.00407       0.52172
   161   Cl    9  py     Ryd( 5p)     0.00013       0.57418
   162   Cl    9  py     Ryd( 6p)     0.00003       4.09878
   163   Cl    9  py     Ryd( 7p)     0.00000      24.82857
   164   Cl    9  pz     Cor( 2p)     1.99999      -7.40286
   165   Cl    9  pz     Val( 3p)     1.92617      -0.25279
   166   Cl    9  pz     Ryd( 4p)     0.00484       0.53870
   167   Cl    9  pz     Ryd( 5p)     0.00015       0.58203
   168   Cl    9  pz     Ryd( 6p)     0.00002       3.40591
   169   Cl    9  pz     Ryd( 7p)     0.00000      24.78542
   170   Cl    9  dxy    Ryd( 3d)     0.00307       1.38944
   171   Cl    9  dxz    Ryd( 3d)     0.00081       1.08654
   172   Cl    9  dyz    Ryd( 3d)     0.00255       1.14410
   173   Cl    9  dx2y2  Ryd( 3d)     0.00260       1.37595
   174   Cl    9  dz2    Ryd( 3d)     0.00146       1.18864

   175    O   10  S      Cor( 1S)     1.99978     -19.16908
   176    O   10  S      Val( 2S)     1.68411      -0.80015
   177    O   10  S      Ryd( 3S)     0.00180       1.36943
   178    O   10  S      Ryd( 4S)     0.00011       1.62258
   179    O   10  S      Ryd( 5S)     0.00000      49.88020
   180    O   10  px     Val( 2p)     1.57981      -0.18832
   181    O   10  px     Ryd( 3p)     0.00096       0.81627
   182    O   10  px     Ryd( 4p)     0.00017       1.40195
   183    O   10  px     Ryd( 5p)     0.00010       5.30249
   184    O   10  py     Val( 2p)     1.88135      -0.17241
   185    O   10  py     Ryd( 3p)     0.00463       0.82997
   186    O   10  py     Ryd( 4p)     0.00005       1.32433
   187    O   10  py     Ryd( 5p)     0.00000       5.22768
   188    O   10  pz     Val( 2p)     1.53200      -0.12879
   189    O   10  pz     Ryd( 3p)     0.00270       0.72866
   190    O   10  pz     Ryd( 4p)     0.00001       1.28872
   191    O   10  pz     Ryd( 5p)     0.00003       5.06721
   192    O   10  dxy    Ryd( 3d)     0.00149       3.45800
   193    O   10  dxz    Ryd( 3d)     0.00172       3.34359
   194    O   10  dyz    Ryd( 3d)     0.00001       3.09821
   195    O   10  dx2y2  Ryd( 3d)     0.00159       3.78500
   196    O   10  dz2    Ryd( 3d)     0.00046       3.32143

   197    H   11  S      Val( 1S)     0.79280       0.18490
   198    H   11  S      Ryd( 2S)     0.00318       0.46989
   199    H   11  S      Ryd( 3S)     0.00023       2.48134
   200    H   11  px     Ryd( 2p)     0.00018       2.37259
   201    H   11  py     Ryd( 2p)     0.00024       2.60182
   202    H   11  pz     Ryd( 2p)     0.00012       1.80054

   203    C   12  S      Cor( 1S)     1.99892     -10.32154
   204    C   12  S      Val( 2S)     0.89381      -0.05443
   205    C   12  S      Ryd( 4S)     0.00159       0.81555
   206    C   12  S      Ryd( 3S)     0.00030       0.81158
   207    C   12  S      Ryd( 5S)     0.00002      23.40965
   208    C   12  px     Val( 2p)     1.10037       0.01822
   209    C   12  px     Ryd( 4p)     0.00502       1.17802
   210    C   12  px     Ryd( 3p)     0.00065       0.75984
   211    C   12  px     Ryd( 5p)     0.00010       3.47743
   212    C   12  py     Val( 2p)     1.10056      -0.00250
   213    C   12  py     Ryd( 4p)     0.00710       1.21770
   214    C   12  py     Ryd( 3p)     0.00028       0.81938
   215    C   12  py     Ryd( 5p)     0.00011       3.39293
   216    C   12  pz     Val( 2p)     1.00815      -0.01560
   217    C   12  pz     Ryd( 4p)     0.00091       0.71160
   218    C   12  pz     Ryd( 3p)     0.00045       0.61340
   219    C   12  pz     Ryd( 5p)     0.00002       2.80512
   220    C   12  dxy    Ryd( 3d)     0.00073       2.69537
   221    C   12  dxz    Ryd( 3d)     0.00129       1.84607
   222    C   12  dyz    Ryd( 3d)     0.00060       1.86628
   223    C   12  dx2y2  Ryd( 3d)     0.00066       2.56367
   224    C   12  dz2    Ryd( 3d)     0.00041       2.12921

   225    C   13  S      Cor( 1S)     1.99867     -10.34378
   226    C   13  S      Val( 2S)     1.06993      -0.12837
   227    C   13  S      Ryd( 3S)     0.00432       0.94253
   228    C   13  S      Ryd( 4S)     0.00051       1.13615
   229    C   13  S      Ryd( 5S)     0.00000      23.12417
   230    C   13  px     Val( 2p)     0.87286       0.07322
   231    C   13  px     Ryd( 4p)     0.00383       0.93737
   232    C   13  px     Ryd( 3p)     0.00074       0.79469
   233    C   13  px     Ryd( 5p)     0.00014       3.32787
   234    C   13  py     Val( 2p)     0.91954       0.02333
   235    C   13  py     Ryd( 4p)     0.00692       0.70121
   236    C   13  py     Ryd( 3p)     0.00036       0.59438
   237    C   13  py     Ryd( 5p)     0.00006       3.06710
   238    C   13  pz     Val( 2p)     0.98479      -0.00818
   239    C   13  pz     Ryd( 4p)     0.00116       0.69427
   240    C   13  pz     Ryd( 3p)     0.00042       0.53993
   241    C   13  pz     Ryd( 5p)     0.00004       2.74676
   242    C   13  dxy    Ryd( 3d)     0.00081       2.33043
   243    C   13  dxz    Ryd( 3d)     0.00069       1.81236
   244    C   13  dyz    Ryd( 3d)     0.00108       1.73614
   245    C   13  dx2y2  Ryd( 3d)     0.00091       2.45935
   246    C   13  dz2    Ryd( 3d)     0.00057       2.04693

   247    C   14  S      Cor( 1S)     1.99847     -10.39164
   248    C   14  S      Val( 2S)     0.96784      -0.16044
   249    C   14  S      Ryd( 3S)     0.00309       0.67972
   250    C   14  S      Ryd( 4S)     0.00036       0.80910
   251    C   14  S      Ryd( 5S)     0.00001      23.45678
   252    C   14  px     Val( 2p)     1.09999      -0.05968
   253    C   14  px     Ryd( 4p)     0.00694       0.90192
   254    C   14  px     Ryd( 3p)     0.00059       0.56950
   255    C   14  px     Ryd( 5p)     0.00018       3.28304
   256    C   14  py     Val( 2p)     1.03807      -0.08593
   257    C   14  py     Ryd( 4p)     0.00632       0.95251
   258    C   14  py     Ryd( 3p)     0.00033       0.59534
   259    C   14  py     Ryd( 5p)     0.00030       3.16952
   260    C   14  pz     Val( 2p)     1.11828      -0.06894
   261    C   14  pz     Ryd( 4p)     0.00128       0.69975
   262    C   14  pz     Ryd( 3p)     0.00027       0.58770
   263    C   14  pz     Ryd( 5p)     0.00008       2.68454
   264    C   14  dxy    Ryd( 3d)     0.00318       2.33289
   265    C   14  dxz    Ryd( 3d)     0.00133       1.75210
   266    C   14  dyz    Ryd( 3d)     0.00149       1.71412
   267    C   14  dx2y2  Ryd( 3d)     0.00173       2.46886
   268    C   14  dz2    Ryd( 3d)     0.00096       2.03704

   269    C   15  S      Cor( 1S)     1.99912     -10.31090
   270    C   15  S      Val( 2S)     0.95378      -0.08582
   271    C   15  S      Ryd( 4S)     0.00156       0.94406
   272    C   15  S      Ryd( 3S)     0.00032       0.76926
   273    C   15  S      Ryd( 5S)     0.00002      23.27303
   274    C   15  px     Val( 2p)     1.05142       0.02816
   275    C   15  px     Ryd( 4p)     0.00381       1.04624
   276    C   15  px     Ryd( 3p)     0.00057       0.59311
   277    C   15  px     Ryd( 5p)     0.00013       3.35234
   278    C   15  py     Val( 2p)     1.12741       0.02273
   279    C   15  py     Ryd( 4p)     0.00644       1.02162
   280    C   15  py     Ryd( 3p)     0.00043       0.47390
   281    C   15  py     Ryd( 5p)     0.00010       3.27771
   282    C   15  pz     Val( 2p)     1.04637      -0.02680
   283    C   15  pz     Ryd( 4p)     0.00143       0.68135
   284    C   15  pz     Ryd( 3p)     0.00051       0.40252
   285    C   15  pz     Ryd( 5p)     0.00002       2.89109
   286    C   15  dxy    Ryd( 3d)     0.00072       2.58193
   287    C   15  dxz    Ryd( 3d)     0.00049       1.81539
   288    C   15  dyz    Ryd( 3d)     0.00041       1.84376
   289    C   15  dx2y2  Ryd( 3d)     0.00059       2.64176
   290    C   15  dz2    Ryd( 3d)     0.00044       2.11777

   291    C   16  S      Cor( 1S)     1.99909     -10.31744
   292    C   16  S      Val( 2S)     0.96616      -0.10445
   293    C   16  S      Ryd( 4S)     0.00248       0.73955
   294    C   16  S      Ryd( 3S)     0.00022       0.69292
   295    C   16  S      Ryd( 5S)     0.00001      23.43213
   296    C   16  px     Val( 2p)     1.09931       0.01521
   297    C   16  px     Ryd( 4p)     0.00768       0.82555
   298    C   16  px     Ryd( 3p)     0.00047       0.49020
   299    C   16  px     Ryd( 5p)     0.00014       3.28337
   300    C   16  py     Val( 2p)     1.17105      -0.00566
   301    C   16  py     Ryd( 4p)     0.00547       1.02358
   302    C   16  py     Ryd( 3p)     0.00073       0.37913
   303    C   16  py     Ryd( 5p)     0.00005       3.30057
   304    C   16  pz     Val( 2p)     1.04839      -0.03398
   305    C   16  pz     Ryd( 4p)     0.00131       0.61898
   306    C   16  pz     Ryd( 3p)     0.00024       0.44708
   307    C   16  pz     Ryd( 5p)     0.00002       2.82117
   308    C   16  dxy    Ryd( 3d)     0.00080       2.58115
   309    C   16  dxz    Ryd( 3d)     0.00065       1.81017
   310    C   16  dyz    Ryd( 3d)     0.00059       1.80049
   311    C   16  dx2y2  Ryd( 3d)     0.00071       2.61401
   312    C   16  dz2    Ryd( 3d)     0.00042       2.09640

   313    C   17  S      Cor( 1S)     1.99872     -10.33498
   314    C   17  S      Val( 2S)     1.08465      -0.13190
   315    C   17  S      Ryd( 3S)     0.00567       0.79214
   316    C   17  S      Ryd( 4S)     0.00051       1.05824
   317    C   17  S      Ryd( 5S)     0.00000      23.26473
   318    C   17  px     Val( 2p)     0.94142      -0.00012
   319    C   17  px     Ryd( 4p)     0.00821       0.65863
   320    C   17  px     Ryd( 3p)     0.00037       0.41290
   321    C   17  px     Ryd( 5p)     0.00007       3.03733
   322    C   17  py     Val( 2p)     0.97136       0.08205
   323    C   17  py     Ryd( 4p)     0.00615       0.82224
   324    C   17  py     Ryd( 3p)     0.00057       0.54642
   325    C   17  py     Ryd( 5p)     0.00011       3.35097
   326    C   17  pz     Val( 2p)     0.94273      -0.00016
   327    C   17  pz     Ryd( 4p)     0.00124       0.66743
   328    C   17  pz     Ryd( 3p)     0.00031       0.47460
   329    C   17  pz     Ryd( 5p)     0.00005       2.77306
   330    C   17  dxy    Ryd( 3d)     0.00091       2.59824
   331    C   17  dxz    Ryd( 3d)     0.00125       1.67828
   332    C   17  dyz    Ryd( 3d)     0.00043       1.86780
   333    C   17  dx2y2  Ryd( 3d)     0.00108       2.17343
   334    C   17  dz2    Ryd( 3d)     0.00053       2.05136

   335   Cl   18  S      Cor( 1S)     2.00000    -101.14042
   336   Cl   18  S      Cor( 2S)     1.99969     -10.81192
   337   Cl   18  S      Val( 3S)     1.81834      -0.97071
   338   Cl   18  S      Ryd( 4S)     0.00371       0.55569
   339   Cl   18  S      Ryd( 5S)     0.00041       1.41390
   340   Cl   18  S      Ryd( 6S)     0.00000      17.83479
   341   Cl   18  S      Ryd( 7S)     0.00000     208.02297
   342   Cl   18  px     Cor( 2p)     1.99997      -7.42741
   343   Cl   18  px     Val( 3p)     1.78310      -0.25720
   344   Cl   18  px     Ryd( 4p)     0.00279       0.52720
   345   Cl   18  px     Ryd( 5p)     0.00021       0.63029
   346   Cl   18  px     Ryd( 6p)     0.00002       2.69211
   347   Cl   18  px     Ryd( 7p)     0.00000      25.76068
   348   Cl   18  py     Cor( 2p)     1.99993      -7.42924
   349   Cl   18  py     Val( 3p)     1.47237      -0.21721
   350   Cl   18  py     Ryd( 4p)     0.00369       0.51649
   351   Cl   18  py     Ryd( 5p)     0.00023       0.60529
   352   Cl   18  py     Ryd( 6p)     0.00003       2.82028
   353   Cl   18  py     Ryd( 7p)     0.00000      25.85891
   354   Cl   18  pz     Cor( 2p)     1.99999      -7.42645
   355   Cl   18  pz     Val( 3p)     1.92349      -0.27822
   356   Cl   18  pz     Ryd( 4p)     0.00272       0.53262
   357   Cl   18  pz     Ryd( 5p)     0.00010       0.63780
   358   Cl   18  pz     Ryd( 6p)     0.00000       2.47730
   359   Cl   18  pz     Ryd( 7p)     0.00000      25.57240
   360   Cl   18  dxy    Ryd( 3d)     0.00378       1.37158
   361   Cl   18  dxz    Ryd( 3d)     0.00074       1.06775
   362   Cl   18  dyz    Ryd( 3d)     0.00181       1.11303
   363   Cl   18  dx2y2  Ryd( 3d)     0.00189       1.30774
   364   Cl   18  dz2    Ryd( 3d)     0.00134       1.15942

   365    H   19  S      Val( 1S)     0.77570       0.14219
   366    H   19  S      Ryd( 2S)     0.00057       0.60815
   367    H   19  S      Ryd( 3S)     0.00017       2.32841
   368    H   19  px     Ryd( 2p)     0.00018       2.23307
   369    H   19  py     Ryd( 2p)     0.00032       2.57934
   370    H   19  pz     Ryd( 2p)     0.00014       1.74705

   371    H   20  S      Val( 1S)     0.79142       0.15249
   372    H   20  S      Ryd( 2S)     0.00206       0.49610
   373    H   20  S      Ryd( 3S)     0.00027       2.44303
   374    H   20  px     Ryd( 2p)     0.00015       2.27409
   375    H   20  py     Ryd( 2p)     0.00031       2.61711
   376    H   20  pz     Ryd( 2p)     0.00014       1.76826

 WARNING:  1 low occupancy (<1.9990e) core orbital  found on  C    4
           1 low occupancy (<1.9990e) core orbital  found on  C    5
           1 low occupancy (<1.9990e) core orbital  found on  C    6
           1 low occupancy (<1.9990e) core orbital  found on  C   12
           1 low occupancy (<1.9990e) core orbital  found on  C   13
           1 low occupancy (<1.9990e) core orbital  found on  C   14
           1 low occupancy (<1.9990e) core orbital  found on  C   17

 WARNING:  Population inversion found on atom  C    1
           Population inversion found on atom  C    2
           Population inversion found on atom  C    3
           Population inversion found on atom  C    4
           Population inversion found on atom  C    5
           Population inversion found on atom  C    6
           Population inversion found on atom  O   10
           Population inversion found on atom  C   12
           Population inversion found on atom  C   13
           Population inversion found on atom  C   14
           Population inversion found on atom  C   15
           Population inversion found on atom  C   16
           Population inversion found on atom  C   17


 Summary of Natural Population Analysis:                  
                                                          
                                       Natural Population 
                Natural  -----------------------------------------------
    Atom  No    Charge         Core      Valence    Rydberg      Total
 -----------------------------------------------------------------------
      C    1    0.41509      1.99912     3.54370    0.04209     5.58491
      C    2   -0.29222      1.99908     4.27201    0.02114     6.29222
      C    3   -0.18685      1.99914     4.17219    0.01552     6.18685
      C    4   -0.18325      1.99887     4.15983    0.02455     6.18325
      C    5   -0.19898      1.99896     4.18157    0.01844     6.19898
      C    6   -0.15581      1.99895     4.13799    0.01886     6.15581
      H    7    0.18988      0.00000     0.80837    0.00175     0.81012
      H    8    0.21555      0.00000     0.78160    0.00286     0.78445
     Cl    9   -0.01208      9.99956     6.98585    0.02667    17.01208
      O   10   -0.69288      1.99978     6.67727    0.01583     8.69288
      H   11    0.20325      0.00000     0.79280    0.00395     0.79675
      C   12   -0.12205      1.99892     4.10289    0.02024     6.12205
      C   13    0.13165      1.99867     3.84712    0.02257     5.86835
      C   14   -0.25112      1.99847     4.22419    0.02846     6.25112
      C   15   -0.19607      1.99912     4.17898    0.01797     6.19607
      C   16   -0.30598      1.99909     4.28490    0.02199     6.30598
      C   17    0.03366      1.99872     3.94016    0.02745     5.96634
     Cl   18   -0.02037      9.99959     6.99730    0.02349    17.02037
      H   19    0.22293      0.00000     0.77570    0.00137     0.77707
      H   20    0.20566      0.00000     0.79142    0.00292     0.79434
 =======================================================================
   * Total *   -1.00000     45.98605    73.65583    0.35812   120.00000

                                 Natural Population      
 --------------------------------------------------------
   Core                      45.98605 ( 99.9697% of  46)
   Valence                   73.65583 ( 99.5349% of  74)
   Natural Minimal Basis    119.64188 ( 99.7016% of 120)
   Natural Rydberg Basis      0.35812 (  0.2984% of 120)
 --------------------------------------------------------

    Atom  No          Natural Electron Configuration
 ----------------------------------------------------------------------------
      C    1      [core]2S( 0.82)2p( 2.72)3d( 0.01)4p( 0.02)
      C    2      [core]2S( 0.97)2p( 3.30)4p( 0.01)
      C    3      [core]2S( 0.93)2p( 3.24)4p( 0.01)
      C    4      [core]2S( 0.98)2p( 3.18)3d( 0.01)4p( 0.02)
      C    5      [core]2S( 0.93)2p( 3.25)4p( 0.01)
      C    6      [core]2S( 0.85)2p( 3.29)4p( 0.01)
      H    7            1S( 0.81)
      H    8            1S( 0.78)
     Cl    9      [core]3S( 1.81)3p( 5.18)3d( 0.01)4p( 0.01)
      O   10      [core]2S( 1.68)2p( 4.99)3p( 0.01)3d( 0.01)
      H   11            1S( 0.79)
      C   12      [core]2S( 0.89)2p( 3.21)4p( 0.01)
      C   13      [core]2S( 1.07)2p( 2.78)4p( 0.01)
      C   14      [core]2S( 0.97)2p( 3.26)3d( 0.01)4p( 0.01)
      C   15      [core]2S( 0.95)2p( 3.23)4p( 0.01)
      C   16      [core]2S( 0.97)2p( 3.32)4p( 0.01)
      C   17      [core]2S( 1.08)2p( 2.86)3S( 0.01)4p( 0.02)
     Cl   18      [core]3S( 1.82)3p( 5.18)3d( 0.01)4p( 0.01)
      H   19            1S( 0.78)
      H   20            1S( 0.79)


 NATURAL BOND ORBITAL ANALYSIS:

                       Occupancies       Lewis Structure    Low   High
           Occ.    -------------------  -----------------   occ   occ
  Cycle   Thresh.   Lewis   Non-Lewis     CR  BD  3C  LP    (L)   (NL)   Dev
 =============================================================================
   1(1)    1.90   112.76519   7.23481     23  22   0  15     8      9    0.67
   2(2)    1.90   112.76519   7.23481     23  22   0  15     8      9    0.67
   3(1)    1.80   114.25153   5.74847     23  24   0  13     5      7    0.46
   4(2)    1.80   114.25153   5.74847     23  24   0  13     5      7    0.46
   5(1)    1.70   116.05487   3.94513     23  27   0  10     2      7    0.46
   6(2)    1.70   116.05487   3.94513     23  27   0  10     2      7    0.46
   7(1)    1.60   116.61898   3.38102     23  28   0   9     1      7    0.46
   8(2)    1.60   116.02301   3.97699     23  27   0  10     2      7    0.45
   9(3)    1.60   116.63911   3.36089     23  28   0   9     1      7    0.43
  10(4)    1.60   116.05487   3.94513     23  27   0  10     2      7    0.46
  11(5)    1.60   116.63911   3.36089     23  28   0   9     1      7    0.43
  12(1)    1.50   116.50783   3.49217     23  28   0   9     0      7    0.55
  13(2)    1.50   116.50783   3.49217     23  28   0   9     0      7    0.55
  14(1)    1.60   116.63911   3.36089     23  28   0   9     1      7    0.43
 -----------------------------------------------------------------------------

 Structure accepted: RESONANCE keyword permits strongly delocalized structure

 WARNING:  1 low occupancy (<1.9990e) core orbital  found on  C    4
           1 low occupancy (<1.9990e) core orbital  found on  C    5
           1 low occupancy (<1.9990e) core orbital  found on  C    6
           1 low occupancy (<1.9990e) core orbital  found on  C   12
           1 low occupancy (<1.9990e) core orbital  found on  C   13
           1 low occupancy (<1.9990e) core orbital  found on  C   14
           1 low occupancy (<1.9990e) core orbital  found on  C   17

 --------------------------------------------------------
   Core                     45.98595 ( 99.969% of  46)
   Valence Lewis            70.65316 ( 95.477% of  74)
  ==================       ============================
   Total Lewis             116.63911 ( 97.199% of 120)
  -----------------------------------------------------
   Valence non-Lewis         3.11356 (  2.595% of 120)
   Rydberg non-Lewis         0.24733 (  0.206% of 120)
  ==================       ============================
   Total non-Lewis           3.36089 (  2.801% of 120)
 --------------------------------------------------------


       (Occupancy)   Bond orbital/ Coefficients/ Hybrids
 ---------------------------------------------------------------------------------
     1. (1.97177) BD ( 1) C   1 - C   2  
                ( 49.24%)   0.7017* C   1 s( 34.43%)p 1.90( 65.54%)d 0.00(  0.03%)
                                           -0.0002  0.5864  0.0209 -0.0031  0.0007
                                            0.3785  0.0303 -0.0144  0.0029  0.7081
                                           -0.0116 -0.0028 -0.0024 -0.0968  0.0026
                                            0.0003  0.0004  0.0138 -0.0017 -0.0025
                                           -0.0078 -0.0065
                ( 50.76%)   0.7125* C   2 s( 31.91%)p 2.13( 68.05%)d 0.00(  0.04%)
                                            0.0001  0.5648  0.0102  0.0017  0.0013
                                           -0.4192  0.0341 -0.0007  0.0004 -0.7017
                                           -0.0096  0.0122 -0.0020  0.1052  0.0030
                                           -0.0022  0.0006  0.0110 -0.0013 -0.0046
                                           -0.0107 -0.0110
     2. (1.97940) BD ( 1) C   1 - C   4  
                ( 48.06%)   0.6933* C   1 s( 34.00%)p 1.94( 65.97%)d 0.00(  0.03%)
                                            0.0000  0.5830  0.0056  0.0064  0.0002
                                            0.4133  0.0225 -0.0128  0.0009 -0.6887
                                            0.0077  0.0036  0.0055  0.1174 -0.0002
                                           -0.0005 -0.0008 -0.0156  0.0025 -0.0026
                                           -0.0064 -0.0047
                ( 51.94%)   0.7207* C   4 s( 36.68%)p 1.73( 63.29%)d 0.00(  0.04%)
                                           -0.0000  0.6055 -0.0090  0.0044  0.0004
                                           -0.5011  0.0136 -0.0018 -0.0019  0.6112
                                            0.0087 -0.0105  0.0088 -0.0883 -0.0006
                                            0.0014 -0.0013 -0.0132  0.0026 -0.0036
                                           -0.0040 -0.0119
     3. (1.99508) BD ( 1) C   1 - O  10  
                ( 35.57%)   0.5964* C   1 s( 31.25%)p 2.20( 68.61%)d 0.00(  0.14%)
                                            0.0000  0.5574 -0.0418 -0.0034 -0.0021
                                           -0.8253  0.0657  0.0118  0.0004 -0.0202
                                            0.0004  0.0005 -0.0005  0.0107  0.0018
                                            0.0008  0.0005  0.0017 -0.0007 -0.0003
                                            0.0317 -0.0193
                ( 64.43%)   0.8027* O  10 s( 42.78%)p 1.33( 57.09%)d 0.00(  0.13%)
                                            0.0000  0.6536  0.0255 -0.0031 -0.0000
                                            0.7542 -0.0211  0.0047  0.0003  0.0077
                                           -0.0008 -0.0001  0.0001  0.0401 -0.0006
                                            0.0001 -0.0001  0.0008  0.0019  0.0006
                                            0.0318 -0.0162
     4. (1.97690) BD ( 2) C   1 - O  10  
                ( 28.58%)   0.5346* C   1 s(  0.03%)p99.99( 99.45%)d16.47(  0.52%)
                                            0.0000 -0.0178 -0.0004 -0.0008 -0.0003
                                           -0.0029 -0.0027 -0.0006 -0.0005  0.1510
                                            0.0056  0.0031  0.0010  0.9848  0.0338
                                            0.0234  0.0099 -0.0114 -0.0713 -0.0015
                                            0.0013 -0.0018
                ( 71.42%)   0.8451* O  10 s(  0.02%)p99.99( 99.86%)d 6.37(  0.12%)
                                            0.0000 -0.0137 -0.0009 -0.0001  0.0000
                                           -0.0421  0.0009 -0.0002  0.0001  0.1582
                                           -0.0013 -0.0001 -0.0007  0.9857 -0.0089
                                            0.0007 -0.0045  0.0054  0.0341  0.0008
                                           -0.0017  0.0014
     5. (1.98030) BD ( 1) C   2 - C   3  
                ( 49.39%)   0.7028* C   2 s( 38.50%)p 1.60( 61.46%)d 0.00(  0.04%)
                                           -0.0000  0.6196 -0.0341  0.0009  0.0004
                                            0.7816 -0.0265 -0.0078  0.0053  0.0339
                                           -0.0334  0.0097  0.0003  0.0218  0.0055
                                           -0.0020  0.0001 -0.0018  0.0012 -0.0010
                                            0.0156 -0.0120
                ( 50.61%)   0.7114* C   3 s( 38.96%)p 1.57( 61.00%)d 0.00(  0.04%)
                                            0.0000  0.6237  0.0237 -0.0003 -0.0005
                                           -0.7794  0.0240  0.0092 -0.0040 -0.0181
                                           -0.0339  0.0068 -0.0010 -0.0183  0.0057
                                           -0.0007  0.0003  0.0025  0.0005 -0.0009
                                            0.0148 -0.0127
     6. (1.85491) BD ( 2) C   2 - C   3  
                ( 51.78%)   0.7196* C   2 s(  0.00%)p 1.00( 99.94%)d 0.00(  0.06%)
                                            0.0000  0.0006  0.0006 -0.0000 -0.0000
                                           -0.0352 -0.0004 -0.0003  0.0001  0.1692
                                            0.0029  0.0035 -0.0004  0.9842  0.0202
                                            0.0190 -0.0002  0.0043  0.0236 -0.0062
                                            0.0002  0.0031
                ( 48.22%)   0.6944* C   3 s(  0.00%)p 1.00( 99.94%)d 0.00(  0.06%)
                                            0.0000 -0.0044 -0.0015  0.0001  0.0000
                                           -0.0310  0.0006 -0.0029  0.0002  0.1824
                                            0.0054  0.0019  0.0002  0.9820  0.0177
                                            0.0201 -0.0019 -0.0036 -0.0242 -0.0037
                                            0.0016  0.0000
     7. (1.97884) BD ( 1) C   2 - H  11  
                ( 60.32%)   0.7767* C   2 s( 29.61%)p 2.38( 70.35%)d 0.00(  0.04%)
                                            0.0004 -0.5439 -0.0157  0.0026  0.0016
                                            0.4564 -0.0020 -0.0037 -0.0041 -0.6905
                                           -0.0021  0.0058  0.0025  0.1354  0.0006
                                           -0.0012 -0.0005  0.0144 -0.0029  0.0050
                                            0.0078  0.0107
                ( 39.68%)   0.6299* H  11 s( 99.96%)p 0.00(  0.04%)
                                           -0.9998  0.0019 -0.0014 -0.0121  0.0153
                                           -0.0031
     8. (1.96879) BD ( 1) C   3 - C   6  
                ( 48.72%)   0.6980* C   3 s( 33.95%)p 1.94( 66.03%)d 0.00(  0.03%)
                                            0.0000  0.5826 -0.0020  0.0003  0.0016
                                            0.4778 -0.0194 -0.0060 -0.0016 -0.6423
                                           -0.0084  0.0118 -0.0004  0.1371  0.0019
                                           -0.0027  0.0000 -0.0105  0.0031 -0.0054
                                           -0.0055 -0.0098
                ( 51.28%)   0.7161* C   6 s( 32.71%)p 2.06( 67.27%)d 0.00(  0.03%)
                                           -0.0000  0.5719 -0.0038 -0.0018  0.0002
                                           -0.4350 -0.0091  0.0033  0.0017  0.6834
                                           -0.0088 -0.0038 -0.0003 -0.1274  0.0042
                                            0.0014 -0.0002 -0.0113  0.0019 -0.0030
                                           -0.0017 -0.0112
     9. (1.97855) BD ( 1) C   3 - H   7  
                ( 59.60%)   0.7720* C   3 s( 27.07%)p 2.69( 72.89%)d 0.00(  0.04%)
                                           -0.0003  0.5199 -0.0199  0.0002 -0.0008
                                            0.4010  0.0091 -0.0038 -0.0006  0.7434
                                            0.0071  0.0023  0.0010 -0.1232  0.0006
                                           -0.0033 -0.0006  0.0137 -0.0023 -0.0042
                                           -0.0110 -0.0077
                ( 40.40%)   0.6356* H   7 s( 99.96%)p 0.00(  0.04%)
                                            0.9998  0.0017  0.0006 -0.0068 -0.0177
                                            0.0038
    10. (1.98025) BD ( 1) C   4 - C   5  
                ( 49.89%)   0.7063* C   4 s( 38.74%)p 1.58( 61.23%)d 0.00(  0.03%)
                                           -0.0000  0.6223  0.0101  0.0032  0.0002
                                            0.7808 -0.0138 -0.0067  0.0104  0.0283
                                            0.0202 -0.0060  0.0037  0.0337 -0.0038
                                            0.0008  0.0002  0.0020  0.0015 -0.0011
                                            0.0112 -0.0128
                ( 50.11%)   0.7079* C   5 s( 33.43%)p 1.99( 66.54%)d 0.00(  0.03%)
                                           -0.0001  0.5779  0.0176  0.0010 -0.0003
                                           -0.8098  0.0097  0.0122  0.0026 -0.0842
                                            0.0350 -0.0042  0.0005 -0.0320 -0.0040
                                            0.0006 -0.0005 -0.0007  0.0012 -0.0005
                                            0.0130 -0.0106
    11. (1.99108) BD ( 1) C   4 -Cl   9  
                ( 44.88%)   0.6700* C   4 s( 24.41%)p 3.09( 75.39%)d 0.01(  0.20%)
                                            0.0001 -0.4940 -0.0061  0.0097  0.0010
                                            0.3692 -0.0152 -0.0036 -0.0065  0.7812
                                           -0.0213 -0.0150 -0.0099 -0.0785  0.0015
                                            0.0014  0.0010 -0.0285  0.0026  0.0070
                                            0.0238  0.0238
                ( 55.12%)   0.7424*Cl   9 s( 20.82%)p 3.78( 78.69%)d 0.02(  0.49%)
                                           -0.0000 -0.0001 -0.4542 -0.0440 -0.0015
                                           -0.0004  0.0000 -0.0000 -0.3718  0.0248
                                           -0.0039 -0.0003  0.0001 -0.0001 -0.7994
                                            0.0459 -0.0072 -0.0007  0.0001  0.0000
                                            0.0824 -0.0045  0.0006  0.0001 -0.0000
                                           -0.0471  0.0048  0.0099  0.0377  0.0339
    12. (1.96699) BD ( 1) C   5 - C   6  
                ( 49.31%)   0.7022* C   5 s( 38.38%)p 1.60( 61.58%)d 0.00(  0.04%)
                                           -0.0001  0.6194  0.0115 -0.0018  0.0013
                                            0.3740 -0.0187 -0.0044  0.0014  0.6849
                                            0.0022 -0.0134  0.0052 -0.0786 -0.0021
                                            0.0023 -0.0007  0.0111 -0.0005 -0.0044
                                           -0.0095 -0.0126
                ( 50.69%)   0.7119* C   6 s( 35.86%)p 1.79( 64.11%)d 0.00(  0.04%)
                                           -0.0000  0.5988  0.0080 -0.0018 -0.0003
                                           -0.3569  0.0018  0.0029 -0.0013 -0.7095
                                            0.0175  0.0052 -0.0036  0.0995 -0.0050
                                           -0.0011  0.0007  0.0109  0.0006 -0.0051
                                           -0.0079 -0.0127
    13. (1.72413) BD ( 2) C   5 - C   6  
                ( 44.12%)   0.6642* C   5 s(  0.03%)p99.99( 99.91%)d 2.20(  0.06%)
                                            0.0001 -0.0167  0.0003 -0.0001 -0.0001
                                           -0.0678  0.0056  0.0041  0.0033  0.1651
                                            0.0007  0.0008  0.0005  0.9833  0.0007
                                            0.0154  0.0000 -0.0002  0.0051  0.0232
                                           -0.0048 -0.0048
                ( 55.88%)   0.7476* C   6 s(  0.01%)p99.99( 99.96%)d 2.37(  0.03%)
                                            0.0002 -0.0104  0.0029  0.0014 -0.0004
                                           -0.0552  0.0009 -0.0002 -0.0002  0.1573
                                            0.0023 -0.0011 -0.0002  0.9856  0.0082
                                            0.0168  0.0013 -0.0004 -0.0072 -0.0140
                                            0.0024  0.0050
    14. (1.97296) BD ( 1) C   5 - H   8  
                ( 60.88%)   0.7803* C   5 s( 28.17%)p 2.55( 71.79%)d 0.00(  0.04%)
                                            0.0003 -0.5303  0.0226 -0.0019  0.0009
                                           -0.4446 -0.0059  0.0026  0.0019  0.7037
                                            0.0075  0.0016  0.0001 -0.1578 -0.0013
                                           -0.0023 -0.0005  0.0153 -0.0029  0.0043
                                            0.0061  0.0086
                ( 39.12%)   0.6255* H   8 s( 99.96%)p 0.00(  0.04%)
                                           -0.9998 -0.0035 -0.0009  0.0077 -0.0191
                                            0.0032
    15. (1.96140) BD ( 1) C   6 - C  12  
                ( 48.28%)   0.6948* C   6 s( 31.39%)p 2.18( 68.58%)d 0.00(  0.02%)
                                            0.0001  0.5603 -0.0009  0.0044  0.0003
                                            0.8245  0.0113 -0.0059 -0.0012  0.0638
                                           -0.0057 -0.0008  0.0004  0.0420  0.0003
                                           -0.0002 -0.0005 -0.0006  0.0030 -0.0011
                                            0.0115 -0.0091
                ( 51.72%)   0.7192* C  12 s( 32.37%)p 2.09( 67.62%)d 0.00(  0.02%)
                                            0.0001  0.5688 -0.0115  0.0001  0.0008
                                           -0.8211 -0.0199  0.0084 -0.0001 -0.0126
                                           -0.0068  0.0005  0.0000 -0.0360 -0.0010
                                           -0.0002 -0.0003  0.0012  0.0020  0.0010
                                            0.0093 -0.0078
    16. (1.96894) BD ( 1) C  12 - C  13  
                ( 52.79%)   0.7266* C  12 s( 32.04%)p 2.12( 67.91%)d 0.00(  0.05%)
                                           -0.0001  0.5660  0.0038 -0.0040 -0.0007
                                            0.4078  0.0137 -0.0048  0.0002 -0.7051
                                            0.0146  0.0057  0.0014 -0.1234  0.0070
                                            0.0010  0.0002 -0.0148 -0.0021  0.0043
                                           -0.0081 -0.0122
                ( 47.21%)   0.6871* C  13 s( 43.44%)p 1.30( 56.50%)d 0.00(  0.05%)
                                           -0.0003  0.6587 -0.0218 -0.0080  0.0002
                                           -0.5077  0.0132  0.0069 -0.0016  0.5479
                                           -0.0072 -0.0083  0.0023  0.0821 -0.0001
                                           -0.0015 -0.0001 -0.0110 -0.0034  0.0062
                                           -0.0127 -0.0141
    17. (1.95174) BD ( 1) C  12 - C  15  
                ( 51.49%)   0.7176* C  12 s( 35.36%)p 1.83( 64.61%)d 0.00(  0.03%)
                                           -0.0005  0.5946  0.0054  0.0051 -0.0002
                                            0.3979  0.0084 -0.0008  0.0008  0.6942
                                           -0.0114 -0.0032  0.0030  0.0747 -0.0040
                                           -0.0020  0.0009  0.0133  0.0001  0.0042
                                           -0.0041 -0.0104
                ( 48.51%)   0.6965* C  15 s( 36.11%)p 1.77( 63.85%)d 0.00(  0.03%)
                                            0.0000  0.6009  0.0047  0.0056  0.0007
                                           -0.4087  0.0244  0.0043 -0.0018 -0.6571
                                           -0.0054  0.0103 -0.0035 -0.1973 -0.0014
                                            0.0021 -0.0008  0.0111  0.0023  0.0070
                                           -0.0076 -0.0099
    18. (1.63655) BD ( 2) C  12 - C  15  
                ( 48.77%)   0.6984* C  12 s(  0.22%)p99.99( 99.74%)d 0.22(  0.05%)
                                           -0.0005  0.0464  0.0027  0.0009 -0.0001
                                           -0.0089 -0.0015 -0.0016 -0.0007 -0.1410
                                           -0.0003 -0.0010 -0.0001  0.9885 -0.0061
                                            0.0156 -0.0016 -0.0033  0.0197  0.0076
                                            0.0027  0.0034
                ( 51.23%)   0.7157* C  15 s(  0.12%)p99.99( 99.84%)d 0.35(  0.04%)
                                            0.0001  0.0344  0.0021 -0.0005  0.0003
                                           -0.0507  0.0035 -0.0015 -0.0007 -0.2285
                                           -0.0025 -0.0029 -0.0005  0.9711  0.0106
                                            0.0188 -0.0003  0.0014  0.0031 -0.0181
                                           -0.0049 -0.0069
    19. (1.95243) BD ( 1) C  13 - C  14  
                ( 46.54%)   0.6822* C  13 s( 43.07%)p 1.32( 56.88%)d 0.00(  0.05%)
                                           -0.0003  0.6553 -0.0359  0.0045 -0.0001
                                            0.7466 -0.0268 -0.0125  0.0063 -0.0971
                                            0.0298 -0.0017 -0.0012  0.0086  0.0029
                                           -0.0012  0.0002  0.0105  0.0033 -0.0007
                                            0.0157 -0.0123
                ( 53.46%)   0.7311* C  14 s( 40.04%)p 1.50( 59.91%)d 0.00(  0.05%)
                                           -0.0001  0.6327  0.0113  0.0042 -0.0001
                                           -0.7656 -0.0038 -0.0131 -0.0053 -0.0882
                                            0.0277  0.0073  0.0028 -0.0640  0.0055
                                            0.0008  0.0002  0.0103  0.0039  0.0002
                                            0.0168 -0.0110
    20. (1.70673) BD ( 2) C  13 - C  14  
                ( 44.47%)   0.6669* C  13 s(  0.07%)p99.99( 99.80%)d 2.02(  0.13%)
                                           -0.0002 -0.0255 -0.0034  0.0014 -0.0000
                                           -0.0053  0.0007 -0.0001 -0.0005 -0.1227
                                            0.0060  0.0000  0.0021  0.9912 -0.0134
                                            0.0155 -0.0039 -0.0047  0.0253  0.0235
                                            0.0030  0.0108
                ( 55.53%)   0.7452* C  14 s(  0.01%)p 1.00( 99.96%)d 0.00(  0.03%)
                                           -0.0000  0.0083 -0.0018  0.0010  0.0001
                                           -0.0590  0.0032 -0.0009 -0.0007 -0.1453
                                           -0.0005  0.0009 -0.0012  0.9872  0.0082
                                           -0.0161  0.0068 -0.0000 -0.0178  0.0037
                                            0.0009 -0.0011
    21. (1.79627) BD ( 1) C  13 - C  17  
                ( 47.61%)   0.6900* C  13 s( 13.93%)p 6.17( 85.97%)d 0.01(  0.10%)
                                            0.0010  0.3679  0.0626  0.0060  0.0002
                                           -0.4225 -0.0040  0.0208 -0.0029 -0.8178
                                           -0.0559 -0.0059  0.0002 -0.0936 -0.0081
                                           -0.0009 -0.0014 -0.0229 -0.0040 -0.0079
                                            0.0136  0.0133
                ( 52.39%)   0.7238* C  17 s( 13.58%)p 6.36( 86.31%)d 0.01(  0.11%)
                                            0.0010  0.3622  0.0680 -0.0004  0.0000
                                            0.9107  0.0606 -0.0007  0.0019  0.0071
                                           -0.0213 -0.0082  0.0038  0.1717  0.0000
                                            0.0003 -0.0006 -0.0014 -0.0057  0.0015
                                           -0.0290  0.0162
    22. (1.95544) BD ( 1) C  14 - C  17  
                ( 53.59%)   0.7320* C  14 s( 40.01%)p 1.50( 59.94%)d 0.00(  0.05%)
                                           -0.0001  0.6324  0.0096  0.0040 -0.0005
                                            0.4428 -0.0264 -0.0056 -0.0003  0.6240
                                            0.0145  0.0107  0.0062  0.1132  0.0014
                                            0.0018  0.0011  0.0201  0.0049  0.0035
                                            0.0002 -0.0100
                ( 46.41%)   0.6813* C  17 s( 43.89%)p 1.28( 56.06%)d 0.00(  0.06%)
                                           -0.0003  0.6619 -0.0273  0.0060  0.0002
                                           -0.2306 -0.0065  0.0075 -0.0001 -0.6999
                                            0.0459  0.0099 -0.0047 -0.1233  0.0075
                                            0.0018 -0.0010  0.0195  0.0055  0.0040
                                           -0.0011 -0.0111
    23. (1.99026) BD ( 1) C  14 -Cl  18  
                ( 46.01%)   0.6783* C  14 s( 19.75%)p 4.05( 80.06%)d 0.01(  0.19%)
                                           -0.0003  0.4443  0.0007 -0.0097  0.0000
                                            0.4617 -0.0027  0.0020 -0.0078 -0.7612
                                            0.0011 -0.0048  0.0131 -0.0883 -0.0000
                                           -0.0003  0.0015 -0.0336 -0.0046  0.0069
                                           -0.0174 -0.0205
                ( 53.99%)   0.7348*Cl  18 s( 20.06%)p 3.96( 79.45%)d 0.02(  0.49%)
                                            0.0000  0.0001  0.4456  0.0432  0.0108
                                            0.0001 -0.0000 -0.0000 -0.4623  0.0264
                                           -0.0051 -0.0001  0.0000  0.0001  0.7549
                                           -0.0443  0.0096  0.0002 -0.0001  0.0000
                                            0.0900 -0.0054  0.0012  0.0001 -0.0000
                                           -0.0540 -0.0067  0.0102 -0.0278 -0.0324
    24. (1.96224) BD ( 1) C  15 - C  16  
                ( 49.51%)   0.7036* C  15 s( 35.44%)p 1.82( 64.52%)d 0.00(  0.03%)
                                           -0.0001  0.5951  0.0168  0.0020  0.0003
                                            0.8006 -0.0191 -0.0081  0.0031  0.0372
                                           -0.0386  0.0075  0.0006  0.0295 -0.0066
                                            0.0009  0.0004 -0.0009  0.0009  0.0005
                                            0.0149 -0.0109
                ( 50.49%)   0.7106* C  16 s( 37.75%)p 1.65( 62.22%)d 0.00(  0.03%)
                                           -0.0005  0.6143 -0.0068  0.0064  0.0008
                                           -0.7859  0.0205 -0.0106 -0.0009 -0.0055
                                           -0.0345 -0.0074 -0.0006 -0.0526 -0.0060
                                           -0.0017  0.0000  0.0038  0.0012  0.0022
                                            0.0136 -0.0113
    25. (1.98093) BD ( 1) C  15 - H  20  
                ( 60.56%)   0.7782* C  15 s( 28.28%)p 2.53( 71.67%)d 0.00(  0.05%)
                                           -0.0004  0.5315 -0.0147 -0.0077 -0.0009
                                           -0.4326 -0.0053  0.0042  0.0020  0.7165
                                            0.0055 -0.0036 -0.0033  0.1272 -0.0005
                                           -0.0001 -0.0006 -0.0144 -0.0025  0.0048
                                           -0.0093 -0.0113
                ( 39.44%)   0.6280* H  20 s( 99.96%)p 0.00(  0.04%)
                                            0.9998 -0.0016  0.0018  0.0104 -0.0171
                                           -0.0038
    26. (1.97547) BD ( 1) C  16 - C  17  
                ( 52.14%)   0.7221* C  16 s( 34.89%)p 1.87( 65.07%)d 0.00(  0.04%)
                                           -0.0000  0.5904 -0.0179 -0.0016 -0.0011
                                            0.4729 -0.0480 -0.0023 -0.0031 -0.6418
                                           -0.0067 -0.0143  0.0003 -0.1117 -0.0034
                                           -0.0021 -0.0000 -0.0153 -0.0018  0.0049
                                           -0.0055 -0.0122
                ( 47.86%)   0.6918* C  17 s( 42.97%)p 1.33( 56.98%)d 0.00(  0.06%)
                                           -0.0004  0.6544 -0.0379 -0.0048 -0.0002
                                           -0.2801 -0.0097  0.0085 -0.0016  0.6935
                                           -0.0427 -0.0062  0.0020  0.0906 -0.0085
                                           -0.0011 -0.0002 -0.0192 -0.0000  0.0046
                                           -0.0003 -0.0135
    27. (1.67537) BD ( 2) C  16 - C  17  
                ( 52.20%)   0.7225* C  16 s(  0.01%)p 1.00( 99.93%)d 0.00(  0.06%)
                                            0.0003  0.0063 -0.0063 -0.0008  0.0002
                                           -0.0597 -0.0110  0.0043  0.0015 -0.2071
                                            0.0045 -0.0002  0.0002  0.9757  0.0225
                                           -0.0130  0.0005  0.0027  0.0034 -0.0220
                                           -0.0077 -0.0073
                ( 47.80%)   0.6914* C  17 s(  0.17%)p99.99( 99.69%)d 0.81(  0.14%)
                                           -0.0004 -0.0408 -0.0058 -0.0009  0.0000
                                           -0.1649 -0.0097 -0.0027 -0.0012 -0.1555
                                           -0.0005 -0.0039  0.0010  0.9723 -0.0014
                                            0.0091 -0.0055  0.0044 -0.0353  0.0092
                                            0.0053 -0.0002
    28. (1.96870) BD ( 1) C  16 - H  19  
                ( 61.12%)   0.7818* C  16 s( 27.35%)p 2.66( 72.62%)d 0.00(  0.04%)
                                           -0.0002  0.5223  0.0256 -0.0038  0.0001
                                            0.3908  0.0085 -0.0027  0.0005  0.7361
                                            0.0114 -0.0027  0.0008  0.1768  0.0036
                                           -0.0009  0.0002  0.0143  0.0033  0.0037
                                           -0.0083 -0.0083
                ( 38.88%)   0.6236* H  19 s( 99.96%)p 0.00(  0.04%)
                                            0.9998 -0.0008  0.0011 -0.0110 -0.0164
                                           -0.0031
    29. (1.99912) CR ( 1) C   1           s(100.00%)p 0.00(  0.00%)
                                            1.0000  0.0001  0.0000 -0.0000  0.0000
                                            0.0001  0.0000 -0.0000  0.0000  0.0001
                                           -0.0000 -0.0000 -0.0000 -0.0001 -0.0000
                                           -0.0000 -0.0000  0.0000  0.0000 -0.0000
                                           -0.0000 -0.0000
    30. (1.99908) CR ( 1) C   2           s(100.00%)p 0.00(  0.00%)
                                            1.0000  0.0002  0.0000 -0.0000 -0.0000
                                           -0.0001 -0.0000  0.0000  0.0000  0.0003
                                            0.0000 -0.0000 -0.0000 -0.0001 -0.0000
                                            0.0000  0.0000 -0.0000  0.0000 -0.0000
                                           -0.0000 -0.0000
    31. (1.99914) CR ( 1) C   3           s(100.00%)p 0.00(  0.00%)
                                            1.0000  0.0001 -0.0000  0.0000 -0.0000
                                            0.0001  0.0000 -0.0000 -0.0000  0.0003
                                            0.0000  0.0000  0.0000 -0.0001 -0.0000
                                           -0.0000 -0.0000  0.0000 -0.0000 -0.0000
                                           -0.0000 -0.0000
    32. (1.99888) CR ( 1) C   4           s(100.00%)
                                            1.0000  0.0001  0.0000 -0.0000 -0.0000
                                           -0.0000  0.0000  0.0000  0.0000 -0.0000
                                            0.0000  0.0000  0.0000  0.0000 -0.0000
                                           -0.0000 -0.0000  0.0000 -0.0000 -0.0000
                                           -0.0000 -0.0000
    33. (1.99896) CR ( 1) C   5           s(100.00%)p 0.00(  0.00%)
                                            1.0000  0.0003 -0.0000  0.0000 -0.0000
                                            0.0002 -0.0000 -0.0000 -0.0000 -0.0001
                                           -0.0000 -0.0000  0.0000 -0.0001 -0.0000
                                           -0.0000  0.0000 -0.0000  0.0000 -0.0000
                                           -0.0000 -0.0000
    34. (1.99895) CR ( 1) C   6           s(100.00%)p 0.00(  0.00%)
                                            1.0000 -0.0001 -0.0000 -0.0000  0.0000
                                           -0.0001 -0.0000  0.0000  0.0000 -0.0000
                                            0.0000  0.0000 -0.0000 -0.0002 -0.0000
                                           -0.0000 -0.0000  0.0000  0.0000  0.0000
                                           -0.0000 -0.0000
    35. (2.00000) CR ( 1)Cl   9           s(100.00%)
                                            1.0000 -0.0000  0.0000 -0.0000 -0.0000
                                           -0.0000  0.0000 -0.0000 -0.0000  0.0000
                                           -0.0000 -0.0000 -0.0000 -0.0000 -0.0000
                                            0.0000 -0.0000 -0.0000 -0.0000  0.0000
                                            0.0000 -0.0000  0.0000  0.0000  0.0000
                                           -0.0000  0.0000  0.0000  0.0000  0.0000
    36. (1.99967) CR ( 2)Cl   9           s(100.00%)p 0.00(  0.00%)
                                           -0.0000  1.0000  0.0002 -0.0000 -0.0000
                                           -0.0000  0.0000 -0.0000 -0.0001  0.0000
                                           -0.0000 -0.0000 -0.0000 -0.0000 -0.0002
                                            0.0000 -0.0000 -0.0000 -0.0000  0.0000
                                            0.0000 -0.0000 -0.0000  0.0000  0.0000
                                           -0.0000  0.0000  0.0000  0.0000  0.0000
    37. (1.99998) CR ( 3)Cl   9           s(  0.00%)p 1.00(100.00%)
                                           -0.0000 -0.0000  0.0000 -0.0000  0.0000
                                           -0.0000  0.0000  1.0000  0.0000  0.0000
                                           -0.0000 -0.0000  0.0000 -0.0000 -0.0001
                                            0.0000 -0.0000 -0.0000 -0.0000  0.0000
                                            0.0000  0.0000 -0.0000  0.0000  0.0000
                                           -0.0000  0.0000  0.0000  0.0000  0.0000
    38. (1.99992) CR ( 4)Cl   9           s(  0.00%)p 1.00(100.00%)
                                           -0.0000 -0.0000  0.0001 -0.0000 -0.0000
                                           -0.0000  0.0000 -0.0000 -0.0001  0.0000
                                           -0.0000 -0.0000 -0.0000  1.0000 -0.0001
                                            0.0000 -0.0000 -0.0000 -0.0000  0.0000
                                            0.0000 -0.0000  0.0000  0.0000  0.0000
                                           -0.0000  0.0000  0.0000  0.0000  0.0000
    39. (1.99999) CR ( 5)Cl   9           s(  0.00%)p 1.00(100.00%)
                                            0.0000  0.0000 -0.0000  0.0000  0.0000
                                            0.0000 -0.0000  0.0000  0.0000 -0.0000
                                            0.0000  0.0000  0.0000  0.0000  0.0000
                                           -0.0000  0.0000  0.0000  0.0000  1.0000
                                           -0.0001 -0.0000  0.0000 -0.0000  0.0000
                                            0.0000 -0.0000 -0.0000 -0.0000 -0.0000
    40. (1.99978) CR ( 1) O  10           s(100.00%)p 0.00(  0.00%)
                                            1.0000  0.0003 -0.0000  0.0000  0.0000
                                           -0.0003  0.0000 -0.0000 -0.0000  0.0000
                                            0.0000 -0.0000 -0.0000 -0.0000 -0.0000
                                           -0.0000 -0.0000  0.0000 -0.0000  0.0000
                                           -0.0000  0.0000
    41. (1.99892) CR ( 1) C  12           s(100.00%)p 0.00(  0.00%)
                                            1.0000  0.0003  0.0000  0.0000 -0.0000
                                            0.0003  0.0000 -0.0000  0.0000  0.0002
                                           -0.0000 -0.0000  0.0000  0.0005 -0.0000
                                            0.0000 -0.0000  0.0000  0.0000  0.0000
                                           -0.0000 -0.0000
    42. (1.99862) CR ( 1) C  13           s(100.00%)p 0.00(  0.00%)
                                            1.0000  0.0000 -0.0001 -0.0000 -0.0000
                                            0.0005 -0.0000 -0.0000  0.0000  0.0010
                                            0.0001  0.0000  0.0000  0.0003  0.0000
                                            0.0000  0.0000  0.0000  0.0000  0.0000
                                           -0.0000 -0.0000
    43. (1.99848) CR ( 1) C  14           s(100.00%)p 0.00(  0.00%)
                                            1.0000  0.0002  0.0000 -0.0000 -0.0000
                                            0.0001 -0.0000 -0.0000 -0.0000 -0.0002
                                            0.0000  0.0000  0.0000  0.0000  0.0000
                                           -0.0000  0.0000 -0.0000 -0.0000  0.0000
                                           -0.0000 -0.0000
    44. (1.99913) CR ( 1) C  15           s(100.00%)p 0.00(  0.00%)
                                            1.0000  0.0002 -0.0000 -0.0000 -0.0000
                                           -0.0001 -0.0000  0.0000  0.0000  0.0003
                                           -0.0000 -0.0000 -0.0000  0.0000 -0.0000
                                           -0.0000 -0.0000 -0.0000 -0.0000  0.0000
                                           -0.0000 -0.0000
    45. (1.99909) CR ( 1) C  16           s(100.00%)p 0.00(  0.00%)
                                            1.0000  0.0004  0.0000  0.0000  0.0000
                                           -0.0003  0.0000 -0.0000 -0.0000  0.0002
                                           -0.0000 -0.0000 -0.0000 -0.0003 -0.0000
                                            0.0000 -0.0000  0.0000  0.0000  0.0000
                                            0.0000 -0.0000
    46. (1.99868) CR ( 1) C  17           s(100.00%)p 0.00(  0.00%)
                                            1.0000  0.0001 -0.0001  0.0000 -0.0000
                                           -0.0011 -0.0001  0.0000 -0.0000 -0.0000
                                            0.0000  0.0000 -0.0000  0.0003 -0.0000
                                            0.0000 -0.0000  0.0000 -0.0000  0.0000
                                            0.0000 -0.0000
    47. (2.00000) CR ( 1)Cl  18           s(100.00%)
                                            1.0000 -0.0000  0.0000 -0.0000 -0.0000
                                           -0.0000  0.0000  0.0000  0.0000 -0.0000
                                            0.0000  0.0000  0.0000 -0.0000 -0.0000
                                            0.0000 -0.0000 -0.0000 -0.0000 -0.0000
                                           -0.0000  0.0000 -0.0000 -0.0000 -0.0000
                                            0.0000  0.0000 -0.0000  0.0000  0.0000
    48. (1.99969) CR ( 2)Cl  18           s(100.00%)p 0.00(  0.00%)
                                           -0.0000  1.0000  0.0002 -0.0000 -0.0000
                                           -0.0000  0.0000  0.0000  0.0001 -0.0000
                                            0.0000  0.0000  0.0000 -0.0000 -0.0002
                                            0.0000 -0.0000 -0.0000 -0.0000 -0.0000
                                           -0.0000  0.0000 -0.0000 -0.0000 -0.0000
                                            0.0000  0.0000 -0.0000  0.0000  0.0000
    49. (1.99997) CR ( 3)Cl  18           s(  0.00%)p 1.00(100.00%)
                                            0.0000  0.0000 -0.0001  0.0000  0.0000
                                            0.0000 -0.0000  1.0000 -0.0000  0.0000
                                           -0.0000 -0.0000 -0.0000  0.0000  0.0001
                                           -0.0000  0.0000  0.0000  0.0000  0.0000
                                            0.0000 -0.0000  0.0000  0.0000  0.0000
                                           -0.0000 -0.0000  0.0000 -0.0000 -0.0000
    50. (1.99993) CR ( 4)Cl  18           s(  0.00%)p 1.00(100.00%)
                                           -0.0000 -0.0000  0.0001 -0.0000 -0.0000
                                           -0.0000  0.0000  0.0000  0.0001 -0.0000
                                            0.0000  0.0000  0.0000  1.0000 -0.0001
                                            0.0000 -0.0000 -0.0000 -0.0000 -0.0000
                                           -0.0000  0.0000 -0.0000 -0.0000 -0.0000
                                            0.0000  0.0000 -0.0000  0.0000  0.0000
    51. (1.99999) CR ( 5)Cl  18           s(  0.00%)p 1.00(100.00%)
                                           -0.0000 -0.0000  0.0000 -0.0000 -0.0000
                                           -0.0000  0.0000  0.0000  0.0000 -0.0000
                                            0.0000  0.0000  0.0000 -0.0000 -0.0000
                                            0.0000 -0.0000 -0.0000 -0.0000  1.0000
                                           -0.0000 -0.0000  0.0000  0.0000  0.0000
                                            0.0000  0.0000 -0.0000  0.0000  0.0000
    52. (1.19328) LP ( 1) C   4           s(  0.00%)p 1.00( 99.99%)d 0.00(  0.00%)
                                            0.0000  0.0064 -0.0005  0.0023  0.0001
                                            0.0418  0.0007  0.0020 -0.0009 -0.1154
                                           -0.0025 -0.0036  0.0010 -0.9919 -0.0256
                                           -0.0197  0.0027 -0.0005 -0.0037  0.0041
                                           -0.0002 -0.0017
    53. (1.99250) LP ( 1)Cl   9           s( 79.28%)p 0.26( 20.70%)d 0.00(  0.01%)
                                           -0.0000 -0.0003  0.8903 -0.0121 -0.0003
                                           -0.0001  0.0000 -0.0001 -0.2091  0.0090
                                            0.0007 -0.0003 -0.0002 -0.0002 -0.4023
                                            0.0127  0.0016 -0.0001 -0.0004  0.0000
                                            0.0347 -0.0013 -0.0002  0.0000  0.0000
                                           -0.0085  0.0008  0.0015  0.0060  0.0060
    54. (1.96636) LP ( 2)Cl   9           s(  0.05%)p99.99( 99.94%)d 0.41(  0.02%)
                                           -0.0000 -0.0000  0.0185 -0.0105  0.0019
                                            0.0002 -0.0000 -0.0001  0.9019  0.0114
                                           -0.0027 -0.0009  0.0002  0.0000 -0.4187
                                           -0.0042  0.0010 -0.0010 -0.0002 -0.0000
                                            0.1020  0.0013 -0.0003  0.0001  0.0000
                                            0.0063  0.0000  0.0014  0.0118 -0.0020
    55. (1.93279) LP ( 3)Cl   9           s(  0.00%)p 1.00( 99.98%)d 0.00(  0.02%)
                                           -0.0000 -0.0000  0.0049 -0.0000 -0.0001
                                           -0.0000  0.0000 -0.0000 -0.0543 -0.0010
                                           -0.0004  0.0000  0.0000  0.0000  0.1246
                                            0.0026  0.0001  0.0000 -0.0000  0.0001
                                            0.9904  0.0202 -0.0005  0.0000 -0.0004
                                            0.0002  0.0077  0.0126 -0.0021 -0.0021
    56. (1.97928) LP ( 1) O  10           s( 57.25%)p 0.75( 42.73%)d 0.00(  0.02%)
                                           -0.0005  0.7565 -0.0139  0.0018  0.0000
                                           -0.6534  0.0062 -0.0017 -0.0058 -0.0096
                                            0.0020  0.0001 -0.0001 -0.0159 -0.0001
                                           -0.0000 -0.0001 -0.0004 -0.0006  0.0003
                                           -0.0111  0.0074
    57. (1.89244) LP ( 2) O  10           s(  0.00%)p 1.00( 99.92%)d 0.00(  0.07%)
                                           -0.0000  0.0045 -0.0025 -0.0016 -0.0001
                                           -0.0054 -0.0009 -0.0002 -0.0003  0.9868
                                            0.0132 -0.0039 -0.0007 -0.1586 -0.0021
                                            0.0005  0.0002  0.0268 -0.0043  0.0004
                                           -0.0004 -0.0004
    58. (1.99282) LP ( 1)Cl  18           s( 80.09%)p 0.25( 19.90%)d 0.00(  0.01%)
                                           -0.0000 -0.0003  0.8948 -0.0134 -0.0021
                                           -0.0000  0.0000  0.0001  0.2230 -0.0079
                                           -0.0010  0.0004  0.0002 -0.0001 -0.3825
                                            0.0137  0.0009 -0.0007 -0.0004 -0.0000
                                           -0.0522  0.0017  0.0001 -0.0001 -0.0000
                                            0.0090  0.0012 -0.0018  0.0048  0.0053
    59. (1.97053) LP ( 2)Cl  18           s(  0.01%)p 1.00( 99.97%)d 0.00(  0.02%)
                                           -0.0000 -0.0000  0.0092 -0.0010 -0.0001
                                            0.0000 -0.0000 -0.0000  0.8556  0.0121
                                           -0.0044  0.0003  0.0001 -0.0000  0.5055
                                            0.0070 -0.0024  0.0001  0.0001 -0.0000
                                            0.1093  0.0015 -0.0007  0.0000  0.0000
                                            0.0062  0.0006  0.0021 -0.0114  0.0002
    60. (1.93071) LP ( 3)Cl  18           s(  0.00%)p 1.00( 99.97%)d 0.00(  0.03%)
                                           -0.0000 -0.0000  0.0054 -0.0009 -0.0001
                                            0.0000 -0.0000  0.0000 -0.0403 -0.0009
                                           -0.0002  0.0001  0.0000 -0.0000 -0.1456
                                           -0.0021 -0.0003  0.0000  0.0000  0.0000
                                            0.9882  0.0166 -0.0002 -0.0004 -0.0002
                                            0.0006 -0.0088  0.0143  0.0026  0.0033
    61. (0.01579) RY*( 1) C   1           s( 11.22%)p 7.90( 88.64%)d 0.01(  0.14%)
                                           -0.0000  0.0664  0.3274  0.0001 -0.0239
                                           -0.0451 -0.9384  0.0223  0.0246 -0.0004
                                           -0.0473 -0.0008 -0.0088  0.0006 -0.0187
                                            0.0011  0.0005  0.0118  0.0119  0.0085
                                            0.0315  0.0101
    62. (0.00734) RY*( 2) C   1           s(  3.48%)p16.80( 58.46%)d10.94( 38.06%)
                                           -0.0000 -0.0072  0.1814 -0.0393  0.0170
                                           -0.0046  0.1043  0.0081  0.0117 -0.0259
                                           -0.7426 -0.1007  0.0170  0.0067  0.1028
                                            0.0167 -0.0030  0.6121 -0.0711  0.0071
                                           -0.0282 -0.0049
    63. (0.00617) RY*( 3) C   1           s(  0.14%)p30.50(  4.30%)d99.99( 95.56%)
                                            0.0000 -0.0017  0.0342  0.0138  0.0068
                                           -0.0038  0.0280 -0.0128  0.0142  0.0119
                                            0.0014  0.0117  0.0028  0.0766 -0.1726
                                           -0.0047 -0.0767  0.1281  0.9673 -0.0038
                                           -0.0453  0.0387
    64. (0.00261) RY*( 4) C   1           s(  0.15%)p99.99( 48.32%)d99.99( 51.53%)
                                            0.0000 -0.0028 -0.0144  0.0325  0.0148
                                            0.0008  0.0199  0.0438 -0.0038  0.0080
                                           -0.6261  0.2844 -0.0139 -0.0008  0.0790
                                           -0.0392  0.0027 -0.7067  0.1070  0.0010
                                            0.0610  0.0268
    65. (0.00149) RY*( 5) C   1           s( 72.88%)p 0.19( 13.86%)d 0.18( 13.26%)
                                           -0.0000 -0.0087  0.8533  0.0205  0.0146
                                           -0.0440  0.2775 -0.1708  0.0844 -0.0079
                                            0.1390  0.0270 -0.0038 -0.0040  0.0541
                                           -0.0138  0.0105 -0.1511 -0.0313 -0.0269
                                           -0.3039  0.1256
    66. (0.00045) RY*( 6) C   1           s( 37.85%)p 0.97( 36.82%)d 0.67( 25.33%)
                                           -0.0000  0.0061 -0.2601  0.5565 -0.0323
                                           -0.0209 -0.1141 -0.4384  0.1204  0.0054
                                           -0.0764 -0.1935  0.2905 -0.0036  0.1377
                                           -0.0354 -0.0078 -0.0391  0.0019 -0.0694
                                           -0.4922  0.0690
    67. (0.00033) RY*( 7) C   1           s(  0.04%)p95.79(  3.92%)d99.99( 96.04%)
                                           -0.0000  0.0000  0.0079  0.0184 -0.0029
                                           -0.0009  0.0051  0.0055  0.0101  0.0010
                                           -0.0073 -0.0174 -0.0128  0.0072 -0.0635
                                           -0.1783 -0.0516 -0.0193 -0.0087  0.9361
                                           -0.1552 -0.2439
    68. (0.00033) RY*( 8) C   1           s(  0.75%)p99.99( 95.44%)d 5.05(  3.80%)
                                           -0.0000  0.0004  0.0111  0.0854 -0.0103
                                           -0.0050  0.0206 -0.0706  0.0157  0.0016
                                           -0.1227 -0.0115 -0.0197  0.0085 -0.8322
                                            0.4394 -0.2181 -0.0472 -0.1654 -0.0056
                                           -0.0917  0.0002
    69. (0.00012) RY*( 9) C   1           s( 11.98%)p 4.28( 51.25%)d 3.07( 36.77%)
                                            0.0000 -0.0020  0.0765  0.3291 -0.0751
                                            0.0025  0.0169  0.4252 -0.3474 -0.0004
                                           -0.0210 -0.2712 -0.3611  0.0003  0.0325
                                            0.0255  0.0675 -0.0773  0.0362 -0.1828
                                           -0.2671 -0.5056
    70. (0.00007) RY*(10) C   1           s(  7.07%)p 7.17( 50.70%)d 5.97( 42.22%)
    71. (0.00006) RY*(11) C   1           s( 31.36%)p 1.18( 36.95%)d 1.01( 31.69%)
    72. (0.00004) RY*(12) C   1           s(  2.73%)p28.65( 78.13%)d 7.02( 19.15%)
    73. (0.00001) RY*(13) C   1           s( 33.38%)p 1.68( 56.10%)d 0.32( 10.52%)
    74. (0.00000) RY*(14) C   1           s(  1.43%)p54.23( 77.46%)d14.78( 21.11%)
    75. (0.00000) RY*(15) C   1           s( 85.58%)p 0.06(  5.41%)d 0.11(  9.01%)
    76. (0.00001) RY*(16) C   1           s(  0.20%)p99.99( 95.27%)d22.95(  4.54%)
    77. (0.00000) RY*(17) C   1           s(  0.06%)p99.99( 99.40%)d 9.07(  0.54%)
    78. (0.00537) RY*( 1) C   2           s(  1.09%)p88.31( 95.85%)d 2.82(  3.06%)
                                           -0.0000 -0.0165  0.1022 -0.0008  0.0118
                                            0.0182  0.7856  0.0474 -0.0465  0.0268
                                           -0.5482  0.1334 -0.0181 -0.0048  0.1278
                                           -0.0267  0.0074  0.1670 -0.0264  0.0139
                                            0.0293  0.0317
    79. (0.00323) RY*( 2) C   2           s(  5.39%)p17.32( 93.40%)d 0.22(  1.21%)
                                           -0.0000  0.0197  0.2302 -0.0157 -0.0167
                                            0.0472  0.5588  0.0147 -0.0895  0.0040
                                            0.7458 -0.1030  0.0425  0.0027 -0.2032
                                            0.0284 -0.0229 -0.0975  0.0272 -0.0038
                                            0.0224 -0.0367
    80. (0.00208) RY*( 3) C   2           s(  2.26%)p41.80( 94.60%)d 1.38(  3.13%)
                                           -0.0000  0.0021  0.1292  0.0762  0.0110
                                            0.0076 -0.0107  0.0377  0.0001 -0.0030
                                            0.2227 -0.0330  0.0338 -0.0167  0.9378
                                            0.0185  0.1121 -0.0146 -0.1359 -0.1112
                                            0.0166  0.0029
    81. (0.00147) RY*( 4) C   2           s( 80.23%)p 0.21( 16.66%)d 0.04(  3.11%)
                                           -0.0000  0.0037  0.8936  0.0587  0.0182
                                            0.0286 -0.2124  0.2771  0.0166 -0.0062
                                           -0.1538 -0.0343  0.0823  0.0037 -0.1052
                                            0.0151 -0.0265  0.0337  0.0090 -0.0287
                                           -0.1613 -0.0549
    82. (0.00028) RY*( 5) C   2           s( 10.60%)p 7.27( 77.01%)d 1.17( 12.39%)
                                           -0.0000  0.0004  0.2950 -0.1353 -0.0256
                                           -0.0018 -0.0741 -0.5994 -0.3832 -0.0022
                                           -0.0522  0.0816 -0.4926  0.0003  0.0107
                                           -0.0057  0.0798 -0.1410 -0.0136  0.0260
                                            0.3147  0.0638
    83. (0.00029) RY*( 6) C   2           s(  0.11%)p99.99( 12.56%)d99.99( 87.33%)
                                           -0.0000 -0.0001 -0.0224  0.0251  0.0044
                                           -0.0013  0.0073  0.0214  0.0194  0.0020
                                           -0.0388  0.0122  0.0204  0.0131 -0.1596
                                            0.2970 -0.0936 -0.0990 -0.7826 -0.4836
                                            0.1000  0.0841
    84. (0.00017) RY*( 7) C   2           s( 58.39%)p 0.26( 15.32%)d 0.45( 26.29%)
                                            0.0000  0.0008 -0.0493  0.7574 -0.0884
                                           -0.0028 -0.0274 -0.0918 -0.2680  0.0072
                                            0.0206 -0.2466 -0.0765 -0.0008 -0.0672
                                           -0.0074  0.0214  0.4601 -0.0058 -0.0810
                                            0.0553 -0.2039
    85. (0.00008) RY*( 8) C   2           s(  0.54%)p55.47( 29.82%)d99.99( 69.65%)
    86. (0.00007) RY*( 9) C   2           s(  1.56%)p54.49( 84.77%)d 8.79( 13.68%)
    87. (0.00003) RY*(10) C   2           s( 10.35%)p 5.08( 52.58%)d 3.58( 37.07%)
    88. (0.00004) RY*(11) C   2           s(  1.94%)p 9.53( 18.49%)d41.01( 79.57%)
    89. (0.00001) RY*(12) C   2           s(  1.44%)p 9.41( 13.59%)d58.80( 84.96%)
    90. (0.00001) RY*(13) C   2           s( 14.19%)p 3.33( 47.26%)d 2.72( 38.55%)
    91. (0.00000) RY*(14) C   2           s( 93.37%)p 0.05(  4.72%)d 0.02(  1.91%)
    92. (0.00001) RY*(15) C   2           s( 18.18%)p 4.19( 76.09%)d 0.32(  5.73%)
    93. (0.00000) RY*(16) C   2           s(  0.19%)p99.99( 69.30%)d99.99( 30.51%)
    94. (0.00000) RY*(17) C   2           s(  0.13%)p99.99( 98.19%)d12.57(  1.67%)
    95. (0.00508) RY*( 1) C   3           s(  0.12%)p99.99( 94.86%)d43.01(  5.02%)
                                           -0.0000  0.0160 -0.0137  0.0249 -0.0102
                                           -0.0161  0.3945 -0.0943  0.0295 -0.0220
                                            0.8742  0.0122  0.0497  0.0007 -0.1239
                                           -0.0133 -0.0086  0.1928 -0.0365 -0.0170
                                           -0.1054 -0.0183
    96. (0.00233) RY*( 2) C   3           s(  4.37%)p21.59( 94.33%)d 0.30(  1.30%)
                                           -0.0000 -0.0173  0.1750 -0.1127  0.0087
                                            0.0324  0.8613 -0.1516 -0.1683 -0.0083
                                           -0.3742  0.0264  0.0040  0.0022  0.0910
                                           -0.0044 -0.0083 -0.0734  0.0062 -0.0232
                                           -0.0832  0.0094
    97. (0.00121) RY*( 3) C   3           s(  0.29%)p99.99( 37.26%)d99.99( 62.45%)
                                           -0.0000  0.0009  0.0476 -0.0243 -0.0066
                                            0.0028 -0.0095  0.0741  0.0424 -0.0049
                                            0.1010 -0.0139  0.0225 -0.0278  0.5682
                                            0.1705  0.0401 -0.1672 -0.6452  0.3869
                                           -0.0629 -0.1632
    98. (0.00049) RY*( 4) C   3           s( 37.35%)p 1.13( 42.11%)d 0.55( 20.54%)
                                            0.0000 -0.0024  0.6056  0.0805 -0.0164
                                            0.0182 -0.0261  0.3228 -0.0148  0.0087
                                           -0.0358  0.1290 -0.0103  0.0006 -0.5329
                                           -0.0811 -0.0836 -0.0442 -0.4450 -0.0653
                                           -0.0071 -0.0331
    99. (0.00039) RY*( 5) C   3           s( 47.29%)p 0.68( 32.17%)d 0.43( 20.55%)
                                            0.0000 -0.0045  0.6746  0.1330  0.0021
                                            0.0124 -0.1525 -0.0286 -0.1765  0.0123
                                            0.1181  0.1458  0.0302  0.0044  0.4490
                                           -0.1448  0.0864  0.1485  0.4208  0.0608
                                           -0.0396 -0.0324
   100. (0.00017) RY*( 6) C   3           s(  5.57%)p 9.11( 50.76%)d 7.84( 43.67%)
                                            0.0000  0.0059  0.1972  0.1128 -0.0637
                                           -0.0107 -0.1189 -0.3307  0.0352  0.0070
                                            0.0315 -0.3512  0.1838 -0.0070 -0.1316
                                            0.4486 -0.0775 -0.4115  0.1147 -0.1148
                                           -0.4684 -0.1471
   101. (0.00013) RY*( 7) C   3           s(  7.41%)p 7.44( 55.15%)d 5.06( 37.45%)
                                           -0.0000  0.0078  0.1503  0.1134  0.1964
                                            0.0113 -0.0204 -0.2399 -0.2184 -0.0047
                                           -0.0288 -0.2968 -0.2830 -0.0083 -0.0900
                                            0.5181  0.0077  0.3894 -0.0943  0.1414
                                            0.3841  0.2154
   102. (0.00012) RY*( 8) C   3           s(  6.49%)p12.31( 79.96%)d 2.09( 13.54%)
                                           -0.0000 -0.0045 -0.1597  0.1984  0.0055
                                            0.0059  0.0564  0.4567 -0.5506 -0.0060
                                            0.0057 -0.3142  0.4187  0.0023  0.0332
                                            0.0535 -0.0812  0.0946  0.0544 -0.0820
                                            0.1089 -0.3240
   103. (0.00010) RY*( 9) C   3           s( 36.40%)p 0.96( 34.87%)d 0.79( 28.73%)
   104. (0.00007) RY*(10) C   3           s( 17.50%)p 4.37( 76.45%)d 0.35(  6.05%)
   105. (0.00004) RY*(11) C   3           s( 14.75%)p 1.66( 24.42%)d 4.12( 60.83%)
   106. (0.00004) RY*(12) C   3           s( 26.83%)p 2.45( 65.62%)d 0.28(  7.54%)
   107. (0.00002) RY*(13) C   3           s( 22.90%)p 2.39( 54.66%)d 0.98( 22.44%)
   108. (0.00001) RY*(14) C   3           s(  1.97%)p 7.18( 14.17%)d42.50( 83.86%)
   109. (0.00001) RY*(15) C   3           s(  0.77%)p20.68( 15.91%)d99.99( 83.32%)
   110. (0.00000) RY*(16) C   3           s( 69.25%)p 0.43( 29.51%)d 0.02(  1.25%)
   111. (0.00000) RY*(17) C   3           s(  0.77%)p99.99( 97.94%)d 1.69(  1.30%)
   112. (0.00671) RY*( 1) C   4           s(  0.20%)p99.99( 97.20%)d13.37(  2.61%)
                                            0.0000  0.0254  0.0299 -0.0126 -0.0159
                                           -0.0038 -0.4119 -0.0436  0.0054 -0.0040
                                           -0.8829  0.0707  0.0021 -0.0010  0.1253
                                           -0.0089  0.0016  0.1196 -0.0208 -0.0217
                                           -0.0928 -0.0478
   113. (0.00552) RY*( 2) C   4           s(  0.57%)p99.99( 93.96%)d 9.57(  5.47%)
                                           -0.0000 -0.0062  0.0742 -0.0114  0.0071
                                           -0.0255 -0.8696  0.0953  0.0856  0.0048
                                            0.3958 -0.0383 -0.0122 -0.0011 -0.0883
                                            0.0131  0.0054  0.1741 -0.0128  0.0232
                                            0.1537 -0.0087
   114. (0.00192) RY*( 3) C   4           s(  1.31%)p51.58( 67.76%)d23.54( 30.92%)
                                           -0.0000 -0.0010  0.0968 -0.0614 -0.0012
                                            0.0007 -0.0180 -0.0255  0.0145  0.0002
                                            0.1311 -0.0171  0.0058 -0.0182  0.7954
                                           -0.1607  0.0131 -0.0381 -0.3797 -0.3954
                                            0.0584  0.0621
   115. (0.00133) RY*( 4) C   4           s( 69.11%)p 0.17( 11.55%)d 0.28( 19.34%)
                                           -0.0000 -0.0080  0.8310  0.0218  0.0060
                                           -0.0051  0.0532 -0.1862  0.0082  0.0119
                                            0.0604  0.0513  0.0676 -0.0098  0.1960
                                            0.1620  0.0466  0.0711  0.1606  0.3618
                                           -0.1563 -0.0849
   116. (0.00124) RY*( 5) C   4           s( 23.55%)p 1.46( 34.36%)d 1.79( 42.09%)
                                           -0.0000 -0.0042  0.4754  0.0970  0.0068
                                           -0.0042  0.0564 -0.0577 -0.0235  0.0075
                                           -0.0639 -0.0552  0.0405  0.0152 -0.5047
                                           -0.2490 -0.1037  0.0567 -0.2359 -0.5944
                                            0.0435  0.0822
   117. (0.00070) RY*( 6) C   4           s(  4.18%)p 2.85( 11.94%)d20.05( 83.87%)
                                            0.0000 -0.0007 -0.0625  0.1948  0.0007
                                            0.0056 -0.2378 -0.1870 -0.0949 -0.0119
                                            0.0955 -0.0015  0.0926  0.0020 -0.0271
                                           -0.0064 -0.0163 -0.6131  0.0318 -0.1031
                                           -0.6668  0.0805
   118. (0.00035) RY*( 7) C   4           s(  2.91%)p 6.78( 19.75%)d26.54( 77.34%)
                                           -0.0000  0.0183  0.0939  0.1367 -0.0358
                                           -0.0164 -0.0743 -0.0739 -0.2304 -0.0362
                                           -0.1280 -0.1739  0.2872  0.0046  0.0166
                                            0.0195 -0.0452 -0.5268  0.0112  0.1700
                                            0.6256  0.2746
   119. (0.00029) RY*( 8) C   4           s(  0.51%)p 8.76(  4.48%)d99.99( 95.00%)
                                           -0.0000  0.0006  0.0085  0.0708 -0.0059
                                           -0.0001 -0.0091  0.0409 -0.0632 -0.0040
                                            0.0135 -0.0546  0.0276 -0.0083  0.1831
                                           -0.0394 -0.0030  0.1013  0.8571 -0.4227
                                            0.0513  0.1545
   120. (0.00012) RY*( 9) C   4           s( 25.56%)p 2.56( 65.42%)d 0.35(  9.02%)
                                            0.0000  0.0054  0.1601  0.4708 -0.0911
                                           -0.0035  0.0280  0.6466  0.2455 -0.0073
                                           -0.0685  0.0232 -0.3916  0.0028  0.0503
                                           -0.0443  0.1086 -0.2621  0.0134  0.0240
                                            0.0493 -0.1354
   121. (0.00009) RY*(10) C   4           s( 21.33%)p 2.02( 43.11%)d 1.67( 35.56%)
   122. (0.00005) RY*(11) C   4           s( 13.78%)p 5.81( 80.08%)d 0.45(  6.14%)
   123. (0.00003) RY*(12) C   4           s(  5.35%)p14.50( 77.62%)d 3.18( 17.03%)
   124. (0.00003) RY*(13) C   4           s(  6.64%)p10.48( 69.54%)d 3.59( 23.83%)
   125. (0.00001) RY*(14) C   4           s(  0.52%)p99.99( 95.92%)d 6.79(  3.55%)
   126. (0.00001) RY*(15) C   4           s( 27.18%)p 1.10( 29.88%)d 1.58( 42.94%)
   127. (0.00000) RY*(16) C   4           s( 96.55%)p 0.02(  1.57%)d 0.02(  1.88%)
   128. (0.00000) RY*(17) C   4           s(  0.89%)p99.99( 95.96%)d 3.52(  3.15%)
   129. (0.00551) RY*( 1) C   5           s(  4.69%)p19.76( 92.67%)d 0.56(  2.64%)
                                            0.0000 -0.0181  0.2118 -0.0414  0.0015
                                            0.0368  0.0447  0.0932 -0.0072 -0.0111
                                            0.9449 -0.0482  0.0102  0.0027 -0.1379
                                           -0.0038 -0.0061  0.1534 -0.0136  0.0237
                                            0.0438  0.0156
   130. (0.00367) RY*( 2) C   5           s(  2.25%)p41.16( 92.73%)d 2.23(  5.02%)
                                            0.0000 -0.0036  0.1127  0.0989  0.0064
                                           -0.0063 -0.9553  0.0639  0.0186 -0.0192
                                            0.0062  0.0071  0.0436  0.0092  0.0474
                                            0.0740 -0.0056  0.0653 -0.1291 -0.0471
                                            0.1645  0.0001
   131. (0.00195) RY*( 3) C   5           s(  3.05%)p15.88( 48.39%)d15.93( 48.56%)
                                            0.0000 -0.0025  0.0682  0.1605  0.0071
                                            0.0026 -0.0971  0.2986  0.0811 -0.0066
                                           -0.1305 -0.2239  0.0307 -0.0082 -0.5011
                                           -0.2428 -0.0217  0.0787  0.5586  0.4031
                                           -0.0512 -0.0478
   132. (0.00100) RY*( 4) C   5           s( 70.19%)p 0.36( 25.08%)d 0.07(  4.73%)
                                            0.0000 -0.0060  0.8169  0.1834 -0.0293
                                            0.0101  0.1357  0.1622 -0.0148 -0.0182
                                           -0.1784 -0.3261  0.0578  0.0027  0.2355
                                            0.0916 -0.0048  0.0423 -0.0894 -0.0997
                                           -0.1632 -0.0305
   133. (0.00058) RY*( 5) C   5           s( 18.60%)p 4.36( 81.19%)d 0.01(  0.21%)
                                            0.0000  0.0025  0.3747 -0.2114 -0.0306
                                            0.0010  0.0006 -0.4044  0.0016 -0.0086
                                           -0.1222  0.3733 -0.0104 -0.0027 -0.5957
                                            0.3726 -0.0098  0.0152 -0.0291  0.0060
                                           -0.0013 -0.0312
   134. (0.00053) RY*( 6) C   5           s( 22.78%)p 2.41( 54.82%)d 0.98( 22.41%)
                                           -0.0000 -0.0043 -0.2679  0.3938  0.0308
                                           -0.0001  0.1222  0.2923 -0.1041  0.0056
                                           -0.0520 -0.3109 -0.0258  0.0001 -0.4318
                                            0.3871 -0.0241  0.0656 -0.3884 -0.2283
                                            0.1294  0.0037
   135. (0.00022) RY*( 7) C   5           s(  5.60%)p 9.47( 53.06%)d 7.38( 41.33%)
                                           -0.0000 -0.0034 -0.0938  0.2145 -0.0344
                                            0.0010  0.0307 -0.1440  0.2017 -0.0001
                                            0.0612 -0.0397 -0.0642 -0.0098  0.2811
                                            0.6029  0.1274  0.1854  0.5811 -0.0990
                                            0.1711 -0.0473
   136. (0.00018) RY*( 8) C   5           s( 19.91%)p 1.94( 38.56%)d 2.09( 41.53%)
                                            0.0000  0.0047  0.1101  0.4307  0.0381
                                            0.0124  0.1748 -0.1456  0.3036 -0.0004
                                           -0.0559  0.2816  0.2415  0.0057  0.0205
                                           -0.3131 -0.0480  0.2604 -0.1531  0.0763
                                            0.5596 -0.0716
   137. (0.00014) RY*( 9) C   5           s( 20.14%)p 3.24( 65.35%)d 0.72( 14.51%)
                                           -0.0000 -0.0008 -0.0025  0.4232 -0.1493
                                           -0.0059 -0.0503 -0.3551 -0.2947 -0.0016
                                            0.0436  0.0103 -0.6260  0.0018  0.0056
                                           -0.1899  0.0893  0.1820 -0.0500  0.0885
                                           -0.2030 -0.2458
   138. (0.00012) RY*(10) C   5           s(  5.10%)p11.93( 60.88%)d 6.66( 34.02%)
                                           -0.0000  0.0057 -0.1015  0.1223  0.1605
                                           -0.0131 -0.0384 -0.4756 -0.2861 -0.0084
                                            0.0050 -0.2828  0.4624  0.0011  0.0118
                                            0.0021 -0.0709  0.3158 -0.0057  0.1547
                                           -0.2206  0.4097
   139. (0.00009) RY*(11) C   5           s(  3.40%)p21.77( 74.00%)d 6.65( 22.59%)
   140. (0.00005) RY*(12) C   5           s(  5.64%)p 6.72( 37.88%)d10.01( 56.48%)
   141. (0.00004) RY*(13) C   5           s( 20.53%)p 0.41(  8.52%)d 3.46( 70.96%)
   142. (0.00000) RY*(14) C   5           s(  0.13%)p99.99( 98.57%)d 9.97(  1.30%)
   143. (0.00001) RY*(15) C   5           s(  1.22%)p22.88( 27.90%)d58.12( 70.88%)
   144. (0.00000) RY*(16) C   5           s( 93.33%)p 0.05(  4.92%)d 0.02(  1.75%)
   145. (0.00001) RY*(17) C   5           s(  3.43%)p10.41( 35.66%)d17.78( 60.92%)
   146. (0.00601) RY*( 1) C   6           s(  0.80%)p99.99( 96.54%)d 3.34(  2.66%)
                                            0.0000  0.0004  0.0732  0.0509 -0.0038
                                           -0.0140  0.5861  0.0672  0.0274 -0.0074
                                           -0.7713  0.0115  0.0384  0.0025 -0.1396
                                            0.0197 -0.0033  0.1281  0.0253  0.0275
                                            0.0935  0.0070
   147. (0.00575) RY*( 2) C   6           s(  3.69%)p25.28( 93.23%)d 0.84(  3.08%)
                                            0.0000 -0.0038  0.1853 -0.0501 -0.0054
                                           -0.0064  0.7592  0.0332  0.0250  0.0147
                                            0.5868 -0.0280 -0.0283 -0.0064  0.0893
                                            0.0020  0.0073 -0.0587 -0.0065  0.0059
                                            0.1637 -0.0219
   148. (0.00236) RY*( 3) C   6           s(  2.46%)p39.25( 96.57%)d 0.39(  0.97%)
                                           -0.0000  0.0009  0.1481  0.0516 -0.0018
                                           -0.0008 -0.0177  0.0163  0.0051 -0.0072
                                           -0.1565 -0.0826  0.0058 -0.0030  0.9381
                                           -0.2257  0.0521  0.0919 -0.0277  0.0214
                                           -0.0050  0.0049
   149. (0.00072) RY*( 4) C   6           s( 81.14%)p 0.20( 16.27%)d 0.03(  2.60%)
                                           -0.0000  0.0004  0.8953  0.0966  0.0194
                                            0.0063 -0.1925  0.3037 -0.0137  0.0067
                                           -0.0099 -0.0283 -0.0818 -0.0032 -0.1582
                                           -0.0021  0.0221 -0.0085  0.0385 -0.0645
                                           -0.0290  0.1393
   150. (0.00065) RY*( 5) C   6           s(  0.54%)p21.24( 11.55%)d99.99( 87.90%)
                                            0.0000 -0.0010  0.0670  0.0304  0.0049
                                           -0.0014  0.0015 -0.0635  0.0137  0.0013
                                            0.0129 -0.2174  0.0002  0.0196 -0.0763
                                           -0.2277 -0.0761 -0.0923  0.3890  0.8040
                                           -0.1718 -0.2082
   151. (0.00048) RY*( 6) C   6           s( 20.13%)p 1.14( 23.02%)d 2.82( 56.85%)
                                           -0.0000  0.0016 -0.1519  0.4221  0.0038
                                            0.0004  0.0721  0.0958  0.1792 -0.0068
                                            0.0231 -0.3904  0.0907 -0.0037  0.0395
                                            0.1366  0.0468 -0.1993  0.5474 -0.3369
                                           -0.2448  0.2361
   152. (0.00040) RY*( 7) C   6           s( 23.06%)p 0.55( 12.76%)d 2.78( 64.18%)
                                           -0.0000  0.0024 -0.0518  0.4772  0.0119
                                            0.0022  0.0720  0.0680  0.1245 -0.0010
                                            0.0170 -0.2858 -0.0379 -0.0006 -0.0802
                                           -0.1111  0.0115 -0.1350 -0.7111  0.1270
                                           -0.3178 -0.0286
   153. (0.00016) RY*( 8) C   6           s(  7.75%)p 8.63( 66.84%)d 3.28( 25.42%)
                                            0.0000 -0.0028  0.0019  0.2755  0.0397
                                            0.0006  0.0774 -0.2876 -0.0548  0.0135
                                            0.0524  0.3006 -0.6545  0.0017 -0.0536
                                           -0.1980  0.1136  0.3659  0.1545 -0.1007
                                           -0.2936 -0.0099
   154. (0.00012) RY*( 9) C   6           s( 12.47%)p 6.33( 78.89%)d 0.69(  8.64%)
                                            0.0000 -0.0039  0.2789  0.2146  0.0291
                                           -0.0074 -0.0346 -0.7685 -0.0775  0.0006
                                           -0.0008 -0.2150  0.2799 -0.0063 -0.0137
                                            0.2275 -0.1203  0.1491 -0.0265 -0.0893
                                            0.1326 -0.1946
   155. (0.00009) RY*(10) C   6           s(  6.35%)p 9.42( 59.84%)d 5.32( 33.81%)
   156. (0.00006) RY*(11) C   6           s( 11.70%)p 1.37( 15.99%)d 6.18( 72.31%)
   157. (0.00006) RY*(12) C   6           s( 24.10%)p 2.18( 52.57%)d 0.97( 23.32%)
   158. (0.00004) RY*(13) C   6           s( 19.54%)p 1.87( 36.56%)d 2.25( 43.90%)
   159. (0.00004) RY*(14) C   6           s(  4.26%)p12.61( 53.69%)d 9.88( 42.05%)
   160. (0.00001) RY*(15) C   6           s(  1.66%)p49.71( 82.50%)d 9.55( 15.84%)
   161. (0.00001) RY*(16) C   6           s( 80.28%)p 0.05(  3.67%)d 0.20( 16.05%)
   162. (0.00000) RY*(17) C   6           s(  0.12%)p99.99( 99.58%)d 2.42(  0.29%)
   163. (0.00096) RY*( 1) H   7           s( 95.76%)p 0.04(  4.24%)
                                           -0.0030  0.9786  0.0034 -0.2058  0.0047
                                            0.0058
   164. (0.00023) RY*( 2) H   7           s( 83.34%)p 0.20( 16.66%)
                                            0.0025 -0.0181  0.9127 -0.0792  0.1180
                                           -0.3826
   165. (0.00013) RY*( 3) H   7           s( 10.59%)p 8.45( 89.41%)
                                            0.0033  0.0065  0.3253  0.0690  0.3588
                                            0.8721
   166. (0.00007) RY*( 4) H   7           s(  6.03%)p15.58( 93.97%)
   167. (0.00004) RY*( 5) H   7           s(  4.32%)p22.17( 95.68%)
   168. (0.00208) RY*( 1) H   8           s( 99.24%)p 0.01(  0.76%)
                                           -0.0035  0.9962  0.0010 -0.0813 -0.0298
                                            0.0095
   169. (0.00017) RY*( 2) H   8           s( 82.72%)p 0.21( 17.28%)
                                            0.0071  0.0061  0.9095  0.2182 -0.3006
                                            0.1867
   170. (0.00011) RY*( 3) H   8           s(  1.13%)p87.45( 98.87%)
                                           -0.0018  0.0865 -0.0618  0.8949  0.4300
                                           -0.0550
   171. (0.00011) RY*( 4) H   8           s(  0.92%)p99.99( 99.08%)
                                            0.0022  0.0071  0.0958  0.0696 -0.2553
                                           -0.9595
   172. (0.00004) RY*( 5) H   8           s( 16.03%)p 5.24( 83.97%)
   173. (0.00693) RY*( 1)Cl   9           s(  0.02%)p99.99( 59.11%)d99.99( 40.88%)
                                           -0.0000 -0.0000 -0.0002  0.0104  0.0089
                                           -0.0010  0.0000  0.0000 -0.0006  0.0368
                                            0.0277  0.0040  0.0005 -0.0000 -0.0003
                                           -0.1041 -0.0186 -0.0029 -0.0001  0.0000
                                            0.0060 -0.7544 -0.0792 -0.0477 -0.0039
                                            0.0123  0.3051  0.5472 -0.0829 -0.0960
   174. (0.00383) RY*( 2)Cl   9           s(  0.09%)p99.99( 79.52%)d99.99( 20.38%)
                                           -0.0000 -0.0000 -0.0051 -0.0020  0.0299
                                            0.0025 -0.0001  0.0000 -0.0093  0.7186
                                            0.0036 -0.0379  0.0073  0.0000 -0.0095
                                           -0.5133 -0.0448  0.0318  0.0000 -0.0000
                                            0.0007  0.1026  0.0078 -0.0055  0.0004
                                           -0.1843  0.0054 -0.0676 -0.4065 -0.0085
   175. (0.00131) RY*( 3)Cl   9           s( 29.21%)p 1.77( 51.76%)d 0.65( 19.03%)
                                           -0.0000 -0.0000 -0.0188  0.5361  0.0644
                                           -0.0105  0.0016  0.0000 -0.0320 -0.3215
                                           -0.2661  0.0686  0.0009  0.0000 -0.0768
                                           -0.5581  0.1112  0.0699  0.0195  0.0000
                                            0.0082  0.0496 -0.0125 -0.0043 -0.0026
                                            0.4203 -0.0512 -0.0169 -0.0484 -0.0917
   176. (0.00057) RY*( 4)Cl   9           s( 51.46%)p 0.76( 39.31%)d 0.18(  9.23%)
                                            0.0000  0.0000  0.0039  0.6977 -0.1644
                                           -0.0261  0.0012 -0.0000  0.0112  0.3646
                                           -0.1556  0.0770 -0.0179 -0.0000  0.0116
                                            0.4417  0.1394  0.1109 -0.0218  0.0000
                                           -0.0013 -0.0315 -0.0336 -0.0047  0.0013
                                           -0.0898 -0.0035  0.0750  0.0690  0.2718
   177. (0.00016) RY*( 5)Cl   9           s(  1.02%)p79.21( 80.57%)d18.10( 18.41%)
                                           -0.0000 -0.0000 -0.0014  0.0997  0.0151
                                           -0.0021  0.0003  0.0000 -0.0005 -0.0194
                                            0.2108 -0.0106 -0.0072  0.0000 -0.0046
                                           -0.0474  0.0751  0.0165 -0.0036  0.0000
                                            0.0154 -0.4026  0.7647 -0.0729  0.0083
                                           -0.0316 -0.0654 -0.4150  0.0168  0.0796
   178. (0.00012) RY*( 6)Cl   9           s( 12.00%)p 6.24( 74.95%)d 1.09( 13.05%)
                                            0.0000 -0.0000 -0.0064  0.3430 -0.0473
                                           -0.0084  0.0013  0.0000  0.0001 -0.2553
                                            0.7819 -0.0006 -0.0135  0.0000 -0.0314
                                           -0.0191 -0.1628  0.0810 -0.0112  0.0000
                                            0.0003  0.1175 -0.1560  0.0081 -0.0013
                                           -0.1936 -0.0070  0.0580 -0.2952 -0.0494
   179. (0.00012) RY*( 7)Cl   9           s( 35.61%)p 0.29( 10.44%)d 1.51( 53.95%)
                                           -0.0000  0.0000  0.0090  0.1565  0.5725
                                           -0.0613  0.0026 -0.0000  0.0082 -0.0515
                                           -0.0951  0.0387  0.0204 -0.0000  0.0200
                                           -0.1420 -0.1061  0.2364  0.0367 -0.0000
                                           -0.0026  0.0331  0.0034 -0.0219 -0.0031
                                           -0.5709  0.0855  0.0118  0.4247 -0.1603
   180. (0.00004) RY*( 8)Cl   9           s(  4.92%)p12.70( 62.54%)d 6.61( 32.54%)
   181. (0.00002) RY*( 9)Cl   9           s(  0.15%)p99.99( 19.59%)d99.99( 80.26%)
   182. (0.00001) RY*(10)Cl   9           s( 42.78%)p 0.56( 24.01%)d 0.78( 33.21%)
   183. (0.00002) RY*(11)Cl   9           s(  0.09%)p99.99( 42.06%)d99.99( 57.85%)
   184. (0.00000) RY*(12)Cl   9           s(  0.03%)p99.99( 99.65%)d 9.19(  0.32%)
   185. (0.00000) RY*(13)Cl   9           s(  1.08%)p91.43( 98.86%)d 0.05(  0.05%)
   186. (0.00000) RY*(14)Cl   9           s(  0.06%)p99.99( 99.77%)d 2.73(  0.17%)
   187. (0.00000) RY*(15)Cl   9           s(  0.21%)p99.99( 99.66%)d 0.63(  0.13%)
   188. (0.00000) RY*(16)Cl   9           s(  0.00%)p 1.00( 99.91%)d 0.00(  0.09%)
   189. (0.00000) RY*(17)Cl   9           s( 99.11%)p 0.00(  0.36%)d 0.01(  0.54%)
   190. (0.00000) RY*(18)Cl   9           s(100.00%)p 0.00(  0.00%)d 0.00(  0.00%)
   191. (0.00000) RY*(19)Cl   9           s(  6.37%)p14.22( 90.65%)d 0.47(  2.97%)
   192. (0.00001) RY*(20)Cl   9           s( 13.55%)p 2.95( 39.96%)d 3.43( 46.49%)
   193. (0.00001) RY*(21)Cl   9           s(  2.07%)p13.54( 28.02%)d33.78( 69.91%)
   194. (0.00450) RY*( 1) O  10           s(  1.85%)p52.14( 96.25%)d 1.03(  1.90%)
                                            0.0000  0.0007  0.1246  0.0542 -0.0006
                                           -0.0045  0.0286 -0.0103  0.0112  0.0096
                                           -0.9670 -0.0117 -0.0110 -0.0014  0.1615
                                           -0.0005  0.0033  0.1358 -0.0215  0.0002
                                           -0.0095 -0.0053
   195. (0.00287) RY*( 2) O  10           s(  0.05%)p99.99( 98.89%)d23.03(  1.07%)
                                           -0.0000  0.0000  0.0177 -0.0123  0.0004
                                           -0.0005 -0.0068 -0.0043  0.0032  0.0019
                                            0.1649 -0.0013  0.0032  0.0125  0.9800
                                            0.0127  0.0298 -0.0180 -0.1014 -0.0069
                                            0.0036 -0.0017
   196. (0.00074) RY*( 3) O  10           s( 68.18%)p 0.46( 31.30%)d 0.01(  0.52%)
                                            0.0000 -0.0025  0.8105  0.1574  0.0053
                                           -0.0171  0.4398  0.3185 -0.0079  0.0016
                                            0.1148  0.0600 -0.0088 -0.0007 -0.0275
                                           -0.0089  0.0037 -0.0147  0.0035  0.0104
                                            0.0700 -0.0015
   197. (0.00025) RY*( 4) O  10           s( 27.76%)p 2.58( 71.60%)d 0.02(  0.64%)
                                           -0.0000 -0.0076  0.4797  0.2178 -0.0016
                                           -0.0246 -0.7292 -0.3587  0.1329  0.0010
                                            0.0516  0.1798  0.0255 -0.0004 -0.0208
                                           -0.0359  0.0001 -0.0089  0.0029 -0.0156
                                           -0.0709 -0.0321
   198. (0.00008) RY*( 5) O  10           s( 19.90%)p 2.76( 55.00%)d 1.26( 25.10%)
   199. (0.00004) RY*( 6) O  10           s( 44.76%)p 1.08( 48.56%)d 0.15(  6.68%)
   200. (0.00003) RY*( 7) O  10           s( 28.25%)p 1.76( 49.75%)d 0.78( 22.00%)
   201. (0.00001) RY*( 8) O  10           s(  2.81%)p34.11( 95.82%)d 0.49(  1.37%)
   202. (0.00000) RY*( 9) O  10           s(  0.09%)p99.99( 99.50%)d 4.63(  0.41%)
   203. (0.00001) RY*(10) O  10           s(  0.18%)p99.99( 99.71%)d 0.56(  0.10%)
   204. (0.00000) RY*(11) O  10           s( 99.57%)p 0.00(  0.35%)d 0.00(  0.08%)
   205. (0.00000) RY*(12) O  10           s(  0.01%)p 1.00( 99.99%)d 0.00(  0.01%)
   206. (0.00001) RY*(13) O  10           s(  0.73%)p 3.95(  2.87%)d99.99( 96.40%)
   207. (0.00000) RY*(14) O  10           s(  0.04%)p33.21(  1.22%)d99.99( 98.75%)
   208. (0.00000) RY*(15) O  10           s(  0.11%)p 3.20(  0.36%)d99.99( 99.53%)
   209. (0.00000) RY*(16) O  10           s(  1.92%)p24.37( 46.84%)d26.66( 51.23%)
   210. (0.00000) RY*(17) O  10           s(  3.74%)p 0.64(  2.39%)d25.09( 93.87%)
   211. (0.00319) RY*( 1) H  11           s( 99.67%)p 0.00(  0.33%)
                                            0.0029  0.9983  0.0001 -0.0530  0.0232
                                           -0.0004
   212. (0.00024) RY*( 2) H  11           s( 94.70%)p 0.06(  5.30%)
                                            0.0030 -0.0130  0.9730 -0.1852  0.1313
                                           -0.0382
   213. (0.00011) RY*( 3) H  11           s(  0.04%)p99.99( 99.96%)
                                           -0.0009 -0.0023  0.0210  0.0184  0.1577
                                            0.9871
   214. (0.00004) RY*( 4) H  11           s(  1.85%)p53.19( 98.15%)
   215. (0.00004) RY*( 5) H  11           s(  3.78%)p25.43( 96.22%)
   216. (0.00714) RY*( 1) C  12           s(  6.18%)p14.74( 91.15%)d 0.43(  2.66%)
                                           -0.0000  0.0027  0.2483 -0.0124  0.0066
                                           -0.0067 -0.0902 -0.1115  0.0040  0.0149
                                            0.9423  0.0182 -0.0421  0.0003 -0.0186
                                           -0.0012 -0.0144  0.0889  0.0420 -0.0030
                                            0.1277 -0.0250
   217. (0.00485) RY*( 2) C  12           s(  2.65%)p35.21( 93.31%)d 1.52(  4.04%)
                                            0.0000  0.0007  0.1540  0.0525 -0.0043
                                            0.0253 -0.9475 -0.0416 -0.0565 -0.0071
                                           -0.1647  0.0336  0.0260 -0.0042 -0.0286
                                           -0.0025 -0.0007  0.0064  0.0492 -0.0194
                                            0.1903 -0.0360
   218. (0.00166) RY*( 3) C  12           s( 37.05%)p 1.09( 40.52%)d 0.61( 22.43%)
                                           -0.0000 -0.0003  0.5939 -0.1321  0.0158
                                           -0.0121  0.2110 -0.3937  0.0361  0.0072
                                           -0.2112  0.2563 -0.0561 -0.0040  0.2999
                                           -0.0251 -0.0143 -0.2840  0.2269 -0.0683
                                            0.2902 -0.0572
   219. (0.00127) RY*( 4) C  12           s(  1.72%)p13.09( 22.48%)d44.14( 75.80%)
                                            0.0000 -0.0002  0.0088  0.1308  0.0006
                                            0.0036  0.0577  0.2294 -0.0130 -0.0039
                                           -0.0135  0.0652  0.0830 -0.0177 -0.3319
                                           -0.2020 -0.0776  0.0317  0.8383  0.1898
                                            0.0288  0.1318
   220. (0.00089) RY*( 5) C  12           s(  5.64%)p 7.26( 40.95%)d 9.47( 53.41%)
                                           -0.0000  0.0002  0.2374  0.0004 -0.0090
                                           -0.0045  0.0803 -0.1407  0.0053 -0.0037
                                           -0.0785  0.0685  0.0691 -0.0034 -0.6050
                                            0.0173 -0.0358 -0.0629 -0.3794  0.5730
                                            0.1856  0.1527
   221. (0.00065) RY*( 6) C  12           s(  4.70%)p 9.11( 42.87%)d11.15( 52.43%)
                                            0.0000 -0.0002  0.2123  0.0442 -0.0049
                                           -0.0024  0.0822  0.0186  0.0420 -0.0058
                                           -0.0621  0.0350  0.0760 -0.0019 -0.5944
                                            0.2315  0.0449  0.0480 -0.0147 -0.6795
                                           -0.0280 -0.2434
   222. (0.00038) RY*( 7) C  12           s( 59.41%)p 0.44( 26.43%)d 0.24( 14.16%)
                                           -0.0000 -0.0008  0.4855  0.5985 -0.0154
                                           -0.0085  0.0826  0.1389  0.0474 -0.0142
                                           -0.0881 -0.3428  0.2331  0.0023  0.2014
                                           -0.1130  0.0524  0.3459 -0.1027  0.0374
                                           -0.0984  0.0173
   223. (0.00016) RY*( 8) C  12           s(  6.00%)p10.64( 63.83%)d 5.03( 30.17%)
                                           -0.0000  0.0013  0.0551  0.2384  0.0097
                                           -0.0085 -0.0419 -0.3939 -0.5320  0.0042
                                            0.0073 -0.1916 -0.3760 -0.0042 -0.1083
                                            0.0467 -0.0791 -0.2110  0.0928  0.0355
                                           -0.4971  0.0134
   224. (0.00012) RY*( 9) C  12           s( 31.59%)p 1.05( 33.10%)d 1.12( 35.31%)
                                           -0.0000  0.0056 -0.0973  0.5185  0.1937
                                            0.0043  0.0194  0.2615 -0.1714  0.0086
                                            0.0930  0.4517  0.0588  0.0024  0.0668
                                            0.0710 -0.0840 -0.4136 -0.1622 -0.1663
                                            0.1467  0.3264
   225. (0.00009) RY*(10) C  12           s( 15.41%)p 2.91( 44.82%)d 2.58( 39.77%)
   226. (0.00007) RY*(11) C  12           s( 14.96%)p 3.35( 50.05%)d 2.34( 34.99%)
   227. (0.00004) RY*(12) C  12           s(  2.31%)p31.34( 72.41%)d10.94( 25.28%)
   228. (0.00003) RY*(13) C  12           s(  3.59%)p18.17( 65.22%)d 8.69( 31.19%)
   229. (0.00003) RY*(14) C  12           s( 27.60%)p 1.33( 36.63%)d 1.30( 35.78%)
   230. (0.00001) RY*(15) C  12           s(  1.42%)p67.99( 96.48%)d 1.48(  2.10%)
   231. (0.00000) RY*(16) C  12           s( 77.09%)p 0.01(  0.59%)d 0.29( 22.33%)
   232. (0.00001) RY*(17) C  12           s(  2.70%)p29.35( 79.29%)d 6.67( 18.01%)
   233. (0.00594) RY*( 1) C  13           s(  7.26%)p12.55( 91.12%)d 0.22(  1.62%)
                                            0.0000 -0.0018  0.2690 -0.0160 -0.0052
                                            0.0561 -0.1188  0.0886 -0.0190  0.0526
                                           -0.9137 -0.0072 -0.0297  0.0102 -0.2162
                                            0.0166 -0.0053  0.0960  0.0133  0.0169
                                           -0.0802 -0.0100
   234. (0.00322) RY*( 2) C  13           s(  1.94%)p49.80( 96.79%)d 0.65(  1.26%)
                                            0.0000  0.0071 -0.0725  0.1188  0.0027
                                            0.0248  0.9504 -0.1586 -0.0249 -0.0087
                                           -0.1855 -0.0076  0.0283  0.0007  0.0529
                                           -0.0090  0.0096 -0.0123 -0.0103 -0.0188
                                            0.1074 -0.0221
   235. (0.00110) RY*( 3) C  13           s( 25.26%)p 2.57( 64.84%)d 0.39(  9.91%)
                                            0.0000  0.0080  0.4997 -0.0516  0.0129
                                            0.0257  0.0278  0.2797 -0.0742  0.0318
                                           -0.0172  0.2594  0.0381  0.0189  0.7004
                                           -0.0468  0.0003 -0.0599 -0.2370  0.0763
                                            0.1680  0.0724
   236. (0.00086) RY*( 4) C  13           s( 48.01%)p 0.97( 46.68%)d 0.11(  5.31%)
                                            0.0000  0.0134  0.5574 -0.4112 -0.0118
                                            0.0160  0.1812  0.1043  0.0330  0.0255
                                            0.2781  0.1599 -0.0129 -0.0064 -0.5066
                                            0.2463  0.0256  0.0979  0.0791 -0.1000
                                            0.1599  0.0412
   237. (0.00056) RY*( 5) C  13           s(  0.09%)p99.99( 10.99%)d99.99( 88.92%)
                                           -0.0000 -0.0008  0.0287 -0.0015 -0.0074
                                           -0.0041 -0.0064 -0.1674  0.0553 -0.0063
                                            0.0525 -0.1878 -0.0523  0.0063 -0.1935
                                           -0.0149 -0.0171  0.1999 -0.7908  0.4684
                                            0.0641  0.0198
   238. (0.00036) RY*( 6) C  13           s( 53.17%)p 0.56( 29.92%)d 0.32( 16.91%)
                                            0.0000 -0.0012  0.3291  0.6501 -0.0275
                                            0.0147 -0.0053  0.1783 -0.1529  0.0295
                                            0.1364 -0.1018 -0.1615 -0.0038 -0.2798
                                           -0.3096 -0.1173 -0.3069  0.1154  0.1680
                                            0.1574 -0.0926
   239. (0.00032) RY*( 7) C  13           s( 18.37%)p 3.60( 66.11%)d 0.84( 15.52%)
                                            0.0000  0.0031  0.3705  0.2136 -0.0277
                                           -0.0022 -0.0632 -0.4328  0.0506  0.0112
                                            0.0525 -0.4557 -0.2340  0.0098  0.2350
                                            0.3747  0.0788  0.1201  0.0192 -0.2820
                                           -0.1036 -0.2240
   240. (0.00026) RY*( 8) C  13           s( 16.13%)p 4.45( 71.72%)d 0.75( 12.15%)
                                            0.0000 -0.0018 -0.1792  0.3592  0.0146
                                            0.0061  0.0349  0.4394 -0.0608 -0.0038
                                            0.0079  0.1852  0.0645 -0.0031 -0.0941
                                            0.6660  0.1680 -0.1125 -0.2548 -0.1104
                                           -0.1667 -0.0629
   241. (0.00012) RY*( 9) C  13           s(  2.73%)p34.47( 94.08%)d 1.17(  3.19%)
                                            0.0000  0.0014  0.0440  0.1587  0.0134
                                           -0.0013  0.0146 -0.0026  0.9377  0.0072
                                           -0.0187  0.1873 -0.1515  0.0019 -0.0009
                                           -0.0453 -0.0294 -0.1063 -0.0178 -0.0415
                                           -0.0351  0.1315
   242. (0.00013) RY*(10) C  13           s(  4.65%)p 4.20( 19.51%)d16.31( 75.84%)
                                            0.0000  0.0089  0.1659 -0.1369 -0.0126
                                            0.0290  0.1792  0.2192 -0.0181 -0.0055
                                            0.1027 -0.2855 -0.0266 -0.0007  0.0175
                                           -0.1435 -0.0076 -0.1411 -0.0094  0.0904
                                           -0.8137  0.2610
   243. (0.00007) RY*(11) C  13           s(  1.62%)p30.54( 49.56%)d30.08( 48.82%)
   244. (0.00004) RY*(12) C  13           s( 12.98%)p 2.02( 26.23%)d 4.68( 60.79%)
   245. (0.00003) RY*(13) C  13           s(  4.40%)p10.05( 44.26%)d11.66( 51.34%)
   246. (0.00000) RY*(14) C  13           s(  2.12%)p29.10( 61.81%)d16.98( 36.07%)
   247. (0.00001) RY*(15) C  13           s(  3.37%)p 8.60( 28.97%)d20.08( 67.66%)
   248. (0.00000) RY*(16) C  13           s(  0.19%)p99.99( 97.08%)d14.46(  2.73%)
   249. (0.00000) RY*(17) C  13           s( 97.19%)p 0.01(  1.18%)d 0.02(  1.63%)
   250. (0.00935) RY*( 1) C  14           s( 27.70%)p 1.17( 32.29%)d 1.44( 40.02%)
                                           -0.0000 -0.0275  0.5218  0.0622  0.0086
                                            0.0237 -0.2279 -0.1411 -0.0263 -0.0353
                                            0.4898  0.0222  0.0296 -0.0008  0.0846
                                           -0.0006  0.0072  0.5251  0.0851 -0.0759
                                            0.2997  0.1468
   251. (0.00703) RY*( 2) C  14           s(  0.18%)p99.99( 95.44%)d24.69(  4.38%)
                                           -0.0000 -0.0055  0.0318 -0.0271  0.0017
                                           -0.0179 -0.8622  0.0333  0.0809 -0.0128
                                           -0.4265  0.0023  0.0630  0.0024 -0.1305
                                            0.0034  0.0068  0.1002  0.0784  0.0569
                                           -0.1535  0.0291
   252. (0.00421) RY*( 3) C  14           s( 18.96%)p 3.70( 70.22%)d 0.57( 10.83%)
                                            0.0000  0.0197  0.4334 -0.0020 -0.0370
                                            0.0042  0.3914 -0.1382  0.0317 -0.0068
                                           -0.7174  0.0431 -0.0370 -0.0004 -0.1043
                                           -0.0046 -0.0010  0.2870  0.0435 -0.0239
                                            0.1505  0.0278
   253. (0.00258) RY*( 4) C  14           s(  0.03%)p99.99( 32.98%)d99.99( 66.99%)
                                            0.0000  0.0006  0.0071  0.0142  0.0011
                                            0.0002  0.0154 -0.0199 -0.0033  0.0013
                                            0.0980 -0.0113 -0.0126 -0.0081 -0.5529
                                           -0.0710  0.0918  0.0441 -0.4887  0.6265
                                            0.1375  0.1332
   254. (0.00134) RY*( 5) C  14           s(  0.34%)p53.08( 18.21%)d99.99( 81.45%)
                                            0.0000 -0.0024  0.0138  0.0552  0.0135
                                            0.0005 -0.1075 -0.2921 -0.0020  0.0064
                                           -0.0583 -0.2108 -0.0106 -0.0144  0.1276
                                           -0.1261  0.0694  0.0154 -0.7493 -0.4537
                                           -0.0037 -0.2167
   255. (0.00079) RY*( 6) C  14           s(  2.74%)p 4.20( 11.52%)d31.29( 85.74%)
                                           -0.0000  0.0016 -0.0664  0.1508 -0.0160
                                           -0.0060  0.1573  0.1411  0.1368 -0.0107
                                            0.0738  0.1996  0.0511 -0.0046  0.0434
                                            0.0324  0.0274  0.5313 -0.1386  0.0502
                                           -0.7438 -0.0129
   256. (0.00041) RY*( 7) C  14           s( 69.61%)p 0.24( 16.49%)d 0.20( 13.90%)
                                           -0.0000  0.0020 -0.4761  0.6840 -0.0395
                                            0.0124 -0.0132 -0.3815  0.0502 -0.0175
                                           -0.0789 -0.0500 -0.0783 -0.0016  0.0300
                                           -0.0198 -0.0036  0.2231  0.1757  0.0897
                                            0.2234 -0.0199
   257. (0.00023) RY*( 8) C  14           s( 12.43%)p 3.96( 49.23%)d 3.09( 38.35%)
                                            0.0000 -0.0063  0.3309  0.1005  0.0678
                                           -0.0079  0.0218 -0.4676 -0.0299  0.0160
                                            0.0335 -0.4432  0.1172  0.0009  0.2223
                                           -0.0426  0.0968 -0.2864  0.1328  0.3353
                                           -0.4018  0.0998
   258. (0.00014) RY*( 9) C  14           s(  1.93%)p39.46( 76.27%)d11.28( 21.80%)
                                           -0.0000 -0.0004  0.0287  0.1296  0.0414
                                            0.0010 -0.0550  0.2776 -0.1244  0.0009
                                           -0.1562  0.2625  0.0520 -0.0149  0.6840
                                           -0.1161  0.2994 -0.0349 -0.2297  0.3403
                                            0.1842  0.1192
   259. (0.00010) RY*(10) C  14           s( 44.73%)p 0.90( 40.23%)d 0.34( 15.04%)
   260. (0.00005) RY*(11) C  14           s(  3.51%)p21.80( 76.49%)d 5.70( 20.00%)
   261. (0.00003) RY*(12) C  14           s( 21.13%)p 3.36( 71.11%)d 0.37(  7.75%)
   262. (0.00002) RY*(13) C  14           s(  4.99%)p 5.43( 27.11%)d13.60( 67.90%)
   263. (0.00001) RY*(14) C  14           s(  1.85%)p49.23( 90.89%)d 3.93(  7.26%)
   264. (0.00001) RY*(15) C  14           s(  0.18%)p99.99( 93.31%)d36.03(  6.51%)
   265. (0.00000) RY*(16) C  14           s(  0.03%)p99.99( 92.82%)d99.99(  7.15%)
   266. (0.00000) RY*(17) C  14           s( 89.86%)p 0.06(  5.53%)d 0.05(  4.61%)
   267. (0.00675) RY*( 1) C  15           s(  6.93%)p12.60( 87.33%)d 0.83(  5.74%)
                                            0.0000  0.0179  0.2169 -0.1481  0.0023
                                            0.0148 -0.4084 -0.0855 -0.0110 -0.0163
                                            0.8271  0.0036  0.0282 -0.0020  0.1169
                                           -0.0002  0.0020 -0.2041 -0.0472  0.0238
                                           -0.1053 -0.0437
   268. (0.00247) RY*( 2) C  15           s(  1.14%)p86.07( 97.87%)d 0.87(  0.99%)
                                            0.0000  0.0081  0.0762  0.0682 -0.0292
                                            0.0275  0.8487 -0.1813 -0.0915  0.0173
                                            0.3474 -0.0149 -0.0232  0.0001  0.3054
                                           -0.0339  0.0160 -0.0381  0.0086  0.0068
                                            0.0792 -0.0453
   269. (0.00101) RY*( 3) C  15           s(  0.29%)p99.99( 93.75%)d20.76(  5.96%)
                                           -0.0000 -0.0017  0.0503 -0.0184  0.0021
                                           -0.0039 -0.1740  0.1842  0.0674 -0.0003
                                           -0.2277  0.0654  0.0247 -0.0062  0.8944
                                            0.0426  0.1014 -0.0310  0.0243  0.2067
                                           -0.0806  0.0939
   270. (0.00099) RY*( 4) C  15           s( 66.52%)p 0.46( 30.79%)d 0.04(  2.68%)
                                           -0.0000 -0.0161  0.8147 -0.0144 -0.0330
                                           -0.0238  0.0309 -0.2473  0.0679  0.0153
                                           -0.2499  0.3926 -0.0187 -0.0007 -0.0917
                                            0.1219 -0.0153 -0.0653 -0.0775  0.0078
                                           -0.0954 -0.0861
   271. (0.00058) RY*( 5) C  15           s(  0.04%)p86.03(  3.71%)d99.99( 96.25%)
                                           -0.0000 -0.0011  0.0207 -0.0012  0.0006
                                           -0.0020  0.0064 -0.1060  0.0326 -0.0012
                                            0.0085  0.0221 -0.0005  0.0083 -0.1252
                                            0.0476 -0.0787 -0.2012  0.8068  0.4746
                                            0.0821  0.1978
   272. (0.00039) RY*( 6) C  15           s(  2.84%)p28.28( 80.29%)d 5.94( 16.87%)
                                            0.0000 -0.0015  0.0499  0.1517 -0.0538
                                            0.0182  0.1464  0.7275 -0.0284  0.0080
                                            0.1491  0.4214  0.0549  0.0058 -0.1178
                                           -0.1850  0.0057  0.0470  0.1777 -0.0668
                                           -0.3554 -0.0645
   273. (0.00017) RY*( 7) C  15           s(  2.61%)p33.08( 86.24%)d 4.28( 11.15%)
                                           -0.0000  0.0028  0.0517  0.1502  0.0289
                                           -0.0049  0.0230 -0.1386  0.6335 -0.0056
                                           -0.0451 -0.1793  0.3800  0.0026  0.0172
                                           -0.4928  0.1396 -0.1920  0.1027 -0.2283
                                           -0.1095  0.0030
   274. (0.00014) RY*( 8) C  15           s( 26.95%)p 2.07( 55.86%)d 0.64( 17.19%)
                                           -0.0000  0.0045  0.3491  0.3819 -0.0413
                                           -0.0053 -0.0062  0.3390  0.1537  0.0098
                                            0.1175 -0.4499  0.2270 -0.0030 -0.0502
                                            0.3812  0.0656  0.2851  0.0025  0.0906
                                            0.2867  0.0146
   275. (0.00012) RY*( 9) C  15           s( 18.74%)p 3.07( 57.56%)d 1.26( 23.70%)
                                           -0.0000  0.0069  0.2778  0.2575  0.2094
                                           -0.0071 -0.0580  0.1447 -0.2393 -0.0017
                                           -0.0497 -0.2766 -0.5070  0.0038  0.0333
                                           -0.3782 -0.1179 -0.2409  0.0133 -0.2115
                                            0.1166  0.3470
   276. (0.00007) RY*(10) C  15           s( 13.60%)p 2.38( 32.37%)d 3.97( 54.02%)
   277. (0.00004) RY*(11) C  15           s(  6.91%)p 2.42( 16.72%)d11.06( 76.38%)
   278. (0.00002) RY*(12) C  15           s( 37.29%)p 0.85( 31.74%)d 0.83( 30.96%)
   279. (0.00001) RY*(13) C  15           s( 10.65%)p 7.90( 84.18%)d 0.48(  5.16%)
   280. (0.00002) RY*(14) C  15           s( 21.40%)p 0.39(  8.43%)d 3.28( 70.17%)
   281. (0.00001) RY*(15) C  15           s(  1.90%)p10.09( 19.13%)d41.65( 78.97%)
   282. (0.00000) RY*(16) C  15           s( 82.05%)p 0.21( 17.26%)d 0.01(  0.69%)
   283. (0.00000) RY*(17) C  15           s(  0.19%)p99.99( 96.86%)d15.90(  2.95%)
   284. (0.00609) RY*( 1) C  16           s(  8.96%)p 9.33( 83.61%)d 0.83(  7.43%)
                                            0.0000 -0.0035  0.2916  0.0668 -0.0089
                                            0.0413  0.6274 -0.0857 -0.1107 -0.0235
                                           -0.6350  0.1015  0.0137  0.0147 -0.0800
                                            0.0149  0.0090 -0.1515 -0.1162 -0.0004
                                            0.1897  0.0426
   285. (0.00474) RY*( 2) C  16           s(  1.42%)p67.01( 95.33%)d 2.28(  3.25%)
                                           -0.0000  0.0227  0.0517  0.1047 -0.0087
                                            0.0051  0.6875  0.0841 -0.0118 -0.0408
                                            0.6495  0.1396  0.0830 -0.0073  0.1498
                                            0.0281  0.0157  0.1627  0.0262  0.0300
                                           -0.0570 -0.0342
   286. (0.00126) RY*( 3) C  16           s( 34.79%)p 1.44( 50.14%)d 0.43( 15.07%)
                                           -0.0000  0.0059  0.5842  0.0810 -0.0046
                                           -0.0118 -0.2883 -0.3770  0.0937 -0.0128
                                            0.2252  0.4443 -0.0599  0.0005  0.1093
                                            0.0586  0.0042 -0.0341 -0.1241  0.0359
                                            0.3625  0.0383
   287. (0.00093) RY*( 4) C  16           s(  7.98%)p 0.50(  4.00%)d11.03( 88.02%)
                                           -0.0000  0.0030  0.2801 -0.0359  0.0052
                                           -0.0024 -0.0090  0.1118 -0.0178 -0.0063
                                           -0.0025  0.0670  0.0522 -0.0121 -0.1087
                                            0.0712 -0.0531 -0.1358  0.7558 -0.5288
                                           -0.0740 -0.0736
   288. (0.00061) RY*( 5) C  16           s(  0.03%)p99.99( 85.94%)d99.99( 14.03%)
                                            0.0000  0.0003 -0.0024  0.0170 -0.0015
                                           -0.0003  0.0236 -0.0715  0.0071 -0.0023
                                            0.1830  0.0297  0.0146  0.0161 -0.8962
                                            0.0738 -0.1006  0.0494 -0.2857 -0.2164
                                           -0.0072 -0.0969
   289. (0.00026) RY*( 6) C  16           s( 48.03%)p 0.83( 39.86%)d 0.25( 12.11%)
                                           -0.0000  0.0032  0.6031 -0.3409  0.0184
                                           -0.0182 -0.0774  0.5442 -0.0294 -0.0157
                                            0.0484 -0.1970  0.1382  0.0000 -0.0716
                                           -0.1681 -0.0372  0.0073 -0.1566  0.2331
                                           -0.1864  0.0863
   290. (0.00011) RY*( 7) C  16           s(  7.88%)p 5.48( 43.20%)d 6.21( 48.92%)
                                           -0.0000  0.0062 -0.0235  0.0941  0.2634
                                            0.0032 -0.0897  0.0826 -0.5411 -0.0084
                                           -0.1118  0.3009 -0.0825 -0.0014 -0.0567
                                           -0.0830 -0.0659  0.5980  0.0900 -0.0066
                                           -0.0565  0.3467
   291. (0.00008) RY*( 8) C  16           s( 40.31%)p 0.87( 35.24%)d 0.61( 24.45%)
   292. (0.00005) RY*( 9) C  16           s(  0.58%)p42.96( 24.93%)d99.99( 74.49%)
   293. (0.00003) RY*(10) C  16           s( 11.76%)p 5.42( 63.77%)d 2.08( 24.47%)
   294. (0.00002) RY*(11) C  16           s( 21.20%)p 3.52( 74.61%)d 0.20(  4.18%)
   295. (0.00002) RY*(12) C  16           s( 24.32%)p 1.92( 46.75%)d 1.19( 28.93%)
   296. (0.00000) RY*(13) C  16           s( 89.86%)p 0.09(  7.68%)d 0.03(  2.46%)
   297. (0.00000) RY*(14) C  16           s(  1.18%)p75.17( 88.39%)d 8.87( 10.43%)
   298. (0.00000) RY*(15) C  16           s(  0.24%)p99.99( 42.20%)d99.99( 57.56%)
   299. (0.00000) RY*(16) C  16           s(  0.08%)p99.99( 98.26%)d19.61(  1.66%)
   300. (0.00001) RY*(17) C  16           s(  1.39%)p11.68( 16.24%)d59.24( 82.37%)
   301. (0.00604) RY*( 1) C  17           s(  5.13%)p18.23( 93.53%)d 0.26(  1.34%)
                                            0.0000 -0.0062  0.2259  0.0152 -0.0022
                                           -0.0767  0.8832 -0.0635  0.0405 -0.0225
                                           -0.3645 -0.0094  0.0355 -0.0078 -0.0931
                                           -0.0153 -0.0021 -0.0098 -0.0075 -0.0122
                                            0.1141 -0.0092
   302. (0.00309) RY*( 2) C  17           s(  0.71%)p99.99( 98.35%)d 1.30(  0.93%)
                                           -0.0000  0.0034  0.0788  0.0303 -0.0002
                                           -0.0107  0.3338 -0.0362  0.0476  0.0524
                                            0.8906 -0.2486 -0.0734  0.0092  0.0207
                                           -0.0638 -0.0269 -0.0553 -0.0366 -0.0082
                                            0.0693 -0.0068
   303. (0.00130) RY*( 3) C  17           s( 11.08%)p 7.76( 85.92%)d 0.27(  3.00%)
                                            0.0000  0.0079  0.2869 -0.1685 -0.0039
                                           -0.0293 -0.0318 -0.2620 -0.0381 -0.0000
                                           -0.0887 -0.2289  0.0218  0.0019  0.8478
                                            0.0035  0.0881 -0.0591  0.1379  0.0187
                                           -0.0544  0.0648
   304. (0.00093) RY*( 4) C  17           s( 70.10%)p 0.34( 24.14%)d 0.08(  5.76%)
                                            0.0000  0.0179  0.6759 -0.4934 -0.0215
                                           -0.0436 -0.1876 -0.2448  0.0204  0.0086
                                            0.0696  0.1122  0.0075 -0.0060 -0.3540
                                           -0.0062 -0.0322  0.2298 -0.0292 -0.0235
                                           -0.0326  0.0478
   305. (0.00052) RY*( 5) C  17           s(  0.82%)p 3.10(  2.55%)d99.99( 96.62%)
                                            0.0000 -0.0003  0.0712  0.0558 -0.0061
                                           -0.0032 -0.0140  0.0725  0.0368  0.0039
                                            0.0115  0.0826  0.0152 -0.0102  0.0189
                                           -0.0725 -0.0763  0.0010 -0.0484  0.9369
                                            0.1463  0.2543
   306. (0.00045) RY*( 6) C  17           s( 67.64%)p 0.32( 21.42%)d 0.16( 10.94%)
                                            0.0000  0.0022  0.5343  0.6233 -0.0480
                                           -0.0382 -0.0875  0.3150  0.2676  0.0127
                                            0.0148  0.1273 -0.0934  0.0026  0.0826
                                            0.0440  0.0132  0.0664  0.0326 -0.0274
                                           -0.2570 -0.1927
   307. (0.00028) RY*( 7) C  17           s(  1.18%)p72.90( 86.18%)d10.69( 12.64%)
                                            0.0000  0.0007  0.0631  0.0885 -0.0008
                                           -0.0094 -0.0565 -0.0877 -0.0035 -0.0145
                                           -0.0475 -0.4714  0.1155 -0.0041 -0.2522
                                            0.7266  0.1461 -0.2313  0.2203  0.1114
                                           -0.0754  0.0790
   308. (0.00020) RY*( 8) C  17           s(  2.46%)p29.22( 71.99%)d10.37( 25.55%)
                                            0.0000  0.0024  0.1550 -0.0225 -0.0102
                                           -0.0150 -0.1363  0.2114  0.0489 -0.0302
                                           -0.1677 -0.5814  0.1755 -0.0150 -0.1477
                                           -0.4820 -0.0416 -0.3788 -0.3240 -0.0431
                                           -0.0440  0.0570
   309. (0.00014) RY*( 9) C  17           s(  8.02%)p 9.21( 73.88%)d 2.26( 18.10%)
                                           -0.0000 -0.0016 -0.1323  0.2504 -0.0019
                                            0.0049 -0.0046 -0.5240  0.1642  0.0065
                                            0.0368 -0.0452  0.6295 -0.0025 -0.0639
                                           -0.1599  0.0889  0.2651 -0.0689  0.1070
                                           -0.2229 -0.2118
   310. (0.00004) RY*(10) C  17           s(  0.64%)p54.39( 34.91%)d99.99( 64.45%)
   311. (0.00005) RY*(11) C  17           s( 13.50%)p 5.38( 72.63%)d 1.03( 13.87%)
   312. (0.00002) RY*(12) C  17           s( 13.84%)p 0.48(  6.65%)d 5.74( 79.51%)
   313. (0.00001) RY*(13) C  17           s(  4.81%)p19.10( 91.81%)d 0.70(  3.38%)
   314. (0.00000) RY*(14) C  17           s(  0.48%)p52.69( 25.33%)d99.99( 74.18%)
   315. (0.00000) RY*(15) C  17           s( 98.77%)p 0.01(  1.00%)d 0.00(  0.23%)
   316. (0.00000) RY*(16) C  17           s(  0.03%)p99.99( 99.12%)d33.77(  0.86%)
   317. (0.00001) RY*(17) C  17           s(  0.19%)p61.68( 11.54%)d99.99( 88.27%)
   318. (0.00409) RY*( 1)Cl  18           s(  0.02%)p99.99( 55.10%)d99.99( 44.88%)
                                           -0.0000 -0.0000 -0.0002  0.0088  0.0125
                                           -0.0007  0.0001 -0.0000  0.0009  0.0521
                                            0.0121 -0.0026  0.0009 -0.0000 -0.0016
                                            0.0938  0.0270  0.0080  0.0017  0.0000
                                            0.0003 -0.7182 -0.1477 -0.0286 -0.0088
                                            0.0222 -0.3484  0.5497  0.1057  0.1165
   319. (0.00267) RY*( 2)Cl  18           s(  9.87%)p 6.64( 65.55%)d 2.49( 24.57%)
                                           -0.0000  0.0000  0.0028  0.2734 -0.1548
                                           -0.0027  0.0002  0.0000 -0.0022 -0.8005
                                           -0.0446  0.0293 -0.0043 -0.0000  0.0115
                                           -0.0869  0.0041 -0.0085 -0.0171  0.0000
                                            0.0017 -0.0604 -0.0093 -0.0027 -0.0024
                                            0.2322  0.0126  0.0615 -0.4153  0.1240
   320. (0.00251) RY*( 3)Cl  18           s( 29.12%)p 1.99( 58.05%)d 0.44( 12.83%)
                                           -0.0000  0.0000  0.0057  0.4508 -0.2965
                                           -0.0044 -0.0000  0.0000 -0.0144 -0.0095
                                            0.0594  0.0372  0.0140 -0.0000  0.0223
                                            0.7419  0.1125 -0.0296 -0.0196 -0.0000
                                            0.0029  0.1002  0.0137 -0.0042 -0.0025
                                           -0.0938 -0.0271 -0.1045  0.2498  0.2131
   321. (0.00031) RY*( 4)Cl  18           s( 37.18%)p 0.77( 28.61%)d 0.92( 34.21%)
                                            0.0000 -0.0000 -0.0186  0.4855 -0.3670
                                            0.0323  0.0003 -0.0000  0.0420  0.2706
                                            0.0311  0.1172 -0.0054  0.0000 -0.0692
                                           -0.3817  0.0357 -0.2027  0.0088  0.0000
                                           -0.0072 -0.0535  0.0052 -0.0226  0.0008
                                           -0.4919 -0.0761  0.0227 -0.2812 -0.1215
   322. (0.00024) RY*( 5)Cl  18           s(  1.25%)p64.62( 80.65%)d14.51( 18.11%)
                                           -0.0000 -0.0000 -0.0002  0.1082  0.0279
                                           -0.0022  0.0005 -0.0000 -0.0093  0.2165
                                           -0.7142 -0.0486 -0.0020 -0.0000 -0.0073
                                            0.1740 -0.4504 -0.0113 -0.0056 -0.0000
                                            0.0020 -0.0675 -0.0953  0.0018 -0.0075
                                            0.1740 -0.1977 -0.2013 -0.2633 -0.0431
   323. (0.00006) RY*( 6)Cl  18           s( 56.26%)p 0.67( 37.50%)d 0.11(  6.24%)
   324. (0.00002) RY*( 7)Cl  18           s(  0.48%)p37.36( 17.85%)d99.99( 81.67%)
   325. (0.00002) RY*( 8)Cl  18           s(  1.28%)p36.07( 46.28%)d40.87( 52.43%)
   326. (0.00003) RY*( 9)Cl  18           s( 27.65%)p 2.23( 61.63%)d 0.39( 10.72%)
   327. (0.00000) RY*(10)Cl  18           s(  2.78%)p13.34( 37.03%)d21.69( 60.19%)
   328. (0.00000) RY*(11)Cl  18           s( 11.56%)p 7.40( 85.61%)d 0.24(  2.83%)
   329. (0.00000) RY*(12)Cl  18           s(  0.20%)p99.99( 99.68%)d 0.60(  0.12%)
   330. (0.00001) RY*(13)Cl  18           s(  5.54%)p 5.78( 31.99%)d11.28( 62.47%)
   331. (0.00000) RY*(14)Cl  18           s(  0.61%)p99.99( 88.01%)d18.74( 11.38%)
   332. (0.00000) RY*(15)Cl  18           s(  0.22%)p99.99( 99.52%)d 1.17(  0.26%)
   333. (0.00000) RY*(16)Cl  18           s(  0.02%)p99.99( 99.80%)d11.20(  0.18%)
   334. (0.00001) RY*(17)Cl  18           s( 12.90%)p 1.08( 13.97%)d 5.67( 73.13%)
   335. (0.00001) RY*(18)Cl  18           s(  3.03%)p31.02( 93.87%)d 1.02(  3.10%)
   336. (0.00000) RY*(19)Cl  18           s(  0.08%)p99.99( 99.86%)d 0.71(  0.06%)
   337. (0.00000) RY*(20)Cl  18           s(100.00%)p 0.00(  0.00%)d 0.00(  0.00%)
   338. (0.00000) RY*(21)Cl  18           s( 99.81%)p 0.00(  0.11%)d 0.00(  0.07%)
   339. (0.00058) RY*( 1) H  19           s( 98.41%)p 0.02(  1.59%)
                                            0.0024  0.9920  0.0090 -0.0329  0.1177
                                            0.0308
   340. (0.00018) RY*( 2) H  19           s( 89.99%)p 0.11( 10.01%)
                                            0.0042 -0.0474  0.9474 -0.0028  0.3109
                                            0.0591
   341. (0.00013) RY*( 3) H  19           s(  0.01%)p 1.00( 99.99%)
                                            0.0000 -0.0050  0.0061  0.0342 -0.2050
                                            0.9781
   342. (0.00008) RY*( 4) H  19           s(  0.18%)p99.99( 99.82%)
   343. (0.00006) RY*( 5) H  19           s( 11.46%)p 7.72( 88.54%)
   344. (0.00207) RY*( 1) H  20           s( 99.25%)p 0.01(  0.75%)
                                            0.0029  0.9962 -0.0003 -0.0784  0.0310
                                           -0.0199
   345. (0.00029) RY*( 2) H  20           s( 94.52%)p 0.06(  5.48%)
                                            0.0023 -0.0053  0.9722  0.0013  0.2246
                                            0.0656
   346. (0.00012) RY*( 3) H  20           s(  0.19%)p99.99( 99.81%)
                                           -0.0004 -0.0306  0.0315 -0.0801  0.1510
                                           -0.9843
   347. (0.00007) RY*( 4) H  20           s(  2.66%)p36.63( 97.34%)
   348. (0.00003) RY*( 5) H  20           s(  3.42%)p28.25( 96.58%)
   349. (0.05602) BD*( 1) C   1 - C   2  
                ( 50.76%)   0.7125* C   1 s( 34.43%)p 1.90( 65.54%)d 0.00(  0.03%)
                                           -0.0002  0.5864  0.0209 -0.0031  0.0007
                                            0.3785  0.0303 -0.0144  0.0029  0.7081
                                           -0.0116 -0.0028 -0.0024 -0.0968  0.0026
                                            0.0003  0.0004  0.0138 -0.0017 -0.0025
                                           -0.0078 -0.0065
                ( 49.24%)  -0.7017* C   2 s( 31.91%)p 2.13( 68.05%)d 0.00(  0.04%)
                                            0.0001  0.5648  0.0102  0.0017  0.0013
                                           -0.4192  0.0341 -0.0007  0.0004 -0.7017
                                           -0.0096  0.0122 -0.0020  0.1052  0.0030
                                           -0.0022  0.0006  0.0110 -0.0013 -0.0046
                                           -0.0107 -0.0110
   350. (0.07659) BD*( 1) C   1 - C   4  
                ( 51.94%)   0.7207* C   1 s( 34.00%)p 1.94( 65.97%)d 0.00(  0.03%)
                                            0.0000  0.5830  0.0056  0.0064  0.0002
                                            0.4133  0.0225 -0.0128  0.0009 -0.6887
                                            0.0077  0.0036  0.0055  0.1174 -0.0002
                                           -0.0005 -0.0008 -0.0156  0.0025 -0.0026
                                           -0.0064 -0.0047
                ( 48.06%)  -0.6933* C   4 s( 36.68%)p 1.73( 63.29%)d 0.00(  0.04%)
                                           -0.0000  0.6055 -0.0090  0.0044  0.0004
                                           -0.5011  0.0136 -0.0018 -0.0019  0.6112
                                            0.0087 -0.0105  0.0088 -0.0883 -0.0006
                                            0.0014 -0.0013 -0.0132  0.0026 -0.0036
                                           -0.0040 -0.0119
   351. (0.01017) BD*( 1) C   1 - O  10  
                ( 64.43%)   0.8027* C   1 s( 31.25%)p 2.20( 68.61%)d 0.00(  0.14%)
                                            0.0000  0.5574 -0.0418 -0.0034 -0.0021
                                           -0.8253  0.0657  0.0118  0.0004 -0.0202
                                            0.0004  0.0005 -0.0005  0.0107  0.0018
                                            0.0008  0.0005  0.0017 -0.0007 -0.0003
                                            0.0317 -0.0193
                ( 35.57%)  -0.5964* O  10 s( 42.78%)p 1.33( 57.09%)d 0.00(  0.13%)
                                            0.0000  0.6536  0.0255 -0.0031 -0.0000
                                            0.7542 -0.0211  0.0047  0.0003  0.0077
                                           -0.0008 -0.0001  0.0001  0.0401 -0.0006
                                            0.0001 -0.0001  0.0008  0.0019  0.0006
                                            0.0318 -0.0162
   352. (0.39127) BD*( 2) C   1 - O  10  
                ( 71.42%)   0.8451* C   1 s(  0.03%)p99.99( 99.45%)d16.47(  0.52%)
                                            0.0000 -0.0178 -0.0004 -0.0008 -0.0003
                                           -0.0029 -0.0027 -0.0006 -0.0005  0.1510
                                            0.0056  0.0031  0.0010  0.9848  0.0338
                                            0.0234  0.0099 -0.0114 -0.0713 -0.0015
                                            0.0013 -0.0018
                ( 28.58%)  -0.5346* O  10 s(  0.02%)p99.99( 99.86%)d 6.37(  0.12%)
                                            0.0000 -0.0137 -0.0009 -0.0001  0.0000
                                           -0.0421  0.0009 -0.0002  0.0001  0.1582
                                           -0.0013 -0.0001 -0.0007  0.9857 -0.0089
                                            0.0007 -0.0045  0.0054  0.0341  0.0008
                                           -0.0017  0.0014
   353. (0.01309) BD*( 1) C   2 - C   3  
                ( 50.61%)   0.7114* C   2 s( 38.50%)p 1.60( 61.46%)d 0.00(  0.04%)
                                           -0.0000  0.6196 -0.0341  0.0009  0.0004
                                            0.7816 -0.0265 -0.0078  0.0053  0.0339
                                           -0.0334  0.0097  0.0003  0.0218  0.0055
                                           -0.0020  0.0001 -0.0018  0.0012 -0.0010
                                            0.0156 -0.0120
                ( 49.39%)  -0.7028* C   3 s( 38.96%)p 1.57( 61.00%)d 0.00(  0.04%)
                                            0.0000  0.6237  0.0237 -0.0003 -0.0005
                                           -0.7794  0.0240  0.0092 -0.0040 -0.0181
                                           -0.0339  0.0068 -0.0010 -0.0183  0.0057
                                           -0.0007  0.0003  0.0025  0.0005 -0.0009
                                            0.0148 -0.0127
   354. (0.22308) BD*( 2) C   2 - C   3  
                ( 48.22%)   0.6944* C   2 s(  0.00%)p 1.00( 99.94%)d 0.00(  0.06%)
                                           -0.0000 -0.0006 -0.0006  0.0000  0.0000
                                            0.0352  0.0004  0.0003 -0.0001 -0.1692
                                           -0.0029 -0.0035  0.0004 -0.9842 -0.0202
                                           -0.0190  0.0002 -0.0043 -0.0236  0.0062
                                           -0.0002 -0.0031
                ( 51.78%)  -0.7196* C   3 s(  0.00%)p 1.00( 99.94%)d 0.00(  0.06%)
                                           -0.0000  0.0044  0.0015 -0.0001 -0.0000
                                            0.0310 -0.0006  0.0029 -0.0002 -0.1824
                                           -0.0054 -0.0019 -0.0002 -0.9820 -0.0177
                                           -0.0201  0.0019  0.0036  0.0242  0.0037
                                           -0.0016 -0.0000
   355. (0.01310) BD*( 1) C   2 - H  11  
                ( 39.68%)   0.6299* C   2 s( 29.61%)p 2.38( 70.35%)d 0.00(  0.04%)
                                           -0.0004  0.5439  0.0157 -0.0026 -0.0016
                                           -0.4564  0.0020  0.0037  0.0041  0.6905
                                            0.0021 -0.0058 -0.0025 -0.1354 -0.0006
                                            0.0012  0.0005 -0.0144  0.0029 -0.0050
                                           -0.0078 -0.0107
                ( 60.32%)  -0.7767* H  11 s( 99.96%)p 0.00(  0.04%)
                                            0.9998 -0.0019  0.0014  0.0121 -0.0153
                                            0.0031
   356. (0.02750) BD*( 1) C   3 - C   6  
                ( 51.28%)   0.7161* C   3 s( 33.95%)p 1.94( 66.03%)d 0.00(  0.03%)
                                            0.0000  0.5826 -0.0020  0.0003  0.0016
                                            0.4778 -0.0194 -0.0060 -0.0016 -0.6423
                                           -0.0084  0.0118 -0.0004  0.1371  0.0019
                                           -0.0027  0.0000 -0.0105  0.0031 -0.0054
                                           -0.0055 -0.0098
                ( 48.72%)  -0.6980* C   6 s( 32.71%)p 2.06( 67.27%)d 0.00(  0.03%)
                                           -0.0000  0.5719 -0.0038 -0.0018  0.0002
                                           -0.4350 -0.0091  0.0033  0.0017  0.6834
                                           -0.0088 -0.0038 -0.0003 -0.1274  0.0042
                                            0.0014 -0.0002 -0.0113  0.0019 -0.0030
                                           -0.0017 -0.0112
   357. (0.01557) BD*( 1) C   3 - H   7  
                ( 40.40%)   0.6356* C   3 s( 27.07%)p 2.69( 72.89%)d 0.00(  0.04%)
                                            0.0003 -0.5199  0.0199 -0.0002  0.0008
                                           -0.4010 -0.0091  0.0038  0.0006 -0.7434
                                           -0.0071 -0.0023 -0.0010  0.1232 -0.0006
                                            0.0033  0.0006 -0.0137  0.0023  0.0042
                                            0.0110  0.0077
                ( 59.60%)  -0.7720* H   7 s( 99.96%)p 0.00(  0.04%)
                                           -0.9998 -0.0017 -0.0006  0.0068  0.0177
                                           -0.0038
   358. (0.02721) BD*( 1) C   4 - C   5  
                ( 50.11%)   0.7079* C   4 s( 38.74%)p 1.58( 61.23%)d 0.00(  0.03%)
                                           -0.0000  0.6223  0.0101  0.0032  0.0002
                                            0.7808 -0.0138 -0.0067  0.0104  0.0283
                                            0.0202 -0.0060  0.0037  0.0337 -0.0038
                                            0.0008  0.0002  0.0020  0.0015 -0.0011
                                            0.0112 -0.0128
                ( 49.89%)  -0.7063* C   5 s( 33.43%)p 1.99( 66.54%)d 0.00(  0.03%)
                                           -0.0001  0.5779  0.0176  0.0010 -0.0003
                                           -0.8098  0.0097  0.0122  0.0026 -0.0842
                                            0.0350 -0.0042  0.0005 -0.0320 -0.0040
                                            0.0006 -0.0005 -0.0007  0.0012 -0.0005
                                            0.0130 -0.0106
   359. (0.02295) BD*( 1) C   4 -Cl   9  
                ( 55.12%)   0.7424* C   4 s( 24.41%)p 3.09( 75.39%)d 0.01(  0.20%)
                                            0.0001 -0.4940 -0.0061  0.0097  0.0010
                                            0.3692 -0.0152 -0.0036 -0.0065  0.7812
                                           -0.0213 -0.0150 -0.0099 -0.0785  0.0015
                                            0.0014  0.0010 -0.0285  0.0026  0.0070
                                            0.0238  0.0238
                ( 44.88%)  -0.6700*Cl   9 s( 20.82%)p 3.78( 78.69%)d 0.02(  0.49%)
                                           -0.0000 -0.0001 -0.4542 -0.0440 -0.0015
                                           -0.0004  0.0000 -0.0000 -0.3718  0.0248
                                           -0.0039 -0.0003  0.0001 -0.0001 -0.7994
                                            0.0459 -0.0072 -0.0007  0.0001  0.0000
                                            0.0824 -0.0045  0.0006  0.0001 -0.0000
                                           -0.0471  0.0048  0.0099  0.0377  0.0339
   360. (0.02098) BD*( 1) C   5 - C   6  
                ( 50.69%)   0.7119* C   5 s( 38.38%)p 1.60( 61.58%)d 0.00(  0.04%)
                                           -0.0001  0.6194  0.0115 -0.0018  0.0013
                                            0.3740 -0.0187 -0.0044  0.0014  0.6849
                                            0.0022 -0.0134  0.0052 -0.0786 -0.0021
                                            0.0023 -0.0007  0.0111 -0.0005 -0.0044
                                           -0.0095 -0.0126
                ( 49.31%)  -0.7022* C   6 s( 35.86%)p 1.79( 64.11%)d 0.00(  0.04%)
                                           -0.0000  0.5988  0.0080 -0.0018 -0.0003
                                           -0.3569  0.0018  0.0029 -0.0013 -0.7095
                                            0.0175  0.0052 -0.0036  0.0995 -0.0050
                                           -0.0011  0.0007  0.0109  0.0006 -0.0051
                                           -0.0079 -0.0127
   361. (0.41334) BD*( 2) C   5 - C   6  
                ( 55.88%)   0.7476* C   5 s(  0.03%)p99.99( 99.91%)d 2.20(  0.06%)
                                            0.0001 -0.0167  0.0003 -0.0001 -0.0001
                                           -0.0678  0.0056  0.0041  0.0033  0.1651
                                            0.0007  0.0008  0.0005  0.9833  0.0007
                                            0.0154  0.0000 -0.0002  0.0051  0.0232
                                           -0.0048 -0.0048
                ( 44.12%)  -0.6642* C   6 s(  0.01%)p99.99( 99.96%)d 2.37(  0.03%)
                                            0.0002 -0.0104  0.0029  0.0014 -0.0004
                                           -0.0552  0.0009 -0.0002 -0.0002  0.1573
                                            0.0023 -0.0011 -0.0002  0.9856  0.0082
                                            0.0168  0.0013 -0.0004 -0.0072 -0.0140
                                            0.0024  0.0050
   362. (0.01666) BD*( 1) C   5 - H   8  
                ( 39.12%)   0.6255* C   5 s( 28.17%)p 2.55( 71.79%)d 0.00(  0.04%)
                                           -0.0003  0.5303 -0.0226  0.0019 -0.0009
                                            0.4446  0.0059 -0.0026 -0.0019 -0.7037
                                           -0.0075 -0.0016 -0.0001  0.1578  0.0013
                                            0.0023  0.0005 -0.0153  0.0029 -0.0043
                                           -0.0061 -0.0086
                ( 60.88%)  -0.7803* H   8 s( 99.96%)p 0.00(  0.04%)
                                            0.9998  0.0035  0.0009 -0.0077  0.0191
                                           -0.0032
   363. (0.03259) BD*( 1) C   6 - C  12  
                ( 51.72%)   0.7192* C   6 s( 31.39%)p 2.18( 68.58%)d 0.00(  0.02%)
                                            0.0001  0.5603 -0.0009  0.0044  0.0003
                                            0.8245  0.0113 -0.0059 -0.0012  0.0638
                                           -0.0057 -0.0008  0.0004  0.0420  0.0003
                                           -0.0002 -0.0005 -0.0006  0.0030 -0.0011
                                            0.0115 -0.0091
                ( 48.28%)  -0.6948* C  12 s( 32.37%)p 2.09( 67.62%)d 0.00(  0.02%)
                                            0.0001  0.5688 -0.0115  0.0001  0.0008
                                           -0.8211 -0.0199  0.0084 -0.0001 -0.0126
                                           -0.0068  0.0005  0.0000 -0.0360 -0.0010
                                           -0.0002 -0.0003  0.0012  0.0020  0.0010
                                            0.0093 -0.0078
   364. (0.02600) BD*( 1) C  12 - C  13  
                ( 47.21%)   0.6871* C  12 s( 32.04%)p 2.12( 67.91%)d 0.00(  0.05%)
                                            0.0001 -0.5660 -0.0038  0.0040  0.0007
                                           -0.4078 -0.0137  0.0048 -0.0002  0.7051
                                           -0.0146 -0.0057 -0.0014  0.1234 -0.0070
                                           -0.0010 -0.0002  0.0148  0.0021 -0.0043
                                            0.0081  0.0122
                ( 52.79%)  -0.7266* C  13 s( 43.44%)p 1.30( 56.50%)d 0.00(  0.05%)
                                            0.0003 -0.6587  0.0218  0.0080 -0.0002
                                            0.5077 -0.0132 -0.0069  0.0016 -0.5479
                                            0.0072  0.0083 -0.0023 -0.0821  0.0001
                                            0.0015  0.0001  0.0110  0.0034 -0.0062
                                            0.0127  0.0141
   365. (0.02537) BD*( 1) C  12 - C  15  
                ( 48.51%)   0.6965* C  12 s( 35.36%)p 1.83( 64.61%)d 0.00(  0.03%)
                                            0.0005 -0.5946 -0.0054 -0.0051  0.0002
                                           -0.3979 -0.0084  0.0008 -0.0008 -0.6942
                                            0.0114  0.0032 -0.0030 -0.0747  0.0040
                                            0.0020 -0.0009 -0.0133 -0.0001 -0.0042
                                            0.0041  0.0104
                ( 51.49%)  -0.7176* C  15 s( 36.11%)p 1.77( 63.85%)d 0.00(  0.03%)
                                           -0.0000 -0.6009 -0.0047 -0.0056 -0.0007
                                            0.4087 -0.0244 -0.0043  0.0018  0.6571
                                            0.0054 -0.0103  0.0035  0.1973  0.0014
                                           -0.0021  0.0008 -0.0111 -0.0023 -0.0070
                                            0.0076  0.0099
   366. (0.40649) BD*( 2) C  12 - C  15  
                ( 51.23%)   0.7157* C  12 s(  0.22%)p99.99( 99.74%)d 0.22(  0.05%)
                                           -0.0005  0.0464  0.0027  0.0009 -0.0001
                                           -0.0089 -0.0015 -0.0016 -0.0007 -0.1410
                                           -0.0003 -0.0010 -0.0001  0.9885 -0.0061
                                            0.0156 -0.0016 -0.0033  0.0197  0.0076
                                            0.0027  0.0034
                ( 48.77%)  -0.6984* C  15 s(  0.12%)p99.99( 99.84%)d 0.35(  0.04%)
                                            0.0001  0.0344  0.0021 -0.0005  0.0003
                                           -0.0507  0.0035 -0.0015 -0.0007 -0.2285
                                           -0.0025 -0.0029 -0.0005  0.9711  0.0106
                                            0.0188 -0.0003  0.0014  0.0031 -0.0181
                                           -0.0049 -0.0069
   367. (0.05040) BD*( 1) C  13 - C  14  
                ( 53.46%)   0.7311* C  13 s( 43.07%)p 1.32( 56.88%)d 0.00(  0.05%)
                                           -0.0003  0.6553 -0.0359  0.0045 -0.0001
                                            0.7466 -0.0268 -0.0125  0.0063 -0.0971
                                            0.0298 -0.0017 -0.0012  0.0086  0.0029
                                           -0.0012  0.0002  0.0105  0.0033 -0.0007
                                            0.0157 -0.0123
                ( 46.54%)  -0.6822* C  14 s( 40.04%)p 1.50( 59.91%)d 0.00(  0.05%)
                                           -0.0001  0.6327  0.0113  0.0042 -0.0001
                                           -0.7656 -0.0038 -0.0131 -0.0053 -0.0882
                                            0.0277  0.0073  0.0028 -0.0640  0.0055
                                            0.0008  0.0002  0.0103  0.0039  0.0002
                                            0.0168 -0.0110
   368. (0.38711) BD*( 2) C  13 - C  14  
                ( 55.53%)   0.7452* C  13 s(  0.07%)p99.99( 99.80%)d 2.02(  0.13%)
                                           -0.0002 -0.0255 -0.0034  0.0014 -0.0000
                                           -0.0053  0.0007 -0.0001 -0.0005 -0.1227
                                            0.0060  0.0000  0.0021  0.9912 -0.0134
                                            0.0155 -0.0039 -0.0047  0.0253  0.0235
                                            0.0030  0.0108
                ( 44.47%)  -0.6669* C  14 s(  0.01%)p 1.00( 99.96%)d 0.00(  0.03%)
                                           -0.0000  0.0083 -0.0018  0.0010  0.0001
                                           -0.0590  0.0032 -0.0009 -0.0007 -0.1453
                                           -0.0005  0.0009 -0.0012  0.9872  0.0082
                                           -0.0161  0.0068 -0.0000 -0.0178  0.0037
                                            0.0009 -0.0011
   369. (0.28358) BD*( 1) C  13 - C  17  
                ( 52.39%)   0.7238* C  13 s( 13.93%)p 6.17( 85.97%)d 0.01(  0.10%)
                                            0.0010  0.3679  0.0626  0.0060  0.0002
                                           -0.4225 -0.0040  0.0208 -0.0029 -0.8178
                                           -0.0559 -0.0059  0.0002 -0.0936 -0.0081
                                           -0.0009 -0.0014 -0.0229 -0.0040 -0.0079
                                            0.0136  0.0133
                ( 47.61%)  -0.6900* C  17 s( 13.58%)p 6.36( 86.31%)d 0.01(  0.11%)
                                            0.0010  0.3622  0.0680 -0.0004  0.0000
                                            0.9107  0.0606 -0.0007  0.0019  0.0071
                                           -0.0213 -0.0082  0.0038  0.1717  0.0000
                                            0.0003 -0.0006 -0.0014 -0.0057  0.0015
                                           -0.0290  0.0162
   370. (0.05672) BD*( 1) C  14 - C  17  
                ( 46.41%)   0.6813* C  14 s( 40.01%)p 1.50( 59.94%)d 0.00(  0.05%)
                                            0.0001 -0.6324 -0.0096 -0.0040  0.0005
                                           -0.4428  0.0264  0.0056  0.0003 -0.6240
                                           -0.0145 -0.0107 -0.0062 -0.1132 -0.0014
                                           -0.0018 -0.0011 -0.0201 -0.0049 -0.0035
                                           -0.0002  0.0100
                ( 53.59%)  -0.7320* C  17 s( 43.89%)p 1.28( 56.06%)d 0.00(  0.06%)
                                            0.0003 -0.6619  0.0273 -0.0060 -0.0002
                                            0.2306  0.0065 -0.0075  0.0001  0.6999
                                           -0.0459 -0.0099  0.0047  0.1233 -0.0075
                                           -0.0018  0.0010 -0.0195 -0.0055 -0.0040
                                            0.0011  0.0111
   371. (0.09157) BD*( 1) C  14 -Cl  18  
                ( 53.99%)   0.7348* C  14 s( 19.75%)p 4.05( 80.06%)d 0.01(  0.19%)
                                           -0.0003  0.4443  0.0007 -0.0097  0.0000
                                            0.4617 -0.0027  0.0020 -0.0078 -0.7612
                                            0.0011 -0.0048  0.0131 -0.0883 -0.0000
                                           -0.0003  0.0015 -0.0336 -0.0046  0.0069
                                           -0.0174 -0.0205
                ( 46.01%)  -0.6783*Cl  18 s( 20.06%)p 3.96( 79.45%)d 0.02(  0.49%)
                                            0.0000  0.0001  0.4456  0.0432  0.0108
                                            0.0001 -0.0000 -0.0000 -0.4623  0.0264
                                           -0.0051 -0.0001  0.0000  0.0001  0.7549
                                           -0.0443  0.0096  0.0002 -0.0001  0.0000
                                            0.0900 -0.0054  0.0012  0.0001 -0.0000
                                           -0.0540 -0.0067  0.0102 -0.0278 -0.0324
   372. (0.01928) BD*( 1) C  15 - C  16  
                ( 50.49%)   0.7106* C  15 s( 35.44%)p 1.82( 64.52%)d 0.00(  0.03%)
                                           -0.0001  0.5951  0.0168  0.0020  0.0003
                                            0.8006 -0.0191 -0.0081  0.0031  0.0372
                                           -0.0386  0.0075  0.0006  0.0295 -0.0066
                                            0.0009  0.0004 -0.0009  0.0009  0.0005
                                            0.0149 -0.0109
                ( 49.51%)  -0.7036* C  16 s( 37.75%)p 1.65( 62.22%)d 0.00(  0.03%)
                                           -0.0005  0.6143 -0.0068  0.0064  0.0008
                                           -0.7859  0.0205 -0.0106 -0.0009 -0.0055
                                           -0.0345 -0.0074 -0.0006 -0.0526 -0.0060
                                           -0.0017  0.0000  0.0038  0.0012  0.0022
                                            0.0136 -0.0113
   373. (0.01743) BD*( 1) C  15 - H  20  
                ( 39.44%)   0.6280* C  15 s( 28.28%)p 2.53( 71.67%)d 0.00(  0.05%)
                                            0.0004 -0.5315  0.0147  0.0077  0.0009
                                            0.4326  0.0053 -0.0042 -0.0020 -0.7165
                                           -0.0055  0.0036  0.0033 -0.1272  0.0005
                                            0.0001  0.0006  0.0144  0.0025 -0.0048
                                            0.0093  0.0113
                ( 60.56%)  -0.7782* H  20 s( 99.96%)p 0.00(  0.04%)
                                           -0.9998  0.0016 -0.0018 -0.0104  0.0171
                                            0.0038
   374. (0.01727) BD*( 1) C  16 - C  17  
                ( 47.86%)   0.6918* C  16 s( 34.89%)p 1.87( 65.07%)d 0.00(  0.04%)
                                            0.0000 -0.5904  0.0179  0.0016  0.0011
                                           -0.4729  0.0480  0.0023  0.0031  0.6418
                                            0.0067  0.0143 -0.0003  0.1117  0.0034
                                            0.0021  0.0000  0.0153  0.0018 -0.0049
                                            0.0055  0.0122
                ( 52.14%)  -0.7221* C  17 s( 42.97%)p 1.33( 56.98%)d 0.00(  0.06%)
                                            0.0004 -0.6544  0.0379  0.0048  0.0002
                                            0.2801  0.0097 -0.0085  0.0016 -0.6935
                                            0.0427  0.0062 -0.0020 -0.0906  0.0085
                                            0.0011  0.0002  0.0192  0.0000 -0.0046
                                            0.0003  0.0135
   375. (0.35496) BD*( 2) C  16 - C  17  
                ( 47.80%)   0.6914* C  16 s(  0.01%)p 1.00( 99.93%)d 0.00(  0.06%)
                                           -0.0003 -0.0063  0.0063  0.0008 -0.0002
                                            0.0597  0.0110 -0.0043 -0.0015  0.2071
                                           -0.0045  0.0002 -0.0002 -0.9757 -0.0225
                                            0.0130 -0.0005 -0.0027 -0.0034  0.0220
                                            0.0077  0.0073
                ( 52.20%)  -0.7225* C  17 s(  0.17%)p99.99( 99.69%)d 0.81(  0.14%)
                                            0.0004  0.0408  0.0058  0.0009 -0.0000
                                            0.1649  0.0097  0.0027  0.0012  0.1555
                                            0.0005  0.0039 -0.0010 -0.9723  0.0014
                                           -0.0091  0.0055 -0.0044  0.0353 -0.0092
                                           -0.0053  0.0002
   376. (0.01724) BD*( 1) C  16 - H  19  
                ( 38.88%)   0.6236* C  16 s( 27.35%)p 2.66( 72.62%)d 0.00(  0.04%)
                                            0.0002 -0.5223 -0.0256  0.0038 -0.0001
                                           -0.3908 -0.0085  0.0027 -0.0005 -0.7361
                                           -0.0114  0.0027 -0.0008 -0.1768 -0.0036
                                            0.0009 -0.0002 -0.0143 -0.0033 -0.0037
                                            0.0083  0.0083
                ( 61.12%)  -0.7818* H  19 s( 99.96%)p 0.00(  0.04%)
                                           -0.9998  0.0008 -0.0011  0.0110  0.0164
                                            0.0031


 NHO Directionality and "Bond Bending" (deviations from line of nuclear centers)

         [Thresholds for printing:  angular deviation  >  1.0 degree]
                                    hybrid p-character > 25.0%
                                    orbital occupancy  >  0.10e

                                Line of Centers        Hybrid 1              Hybrid 2
                                ---------------  -------------------   ------------------
                NBO               Theta   Phi    Theta   Phi    Dev    Theta   Phi    Dev
 ========================================================================================
     1. BD (   1) C   1 - C   2    96.9   59.9     --     --    --      82.4  241.2   1.5
     2. BD (   1) C   1 - C   4    82.6  305.7    81.7  302.2   3.5     96.4  128.5   2.9
     3. BD (   1) C   1 - O  10    91.1  181.0    88.9  181.5   2.2     86.9    0.5   2.0
     4. BD (   2) C   1 - O  10    91.1  181.0   171.3  272.4  89.2    170.6  284.8  88.8
     5. BD (   1) C   2 - C   3    88.5    1.3     --     --    --      91.0  183.5   2.3
     6. BD (   2) C   2 - C   3    88.5    1.3     9.9  101.6  90.3    169.3  279.9  90.1
     7. BD (   1) C   2 - H  11    99.0  124.1    99.3  123.1   1.0      --     --    --
     8. BD (   1) C   3 - C   6    80.8  305.4     --     --    --      98.7  123.2   2.2
     9. BD (   1) C   3 - H   7    98.8   62.9    98.4   61.7   1.3      --     --    --
    10. BD (   1) C   4 - C   5    87.9    4.9    87.7    3.4   1.5     92.6  183.9   1.2
    13. BD (   2) C   5 - C   6    96.4   62.4   170.0  288.2  90.6    170.6  289.1  89.9
    14. BD (   1) C   5 - H   8    80.6  300.5    79.1  302.0   2.1      --     --    --
    15. BD (   1) C   6 - C  12    87.1    2.3    87.1    4.0   1.7     92.6  181.3   1.0
    16. BD (   1) C  12 - C  13    97.1  303.4    98.2  301.4   2.3     83.7  132.4   9.0
    17. BD (   1) C  12 - C  15    79.9   60.0    85.0   59.2   5.2    104.6  239.8   4.5
    18. BD (   2) C  12 - C  15    79.9   60.0     8.2  264.9  87.3     13.5  258.1  87.3
    19. BD (   1) C  13 - C  14    86.9    1.1    89.2  354.4   7.1     94.2  183.7   2.8
    20. BD (   2) C  13 - C  14    86.9    1.1   173.4   87.5  92.6      9.0  248.6  89.6
    21. BD (   1) C  13 - C  17    82.7   30.6    96.1  245.1 145.8     80.0  358.9 148.5
    22. BD (   1) C  14 - C  17    80.3   60.7    81.4   57.9   2.9     99.5  250.5   9.7
    24. BD (   1) C  15 - C  16    87.7    1.2     --     --    --      94.4  183.5   3.1
    25. BD (   1) C  15 - H  20    81.4  119.5    81.4  121.1   1.6      --     --    --
    26. BD (   1) C  16 - C  17    97.0  302.1    98.5  302.3   1.5     83.5  113.6   8.4
    27. BD (   2) C  16 - C  17    97.0  302.1   167.8   72.2  90.9    166.2   41.7  94.6
    28. BD (   1) C  16 - H  19    80.3   60.9    78.0   62.0   2.5      --     --    --
    52. LP (   1) C   4             --     --    172.9  289.9   --       --     --    --
    54. LP (   2)Cl   9             --     --     84.1  335.1   --       --     --    --
    55. LP (   3)Cl   9             --     --      7.8  113.6   --       --     --    --
    56. LP (   1) O  10             --     --     91.4  180.7   --       --     --    --
    57. LP (   2) O  10             --     --     99.1   90.4   --       --     --    --
    59. LP (   2)Cl  18             --     --     83.7   30.6   --       --     --    --
    60. LP (   3)Cl  18             --     --      8.7  254.4   --       --     --    --
   352. BD*(   2) C   1 - O  10    91.1  181.0   171.3  272.4  89.2    170.6  284.8  88.8
   354. BD*(   2) C   2 - C   3    88.5    1.3     9.9  101.6  90.3    169.3  279.9  90.1
   361. BD*(   2) C   5 - C   6    96.4   62.4   170.0  288.2  90.6    170.6  289.1  89.9
   366. BD*(   2) C  12 - C  15    79.9   60.0     8.2  264.9  87.3     13.5  258.1  87.3
   368. BD*(   2) C  13 - C  14    86.9    1.1   173.4   87.5  92.6      9.0  248.6  89.6
   369. BD*(   1) C  13 - C  17    82.7   30.6    96.1  245.1 145.8     80.0  358.9 148.5
   375. BD*(   2) C  16 - C  17    97.0  302.1   167.8   72.2  90.9    166.2   41.7  94.6


 Second Order Perturbation Theory Analysis of Fock Matrix in NBO Basis

     Threshold for printing:   0.50 kcal/mol
                                                                              E(2)  E(j)-E(i) F(i,j)
         Donor NBO (i)                     Acceptor NBO (j)                 kcal/mol   a.u.    a.u. 
 ===================================================================================================

 within unit  1
   1. BD (   1) C   1 - C   2        / 95. RY*(   1) C   3                    1.07    1.76    0.039
   1. BD (   1) C   1 - C   2        / 96. RY*(   2) C   3                    1.66    2.02    0.052
   1. BD (   1) C   1 - C   2        /113. RY*(   2) C   4                    0.72    1.65    0.031
   1. BD (   1) C   1 - C   2        /194. RY*(   1) O  10                    1.24    1.44    0.038
   1. BD (   1) C   1 - C   2        /350. BD*(   1) C   1 - C   4            1.28    1.22    0.036
   1. BD (   1) C   1 - C   2        /351. BD*(   1) C   1 - O  10            1.23    1.42    0.037
   1. BD (   1) C   1 - C   2        /353. BD*(   1) C   2 - C   3            2.94    1.43    0.058
   1. BD (   1) C   1 - C   2        /357. BD*(   1) C   3 - H   7            3.88    1.20    0.061
   1. BD (   1) C   1 - C   2        /359. BD*(   1) C   4 -Cl   9            4.86    0.95    0.061
   2. BD (   1) C   1 - C   4        / 78. RY*(   1) C   2                    1.32    1.98    0.046
   2. BD (   1) C   1 - C   4        /129. RY*(   1) C   5                    1.90    1.64    0.050
   2. BD (   1) C   1 - C   4        /174. RY*(   2)Cl   9                    0.75    1.30    0.028
   2. BD (   1) C   1 - C   4        /194. RY*(   1) O  10                    1.07    1.47    0.035
   2. BD (   1) C   1 - C   4        /349. BD*(   1) C   1 - C   2            0.84    1.26    0.029
   2. BD (   1) C   1 - C   4        /351. BD*(   1) C   1 - O  10            1.96    1.44    0.048
   2. BD (   1) C   1 - C   4        /355. BD*(   1) C   2 - H  11            1.68    1.24    0.041
   2. BD (   1) C   1 - C   4        /358. BD*(   1) C   4 - C   5            2.11    1.30    0.047
   2. BD (   1) C   1 - C   4        /362. BD*(   1) C   5 - H   8            2.21    1.23    0.047
   3. BD (   1) C   1 - O  10        / 61. RY*(   1) C   1                    1.60    2.17    0.053
   3. BD (   1) C   1 - O  10        /112. RY*(   1) C   4                    0.57    2.17    0.032
   3. BD (   1) C   1 - O  10        /349. BD*(   1) C   1 - C   2            1.46    1.66    0.045
   3. BD (   1) C   1 - O  10        /350. BD*(   1) C   1 - C   4            1.88    1.65    0.051
   3. BD (   1) C   1 - O  10        /353. BD*(   1) C   2 - C   3            0.72    1.86    0.033
   3. BD (   1) C   1 - O  10        /358. BD*(   1) C   4 - C   5            1.00    1.70    0.037
   4. BD (   2) C   1 - O  10        / 52. LP (   1) C   4                    6.30    0.25    0.055
   4. BD (   2) C   1 - O  10        /352. BD*(   2) C   1 - O  10            0.78    0.49    0.019
   4. BD (   2) C   1 - O  10        /354. BD*(   2) C   2 - C   3            4.87    0.49    0.046
   5. BD (   1) C   2 - C   3        / 62. RY*(   2) C   1                    0.74    2.40    0.038
   5. BD (   1) C   2 - C   3        / 64. RY*(   4) C   1                    1.34    2.92    0.056
   5. BD (   1) C   2 - C   3        /147. RY*(   2) C   6                    2.01    2.15    0.059
   5. BD (   1) C   2 - C   3        /349. BD*(   1) C   1 - C   2            1.81    1.34    0.044
   5. BD (   1) C   2 - C   3        /351. BD*(   1) C   1 - O  10            2.08    1.53    0.050
   5. BD (   1) C   2 - C   3        /355. BD*(   1) C   2 - H  11            1.78    1.33    0.044
   5. BD (   1) C   2 - C   3        /356. BD*(   1) C   3 - C   6            3.79    1.37    0.064
   5. BD (   1) C   2 - C   3        /357. BD*(   1) C   3 - H   7            1.65    1.32    0.042
   5. BD (   1) C   2 - C   3        /363. BD*(   1) C   6 - C  12            3.01    1.32    0.057
   6. BD (   2) C   2 - C   3        /148. RY*(   3) C   6                    0.79    1.05    0.027
   6. BD (   2) C   2 - C   3        /352. BD*(   2) C   1 - O  10           21.76    0.40    0.089
   6. BD (   2) C   2 - C   3        /361. BD*(   2) C   5 - C   6           12.69    0.39    0.067
   7. BD (   1) C   2 - H  11        / 61. RY*(   1) C   1                    0.77    1.62    0.032
   7. BD (   1) C   2 - H  11        / 65. RY*(   5) C   1                    0.56    1.84    0.029
   7. BD (   1) C   2 - H  11        / 95. RY*(   1) C   3                    1.03    1.64    0.037
   7. BD (   1) C   2 - H  11        /350. BD*(   1) C   1 - C   4            3.04    1.10    0.052
   7. BD (   1) C   2 - H  11        /353. BD*(   1) C   2 - C   3            1.93    1.31    0.045
   7. BD (   1) C   2 - H  11        /356. BD*(   1) C   3 - C   6            5.78    1.13    0.072
   7. BD (   1) C   2 - H  11        /357. BD*(   1) C   3 - H   7            0.82    1.08    0.027
   8. BD (   1) C   3 - C   6        / 79. RY*(   2) C   2                    2.85    1.67    0.062
   8. BD (   1) C   3 - C   6        /130. RY*(   2) C   5                    1.04    1.75    0.038
   8. BD (   1) C   3 - C   6        /216. RY*(   1) C  12                    1.05    1.91    0.040
   8. BD (   1) C   3 - C   6        /353. BD*(   1) C   2 - C   3            3.70    1.44    0.066
   8. BD (   1) C   3 - C   6        /355. BD*(   1) C   2 - H  11            3.26    1.23    0.057
   8. BD (   1) C   3 - C   6        /357. BD*(   1) C   3 - H   7            0.56    1.22    0.023
   8. BD (   1) C   3 - C   6        /360. BD*(   1) C   5 - C   6            4.87    1.42    0.074
   8. BD (   1) C   3 - C   6        /362. BD*(   1) C   5 - H   8            4.17    1.22    0.064
   8. BD (   1) C   3 - C   6        /363. BD*(   1) C   6 - C  12            2.41    1.23    0.049
   8. BD (   1) C   3 - C   6        /364. BD*(   1) C  12 - C  13            1.93    1.30    0.045
   9. BD (   1) C   3 - H   7        / 78. RY*(   1) C   2                    1.58    1.83    0.048
   9. BD (   1) C   3 - H   7        /146. RY*(   1) C   6                    0.77    1.87    0.034
   9. BD (   1) C   3 - H   7        /147. RY*(   2) C   6                    1.01    1.92    0.040
   9. BD (   1) C   3 - H   7        /349. BD*(   1) C   1 - C   2            5.13    1.12    0.068
   9. BD (   1) C   3 - H   7        /353. BD*(   1) C   2 - C   3            1.36    1.31    0.038
   9. BD (   1) C   3 - H   7        /355. BD*(   1) C   2 - H  11            0.72    1.10    0.025
   9. BD (   1) C   3 - H   7        /360. BD*(   1) C   5 - C   6            3.59    1.29    0.061
  10. BD (   1) C   4 - C   5        / 64. RY*(   4) C   1                    1.05    2.85    0.049
  10. BD (   1) C   4 - C   5        /146. RY*(   1) C   6                    1.98    2.04    0.057
  10. BD (   1) C   4 - C   5        /350. BD*(   1) C   1 - C   4            1.50    1.27    0.040
  10. BD (   1) C   4 - C   5        /351. BD*(   1) C   1 - O  10            2.53    1.47    0.055
  10. BD (   1) C   4 - C   5        /360. BD*(   1) C   5 - C   6            4.73    1.46    0.074
  10. BD (   1) C   4 - C   5        /362. BD*(   1) C   5 - H   8            0.93    1.25    0.030
  10. BD (   1) C   4 - C   5        /363. BD*(   1) C   6 - C  12            4.21    1.26    0.065
  11. BD (   1) C   4 -Cl   9        / 61. RY*(   1) C   1                    0.74    1.86    0.033
  11. BD (   1) C   4 -Cl   9        /112. RY*(   1) C   4                    0.64    1.86    0.031
  11. BD (   1) C   4 -Cl   9        /129. RY*(   1) C   5                    0.80    1.73    0.033
  11. BD (   1) C   4 -Cl   9        /349. BD*(   1) C   1 - C   2            1.71    1.35    0.043
  11. BD (   1) C   4 -Cl   9        /360. BD*(   1) C   5 - C   6            1.85    1.52    0.048
  12. BD (   1) C   5 - C   6        / 95. RY*(   1) C   3                    0.59    1.86    0.030
  12. BD (   1) C   5 - C   6        /112. RY*(   1) C   4                    0.84    1.84    0.035
  12. BD (   1) C   5 - C   6        /113. RY*(   2) C   4                    1.21    1.75    0.041
  12. BD (   1) C   5 - C   6        /216. RY*(   1) C  12                    1.70    2.00    0.052
  12. BD (   1) C   5 - C   6        /356. BD*(   1) C   3 - C   6            4.39    1.35    0.069
  12. BD (   1) C   5 - C   6        /357. BD*(   1) C   3 - H   7            1.97    1.30    0.045
  12. BD (   1) C   5 - C   6        /358. BD*(   1) C   4 - C   5            4.43    1.37    0.070
  12. BD (   1) C   5 - C   6        /359. BD*(   1) C   4 -Cl   9            3.78    1.05    0.056
  12. BD (   1) C   5 - C   6        /362. BD*(   1) C   5 - H   8            1.89    1.30    0.044
  12. BD (   1) C   5 - C   6        /363. BD*(   1) C   6 - C  12            3.92    1.31    0.064
  12. BD (   1) C   5 - C   6        /365. BD*(   1) C  12 - C  15            2.50    1.39    0.053
  13. BD (   2) C   5 - C   6        / 52. LP (   1) C   4                   40.64    0.15    0.096
  13. BD (   2) C   5 - C   6        / 97. RY*(   3) C   3                    1.09    1.54    0.039
  13. BD (   2) C   5 - C   6        /114. RY*(   3) C   4                    1.21    1.23    0.037
  13. BD (   2) C   5 - C   6        /354. BD*(   2) C   2 - C   3           21.20    0.39    0.082
  13. BD (   2) C   5 - C   6        /361. BD*(   2) C   5 - C   6            1.19    0.38    0.020
  13. BD (   2) C   5 - C   6        /366. BD*(   2) C  12 - C  15           20.22    0.34    0.076
  14. BD (   1) C   5 - H   8        /112. RY*(   1) C   4                    1.23    1.63    0.040
  14. BD (   1) C   5 - H   8        /147. RY*(   2) C   6                    2.04    1.92    0.056
  14. BD (   1) C   5 - H   8        /350. BD*(   1) C   1 - C   4            4.06    1.11    0.061
  14. BD (   1) C   5 - H   8        /356. BD*(   1) C   3 - C   6            5.50    1.14    0.071
  14. BD (   1) C   5 - H   8        /358. BD*(   1) C   4 - C   5            0.62    1.16    0.024
  14. BD (   1) C   5 - H   8        /360. BD*(   1) C   5 - C   6            1.83    1.29    0.043
  14. BD (   1) C   5 - H   8        /369. BD*(   1) C  13 - C  17            0.92    0.43    0.019
  15. BD (   1) C   6 - C  12        / 95. RY*(   1) C   3                    1.01    1.78    0.038
  15. BD (   1) C   6 - C  12        /129. RY*(   1) C   5                    0.64    1.63    0.029
  15. BD (   1) C   6 - C  12        /130. RY*(   2) C   5                    0.58    1.75    0.029
  15. BD (   1) C   6 - C  12        /233. RY*(   1) C  13                    0.87    1.31    0.030
  15. BD (   1) C   6 - C  12        /267. RY*(   1) C  15                    1.11    1.76    0.040
  15. BD (   1) C   6 - C  12        /353. BD*(   1) C   2 - C   3            1.36    1.45    0.040
  15. BD (   1) C   6 - C  12        /356. BD*(   1) C   3 - C   6            2.07    1.27    0.046
  15. BD (   1) C   6 - C  12        /358. BD*(   1) C   4 - C   5            2.99    1.29    0.056
  15. BD (   1) C   6 - C  12        /360. BD*(   1) C   5 - C   6            3.61    1.42    0.064
  15. BD (   1) C   6 - C  12        /364. BD*(   1) C  12 - C  13            2.16    1.30    0.048
  15. BD (   1) C   6 - C  12        /365. BD*(   1) C  12 - C  15            3.15    1.31    0.058
  15. BD (   1) C   6 - C  12        /367. BD*(   1) C  13 - C  14            2.15    1.31    0.047
  15. BD (   1) C   6 - C  12        /372. BD*(   1) C  15 - C  16            2.67    1.31    0.053
  16. BD (   1) C  12 - C  13        /146. RY*(   1) C   6                    1.13    2.09    0.044
  16. BD (   1) C  12 - C  13        /147. RY*(   2) C   6                    0.63    2.15    0.033
  16. BD (   1) C  12 - C  13        /251. RY*(   2) C  14                    1.66    1.66    0.047
  16. BD (   1) C  12 - C  13        /268. RY*(   2) C  15                    0.56    1.87    0.029
  16. BD (   1) C  12 - C  13        /356. BD*(   1) C   3 - C   6            2.71    1.36    0.054
  16. BD (   1) C  12 - C  13        /363. BD*(   1) C   6 - C  12            3.65    1.32    0.062
  16. BD (   1) C  12 - C  13        /365. BD*(   1) C  12 - C  15            2.70    1.40    0.055
  16. BD (   1) C  12 - C  13        /367. BD*(   1) C  13 - C  14            1.18    1.40    0.036
  16. BD (   1) C  12 - C  13        /369. BD*(   1) C  13 - C  17            2.94    0.65    0.042
  16. BD (   1) C  12 - C  13        /371. BD*(   1) C  14 -Cl  18            5.06    1.00    0.065
  16. BD (   1) C  12 - C  13        /373. BD*(   1) C  15 - H  20            2.74    1.28    0.053
  17. BD (   1) C  12 - C  15        /146. RY*(   1) C   6                    1.53    2.08    0.051
  17. BD (   1) C  12 - C  15        /234. RY*(   2) C  13                    0.77    1.66    0.032
  17. BD (   1) C  12 - C  15        /284. RY*(   1) C  16                    1.38    1.77    0.045
  17. BD (   1) C  12 - C  15        /285. RY*(   2) C  16                    0.53    1.68    0.027
  17. BD (   1) C  12 - C  15        /286. RY*(   3) C  16                    1.01    1.80    0.038
  17. BD (   1) C  12 - C  15        /360. BD*(   1) C   5 - C   6            1.67    1.50    0.045
  17. BD (   1) C  12 - C  15        /363. BD*(   1) C   6 - C  12            3.30    1.31    0.059
  17. BD (   1) C  12 - C  15        /364. BD*(   1) C  12 - C  13            5.10    1.38    0.075
  17. BD (   1) C  12 - C  15        /369. BD*(   1) C  13 - C  17            6.11    0.64    0.059
  17. BD (   1) C  12 - C  15        /372. BD*(   1) C  15 - C  16            3.02    1.39    0.058
  17. BD (   1) C  12 - C  15        /373. BD*(   1) C  15 - H  20            1.28    1.27    0.036
  17. BD (   1) C  12 - C  15        /376. BD*(   1) C  16 - H  19            2.28    1.26    0.048
  18. BD (   2) C  12 - C  15        /148. RY*(   3) C   6                    0.89    1.05    0.030
  18. BD (   2) C  12 - C  15        /237. RY*(   5) C  13                    0.55    1.92    0.032
  18. BD (   2) C  12 - C  15        /288. RY*(   5) C  16                    1.87    0.85    0.039
  18. BD (   2) C  12 - C  15        /361. BD*(   2) C   5 - C   6           11.26    0.39    0.060
  18. BD (   2) C  12 - C  15        /368. BD*(   2) C  13 - C  14           29.22    0.34    0.090
  18. BD (   2) C  12 - C  15        /375. BD*(   2) C  16 - C  17           29.42    0.36    0.092
  19. BD (   1) C  13 - C  14        /216. RY*(   1) C  12                    0.83    2.04    0.037
  19. BD (   1) C  13 - C  14        /217. RY*(   2) C  12                    1.30    1.93    0.045
  19. BD (   1) C  13 - C  14        /301. RY*(   1) C  17                    1.24    1.41    0.038
  19. BD (   1) C  13 - C  14        /302. RY*(   2) C  17                    0.82    1.62    0.033
  19. BD (   1) C  13 - C  14        /319. RY*(   2)Cl  18                    0.70    1.40    0.028
  19. BD (   1) C  13 - C  14        /363. BD*(   1) C   6 - C  12            2.83    1.35    0.055
  19. BD (   1) C  13 - C  14        /364. BD*(   1) C  12 - C  13            1.54    1.43    0.042
  19. BD (   1) C  13 - C  14        /369. BD*(   1) C  13 - C  17           15.37    0.69    0.098
  19. BD (   1) C  13 - C  14        /370. BD*(   1) C  14 - C  17            4.87    1.43    0.075
  19. BD (   1) C  13 - C  14        /371. BD*(   1) C  14 -Cl  18            0.79    1.04    0.026
  20. BD (   2) C  13 - C  14        /221. RY*(   6) C  12                    0.87    1.59    0.036
  20. BD (   2) C  13 - C  14        /303. RY*(   3) C  17                    1.35    0.83    0.032
  20. BD (   2) C  13 - C  14        /318. RY*(   1)Cl  18                    2.64    0.98    0.049
  20. BD (   2) C  13 - C  14        /366. BD*(   2) C  12 - C  15           25.23    0.37    0.089
  20. BD (   2) C  13 - C  14        /369. BD*(   1) C  13 - C  17            0.61    0.18    0.009
  20. BD (   2) C  13 - C  14        /375. BD*(   2) C  16 - C  17           25.83    0.38    0.090
  21. BD (   1) C  13 - C  17        /216. RY*(   1) C  12                    1.75    1.46    0.048
  21. BD (   1) C  13 - C  17        /235. RY*(   3) C  13                    0.55    1.05    0.023
  21. BD (   1) C  13 - C  17        /250. RY*(   1) C  14                    5.03    1.64    0.085
  21. BD (   1) C  13 - C  17        /284. RY*(   1) C  16                    2.29    1.24    0.050
  21. BD (   1) C  13 - C  17        /304. RY*(   4) C  17                    0.58    1.15    0.024
  21. BD (   1) C  13 - C  17        /321. RY*(   4)Cl  18                    0.58    1.33    0.026
  21. BD (   1) C  13 - C  17        /363. BD*(   1) C   6 - C  12            3.11    0.78    0.046
  21. BD (   1) C  13 - C  17        /364. BD*(   1) C  12 - C  13            4.09    0.85    0.055
  21. BD (   1) C  13 - C  17        /365. BD*(   1) C  12 - C  15            5.68    0.86    0.065
  21. BD (   1) C  13 - C  17        /367. BD*(   1) C  13 - C  14           20.05    0.85    0.122
  21. BD (   1) C  13 - C  17        /368. BD*(   2) C  13 - C  14            1.47    0.29    0.019
  21. BD (   1) C  13 - C  17        /370. BD*(   1) C  14 - C  17           24.25    0.85    0.133
  21. BD (   1) C  13 - C  17        /371. BD*(   1) C  14 -Cl  18           24.37    0.46    0.097
  21. BD (   1) C  13 - C  17        /372. BD*(   1) C  15 - C  16            5.73    0.86    0.066
  21. BD (   1) C  13 - C  17        /373. BD*(   1) C  15 - H  20            0.73    0.74    0.022
  21. BD (   1) C  13 - C  17        /374. BD*(   1) C  16 - C  17            3.76    0.87    0.054
  21. BD (   1) C  13 - C  17        /375. BD*(   2) C  16 - C  17            1.42    0.31    0.019
  21. BD (   1) C  13 - C  17        /376. BD*(   1) C  16 - H  19            4.86    0.73    0.056
  22. BD (   1) C  14 - C  17        /233. RY*(   1) C  13                    0.97    1.44    0.034
  22. BD (   1) C  14 - C  17        /234. RY*(   2) C  13                    0.82    1.71    0.034
  22. BD (   1) C  14 - C  17        /284. RY*(   1) C  16                    0.56    1.81    0.029
  22. BD (   1) C  14 - C  17        /285. RY*(   2) C  16                    2.06    1.73    0.054
  22. BD (   1) C  14 - C  17        /364. BD*(   1) C  12 - C  13            0.54    1.43    0.025
  22. BD (   1) C  14 - C  17        /367. BD*(   1) C  13 - C  14            4.93    1.43    0.075
  22. BD (   1) C  14 - C  17        /369. BD*(   1) C  13 - C  17           12.65    0.69    0.089
  22. BD (   1) C  14 - C  17        /371. BD*(   1) C  14 -Cl  18            0.80    1.04    0.026
  22. BD (   1) C  14 - C  17        /374. BD*(   1) C  16 - C  17            1.26    1.45    0.038
  22. BD (   1) C  14 - C  17        /376. BD*(   1) C  16 - H  19            2.27    1.31    0.049
  23. BD (   1) C  14 -Cl  18        /233. RY*(   1) C  13                    0.94    1.43    0.033
  23. BD (   1) C  14 -Cl  18        /301. RY*(   1) C  17                    0.87    1.40    0.031
  23. BD (   1) C  14 -Cl  18        /364. BD*(   1) C  12 - C  13            2.09    1.43    0.049
  23. BD (   1) C  14 -Cl  18        /374. BD*(   1) C  16 - C  17            1.90    1.44    0.047
  24. BD (   1) C  15 - C  16        /216. RY*(   1) C  12                    1.14    2.00    0.043
  24. BD (   1) C  15 - C  16        /217. RY*(   2) C  12                    0.90    1.89    0.037
  24. BD (   1) C  15 - C  16        /302. RY*(   2) C  17                    2.13    1.58    0.052
  24. BD (   1) C  15 - C  16        /363. BD*(   1) C   6 - C  12            3.29    1.31    0.059
  24. BD (   1) C  15 - C  16        /365. BD*(   1) C  12 - C  15            2.98    1.39    0.058
  24. BD (   1) C  15 - C  16        /369. BD*(   1) C  13 - C  17            4.90    0.65    0.054
  24. BD (   1) C  15 - C  16        /373. BD*(   1) C  15 - H  20            1.12    1.28    0.034
  24. BD (   1) C  15 - C  16        /374. BD*(   1) C  16 - C  17            4.28    1.41    0.070
  24. BD (   1) C  15 - C  16        /376. BD*(   1) C  16 - H  19            1.36    1.26    0.037
  25. BD (   1) C  15 - H  20        /217. RY*(   2) C  12                    1.56    1.70    0.046
  25. BD (   1) C  15 - H  20        /285. RY*(   2) C  16                    1.05    1.50    0.036
  25. BD (   1) C  15 - H  20        /364. BD*(   1) C  12 - C  13            4.65    1.20    0.067
  25. BD (   1) C  15 - H  20        /365. BD*(   1) C  12 - C  15            0.98    1.21    0.031
  25. BD (   1) C  15 - H  20        /372. BD*(   1) C  15 - C  16            0.55    1.21    0.023
  25. BD (   1) C  15 - H  20        /374. BD*(   1) C  16 - C  17            4.19    1.22    0.064
  25. BD (   1) C  15 - H  20        /376. BD*(   1) C  16 - H  19            0.60    1.08    0.023
  26. BD (   1) C  16 - C  17        /251. RY*(   2) C  14                    1.96    1.67    0.051
  26. BD (   1) C  16 - C  17        /267. RY*(   1) C  15                    0.94    1.86    0.037
  26. BD (   1) C  16 - C  17        /268. RY*(   2) C  15                    1.12    1.88    0.041
  26. BD (   1) C  16 - C  17        /369. BD*(   1) C  13 - C  17            2.34    0.66    0.038
  26. BD (   1) C  16 - C  17        /370. BD*(   1) C  14 - C  17            1.13    1.41    0.036
  26. BD (   1) C  16 - C  17        /371. BD*(   1) C  14 -Cl  18            5.72    1.02    0.069
  26. BD (   1) C  16 - C  17        /372. BD*(   1) C  15 - C  16            2.38    1.42    0.052
  26. BD (   1) C  16 - C  17        /373. BD*(   1) C  15 - H  20            2.34    1.30    0.049
  26. BD (   1) C  16 - C  17        /376. BD*(   1) C  16 - H  19            1.68    1.28    0.042
  27. BD (   2) C  16 - C  17        /253. RY*(   4) C  14                    0.70    1.55    0.032
  27. BD (   2) C  16 - C  17        /254. RY*(   5) C  14                    0.66    1.77    0.033
  27. BD (   2) C  16 - C  17        /269. RY*(   3) C  15                    0.97    0.93    0.029
  27. BD (   2) C  16 - C  17        /366. BD*(   2) C  12 - C  15           26.00    0.36    0.088
  27. BD (   2) C  16 - C  17        /368. BD*(   2) C  13 - C  14           28.28    0.35    0.090
  28. BD (   1) C  16 - H  19        /267. RY*(   1) C  15                    1.15    1.66    0.039
  28. BD (   1) C  16 - H  19        /301. RY*(   1) C  17                    1.10    1.18    0.032
  28. BD (   1) C  16 - H  19        /365. BD*(   1) C  12 - C  15            4.36    1.21    0.065
  28. BD (   1) C  16 - H  19        /369. BD*(   1) C  13 - C  17            0.60    0.46    0.016
  28. BD (   1) C  16 - H  19        /370. BD*(   1) C  14 - C  17            3.40    1.21    0.058
  28. BD (   1) C  16 - H  19        /372. BD*(   1) C  15 - C  16            0.82    1.22    0.028
  28. BD (   1) C  16 - H  19        /373. BD*(   1) C  15 - H  20            0.58    1.10    0.023
  29. CR (   1) C   1                / 79. RY*(   2) C   2                    0.79   11.41    0.085
  29. CR (   1) C   1                /113. RY*(   2) C   4                    1.34   11.41    0.111
  29. CR (   1) C   1                /353. BD*(   1) C   2 - C   3            0.59   11.18    0.073
  29. CR (   1) C   1                /358. BD*(   1) C   4 - C   5            0.69   11.03    0.079
  29. CR (   1) C   1                /359. BD*(   1) C   4 -Cl   9            0.83   10.70    0.085
  30. CR (   1) C   2                / 62. RY*(   2) C   1                    0.75   11.96    0.085
  30. CR (   1) C   2                / 64. RY*(   4) C   1                    0.55   12.48    0.074
  30. CR (   1) C   2                / 96. RY*(   2) C   3                    2.14   11.70    0.141
  30. CR (   1) C   2                /353. BD*(   1) C   2 - C   3            0.89   11.11    0.089
  30. CR (   1) C   2                /356. BD*(   1) C   3 - C   6            1.17   10.93    0.101
  31. CR (   1) C   3                / 78. RY*(   1) C   2                    1.08   11.64    0.100
  31. CR (   1) C   3                / 79. RY*(   2) C   2                    1.34   11.34    0.110
  31. CR (   1) C   3                /146. RY*(   1) C   6                    1.41   11.68    0.115
  31. CR (   1) C   3                /349. BD*(   1) C   1 - C   2            0.69   10.92    0.079
  31. CR (   1) C   3                /353. BD*(   1) C   2 - C   3            0.81   11.12    0.085
  31. CR (   1) C   3                /355. BD*(   1) C   2 - H  11            0.56   10.91    0.070
  31. CR (   1) C   3                /360. BD*(   1) C   5 - C   6            0.61   11.10    0.074
  31. CR (   1) C   3                /363. BD*(   1) C   6 - C  12            0.78   10.90    0.083
  32. CR (   1) C   4                / 62. RY*(   2) C   1                    1.28   12.05    0.111
  32. CR (   1) C   4                /130. RY*(   2) C   5                    1.09   11.49    0.100
  32. CR (   1) C   4                /351. BD*(   1) C   1 - O  10            0.68   11.18    0.078
  32. CR (   1) C   4                /358. BD*(   1) C   4 - C   5            0.67   11.03    0.077
  32. CR (   1) C   4                /359. BD*(   1) C   4 -Cl   9            1.82   10.71    0.125
  32. CR (   1) C   4                /360. BD*(   1) C   5 - C   6            0.73   11.17    0.081
  33. CR (   1) C   5                /113. RY*(   2) C   4                    1.81   11.34    0.128
  33. CR (   1) C   5                /147. RY*(   2) C   6                    2.17   11.72    0.142
  33. CR (   1) C   5                /350. BD*(   1) C   1 - C   4            0.66   10.91    0.077
  33. CR (   1) C   5                /356. BD*(   1) C   3 - C   6            0.98   10.94    0.093
  33. CR (   1) C   5                /359. BD*(   1) C   4 -Cl   9            0.85   10.64    0.085
  33. CR (   1) C   5                /360. BD*(   1) C   5 - C   6            0.77   11.09    0.083
  33. CR (   1) C   5                /363. BD*(   1) C   6 - C  12            1.02   10.90    0.095
  34. CR (   1) C   6                / 96. RY*(   2) C   3                    0.74   11.72    0.083
  34. CR (   1) C   6                /129. RY*(   1) C   5                    0.93   11.30    0.092
  34. CR (   1) C   6                /130. RY*(   2) C   5                    0.60   11.42    0.074
  34. CR (   1) C   6                /217. RY*(   2) C  12                    0.95   11.48    0.093
  34. CR (   1) C   6                /353. BD*(   1) C   2 - C   3            0.61   11.12    0.074
  34. CR (   1) C   6                /358. BD*(   1) C   4 - C   5            0.87   10.97    0.088
  34. CR (   1) C   6                /360. BD*(   1) C   5 - C   6            1.33   11.10    0.109
  34. CR (   1) C   6                /362. BD*(   1) C   5 - H   8            0.61   10.89    0.073
  34. CR (   1) C   6                /365. BD*(   1) C  12 - C  15            0.71   10.99    0.079
  36. CR (   2)Cl   9                /112. RY*(   1) C   4                    2.62   11.96    0.158
  36. CR (   2)Cl   9                /350. BD*(   1) C   1 - C   4            0.51   11.44    0.070
  36. CR (   2)Cl   9                /358. BD*(   1) C   4 - C   5            0.81   11.49    0.087
  40. CR (   1) O  10                / 61. RY*(   1) C   1                    6.28   20.33    0.320
  40. CR (   1) O  10                /349. BD*(   1) C   1 - C   2            0.69   19.82    0.106
  40. CR (   1) O  10                /350. BD*(   1) C   1 - C   4            0.75   19.81    0.111
  41. CR (   1) C  12                /147. RY*(   2) C   6                    0.64   11.78    0.078
  41. CR (   1) C  12                /233. RY*(   1) C  13                    0.60   11.03    0.073
  41. CR (   1) C  12                /234. RY*(   2) C  13                    1.03   11.31    0.096
  41. CR (   1) C  12                /268. RY*(   2) C  15                    1.20   11.50    0.105
  41. CR (   1) C  12                /356. BD*(   1) C   3 - C   6            0.65   10.99    0.076
  41. CR (   1) C  12                /360. BD*(   1) C   5 - C   6            0.50   11.14    0.067
  41. CR (   1) C  12                /367. BD*(   1) C  13 - C  14            1.02   11.03    0.096
  41. CR (   1) C  12                /369. BD*(   1) C  13 - C  17            0.96   10.28    0.096
  41. CR (   1) C  12                /372. BD*(   1) C  15 - C  16            0.75   11.04    0.082
  42. CR (   1) C  13                /216. RY*(   1) C  12                    1.97   11.66    0.135
  42. CR (   1) C  13                /251. RY*(   2) C  14                    2.34   11.31    0.145
  42. CR (   1) C  13                /363. BD*(   1) C   6 - C  12            0.92   10.97    0.091
  42. CR (   1) C  13                /365. BD*(   1) C  12 - C  15            0.62   11.05    0.074
  42. CR (   1) C  13                /369. BD*(   1) C  13 - C  17            8.35   10.30    0.282
  42. CR (   1) C  13                /370. BD*(   1) C  14 - C  17            1.07   11.05    0.098
  42. CR (   1) C  13                /371. BD*(   1) C  14 -Cl  18            1.24   10.66    0.105
  43. CR (   1) C  14                /234. RY*(   2) C  13                    2.07   11.38    0.137
  43. CR (   1) C  14                /302. RY*(   2) C  17                    2.16   11.29    0.139
  43. CR (   1) C  14                /364. BD*(   1) C  12 - C  13            1.25   11.10    0.106
  43. CR (   1) C  14                /367. BD*(   1) C  13 - C  14            0.50   11.10    0.067
  43. CR (   1) C  14                /370. BD*(   1) C  14 - C  17            0.53   11.10    0.069
  43. CR (   1) C  14                /371. BD*(   1) C  14 -Cl  18            1.53   10.70    0.117
  43. CR (   1) C  14                /374. BD*(   1) C  16 - C  17            1.06   11.11    0.097
  44. CR (   1) C  15                /216. RY*(   1) C  12                    1.06   11.62    0.099
  44. CR (   1) C  15                /217. RY*(   2) C  12                    0.89   11.51    0.091
  44. CR (   1) C  15                /284. RY*(   1) C  16                    0.64   11.40    0.076
  44. CR (   1) C  15                /285. RY*(   2) C  16                    0.66   11.31    0.077
  44. CR (   1) C  15                /286. RY*(   3) C  16                    0.59   11.43    0.073
  44. CR (   1) C  15                /363. BD*(   1) C   6 - C  12            0.79   10.94    0.084
  44. CR (   1) C  15                /364. BD*(   1) C  12 - C  13            0.99   11.02    0.094
  44. CR (   1) C  15                /374. BD*(   1) C  16 - C  17            0.92   11.03    0.090
  45. CR (   1) C  16                /268. RY*(   2) C  15                    1.44   11.49    0.115
  45. CR (   1) C  16                /301. RY*(   1) C  17                    0.68   11.00    0.077
  45. CR (   1) C  16                /302. RY*(   2) C  17                    1.24   11.21    0.105
  45. CR (   1) C  16                /365. BD*(   1) C  12 - C  15            0.83   11.03    0.086
  45. CR (   1) C  16                /369. BD*(   1) C  13 - C  17            0.83   10.28    0.089
  45. CR (   1) C  16                /370. BD*(   1) C  14 - C  17            1.02   11.02    0.096
  46. CR (   1) C  17                /251. RY*(   2) C  14                    2.02   11.31    0.135
  46. CR (   1) C  17                /256. RY*(   7) C  14                    0.55   11.36    0.070
  46. CR (   1) C  17                /284. RY*(   1) C  16                    1.64   11.42    0.122
  46. CR (   1) C  17                /367. BD*(   1) C  13 - C  14            1.04   11.04    0.097
  46. CR (   1) C  17                /369. BD*(   1) C  13 - C  17            7.43   10.29    0.266
  46. CR (   1) C  17                /371. BD*(   1) C  14 -Cl  18            1.32   10.65    0.108
  46. CR (   1) C  17                /372. BD*(   1) C  15 - C  16            0.61   11.05    0.073
  48. CR (   2)Cl  18                /252. RY*(   3) C  14                    2.78   11.83    0.162
  52. LP (   1) C   4                / 63. RY*(   3) C   1                    0.83    1.81    0.045
  52. LP (   1) C   4                /114. RY*(   3) C   4                    0.77    1.08    0.033
  52. LP (   1) C   4                /133. RY*(   5) C   5                    1.12    0.78    0.034
  52. LP (   1) C   4                /134. RY*(   6) C   5                    1.34    1.05    0.043
  52. LP (   1) C   4                /135. RY*(   7) C   5                    0.68    1.35    0.035
  52. LP (   1) C   4                /173. RY*(   1)Cl   9                    5.42    0.78    0.075
  52. LP (   1) C   4                /177. RY*(   5)Cl   9                    0.58    0.53    0.020
  52. LP (   1) C   4                /352. BD*(   2) C   1 - O  10           75.29    0.23    0.132
  52. LP (   1) C   4                /361. BD*(   2) C   5 - C   6           81.67    0.22    0.134
  53. LP (   1)Cl   9                /112. RY*(   1) C   4                    3.87    2.04    0.079
  53. LP (   1)Cl   9                /350. BD*(   1) C   1 - C   4            1.15    1.52    0.038
  53. LP (   1)Cl   9                /358. BD*(   1) C   4 - C   5            2.09    1.57    0.051
  54. LP (   2)Cl   9                /113. RY*(   2) C   4                    0.92    1.32    0.031
  54. LP (   2)Cl   9                /350. BD*(   1) C   1 - C   4            6.74    0.89    0.070
  54. LP (   2)Cl   9                /358. BD*(   1) C   4 - C   5            5.53    0.94    0.065
  55. LP (   3)Cl   9                / 52. LP (   1) C   4                   24.69    0.22    0.101
  55. LP (   3)Cl   9                /116. RY*(   5) C   4                    0.75    1.38    0.029
  56. LP (   1) O  10                / 61. RY*(   1) C   1                   16.85    1.78    0.155
  56. LP (   1) O  10                / 74. RY*(  14) C   1                    0.91    3.85    0.053
  56. LP (   1) O  10                /349. BD*(   1) C   1 - C   2            2.05    1.27    0.046
  56. LP (   1) O  10                /350. BD*(   1) C   1 - C   4            2.02    1.26    0.046
  57. LP (   2) O  10                / 62. RY*(   2) C   1                    2.52    1.88    0.063
  57. LP (   2) O  10                / 64. RY*(   4) C   1                    1.82    2.39    0.061
  57. LP (   2) O  10                /349. BD*(   1) C   1 - C   2           21.55    0.82    0.120
  57. LP (   2) O  10                /350. BD*(   1) C   1 - C   4           24.32    0.81    0.127
  57. LP (   2) O  10                /353. BD*(   1) C   2 - C   3            0.60    1.02    0.023
  57. LP (   2) O  10                /358. BD*(   1) C   4 - C   5            0.52    0.86    0.019
  58. LP (   1)Cl  18                /250. RY*(   1) C  14                    0.57    2.39    0.033
  58. LP (   1)Cl  18                /252. RY*(   3) C  14                    3.35    1.92    0.072
  58. LP (   1)Cl  18                /367. BD*(   1) C  13 - C  14            1.28    1.61    0.041
  58. LP (   1)Cl  18                /370. BD*(   1) C  14 - C  17            1.38    1.61    0.043
  59. LP (   2)Cl  18                /251. RY*(   2) C  14                    1.33    1.25    0.037
  59. LP (   2)Cl  18                /364. BD*(   1) C  12 - C  13            0.57    0.99    0.021
  59. LP (   2)Cl  18                /367. BD*(   1) C  13 - C  14            4.85    0.99    0.062
  59. LP (   2)Cl  18                /369. BD*(   1) C  13 - C  17            1.32    0.24    0.017
  59. LP (   2)Cl  18                /370. BD*(   1) C  14 - C  17            4.66    0.99    0.061
  59. LP (   2)Cl  18                /374. BD*(   1) C  16 - C  17            0.57    1.00    0.021
  60. LP (   3)Cl  18                /253. RY*(   4) C  14                    1.20    1.63    0.040
  60. LP (   3)Cl  18                /368. BD*(   2) C  13 - C  14           15.63    0.42    0.079
 352. BD*(   2) C   1 - O  10        / 63. RY*(   3) C   1                    3.06    1.58    0.139
 352. BD*(   2) C   1 - O  10        / 68. RY*(   8) C   1                    2.81    0.60    0.083
 352. BD*(   2) C   1 - O  10        / 76. RY*(  16) C   1                    1.29    0.27    0.037
 352. BD*(   2) C   1 - O  10        /195. RY*(   2) O  10                    5.01    0.53    0.103
 352. BD*(   2) C   1 - O  10        /207. RY*(  14) O  10                    0.70    3.12    0.095
 354. BD*(   2) C   2 - C   3        / 80. RY*(   3) C   2                    2.59    0.46    0.092
 354. BD*(   2) C   2 - C   3        / 98. RY*(   4) C   3                    1.07    0.77    0.077
 354. BD*(   2) C   2 - C   3        / 99. RY*(   5) C   3                    0.88    0.86    0.074
 361. BD*(   2) C   5 - C   6        /131. RY*(   3) C   5                    1.85    1.00    0.084
 361. BD*(   2) C   5 - C   6        /133. RY*(   5) C   5                    1.78    0.55    0.062
 361. BD*(   2) C   5 - C   6        /148. RY*(   3) C   6                    1.74    0.66    0.066
 361. BD*(   2) C   5 - C   6        /150. RY*(   5) C   6                    0.59    1.50    0.058
 361. BD*(   2) C   5 - C   6        /354. BD*(   2) C   2 - C   3          237.86    0.01    0.087
 366. BD*(   2) C  12 - C  15        /219. RY*(   4) C  12                    0.77    1.37    0.064
 366. BD*(   2) C  12 - C  15        /220. RY*(   5) C  12                    0.63    1.19    0.054
 366. BD*(   2) C  12 - C  15        /269. RY*(   3) C  15                    3.40    0.58    0.088
 366. BD*(   2) C  12 - C  15        /288. RY*(   5) C  16                    0.70    0.50    0.037
 366. BD*(   2) C  12 - C  15        /361. BD*(   2) C   5 - C   6           60.89    0.04    0.068
 366. BD*(   2) C  12 - C  15        /365. BD*(   1) C  12 - C  15            0.65    0.55    0.036
 368. BD*(   2) C  13 - C  14        /235. RY*(   3) C  13                    1.75    0.76    0.074
 368. BD*(   2) C  13 - C  14        /236. RY*(   4) C  13                    0.67    0.87    0.049
 368. BD*(   2) C  13 - C  14        /253. RY*(   4) C  14                    1.32    1.20    0.081
 368. BD*(   2) C  13 - C  14        /303. RY*(   3) C  17                    0.57    0.47    0.033
 368. BD*(   2) C  13 - C  14        /318. RY*(   1)Cl  18                    1.07    0.62    0.052
 368. BD*(   2) C  13 - C  14        /361. BD*(   2) C   5 - C   6            0.91    0.05    0.009
 368. BD*(   2) C  13 - C  14        /375. BD*(   2) C  16 - C  17          300.33    0.01    0.095
 369. BD*(   1) C  13 - C  17        / 52. LP (   1) C   4                    2.56    0.01    0.006
 369. BD*(   1) C  13 - C  17        /251. RY*(   2) C  14                    0.81    1.01    0.067
 369. BD*(   1) C  13 - C  17        /364. BD*(   1) C  12 - C  13            0.60    0.75    0.048
 369. BD*(   1) C  13 - C  17        /365. BD*(   1) C  12 - C  15            0.89    0.75    0.059
 369. BD*(   1) C  13 - C  17        /372. BD*(   1) C  15 - C  16            0.91    0.76    0.060
 375. BD*(   2) C  16 - C  17        /287. RY*(   4) C  16                    0.53    1.50    0.060
 375. BD*(   2) C  16 - C  17        /288. RY*(   5) C  16                    2.40    0.50    0.073
 375. BD*(   2) C  16 - C  17        /303. RY*(   3) C  17                    2.39    0.46    0.070


 Natural Bond Orbitals (Summary):

                                                            Principal Delocalizations
           NBO                        Occupancy    Energy   (geminal,vicinal,remote)
 ====================================================================================
 Molecular unit  1  (C12H5OCl2)
     1. BD (   1) C   1 - C   2          1.97177    -0.58347  359(v),357(v),353(g),96(v)
                                                    350(g),194(v),351(g),95(v)
                                                    113(v)
     2. BD (   1) C   1 - C   4          1.97940    -0.61028  362(v),358(g),351(g),129(v)
                                                    355(v),78(v),194(v),349(g)
                                                    174(v)
     3. BD (   1) C   1 - O  10          1.99508    -1.01332  350(g),61(g),349(g),358(v)
                                                    353(v),112(v)
     4. BD (   2) C   1 - O  10          1.97690    -0.28326  52(v),354(v),352(g)
     5. BD (   1) C   2 - C   3          1.98030    -0.69763  356(g),363(v),351(v),147(v)
                                                    349(g),355(g),357(g),64(v)
                                                    62(v)
     6. BD (   2) C   2 - C   3          1.85491    -0.19548  352(v),361(v),148(v)
     7. BD (   1) C   2 - H  11          1.97884    -0.46272  356(v),350(v),353(g),95(v)
                                                    357(v),61(v),65(v)
     8. BD (   1) C   3 - C   6          1.96879    -0.60022  360(g),362(v),353(g),355(v)
                                                    79(v),363(g),364(v),216(v)
                                                    130(v),357(g)
     9. BD (   1) C   3 - H   7          1.97855    -0.46871  349(v),360(v),78(v),353(g)
                                                    147(v),146(v),355(v)
    10. BD (   1) C   4 - C   5          1.98025    -0.63568  360(g),363(v),351(v),146(v)
                                                    350(g),64(v),362(g)
    11. BD (   1) C   4 -Cl   9          1.99108    -0.70064  360(v),349(v),129(v),61(v)
                                                    112(g)
    12. BD (   1) C   5 - C   6          1.96699    -0.68380  358(g),356(g),363(g),359(v)
                                                    365(v),357(v),362(g),216(v)
                                                    113(v),112(v),95(v)
    13. BD (   2) C   5 - C   6          1.72413    -0.18203  52(v),354(v),366(v),114(v)
                                                    361(g),97(v)
    14. BD (   1) C   5 - H   8          1.97296    -0.46850  356(v),350(v),147(v),360(g)
                                                    112(v),369(r),358(g)
    15. BD (   1) C   6 - C  12          1.96140    -0.60080  360(g),365(g),358(v),372(v)
                                                    364(g),367(v),356(g),353(v)
                                                    267(v),95(v),233(v),129(v)
                                                    130(v)
    16. BD (   1) C  12 - C  13          1.96894    -0.69261  371(v),363(g),369(g),373(v)
                                                    356(v),365(g),251(v),367(g)
                                                    146(v),147(v),268(v)
    17. BD (   1) C  12 - C  15          1.95174    -0.67858  369(v),364(g),363(g),372(g)
                                                    376(v),360(v),146(v),284(v)
                                                    373(g),286(v),234(v),285(v)
    18. BD (   2) C  12 - C  15          1.63655    -0.19794  368(v),375(v),361(v),288(v)
                                                    148(v),237(v)
    19. BD (   1) C  13 - C  14          1.95243    -0.72600  369(g),370(g),363(v),364(g)
                                                    217(v),301(v),216(v),302(v)
                                                    371(g),319(v)
    20. BD (   2) C  13 - C  14          1.70673    -0.21895  366(v),375(v),318(v),303(v)
                                                    221(v),369(g)
    21. BD (   1) C  13 - C  17          1.79627    -0.14855  370(g),371(v),367(g),372(v)
                                                    365(v),250(v),376(v),364(g)
                                                    374(g),363(v),284(v),216(v)
                                                    368(g),375(g),373(r),304(g)
                                                    321(r),235(g)
    22. BD (   1) C  14 - C  17          1.95544    -0.72796  369(g),367(g),376(v),285(v)
                                                    374(g),233(v),234(v),371(g)
                                                    284(v),364(v)
    23. BD (   1) C  14 -Cl  18          1.99026    -0.72132  364(v),374(v),233(v),301(v)
    24. BD (   1) C  15 - C  16          1.96224    -0.68642  369(v),374(g),363(v),365(g)
                                                    302(v),376(g),216(v),373(g)
                                                    217(v)
    25. BD (   1) C  15 - H  20          1.98093    -0.49823  364(v),374(v),217(v),285(v)
                                                    365(g),376(v),372(g)
    26. BD (   1) C  16 - C  17          1.97547    -0.70401  371(v),369(g),372(g),373(v)
                                                    251(v),376(g),370(g),268(v)
                                                    267(v)
    27. BD (   2) C  16 - C  17          1.67537    -0.20068  368(v),366(v),269(v),253(v)
                                                    254(v)
    28. BD (   1) C  16 - H  19          1.96870    -0.50406  365(v),370(v),267(v),301(v)
                                                    372(g),369(v),373(v)
    29. CR (   1) C   1                  1.99912   -10.33904  113(v),359(v),79(v),358(v)
                                                    353(v)
    30. CR (   1) C   2                  1.99908   -10.26080  96(v),356(v),353(g),62(v)
                                                    64(v)
    31. CR (   1) C   3                  1.99914   -10.27626  146(v),79(v),78(v),353(g)
                                                    363(v),349(v),360(v),355(v)
    32. CR (   1) C   4                  1.99888   -10.34410  359(g),62(v),130(v),360(v)
                                                    351(v),358(g)
    33. CR (   1) C   5                  1.99896   -10.27099  147(v),113(v),363(v),356(v)
                                                    359(v),360(g),350(v)
    34. CR (   1) C   6                  1.99895   -10.27711  360(g),217(v),129(v),358(v)
                                                    96(v),365(v),353(v),362(v)
                                                    130(v)
    35. CR (   1)Cl   9                  2.00000  -101.09751   
    36. CR (   2)Cl   9                  1.99967   -10.79978  112(v),358(v),350(v)
    37. CR (   3)Cl   9                  1.99998    -7.40329   
    38. CR (   4)Cl   9                  1.99992    -7.40603   
    39. CR (   5)Cl   9                  1.99999    -7.40283   
    40. CR (   1) O  10                  1.99978   -19.17045  61(v),350(v),349(v)
    41. CR (   1) C  12                  1.99892   -10.32206  268(v),369(v),367(v),234(v)
                                                    372(v),356(v),147(v),233(v)
                                                    360(v)
    42. CR (   1) C  13                  1.99862   -10.34360  369(g),251(v),216(v),371(v)
                                                    370(v),363(v),365(v)
    43. CR (   1) C  14                  1.99848   -10.39203  302(v),234(v),371(g),364(v)
                                                    374(v),370(g),367(g)
    44. CR (   1) C  15                  1.99913   -10.31129  216(v),364(v),374(v),217(v)
                                                    363(v),285(v),284(v),286(v)
    45. CR (   1) C  16                  1.99909   -10.31808  268(v),302(v),370(v),369(v)
                                                    365(v),301(v)
    46. CR (   1) C  17                  1.99868   -10.33489  369(g),251(v),284(v),371(v)
                                                    367(v),372(v),256(v),376(v)
    47. CR (   1)Cl  18                  2.00000  -101.14042   
    48. CR (   2)Cl  18                  1.99969   -10.81269  252(v),370(v),367(v)
    49. CR (   3)Cl  18                  1.99997    -7.42740   
    50. CR (   4)Cl  18                  1.99993    -7.42920   
    51. CR (   5)Cl  18                  1.99999    -7.42644   
    52. LP (   1) C   4                  1.19328    -0.02922  361(v),352(v),173(v),369(r)
                                                    134(v),133(v),63(v),114(g)
                                                    135(v),177(v)
    53. LP (   1)Cl   9                  1.99250    -0.87808  112(v),358(v),350(v)
    54. LP (   2)Cl   9                  1.96636    -0.25448  350(v),358(v),113(v)
    55. LP (   3)Cl   9                  1.93279    -0.25393  52(v),116(v),352(r)
    56. LP (   1) O  10                  1.97928    -0.61998  61(v),349(v),350(v),74(v)
    57. LP (   2) O  10                  1.89244    -0.17483  350(v),349(v),62(v),64(v)
                                                    353(r),358(r)
    58. LP (   1)Cl  18                  1.99282    -0.90237  252(v),370(v),367(v),250(v)
    59. LP (   2)Cl  18                  1.97053    -0.28090  367(v),370(v),369(r),251(v)
                                                    374(r),364(r)
    60. LP (   3)Cl  18                  1.93071    -0.27939  368(v),253(v)
    61. RY*(   1) C   1                  0.01579     1.15828   
    62. RY*(   2) C   1                  0.00734     1.70171   
    63. RY*(   3) C   1                  0.00617     1.78181   
    64. RY*(   4) C   1                  0.00261     2.21804   
    65. RY*(   5) C   1                  0.00149     1.38060   
    66. RY*(   6) C   1                  0.00045     1.59394   
    67. RY*(   7) C   1                  0.00033     1.70342   
    68. RY*(   8) C   1                  0.00033     0.79851   
    69. RY*(   9) C   1                  0.00012     2.38077   
    70. RY*(  10) C   1                  0.00007     3.49076   
    71. RY*(  11) C   1                  0.00006     1.71160   
    72. RY*(  12) C   1                  0.00004     2.20116   
    73. RY*(  13) C   1                  0.00001     1.56255   
    74. RY*(  14) C   1                  0.00000     3.23149   
    75. RY*(  15) C   1                  0.00000    19.23056   
    76. RY*(  16) C   1                  0.00001     0.46941   
    77. RY*(  17) C   1                  0.00000     2.91047   
    78. RY*(   1) C   2                  0.00537     1.36560   
    79. RY*(   2) C   2                  0.00323     1.06650   
    80. RY*(   3) C   2                  0.00208     0.66841   
    81. RY*(   4) C   2                  0.00147     1.08667   
    82. RY*(   5) C   2                  0.00028     2.26603   
    83. RY*(   6) C   2                  0.00029     1.69068   
    84. RY*(   7) C   2                  0.00017     1.90956   
    85. RY*(   8) C   2                  0.00008     1.51456   
    86. RY*(   9) C   2                  0.00007     1.26103   
    87. RY*(  10) C   2                  0.00003     4.14553   
    88. RY*(  11) C   2                  0.00004     2.29459   
    89. RY*(  12) C   2                  0.00001     2.14350   
    90. RY*(  13) C   2                  0.00001     2.88660   
    91. RY*(  14) C   2                  0.00000    20.89801   
    92. RY*(  15) C   2                  0.00001     1.09717   
    93. RY*(  16) C   2                  0.00000     0.87850   
    94. RY*(  17) C   2                  0.00000     2.93923   
    95. RY*(   1) C   3                  0.00508     1.17582   
    96. RY*(   2) C   3                  0.00233     1.43829   
    97. RY*(   3) C   3                  0.00121     1.35475   
    98. RY*(   4) C   3                  0.00049     0.98117   
    99. RY*(   5) C   3                  0.00039     1.07084   
   100. RY*(   6) C   3                  0.00017     1.68887   
   101. RY*(   7) C   3                  0.00013     2.49500   
   102. RY*(   8) C   3                  0.00012     2.05726   
   103. RY*(   9) C   3                  0.00010     1.59966   
   104. RY*(  10) C   3                  0.00007     1.68942   
   105. RY*(  11) C   3                  0.00004     2.56669   
   106. RY*(  12) C   3                  0.00004     1.57335   
   107. RY*(  13) C   3                  0.00002     6.15711   
   108. RY*(  14) C   3                  0.00001     2.44511   
   109. RY*(  15) C   3                  0.00001     1.85847   
   110. RY*(  16) C   3                  0.00000    17.12369   
   111. RY*(  17) C   3                  0.00000     3.03975   
   112. RY*(   1) C   4                  0.00671     1.15958   
   113. RY*(   2) C   4                  0.00552     1.06858   
   114. RY*(   3) C   4                  0.00192     1.05139   
   115. RY*(   4) C   4                  0.00133     1.00922   
   116. RY*(   5) C   4                  0.00124     1.12277   
   117. RY*(   6) C   4                  0.00070     2.08617   
   118. RY*(   7) C   4                  0.00035     2.29278   
   119. RY*(   8) C   4                  0.00029     1.73826   
   120. RY*(   9) C   4                  0.00012     2.07370   
   121. RY*(  10) C   4                  0.00009     2.57570   
   122. RY*(  11) C   4                  0.00005     1.06912   
   123. RY*(  12) C   4                  0.00003     2.31771   
   124. RY*(  13) C   4                  0.00003     1.74735   
   125. RY*(  14) C   4                  0.00001     1.71114   
   126. RY*(  15) C   4                  0.00001     1.37002   
   127. RY*(  16) C   4                  0.00000    22.32061   
   128. RY*(  17) C   4                  0.00000     2.88237   
   129. RY*(   1) C   5                  0.00551     1.02488   
   130. RY*(   2) C   5                  0.00367     1.14681   
   131. RY*(   3) C   5                  0.00195     1.19532   
   132. RY*(   4) C   5                  0.00100     1.06939   
   133. RY*(   5) C   5                  0.00058     0.74750   
   134. RY*(   6) C   5                  0.00053     1.01830   
   135. RY*(   7) C   5                  0.00022     1.31831   
   136. RY*(   8) C   5                  0.00018     2.04527   
   137. RY*(   9) C   5                  0.00014     3.61232   
   138. RY*(  10) C   5                  0.00012     2.44574   
   139. RY*(  11) C   5                  0.00009     2.91253   
   140. RY*(  12) C   5                  0.00005     1.52544   
   141. RY*(  13) C   5                  0.00004     2.20338   
   142. RY*(  14) C   5                  0.00000     2.98152   
   143. RY*(  15) C   5                  0.00001     1.44811   
   144. RY*(  16) C   5                  0.00000    21.34791   
   145. RY*(  17) C   5                  0.00001     2.54179   
   146. RY*(   1) C   6                  0.00601     1.40199   
   147. RY*(   2) C   6                  0.00575     1.45390   
   148. RY*(   3) C   6                  0.00236     0.85053   
   149. RY*(   4) C   6                  0.00072     1.07821   
   150. RY*(   5) C   6                  0.00065     1.69734   
   151. RY*(   6) C   6                  0.00048     1.67714   
   152. RY*(   7) C   6                  0.00040     1.62002   
   153. RY*(   8) C   6                  0.00016     2.29598   
   154. RY*(   9) C   6                  0.00012     1.19786   
   155. RY*(  10) C   6                  0.00009     3.71572   
   156. RY*(  11) C   6                  0.00006     2.42026   
   157. RY*(  12) C   6                  0.00006     4.97254   
   158. RY*(  13) C   6                  0.00004     1.90822   
   159. RY*(  14) C   6                  0.00004     3.62724   
   160. RY*(  15) C   6                  0.00001     1.06412   
   161. RY*(  16) C   6                  0.00001    17.77508   
   162. RY*(  17) C   6                  0.00000     2.97319   
   163. RY*(   1) H   7                  0.00096     1.21446   
   164. RY*(   2) H   7                  0.00023     1.83088   
   165. RY*(   3) H   7                  0.00013     1.84108   
   166. RY*(   4) H   7                  0.00007     2.16273   
   167. RY*(   5) H   7                  0.00004     2.68173   
   168. RY*(   1) H   8                  0.00208     1.21701   
   169. RY*(   2) H   8                  0.00017     2.04123   
   170. RY*(   3) H   8                  0.00011     2.13279   
   171. RY*(   4) H   8                  0.00011     1.78194   
   172. RY*(   5) H   8                  0.00004     2.55643   
   173. RY*(   1)Cl   9                  0.00693     0.74584   
   174. RY*(   2)Cl   9                  0.00383     0.69266   
   175. RY*(   3)Cl   9                  0.00131     0.80850   
   176. RY*(   4)Cl   9                  0.00057     0.71819   
   177. RY*(   5)Cl   9                  0.00016     0.49953   
   178. RY*(   6)Cl   9                  0.00012     0.69581   
   179. RY*(   7)Cl   9                  0.00012     1.61373   
   180. RY*(   8)Cl   9                  0.00004     1.00371   
   181. RY*(   9)Cl   9                  0.00002     1.03161   
   182. RY*(  10)Cl   9                  0.00001     1.32207   
   183. RY*(  11)Cl   9                  0.00002     0.91087   
   184. RY*(  12)Cl   9                  0.00000    24.77750   
   185. RY*(  13)Cl   9                  0.00000     3.77734   
   186. RY*(  14)Cl   9                  0.00000    24.60956   
   187. RY*(  15)Cl   9                  0.00000     3.49001   
   188. RY*(  16)Cl   9                  0.00000    24.88297   
   189. RY*(  17)Cl   9                  0.00000    18.00332   
   190. RY*(  18)Cl   9                  0.00000   207.71893   
   191. RY*(  19)Cl   9                  0.00000     3.83730   
   192. RY*(  20)Cl   9                  0.00001     1.05299   
   193. RY*(  21)Cl   9                  0.00001     1.01103   
   194. RY*(   1) O  10                  0.00450     0.85940   
   195. RY*(   2) O  10                  0.00287     0.72765   
   196. RY*(   3) O  10                  0.00074     0.95454   
   197. RY*(   4) O  10                  0.00025     1.12523   
   198. RY*(   5) O  10                  0.00008     2.01197   
   199. RY*(   6) O  10                  0.00004     2.22353   
   200. RY*(   7) O  10                  0.00003     3.77799   
   201. RY*(   8) O  10                  0.00001     1.86084   
   202. RY*(   9) O  10                  0.00000     5.25926   
   203. RY*(  10) O  10                  0.00001     1.33454   
   204. RY*(  11) O  10                  0.00000    49.70934   
   205. RY*(  12) O  10                  0.00000     5.07625   
   206. RY*(  13) O  10                  0.00001     3.42354   
   207. RY*(  14) O  10                  0.00000     3.32423   
   208. RY*(  15) O  10                  0.00000     3.10211   
   209. RY*(  16) O  10                  0.00000     3.93251   
   210. RY*(  17) O  10                  0.00000     3.15645   
   211. RY*(   1) H  11                  0.00319     0.47911   
   212. RY*(   2) H  11                  0.00024     2.55072   
   213. RY*(   3) H  11                  0.00011     1.77342   
   214. RY*(   4) H  11                  0.00004     2.58130   
   215. RY*(   5) H  11                  0.00004     2.33875   
   216. RY*(   1) C  12                  0.00714     1.31155   
   217. RY*(   2) C  12                  0.00485     1.19922   
   218. RY*(   3) C  12                  0.00166     1.20125   
   219. RY*(   4) C  12                  0.00127     1.52366   
   220. RY*(   5) C  12                  0.00089     1.34916   
   221. RY*(   6) C  12                  0.00065     1.37373   
   222. RY*(   7) C  12                  0.00038     1.33251   
   223. RY*(   8) C  12                  0.00016     2.31852   
   224. RY*(   9) C  12                  0.00012     2.31935   
   225. RY*(  10) C  12                  0.00009     2.35796   
   226. RY*(  11) C  12                  0.00007     2.44355   
   227. RY*(  12) C  12                  0.00004     2.91490   
   228. RY*(  13) C  12                  0.00003     2.94051   
   229. RY*(  14) C  12                  0.00003     3.74616   
   230. RY*(  15) C  12                  0.00001     2.82979   
   231. RY*(  16) C  12                  0.00000    17.86394   
   232. RY*(  17) C  12                  0.00001     2.08071   
   233. RY*(   1) C  13                  0.00594     0.70965   
   234. RY*(   2) C  13                  0.00322     0.98512   
   235. RY*(   3) C  13                  0.00110     0.90092   
   236. RY*(   4) C  13                  0.00086     1.01552   
   237. RY*(   5) C  13                  0.00056     1.72222   
   238. RY*(   6) C  13                  0.00036     1.29166   
   239. RY*(   7) C  13                  0.00032     0.97451   
   240. RY*(   8) C  13                  0.00026     0.86919   
   241. RY*(   9) C  13                  0.00012     3.28583   
   242. RY*(  10) C  13                  0.00013     2.05847   
   243. RY*(  11) C  13                  0.00007     1.42128   
   244. RY*(  12) C  13                  0.00004     1.64506   
   245. RY*(  13) C  13                  0.00003     2.88484   
   246. RY*(  14) C  13                  0.00000     2.40583   
   247. RY*(  15) C  13                  0.00001     1.50602   
   248. RY*(  16) C  13                  0.00000     2.85354   
   249. RY*(  17) C  13                  0.00000    22.43804   
   250. RY*(   1) C  14                  0.00935     1.49206   
   251. RY*(   2) C  14                  0.00703     0.97084   
   252. RY*(   3) C  14                  0.00421     1.01397   
   253. RY*(   4) C  14                  0.00258     1.34911   
   254. RY*(   5) C  14                  0.00134     1.57134   
   255. RY*(   6) C  14                  0.00079     2.18961   
   256. RY*(   7) C  14                  0.00041     1.02605   
   257. RY*(   8) C  14                  0.00023     1.31036   
   258. RY*(   9) C  14                  0.00014     0.90570   
   259. RY*(  10) C  14                  0.00010     1.82968   
   260. RY*(  11) C  14                  0.00005     1.24662   
   261. RY*(  12) C  14                  0.00003     2.96673   
   262. RY*(  13) C  14                  0.00002     2.66919   
   263. RY*(  14) C  14                  0.00001     3.61253   
   264. RY*(  15) C  14                  0.00001     0.79785   
   265. RY*(  16) C  14                  0.00000     2.71875   
   266. RY*(  17) C  14                  0.00000    21.01162   
   267. RY*(   1) C  15                  0.00675     1.15637   
   268. RY*(   2) C  15                  0.00247     1.17312   
   269. RY*(   3) C  15                  0.00101     0.73154   
   270. RY*(   4) C  15                  0.00099     0.81303   
   271. RY*(   5) C  15                  0.00058     1.77675   
   272. RY*(   6) C  15                  0.00039     0.88680   
   273. RY*(   7) C  15                  0.00017     2.24511   
   274. RY*(   8) C  15                  0.00014     1.10955   
   275. RY*(   9) C  15                  0.00012     3.55837   
   276. RY*(  10) C  15                  0.00007     2.00458   
   277. RY*(  11) C  15                  0.00004     2.05356   
   278. RY*(  12) C  15                  0.00002     1.34154   
   279. RY*(  13) C  15                  0.00001     4.85274   
   280. RY*(  14) C  15                  0.00002     2.04862   
   281. RY*(  15) C  15                  0.00001     1.60911   
   282. RY*(  16) C  15                  0.00000    19.46535   
   283. RY*(  17) C  15                  0.00000     2.88485   
   284. RY*(   1) C  16                  0.00609     1.08696   
   285. RY*(   2) C  16                  0.00474     1.00002   
   286. RY*(   3) C  16                  0.00126     1.11844   
   287. RY*(   4) C  16                  0.00093     1.66372   
   288. RY*(   5) C  16                  0.00061     0.65498   
   289. RY*(   6) C  16                  0.00026     0.90211   
   290. RY*(   7) C  16                  0.00011     4.13194   
   291. RY*(   8) C  16                  0.00008     1.11446   
   292. RY*(   9) C  16                  0.00005     2.52092   
   293. RY*(  10) C  16                  0.00003     1.27205   
   294. RY*(  11) C  16                  0.00002     0.62917   
   295. RY*(  12) C  16                  0.00002     2.86881   
   296. RY*(  13) C  16                  0.00000    21.01731   
   297. RY*(  14) C  16                  0.00000     2.94325   
   298. RY*(  15) C  16                  0.00000     1.19464   
   299. RY*(  16) C  16                  0.00000     2.71843   
   300. RY*(  17) C  16                  0.00001     2.10777   
   301. RY*(   1) C  17                  0.00604     0.67948   
   302. RY*(   2) C  17                  0.00309     0.89454   
   303. RY*(   3) C  17                  0.00130     0.61593   
   304. RY*(   4) C  17                  0.00093     1.00544   
   305. RY*(   5) C  17                  0.00052     1.78799   
   306. RY*(   6) C  17                  0.00045     1.25845   
   307. RY*(   7) C  17                  0.00028     0.79508   
   308. RY*(   8) C  17                  0.00020     1.08979   
   309. RY*(   9) C  17                  0.00014     2.37172   
   310. RY*(  10) C  17                  0.00004     2.01568   
   311. RY*(  11) C  17                  0.00005     1.86089   
   312. RY*(  12) C  17                  0.00002     2.16700   
   313. RY*(  13) C  17                  0.00001     2.71316   
   314. RY*(  14) C  17                  0.00000     1.38254   
   315. RY*(  15) C  17                  0.00000    22.91030   
   316. RY*(  16) C  17                  0.00000     2.86618   
   317. RY*(  17) C  17                  0.00001     1.78702   
   318. RY*(   1)Cl  18                  0.00409     0.76384   
   319. RY*(   2)Cl  18                  0.00267     0.67282   
   320. RY*(   3)Cl  18                  0.00251     0.61587   
   321. RY*(   4)Cl  18                  0.00031     1.18536   
   322. RY*(   5)Cl  18                  0.00024     0.70060   
   323. RY*(   6)Cl  18                  0.00006     1.70433   
   324. RY*(   7)Cl  18                  0.00002     1.04569   
   325. RY*(   8)Cl  18                  0.00002     0.96012   
   326. RY*(   9)Cl  18                  0.00003     0.60716   
   327. RY*(  10)Cl  18                  0.00000     0.99921   
   328. RY*(  11)Cl  18                  0.00000     2.51181   
   329. RY*(  12)Cl  18                  0.00000    25.62922   
   330. RY*(  13)Cl  18                  0.00001     1.12681   
   331. RY*(  14)Cl  18                  0.00000     0.57519   
   332. RY*(  15)Cl  18                  0.00000     2.47331   
   333. RY*(  16)Cl  18                  0.00000    25.64247   
   334. RY*(  17)Cl  18                  0.00001     1.07361   
   335. RY*(  18)Cl  18                  0.00001     2.46983   
   336. RY*(  19)Cl  18                  0.00000    25.70537   
   337. RY*(  20)Cl  18                  0.00000   208.00473   
   338. RY*(  21)Cl  18                  0.00000    17.99106   
   339. RY*(   1) H  19                  0.00058     0.64635   
   340. RY*(   2) H  19                  0.00018     2.45032   
   341. RY*(   3) H  19                  0.00013     1.71791   
   342. RY*(   4) H  19                  0.00008     2.30119   
   343. RY*(   5) H  19                  0.00006     2.37803   
   344. RY*(   1) H  20                  0.00207     0.51244   
   345. RY*(   2) H  20                  0.00029     2.51087   
   346. RY*(   3) H  20                  0.00012     1.74110   
   347. RY*(   4) H  20                  0.00007     2.13969   
   348. RY*(   5) H  20                  0.00003     2.69140   
   349. BD*(   1) C   1 - C   2          0.05602     0.64701   
   350. BD*(   1) C   1 - C   4          0.07659     0.63932   
   351. BD*(   1) C   1 - O  10          0.01017     0.83169   
   352. BD*(   2) C   1 - O  10          0.39127     0.20250  354(v),52(v),195(g),63(g)
                                                    68(g),76(g),207(g)
   353. BD*(   1) C   2 - C   3          0.01309     0.84464   
   354. BD*(   2) C   2 - C   3          0.22308     0.20651  352(v),361(v),80(g),98(g)
                                                    99(g)
   355. BD*(   1) C   2 - H  11          0.01310     0.63111   
   356. BD*(   1) C   3 - C   6          0.02750     0.66782   
   357. BD*(   1) C   3 - H   7          0.01557     0.61838   
   358. BD*(   1) C   4 - C   5          0.02721     0.69002   
   359. BD*(   1) C   4 -Cl   9          0.02295     0.36432   
   360. BD*(   1) C   5 - C   6          0.02098     0.82279   
   361. BD*(   2) C   5 - C   6          0.41334     0.19392  354(v),366(v),52(v),131(g)
                                                    133(g),148(g),150(g)
   362. BD*(   1) C   5 - H   8          0.01666     0.61494   
   363. BD*(   1) C   6 - C  12          0.03259     0.62664   
   364. BD*(   1) C  12 - C  13          0.02600     0.70418   
   365. BD*(   1) C  12 - C  15          0.02537     0.70838   
   366. BD*(   2) C  12 - C  15          0.40649     0.15493  375(v),368(v),361(v),269(g)
                                                    219(g),288(v),220(g),365(g)
   367. BD*(   1) C  13 - C  14          0.05040     0.70505   
   368. BD*(   2) C  13 - C  14          0.38711     0.14516  366(v),375(v),235(g),253(g)
                                                    318(v),236(g),303(v)
   369. BD*(   1) C  13 - C  17          0.28358    -0.04099  372(v),365(v),251(v),364(g)
   370. BD*(   1) C  14 - C  17          0.05672     0.70595   
   371. BD*(   1) C  14 -Cl  18          0.09157     0.31219   
   372. BD*(   1) C  15 - C  16          0.01928     0.71417   
   373. BD*(   1) C  15 - H  20          0.01743     0.59122   
   374. BD*(   1) C  16 - C  17          0.01727     0.72082   
   375. BD*(   2) C  16 - C  17          0.35496     0.15907  366(v),368(v),288(g),303(g)
                                                    287(g)
   376. BD*(   1) C  16 - H  19          0.01724     0.57723   
       -------------------------------
              Total Lewis  116.63911  ( 97.1993%)
        Valence non-Lewis    3.11356  (  2.5946%)
        Rydberg non-Lewis    0.24733  (  0.2061%)
       -------------------------------
            Total unit  1  120.00000  (100.0000%)
           Charge unit  1   -1.00000
 Leave Link  607 at Tue Jul  5 22:40:55 2022, MaxMem=   671088640 cpu:               7.7 elap:               1.6
 (Enter /gpfs/software/gaussian16/sse4/tar/g16/l701.exe)
 ... and contract with generalized density number  0.
 Compute integral first derivatives.
 Leave Link  701 at Tue Jul  5 22:42:38 2022, MaxMem=   671088640 cpu:               0.8 elap:              15.4
 (Enter /gpfs/software/gaussian16/sse4/tar/g16/l702.exe)
 L702 exits ... SP integral derivatives will be done elsewhere.
 Leave Link  702 at Tue Jul  5 22:43:54 2022, MaxMem=   671088640 cpu:               0.1 elap:               0.0
 (Enter /gpfs/software/gaussian16/sse4/tar/g16/l703.exe)
 Integral derivatives from FoFJK, PRISM(SPDF).
 Compute integral first derivatives, UseDBF=F ICtDFT=           0.
 Calling FoFJK, ICntrl=      2127 FMM=F ISym2X=0 I1Cent= 0 IOpClX= 0 NMat=1 NMatS=1 NMatT=0.
 FoFJK:  IHMeth= 1 ICntrl=    2127 DoSepK=F KAlg= 0 I1Cent=           0 FoldK=F
 IRaf=         0 NMat=       1 IRICut=       1 DoRegI=T DoRafI=F ISym2E= 0 IDoP0=0 IntGTp=1.
 FoFCou: FMM=F IPFlag=           0 FMFlag=      100000 FMFlg1=         800
         NFxFlg=           0 DoJE=F BraDBF=F KetDBF=F FulRan=T
         wScrn=  0.000000 ICntrl=      2127 IOpCl=  0 I1Cent=           0 NGrid=           0
         NMat0=    1 NMatS0=      1 NMatT0=    0 NMatD0=    1 NMtDS0=    0 NMtDT0=    0
 Symmetry not used in FoFCou.
 Leave Link  703 at Tue Jul  5 22:44:55 2022, MaxMem=   671088640 cpu:             153.2 elap:              45.8
 (Enter /gpfs/software/gaussian16/sse4/tar/g16/l716.exe)
 Dipole        = 2.44901635D+00 7.75895043D-01 2.55416358D-01
 ***** Axes restored to original set *****
 -------------------------------------------------------------------
 Center     Atomic                   Forces (Hartrees/Bohr)
 Number     Number              X              Y              Z
 -------------------------------------------------------------------
      1        6           0.020835484   -0.005460142   -0.011005988
      2        6          -0.016435832    0.022790452   -0.013951187
      3        6           0.034445831   -0.003131787   -0.023827565
      4        6           0.043212161   -0.037433164    0.010911910
      5        6          -0.067721421    0.042483814   -0.002173670
      6        6           0.022173343   -0.040958007    0.031277832
      7        1           0.002438890   -0.000628782   -0.001427925
      8        1           0.003622807   -0.001187231    0.000229268
      9       17          -0.006573015    0.007862127   -0.003926504
     10        8          -0.021000569    0.009162072    0.004883437
     11        1          -0.000141167    0.000879902    0.000403625
     12        6          -0.027873266    0.025798070    0.005691825
     13        6           0.043538382   -0.057195246    0.014840737
     14        6          -0.008812225    0.011067190   -0.020678143
     15        6           0.009253283   -0.013296751    0.006241751
     16        6           0.008937160    0.005577423   -0.015589634
     17        6          -0.045816328    0.013847998    0.034615545
     18       17           0.012948134    0.017954887   -0.016621515
     19        1          -0.003338602   -0.000756195    0.000519418
     20        1          -0.003693052    0.002623369   -0.000413216
 -------------------------------------------------------------------
 Cartesian Forces:  Max     0.067721421 RMS     0.022132422
 Leave Link  716 at Tue Jul  5 22:46:09 2022, MaxMem=   671088640 cpu:               0.1 elap:               0.0
 (Enter /gpfs/software/gaussian16/sse4/tar/g16/l103.exe)

 GradGradGradGradGradGradGradGradGradGradGradGradGradGradGradGradGradGrad
 Berny optimization.
 FormGI is forming the generalized inverse of G from B-inverse, IUseBI=4.
 Internal  Forces:  Max     0.043131318 RMS     0.012526015
 Search for a local minimum.
 Step number   1 out of a maximum of  107
 All quantities printed in internal units (Hartrees-Bohrs-Radians)
 RMS Force = .12526D-01 SwitMx=.10000D-02 MixMth= 1
 Mixed Optimization -- RFO/linear search
 Second derivative matrix not updated -- first step.
 ITU=  0
     Eigenvalues ---    0.00829   0.01008   0.01149   0.01267   0.01510
     Eigenvalues ---    0.01576   0.01704   0.01917   0.02039   0.02049
     Eigenvalues ---    0.02069   0.02117   0.02123   0.02215   0.02225
     Eigenvalues ---    0.02229   0.02358   0.15998   0.15999   0.15999
     Eigenvalues ---    0.15999   0.16000   0.22312   0.22402   0.23466
     Eigenvalues ---    0.24413   0.24599   0.24999   0.24999   0.24999
     Eigenvalues ---    0.25000   0.25000   0.25000   0.32884   0.33322
     Eigenvalues ---    0.33774   0.34187   0.34191   0.35157   0.35168
     Eigenvalues ---    0.35230   0.35321   0.35595   0.35624   0.38166
     Eigenvalues ---    0.42089   0.42788   0.45150   0.46370   0.46534
     Eigenvalues ---    0.47428   0.52630   0.55368   0.93960
 RFO step:  Lambda=-4.30284478D-02 EMin= 8.29176417D-03
 Linear search not attempted -- first point.
 Maximum step size (   0.300) exceeded in Quadratic search.
    -- Step size scaled by   0.865
 Iteration  1 RMS(Cart)=  0.04049078 RMS(Int)=  0.00142874
 Iteration  2 RMS(Cart)=  0.00188653 RMS(Int)=  0.00069858
 Iteration  3 RMS(Cart)=  0.00000191 RMS(Int)=  0.00069858
 Iteration  4 RMS(Cart)=  0.00000000 RMS(Int)=  0.00069858
 ITry= 1 IFail=0 DXMaxC= 1.25D-01 DCOld= 1.00D+10 DXMaxT= 3.00D-01 DXLimC= 3.00D+00 Rises=F
 Variable       Old X    -DE/DX   Delta X   Delta X   Delta X     New X
                                 (Linear)    (Quad)   (Total)
    R1        2.80019  -0.01047   0.00000  -0.02451  -0.02455   2.77564
    R2        2.79975  -0.02073   0.00000  -0.04918  -0.04923   2.75052
    R3        2.31160   0.02281   0.00000   0.02008   0.02008   2.33168
    R4        2.53493   0.01952   0.00000   0.02867   0.02867   2.56360
    R5        2.04674  -0.00002   0.00000  -0.00005  -0.00005   2.04669
    R6        2.77221  -0.03374   0.00000  -0.06956  -0.06952   2.70269
    R7        2.05157   0.00104   0.00000   0.00226   0.00226   2.05384
    R8        2.72844  -0.04299   0.00000  -0.08715  -0.08715   2.64130
    R9        3.24009   0.01084   0.00000   0.02438   0.02438   3.26447
   R10        2.55560   0.03706   0.00000   0.05528   0.05534   2.61093
   R11        2.05303   0.00047   0.00000   0.00104   0.00104   2.05407
   R12        2.82556  -0.01784   0.00000  -0.04150  -0.04150   2.78406
   R13        2.64967  -0.00496   0.00000  -0.00863  -0.00836   2.64131
   R14        2.65592   0.00048   0.00000   0.00266   0.00248   2.65840
   R15        2.63028  -0.02912   0.00000  -0.05075  -0.05033   2.57995
   R16        2.62148  -0.01670   0.00000  -0.02942  -0.02924   2.59224
   R17        3.24016   0.02768   0.00000   0.06221   0.06221   3.30237
   R18        2.64793  -0.00779   0.00000  -0.01187  -0.01230   2.63563
   R19        2.05404  -0.00037   0.00000  -0.00081  -0.00081   2.05323
   R20        2.62862  -0.01012   0.00000  -0.01710  -0.01734   2.61129
   R21        2.05420  -0.00067   0.00000  -0.00147  -0.00147   2.05273
    A1        2.00281  -0.00652   0.00000  -0.02503  -0.02517   1.97765
    A2        2.10654   0.00931   0.00000   0.03035   0.03036   2.13690
    A3        2.17381  -0.00280   0.00000  -0.00541  -0.00538   2.16843
    A4        2.11050   0.00951   0.00000   0.03204   0.03199   2.14249
    A5        2.03217  -0.00533   0.00000  -0.01846  -0.01844   2.01373
    A6        2.14043  -0.00418   0.00000  -0.01356  -0.01354   2.12689
    A7        2.16174  -0.01141   0.00000  -0.03117  -0.03113   2.13061
    A8        2.05456   0.00845   0.00000   0.02730   0.02727   2.08183
    A9        2.06683   0.00295   0.00000   0.00382   0.00379   2.07062
   A10        2.10853   0.01041   0.00000   0.02471   0.02467   2.13320
   A11        2.08190  -0.00793   0.00000  -0.02040  -0.02039   2.06151
   A12        2.09276  -0.00248   0.00000  -0.00432  -0.00430   2.08846
   A13        2.12813   0.00152   0.00000   0.00461   0.00466   2.13280
   A14        2.01787   0.00303   0.00000   0.01387   0.01384   2.03172
   A15        2.13714  -0.00455   0.00000  -0.01846  -0.01849   2.11865
   A16        2.05376  -0.00351   0.00000  -0.00498  -0.00490   2.04886
   A17        2.14876  -0.00574   0.00000  -0.01963  -0.01970   2.12905
   A18        2.08067   0.00925   0.00000   0.02463   0.02456   2.10523
   A19        2.10185   0.01322   0.00000   0.03694   0.03692   2.13877
   A20        2.13420  -0.00240   0.00000  -0.00918  -0.00915   2.12506
   A21        2.04713  -0.01082   0.00000  -0.02781  -0.02811   2.01903
   A22        2.12126   0.03910   0.00000   0.11274   0.11332   2.23458
   A23        2.10271  -0.04313   0.00000  -0.13211  -0.13256   1.97015
   A24        2.08881   0.02155   0.00000   0.06635   0.06507   2.15389
   A25        2.09160   0.02165   0.00000   0.06664   0.06536   2.15696
   A26        2.11452  -0.01427   0.00000  -0.03932  -0.04028   2.07424
   A27        2.11759   0.00254   0.00000   0.00009   0.00058   2.11817
   A28        2.05104   0.01172   0.00000   0.03918   0.03965   2.09069
   A29        2.09862  -0.00183   0.00000  -0.00197  -0.00299   2.09564
   A30        2.09937  -0.00228   0.00000  -0.01262  -0.01216   2.08721
   A31        2.08517   0.00412   0.00000   0.01467   0.01515   2.10032
   A32        2.08196   0.03090   0.00000   0.08781   0.08724   2.16920
    D1       -0.01599  -0.00049   0.00000  -0.00773  -0.00782  -0.02382
    D2        3.11209  -0.00049   0.00000  -0.00688  -0.00696   3.10513
    D3        3.13231   0.00042   0.00000   0.00649   0.00657   3.13888
    D4       -0.02279   0.00042   0.00000   0.00734   0.00743  -0.01536
    D5        0.03883   0.00010   0.00000   0.00123   0.00116   0.03999
    D6       -3.10125   0.00035   0.00000   0.00612   0.00605  -3.09520
    D7       -3.10977  -0.00080   0.00000  -0.01346  -0.01338  -3.12315
    D8        0.03333  -0.00055   0.00000  -0.00858  -0.00849   0.02484
    D9       -0.02030   0.00090   0.00000   0.01214   0.01217  -0.00812
   D10        3.10987   0.00037   0.00000   0.00606   0.00608   3.11596
   D11        3.13566   0.00089   0.00000   0.01124   0.01126  -3.13626
   D12       -0.01735   0.00037   0.00000   0.00517   0.00517  -0.01218
   D13        0.03446  -0.00080   0.00000  -0.00892  -0.00877   0.02569
   D14       -3.10847  -0.00002   0.00000   0.00246   0.00245  -3.10602
   D15       -3.09563  -0.00031   0.00000  -0.00295  -0.00286  -3.09850
   D16        0.04461   0.00048   0.00000   0.00843   0.00836   0.05297
   D17       -0.02656   0.00002   0.00000   0.00149   0.00152  -0.02505
   D18        3.10579   0.00013   0.00000   0.00398   0.00405   3.10985
   D19        3.11351  -0.00023   0.00000  -0.00345  -0.00346   3.11005
   D20       -0.03732  -0.00012   0.00000  -0.00095  -0.00092  -0.03824
   D21       -0.00983  -0.00019   0.00000   0.00057   0.00069  -0.00914
   D22        3.13305  -0.00094   0.00000  -0.01031  -0.01034   3.12272
   D23       -3.14155  -0.00035   0.00000  -0.00227  -0.00215   3.13948
   D24        0.00133  -0.00109   0.00000  -0.01316  -0.01318  -0.01185
   D25       -2.80796  -0.00231   0.00000  -0.03590  -0.03581  -2.84377
   D26        0.33557  -0.00044   0.00000  -0.00867  -0.00879   0.32679
   D27        0.33227  -0.00152   0.00000  -0.02438  -0.02426   0.30801
   D28       -2.80738   0.00035   0.00000   0.00285   0.00277  -2.80462
   D29       -3.13463   0.00302   0.00000   0.04046   0.04207  -3.09256
   D30        0.00511   0.00125   0.00000   0.01457   0.01659   0.02170
   D31       -3.13311  -0.00074   0.00000  -0.01256  -0.01127   3.13881
   D32        0.01804  -0.00036   0.00000  -0.00682  -0.00670   0.01134
   D33        0.01037   0.00104   0.00000   0.01380   0.01395   0.02431
   D34       -3.12167   0.00143   0.00000   0.01953   0.01852  -3.10316
   D35       -0.01520  -0.00484   0.00000  -0.06443  -0.06199  -0.07720
   D36        3.11413   0.00140   0.00000   0.01911   0.01905   3.13318
   D37        0.00950   0.00634   0.00000   0.08535   0.08289   0.09240
   D38       -3.11981   0.00008   0.00000   0.00167   0.00169  -3.11812
   D39       -0.01601   0.00074   0.00000   0.00867   0.00738  -0.00863
   D40        3.13247  -0.00032   0.00000  -0.00426  -0.00591   3.12656
   D41        3.11638   0.00033   0.00000   0.00296   0.00269   3.11907
   D42       -0.01832  -0.00073   0.00000  -0.00997  -0.01060  -0.02893
   D43        0.00583  -0.00446   0.00000  -0.05836  -0.06120  -0.05537
   D44        3.14059  -0.00343   0.00000  -0.04565  -0.04792   3.09268
         Item               Value     Threshold  Converged?
 Maximum Force            0.043131     0.000450     NO 
 RMS     Force            0.012526     0.000300     NO 
 Maximum Displacement     0.124609     0.001800     NO 
 RMS     Displacement     0.040450     0.001200     NO 
 Predicted change in Energy=-2.355734D-02
 Lowest energy point so far.  Saving SCF results.
 GradGradGradGradGradGradGradGradGradGradGradGradGradGradGradGradGradGrad

 Leave Link  103 at Tue Jul  5 22:46:09 2022, MaxMem=   671088640 cpu:               0.1 elap:               0.0
 (Enter /gpfs/software/gaussian16/sse4/tar/g16/l202.exe)
                          Input orientation:                          
 ---------------------------------------------------------------------
 Center     Atomic      Atomic             Coordinates (Angstroms)
 Number     Number       Type             X           Y           Z
 ---------------------------------------------------------------------
      1          6           0       -8.025555   -1.587674    6.736416
      2          6           0       -7.185247   -2.616986    7.362345
      3          6           0       -5.943408   -2.924845    6.911320
      4          6           0       -7.379874   -0.920185    5.615666
      5          6           0       -6.105123   -1.278902    5.168526
      6          6           0       -5.362733   -2.271100    5.779546
      7          1           0       -5.360737   -3.680029    7.432300
      8          1           0       -5.725891   -0.738569    4.304974
      9         17           0       -8.231310    0.362223    4.831651
     10          8           0       -9.155503   -1.314356    7.149878
     11          1           0       -7.619737   -3.110858    8.222769
     12          6           0       -4.031929   -2.637463    5.264540
     13          6           0       -3.303664   -1.808932    4.406174
     14          6           0       -2.094096   -2.056738    3.823554
     15          6           0       -3.427737   -3.867382    5.582713
     16          6           0       -2.167134   -4.153252    5.058895
     17          6           0       -1.536762   -3.240906    4.234443
     18         17           0       -1.293237   -0.931503    2.752870
     19          1           0       -1.683356   -5.093365    5.308096
     20          1           0       -3.928277   -4.596886    6.213436
 ---------------------------------------------------------------------
                    Distance matrix (angstroms):
                    1          2          3          4          5
     1  C    0.000000
     2  C    1.468805   0.000000
     3  C    2.480716   1.356601   0.000000
     4  C    1.455515   2.442929   2.785823   0.000000
     5  C    2.498335   2.787469   2.402625   1.397713   0.000000
     6  C    2.910892   2.438535   1.430202   2.433246   1.381645
     7  H    3.458824   2.112769   1.086844   3.872185   3.382927
     8  H    3.452729   3.873718   3.408834   2.118150   1.086967
     9  Cl   2.733599   4.046523   4.512686   1.727482   2.706926
    10  O    1.233871   2.371476   3.601130   2.379503   3.637559
    11  H    2.166570   1.083060   2.136487   3.413732   3.870209
    12  C    4.383780   3.787429   2.539335   3.779031   2.480533
    13  C    5.270221   4.945562   3.806477   4.343758   2.951319
    14  C    6.624725   6.225491   5.010500   5.695864   4.301432
    15  C    5.260041   4.341597   2.997028   4.930157   3.747022
    16  C    6.611910   5.731270   4.381861   6.159170   4.876644
    17  C    7.148250   6.486789   5.165665   6.437040   5.058843
    18  Cl   7.850051   7.668370   6.549062   6.726283   5.395399
    19  H    7.386031   6.373633   5.041909   7.068263   5.841372
    20  H    5.110435   3.980936   2.709892   5.078285   4.103598
                    6          7          8          9         10
     6  C    0.000000
     7  H    2.171793   0.000000
     8  H    2.157520   4.308792   0.000000
     9  Cl   4.007696   5.598515   2.786800   0.000000
    10  O    4.144668   4.480672   4.493022   3.006531   0.000000
    11  H    3.430539   2.460057   4.956160   4.892443   2.595591
    12  C    1.473259   2.748064   2.719572   5.178833   5.617484
    13  C    2.517839   4.109743   2.650114   5.401541   6.482017
    14  C    3.815212   5.131185   3.893491   6.673307   7.840856
    15  C    2.516162   2.681895   4.087004   6.444220   6.463842
    16  C    3.778053   4.007005   4.989309   7.564085   7.827442
    17  C    4.238623   5.004188   4.880110   7.626019   8.381920
    18  Cl   5.245578   6.782036   4.700498   7.357440   9.016401
    19  H    4.661036   4.475811   6.025993   8.536167   8.573567
    20  H    2.766804   2.092414   4.664789   6.709559   6.243062
                   11         12         13         14         15
    11  H    0.000000
    12  C    4.674140   0.000000
    13  C    5.906767   1.397722   0.000000
    14  C    7.141216   2.483723   1.365250   0.000000
    15  C    5.011495   1.406763   2.374206   2.855113   0.000000
    16  C    6.389645   2.411921   2.685810   2.434496   1.394714
    17  C    7.275042   2.766062   2.280785   1.371752   2.405430
    18  Cl   8.642568   4.088915   2.746837   1.747539   4.602552
    19  H    6.904076   3.398403   3.771784   3.404949   2.149724
    20  H    4.457866   2.179561   3.380684   3.940572   1.086521
                   16         17         18         19         20
    16  C    0.000000
    17  C    1.381834   0.000000
    18  Cl   4.057229   2.754579   0.000000
    19  H    1.086258   2.146119   4.899231   0.000000
    20  H    2.152069   3.387395   5.688057   2.470992   0.000000
 Stoichiometry    C12H5Cl2O(1-)
 Framework group  C1[X(C12H5Cl2O)]
 Deg. of freedom    54
 Full point group                 C1      NOp   1
 RotChk:  IX=0 Diff= 9.80D-03
 Largest Abelian subgroup         C1      NOp   1
 Largest concise Abelian subgroup C1      NOp   1
                         Standard orientation:                         
 ---------------------------------------------------------------------
 Center     Atomic      Atomic             Coordinates (Angstroms)
 Number     Number       Type             X           Y           Z
 ---------------------------------------------------------------------
      1          6           0       -3.342557    0.568297   -0.106430
      2          6           0       -2.603344    1.825211   -0.282842
      3          6           0       -1.248504    1.889642   -0.257897
      4          6           0       -2.477368   -0.589718    0.063782
      5          6           0       -1.084505   -0.480093    0.102752
      6          6           0       -0.436835    0.731147   -0.046802
      7          1           0       -0.758809    2.846501   -0.418682
      8          1           0       -0.531351   -1.401733    0.264302
      9         17           0       -3.216999   -2.143857    0.211398
     10          8           0       -4.575180    0.516931   -0.127394
     11          1           0       -3.214561    2.703969   -0.447820
     12          6           0        1.032610    0.810113    0.023808
     13          6           0        1.853619   -0.311941   -0.119595
     14          6           0        3.213863   -0.376845   -0.022484
     15          6           0        1.697602    2.023942    0.275581
     16          6           0        3.091131    2.028447    0.332873
     17          6           0        3.795267    0.852979    0.154174
     18         17           0        4.122588   -1.857300   -0.213182
     19          1           0        3.617541    2.961483    0.512568
     20          1           0        1.147728    2.946935    0.437601
 ---------------------------------------------------------------------
 Rotational constants (GHZ):           0.9237865           0.2350401           0.1886422
 Leave Link  202 at Tue Jul  5 22:46:09 2022, MaxMem=   671088640 cpu:               0.1 elap:               0.0
 (Enter /gpfs/software/gaussian16/sse4/tar/g16/l301.exe)
 Standard basis: 6-311+G(d,p) (5D, 7F)
 Ernie: Thresh=  0.10000D-02 Tol=  0.10000D-05 Strict=F.
 There are   391 symmetry adapted cartesian basis functions of A   symmetry.
 There are   376 symmetry adapted basis functions of A   symmetry.
   376 basis functions,   614 primitive gaussians,   391 cartesian basis functions
    60 alpha electrons       60 beta electrons
       nuclear repulsion energy      1012.4808548374 Hartrees.
 IExCor= 4336 DFT=T Ex+Corr=M062X ExCW=0 ScaHFX=  0.540000
 ScaDFX=  1.000000  1.000000  1.000000  1.000000 ScalE2=  1.000000  1.000000
 IRadAn=      5 IRanWt=     -1 IRanGd=            0 ICorTp=0 IEmpDi=  4
 NAtoms=   20 NActive=   20 NUniq=   20 SFac= 1.00D+00 NAtFMM=   60 NAOKFM=F Big=F
 Integral buffers will be    131072 words long.
 Raffenetti 2 integral format.
 Two-electron integral symmetry is turned on.
 Leave Link  301 at Tue Jul  5 22:46:09 2022, MaxMem=   671088640 cpu:               0.3 elap:               0.1
 (Enter /gpfs/software/gaussian16/sse4/tar/g16/l302.exe)
 NPDir=0 NMtPBC=     1 NCelOv=     1 NCel=       1 NClECP=     1 NCelD=      1
         NCelK=      1 NCelE2=     1 NClLst=     1 CellRange=     0.0.
 One-electron integrals computed using PRISM.
 One-electron integral symmetry used in STVInt
 NBasis=   376 RedAO= T EigKep=  1.11D-06  NBF=   376
 NBsUse=   374 1.00D-06 EigRej=  5.93D-07 NBFU=   374
 Precomputing XC quadrature grid using
 IXCGrd= 4 IRadAn=           5 IRanWt=          -1 IRanGd=           0 AccXCQ= 0.00D+00.
 Generated NRdTot=       0 NPtTot=           0 NUsed=           0 NTot=          32
 NSgBfM=   388   388   388   388   388 MxSgAt=    20 MxSgA2=    20.
 Leave Link  302 at Tue Jul  5 22:46:09 2022, MaxMem=   671088640 cpu:               1.7 elap:               0.4
 (Enter /gpfs/software/gaussian16/sse4/tar/g16/l303.exe)
 DipDrv:  MaxL=1.
 Leave Link  303 at Tue Jul  5 22:46:09 2022, MaxMem=   671088640 cpu:               0.2 elap:               0.1
 (Enter /gpfs/software/gaussian16/sse4/tar/g16/l401.exe)
 Initial guess from the checkpoint file:  "checkpoint.chk"
 B after Tr=    -0.000000   -0.000000    0.000000
         Rot=    0.999996    0.001680    0.000476   -0.002059 Ang=   0.31 deg.
 Guess basis will be translated and rotated to current coordinates.
 JPrj=2 DoOrth=T DoCkMO=T.
 Generating alternative initial guess.
 ExpMin= 4.38D-02 ExpMax= 1.06D+05 ExpMxC= 3.62D+03 IAcc=2 IRadAn=         4 AccDes= 0.00D+00
 Harris functional with IExCor= 1009 and IRadAn=       4 diagonalized for initial guess.
 HarFok:  IExCor= 1009 AccDes= 0.00D+00 IRadAn=         4 IDoV= 1 UseB2=F ITyADJ=14
 ICtDFT=  3500011 ScaDFX=  1.000000  1.000000  1.000000  1.000000
 FoFCou: FMM=F IPFlag=           0 FMFlag=      100000 FMFlg1=           0
         NFxFlg=           0 DoJE=T BraDBF=F KetDBF=T FulRan=T
         wScrn=  0.000000 ICntrl=       500 IOpCl=  0 I1Cent=   200000004 NGrid=           0
         NMat0=    1 NMatS0=      1 NMatT0=    0 NMatD0=    1 NMtDS0=    0 NMtDT0=    0
 Petite list used in FoFCou.
 Harris En= -1455.12771048312    
 Leave Link  401 at Tue Jul  5 22:46:25 2022, MaxMem=   671088640 cpu:              65.0 elap:              15.9
 (Enter /gpfs/software/gaussian16/sse4/tar/g16/l502.exe)
 Integral symmetry usage will be decided dynamically.
 Closed shell SCF:
 Using DIIS extrapolation, IDIIS=  1040.
 NGot=   671088640 LenX=   670776934 LenY=   670623612
 Requested convergence on RMS density matrix=1.00D-08 within 128 cycles.
 Requested convergence on MAX density matrix=1.00D-06.
 Requested convergence on             energy=1.00D-06.
 No special actions if energy rises.
 Fock matrices will be formed incrementally for  20 cycles.

 Cycle   1  Pass 1  IDiag  1:
 FoFJK:  IHMeth= 1 ICntrl=       0 DoSepK=F KAlg= 0 I1Cent=           0 FoldK=F
 IRaf= 830000000 NMat=       1 IRICut=       1 DoRegI=T DoRafI=F ISym2E= 0 IDoP0=0 IntGTp=1.
 FoFCou: FMM=F IPFlag=           0 FMFlag=      100000 FMFlg1=           0
         NFxFlg=           0 DoJE=F BraDBF=F KetDBF=F FulRan=T
         wScrn=  0.000000 ICntrl=         0 IOpCl=  0 I1Cent=           0 NGrid=           0
         NMat0=    1 NMatS0=      1 NMatT0=    0 NMatD0=    1 NMtDS0=    0 NMtDT0=    0
 Symmetry not used in FoFCou.
 E= -1455.68424363307    
 DIIS: error= 4.61D-03 at cycle   1 NSaved=   1.
 NSaved= 1 IEnMin= 1 EnMin= -1455.68424363307     IErMin= 1 ErrMin= 4.61D-03
 ErrMax= 4.61D-03  0.00D+00 EMaxC= 1.00D-01 BMatC= 1.98D-02 BMatP= 1.98D-02
 IDIUse=3 WtCom= 9.54D-01 WtEn= 4.61D-02
 Coeff-Com:  0.100D+01
 Coeff-En:   0.100D+01
 Coeff:      0.100D+01
 Gap=     0.376 Goal=   None    Shift=    0.000
 GapD=    0.376 DampG=1.000 DampE=1.000 DampFc=1.0000 IDamp=-1.
 RMSDP=3.22D-02 MaxDP=2.00D+00              OVMax= 6.72D-02

 Cycle   2  Pass 1  IDiag  1:
 RMSU=  3.12D-02    CP:  1.07D+00
 E= -1455.71525575706     Delta-E=       -0.031012123991 Rises=F Damp=F
 DIIS: error= 1.64D-03 at cycle   2 NSaved=   2.
 NSaved= 2 IEnMin= 2 EnMin= -1455.71525575706     IErMin= 2 ErrMin= 1.64D-03
 ErrMax= 1.64D-03  0.00D+00 EMaxC= 1.00D-01 BMatC= 1.43D-03 BMatP= 1.98D-02
 IDIUse=3 WtCom= 9.84D-01 WtEn= 1.64D-02
 Coeff-Com:  0.480D-01 0.952D+00
 Coeff-En:   0.000D+00 0.100D+01
 Coeff:      0.472D-01 0.953D+00
 Gap=     0.088 Goal=   None    Shift=    0.000
 RMSDP=9.77D-03 MaxDP=5.23D-01 DE=-3.10D-02 OVMax= 3.95D-02

 Cycle   3  Pass 1  IDiag  1:
 RMSU=  5.70D-03    CP:  1.10D+00  1.23D+00
 E= -1455.71430645114     Delta-E=        0.000949305912 Rises=F Damp=F
 DIIS: error= 3.50D-03 at cycle   3 NSaved=   3.
 NSaved= 3 IEnMin= 2 EnMin= -1455.71525575706     IErMin= 2 ErrMin= 1.64D-03
 ErrMax= 3.50D-03  0.00D+00 EMaxC= 1.00D-01 BMatC= 3.17D-03 BMatP= 1.43D-03
 IDIUse=3 WtCom= 1.45D-01 WtEn= 8.55D-01
 Coeff-Com: -0.280D-01 0.628D+00 0.400D+00
 Coeff-En:   0.000D+00 0.598D+00 0.402D+00
 Coeff:     -0.405D-02 0.603D+00 0.402D+00
 Gap=     0.085 Goal=   None    Shift=    0.000
 RMSDP=4.92D-03 MaxDP=2.98D-01 DE= 9.49D-04 OVMax= 4.32D-02

 Cycle   4  Pass 1  IDiag  1:
 RMSU=  4.04D-03    CP:  1.10D+00  1.18D+00  6.15D-01
 E= -1455.71684637008     Delta-E=       -0.002539918937 Rises=F Damp=F
 DIIS: error= 2.07D-03 at cycle   4 NSaved=   4.
 NSaved= 4 IEnMin= 4 EnMin= -1455.71684637008     IErMin= 2 ErrMin= 1.64D-03
 ErrMax= 2.07D-03  0.00D+00 EMaxC= 1.00D-01 BMatC= 8.38D-04 BMatP= 1.43D-03
 IDIUse=3 WtCom= 9.79D-01 WtEn= 2.07D-02
 Coeff-Com: -0.306D-01 0.316D+00 0.320D+00 0.394D+00
 Coeff-En:   0.000D+00 0.000D+00 0.243D+00 0.757D+00
 Coeff:     -0.300D-01 0.310D+00 0.319D+00 0.401D+00
 Gap=     0.084 Goal=   None    Shift=    0.000
 RMSDP=2.04D-03 MaxDP=1.33D-01 DE=-2.54D-03 OVMax= 2.01D-02

 Cycle   5  Pass 1  IDiag  1:
 RMSU=  1.33D-03    CP:  1.10D+00  1.21D+00  7.91D-01  1.02D+00
 E= -1455.71778618803     Delta-E=       -0.000939817951 Rises=F Damp=F
 DIIS: error= 4.53D-04 at cycle   5 NSaved=   5.
 NSaved= 5 IEnMin= 5 EnMin= -1455.71778618803     IErMin= 5 ErrMin= 4.53D-04
 ErrMax= 4.53D-04  0.00D+00 EMaxC= 1.00D-01 BMatC= 6.46D-05 BMatP= 8.38D-04
 IDIUse=3 WtCom= 9.95D-01 WtEn= 4.53D-03
 Coeff-Com: -0.876D-02 0.267D-01 0.691D-01 0.238D+00 0.675D+00
 Coeff-En:   0.000D+00 0.000D+00 0.000D+00 0.285D-01 0.972D+00
 Coeff:     -0.872D-02 0.266D-01 0.688D-01 0.237D+00 0.676D+00
 Gap=     0.086 Goal=   None    Shift=    0.000
 RMSDP=8.00D-04 MaxDP=4.12D-02 DE=-9.40D-04 OVMax= 1.58D-02

 Cycle   6  Pass 1  IDiag  1:
 RMSU=  6.99D-04    CP:  1.10D+00  1.21D+00  8.44D-01  1.03D+00  9.73D-01
 E= -1455.71794184578     Delta-E=       -0.000155657753 Rises=F Damp=F
 DIIS: error= 3.14D-04 at cycle   6 NSaved=   6.
 NSaved= 6 IEnMin= 6 EnMin= -1455.71794184578     IErMin= 6 ErrMin= 3.14D-04
 ErrMax= 3.14D-04  0.00D+00 EMaxC= 1.00D-01 BMatC= 1.92D-05 BMatP= 6.46D-05
 IDIUse=3 WtCom= 9.97D-01 WtEn= 3.14D-03
 Coeff-Com:  0.166D-02-0.586D-01-0.415D-01 0.569D-01 0.448D+00 0.594D+00
 Coeff-En:   0.000D+00 0.000D+00 0.000D+00 0.000D+00 0.000D+00 0.100D+01
 Coeff:      0.165D-02-0.584D-01-0.414D-01 0.568D-01 0.446D+00 0.595D+00
 Gap=     0.085 Goal=   None    Shift=    0.000
 RMSDP=7.98D-04 MaxDP=5.24D-02 DE=-1.56D-04 OVMax= 1.12D-02

 Cycle   7  Pass 1  IDiag  1:
 RMSU=  2.73D-04    CP:  1.11D+00  1.21D+00  8.67D-01  1.15D+00  1.24D+00
                    CP:  1.19D+00
 E= -1455.71802358590     Delta-E=       -0.000081740115 Rises=F Damp=F
 DIIS: error= 2.36D-04 at cycle   7 NSaved=   7.
 NSaved= 7 IEnMin= 7 EnMin= -1455.71802358590     IErMin= 7 ErrMin= 2.36D-04
 ErrMax= 2.36D-04  0.00D+00 EMaxC= 1.00D-01 BMatC= 3.37D-06 BMatP= 1.92D-05
 IDIUse=3 WtCom= 9.98D-01 WtEn= 2.36D-03
 Coeff-Com:  0.252D-02-0.232D-01-0.357D-01-0.363D-01 0.150D-02-0.721D-02
 Coeff-Com:  0.110D+01
 Coeff-En:   0.000D+00 0.000D+00 0.000D+00 0.000D+00 0.000D+00 0.000D+00
 Coeff-En:   0.100D+01
 Coeff:      0.251D-02-0.232D-01-0.356D-01-0.362D-01 0.150D-02-0.719D-02
 Coeff:      0.110D+01
 Gap=     0.085 Goal=   None    Shift=    0.000
 RMSDP=8.85D-04 MaxDP=4.07D-02 DE=-8.17D-05 OVMax= 1.50D-02

 Cycle   8  Pass 1  IDiag  1:
 RMSU=  1.66D-04    CP:  1.11D+00  1.21D+00  8.95D-01  1.21D+00  1.58D+00
                    CP:  1.83D+00  1.91D+00
 E= -1455.71809178338     Delta-E=       -0.000068197481 Rises=F Damp=F
 DIIS: error= 1.71D-04 at cycle   8 NSaved=   8.
 NSaved= 8 IEnMin= 8 EnMin= -1455.71809178338     IErMin= 8 ErrMin= 1.71D-04
 ErrMax= 1.71D-04  0.00D+00 EMaxC= 1.00D-01 BMatC= 2.37D-06 BMatP= 3.37D-06
 IDIUse=3 WtCom= 9.98D-01 WtEn= 1.71D-03
 Coeff-Com:  0.904D-04 0.259D-01 0.551D-02-0.444D-01-0.244D+00-0.493D+00
 Coeff-Com:  0.569D+00 0.118D+01
 Coeff-En:   0.000D+00 0.000D+00 0.000D+00 0.000D+00 0.000D+00 0.000D+00
 Coeff-En:   0.000D+00 0.100D+01
 Coeff:      0.902D-04 0.258D-01 0.550D-02-0.443D-01-0.243D+00-0.492D+00
 Coeff:      0.568D+00 0.118D+01
 Gap=     0.084 Goal=   None    Shift=    0.000
 RMSDP=1.05D-03 MaxDP=4.75D-02 DE=-6.82D-05 OVMax= 2.01D-02

 Cycle   9  Pass 1  IDiag  1:
 RMSU=  1.44D-04    CP:  1.12D+00  1.21D+00  9.14D-01  1.24D+00  1.95D+00
                    CP:  2.63D+00  3.00D+00  2.08D+00
 E= -1455.71815535131     Delta-E=       -0.000063567934 Rises=F Damp=F
 DIIS: error= 1.05D-04 at cycle   9 NSaved=   9.
 NSaved= 9 IEnMin= 9 EnMin= -1455.71815535131     IErMin= 9 ErrMin= 1.05D-04
 ErrMax= 1.05D-04  0.00D+00 EMaxC= 1.00D-01 BMatC= 7.09D-07 BMatP= 2.37D-06
 IDIUse=3 WtCom= 9.99D-01 WtEn= 1.05D-03
 Coeff-Com: -0.129D-02 0.252D-01 0.211D-01 0.129D-02-0.114D+00-0.256D+00
 Coeff-Com: -0.187D+00 0.462D+00 0.105D+01
 Coeff-En:   0.000D+00 0.000D+00 0.000D+00 0.000D+00 0.000D+00 0.000D+00
 Coeff-En:   0.000D+00 0.000D+00 0.100D+01
 Coeff:     -0.129D-02 0.252D-01 0.211D-01 0.129D-02-0.113D+00-0.256D+00
 Coeff:     -0.187D+00 0.461D+00 0.105D+01
 Gap=     0.084 Goal=   None    Shift=    0.000
 RMSDP=7.25D-04 MaxDP=3.03D-02 DE=-6.36D-05 OVMax= 1.52D-02

 Cycle  10  Pass 1  IDiag  1:
 RMSU=  2.23D-04    CP:  1.12D+00  1.20D+00  9.20D-01  1.25D+00  2.18D+00
                    CP:  3.00D+00  3.00D+00  2.92D+00  2.85D+00
 E= -1455.71818287313     Delta-E=       -0.000027521814 Rises=F Damp=F
 DIIS: error= 5.35D-05 at cycle  10 NSaved=  10.
 NSaved=10 IEnMin=10 EnMin= -1455.71818287313     IErMin=10 ErrMin= 5.35D-05
 ErrMax= 5.35D-05  0.00D+00 EMaxC= 1.00D-01 BMatC= 3.28D-07 BMatP= 7.09D-07
 IDIUse=1 WtCom= 1.00D+00 WtEn= 0.00D+00
 Coeff-Com: -0.628D-03 0.280D-02 0.899D-02 0.148D-01 0.174D-01 0.637D-01
 Coeff-Com: -0.281D+00-0.311D+00 0.509D+00 0.976D+00
 Coeff:     -0.628D-03 0.280D-02 0.899D-02 0.148D-01 0.174D-01 0.637D-01
 Coeff:     -0.281D+00-0.311D+00 0.509D+00 0.976D+00
 Gap=     0.083 Goal=   None    Shift=    0.000
 RMSDP=5.24D-04 MaxDP=2.19D-02 DE=-2.75D-05 OVMax= 1.11D-02

 Cycle  11  Pass 1  IDiag  1:
 RMSU=  2.61D-04    CP:  1.12D+00  1.20D+00  9.28D-01  1.25D+00  2.35D+00
                    CP:  3.00D+00  3.00D+00  3.00D+00  3.00D+00  2.26D+00
 E= -1455.71819299893     Delta-E=       -0.000010125803 Rises=F Damp=F
 DIIS: error= 2.34D-05 at cycle  11 NSaved=  11.
 NSaved=11 IEnMin=11 EnMin= -1455.71819299893     IErMin=11 ErrMin= 2.34D-05
 ErrMax= 2.34D-05  0.00D+00 EMaxC= 1.00D-01 BMatC= 1.01D-07 BMatP= 3.28D-07
 IDIUse=1 WtCom= 1.00D+00 WtEn= 0.00D+00
 Coeff-Com:  0.114D-03-0.747D-02-0.190D-02 0.687D-02 0.405D-01 0.126D+00
 Coeff-Com: -0.678D-01-0.347D+00-0.106D+00 0.527D+00 0.829D+00
 Coeff:      0.114D-03-0.747D-02-0.190D-02 0.687D-02 0.405D-01 0.126D+00
 Coeff:     -0.678D-01-0.347D+00-0.106D+00 0.527D+00 0.829D+00
 Gap=     0.083 Goal=   None    Shift=    0.000
 RMSDP=2.40D-04 MaxDP=9.89D-03 DE=-1.01D-05 OVMax= 5.40D-03

 Cycle  12  Pass 1  IDiag  1:
 RMSU=  3.12D-05    CP:  1.12D+00  1.20D+00  9.31D-01  1.25D+00  2.41D+00
                    CP:  3.00D+00  3.00D+00  3.00D+00  3.00D+00  2.87D+00
                    CP:  1.51D+00
 E= -1455.71819496549     Delta-E=       -0.000001966562 Rises=F Damp=F
 DIIS: error= 6.92D-06 at cycle  12 NSaved=  12.
 NSaved=12 IEnMin=12 EnMin= -1455.71819496549     IErMin=12 ErrMin= 6.92D-06
 ErrMax= 6.92D-06  0.00D+00 EMaxC= 1.00D-01 BMatC= 1.36D-08 BMatP= 1.01D-07
 IDIUse=1 WtCom= 1.00D+00 WtEn= 0.00D+00
 Coeff-Com:  0.163D-03-0.280D-02-0.207D-02-0.870D-03 0.495D-02 0.244D-01
 Coeff-Com:  0.390D-01-0.507D-01-0.145D+00-0.463D-01 0.299D+00 0.880D+00
 Coeff:      0.163D-03-0.280D-02-0.207D-02-0.870D-03 0.495D-02 0.244D-01
 Coeff:      0.390D-01-0.507D-01-0.145D+00-0.463D-01 0.299D+00 0.880D+00
 Gap=     0.083 Goal=   None    Shift=    0.000
 RMSDP=9.56D-05 MaxDP=4.14D-03 DE=-1.97D-06 OVMax= 2.12D-03

 Cycle  13  Pass 1  IDiag  1:
 RMSU=  2.66D-05    CP:  1.12D+00  1.19D+00  9.33D-01  1.26D+00  2.44D+00
                    CP:  3.00D+00  3.00D+00  3.00D+00  3.00D+00  3.00D+00
                    CP:  1.70D+00  1.29D+00
 E= -1455.71819518587     Delta-E=       -0.000000220377 Rises=F Damp=F
 DIIS: error= 2.26D-06 at cycle  13 NSaved=  13.
 NSaved=13 IEnMin=13 EnMin= -1455.71819518587     IErMin=13 ErrMin= 2.26D-06
 ErrMax= 2.26D-06  0.00D+00 EMaxC= 1.00D-01 BMatC= 1.92D-09 BMatP= 1.36D-08
 IDIUse=1 WtCom= 1.00D+00 WtEn= 0.00D+00
 Coeff-Com:  0.301D-06 0.699D-03-0.679D-05-0.744D-03-0.642D-02-0.143D-01
 Coeff-Com:  0.164D-01 0.338D-01-0.927D-02-0.815D-01-0.443D-01 0.211D+00
 Coeff-Com:  0.894D+00
 Coeff:      0.301D-06 0.699D-03-0.679D-05-0.744D-03-0.642D-02-0.143D-01
 Coeff:      0.164D-01 0.338D-01-0.927D-02-0.815D-01-0.443D-01 0.211D+00
 Coeff:      0.894D+00
 Gap=     0.083 Goal=   None    Shift=    0.000
 RMSDP=2.90D-05 MaxDP=1.27D-03 DE=-2.20D-07 OVMax= 4.62D-04

 Cycle  14  Pass 1  IDiag  1:
 RMSU=  4.77D-06    CP:  1.12D+00  1.19D+00  9.34D-01  1.26D+00  2.45D+00
                    CP:  3.00D+00  3.00D+00  3.00D+00  3.00D+00  3.00D+00
                    CP:  1.76D+00  1.36D+00  1.53D+00
 E= -1455.71819519348     Delta-E=       -0.000000007606 Rises=F Damp=F
 DIIS: error= 2.17D-06 at cycle  14 NSaved=  14.
 NSaved=14 IEnMin=14 EnMin= -1455.71819519348     IErMin=14 ErrMin= 2.17D-06
 ErrMax= 2.17D-06  0.00D+00 EMaxC= 1.00D-01 BMatC= 6.59D-10 BMatP= 1.92D-09
 IDIUse=1 WtCom= 1.00D+00 WtEn= 0.00D+00
 Coeff-Com: -0.877D-05 0.467D-03 0.479D-04 0.164D-04-0.259D-02-0.691D-02
 Coeff-Com:  0.408D-02 0.181D-01 0.121D-01-0.297D-01-0.557D-01-0.177D-01
 Coeff-Com:  0.413D+00 0.665D+00
 Coeff:     -0.877D-05 0.467D-03 0.479D-04 0.164D-04-0.259D-02-0.691D-02
 Coeff:      0.408D-02 0.181D-01 0.121D-01-0.297D-01-0.557D-01-0.177D-01
 Coeff:      0.413D+00 0.665D+00
 Gap=     0.083 Goal=   None    Shift=    0.000
 RMSDP=7.78D-06 MaxDP=3.82D-04 DE=-7.61D-09 OVMax= 9.73D-05

 Cycle  15  Pass 1  IDiag  1:
 RMSU=  2.07D-06    CP:  1.12D+00  1.19D+00  9.33D-01  1.26D+00  2.45D+00
                    CP:  3.00D+00  3.00D+00  3.00D+00  3.00D+00  3.00D+00
                    CP:  1.75D+00  1.40D+00  1.45D+00  8.09D-01
 E= -1455.71819519520     Delta-E=       -0.000000001727 Rises=F Damp=F
 DIIS: error= 7.26D-07 at cycle  15 NSaved=  15.
 NSaved=15 IEnMin=15 EnMin= -1455.71819519520     IErMin=15 ErrMin= 7.26D-07
 ErrMax= 7.26D-07  0.00D+00 EMaxC= 1.00D-01 BMatC= 2.03D-10 BMatP= 6.59D-10
 IDIUse=1 WtCom= 1.00D+00 WtEn= 0.00D+00
 Coeff-Com: -0.111D-04 0.207D-03 0.735D-04 0.209D-03-0.596D-03-0.178D-02
 Coeff-Com: -0.250D-02 0.377D-02 0.120D-01 0.244D-02-0.217D-01-0.651D-01
 Coeff-Com:  0.140D-01 0.394D+00 0.665D+00
 Coeff:     -0.111D-04 0.207D-03 0.735D-04 0.209D-03-0.596D-03-0.178D-02
 Coeff:     -0.250D-02 0.377D-02 0.120D-01 0.244D-02-0.217D-01-0.651D-01
 Coeff:      0.140D-01 0.394D+00 0.665D+00
 Gap=     0.083 Goal=   None    Shift=    0.000
 RMSDP=3.10D-06 MaxDP=1.51D-04 DE=-1.73D-09 OVMax= 1.63D-05

 Cycle  16  Pass 1  IDiag  1:
 RMSU=  6.38D-07    CP:  1.12D+00  1.19D+00  9.33D-01  1.26D+00  2.45D+00
                    CP:  3.00D+00  3.00D+00  3.00D+00  3.00D+00  3.00D+00
                    CP:  1.75D+00  1.39D+00  1.48D+00  9.11D-01  1.16D+00
 E= -1455.71819519560     Delta-E=       -0.000000000395 Rises=F Damp=F
 DIIS: error= 3.61D-07 at cycle  16 NSaved=  16.
 NSaved=16 IEnMin=16 EnMin= -1455.71819519560     IErMin=16 ErrMin= 3.61D-07
 ErrMax= 3.61D-07  0.00D+00 EMaxC= 1.00D-01 BMatC= 2.71D-11 BMatP= 2.03D-10
 IDIUse=1 WtCom= 1.00D+00 WtEn= 0.00D+00
 Coeff-Com:  0.436D-06-0.873D-04-0.435D-04 0.178D-03 0.765D-03 0.163D-02
 Coeff-Com: -0.166D-02-0.323D-02 0.583D-03 0.787D-02 0.607D-02-0.226D-01
 Coeff-Com: -0.946D-01 0.464D-01 0.237D+00 0.822D+00
 Coeff:      0.436D-06-0.873D-04-0.435D-04 0.178D-03 0.765D-03 0.163D-02
 Coeff:     -0.166D-02-0.323D-02 0.583D-03 0.787D-02 0.607D-02-0.226D-01
 Coeff:     -0.946D-01 0.464D-01 0.237D+00 0.822D+00
 Gap=     0.083 Goal=   None    Shift=    0.000
 RMSDP=2.19D-06 MaxDP=1.05D-04 DE=-3.95D-10 OVMax= 4.07D-05

 Cycle  17  Pass 1  IDiag  1:
 RMSU=  3.42D-07    CP:  1.12D+00  1.19D+00  9.33D-01  1.26D+00  2.45D+00
                    CP:  3.00D+00  3.00D+00  3.00D+00  3.00D+00  3.00D+00
                    CP:  1.75D+00  1.39D+00  1.45D+00  8.83D-01  1.40D+00
                    CP:  1.23D+00
 E= -1455.71819519568     Delta-E=       -0.000000000079 Rises=F Damp=F
 DIIS: error= 2.03D-07 at cycle  17 NSaved=  17.
 NSaved=17 IEnMin=17 EnMin= -1455.71819519568     IErMin=17 ErrMin= 2.03D-07
 ErrMax= 2.03D-07  0.00D+00 EMaxC= 1.00D-01 BMatC= 9.54D-12 BMatP= 2.71D-11
 IDIUse=1 WtCom= 1.00D+00 WtEn= 0.00D+00
 Coeff-Com:  0.185D-05-0.740D-04-0.321D-04 0.424D-04 0.417D-03 0.931D-03
 Coeff-Com: -0.416D-03-0.189D-02-0.236D-02 0.330D-02 0.833D-02 0.468D-02
 Coeff-Com: -0.515D-01-0.636D-01-0.713D-01 0.427D+00 0.747D+00
 Coeff:      0.185D-05-0.740D-04-0.321D-04 0.424D-04 0.417D-03 0.931D-03
 Coeff:     -0.416D-03-0.189D-02-0.236D-02 0.330D-02 0.833D-02 0.468D-02
 Coeff:     -0.515D-01-0.636D-01-0.713D-01 0.427D+00 0.747D+00
 Gap=     0.083 Goal=   None    Shift=    0.000
 RMSDP=4.92D-07 MaxDP=2.86D-05 DE=-7.87D-11 OVMax= 9.62D-06

 Cycle  18  Pass 1  IDiag  1:
 RMSU=  2.04D-07    CP:  1.12D+00  1.19D+00  9.33D-01  1.26D+00  2.45D+00
                    CP:  3.00D+00  3.00D+00  3.00D+00  3.00D+00  3.00D+00
                    CP:  1.75D+00  1.39D+00  1.45D+00  8.95D-01  1.42D+00
                    CP:  1.47D+00  1.09D+00
 E= -1455.71819519580     Delta-E=       -0.000000000121 Rises=F Damp=F
 DIIS: error= 8.52D-08 at cycle  18 NSaved=  18.
 NSaved=18 IEnMin=18 EnMin= -1455.71819519580     IErMin=18 ErrMin= 8.52D-08
 ErrMax= 8.52D-08  0.00D+00 EMaxC= 1.00D-01 BMatC= 8.64D-13 BMatP= 9.54D-12
 IDIUse=1 WtCom= 1.00D+00 WtEn= 0.00D+00
 Coeff-Com:  0.470D-06-0.890D-06-0.183D-05-0.228D-04-0.402D-04-0.978D-04
 Coeff-Com:  0.227D-03 0.302D-03-0.811D-03-0.785D-03 0.377D-03 0.496D-02
 Coeff-Com:  0.961D-02-0.252D-01-0.614D-01-0.121D+00 0.179D+00 0.101D+01
 Coeff:      0.470D-06-0.890D-06-0.183D-05-0.228D-04-0.402D-04-0.978D-04
 Coeff:      0.227D-03 0.302D-03-0.811D-03-0.785D-03 0.377D-03 0.496D-02
 Coeff:      0.961D-02-0.252D-01-0.614D-01-0.121D+00 0.179D+00 0.101D+01
 Gap=     0.083 Goal=   None    Shift=    0.000
 RMSDP=2.34D-07 MaxDP=1.20D-05 DE=-1.21D-10 OVMax= 3.83D-06

 Cycle  19  Pass 1  IDiag  1:
 RMSU=  5.87D-08    CP:  1.12D+00  1.19D+00  9.33D-01  1.26D+00  2.45D+00
                    CP:  3.00D+00  3.00D+00  3.00D+00  3.00D+00  3.00D+00
                    CP:  1.75D+00  1.39D+00  1.44D+00  8.92D-01  1.45D+00
                    CP:  1.49D+00  1.28D+00  9.96D-01
 E= -1455.71819519581     Delta-E=       -0.000000000015 Rises=F Damp=F
 DIIS: error= 2.65D-08 at cycle  19 NSaved=  19.
 NSaved=19 IEnMin=19 EnMin= -1455.71819519581     IErMin=19 ErrMin= 2.65D-08
 ErrMax= 2.65D-08  0.00D+00 EMaxC= 1.00D-01 BMatC= 2.90D-13 BMatP= 8.64D-13
 IDIUse=1 WtCom= 1.00D+00 WtEn= 0.00D+00
 Coeff-Com: -0.687D-07 0.121D-04 0.441D-05-0.202D-04-0.927D-04-0.198D-03
 Coeff-Com:  0.184D-03 0.464D-03-0.606D-05-0.879D-03-0.128D-02 0.137D-02
 Coeff-Com:  0.141D-01-0.198D-02-0.702D-02-0.132D+00-0.201D-01 0.440D+00
 Coeff-Com:  0.707D+00
 Coeff:     -0.687D-07 0.121D-04 0.441D-05-0.202D-04-0.927D-04-0.198D-03
 Coeff:      0.184D-03 0.464D-03-0.606D-05-0.879D-03-0.128D-02 0.137D-02
 Coeff:      0.141D-01-0.198D-02-0.702D-02-0.132D+00-0.201D-01 0.440D+00
 Coeff:      0.707D+00
 Gap=     0.083 Goal=   None    Shift=    0.000
 RMSDP=8.92D-08 MaxDP=4.18D-06 DE=-1.55D-11 OVMax= 6.86D-07

 Cycle  20  Pass 1  IDiag  1:
 RMSU=  1.63D-08    CP:  1.12D+00  1.19D+00  9.33D-01  1.26D+00  2.45D+00
                    CP:  3.00D+00  3.00D+00  3.00D+00  3.00D+00  3.00D+00
                    CP:  1.75D+00  1.39D+00  1.44D+00  8.88D-01  1.45D+00
                    CP:  1.48D+00  1.30D+00  9.78D-01  1.24D+00
 E= -1455.71819519578     Delta-E=        0.000000000030 Rises=F Damp=F
 DIIS: error= 1.08D-08 at cycle  20 NSaved=  20.
 NSaved=20 IEnMin=19 EnMin= -1455.71819519581     IErMin=20 ErrMin= 1.08D-08
 ErrMax= 1.08D-08  0.00D+00 EMaxC= 1.00D-01 BMatC= 4.86D-14 BMatP= 2.90D-13
 IDIUse=1 WtCom= 1.00D+00 WtEn= 0.00D+00
 Coeff-Com: -0.193D-06 0.666D-05 0.391D-05-0.654D-05-0.371D-04-0.751D-04
 Coeff-Com:  0.218D-04 0.151D-03 0.191D-03-0.207D-03-0.669D-03-0.535D-03
 Coeff-Com:  0.418D-02 0.248D-02 0.119D-01-0.328D-01-0.359D-01-0.390D-01
 Coeff-Com:  0.215D+00 0.875D+00
 Coeff:     -0.193D-06 0.666D-05 0.391D-05-0.654D-05-0.371D-04-0.751D-04
 Coeff:      0.218D-04 0.151D-03 0.191D-03-0.207D-03-0.669D-03-0.535D-03
 Coeff:      0.418D-02 0.248D-02 0.119D-01-0.328D-01-0.359D-01-0.390D-01
 Coeff:      0.215D+00 0.875D+00
 Gap=     0.083 Goal=   None    Shift=    0.000
 RMSDP=2.51D-08 MaxDP=1.02D-06 DE= 3.00D-11 OVMax= 5.36D-07

 Cycle  21  Pass 1  IDiag  1:
 Restarting incremental Fock formation.
 E= -1455.71819519571     Delta-E=        0.000000000070 Rises=F Damp=F
 DIIS: error= 4.58D-09 at cycle  21 NSaved=  20.
 NSaved=20 IEnMin=18 EnMin= -1455.71819519581     IErMin=20 ErrMin= 4.58D-09
 ErrMax= 4.58D-09  0.00D+00 EMaxC= 1.00D-01 BMatC= 6.60D-15 BMatP= 4.86D-14
 IDIUse=1 WtCom= 1.00D+00 WtEn= 0.00D+00
 Coeff-Com: -0.415D-06 0.349D-06 0.168D-06 0.608D-05 0.110D-04-0.152D-04
 Coeff-Com: -0.278D-04 0.310D-04 0.562D-04 0.221D-04-0.278D-03-0.890D-03
 Coeff-Com:  0.281D-03 0.305D-02 0.105D-01-0.151D-02-0.542D-01-0.661D-01
 Coeff-Com:  0.131D+00 0.978D+00
 Coeff:     -0.415D-06 0.349D-06 0.168D-06 0.608D-05 0.110D-04-0.152D-04
 Coeff:     -0.278D-04 0.310D-04 0.562D-04 0.221D-04-0.278D-03-0.890D-03
 Coeff:      0.281D-03 0.305D-02 0.105D-01-0.151D-02-0.542D-01-0.661D-01
 Coeff:      0.131D+00 0.978D+00
 Gap=     0.083 Goal=   None    Shift=    0.000
 RMSDP=1.93D-08 MaxDP=1.20D-06 DE= 7.00D-11 OVMax= 3.19D-07

 Cycle  22  Pass 1  IDiag  1:
 RMSU=  1.92D-08    CP:  1.00D+00
 E= -1455.71819519574     Delta-E=       -0.000000000029 Rises=F Damp=F
 DIIS: error= 2.67D-09 at cycle  22 NSaved=  20.
 NSaved=20 IEnMin=17 EnMin= -1455.71819519581     IErMin=20 ErrMin= 2.67D-09
 ErrMax= 2.67D-09  0.00D+00 EMaxC= 1.00D-01 BMatC= 2.02D-15 BMatP= 6.60D-15
 IDIUse=1 WtCom= 1.00D+00 WtEn= 0.00D+00
 Large coefficients: NSaved= 20 BigCof=    0.00 CofMax=   10.00 Det=-2.98D-15
 Inversion failed.  Reducing to 19 matrices.
 Large coefficients: NSaved= 19 BigCof=    0.00 CofMax=   10.00 Det=-3.15D-15
 Inversion failed.  Reducing to 18 matrices.
 Large coefficients: NSaved= 18 BigCof=    0.00 CofMax=   10.00 Det=-3.24D-15
 Inversion failed.  Reducing to 17 matrices.
 Large coefficients: NSaved= 17 BigCof=    0.00 CofMax=   10.00 Det=-3.30D-15
 Inversion failed.  Reducing to 16 matrices.
 Large coefficients: NSaved= 16 BigCof=    0.00 CofMax=   10.00 Det=-3.30D-15
 Inversion failed.  Reducing to 15 matrices.
 Coeff-Com: -0.656D-05 0.111D-04 0.981D-05 0.307D-04-0.691D-04-0.378D-03
 Coeff-Com:  0.717D-03 0.240D-03 0.711D-02-0.227D-04-0.153D-01-0.516D-01
 Coeff-Com: -0.934D-01 0.439D+00 0.714D+00
 Coeff:     -0.656D-05 0.111D-04 0.981D-05 0.307D-04-0.691D-04-0.378D-03
 Coeff:      0.717D-03 0.240D-03 0.711D-02-0.227D-04-0.153D-01-0.516D-01
 Coeff:     -0.934D-01 0.439D+00 0.714D+00
 Gap=     0.083 Goal=   None    Shift=    0.000
 RMSDP=1.58D-08 MaxDP=7.13D-07 DE=-2.91D-11 OVMax= 2.55D-07

 Cycle  23  Pass 1  IDiag  1:
 RMSU=  8.94D-09    CP:  1.00D+00  1.51D+00
 E= -1455.71819519569     Delta-E=        0.000000000057 Rises=F Damp=F
 DIIS: error= 1.98D-09 at cycle  23 NSaved=  16.
 NSaved=16 IEnMin=12 EnMin= -1455.71819519581     IErMin=16 ErrMin= 1.98D-09
 ErrMax= 1.98D-09  0.00D+00 EMaxC= 1.00D-01 BMatC= 1.05D-15 BMatP= 2.02D-15
 IDIUse=1 WtCom= 1.00D+00 WtEn= 0.00D+00
 Large coefficients: NSaved= 16 BigCof=    0.00 CofMax=   10.00 Det=-1.91D-15
 Inversion failed.  Reducing to 15 matrices.
 Coeff-Com: -0.159D-06-0.473D-05 0.107D-04 0.980D-05-0.112D-03-0.181D-03
 Coeff-Com: -0.104D-02 0.811D-03 0.961D-03 0.439D-02-0.876D-02-0.511D-01
 Coeff-Com:  0.902D-01 0.374D+00 0.591D+00
 Coeff:     -0.159D-06-0.473D-05 0.107D-04 0.980D-05-0.112D-03-0.181D-03
 Coeff:     -0.104D-02 0.811D-03 0.961D-03 0.439D-02-0.876D-02-0.511D-01
 Coeff:      0.902D-01 0.374D+00 0.591D+00
 Gap=     0.083 Goal=   None    Shift=    0.000
 RMSDP=3.32D-09 MaxDP=1.84D-07 DE= 5.73D-11 OVMax= 4.71D-08

 SCF Done:  E(RM062X) =  -1455.71819520     A.U. after   23 cycles
            NFock= 23  Conv=0.33D-08     -V/T= 2.0028
 KE= 1.451667614918D+03 PE=-5.474474825243D+03 EE= 1.554608160292D+03
 Leave Link  502 at Tue Jul  5 22:52:48 2022, MaxMem=   671088640 cpu:            1784.5 elap:             368.5
 (Enter /gpfs/software/gaussian16/sse4/tar/g16/l701.exe)
 ... and contract with generalized density number  0.
 Compute integral first derivatives.
 Leave Link  701 at Tue Jul  5 22:52:48 2022, MaxMem=   671088640 cpu:               0.7 elap:               0.2
 (Enter /gpfs/software/gaussian16/sse4/tar/g16/l702.exe)
 L702 exits ... SP integral derivatives will be done elsewhere.
 Leave Link  702 at Tue Jul  5 22:52:48 2022, MaxMem=   671088640 cpu:               0.1 elap:               0.0
 (Enter /gpfs/software/gaussian16/sse4/tar/g16/l703.exe)
 Integral derivatives from FoFJK, PRISM(SPDF).
 Compute integral first derivatives, UseDBF=F ICtDFT=           0.
 Calling FoFJK, ICntrl=      2127 FMM=F ISym2X=0 I1Cent= 0 IOpClX= 0 NMat=1 NMatS=1 NMatT=0.
 FoFJK:  IHMeth= 1 ICntrl=    2127 DoSepK=F KAlg= 0 I1Cent=           0 FoldK=F
 IRaf=         0 NMat=       1 IRICut=       1 DoRegI=T DoRafI=F ISym2E= 0 IDoP0=0 IntGTp=1.
 FoFCou: FMM=F IPFlag=           0 FMFlag=      100000 FMFlg1=         800
         NFxFlg=           0 DoJE=F BraDBF=F KetDBF=F FulRan=T
         wScrn=  0.000000 ICntrl=      2127 IOpCl=  0 I1Cent=           0 NGrid=           0
         NMat0=    1 NMatS0=      1 NMatT0=    0 NMatD0=    1 NMtDS0=    0 NMtDT0=    0
 Symmetry not used in FoFCou.
 Leave Link  703 at Tue Jul  5 22:53:19 2022, MaxMem=   671088640 cpu:             153.7 elap:              30.8
 (Enter /gpfs/software/gaussian16/sse4/tar/g16/l716.exe)
 Dipole        = 3.27381256D+00 7.83480345D-01 2.02319432D-01
 ***** Axes restored to original set *****
 -------------------------------------------------------------------
 Center     Atomic                   Forces (Hartrees/Bohr)
 Number     Number              X              Y              Z
 -------------------------------------------------------------------
      1        6           0.011348424   -0.004493457   -0.000389949
      2        6          -0.012577461    0.011644997   -0.005401576
      3        6           0.015268241   -0.000566050   -0.011748008
      4        6           0.021883487   -0.018902842    0.005520387
      5        6          -0.027780302    0.020613234   -0.002679728
      6        6           0.010850174   -0.017376903    0.011749578
      7        1          -0.001084182    0.000613171    0.000582961
      8        1           0.003294996   -0.001397395    0.000160517
      9       17          -0.005504729    0.006702724   -0.004547302
     10        8          -0.010613183    0.002871256    0.003261396
     11        1           0.000160773   -0.000350343    0.000957374
     12        6          -0.019603288    0.019967603   -0.001281316
     13        6           0.029460010   -0.049678832    0.011527996
     14        6           0.005325405    0.021179704   -0.014703853
     15        6           0.008214444   -0.007073468    0.002467803
     16        6           0.011388827    0.000934587   -0.006214327
     17        6          -0.041651715    0.009453890    0.017879714
     18       17           0.003565741    0.004237546   -0.005303090
     19        1          -0.000716673   -0.000081897   -0.000600428
     20        1          -0.001228987    0.001702476   -0.001238148
 -------------------------------------------------------------------
 Cartesian Forces:  Max     0.049678832 RMS     0.013640576
 Leave Link  716 at Tue Jul  5 22:53:19 2022, MaxMem=   671088640 cpu:               0.1 elap:               0.0
 (Enter /gpfs/software/gaussian16/sse4/tar/g16/l103.exe)

 GradGradGradGradGradGradGradGradGradGradGradGradGradGradGradGradGradGrad
 Berny optimization.
 Using GEDIIS/GDIIS optimizer.
 FormGI is forming the generalized inverse of G from B-inverse, IUseBI=4.
 Internal  Forces:  Max     0.033965223 RMS     0.007791487
 Search for a local minimum.
 Step number   2 out of a maximum of  107
 All quantities printed in internal units (Hartrees-Bohrs-Radians)
 RMS Force = .77915D-02 SwitMx=.10000D-02 MixMth= 1
 Mixed Optimization -- RFO/linear search
 Update second derivatives using D2CorX and points    1    2
 DE= -2.96D-02 DEPred=-2.36D-02 R= 1.26D+00
 TightC=F SS=  1.41D+00  RLast= 3.36D-01 DXNew= 5.0454D-01 1.0086D+00
 Trust test= 1.26D+00 RLast= 3.36D-01 DXMaxT set to 5.05D-01
 ITU=  1  0
 Use linear search instead of GDIIS.
     Eigenvalues ---    0.00832   0.01011   0.01155   0.01269   0.01521
     Eigenvalues ---    0.01578   0.01708   0.01921   0.02040   0.02048
     Eigenvalues ---    0.02069   0.02116   0.02126   0.02222   0.02244
     Eigenvalues ---    0.02356   0.02496   0.10514   0.15998   0.15999
     Eigenvalues ---    0.15999   0.16143   0.16192   0.22389   0.22673
     Eigenvalues ---    0.23481   0.24446   0.24621   0.24959   0.24992
     Eigenvalues ---    0.24996   0.25000   0.26337   0.32979   0.33304
     Eigenvalues ---    0.33750   0.34035   0.34732   0.35157   0.35163
     Eigenvalues ---    0.35230   0.35318   0.35620   0.36700   0.40021
     Eigenvalues ---    0.42494   0.43602   0.45137   0.45581   0.46598
     Eigenvalues ---    0.47451   0.53388   0.55206   0.93618
 RFO step:  Lambda=-2.03415830D-02 EMin= 8.32353654D-03
 Quartic linear search produced a step of  0.97666.
 Iteration  1 RMS(Cart)=  0.09007582 RMS(Int)=  0.00905935
 Iteration  2 RMS(Cart)=  0.01696341 RMS(Int)=  0.00173768
 Iteration  3 RMS(Cart)=  0.00031658 RMS(Int)=  0.00172676
 Iteration  4 RMS(Cart)=  0.00000040 RMS(Int)=  0.00172676
 ITry= 1 IFail=0 DXMaxC= 3.78D-01 DCOld= 1.00D+10 DXMaxT= 5.05D-01 DXLimC= 3.00D+00 Rises=F
 Variable       Old X    -DE/DX   Delta X   Delta X   Delta X     New X
                                 (Linear)    (Quad)   (Total)
    R1        2.77564  -0.00854  -0.02398  -0.02951  -0.05349   2.72215
    R2        2.75052  -0.00392  -0.04808   0.01214  -0.03598   2.71454
    R3        2.33168   0.01145   0.01961   0.01188   0.03149   2.36317
    R4        2.56360   0.01074   0.02800   0.01838   0.04642   2.61002
    R5        2.04669   0.00086  -0.00005   0.00450   0.00444   2.05113
    R6        2.70269  -0.01149  -0.06790  -0.00754  -0.07540   2.62729
    R7        2.05384  -0.00073   0.00221  -0.00545  -0.00324   2.05060
    R8        2.64130  -0.01596  -0.08511  -0.01652  -0.10168   2.53962
    R9        3.26447   0.00975   0.02381   0.03523   0.05904   3.32351
   R10        2.61093   0.01592   0.05404   0.02082   0.07486   2.68579
   R11        2.05407   0.00033   0.00101   0.00099   0.00200   2.05607
   R12        2.78406  -0.00578  -0.04053  -0.00214  -0.04268   2.74138
   R13        2.64131  -0.00757  -0.00817  -0.02643  -0.03269   2.60862
   R14        2.65840   0.00379   0.00242   0.01727   0.01867   2.67706
   R15        2.57995  -0.02013  -0.04916  -0.05059  -0.09711   2.48284
   R16        2.59224  -0.01397  -0.02856  -0.03855  -0.06644   2.52579
   R17        3.30237   0.00761   0.06076  -0.00374   0.05702   3.35939
   R18        2.63563  -0.00230  -0.01202   0.00206  -0.01260   2.62302
   R19        2.05323  -0.00129  -0.00079  -0.00625  -0.00704   2.04619
   R20        2.61129  -0.00760  -0.01693  -0.01851  -0.03679   2.57449
   R21        2.05273  -0.00039  -0.00144  -0.00098  -0.00242   2.05031
    A1        1.97765  -0.00296  -0.02458  -0.00603  -0.03103   1.94662
    A2        2.13690   0.00225   0.02965  -0.00512   0.02409   2.16100
    A3        2.16843   0.00071  -0.00526   0.01242   0.00675   2.17517
    A4        2.14249   0.00320   0.03124  -0.00112   0.03020   2.17269
    A5        2.01373  -0.00117  -0.01801   0.00757  -0.01049   2.00324
    A6        2.12689  -0.00203  -0.01322  -0.00650  -0.01976   2.10713
    A7        2.13061  -0.00248  -0.03041   0.01078  -0.01954   2.11107
    A8        2.08183   0.00010   0.02663  -0.02916  -0.00262   2.07920
    A9        2.07062   0.00237   0.00370   0.01828   0.02190   2.09252
   A10        2.13320   0.00542   0.02409   0.01491   0.03891   2.17211
   A11        2.06151  -0.00357  -0.01991  -0.00715  -0.02710   2.03441
   A12        2.08846  -0.00185  -0.00420  -0.00763  -0.01187   2.07659
   A13        2.13280  -0.00034   0.00455  -0.00621  -0.00169   2.13111
   A14        2.03172   0.00380   0.01352   0.02701   0.04049   2.07220
   A15        2.11865  -0.00346  -0.01806  -0.02091  -0.03900   2.07966
   A16        2.04886  -0.00282  -0.00478  -0.01170  -0.01648   2.03238
   A17        2.12905   0.00253  -0.01924   0.03194   0.01256   2.14161
   A18        2.10523   0.00029   0.02398  -0.01995   0.00390   2.10913
   A19        2.13877   0.00353   0.03606  -0.00730   0.02855   2.16732
   A20        2.12506   0.00832  -0.00893   0.06452   0.05538   2.18044
   A21        2.01903  -0.01185  -0.02745  -0.05561  -0.08366   1.93537
   A22        2.23458   0.03397   0.11068   0.14904   0.26403   2.49861
   A23        1.97015  -0.03361  -0.12947  -0.14266  -0.27240   1.69775
   A24        2.15389   0.01769   0.06356   0.08453   0.14261   2.29650
   A25        2.15696   0.01594   0.06384   0.07159   0.13006   2.28702
   A26        2.07424  -0.00905  -0.03934  -0.02328  -0.06750   2.00675
   A27        2.11817   0.00258   0.00057   0.00912   0.01173   2.12990
   A28        2.09069   0.00646   0.03873   0.01380   0.05478   2.14547
   A29        2.09564  -0.00435  -0.00292  -0.02133  -0.02937   2.06626
   A30        2.08721   0.00191  -0.01188   0.02116   0.01138   2.09859
   A31        2.10032   0.00244   0.01480   0.00047   0.01753   2.11785
   A32        2.16920   0.02490   0.08520   0.10841   0.19208   2.36128
    D1       -0.02382  -0.00001  -0.00764   0.02213   0.01416  -0.00966
    D2        3.10513  -0.00005  -0.00680   0.01726   0.01018   3.11531
    D3        3.13888  -0.00030   0.00641  -0.04214  -0.03605   3.10283
    D4       -0.01536  -0.00034   0.00726  -0.04702  -0.04003  -0.05539
    D5        0.03999  -0.00038   0.00113  -0.02734  -0.02639   0.01360
    D6       -3.09520  -0.00058   0.00591  -0.05214  -0.04617  -3.14137
    D7       -3.12315  -0.00006  -0.01307   0.03803   0.02455  -3.09860
    D8        0.02484  -0.00026  -0.00829   0.01324   0.00476   0.02960
    D9       -0.00812   0.00036   0.01189  -0.01508  -0.00348  -0.01160
   D10        3.11596  -0.00013   0.00594  -0.02176  -0.01588   3.10008
   D11       -3.13626   0.00040   0.01100  -0.00999   0.00063  -3.13563
   D12       -0.01218  -0.00010   0.00505  -0.01667  -0.01177  -0.02395
   D13        0.02569  -0.00026  -0.00857   0.01135   0.00284   0.02853
   D14       -3.10602  -0.00031   0.00239  -0.02214  -0.01973  -3.12575
   D15       -3.09850   0.00025  -0.00279   0.01845   0.01558  -3.08292
   D16        0.05297   0.00020   0.00816  -0.01503  -0.00699   0.04598
   D17       -0.02505   0.00053   0.00148   0.02689   0.02855   0.00351
   D18        3.10985   0.00029   0.00396   0.00879   0.01270   3.12254
   D19        3.11005   0.00073  -0.00338   0.05206   0.04874  -3.12440
   D20       -0.03824   0.00049  -0.00090   0.03396   0.03288  -0.00536
   D21       -0.00914  -0.00032   0.00067  -0.01707  -0.01592  -0.02506
   D22        3.12272  -0.00025  -0.01010   0.01625   0.00625   3.12897
   D23        3.13948  -0.00009  -0.00210   0.00174  -0.00030   3.13918
   D24       -0.01185  -0.00002  -0.01287   0.03505   0.02187   0.01003
   D25       -2.84377  -0.00034  -0.03498   0.09016   0.05491  -2.78886
   D26        0.32679  -0.00019  -0.00858   0.02114   0.01293   0.33971
   D27        0.30801  -0.00038  -0.02369   0.05555   0.03148   0.33949
   D28       -2.80462  -0.00023   0.00270  -0.01347  -0.01050  -2.81511
   D29       -3.09256   0.00093   0.04109  -0.08102  -0.04021  -3.13277
   D30        0.02170   0.00108   0.01620  -0.01407  -0.00146   0.02024
   D31        3.13881  -0.00024  -0.01100   0.00992  -0.00136   3.13744
   D32        0.01134   0.00036  -0.00654   0.03867   0.03285   0.04419
   D33        0.02431  -0.00031   0.01362  -0.05524  -0.03998  -0.01567
   D34       -3.10316   0.00029   0.01808  -0.02649  -0.00577  -3.10893
   D35       -0.07720   0.00020  -0.06055   0.13978   0.07505  -0.00215
   D36        3.13318  -0.00057   0.01860  -0.07401  -0.05620   3.07698
   D37        0.09240  -0.00039   0.08096  -0.19986  -0.11542  -0.02302
   D38       -3.11812   0.00046   0.00165   0.01494   0.01545  -3.10267
   D39       -0.00863   0.00002   0.00721  -0.00244   0.00882   0.00019
   D40        3.12656   0.00035  -0.00577   0.05069   0.04812  -3.10850
   D41        3.11907  -0.00060   0.00263  -0.03076  -0.02610   3.09297
   D42       -0.02893  -0.00027  -0.01036   0.02237   0.01320  -0.01573
   D43       -0.05537  -0.00103  -0.05978   0.13685   0.08047   0.02510
   D44        3.09268  -0.00136  -0.04680   0.08325   0.04073   3.13341
         Item               Value     Threshold  Converged?
 Maximum Force            0.033965     0.000450     NO 
 RMS     Force            0.007791     0.000300     NO 
 Maximum Displacement     0.378206     0.001800     NO 
 RMS     Displacement     0.104517     0.001200     NO 
 Predicted change in Energy=-2.607631D-02
 Lowest energy point so far.  Saving SCF results.
 GradGradGradGradGradGradGradGradGradGradGradGradGradGradGradGradGradGrad

 Leave Link  103 at Tue Jul  5 22:53:19 2022, MaxMem=   671088640 cpu:               0.1 elap:               0.0
 (Enter /gpfs/software/gaussian16/sse4/tar/g16/l202.exe)
                          Input orientation:                          
 ---------------------------------------------------------------------
 Center     Atomic      Atomic             Coordinates (Angstroms)
 Number     Number       Type             X           Y           Z
 ---------------------------------------------------------------------
      1          6           0       -7.993715   -1.521076    6.729948
      2          6           0       -7.199346   -2.545607    7.357923
      3          6           0       -5.946663   -2.937424    6.927944
      4          6           0       -7.314969   -0.944277    5.602978
      5          6           0       -6.098448   -1.321016    5.173757
      6          6           0       -5.358690   -2.353421    5.811623
      7          1           0       -5.407536   -3.692852    7.490242
      8          1           0       -5.678526   -0.831969    4.297232
      9         17           0       -8.169059    0.325295    4.735897
     10          8           0       -9.143464   -1.203696    7.105699
     11          1           0       -7.652609   -3.000146    8.233176
     12          6           0       -4.054037   -2.748896    5.315700
     13          6           0       -3.266927   -1.966933    4.494389
     14          6           0       -2.119016   -1.936735    3.855937
     15          6           0       -3.409264   -3.973988    5.616180
     16          6           0       -2.164483   -4.141551    5.025324
     17          6           0       -1.684597   -3.143627    4.231667
     18         17           0       -1.411270   -0.731365    2.757552
     19          1           0       -1.608911   -5.061712    5.173054
     20          1           0       -3.879781   -4.736712    6.223888
 ---------------------------------------------------------------------
                    Distance matrix (angstroms):
                    1          2          3          4          5
     1  C    0.000000
     2  C    1.440500   0.000000
     3  C    2.497131   1.381165   0.000000
     4  C    1.436474   2.378542   2.756889   0.000000
     5  C    2.460446   2.735358   2.390185   1.343907   0.000000
     6  C    2.911954   2.411637   1.390304   2.419968   1.421258
     7  H    3.461644   2.131727   1.085130   3.841189   3.386600
     8  H    3.428276   3.823256   3.380161   2.096552   1.088025
     9  Cl   2.723247   4.007175   4.515468   1.758725   2.681324
    10  O    1.250537   2.375698   3.641009   2.380938   3.608087
    11  H    2.136281   1.085412   2.148910   3.355375   3.820332
    12  C    4.362190   3.755659   2.493373   3.738029   2.497720
    13  C    5.247765   4.898838   3.747671   4.319889   2.982660
    14  C    6.553229   6.200354   5.008942   5.570912   4.236937
    15  C    5.317372   4.408930   3.038682   4.943061   3.803381
    16  C    6.614574   5.773898   4.401679   6.089643   4.842884
    17  C    6.977038   6.367383   5.047538   6.198284   4.867394
    18  Cl   7.728659   7.612931   6.544361   6.557091   5.306164
    19  H    7.464968   6.508256   5.138904   7.049624   5.843693
    20  H    5.246034   4.135999   2.829335   5.154475   4.206214
                    6          7          8          9         10
     6  C    0.000000
     7  H    2.148074   0.000000
     8  H    2.170367   4.295742   0.000000
     9  Cl   4.028757   5.599815   2.781087   0.000000
    10  O    4.161852   4.505655   4.475653   2.983831   0.000000
    11  H    3.397680   2.464172   4.908121   4.853477   2.592505
    12  C    1.450676   2.729770   2.711245   5.169162   5.611953
    13  C    2.501990   4.066465   2.672606   5.416968   6.475737
    14  C    3.807076   5.206388   3.753047   6.518753   7.774393
    15  C    2.542577   2.753949   4.094076   6.474132   6.540202
    16  C    3.744147   4.098115   4.881798   7.489421   7.852715
    17  C    4.076721   4.977975   4.615142   7.371291   8.225454
    18  Cl   5.247909   6.865777   4.537644   7.120260   8.883486
    19  H    4.669417   4.655393   5.934607   8.499794   8.682678
    20  H    2.834998   2.242171   4.711105   6.799702   6.400481
                   11         12         13         14         15
    11  H    0.000000
    12  C    4.639452   0.000000
    13  C    5.854935   1.380421   0.000000
    14  C    7.135245   2.556329   1.313862   0.000000
    15  C    5.079666   1.416640   2.303681   2.985564   0.000000
    16  C    6.458533   2.365210   2.495243   2.496146   1.388045
    17  C    7.186782   2.635372   1.989322   1.336593   2.362383
    18  Cl   8.607214   4.195089   2.826074   1.777715   4.762178
    19  H    7.081008   3.368695   3.575928   3.429356   2.149599
    20  H    4.613798   2.192392   3.322414   4.067845   1.082795
                   16         17         18         19         20
    16  C    0.000000
    17  C    1.362363   0.000000
    18  Cl   4.164071   2.840199   0.000000
    19  H    1.084980   2.137987   4.962420   0.000000
    20  H    2.175551   3.365368   5.843958   2.523237   0.000000
 Stoichiometry    C12H5Cl2O(1-)
 Framework group  C1[X(C12H5Cl2O)]
 Deg. of freedom    54
 Full point group                 C1      NOp   1
 RotChk:  IX=3 Diff= 1.25D-02
 Largest Abelian subgroup         C1      NOp   1
 Largest concise Abelian subgroup C1      NOp   1
                         Standard orientation:                         
 ---------------------------------------------------------------------
 Center     Atomic      Atomic             Coordinates (Angstroms)
 Number     Number       Type             X           Y           Z
 ---------------------------------------------------------------------
      1          6           0       -3.315671    0.514779   -0.166568
      2          6           0       -2.626987    1.769160   -0.331742
      3          6           0       -1.255657    1.922260   -0.271486
      4          6           0       -2.396260   -0.566005    0.057143
      5          6           0       -1.061101   -0.427287    0.121911
      6          6           0       -0.424845    0.835068   -0.025095
      7          1           0       -0.825387    2.902802   -0.447307
      8          1           0       -0.452450   -1.308520    0.313669
      9         17           0       -3.098627   -2.163397    0.276533
     10          8           0       -4.560503    0.396723   -0.183847
     11          1           0       -3.271829    2.619496   -0.529801
     12          6           0        1.017982    0.955752    0.065168
     13          6           0        1.895640   -0.098140   -0.091642
     14          6           0        3.170798   -0.414604   -0.084259
     15          6           0        1.717240    2.163350    0.309329
     16          6           0        3.098945    2.040724    0.359528
     17          6           0        3.646865    0.807119    0.175036
     18         17           0        3.999362   -1.978145   -0.254821
     19          1           0        3.717011    2.906731    0.572151
     20          1           0        1.202473    3.098860    0.489003
 ---------------------------------------------------------------------
 Rotational constants (GHZ):           0.8762765           0.2438858           0.1926312
 Leave Link  202 at Tue Jul  5 22:53:19 2022, MaxMem=   671088640 cpu:               0.1 elap:               0.0
 (Enter /gpfs/software/gaussian16/sse4/tar/g16/l301.exe)
 Standard basis: 6-311+G(d,p) (5D, 7F)
 Ernie: Thresh=  0.10000D-02 Tol=  0.10000D-05 Strict=F.
 There are   391 symmetry adapted cartesian basis functions of A   symmetry.
 There are   376 symmetry adapted basis functions of A   symmetry.
   376 basis functions,   614 primitive gaussians,   391 cartesian basis functions
    60 alpha electrons       60 beta electrons
       nuclear repulsion energy      1016.7838578950 Hartrees.
 IExCor= 4336 DFT=T Ex+Corr=M062X ExCW=0 ScaHFX=  0.540000
 ScaDFX=  1.000000  1.000000  1.000000  1.000000 ScalE2=  1.000000  1.000000
 IRadAn=      5 IRanWt=     -1 IRanGd=            0 ICorTp=0 IEmpDi=  4
 NAtoms=   20 NActive=   20 NUniq=   20 SFac= 1.00D+00 NAtFMM=   60 NAOKFM=F Big=F
 Integral buffers will be    131072 words long.
 Raffenetti 2 integral format.
 Two-electron integral symmetry is turned on.
 Leave Link  301 at Tue Jul  5 22:53:19 2022, MaxMem=   671088640 cpu:               0.3 elap:               0.1
 (Enter /gpfs/software/gaussian16/sse4/tar/g16/l302.exe)
 NPDir=0 NMtPBC=     1 NCelOv=     1 NCel=       1 NClECP=     1 NCelD=      1
         NCelK=      1 NCelE2=     1 NClLst=     1 CellRange=     0.0.
 One-electron integrals computed using PRISM.
 One-electron integral symmetry used in STVInt
 NBasis=   376 RedAO= T EigKep=  1.03D-06  NBF=   376
 NBsUse=   373 1.00D-06 EigRej=  8.12D-07 NBFU=   373
 Precomputing XC quadrature grid using
 IXCGrd= 4 IRadAn=           5 IRanWt=          -1 IRanGd=           0 AccXCQ= 0.00D+00.
 Generated NRdTot=       0 NPtTot=           0 NUsed=           0 NTot=          32
 NSgBfM=   388   388   388   388   388 MxSgAt=    20 MxSgA2=    20.
 Leave Link  302 at Tue Jul  5 22:53:19 2022, MaxMem=   671088640 cpu:               1.7 elap:               0.4
 (Enter /gpfs/software/gaussian16/sse4/tar/g16/l303.exe)
 DipDrv:  MaxL=1.
 Leave Link  303 at Tue Jul  5 22:53:19 2022, MaxMem=   671088640 cpu:               0.2 elap:               0.1
 (Enter /gpfs/software/gaussian16/sse4/tar/g16/l401.exe)
 Initial guess from the checkpoint file:  "checkpoint.chk"
 B after Tr=     0.000000   -0.000000   -0.000000
         Rot=    0.999994    0.003028   -0.001028   -0.000910 Ang=   0.38 deg.
 Guess basis will be translated and rotated to current coordinates.
 JPrj=2 DoOrth=T DoCkMO=T.
 Generating alternative initial guess.
 ExpMin= 4.38D-02 ExpMax= 1.06D+05 ExpMxC= 3.62D+03 IAcc=2 IRadAn=         4 AccDes= 0.00D+00
 Harris functional with IExCor= 1009 and IRadAn=       4 diagonalized for initial guess.
 HarFok:  IExCor= 1009 AccDes= 0.00D+00 IRadAn=         4 IDoV= 1 UseB2=F ITyADJ=14
 ICtDFT=  3500011 ScaDFX=  1.000000  1.000000  1.000000  1.000000
 FoFCou: FMM=F IPFlag=           0 FMFlag=      100000 FMFlg1=           0
         NFxFlg=           0 DoJE=T BraDBF=F KetDBF=T FulRan=T
         wScrn=  0.000000 ICntrl=       500 IOpCl=  0 I1Cent=   200000004 NGrid=           0
         NMat0=    1 NMatS0=      1 NMatT0=    0 NMatD0=    1 NMtDS0=    0 NMtDT0=    0
 Petite list used in FoFCou.
 Harris En= -1455.15701029407    
 Leave Link  401 at Tue Jul  5 22:53:21 2022, MaxMem=   671088640 cpu:               8.7 elap:               1.8
 (Enter /gpfs/software/gaussian16/sse4/tar/g16/l502.exe)
 Integral symmetry usage will be decided dynamically.
 Closed shell SCF:
 Using DIIS extrapolation, IDIIS=  1040.
 NGot=   671088640 LenX=   670776934 LenY=   670623612
 Requested convergence on RMS density matrix=1.00D-08 within 128 cycles.
 Requested convergence on MAX density matrix=1.00D-06.
 Requested convergence on             energy=1.00D-06.
 No special actions if energy rises.
 Fock matrices will be formed incrementally for  20 cycles.

 Cycle   1  Pass 1  IDiag  1:
 FoFJK:  IHMeth= 1 ICntrl=       0 DoSepK=F KAlg= 0 I1Cent=           0 FoldK=F
 IRaf= 830000000 NMat=       1 IRICut=       1 DoRegI=T DoRafI=F ISym2E= 0 IDoP0=0 IntGTp=1.
 FoFCou: FMM=F IPFlag=           0 FMFlag=      100000 FMFlg1=           0
         NFxFlg=           0 DoJE=F BraDBF=F KetDBF=F FulRan=T
         wScrn=  0.000000 ICntrl=         0 IOpCl=  0 I1Cent=           0 NGrid=           0
         NMat0=    1 NMatS0=      1 NMatT0=    0 NMatD0=    1 NMtDS0=    0 NMtDT0=    0
 Symmetry not used in FoFCou.
 E= -1455.55741196560    
 DIIS: error= 1.13D-02 at cycle   1 NSaved=   1.
 NSaved= 1 IEnMin= 1 EnMin= -1455.55741196560     IErMin= 1 ErrMin= 1.13D-02
 ErrMax= 1.13D-02  0.00D+00 EMaxC= 1.00D-01 BMatC= 1.19D-01 BMatP= 1.19D-01
 IDIUse=3 WtCom= 8.87D-01 WtEn= 1.13D-01
 Coeff-Com:  0.100D+01
 Coeff-En:   0.100D+01
 Coeff:      0.100D+01
 Recover alternate guess density for next cycle.
 RMSDP=6.53D-02 MaxDP=5.16D+00              OVMax= 0.00D+00

 Cycle   2  Pass 1  IDiag  1:
 RMSU=  6.53D-02    CP:  1.00D+00
 E= -1455.27751080694     Delta-E=        0.279901158651 Rises=F Damp=F
 Switch densities from cycles 1 and 2 for lowest energy.
 DIIS: error= 2.62D-02 at cycle   2 NSaved=   2.
 NSaved= 2 IEnMin= 1 EnMin= -1455.55741196560     IErMin= 1 ErrMin= 1.13D-02
 ErrMax= 2.62D-02  0.00D+00 EMaxC= 1.00D+00 BMatC= 5.79D-01 BMatP= 1.19D-01
 IDIUse=1 WtCom= 1.00D+00 WtEn= 0.00D+00
 Coeff-Com:  0.814D+00 0.186D+00
 Coeff:      0.814D+00 0.186D+00
 Gap=     0.191 Goal=   None    Shift=    0.000
 RMSDP=6.67D-02 MaxDP=8.33D+00 DE= 2.80D-01 OVMax= 2.16D-01

 Cycle   3  Pass 1  IDiag  1:
 RMSU=  4.09D-02    CP:  1.27D+00  6.36D-01
 E= -1455.72224472836     Delta-E=       -0.444733921418 Rises=F Damp=F
 DIIS: error= 4.88D-03 at cycle   3 NSaved=   3.
 NSaved= 3 IEnMin= 3 EnMin= -1455.72224472836     IErMin= 3 ErrMin= 4.88D-03
 ErrMax= 4.88D-03  0.00D+00 EMaxC= 1.00D+00 BMatC= 1.70D-02 BMatP= 1.19D-01
 IDIUse=1 WtCom= 1.00D+00 WtEn= 0.00D+00
 Coeff-Com:  0.515D-01 0.105D+00 0.844D+00
 Coeff:      0.515D-01 0.105D+00 0.844D+00
 Gap=     0.150 Goal=   None    Shift=    0.000
 RMSDP=2.00D-02 MaxDP=1.00D+00 DE=-4.45D-01 OVMax= 6.55D-02

 Cycle   4  Pass 1  IDiag  1:
 RMSU=  1.56D-02    CP:  1.37D+00  6.32D-01  9.96D-01
 E= -1455.72771526583     Delta-E=       -0.005470537469 Rises=F Damp=F
 DIIS: error= 5.37D-03 at cycle   4 NSaved=   4.
 NSaved= 4 IEnMin= 4 EnMin= -1455.72771526583     IErMin= 3 ErrMin= 4.88D-03
 ErrMax= 5.37D-03  0.00D+00 EMaxC= 1.00D+00 BMatC= 1.26D-02 BMatP= 1.70D-02
 IDIUse=1 WtCom= 1.00D+00 WtEn= 0.00D+00
 Coeff-Com: -0.278D-01 0.416D-01 0.513D+00 0.473D+00
 Coeff:     -0.278D-01 0.416D-01 0.513D+00 0.473D+00
 Gap=     0.141 Goal=   None    Shift=    0.000
 RMSDP=1.15D-02 MaxDP=7.70D-01 DE=-5.47D-03 OVMax= 5.46D-02

 Cycle   5  Pass 1  IDiag  1:
 RMSU=  5.76D-03    CP:  1.32D+00  6.82D-01  1.07D+00  5.98D-01
 E= -1455.73930097257     Delta-E=       -0.011585706736 Rises=F Damp=F
 DIIS: error= 2.02D-03 at cycle   5 NSaved=   5.
 NSaved= 5 IEnMin= 5 EnMin= -1455.73930097257     IErMin= 5 ErrMin= 2.02D-03
 ErrMax= 2.02D-03  0.00D+00 EMaxC= 1.00D+00 BMatC= 1.59D-03 BMatP= 1.26D-02
 IDIUse=1 WtCom= 1.00D+00 WtEn= 0.00D+00
 Coeff-Com: -0.190D-01 0.103D-01 0.224D+00 0.298D+00 0.487D+00
 Coeff:     -0.190D-01 0.103D-01 0.224D+00 0.298D+00 0.487D+00
 Gap=     0.140 Goal=   None    Shift=    0.000
 RMSDP=2.32D-03 MaxDP=1.97D-01 DE=-1.16D-02 OVMax= 2.46D-02

 Cycle   6  Pass 1  IDiag  1:
 RMSU=  1.73D-03    CP:  1.33D+00  6.83D-01  1.08D+00  6.67D-01  9.85D-01
 E= -1455.74073671935     Delta-E=       -0.001435746780 Rises=F Damp=F
 DIIS: error= 9.42D-04 at cycle   6 NSaved=   6.
 NSaved= 6 IEnMin= 6 EnMin= -1455.74073671935     IErMin= 6 ErrMin= 9.42D-04
 ErrMax= 9.42D-04  0.00D+00 EMaxC= 1.00D+00 BMatC= 2.73D-04 BMatP= 1.59D-03
 IDIUse=1 WtCom= 1.00D+00 WtEn= 0.00D+00
 Coeff-Com: -0.671D-02-0.963D-03 0.564D-01 0.112D+00 0.324D+00 0.515D+00
 Coeff:     -0.671D-02-0.963D-03 0.564D-01 0.112D+00 0.324D+00 0.515D+00
 Gap=     0.142 Goal=   None    Shift=    0.000
 RMSDP=1.83D-03 MaxDP=2.17D-01 DE=-1.44D-03 OVMax= 8.18D-03

 Cycle   7  Pass 1  IDiag  1:
 RMSU=  6.04D-04    CP:  1.32D+00  6.80D-01  1.05D+00  6.81D-01  9.13D-01
                    CP:  6.19D-01
 E= -1455.74102732007     Delta-E=       -0.000290600727 Rises=F Damp=F
 DIIS: error= 2.38D-04 at cycle   7 NSaved=   7.
 NSaved= 7 IEnMin= 7 EnMin= -1455.74102732007     IErMin= 7 ErrMin= 2.38D-04
 ErrMax= 2.38D-04  0.00D+00 EMaxC= 1.00D+00 BMatC= 1.96D-05 BMatP= 2.73D-04
 IDIUse=1 WtCom= 1.00D+00 WtEn= 0.00D+00
 Coeff-Com: -0.432D-03-0.168D-02-0.123D-01 0.207D-03 0.660D-01 0.247D+00
 Coeff-Com:  0.701D+00
 Coeff:     -0.432D-03-0.168D-02-0.123D-01 0.207D-03 0.660D-01 0.247D+00
 Coeff:      0.701D+00
 Gap=     0.142 Goal=   None    Shift=    0.000
 RMSDP=4.59D-04 MaxDP=4.32D-02 DE=-2.91D-04 OVMax= 2.83D-03

 Cycle   8  Pass 1  IDiag  1:
 RMSU=  2.46D-04    CP:  1.32D+00  6.82D-01  1.06D+00  6.81D-01  9.68D-01
                    CP:  6.69D-01  9.79D-01
 E= -1455.74105435533     Delta-E=       -0.000027035253 Rises=F Damp=F
 DIIS: error= 6.42D-05 at cycle   8 NSaved=   8.
 NSaved= 8 IEnMin= 8 EnMin= -1455.74105435533     IErMin= 8 ErrMin= 6.42D-05
 ErrMax= 6.42D-05  0.00D+00 EMaxC= 1.00D+00 BMatC= 2.42D-06 BMatP= 1.96D-05
 IDIUse=1 WtCom= 1.00D+00 WtEn= 0.00D+00
 Coeff-Com:  0.455D-03-0.374D-03-0.130D-01-0.150D-01-0.133D-01 0.485D-01
 Coeff-Com:  0.305D+00 0.688D+00
 Coeff:      0.455D-03-0.374D-03-0.130D-01-0.150D-01-0.133D-01 0.485D-01
 Coeff:      0.305D+00 0.688D+00
 Gap=     0.142 Goal=   None    Shift=    0.000
 RMSDP=1.62D-04 MaxDP=1.16D-02 DE=-2.70D-05 OVMax= 1.79D-03

 Cycle   9  Pass 1  IDiag  1:
 RMSU=  1.06D-04    CP:  1.32D+00  6.82D-01  1.06D+00  6.85D-01  9.81D-01
                    CP:  7.00D-01  1.02D+00  9.59D-01
 E= -1455.74105947776     Delta-E=       -0.000005122432 Rises=F Damp=F
 DIIS: error= 3.78D-05 at cycle   9 NSaved=   9.
 NSaved= 9 IEnMin= 9 EnMin= -1455.74105947776     IErMin= 9 ErrMin= 3.78D-05
 ErrMax= 3.78D-05  0.00D+00 EMaxC= 1.00D+00 BMatC= 3.72D-07 BMatP= 2.42D-06
 IDIUse=1 WtCom= 1.00D+00 WtEn= 0.00D+00
 Coeff-Com:  0.277D-03 0.583D-04-0.382D-02-0.608D-02-0.147D-01-0.126D-01
 Coeff-Com:  0.114D-01 0.266D+00 0.759D+00
 Coeff:      0.277D-03 0.583D-04-0.382D-02-0.608D-02-0.147D-01-0.126D-01
 Coeff:      0.114D-01 0.266D+00 0.759D+00
 Gap=     0.142 Goal=   None    Shift=    0.000
 RMSDP=1.45D-04 MaxDP=1.42D-02 DE=-5.12D-06 OVMax= 1.11D-03

 Cycle  10  Pass 1  IDiag  1:
 RMSU=  3.97D-05    CP:  1.32D+00  6.83D-01  1.05D+00  6.84D-01  9.77D-01
                    CP:  6.95D-01  1.06D+00  1.03D+00  1.12D+00
 E= -1455.74106081576     Delta-E=       -0.000001338001 Rises=F Damp=F
 DIIS: error= 2.25D-05 at cycle  10 NSaved=  10.
 NSaved=10 IEnMin=10 EnMin= -1455.74106081576     IErMin=10 ErrMin= 2.25D-05
 ErrMax= 2.25D-05  0.00D+00 EMaxC= 1.00D+00 BMatC= 9.84D-08 BMatP= 3.72D-07
 IDIUse=1 WtCom= 1.00D+00 WtEn= 0.00D+00
 Coeff-Com:  0.313D-04 0.999D-04 0.144D-02 0.834D-03-0.450D-02-0.174D-01
 Coeff-Com: -0.654D-01-0.290D-01 0.322D+00 0.792D+00
 Coeff:      0.313D-04 0.999D-04 0.144D-02 0.834D-03-0.450D-02-0.174D-01
 Coeff:     -0.654D-01-0.290D-01 0.322D+00 0.792D+00
 Gap=     0.142 Goal=   None    Shift=    0.000
 RMSDP=3.78D-05 MaxDP=1.95D-03 DE=-1.34D-06 OVMax= 8.03D-04

 Cycle  11  Pass 1  IDiag  1:
 RMSU=  1.71D-05    CP:  1.32D+00  6.82D-01  1.05D+00  6.85D-01  9.77D-01
                    CP:  6.93D-01  1.06D+00  1.08D+00  1.33D+00  1.36D+00
 E= -1455.74106126780     Delta-E=       -0.000000452043 Rises=F Damp=F
 DIIS: error= 1.10D-05 at cycle  11 NSaved=  11.
 NSaved=11 IEnMin=11 EnMin= -1455.74106126780     IErMin=11 ErrMin= 1.10D-05
 ErrMax= 1.10D-05  0.00D+00 EMaxC= 1.00D+00 BMatC= 3.20D-08 BMatP= 9.84D-08
 IDIUse=1 WtCom= 1.00D+00 WtEn= 0.00D+00
 Coeff-Com: -0.582D-04 0.354D-04 0.172D-02 0.213D-02 0.173D-02-0.522D-02
 Coeff-Com: -0.357D-01-0.901D-01-0.633D-01 0.423D+00 0.766D+00
 Coeff:     -0.582D-04 0.354D-04 0.172D-02 0.213D-02 0.173D-02-0.522D-02
 Coeff:     -0.357D-01-0.901D-01-0.633D-01 0.423D+00 0.766D+00
 Gap=     0.142 Goal=   None    Shift=    0.000
 RMSDP=2.67D-05 MaxDP=1.91D-03 DE=-4.52D-07 OVMax= 4.82D-04

 Cycle  12  Pass 1  IDiag  1:
 RMSU=  6.56D-06    CP:  1.32D+00  6.82D-01  1.05D+00  6.85D-01  9.75D-01
                    CP:  6.90D-01  1.06D+00  1.09D+00  1.41D+00  1.74D+00
                    CP:  1.33D+00
 E= -1455.74106140180     Delta-E=       -0.000000133999 Rises=F Damp=F
 DIIS: error= 4.15D-06 at cycle  12 NSaved=  12.
 NSaved=12 IEnMin=12 EnMin= -1455.74106140180     IErMin=12 ErrMin= 4.15D-06
 ErrMax= 4.15D-06  0.00D+00 EMaxC= 1.00D+00 BMatC= 3.49D-09 BMatP= 3.20D-08
 IDIUse=1 WtCom= 1.00D+00 WtEn= 0.00D+00
 Coeff-Com: -0.229D-04-0.753D-05 0.198D-03 0.447D-03 0.145D-02 0.191D-02
 Coeff-Com:  0.363D-02-0.187D-01-0.833D-01-0.425D-01 0.239D+00 0.898D+00
 Coeff:     -0.229D-04-0.753D-05 0.198D-03 0.447D-03 0.145D-02 0.191D-02
 Coeff:      0.363D-02-0.187D-01-0.833D-01-0.425D-01 0.239D+00 0.898D+00
 Gap=     0.142 Goal=   None    Shift=    0.000
 RMSDP=1.20D-05 MaxDP=7.32D-04 DE=-1.34D-07 OVMax= 2.03D-04

 Cycle  13  Pass 1  IDiag  1:
 RMSU=  3.46D-06    CP:  1.32D+00  6.82D-01  1.05D+00  6.85D-01  9.75D-01
                    CP:  6.89D-01  1.06D+00  1.09D+00  1.46D+00  1.90D+00
                    CP:  1.65D+00  1.21D+00
 E= -1455.74106142160     Delta-E=       -0.000000019802 Rises=F Damp=F
 DIIS: error= 1.31D-06 at cycle  13 NSaved=  13.
 NSaved=13 IEnMin=13 EnMin= -1455.74106142160     IErMin=13 ErrMin= 1.31D-06
 ErrMax= 1.31D-06  0.00D+00 EMaxC= 1.00D+00 BMatC= 5.98D-10 BMatP= 3.49D-09
[truncated: 1,526,613 more chars]
